# Supplementary material for: Understanding opposing predictions of Prochlorococcus in a changing climate
Source: Nat Commun. 2023 Mar 15;14:1445. doi: 10.1038/s41467-023-36928-9 (PMC10017810; doi:10.1038/s41467-023-36928-9)
Supplement: Supplementary file 4 — Supplementary Code [file 41467_2023_36928_MOESM4_ESM.zip]

Archive with 56 entries (53 files):
- Supplemental Code/AnalysisForFig5/
- Supplemental Code/AnalysisForFig5/Figure5.pdf
- Supplemental Code/AnalysisForFig5/GenerateFig5.m
- Supplemental Code/AnalysisForFig5/SeaFlow_allstats_v.13_2020-08-21/
- Supplemental Code/AnalysisForFig5/twostateschematic.jpg
- Supplemental Code/comparison_of_residuals.py
- Supplemental Code/cruise_data_utilities.py
- Supplemental Code/Cruises/
- Supplemental Code/Cruises/AMT21.csv
- Supplemental Code/Cruises/AMT22.csv
- Supplemental Code/Cruises/AMT23.csv
- Supplemental Code/Cruises/AMT24.csv
- Supplemental Code/Cruises/AMT25.csv
- Supplemental Code/Cruises/AMT26.csv
- Supplemental Code/Cruises/AMT27.csv
- Supplemental Code/Cruises/AMT28.csv
- Supplemental Code/Cruises/AMT29.csv
- Supplemental Code/Cruises/CN11ID.csv
- Supplemental Code/Cruises/CN12ID.csv
- Supplemental Code/Cruises/CN13ID.csv
- Supplemental Code/Cruises/FK180310-1.csv
- Supplemental Code/Cruises/FK180310-2.csv
- Supplemental Code/Cruises/KM1427.csv
- Supplemental Code/Cruises/KM1502.csv
- Supplemental Code/Cruises/KM1508.csv
- Supplemental Code/Cruises/KM1510.csv
- Supplemental Code/Cruises/KM1512.csv
- Supplemental Code/Cruises/KM1513.csv
- Supplemental Code/Cruises/KM1518.csv
- Supplemental Code/Cruises/KM1601.csv
- Supplemental Code/Cruises/KM1602.csv
- Supplemental Code/Cruises/KM1603.csv
- Supplemental Code/Cruises/KM1708.csv
- Supplemental Code/Cruises/KM1709.csv
- Supplemental Code/Cruises/KM1712.csv
- Supplemental Code/Cruises/KM1713.csv
- Supplemental Code/Cruises/KM1906.csv
- Supplemental Code/Cruises/KN210-04.csv
- Supplemental Code/Cruises/KOK1512.csv
- Supplemental Code/Cruises/KOK1515.csv
- Supplemental Code/Cruises/KOK1604.csv
- Supplemental Code/Cruises/KOK1606.csv
- Supplemental Code/Cruises/KOK1607.csv
- Supplemental Code/Cruises/KOK1608.csv
- Supplemental Code/Cruises/KOK1609.csv
- Supplemental Code/Cruises/KOK1806.csv
- Supplemental Code/Cruises/MGL1704.csv
- Supplemental Code/Cruises/TN271.csv
- Supplemental Code/Cruises/TN292.csv
- Supplemental Code/cyanobacteria.csv
- Supplemental Code/cyanobacteria_all_depths.csv
- Supplemental Code/flombaum_one_one_plot.py
- Supplemental Code/linear_space_predictions.py
- Supplemental Code/log_space_predictions.py
- Supplemental Code/peak_finding.py
- Supplemental Code/readme.txt
