# Supplementary material for: Understanding opposing predictions of Prochlorococcus in a changing climate
Source: Nat Commun. 2023 Mar 15;14:1445. doi: 10.1038/s41467-023-36928-9 (PMC10017810; doi:10.1038/s41467-023-36928-9)
Supplement: Supplementary file 4 — Supplementary Code [file 41467_2023_36928_MOESM4_ESM.zip › Supplemental Code/AnalysisForFig5/GenerateFig5.m]

function GenerateFig5
%%
% https://zenodo.org/record/3994953/files/SeaFlow_allstats_v.13_2020-08-21.zip?download=1
%%
m=[1 2.^[1:15]];
names=dir('SeaFlow_allstats_v.13_2020-08-21/**/*.parquet');
for n=1:length(names)
filename=[names(n).folder '\' names(n).name];
T=parquetread(filename);
%Sort T by time 
T.time=(datetime(extractBefore(T.time,20)));
T=sortrows(T,'time');
ispro=(T.pop=="prochloro" & ~isinf(T.abundance));
issyn=(T.pop=="synecho" & ~isinf(T.abundance));
isprot=logical(ispro.*(~isnan(T.temp)));
issynt=logical(issyn.*(~isnan(T.temp)));
syn=T.abundance(issynt);
pro=T.abundance(isprot);
temp=T.temp(isprot);
lat=T.lat(isprot);
lon=T.lon(isprot);
flag=T.flag(isprot);
sT=temp;
sp=pro;
s(n).temp=sT(~isinf(sp) & flag==0 & abs(gradient(gradient(sT)))<1 & sT<50);
s(n).pro=sp(~isinf(sp) & flag==0 & abs(gradient(gradient(sT)))<1 & sT<50);
s(n).lat=lat(~isinf(sp) & flag==0 & abs(gradient(gradient(sT)))<1 & sT<50);
s(n).lon=lon(~isinf(sp) & flag==0 & abs(gradient(gradient(sT)))<1 & sT<50);
s(n).name=extractBetween(names(n).name,'SeaFlow_','_v1.3');
% s(n).flag=flag(~isinf(sp));
end
for n=1:length(s)
   emp(n)=isempty(s(n).pro);
end
s(emp)=[];
% a=s;
a.temp=[nan; s(1).temp; nan];
a.pro=[nan; s(1).pro; nan];
a.lat=[nan; s(1).lat; nan];
a.lon=[nan; s(1).lon; nan];
a.cn=[nan;ones(length(s(1).pro),1);nan];
% a.f=
for n=1:length(s)
   a.temp=[nan; a.temp; nan; s(n).temp];
   a.pro=[nan; a.pro; nan; s(n).pro];
   a.lon=[nan; a.lon; nan; s(n).lon];
   a.lat=[nan; a.lat; nan; s(n).lat];
   a.cn=[nan; a.cn; nan;n*ones(length(s(n).pro),1)];
end
a.lon(a.lon<0)=a.lon(a.lon<0)+360;
a.degdist=distance(a.lat,a.lon,circshift(a.lat,1),circshift(a.lon,1));
a.dist=deg2km(a.degdist);
%filter

%%
% m=10;
if length(m)==1
res=floor(2.^(linspace(0,log2(length(a.temp)/4),m)));
else
    res=m;
    m=length(res);
end
for n=1:length(res)
    fun=[-ones(1,res(n)) ones(1,res(n))]/(res(n)^2);%I squared the res which is now like a derivative
    wa(n).haar=fun;
end
%%
A.temp=zeros(length(res), length(a.temp));
A.pro=A.temp;
A.maxsamples=sum(~isnan(a.pro));
for n=1:length(res)
    A.temp(n,:)=conv(a.temp,wa(n).haar,'same');
    A.pro(n,:)=conv(a.pro,wa(n).haar,'same');
    A.lpro(n,:)=conv(log(a.pro),wa(n).haar,'same');
    A.dist(n,:)=conv(a.dist,res(n)*res(n)*abs(wa(n).haar),'same');%square again!!
    A.num(n)=sum(~isnan(A.pro(n,:)));
end

%%
C=nan(2,m);
B=C;
D=nan(1,m);
Dm=D;
DT=D;
Dp=D;
pval=[C;C];
V=D;
%%
for n=1:length(C)
    if ~isempty(A.pro(n,~isnan(A.pro(n,:))))
        [C(1,n), pval(1,n)]=corr([-A.pro(n,~isnan(A.pro(n,:))) A.pro(n,~isnan(A.pro(n,:)))]',[-A.temp(n,~isnan(A.pro(n,:))) A.temp(n,~isnan(A.pro(n,:)))]');
        V(n)=var([-A.pro(n,~isnan(A.pro(n,:))) A.pro(n,~isnan(A.pro(n,:)))]);
        [C(2,n), pval(2,n)]=corr((A.lpro(n,~isnan(A.pro(n,:))))',A.temp(n,~isnan(A.pro(n,:)))');
        dpts=sum(~isnan(A.pro(n,:)))/(2*res(n));
        pval(3,n)=2*tcdf(-abs(C(1,n).*sqrt((dpts-2)./(1-C(1,n).^2))), dpts-2);
        pval(4,n)=2*tcdf(-abs(C(2,n).*sqrt((dpts-2)./(1-C(2,n).^2))), dpts-2);
        D(n)=median(A.dist(n,~isnan(A.dist(n,:))));
        Dm(n)=mean(A.dist(n,~isnan(A.dist(n,:))));
        DT(n)=mean(abs(A.temp(n,~isnan(A.pro(n,:)))));
        Dp(n)=mean(abs(A.pro(n,~isnan(A.pro(n,:)))));
    end
end
 [A.c, A.p]=corr(a.pro(~isnan(a.pro)),a.temp(~isnan(a.pro)));
 n=sum(~isnan(a.pro));
 t = A.c.*sqrt((n-2)./(1-A.c.^2)); % +/- Inf where rho == 1
        A.pcheck = tcdf(-t,n-2);

figure(7);clf
set(gcf,'Position',[0.2665    0.4295    1.0175    0.4470]*1000);
RGB = imread('twostateschematic.jpg');
subplot(1,2,1)
image(RGB);
axis image; axis off;

 subplot(1,2,2);plot((D),C(1,:).^2,'k');
 hold on;
 h(1)=scatter((D(pval(3,:)<.05)),C(1,(pval(3,:)<.05)).^2,[],'k','filled');
 h(2)=plot([2000 2000],[0 1],'k:','LineWidth',2);
 h(3)=plot([0.03 6642],[A.c^2 A.c^2],'k');
 legend(h,{'\Delta Temp. & \Delta Pro.', '~2000 km Peak', 'Bulk Value'},'Location','northwest')
 set(gca,'LineWidth',2,'FontSize',12,'XScale','log');
 ylabel('Coeff. of Determination. (R^2)','Fontsize',15); xlabel('Median Spatial Scale (km)','Fontsize',15);
 set(gca,'XTick',[.1 1 10 100 1000]);
 xlim([0.03 6642]);ylim([-0.0034 0.5675]);xlim([.03 3000]); axis square
 
 h(1)=subplot(1,2,1);
 h(2)=subplot(1,2,2);
 lets={'(a)', '(b)', '(c)'};
for n=1:2
    sp=get(h(n),'Position');
    b=annotation(gcf,'textbox',...
        [sp(1)-.05 sp(2)+sp(4)-.0, .03, .03],...
        'VerticalAlignment','middle',...
        'String',{lets{n}},...
        'Interpreter','latex',...
        'HorizontalAlignment','center',...
        'FontSize',15,...
        'FitBoxToText','off',...
        'LineStyle','none');
end
h(1).InnerPosition=h(2).OuterPosition-[h(2).OuterPosition(3) 0 0 0];
PrintFig(7,'Figure5_2rev',.85,[])
function PrintFig(n,name,s1,s2)
if isempty(s1)
    s1=1;
end
if isempty(s2)
    s2=1;
end
figure(n)
fig = gcf;
fig.PaperPositionMode = 'auto'
fig_pos = fig.PaperPosition;
fig.PaperSize = [s1*fig_pos(3) s2*fig_pos(4)];
print(fig,name,'-dpdf')
end
end     
