# Supplementary material for: Understanding opposing predictions of Prochlorococcus in a changing climate
Source: Nat Commun. 2023 Mar 15;14:1445. doi: 10.1038/s41467-023-36928-9 (PMC10017810; doi:10.1038/s41467-023-36928-9)
Supplement: Supplementary file 4 — Supplementary Code [file 41467_2023_36928_MOESM4_ESM.zip › Supplemental Code/comparison_of_residuals.py]

import numpy as np
import pandas as pd
import matplotlib.pyplot as plt
import scipy.stats
import matplotlib
import random

df_plankton = pd.read_csv('cyanobacteria_all_Depths.csv')

def relu(x):
    return max(0, x)

def P(log_PAR, T):
    a = -4.9348
    b = -0.3224
    c = 0.1956
    c1 = 0.6243
    c2 = -0.6127
    P = a + b * log_PAR + c * T + c1 * relu(T - 8) + c2 * relu(T - 13)
    if P < 0:
        return 0
    if P > 1: #P is probability that I=1, so check if P>1
        return 1
    return P

def C_plus(log_PAR, T):
    d = 3.2867
    e = 0.4893
    e1 = -0.1629
    f = 0.0690
    f1 = -0.000811
    return d + e * log_PAR + e1 * relu(log_PAR + 1)**2 + f * T + f1 * relu(T - 20)**2

def C_pro(log_PAR, T):
    return P(log_PAR, T) * 10**(C_plus(log_PAR, T))

def log_pro(log_PAR, T):
    return np.log(P(log_PAR, T))/np.log(10) + C_plus(log_PAR, T)

def const_model(T):
    if T < 13:
        return 0
    return np.log(42000)/np.log(10)

including_nan = False
pro, pred = [], []
diff = []
pred_const, diff_const = [], []
flombaum_residuals = []
constant_residuals = []
depths = []
lat = []

k = 0.1

for i in range(len(df_plankton)):
    pro_abundance = df_plankton['prochlorococcus_abundance_flombaum'][i]
    depth = df_plankton['depth'][i]
    if np.isnan(depth) or depth>50:
        continue
    PAR = df_plankton['PAR'][i]
    T = df_plankton['sst'][i]
    if pro_abundance > 0:
        actual = np.log(pro_abundance)/np.log(10)
    else:
        actual = 0
    prediction = log_pro((np.log(PAR) - depth * k)/np.log(10), T)
    if prediction < 0:
        prediction = 0
    if including_nan or not (np.isnan(actual) or np.isnan(prediction) or np.isnan(df_plankton['lat'][i])):# or actual < 0.1 or prediction < 0.1):
        pro.append(actual)
        pred.append(prediction)
        diff.append(actual-prediction)
        lat.append(df_plankton['lat'][i])
        depths.append(depth)

        pred_const.append(const_model(T))
        diff_const.append(actual-const_model(T))


matplotlib.rcParams.update({'font.size': 14})
pro = np.array(pro)
pred = np.array(pred)
pred_const = np.array(pred_const)
pro_lin = np.exp(np.log(10)*pro)
for i in pro_lin:
    if i==1:
        i=0
pred_lin = np.exp(np.log(10)*pred)
pred_const_lin = np.exp(np.log(10)*pred_const)


temp_label = r'$\Delta$ Temperature (C)'
PAR_label = r'$\Delta$ PAR (E/$\mathrm{m}^2$/day)'
pro_label = r'$\Delta Prochlorococcus$ abundance' + '\n' + r'($10^5$ cells/mL)'

#Create the panel layout
fig = plt.figure(constrained_layout=True, figsize=(8, 8))
gs = fig.add_gridspec(2, 2, height_ratios=[1, 2])

ax_log = plt.subplot(gs[0, 0]) #ax_temp_pro
ax_lin = plt.subplot(gs[0, 1]) #ax_par_pro
ax_lat = plt.subplot(gs[1, :]) #ax_3_deltas


#log space flombaum vs reality


ax_log.hist([diff, diff_const], color=['blue', 'orange'], bins=50, histtype='bar')
ax_log.set_title('(a)', loc='left')
ax_log.set_xlabel('Log Residuals ($\log_{10}$cells/mL)')
ax_log.set_ylabel('Observations')

#linear space flombaum vs reality
ax_lin.hist([(pro_lin-pred_lin)/100000, (pro_lin-pred_const_lin)/100000], color=['blue', 'orange'], bins=50, histtype='bar')
ax_lin.set_xlim([-2,2])
ax_lin.set_title('(b)', loc='left')
ax_lin.set_xlabel(r'Linear Residuals ($10^5$ cells/mL)')
ax_lin.set_ylabel('Observations')

#residuals by latitude

flombaum_resid_dict = {} #plus/minus d degrees, every x degrees
constant_resid_dict = {}
lats = []
x = 5
d = 5
for i in range(-40,70,x):
    lats.append(i)
    flombaum_resid_dict[i]=[]
    constant_resid_dict[i]=[]
    for j in range(len(lat)):
        if i-d<=lat[j] and lat[j]<i+d:
            flombaum_resid_dict[i].append(pro_lin[j]-pred_lin[j])
        if i-d<=lat[j] and lat[j]<i+d:
            constant_resid_dict[i].append(pro_lin[j]-pred_const_lin[j])
ax_lat.scatter(lat, pro_lin-pred_lin, c = 'blue', s = 1,  alpha = 0.3)
ax_lat.scatter(lat, pro_lin-pred_const_lin, c='orange', s = 1, alpha=0.3)
ax_lat.set_ylim([-200000,300000])
ax_lat.plot([-70, 70], [0, 0])
for i in lats:
    data1 = flombaum_resid_dict[i]
    data2 = constant_resid_dict[i]
    ax_lat.boxplot(data1, positions=[i], widths = 2, showfliers=False, boxprops=dict(color='blue', facecolor='lightblue'), notch=False, medianprops=dict(linewidth=3, color='darkblue'), whiskerprops=dict(color='blue'), capprops=dict(color='blue'), patch_artist=True, zorder=2)
    ax_lat.boxplot(data2, positions=[i], widths = 3, showfliers=False, boxprops=dict(color='red', facecolor='orange'), notch=False, medianprops=dict(linewidth=3, color='darkred'), whiskerprops=dict(color='orange'), capprops=dict(color='orange'), patch_artist=True, zorder=1)
ax_lat.set_xticks([-40, -30, -20, -10, 0, 10, 20, 30, 40, 50, 60])
ax_lat.set_xticklabels([-40, -30, -20, -10, 0, 10, 20, 30, 40, 50, 60])
ax_lat.set_xlim([-50,50])
ax_lat.plot([0,0],[0,0], color='blue', label='Flombaum residuals')
ax_lat.plot([1,1], [1,1], color='red', label='Two-state residuals')


ax_lat.set_title('(c)', loc='left')
ax_lat.set_xlabel('Latitude (degrees)')
ax_lat.set_ylabel('Linear Residuals (cells/mL)')

plt.show()
