# Supplementary material for: Understanding opposing predictions of Prochlorococcus in a changing climate
Source: Nat Commun. 2023 Mar 15;14:1445. doi: 10.1038/s41467-023-36928-9 (PMC10017810; doi:10.1038/s41467-023-36928-9)
Supplement: Supplementary file 4 — Supplementary Code [file 41467_2023_36928_MOESM4_ESM.zip › Supplemental Code/cruise_data_utilities.py]

import pycmap
import pandas as pd
import numpy as np
import csv
import os

api = pycmap.API(token='public')
TEMP_CACHE = 'cruise_temp_cache.csv'
PAR_CACHE = 'cruise_PAR_cache.csv'

for filename in (TEMP_CACHE, PAR_CACHE):
    if not os.path.exists(filename):
        open(filename, 'w', newline='').close()

def getLocationTime(filename, distance):
    df = pd.read_csv(filename)
    for i in range(len(df)):
        if df['distance'][i] > distance:
            return (df['lat'][i], df['lon'][i], df['time'][i])
    return None

def getValue(filename, key):
    with open(filename) as csvfile:
        reader = csv.reader(csvfile)
        for row in reader:
            if row and row[0] == key:
                if row[1] == 'nan':
                    return np.nan
                return float(row[1])
    return None

def addValue(filename, key, value):
    with open(filename, 'a', newline='') as csvfile:
        writer = csv.writer(csvfile)
        writer.writerow([key, str(value)])

def getTemp(date, lat, lon):
    key = str(date) + ' ' + str(lat) + ' ' + str(lon)
    value = getValue(TEMP_CACHE, key)
    if value:
        return value
    df_temp = api.space_time(
        table='tblSST_AVHRR_OI_NRT',
        variable='sst',
        dt1=date,
        dt2=date,
        lat1=quarterRound(lat),
        lat2=quarterRound(lat),
        lon1=quarterRound(lon),
        lon2=quarterRound(lon),
        depth1=0,
        depth2=50
        )
    if 'sst' in df_temp.columns:
        temp = df_temp['sst'][0]
    else:
        temp = np.nan
    addValue(TEMP_CACHE, key, temp)
    return temp

def getPAR(date, lat, lon):
    if int(date[:4]) < 2010:
        return np.nan
    key = str(date) + ' ' + str(lat) + ' ' + str(lon)
    value = getValue(PAR_CACHE, key)
    if value:
        return value
    df_par = api.space_time(
            table='tblModis_PAR',
            variable='PAR',
            dt1=date,
            dt2=date,
            lat1=lat - 0.1,
            lat2=lat + 0.1,
            lon1=lon - 0.1,
            lon2=lon + 0.1,
            depth1=0,
            depth2=50
            )
    #Find closest measurement
    shortestDistance = 9999
    best = 0
    if len(df_par):
        for i in range(len(df_par)):
            distance = (lat - df_par['lat'][i])**2 + (lon - df_par['lon'][i])**2
            if distance < shortestDistance and not np.isnan(df_par['PAR'][i]):
                best = i
                shortestDistance = distance
        PAR = df_par['PAR'][best]
    else:
        PAR = np.nan
    addValue(PAR_CACHE, key, PAR)
    return PAR

def quarterRound(x):
    return round(4 * (x - 0.125))/4 + 0.125
