# Supplementary material for: Understanding opposing predictions of Prochlorococcus in a changing climate
Source: Nat Commun. 2023 Mar 15;14:1445. doi: 10.1038/s41467-023-36928-9 (PMC10017810; doi:10.1038/s41467-023-36928-9)
Supplement: Supplementary file 4 — Supplementary Code [file 41467_2023_36928_MOESM4_ESM.zip › Supplemental Code/Cruises/AMT21.csv]

	time	lat	lon	depth	bodc_station	original_station	water_depth	bottle_pressure	BODC_bottle_code	bottle_flag	rosette_position	firing_sequence	cryptophyceae_abundance_J79A0596	cryptophyceae_abundance_J79A0596_flag	prymnesiophyceae_abundance_P490A00Z	prymnesiophyceae_abundance_P490A00Z_flag	synechococcus_abundance_P700A90Z_Tarran	synechococcus_abundance_P700A90Z_Tarran_flag	prochlorococcus_abundance_P701A90Z_Tarran	prochlorococcus_abundance_P701A90Z_Tarran_flag	picoeukaryotic_abundance_PYEUA00A_Tarran	picoeukaryotic_abundance_PYEUA00A_Tarran_flag	nanoeukaryotic_abundance_X726A86B	nanoeukaryotic_abundance_X726A86B_flag	distance
0	2011-09-30T03:35:00	50.4571	-7.4437	2.0	1616884	CTD001	98.3	2.0	617066	0	23	23	639.4		196.0		30366.62		0.0		41921.0		4016.8		0.0
1	2011-09-30T03:35:00	50.4571	-7.4437	10.1	1616884	CTD001	98.3	10.2	617060	0	21	21	523.5		137.44		29368.98		0.0		40106.82		3464.6		0.0
2	2011-09-30T03:35:00	50.4571	-7.4437	15.4	1616884	CTD001	98.3	15.5	617054	0	19	19	481.6		135.05		26243.37		0.0		29776.26		2923.2		0.0
3	2011-09-30T03:35:00	50.4571	-7.4437	20.5	1616884	CTD001	98.3	20.7	617048	0	17	17	276.1		65.73		21117.55		0.0		19070.43		1514.2		0.0
4	2011-09-30T03:35:00	50.4571	-7.4437	25.6	1616884	CTD001	98.3	25.8	617042	0	15	15	209.1		68.12		18660.31		0.0		10202.68		969.2		0.0
5	2011-09-30T03:35:00	50.4571	-7.4437	30.3	1616884	CTD001	98.3	30.6	617036	0	13	13	92.0		51.39		8271.08		0.0		4621.5		474.5		0.0
6	2011-09-30T03:35:00	50.4571	-7.4437	40.6	1616884	CTD001	98.3	41.0	617027	0	10	10	20.3		16.73		1302.34		0.0		431.44		38.2		0.0
7	2011-09-30T03:35:00	50.4571	-7.4437	49.6	1616884	CTD001	98.3	50.0	617024	0	9	9	17.9		13.15		1208.96		0.0		443.39		31.1		0.0
8	2011-09-30T12:09:00	49.9518	-9.1331	2.6	1616898	CTD002	131.7	2.6	617138	0	23	23	148.2		14.34		25884.61		0.0		23074.06		258.1		132.86146545024874
9	2011-09-30T12:09:00	49.9518	-9.1331	10.7	1616898	CTD002	131.7	10.8	617132	0	21	21	124.3		4.78		24660.9		0.0		24115.0		466.1		132.86146545024874
10	2011-09-30T12:09:00	49.9518	-9.1331	15.5	1616898	CTD002	131.7	15.6	617126	0	19	19	150.6		11.95		21176.53		0.0		23462.47		507.9		132.86146545024874
11	2011-09-30T12:09:00	49.9518	-9.1331	20.8	1616898	CTD002	131.7	21.0	617120	0	17	17	96.8		5.98		21874.39		0.0		24999.39		253.4		132.86146545024874
12	2011-09-30T12:09:00	49.9518	-9.1331	25.2	1616898	CTD002	131.7	25.4	617111	0	14	14	154.2		5.98		20016.71		0.0		23292.76		388.4		132.86146545024874
13	2011-09-30T12:09:00	49.9518	-9.1331	30.9	1616898	CTD002	131.7	31.2	617105	0	12	12	65.7		15.54		19564.58		0.0		23284.4		372.9		132.86146545024874
14	2011-09-30T12:09:00	49.9518	-9.1331	40.3	1616898	CTD002	131.7	40.7	617099	0	10	10	23.9		22.71		14655.0		0.0		14042.58		654.9		132.86146545024874
15	2011-10-01T04:33:00	49.2869	-12.7208	2.4	1616919	CTD003	1261.0	2.4	617210	0	23	23	159.3		154.38		82675.29		32465.16		12113.2		1745.1		401.9781031058392
16	2011-10-01T04:33:00	49.2869	-12.7208	5.5	1616919	CTD003	1261.0	5.5	617201	0	20	20	133.4		175.37		88116.57		32852.25		12515.82		1584.5		401.9781031058392
17	2011-10-01T04:33:00	49.2869	-12.7208	10.6	1616919	CTD003	1261.0	10.7	617195	0	18	18	156.8		180.31		80336.39		30544.82		11920.53		1725.3		401.9781031058392
18	2011-10-01T04:33:00	49.2869	-12.7208	20.6	1616919	CTD003	1261.0	20.8	617189	0	16	16	129.7		207.49		70219.01		28348.94		11031.31		1447.5		401.9781031058392
19	2011-10-01T04:33:00	49.2869	-12.7208	30.7	1616919	CTD003	1261.0	31.0	617180	0	13	13	106.2		175.37		71819.61		29418.47		10633.63		1330.1		401.9781031058392
20	2011-10-01T04:33:00	49.2869	-12.7208	40.7	1616919	CTD003	1261.0	41.1	617174	0	11	11	87.7		187.72		67593.33		27682.02		10969.56		1157.2		401.9781031058392
21	2011-10-01T13:00:00	49.1453	-14.5165	3.1	1616933	CTD004	4542.7	3.1	616676	0	23	23	78.6		201.49		35561.23		9907.61		9086.89		1120.5		533.4971859341691
22	2011-10-01T13:00:00	49.1453	-14.5165	6.2	1616933	CTD004	4542.7	6.3	616670	0	21	21	78.6		148.84		36064.01		9287.48		8980.28		1135.9		533.4971859341691
23	2011-10-01T13:00:00	49.1453	-14.5165	10.8	1616933	CTD004	4542.7	10.9	616664	0	19	19	78.6		136.93		37023.72		9306.53		9093.4		1103.8		533.4971859341691
24	2011-10-01T13:00:00	49.1453	-14.5165	20.9	1616933	CTD004	4542.7	21.1	616658	0	17	17	92.9		128.6		38988.38		9520.86		9355.35		1195.5		533.4971859341691
25	2011-10-01T13:00:00	49.1453	-14.5165	31.2	1616933	CTD004	4542.7	31.5	616649	0	14	14	89.3		152.41		38835.97		10382.93		9177.94		1219.3		533.4971859341691
26	2011-10-01T13:00:00	49.1453	-14.5165	41.1	1616933	CTD004	4542.7	41.5	616643	0	12	12	104.8		148.84		38600.21		10161.46		9294.63		1215.7		533.4971859341691
27	2011-10-02T04:28:00	48.1368	-17.1079	2.1	1616961	CTD005	4529.0	2.1	616748	0	23	23	28.6		64.3		18832.16		119796.63		8546.87		2002.8		754.7116794478462
28	2011-10-02T04:28:00	48.1368	-17.1079	7.3	1616961	CTD005	4529.0	7.4	616739	0	20	20	25.0		50.01		18734.52		117634.31		8095.59		1482.4		754.7116794478462
29	2011-10-02T04:28:00	48.1368	-17.1079	13.3	1616961	CTD005	4529.0	13.4	616733	0	18	18	23.8		50.01		17041.34		105301.01		8557.58		1581.3		754.7116794478462
30	2011-10-02T04:28:00	48.1368	-17.1079	20.4	1616961	CTD005	4529.0	20.6	616730	0	17	17	28.6		57.15		19008.38		120456.28		8344.45		1983.7		754.7116794478462
31	2011-10-02T04:28:00	48.1368	-17.1079	24.3	1616961	CTD005	4529.0	24.5	616724	0	15	15	34.5		69.06		19210.8		122070.87		8452.8		1842.0		754.7116794478462
32	2011-10-02T04:28:00	48.1368	-17.1079	32.2	1616961	CTD005	4529.0	32.5	616718	0	13	13	26.2		65.49		18224.9		115626.79		8512.34		1765.8		754.7116794478462
33	2011-10-02T04:28:00	48.1368	-17.1079	45.2	1616961	CTD005	4529.0	45.6	616712	0	11	11	32.1		63.11		15969.71		92820.06		7520.48		944.2		754.7116794478462
34	2011-10-02T13:02:00	47.0258	-17.833	2.6	1616975	CTD006	3651.3	2.6	616820	0	23	23	20.2		55.96		20468.18		54905.7		11726.04		2250.4		889.8394034409522
35	2011-10-02T13:02:00	47.0258	-17.833	7.7	1616975	CTD006	3651.3	7.8	616817	0	22	22	20.2		34.53		20977.81		55298.63		11948.7		2094.4		889.8394034409522
36	2011-10-02T13:02:00	47.0258	-17.833	13.7	1616975	CTD006	3651.3	13.8	616808	0	19	19	42.9		72.63		21154.03		56696.51		11908.22		2186.1		889.8394034409522
37	2011-10-02T13:02:00	47.0258	-17.833	20.7	1616975	CTD006	3651.3	20.9	616805	0	18	18	41.7		55.96		20084.78		55674.89		12987.0		1794.4		889.8394034409522
38	2011-10-02T13:02:00	47.0258	-17.833	24.8	1616975	CTD006	3651.3	25.0	616802	0	17	17	31.0		59.54		20060.96		55770.15		12395.22		1855.1		889.8394034409522
39	2011-10-02T13:02:00	47.0258	-17.833	32.7	1616975	CTD006	3651.3	33.0	616793	0	14	14	35.7		72.63		19989.52		56101.16		12746.48		1737.2		889.8394034409522
40	2011-10-02T13:02:00	47.0258	-17.833	40.6	1616975	CTD006	3651.3	40.9	616787	0	12	12	34.5		53.58		20656.32		56927.51		12036.82		1813.4		889.8394034409522
41	2011-10-03T04:33:00	44.9019	-19.2178	2.7	1617003	CTD007	4467.0	2.7	616892	0	23	23	3.7		13.48		2662.15		145530.88		4255.52		703.5		1149.4143887853309
42	2011-10-03T04:33:00	44.9019	-19.2178	7.7	1617003	CTD007	4467.0	7.8	616883	2	20	20	0.0		9.81		2738.14		155936.8		4532.52		731.7		1149.4143887853309
43	2011-10-03T04:33:00	44.9019	-19.2178	12.7	1617003	CTD007	4467.0	12.8	616877	0	18	18	1.2		20.84		2757.75		148614.66		4397.7		872.7		1149.4143887853309
44	2011-10-03T04:33:00	44.9019	-19.2178	22.9	1617003	CTD007	4467.0	23.1	616868	0	15	15	1.2		4.9		2782.27		140236.0		4333.96		730.5		1149.4143887853309
45	2011-10-03T04:33:00	44.9019	-19.2178	29.9	1617003	CTD007	4467.0	30.1	616862	0	13	13	6.1		3.68		2662.15		142552.51		4478.59		968.3		1149.4143887853309
46	2011-10-03T04:33:00	44.9019	-19.2178	40.9	1617003	CTD007	4467.0	41.2	616856	0	11	11	14.7		17.16		3257.82		122103.47		5830.5		701.1		1149.4143887853309
47	2011-10-03T13:02:00	43.7828	-19.9419	2.3	1617017	CTD008	4427.7	2.3	616964	0	23	23	6.1		4.9		1213.41		113499.28		3500.51		782.0		1286.6807372590033
48	2011-10-03T13:02:00	43.7828	-19.9419	7.0	1617017	CTD008	4427.7	7.1	616958	0	21	21	1.2		2.45		1161.93		116193.3		3034.75		682.7		1286.6807372590033
49	2011-10-03T13:02:00	43.7828	-19.9419	12.2	1617017	CTD008	4427.7	12.3	616952	0	19	19	0.0		4.9		1164.38		117441.03		3299.5		744.0		1286.6807372590033
50	2011-10-03T13:02:00	43.7828	-19.9419	20.5	1617017	CTD008	4427.7	20.7	616949	0	18	18	2.5		3.68		1181.54		112420.69		3065.39		842.0		1286.6807372590033
51	2011-10-03T13:02:00	43.7828	-19.9419	29.2	1617017	CTD008	4427.7	29.4	616937	0	14	14	0.0		6.13			N		N	3268.86		729.3		1286.6807372590033
52	2011-10-03T13:02:00	43.7828	-19.9419	49.9	1617017	CTD008	4427.7	50.3	616931	0	12	12	0.0		0.0			N		N	5004.4		413.1		1286.6807372590033
53	2011-10-04T04:28:00	41.795	-21.1787	2.6	1617045	CTD009	3816.7	2.6	617522	0	23	23	4.6		11.39		2327.14		190437.76		1936.75		345.0		1529.932390440406
54	2011-10-04T04:28:00	41.795	-21.1787	9.7	1617045	CTD009	3816.7	9.8	617513	0	20	20	3.4		7.97		2647.77		207808.58		1802.39		1802.4		1529.932390440406
55	2011-10-04T04:28:00	41.795	-21.1787	17.1	1617045	CTD009	3816.7	17.2	617507	0	18	18	3.4		17.08		2513.31		194104.3		2016.45		2016.4		1529.932390440406
56	2011-10-04T04:28:00	41.795	-21.1787	20.7	1617045	CTD009	3816.7	20.9	617504	0	17	17	3.4		11.39		2735.68		201070.21		1854.77		1854.8		1529.932390440406
57	2011-10-04T04:28:00	41.795	-21.1787	29.2	1617045	CTD009	3816.7	29.4	617498	0	15	15	2.3		13.66		2999.43		212561.12		1942.44		1942.4		1529.932390440406
58	2011-10-04T04:28:00	41.795	-21.1787	39.1	1617045	CTD009	3816.7	39.4	617492	0	13	13	4.6		10.25		3526.91		197258.87		2862.42		2862.4		1529.932390440406
59	2011-10-04T13:00:00	40.6662	-21.8558	3.2	1617059	CTD010	4141.7	3.2	617594	0	23	23	0.0		4.55		2244.4		144272.44		1836.55		257.3		1667.7812748682386
60	2011-10-04T13:00:00	40.6662	-21.8558	9.9	1617059	CTD010	4141.7	10.0	617588	0	21	21	2.3		3.42		2471.94		211366.52		2013.03		440.6		1667.7812748682386
61	2011-10-04T13:00:00	40.6662	-21.8558	17.5	1617059	CTD010	4141.7	17.6	617582	0	19	19	1.1		6.83		2016.86		199648.07		2041.5		437.2		1667.7812748682386
62	2011-10-04T13:00:00	40.6662	-21.8558	20.9	1617059	CTD010	4141.7	21.1	617579	0	18	18	3.4		3.42		2068.57		211976.75		2030.11		425.8		1667.7812748682386
63	2011-10-04T13:00:00	40.6662	-21.8558	29.0	1617059	CTD010	4141.7	29.2	617576	0	17	17	5.7		11.39		2053.06		210135.72		1965.21		439.5		1667.7812748682386
64	2011-10-04T13:00:00	40.6662	-21.8558	38.9	1617059	CTD010	4141.7	39.2	617567	0	14	14	3.4		9.11		2549.51		210740.77		2421.79		569.3		1667.7812748682386
65	2011-10-05T04:32:00	38.5116	-23.1318	2.5	1617087	CTD011	3956.0	2.5	617666	0	23	23	1.2		7.17		3698.22		159911.24		1529.28		168.5		1931.4229385247115
66	2011-10-05T04:32:00	38.5116	-23.1318	9.4	1617087	CTD011	3956.0	9.5	617657	0	20	20	1.2		5.97		3805.35		173326.87		1542.42		156.5		1931.4229385247115
67	2011-10-05T04:32:00	38.5116	-23.1318	16.9	1617087	CTD011	3956.0	17.0	617651	0	18	18	2.4		5.97		3973.68		182427.06		1575.87		155.3		1931.4229385247115
68	2011-10-05T04:32:00	38.5116	-23.1318	20.5	1617087	CTD011	3956.0	20.7	617648	0	17	17	1.2		8.36		4101.2		186329.32		1636.81		172.0		1931.4229385247115
69	2011-10-05T04:32:00	38.5116	-23.1318	30.2	1617087	CTD011	3956.0	30.4	617642	0	15	15	1.2		3.58		4300.14		193338.09		1781.37		221.0		1931.4229385247115
70	2011-10-05T04:32:00	38.5116	-23.1318	41.6	1617087	CTD011	3956.0	41.9	617636	0	13	13	2.4		2.39		4499.08		189032.85		2352.46		264.0		1931.4229385247115
71	2011-10-05T13:00:00	37.2997	-23.8253	2.8	1617101	CTD012	3032.7	2.8	617738	0	23	23	7.2		7.17		3586.0		88089.17		1096.78		420.6		2079.4418724041557
72	2011-10-05T13:00:00	37.2997	-23.8253	12.0	1617101	CTD012	3032.7	12.1	617732	0	21	21	0.0		5.97		3897.16		88854.32		1189.97		282.0		2079.4418724041557
73	2011-10-05T13:00:00	37.2997	-23.8253	20.8	1617101	CTD012	3032.7	21.0	617726	0	19	19	8.4		8.36		3483.98		87604.57		1118.28		323.8		2079.4418724041557
74	2011-10-05T13:00:00	37.2997	-23.8253	37.9	1617101	CTD012	3032.7	38.2	617720	0	17	17	4.8		2.39		3555.4		110140.79		959.38		219.8		2079.4418724041557
75	2011-10-06T04:31:00	35.6969	-25.7952	2.5	1617136	CTD013	3817.5	2.5	617810	0	23	23	6.9		2.29		2774.92		212438.22		924.58		236.3		2330.2540466890873
76	2011-10-06T04:31:00	35.6969	-25.7952	15.3	1617136	CTD013	3817.5	15.4	617801	0	20	20	0.0		4.59		3279.45		216726.73		893.6		203.0		2330.2540466890873
77	2011-10-06T04:31:00	35.6969	-25.7952	20.9	1617136	CTD013	3817.5	21.1	617798	0	19	19	3.4		5.74		3006.59		199191.72		997.99		190.4		2330.2540466890873
78	2011-10-06T04:31:00	35.6969	-25.7952	26.0	1617136	CTD013	3817.5	26.2	617792	0	17	17	2.3		6.88		3042.63		210332.58		879.84		138.8		2330.2540466890873
79	2011-10-06T04:31:00	35.6969	-25.7952	46.4	1617136	CTD013	3817.5	46.7	617786	0	15	15	4.6		1.15		3284.6		221885.3		1254.95		192.7		2330.2540466890873
80	2011-10-06T13:00:00	34.8958	-26.8733	3.7	1617143	CTD014	4166.0	3.7	617882	0	23	23	0.0		9.18		2327.02		197827.43		1038.14		130.8		2462.71747719225
81	2011-10-06T13:00:00	34.8958	-26.8733	16.1	1617143	CTD014	4166.0	16.2	617876	0	21	21	0.0		5.74		2332.17		192066.52		864.93		138.8		2462.71747719225
82	2011-10-07T04:28:00	33.5086	-28.7511	3.0	1617171	CTD015	3023.7	3.0	617939	0	18	18	0.0		6.67		1665.29		235348.57		1016.66		113.5		2694.521603580848
83	2011-10-07T04:28:00	33.5086	-28.7511	12.0	1617171	CTD015	3023.7	12.1	617933	0	16	16	0.0		2.22		1634.26		239335.95		931.01		143.5		2694.521603580848
84	2011-10-07T04:28:00	33.5086	-28.7511	21.2	1617171	CTD015	3023.7	21.4	617924	0	13	13	0.0		13.35		1737.69		225299.96		1054.48		130.1		2694.521603580848
85	2011-10-07T04:28:00	33.5086	-28.7511	37.0	1617171	CTD015	3023.7	37.3	617918	0	11	11	1.1		4.45		2751.34		254277.0		1075.61		195.8		2694.521603580848
86	2011-10-07T13:00:00	32.8137	-29.6508	3.2	1617185	CTD016	3188.3	3.2	618026	0	23	23	0.0		6.67		2394.5		178325.4		740.81		117.9		2808.595951379354
87	2011-10-07T13:00:00	32.8137	-29.6508	14.0	1617185	CTD016	3188.3	14.1	618020	0	21	21	0.0		2.22		2684.11		190028.96		681.85		116.8		2808.595951379354
88	2011-10-07T13:00:00	32.8137	-29.6508	21.1	1617185	CTD016	3188.3	21.3	618017	0	20	20	0.0		6.67		2565.16		171193.63		741.92		121.2		2808.595951379354
89	2011-10-07T13:00:00	32.8137	-29.6508	25.1	1617185	CTD016	3188.3	25.3	618011	0	18	18	0.0		7.79		2523.79		186796.65		747.48		84.5		2808.595951379354
90	2011-10-07T13:00:00	32.8137	-29.6508	43.6	1617185	CTD016	3188.3	43.9	618008	0	17	17	0.0		6.67		2554.82		159479.73		807.54		149.1		2808.595951379354
91	2011-10-08T04:32:00	31.5511	-31.3251	2.8	1617213	CTD017	4399.0	2.8	618098	0	23	23	2.3		15.77		2725.16		156252.42		811.97		162.2		3019.8699485490624
92	2011-10-08T04:32:00	31.5511	-31.3251	14.8	1617213	CTD017	4399.0	14.9	618089	6	20	20	0.0		9.01		2715.5		156489.18		712.87		148.7		3019.8699485490624
93	2011-10-08T04:32:00	31.5511	-31.3251	21.1	1617213	CTD017	4399.0	21.2	618086	0	19	19	2.3		6.76		2652.69		146409.93		811.97		157.7		3019.8699485490624
94	2011-10-08T04:32:00	31.5511	-31.3251	26.0	1617213	CTD017	4399.0	26.2	618080	0	17	17	0.0		6.76		2710.67		151029.18		828.86		141.9		3019.8699485490624
95	2011-10-08T04:32:00	31.5511	-31.3251	45.0	1617213	CTD017	4399.0	45.3	618074	2	15	15	1.1		7.88		3208.35		222656.55		858.14		131.8		3019.8699485490624
96	2011-10-08T13:00:00	30.8839	-32.1905	3.1	1617227	CTD018	3744.0	3.1	618167	0	22	22	0.0		6.76		2077.7		90080.21		807.46		135.1		3130.790992624541
97	2011-10-08T13:00:00	30.8839	-32.1905	14.9	1617227	CTD018	3744.0	15.0	618161	0	20	20	1.1		4.5		2459.41		96854.46		682.46		103.6		3130.790992624541
98	2011-10-08T13:00:00	30.8839	-32.1905	20.9	1617227	CTD018	3744.0	21.0	618158	0	19	19	1.1		5.63		2522.23		97047.74		822.1		139.6		3130.790992624541
99	2011-10-08T13:00:00	30.8839	-32.1905	25.9	1617227	CTD018	3744.0	26.1	618152	0	17	17	0.0		10.14		1628.33		156648.63		638.54		131.8		3130.790992624541
100	2011-10-08T13:00:00	30.8839	-32.1905	45.2	1617227	CTD018	3744.0	45.5	618146	0	15	15	0.0		18.02		1560.69		154590.26		742.15		139.6		3130.790992624541
101	2011-10-09T05:33:00	29.4821	-33.9723	2.9	1617255	CTD019	4105.3	2.9	617273	0	23	23	2.4		1.21		3957.67		97455.03		829.26		106.1		3362.6234883573134
102	2011-10-09T05:33:00	29.4821	-33.9723	16.2	1617255	CTD019	4105.3	16.3	617264	0	20	20	0.0		13.26		4058.2		102947.09		803.95		95.2		3362.6234883573134
103	2011-10-09T05:33:00	29.4821	-33.9723	21.2	1617255	CTD019	4105.3	21.3	617261	0	19	19	0.0		6.03		3592.59		97920.63		856.98		108.5		3362.6234883573134
104	2011-10-09T05:33:00	29.4821	-33.9723	28.1	1617255	CTD019	4105.3	28.3	617255	0	17	17	0.0		6.03		3544.97		134793.65		736.45		103.7		3362.6234883573134
105	2011-10-09T05:33:00	29.4821	-33.9723	49.1	1617255	CTD019	4105.3	49.4	617249	0	15	15	3.6		10.85		2714.29		210915.34		961.84		138.6		3362.6234883573134
106	2011-10-09T14:01:00	28.8398	-34.8083	2.5	1617276	CTD020	5108.0	2.5	617342	0	22	22	0.0		13.26		4984.13		107148.15		831.67		100.0		3470.8651962737713
107	2011-10-09T14:01:00	28.8398	-34.8083	15.0	1617276	CTD020	5108.0	15.1	617336	6	20	20	0.0		4.82		5460.32		103841.27		744.88		109.7		3470.8651962737713
108	2011-10-09T14:01:00	28.8398	-34.8083	20.3	1617276	CTD020	5108.0	20.4	617333	0	19	19	2.4		2.41		5148.15		106497.35		830.46		113.3		3470.8651962737713
109	2011-10-09T14:01:00	28.8398	-34.8083	27.5	1617276	CTD020	5108.0	27.7	617327	0	17	17	0.0		3.62		5328.04		119269.84		778.63		110.9		3470.8651962737713
110	2011-10-09T14:01:00	28.8398	-34.8083	48.3	1617276	CTD020	5108.0	48.6	617324	0	16	16	2.4		15.67		3873.02		198142.86		960.64		167.5		3470.8651962737713
111	2011-10-10T05:31:00	27.5785	-36.3806	2.2	1617304	CTD021	4325.0	2.2	617417	0	23	23	1.2		12.96		5459.59		74869.14		814.99		167.2		3679.4367176033534
112	2011-10-10T05:31:00	27.5785	-36.3806	14.4	1617304	CTD021	4325.0	14.5	617408	0	20	20	0.0		14.13		5726.55		78282.04		619.49		167.2		3679.4367176033534
113	2011-10-10T05:31:00	27.5785	-36.3806	20.7	1617304	CTD021	4325.0	20.8	617405	0	19	19	0.0		10.6		5454.36		89829.36		670.13		201.4		3679.4367176033534
114	2011-10-10T05:31:00	27.5785	-36.3806	25.5	1617304	CTD021	4325.0	25.7	617399	0	17	17	2.4		9.42		5606.16		97503.14		726.66		121.3		3679.4367176033534
115	2011-10-10T05:31:00	27.5785	-36.3806	44.6	1617304	CTD021	4325.0	44.9	617393	0	15	15	0.0		10.6		4690.12		120163.32		794.97		133.1		3679.4367176033534
116	2011-10-10T13:58:00	26.9166	-37.2128	2.4	1617325	CTD022	4628.3	2.4	618575	0	22	22	1.2		8.24		9354.06		50900.34		646.57		166.1		3789.943767574156
117	2011-10-10T13:58:00	26.9166	-37.2128	17.0	1617325	CTD022	4628.3	17.1	617480	0	20	20	0.0		8.24		9333.12		58605.53		561.78		186.1		3789.943767574156
118	2011-10-10T13:58:00	26.9166	-37.2128	21.1	1617325	CTD022	4628.3	21.2	617477	0	19	19	1.2		4.71		9600.08		47822.45		737.26		179.0		3789.943767574156
119	2011-10-10T13:58:00	26.9166	-37.2128	29.7	1617325	CTD022	4628.3	29.9	617471	0	17	17	1.2		9.42		7893.63		65201.01		773.77		95.4		3789.943767574156
120	2011-10-11T05:28:00	25.6268	-38.8034	2.4	1617360	CTD023	5200.3	2.4	618647	0	22	22	4.6		10.39		9127.31		58802.96		863.53		183.6		4004.006103254657
121	2011-10-11T05:28:00	25.6268	-38.8034	16.6	1617360	CTD023	5200.3	16.7	618638	0	19	19	1.2		10.39		11539.63		69906.75		806.96		178.9		4004.006103254657
122	2011-10-11T05:28:00	25.6268	-38.8034	20.6	1617360	CTD023	5200.3	20.7	618635	0	18	18	0.0		16.16		10014.19		58732.01		967.43		236.7		4004.006103254657
123	2011-10-11T05:28:00	25.6268	-38.8034	29.6	1617360	CTD023	5200.3	29.8	618629	0	16	16	1.2		9.24		10759.17		60911.21		909.71		151.2		4004.006103254657
124	2011-10-11T14:00:00	24.9443	-39.6535	2.7	1617381	CTD024	4696.0	2.7	618719	0	22	22	2.3		3.46		7105.21		69749.65		692.67		151.2		4118.431874266787
125	2011-10-11T14:00:00	24.9443	-39.6535	16.9	1617381	CTD024	4696.0	17.0	618713	0	20	20	1.2		4.62		8422.87		79697.95		761.94		173.2		4118.431874266787
126	2011-10-11T14:00:00	24.9443	-39.6535	21.5	1617381	CTD024	4696.0	21.6	618710	0	19	19	2.3		13.85		7845.66		52556.47		774.64		196.3		4118.431874266787
127	2011-10-11T14:00:00	24.9443	-39.6535	29.9	1617381	CTD024	4696.0	30.1	618704	0	17	17	2.3		5.77		9745.59		71199.07		742.31		155.9		4118.431874266787
128	2011-10-12T05:28:00	23.6267	-41.0109	3.3	1617416	CTD025	4108.7	3.3	618791	0	22	22	4.8		8.33		12178.71		33783.19		927.86		99.9		4319.633702331204
129	2011-10-12T05:28:00	23.6267	-41.0109	17.3	1617416	CTD025	4108.7	17.4	618782	0	19	19	2.4		15.46		15202.17		33820.32		782.73		99.9		4319.633702331204
130	2011-10-12T05:28:00	23.6267	-41.0109	21.7	1617416	CTD025	4108.7	21.8	618779	0	18	18	1.2		14.27		14258.0		32170.68		959.98		96.4		4319.633702331204
131	2011-10-12T05:28:00	23.6267	-41.0109	30.5	1617416	CTD025	4108.7	30.7	618773	0	16	16	2.4		5.95		15870.52		35560.14		831.5		89.2		4319.633702331204
132	2011-10-13T05:29:00	21.2188	-39.1529	3.2	1617472	CTD027	5141.0	3.2	618938	0	23	23	1.2		15.46		1244.93		141343.53		912.39		164.2		4648.874145644012
133	2011-10-13T05:29:00	21.2188	-39.1529	17.2	1617472	CTD027	5141.0	17.3	618929	0	20	20	0.0		5.95		1270.97		143614.61		821.98		99.9		4648.874145644012
134	2011-10-13T05:29:00	21.2188	-39.1529	21.2	1617472	CTD027	5141.0	21.3	618926	0	19	19	1.2		10.71		1260.55		137040.98		695.89		98.7		4648.874145644012
135	2011-10-13T05:29:00	21.2188	-39.1529	30.4	1617472	CTD027	5141.0	30.6	618920	0	17	17	2.4		19.03		1515.79		140671.58		819.6		146.3		4648.874145644012
136	2011-10-13T13:58:00	20.3937	-38.5505	2.8	1617493	CTD028	5333.5	2.8	619007	0	22	22	2.4		9.52		1104.29		159600.73		998.03		105.9		4760.073701695264
137	2011-10-13T13:58:00	20.3937	-38.5505	18.4	1617493	CTD028	5333.5	18.5	619001	0	20	20	2.4		15.46		1203.26		166262.92		871.94		111.8		4760.073701695264
138	2011-10-13T13:58:00	20.3937	-38.5505	20.0	1617493	CTD028	5333.5	20.1	618998	0	19	19	1.2		16.65		1093.87		151037.3		937.37		130.9		4760.073701695264
139	2011-10-13T13:58:00	20.3937	-38.5505	32.7	1617493	CTD028	5333.5	32.9	618992	0	17	17	1.2		10.71		1349.11		165966.01		889.79		139.2		4760.073701695264
140	2011-10-14T05:29:00	18.8237	-37.3993	2.0	1617528	CTD029	5396.0	2.0	618242	0	22	22	1.2		10.76		1299.72		144529.39		1031.34		184.0		4972.47960762872
141	2011-10-14T05:29:00	18.8237	-37.3993	17.2	1617528	CTD029	5396.0	17.3	618233	0	19	19	0.0		13.15		1424.5		152764.45		995.49		202.0		4972.47960762872
142	2011-10-14T05:29:00	18.8237	-37.3993	20.5	1617528	CTD029	5396.0	20.6	618230	0	18	18	2.4		10.76		1570.07		146099.46		1049.27		298.8		4972.47960762872
143	2011-10-14T05:29:00	18.8237	-37.3993	31.4	1617528	CTD029	5396.0	31.6	618224	0	16	16	0.0		7.17		1211.34		142709.78		999.07		235.4		4972.47960762872
144	2011-10-14T13:59:00	18.0173	-36.8333	1.9	1617549	CTD030	5490.3	1.9	618314	0	22	22	3.6		9.56		1143.76		114167.82		817.42		163.7		5080.328001602537
145	2011-10-14T13:59:00	18.0173	-36.8333	15.2	1617549	CTD030	5490.3	15.3	618308	0	20	20	0.0		4.78		1408.9		134646.29		821.01		147.0		5080.328001602537
146	2011-10-14T13:59:00	18.0173	-36.8333	28.7	1617549	CTD030	5490.3	28.9	618299	0	17	17	0.0		10.76		1278.93		149062.83		946.49		251.0		5080.328001602537
147	2011-10-15T05:26:00	16.4835	-35.7433	3.2	1617584	CTD031	4820.7	3.2	618389	0	23	23	2.4		10.76		1959.98		249718.72		1011.03		213.9		5286.6751946019685
148	2011-10-15T05:26:00	16.4835	-35.7433	15.1	1617584	CTD031	4820.7	15.2	618377	0	19	19	2.4		3.59		1840.41		254662.87		948.88		157.7		5286.6751946019685
149	2011-10-15T05:26:00	16.4835	-35.7433	20.9	1617584	CTD031	4820.7	21.0	618374	0	18	18	0.0		2.39		2022.37		244171.49		960.83		180.5		5286.6751946019685
150	2011-10-15T05:26:00	16.4835	-35.7433	27.2	1617584	CTD031	4820.7	27.4	618368	0	16	16	2.4		4.78		2011.97		257990.17		789.94		119.5		5286.6751946019685
151	2011-10-15T05:26:00	16.4835	-35.7433	47.2	1617584	CTD031	4820.7	47.5	618362	0	14	14	2.4		3.59		3800.4		372776.66		1021.78		207.9		5286.6751946019685
152	2011-10-15T13:58:00	15.6542	-35.1728	2.6	1617605	CTD032	5338.3	2.6	618458	0	22	22	0.0		3.59		1315.32		144285.05		555.71		210.3		5397.337671446897
153	2011-10-15T13:58:00	15.6542	-35.1728	12.9	1617605	CTD032	5338.3	13.0	618452	0	20	20	0.0		7.17		1351.71		178410.62		626.21		180.5		5397.337671446897
154	2011-10-15T13:58:00	15.6542	-35.1728	22.2	1617605	CTD032	5338.3	22.3	618443	0	17	17	1.2		4.78		1362.11		180225.04		682.38		182.8		5397.337671446897
155	2011-10-15T13:58:00	15.6542	-35.1728	39.0	1617605	CTD032	5338.3	39.2	618440	0	16	16	0.0		4.78		2261.52		182892.07		766.04		174.5		5397.337671446897
156	2011-10-16T05:28:00	13.7869	-33.8942	3.5	1617640	CTD033	5416.5	3.5	618530	0	22	22	1.1		6.67		3989.91		226999.47		1058.02		144.5		5646.649911268488
157	2011-10-16T05:28:00	13.7869	-33.8942	12.5	1617640	CTD033	5416.5	12.6	618521	0	19	19	1.1		6.67		4530.58		245156.82		812.41		144.5		5646.649911268488
158	2011-10-16T05:28:00	13.7869	-33.8942	21.5	1617640	CTD033	5416.5	21.6	618512	0	16	16	0.0		12.23		4044.98		224496.39		963.56		111.1		5646.649911268488
159	2011-10-16T05:28:00	13.7869	-33.8942	37.6	1617640	CTD033	5416.5	37.8	618506	0	14	14	3.3		7.78		3639.48		223249.85		966.89		100.0		5646.649911268488
160	2011-10-16T13:59:00	12.7558	-33.2025	2.8	1617661	CTD034	5508.7	2.8	619319	0	22	22	0.0		8.89		7569.32		288815.57		1270.3		294.5		5783.7283308093265
161	2011-10-16T13:59:00	12.7558	-33.2025	11.8	1617661	CTD034	5508.7	11.9	619313	0	20	20	0.0		10.0		7834.65		275449.12		1154.71		243.4		5783.7283308093265
162	2011-10-16T13:59:00	12.7558	-33.2025	20.9	1617661	CTD034	5508.7	21.0	619304	0	17	17	1.1		4.45		8079.95		272355.31		1314.75		234.5		5783.7283308093265
163	2011-10-16T13:59:00	12.7558	-33.2025	37.0	1617661	CTD034	5508.7	37.2	619301	0	16	16	1.1		10.0		8320.24		286517.75		1186.94		271.2		5783.7283308093265
164	2011-10-16T13:59:00	12.7558	-33.2025	50.0	1617661	CTD034	5508.7	50.3	619292	0	13	13	12.2		15.56		8600.59		316860.1		2146.05		623.5		5783.7283308093265
165	2011-10-17T05:28:00	10.7563	-31.8769	2.9	1617696	CTD035	5883.3	2.9	619391	0	22	22	2.3		14.7		10667.88		301516.93		1115.24		184.4		6049.0806046469825
166	2011-10-17T05:28:00	10.7563	-31.8769	9.8	1617696	CTD035	5883.3	9.9	619382	0	19	19	2.3		4.52		11322.6		312569.33		994.22		178.7		6049.0806046469825
167	2011-10-17T05:28:00	10.7563	-31.8769	17.8	1617696	CTD035	5883.3	17.9	619376	0	17	17	6.8		16.97		11239.46		302758.83		1198.94		220.6		6049.0806046469825
168	2011-10-17T05:28:00	10.7563	-31.8769	20.9	1617696	CTD035	5883.3	21.0	619373	0	16	16	1.1		12.44		11629.18		318508.63		1073.39		171.9		6049.0806046469825
169	2011-10-17T05:28:00	10.7563	-31.8769	31.1	1617696	CTD035	5883.3	31.3	619367	0	14	14	7.9		21.49		11769.48		386719.65		1692.09		428.7		6049.0806046469825
170	2011-10-17T05:28:00	10.7563	-31.8769	41.7	1617696	CTD035	5883.3	41.9	619361	0	12	12	35.1		18.1		20800.54		376067.36		4569.56		990.8		6049.0806046469825
171	2011-10-17T05:28:00	10.7563	-31.8769	47.9	1617696	CTD035	5883.3	48.2	619358	0	11	11	144.8		23.75		15556.85		211507.13		12247.32		1788.2		6049.0806046469825
172	2011-10-17T14:03:00	9.6558	-31.1503	2.5	1617717	CTD036	5508.7	2.5	619463	0	22	22	0.0		16.97		10148.25		236543.16		1185.37		212.6		6195.176503986782
173	2011-10-17T14:03:00	9.6558	-31.1503	9.5	1617717	CTD036	5508.7	9.6	619457	0	20	20	2.3		12.44		10454.83		242991.69		1096.01		214.9		6195.176503986782
174	2011-10-17T14:03:00	9.6558	-31.1503	16.6	1617717	CTD036	5508.7	16.7	619451	0	18	18	2.3		20.36		10101.49		248395.78		1162.75		303.1		6195.176503986782
175	2011-10-17T14:03:00	9.6558	-31.1503	20.9	1617717	CTD036	5508.7	21.0	619448	0	17	17	3.4		19.23		10527.58		261672.17		1042.85		281.6		6195.176503986782
176	2011-10-17T14:03:00	9.6558	-31.1503	28.5	1617717	CTD036	5508.7	28.7	619445	0	16	16	2.3		14.7		11608.4		285398.2		1227.22		355.2		6195.176503986782
177	2011-10-17T14:03:00	9.6558	-31.1503	38.8	1617717	CTD036	5508.7	39.0	619436	0	13	13	37.3		11.31		17693.19		474120.38		1482.84		565.5		6195.176503986782
178	2011-10-17T14:03:00	9.6558	-31.1503	41.5	1617717	CTD036	5508.7	41.7	619433	0	12	12	40.7		23.75		18966.27		482346.02		1633.28		462.6		6195.176503986782
179	2011-10-17T14:03:00	9.6558	-31.1503	45.5	1617717	CTD036	5508.7	45.8	619430	0	11	11	21.5		10.18		17739.96		492987.92		1627.62		438.9		6195.176503986782
180	2011-10-18T05:26:00	7.5883	-29.8072	3.1	1617752	CTD037	3813.0	3.1	619535	0	22	22	2.3		13.78		11189.83		216328.27		1050.55		254.9		6468.707132886721
181	2011-10-18T05:26:00	7.5883	-29.8072	11.4	1617752	CTD037	3813.0	11.5	619526	0	19	19	1.1		10.33		12263.24		218804.21		1132.07		165.3		6468.707132886721
182	2011-10-18T05:26:00	7.5883	-29.8072	21.2	1617752	CTD037	3813.0	21.3	619517	0	16	16	1.1		8.04		9579.71		254707.87		1138.96		149.3		6468.707132886721
183	2011-10-18T05:26:00	7.5883	-29.8072	34.3	1617752	CTD037	3813.0	34.5	619511	0	14	14	5.7		10.33		8156.93		281522.95		1149.29		145.8		6468.707132886721
184	2011-10-18T05:26:00	7.5883	-29.8072	45.2	1617752	CTD037	3813.0	45.5	619505	0	12	12	4.6		4.59		4992.39		341694.87		1383.52		226.2		6468.707132886721
185	2011-10-18T14:00:00	6.5209	-29.1292	2.8	1617773	CTD038	3915.3	2.8	619610	0	23	23	1.1		4.59		12394.89		149817.14		977.07		262.9		6609.165013569427
186	2011-10-18T14:00:00	6.5209	-29.1292	11.8	1617773	CTD038	3915.3	11.9	619601	0	20	20	1.1		8.04		13954.38		170449.97		1058.59		280.1		6609.165013569427
187	2011-10-18T14:00:00	6.5209	-29.1292	20.9	1617773	CTD038	3915.3	21.0	619592	0	17	17	13.8		6.89		16470.82		158267.74		1166.52		279.0		6609.165013569427
188	2011-10-18T14:00:00	6.5209	-29.1292	33.4	1617773	CTD038	3915.3	33.6	619589	0	16	16	3.4		6.89		12602.48		195381.52		1065.48		251.4		6609.165013569427
189	2011-10-18T14:00:00	6.5209	-29.1292	44.5	1617773	CTD038	3915.3	44.8	619580	0	13	13	6.9		11.48		6646.21		270277.86		1323.81		287.0		6609.165013569427
190	2011-10-19T05:25:00	4.6272	-27.916	3.2	1617808	CTD039	3746.7	3.2	619676	0	21	21	0.0		12.7		11385.18		242274.01		1429.45		242.5		6859.172104793449
191	2011-10-19T05:25:00	4.6272	-27.916	15.5	1617808	CTD039	3746.7	15.6	619670	0	19	19	3.5		12.7		12161.92		251829.43		1275.88		169.7		6859.172104793449
192	2011-10-19T05:25:00	4.6272	-27.916	21.5	1617808	CTD039	3746.7	21.6	619667	0	18	18	1.2		11.55		11426.89		240267.0		1438.69		245.9		6859.172104793449
193	2011-10-19T05:25:00	4.6272	-27.916	27.4	1617808	CTD039	3746.7	27.6	619661	0	16	16	2.3		9.24		11807.44		249003.99		1437.53		249.4		6859.172104793449
194	2011-10-19T05:25:00	4.6272	-27.916	47.3	1617808	CTD039	3746.7	47.6	619655	0	14	14	11.5		9.24		9169.66		250296.81		1304.75		272.5		6859.172104793449
195	2011-10-19T14:00:00	3.6853	-27.3176	3.1	1617829	CTD040	4416.3	3.1	619754	0	23	23	0.0		11.55		3769.0		217908.46		1070.36		213.6		6983.298268783177
196	2011-10-19T14:00:00	3.6853	-27.3176	12.5	1617829	CTD040	4416.3	12.6	619745	0	20	20	1.2		3.46		4384.13		222949.43		1062.27		194.0		6983.298268783177
197	2011-10-19T14:00:00	3.6853	-27.3176	20.8	1617829	CTD040	4416.3	20.9	619736	0	17	17	0.0		10.39		4180.82		222224.82		1124.62		245.9		6983.298268783177
198	2011-10-19T14:00:00	3.6853	-27.3176	36.5	1617829	CTD040	4416.3	36.7	619733	0	16	16	10.4		10.39		4816.81		256078.02		1315.14		292.1		6983.298268783177
199	2011-10-19T14:00:00	3.6853	-27.3176	49.0	1617829	CTD040	4416.3	49.3	619724	0	13	13	4.6		8.08		5817.7		331650.83		1550.69		311.8		6983.298268783177
200	2011-10-20T05:27:00	1.9297	-26.2229	3.3	1617864	CTD041	4014.3	3.3	619823	0	22	22	3.5		15.0		4276.96		318724.93		1887.26		261.9		7213.5289558464565
201	2011-10-20T05:27:00	1.9297	-26.2229	12.4	1617864	CTD041	4014.3	12.5	619814	0	19	19	4.6		21.92		4678.39		332378.48		1823.82		249.2		7213.5289558464565
202	2011-10-20T05:27:00	1.9297	-26.2229	21.4	1617864	CTD041	4014.3	21.5	619808	0	17	17	4.6		13.84		4158.01		334777.14		2057.99		275.7		7213.5289558464565
203	2011-10-20T05:27:00	1.9297	-26.2229	26.4	1617864	CTD041	4014.3	26.5	619805	0	16	16	1.2		4.61		4569.36		350819.45		2016.46		246.9		7213.5289558464565
204	2011-10-20T05:27:00	1.9297	-26.2229	37.5	1617864	CTD041	4014.3	37.7	619799	0	14	14	5.8		13.84		4450.41		362723.56		2315.24		324.2		7213.5289558464565
205	2011-10-20T13:29:00	1.0342	-25.6507	3.1	1617885	CTD042	3740.7	3.1	619898	0	23	23	3.5		21.92		3161.87		233537.67		1864.19		526.0		7331.814261985026
206	2011-10-20T13:29:00	1.0342	-25.6507	11.5	1617885	CTD042	3740.7	11.6	619889	0	20	20	2.3		10.38		3241.17		311806.47		2097.22		363.4		7331.814261985026
207	2011-10-20T13:29:00	1.0342	-25.6507	21.5	1617885	CTD042	3740.7	21.6	619883	0	18	18	4.6		17.3		3588.08		330381.24		2186.04		461.4		7331.814261985026
208	2011-10-20T13:29:00	1.0342	-25.6507	29.3	1617885	CTD042	3740.7	29.5	619880	0	17	17	2.3		17.3		4460.33		380138.65		2162.97		219.2		7331.814261985026
209	2011-10-20T13:29:00	1.0342	-25.6507	37.3	1617885	CTD042	3740.7	37.5	619877	0	16	16	3.5		24.23		5669.57		415147.25		2753.6		394.5		7331.814261985026
210	2011-10-21T05:30:00	-1.0319	-25.0033	2.8	1617920	CTD043	3496.0	2.8	619967	0	22	22	0.0		15.24		12203.53		221474.47		6422.24		599.1		7572.833031719979
211	2011-10-21T05:30:00	-1.0319	-25.0033	13.1	1617920	CTD043	3496.0	13.2	619958	0	19	19	4.7		21.1		12588.63		231809.74		6612.17		617.8		7572.833031719979
212	2011-10-21T05:30:00	-1.0319	-25.0033	21.2	1617920	CTD043	3496.0	21.3	619955	0	18	18	7.0		16.41		13358.83		230238.11		7076.42		764.4		7572.833031719979
213	2011-10-21T05:30:00	-1.0319	-25.0033	23.2	1617920	CTD043	3496.0	23.3	619949	0	16	16	4.7		23.45		14181.07		208110.44		7355.45		581.5		7572.833031719979
214	2011-10-21T05:30:00	-1.0319	-25.0033	40.2	1617920	CTD043	3496.0	40.4	619943	0	14	14	9.4		32.83		10968.69		147455.98		7208.9		525.2		7572.833031719979
215	2011-10-22T05:27:00	-4.6757	-25.022	3.6	1617941	CTD044	5247.3	3.6	619079	0	23	23	1.2		15.23		1639.68		274027.6		1442.12		379.6		7978.455607770183
216	2011-10-22T05:27:00	-4.6757	-25.022	12.5	1617941	CTD044	5247.3	12.6	619067	0	19	19	2.3		9.37		2041.67		284643.2		1275.77		312.8		7978.455607770183
217	2011-10-22T05:27:00	-4.6757	-25.022	21.4	1617941	CTD044	5247.3	21.5	619058	0	16	16	2.3		16.4		1867.12		276227.94		1428.06		419.4		7978.455607770183
218	2011-10-22T05:27:00	-4.6757	-25.022	36.9	1617941	CTD044	5247.3	37.1	619052	0	14	14	1.2		24.6		2163.32		292328.54		1274.6		332.7		7978.455607770183
219	2011-10-22T05:27:00	-4.6757	-25.022	48.6	1617941	CTD044	5247.3	48.9	620009	0	12	12	2.3		16.4		2274.4		299442.64		1445.63		298.7		7978.455607770183
220	2011-10-22T13:30:00	-5.6106	-25.0275	2.8	1617955	CTD045	5479.7	2.8	619151	0	23	23	0.0		14.06		1555.05		195121.95		1275.77		230.8		8082.527750695158
221	2011-10-22T13:30:00	-5.6106	-25.0275	12.8	1617955	CTD045	5479.7	12.9	619142	0	20	20	0.0		3.51		1443.98		230591.94		1271.08		251.9		8082.527750695158
222	2011-10-22T13:30:00	-5.6106	-25.0275	20.7	1617955	CTD045	5479.7	20.8	619139	0	19	19	0.0		18.74		1607.94		243280.95		1247.65		314.0		8082.527750695158
223	2011-10-22T13:30:00	-5.6106	-25.0275	23.2	1617955	CTD045	5479.7	23.3	619133	0	17	17	1.2		14.06		1782.49		257921.71		1292.17		257.7		8082.527750695158
224	2011-10-22T13:30:00	-5.6106	-25.0275	39.8	1617955	CTD045	5479.7	40.0	619130	0	16	16	0.0		16.4		1639.68		293053.18		1363.63		254.2		8082.527750695158
225	2011-10-23T05:30:00	-7.7072	-25.0407	2.9	1617976	CTD046	5521.7	2.9	619220	0	22	22	0.0		13.29		1258.76		235172.11		1374.0		316.6		8315.919745226856
226	2011-10-23T05:30:00	-7.7072	-25.0407	13.8	1617976	CTD046	5521.7	13.9	619211	0	19	19	2.4		18.13		1434.28		244700.56		1253.16		276.7		8315.919745226856
227	2011-10-23T05:30:00	-7.7072	-25.0407	20.9	1617976	CTD046	5521.7	21.0	619208	0	18	18	0.0		18.13		1349.03		236987.53		1462.22		244.1		8315.919745226856
228	2011-10-23T05:30:00	-7.7072	-25.0407	24.0	1617976	CTD046	5521.7	24.1	619202	0	16	16	0.0		22.96		1409.21		246305.35		1366.75		193.4		8315.919745226856
229	2011-10-23T05:30:00	-7.7072	-25.0407	43.3	1617976	CTD046	5521.7	43.5	619196	0	14	14	1.2		19.34		1218.64		237158.04		1441.67		248.9		8315.919745226856
230	2011-10-23T13:29:00	-8.7049	-25.0556	5.2	1617990	CTD047	5690.0	5.2	620378	0	23	23	0.0		3.63		1278.82		138443.33		1245.91		230.8		8426.992947845321
231	2011-10-23T13:29:00	-8.7049	-25.0556	14.3	1617990	CTD047	5690.0	14.4	619286	0	20	20	0.0		9.67		1429.27		161126.05		1169.77		215.1		8426.992947845321
232	2011-10-23T13:29:00	-8.7049	-25.0556	22.6	1617990	CTD047	5690.0	22.7	619283	0	19	19	2.4		13.29		1389.15		178442.75		1270.08		264.6		8426.992947845321
233	2011-10-23T13:29:00	-8.7049	-25.0556	26.6	1617990	CTD047	5690.0	26.8	619277	0	17	17	2.4		12.08		1449.33		201316.04		1308.75		171.6		8426.992947845321
234	2011-10-23T13:29:00	-8.7049	-25.0556	45.2	1617990	CTD047	5690.0	45.5	619274	0	16	16	0.0		21.75		1379.12		218106.16		1341.37		228.4		8426.992947845321
235	2011-10-24T05:24:00	-10.6879	-25.0545	2.9	1618018	CTD048	5741.3	2.9	620438	0	19	19	1.2		13.97		1298.23		174068.36		1288.34		196.7		8647.734789533619
236	2011-10-24T05:24:00	-10.6879	-25.0545	15.6	1618018	CTD048	5741.3	15.7	620426	0	15	15	3.5		13.97		1581.11		180044.25		1128.9		152.5		8647.734789533619
237	2011-10-24T05:24:00	-10.6879	-25.0545	21.0	1618018	CTD048	5741.3	21.1	620423	0	14	14	0.0		17.46		1500.28		172355.92		1219.68		183.9		8647.734789533619
238	2011-10-24T05:24:00	-10.6879	-25.0545	28.3	1618018	CTD048	5741.3	28.5	620417	0	12	12	0.0		13.97		1793.27		176634.51		1222.01		178.1		8647.734789533619
239	2011-10-24T13:31:00	-11.6616	-25.0655	3.6	1618032	CTD049	5998.7	3.6	620522	0	23	23	0.0		3.49		2030.69		133752.64		1061.4		195.5		8756.130906108576
240	2011-10-24T13:31:00	-11.6616	-25.0655	19.0	1618032	CTD049	5998.7	19.1	620513	0	20	20	0.0		9.31		2106.46		145522.55		894.97		166.4		8756.130906108576
241	2011-10-24T13:31:00	-11.6616	-25.0655	32.9	1618032	CTD049	5998.7	33.1	620504	0	17	17	0.0		8.15		2156.97		168936.08		982.26		110.6		8756.130906108576
242	2011-10-25T05:32:00	-13.5813	-25.0672	3.1	1618060	CTD050	5404.7	3.1	620591	0	22	22	35.8		8.08		2322.55		132308.3		940.38		122.3		8969.826422177804
243	2011-10-25T05:32:00	-13.5813	-25.0672	20.9	1618060	CTD050	5404.7	21.0	620582	0	19	19	27.7		9.23		2338.0		138632.24		923.08		102.7		8969.826422177804
244	2011-10-25T05:32:00	-13.5813	-25.0672	30.9	1618060	CTD050	5404.7	31.1	620579	0	18	18	61.2		11.54		2204.11		123548.52		1070.77		122.3		8969.826422177804
245	2011-10-25T05:32:00	-13.5813	-25.0672	37.5	1618060	CTD050	5404.7	37.7	620573	0	16	16	77.3		10.38		2533.69		131628.53		1168.85		147.7		8969.826422177804
246	2011-10-25T10:59:00	-14.1773	-25.0754	2.6	1618074	CTD051	5232.3	2.6	620666	0	23	23	9.2		8.08		1524.34		115942.28		840.0		162.7		9036.177331341025
247	2011-10-25T10:59:00	-14.1773	-25.0754	15.5	1618074	CTD051	5232.3	15.6	620660	0	21	21	16.2		11.54		1745.78		101146.95		829.62		158.1		9036.177331341025
248	2011-10-25T10:59:00	-14.1773	-25.0754	20.5	1618074	CTD051	5232.3	20.6	620657	0	20	20	30.0		17.31		1771.53		96141.36		999.23		98.1		9036.177331341025
249	2011-10-25T10:59:00	-14.1773	-25.0754	29.8	1618074	CTD051	5232.3	30.0	620651	0	18	18	25.4		15.0		1792.13		124305.53		938.08		99.2		9036.177331341025
250	2011-10-26T04:55:00	-15.9247	-25.0891	3.2	1618095	CTD052	4793.7	3.2	620738	0	23	23	3.5		15.18		1607.81		81217.29		844.42		120.3		9230.698406466632
251	2011-10-26T04:55:00	-15.9247	-25.0891	16.2	1618095	CTD052	4793.7	16.3	620729	0	20	20	8.2		15.18		1664.31		80837.17		859.61		100.4		9230.698406466632
252	2011-10-26T04:55:00	-15.9247	-25.0891	21.4	1618095	CTD052	4793.7	21.5	620726	0	19	19	2.3		15.18		1561.57		76476.07		884.13		133.1		9230.698406466632
253	2011-10-26T04:55:00	-15.9247	-25.0891	29.3	1618095	CTD052	4793.7	29.5	620720	0	17	17	4.7		12.85		1648.9		78838.98		885.3		82.9		9230.698406466632
254	2011-10-26T13:32:00	-16.9573	-25.0925	3.5	1618116	CTD053	5056.3	3.5	620810	0	23	23	3.5		14.02		1597.53		94968.4		858.44		75.9		9345.645016793887
255	2011-10-26T13:32:00	-16.9573	-25.0925	16.9	1618116	CTD053	5056.3	17.0	620801	0	20	20	7.0		15.18		1669.45		93864.0		886.47		74.7		9345.645016793887
256	2011-10-26T13:32:00	-16.9573	-25.0925	22.0	1618116	CTD053	5056.3	22.1	620798	0	19	19	2.3		12.85		1561.57		89133.04		920.34		92.3		9345.645016793887
257	2011-10-26T13:32:00	-16.9573	-25.0925	30.3	1618116	CTD053	5056.3	30.5	620792	0	17	17	4.7		9.34		1654.04		91275.07		882.97		81.8		9345.645016793887
258	2011-10-27T04:55:00	-18.5249	-25.1016	3.5	1618137	CTD054	5270.0	3.5	620042	0	23	23	1.2		12.41		1470.77		79927.11		1095.81		93.1		9520.148369462995
259	2011-10-27T04:55:00	-18.5249	-25.1016	21.5	1618137	CTD054	5270.0	21.6	620030	0	19	19	2.5		18.62		1702.99		88385.31		1046.17		78.2		9520.148369462995
260	2011-10-27T04:55:00	-18.5249	-25.1016	34.6	1618137	CTD054	5270.0	34.8	620024	0	17	17	0.0		17.37		1589.46		79106.58		1099.53		101.8		9520.148369462995
261	2011-10-28T04:57:00	-20.012	-25.0896	3.1	1618158	CTD055	5909.0	3.1	620102	0	19	19	0.0		8.61		1368.47		158689.36		1205.98		209.2		9685.692831011478
262	2011-10-28T04:57:00	-20.012	-25.0896	21.3	1618158	CTD055	5909.0	21.4	620093	0	16	16	0.0		3.69		1697.33		165420.32		1305.65		88.6		9685.692831011478
263	2011-10-28T04:57:00	-20.012	-25.0896	34.3	1618158	CTD055	5909.0	34.5	620087	0	14	14	2.5		9.84		1644.28		164168.54		1411.49		173.5		9685.692831011478
264	2011-10-28T13:35:00	-21.0928	-25.077	3.3	1618172	CTD056	5092.0	3.3	620183	0	22	22	0.0		6.15		1570.03		84845.08		1196.13		247.3		9806.011520268725
265	2011-10-28T13:35:00	-21.0928	-25.077	21.3	1618172	CTD056	5092.0	21.4	620174	0	19	19	0.0		4.92		1532.9		82765.85		1137.06		116.9		9806.011520268725
266	2011-10-28T13:35:00	-21.0928	-25.077	34.8	1618172	CTD056	5092.0	35.0	620168	0	17	17	0.0		9.84		1384.38		127002.41		1127.22		215.4		9806.011520268725
267	2011-10-29T04:56:00	-23.0731	-25.0556	2.5	1618200	CTD057	4790.7	2.5	620258	0	23	23	0.0		8.61		2125.64		192615.34		1410.22		164.9		10026.463824770904
268	2011-10-29T04:56:00	-23.0731	-25.0556	17.8	1618200	CTD057	4790.7	17.9	620249	0	20	20	0.0		6.15		2229.84		195423.48		1379.46		148.9		10026.463824770904
269	2011-10-29T04:56:00	-23.0731	-25.0556	20.7	1618200	CTD057	4790.7	20.8	620246	0	19	19	0.0		16.0		2271.52		191693.19		1358.54		153.8		10026.463824770904
270	2011-10-29T04:56:00	-23.0731	-25.0556	32.1	1618200	CTD057	4790.7	32.3	620240	0	17	17	0.0		6.15		2615.37		222608.76		1511.13		196.9		10026.463824770904
271	2011-10-29T13:32:00	-24.1117	-25.0434	3.8	1618214	CTD058	4988.7	3.8	620333	0	24	24	0.0		9.84		2464.28		112200.48		1300.7		205.5		10142.084462984205
272	2011-10-29T13:32:00	-24.1117	-25.0434	18.7	1618214	CTD058	4988.7	18.8	620324	0	21	21	0.0		8.61		2375.72		136265.03		1181.34		188.3		10142.084462984205
273	2011-10-29T13:32:00	-24.1117	-25.0434	21.8	1618214	CTD058	4988.7	21.9	620321	0	20	20	0.0		3.69		2235.05		139286.77		1343.77		190.7		10142.084462984205
274	2011-10-29T13:32:00	-24.1117	-25.0434	33.0	1618214	CTD058	4988.7	33.2	620315	0	18	18	1.2		7.38		2495.54		156823.3		1285.94		194.4		10142.084462984205
275	2011-10-30T04:56:00	-26.0903	-25.0252	2.7	1618242	CTD059	4645.0	2.7	621128	0	23	23	1.1		11.47		2518.84		163328.08		1485.98		175.6		10362.34411734238
276	2011-10-30T04:56:00	-26.0903	-25.0252	18.1	1618242	CTD059	4645.0	18.2	621119	0	20	20	1.1		10.33		2558.98		162148.94		1468.77		213.4		10362.34411734238
277	2011-10-30T04:56:00	-26.0903	-25.0252	21.2	1618242	CTD059	4645.0	21.3	621116	0	19	19	0.0		12.62		2558.98		155756.51		1516.96		192.8		10362.34411734238
278	2011-10-30T04:56:00	-26.0903	-25.0252	32.1	1618242	CTD059	4645.0	32.3	621110	0	17	17	0.0		9.18		2624.21		160161.97		1552.53		192.8		10362.34411734238
279	2011-10-30T13:29:00	-27.1579	-25.0085	3.5	1618256	CTD060	4098.3	3.5	621203	0	24	24	0.0		9.18		2614.17		105460.04		1519.25		181.3		10481.197872190749
280	2011-10-30T13:29:00	-27.1579	-25.0085	18.6	1618256	CTD060	4098.3	18.7	621194	0	21	21	0.0		10.33		2744.63		124526.94		1624.82		181.3		10481.197872190749
281	2011-10-30T13:29:00	-27.1579	-25.0085	22.0	1618256	CTD060	4098.3	22.1	621191	0	20	20	1.1		18.36		2905.19		130186.8		1678.75		216.9		10481.197872190749
282	2011-10-30T13:29:00	-27.1579	-25.0085	31.9	1618256	CTD060	4098.3	32.1	621185	0	18	18	2.3		10.33		2829.93		152379.67		1746.45		199.7		10481.197872190749
283	2011-10-31T04:56:00	-28.7005	-25.9491	4.0	1618284	CTD061	5237.7	4.0	621275	0	24	24	0.0		15.67		5237.18		175640.32		2371.59		272.9		10676.24917455874
284	2011-10-31T04:56:00	-28.7005	-25.9491	17.3	1618284	CTD061	5237.7	17.4	621263	0	20	20	0.0		20.9		5816.24		179411.91		2293.23		266.4		10676.24917455874
285	2011-10-31T04:56:00	-28.7005	-25.9491	22.2	1618284	CTD061	5237.7	22.4	621260	0	19	19	0.0		14.37		5303.8		185668.86		2199.21		225.9		10676.24917455874
286	2011-10-31T04:56:00	-28.7005	-25.9491	29.2	1618284	CTD061	5237.7	29.4	621254	0	17	17	1.3		15.67		4811.85		140491.76		2337.64		265.1		10676.24917455874
287	2011-10-31T13:31:00	-29.3774	-26.8585	5.3	1618298	CTD062	4907.3	5.3	621347	0	24	24	0.0		11.75		4658.12		101658.72		2009.84		225.9		10792.486010414812
288	2011-10-31T13:31:00	-29.3774	-26.8585	13.1	1618298	CTD062	4907.3	13.2	621338	0	21	21	0.0		15.67		4878.47		108079.65		2080.37		261.2		10792.486010414812
289	2011-10-31T13:31:00	-29.3774	-26.8585	20.7	1618298	CTD062	4907.3	20.8	621335	0	20	20	0.0		11.75		4991.21		105614.79		2107.79		287.3		10792.486010414812
290	2011-10-31T13:31:00	-29.3774	-26.8585	24.8	1618298	CTD062	4907.3	25.0	621329	0	18	18	2.6		20.9		5396.04		141629.38		2107.79		252.0		10792.486010414812
291	2011-10-31T13:31:00	-29.3774	-26.8585	43.6	1618298	CTD062	4907.3	43.9	621326	0	17	17	1.3		19.59		6169.83		157745.76		2571.4		342.2		10792.486010414812
292	2011-11-01T04:57:00	-30.7355	-28.7372	3.6	1618319	CTD063	2975.0	3.6	621416	0	23	23	1.2		21.79		7264.93		184626.88		3372.0		415.3		11028.324826345157
293	2011-11-01T04:57:00	-30.7355	-28.7372	13.3	1618319	CTD063	2975.0	13.4	621407	0	20	20	3.6		35.11		7169.41		190183.04		3420.43		411.7		11028.324826345157
294	2011-11-01T04:57:00	-30.7355	-28.7372	21.4	1618319	CTD063	2975.0	21.5	621404	0	19	19	2.4		13.32		7530.27		190172.42		3396.22		420.1		11028.324826345157
295	2011-11-01T04:57:00	-30.7355	-28.7372	22.9	1618319	CTD063	2975.0	23.1	621398	0	17	17	0.0		26.64		7652.32		198710.97		3552.41		310.0		11028.324826345157
296	2011-11-01T04:57:00	-30.7355	-28.7372	40.7	1618319	CTD063	2975.0	41.0	621392	0	15	15	0.0		21.79		7694.78		220930.3		3639.58		454.0		11028.324826345157
297	2011-11-01T13:31:00	-31.4494	-29.7025	3.9	1618333	CTD064	3429.7	3.9	621491	0	24	24	0.0		6.05		6861.62		196710.33		2028.04		230.0		11149.908089527298
298	2011-11-01T13:31:00	-31.4494	-29.7025	17.4	1618333	CTD064	3429.7	17.5	621479	0	20	20	0.0		10.9		6909.38		191440.73		2064.37		196.1		11149.908089527298
299	2011-11-01T13:31:00	-31.4494	-29.7025	22.1	1618333	CTD064	3429.7	22.3	621476	0	19	19	0.0		6.05		6851.0		194184.32		2221.77		217.9		11149.908089527298
300	2011-11-01T13:31:00	-31.4494	-29.7025	30.1	1618333	CTD064	3429.7	30.3	621470	0	17	17	2.4		7.26		6835.08		214678.96		2155.18		205.8		11149.908089527298
301	2011-11-02T04:59:00	-32.7262	-31.4934	6.1	1618361	CTD065	4037.3	6.1	621560	0	23	23	5.0		23.54		10526.27		188442.82		3586.24		356.8		11370.654634838347
302	2011-11-02T04:59:00	-32.7262	-31.4934	12.6	1618361	CTD065	4037.3	12.7	621551	0	20	20	9.9		26.01		11136.12		193818.7		3894.7		390.2		11370.654634838347
303	2011-11-02T04:59:00	-32.7262	-31.4934	21.3	1618361	CTD065	4037.3	21.5	621548	0	19	19	16.1		19.82		11049.0		188494.07		4086.71		450.9		11370.654634838347
304	2011-11-02T04:59:00	-32.7262	-31.4934	23.3	1618361	CTD065	4037.3	23.5	621542	0	17	17	5.0		14.87		11376.98		193644.46		3863.73		392.7		11370.654634838347
305	2011-11-02T04:59:00	-32.7262	-31.4934	40.8	1618361	CTD065	4037.3	41.1	621536	0	15	15	7.4		8.67		11330.86		192260.77		3603.59		282.4		11370.654634838347
306	2011-11-05T04:59:00	-38.2206	-39.52	3.5	1618382	CTD067	4970.7	3.5	621632	0	23	23	530.0		32.16		77562.79		3612.36		10241.45		2684.8		12321.210365520616
307	2011-11-05T04:59:00	-38.2206	-39.52	7.5	1618382	CTD067	4970.7	7.6	621623	0	20	20	467.0		56.6		78077.37		3761.59		10642.82		2530.5		12321.210365520616
308	2011-11-05T04:59:00	-38.2206	-39.52	12.7	1618382	CTD067	4970.7	12.8	621617	0	18	18	487.6		51.46		80344.1		3751.3		10642.82		2670.7		12321.210365520616
309	2011-11-05T04:59:00	-38.2206	-39.52	21.5	1618382	CTD067	4970.7	21.7	621611	0	16	16	514.6		69.47		79170.86		3573.76		11405.69		2470.0		12321.210365520616
310	2011-11-05T04:59:00	-38.2206	-39.52	28.6	1618382	CTD067	4970.7	28.8	621605	0	14	14	473.4		54.03		82124.55		3761.59		11136.82		2571.6		12321.210365520616
311	2011-11-05T04:59:00	-38.2206	-39.52	37.6	1618382	CTD067	4970.7	37.9	621602	0	13	13	584.0		65.61		81602.25		3908.24		11179.27		2785.2		12321.210365520616
312	2011-11-05T04:59:00	-38.2206	-39.52	46.8	1618382	CTD067	4970.7	47.2	621590	0	9	9	413.0		41.17		90453.05		3972.57		10235.02		2530.5		12321.210365520616
313	2011-11-05T13:34:00	-39.0406	-40.7446	2.6	1618389	CTD068	5073.0	2.6	621707	0	24	24	492.7		64.32		56130.49		2786.46		5746.58		3775.7		12461.468300477316
314	2011-11-05T13:34:00	-39.0406	-40.7446	6.6	1618389	CTD068	5073.0	6.7	621695	0	20	20	494.0		90.05		57023.29		2753.01		6256.02		4099.9		12461.468300477316
315	2011-11-05T13:34:00	-39.0406	-40.7446	11.6	1618389	CTD068	5073.0	11.7	621689	0	18	18	508.1		81.05		63674.25		3046.32		6632.95		4363.6		12461.468300477316
316	2011-11-05T13:34:00	-39.0406	-40.7446	15.7	1618389	CTD068	5073.0	15.8	621683	0	16	16	572.5		91.34		63591.92		3748.72		6977.72		4151.4		12461.468300477316
317	2011-11-05T13:34:00	-39.0406	-40.7446	20.8	1618389	CTD068	5073.0	21.0	621680	0	15	15	567.3		72.04		66689.7		3635.51		6999.59		4587.5		12461.468300477316
318	2011-11-05T13:34:00	-39.0406	-40.7446	23.8	1618389	CTD068	5073.0	24.0	621677	0	14	14	614.9		95.2		65539.61		4296.75		7253.02		4412.5		12461.468300477316
319	2011-11-05T13:34:00	-39.0406	-40.7446	25.7	1618389	CTD068	5073.0	25.9	621671	0	12	12	639.4		90.05		65853.5		3550.61		7042.04		4430.5		12461.468300477316
320	2011-11-05T13:34:00	-39.0406	-40.7446	30.8	1618389	CTD068	5073.0	31.0	621665	0	10	10	473.4		74.61		56982.13		2933.11		6158.25		3337.1		12461.468300477316
321	2011-11-05T13:34:00	-39.0406	-40.7446	41.1	1618389	CTD068	5073.0	41.4	621662	0	9	9	375.6		52.74		43168.2		2243.57		4559.19		2333.6		12461.468300477316
322	2011-11-06T04:56:00	-40.3381	-42.762	3.4	1618417	CTD069	5149.3	3.4	621779	0	24	24	181.7		95.36		85422.95		0.0		11541.62		5567.2		12686.69042135017
323	2011-11-06T04:56:00	-40.3381	-42.762	6.9	1618417	CTD069	5149.3	7.0	621770	0	21	21	275.8		81.19		105908.17		1144.37		14780.13		6453.8		12686.69042135017
324	2011-11-06T04:56:00	-40.3381	-42.762	9.8	1618417	CTD069	5149.3	9.9	621764	0	19	19	390.5		119.85		117344.12		1103.13		17174.54		8598.2		12686.69042135017
325	2011-11-06T04:56:00	-40.3381	-42.762	16.9	1618417	CTD069	5149.3	17.0	621758	0	17	17	380.2		113.41		114189.37		1183.03		19432.35		8383.0		12686.69042135017
326	2011-11-06T04:56:00	-40.3381	-42.762	22.0	1618417	CTD069	5149.3	22.2	621755	0	16	16	369.9		117.27		88796.77		1195.92		18531.55		8023.5		12686.69042135017
327	2011-11-06T04:56:00	-40.3381	-42.762	27.0	1618417	CTD069	5149.3	27.2	621746	0	13	13	287.4		106.96		82389.34		690.74		19603.75		5719.3		12686.69042135017
328	2011-11-06T04:56:00	-40.3381	-42.762	36.1	1618417	CTD069	5149.3	36.4	621734	0	9	9	264.2		127.58		77556.71		438.16		19103.73		2689.5		12686.69042135017
329	2011-11-06T14:32:00	-41.1255	-43.9762	3.4	1618431	CTD070	5155.7	3.4	620879	0	24	24	146.9		63.15		85172.94		0.0		15497.94		3955.0		12821.497178795513
330	2011-11-06T14:32:00	-41.1255	-43.9762	5.8	1618431	CTD070	5155.7	5.8	620867	0	20	20	109.5		78.61		66025.4		0.0		16798.24		4351.9		12821.497178795513
331	2011-11-06T14:32:00	-41.1255	-43.9762	11.1	1618431	CTD070	5155.7	11.2	620861	0	18	18	110.8		63.15		84087.85		0.0		14044.28		3714.0		12821.497178795513
332	2011-11-06T14:32:00	-41.1255	-43.9762	18.0	1618431	CTD070	5155.7	18.1	620858	0	17	17	224.2		57.99		152579.83		0.0		11969.47		1998.8		12821.497178795513
333	2011-11-06T14:32:00	-41.1255	-43.9762	20.8	1618431	CTD070	5155.7	21.0	621824	0	15	15	229.4		56.7		216579.38		0.0		13957.94		1671.4		12821.497178795513
334	2011-11-06T14:32:00	-41.1255	-43.9762	24.0	1618431	CTD070	5155.7	24.2	621818	0	13	13	215.2		65.72		276650.97		1376.33		16400.03		1533.6		12821.497178795513
335	2011-11-06T14:32:00	-41.1255	-43.9762	30.8	1618431	CTD070	5155.7	31.0	621815	0	12	12	202.3		42.53		310100.54		2139.25		21105.08		1558.0		12821.497178795513
336	2011-11-06T14:32:00	-41.1255	-43.9762	41.6	1618431	CTD070	5155.7	41.9	621803	0	8	8	189.4		27.06		300156.91		1969.14		27442.92		1643.1		12821.497178795513
337	2011-11-07T04:56:00	-42.3117	-45.8951	3.5	1618459	CTD071	5109.7	3.5	620948	0	23	23	123.0		25.9		146444.31		1250.93		9322.41		1276.8		13028.516490986658
338	2011-11-07T04:56:00	-42.3117	-45.8951	8.5	1618459	CTD071	5109.7	8.6	620939	0	20	20	141.2		24.6		145001.72		1204.31		9223.99		1208.2		13028.516490986658
339	2011-11-07T04:56:00	-42.3117	-45.8951	16.1	1618459	CTD071	5109.7	16.2	620933	0	18	18	101.0		37.55		150378.39		1235.39		9480.39		1227.6		13028.516490986658
340	2011-11-07T04:56:00	-42.3117	-45.8951	21.8	1618459	CTD071	5109.7	22.0	620930	0	17	17	115.3		37.55		144113.38		1129.2		9143.7		1313.1		13028.516490986658
341	2011-11-07T04:56:00	-42.3117	-45.8951	25.8	1618459	CTD071	5109.7	26.0	620924	0	15	15	103.6		18.13		162983.52		1225.03		8484.57		1381.7		13028.516490986658
342	2011-11-07T04:56:00	-42.3117	-45.8951	33.9	1618459	CTD071	5109.7	34.2	620918	0	13	13	112.7		15.54		362596.25		3628.47		10860.82		865.0		13028.516490986658
343	2011-11-07T04:56:00	-42.3117	-45.8951	42.1	1618459	CTD071	5109.7	42.4	620915	0	12	12	93.2		16.83		374142.11		4014.37		11311.47		677.3		13028.516490986658
344	2011-11-07T14:29:00	-43.1102	-47.1791	2.9	1618473	CTD072	5195.0	2.9	621023	0	24	24	114.0		12.95		251537.99		0.0		13999.8		1292.4		13166.105795079073
345	2011-11-07T14:29:00	-43.1102	-47.1791	8.2	1618473	CTD072	5195.0	8.3	621011	0	20	20	114.0		6.47		242654.57		0.0		14230.3		1346.8		13166.105795079073
346	2011-11-07T14:29:00	-43.1102	-47.1791	15.0	1618473	CTD072	5195.0	15.1	621005	0	18	18	108.8		11.65		255697.4		0.0		14499.65		1408.9		13166.105795079073
347	2011-11-07T14:29:00	-43.1102	-47.1791	21.1	1618473	CTD072	5195.0	21.3	621002	0	17	17	133.4		5.18		269944.54		0.0		15012.46		1182.3		13166.105795079073
348	2011-11-07T14:29:00	-43.1102	-47.1791	25.2	1618473	CTD072	5195.0	25.4	620999	0	16	16	161.9		10.36		353702.48		2543.3		16647.99		1533.2		13166.105795079073
349	2011-11-07T14:29:00	-43.1102	-47.1791	34.4	1618473	CTD072	5195.0	34.7	620990	0	13	13	86.8		10.36		281521.47		1460.71		17305.83		995.8		13166.105795079073
350	2011-11-07T14:29:00	-43.1102	-47.1791	39.1	1618473	CTD072	5195.0	39.4	620987	0	12	12	107.5		3.88		157420.38		1043.74		16057.49		1090.4		13166.105795079073
351	2011-11-07T14:29:00	-43.1102	-47.1791	46.4	1618473	CTD072	5195.0	46.8	620978	0	9	9	84.2		5.18		116538.53		722.59		14063.25		1262.6		13166.105795079073
352	2011-11-08T04:56:00	-44.3321	-49.1918	3.6	1618501	CTD073	5284.7	3.6	621095	0	24	24	281.7		480.0		16933.8		0.0		22480.29		13853.0		13377.576300780645
353	2011-11-08T04:56:00	-44.3321	-49.1918	6.4	1618501	CTD073	5284.7	6.5	621086	0	21	21	279.2		496.42		17128.32		0.0		22366.61		11892.6		13377.576300780645
354	2011-11-08T04:56:00	-44.3321	-49.1918	9.7	1618501	CTD073	5284.7	9.8	621080	0	19	19	324.6		447.16		20374.62		0.0		22202.4		13734.2		13377.576300780645
355	2011-11-08T04:56:00	-44.3321	-49.1918	16.7	1618501	CTD073	5284.7	16.8	621074	0	17	17	269.1		256.42		31851.6		0.0		26739.63		10753.2		13377.576300780645
356	2011-11-08T04:56:00	-44.3321	-49.1918	22.1	1618501	CTD073	5284.7	22.3	621071	0	16	16	442.1		236.21		37795.99		0.0		21819.66		12407.9		13377.576300780645
357	2011-11-08T04:56:00	-44.3321	-49.1918	26.8	1618501	CTD073	5284.7	27.0	621062	0	13	13	344.8		385.26		35044.85		0.0		12373.82		10025.6		13377.576300780645
358	2011-11-08T04:56:00	-44.3321	-49.1918	36.8	1618501	CTD073	5284.7	37.1	621050	0	9	9	361.3		392.84		23727.02		0.0		9008.79		4260.6		13377.576300780645
359	2011-11-08T04:56:00	-44.3321	-49.1918	41.9	1618501	CTD073	5284.7	42.2	621047	0	8	8	222.3		291.79		14809.18		0.0		6800.8		3138.9		13377.576300780645
360	2011-11-08T14:34:00	-45.0996	-50.4993	4.9	1618515	CTD074	5758.7	4.9	621893	0	24	24	84.6		1360.41		20528.72		919.57		16899.69		3504.0		13511.726686122287
361	2011-11-08T14:34:00	-45.0996	-50.4993	9.5	1618515	CTD074	5758.7	9.6	621875	0	18	18	65.7		1256.83		20079.04		894.31		16446.22		4899.8		13511.726686122287
362	2011-11-08T14:34:00	-45.0996	-50.4993	15.1	1618515	CTD074	5758.7	15.2	621872	0	17	17	97.3		1186.1		22228.92		848.84		16566.22		5864.8		13511.726686122287
363	2011-11-08T14:34:00	-45.0996	-50.4993	20.2	1618515	CTD074	5758.7	20.4	621860	0	13	13	96.0		285.47		14859.7		0.0		12551.93		1120.4		13511.726686122287
364	2011-11-08T14:34:00	-45.0996	-50.4993	22.5	1618515	CTD074	5758.7	22.7	621857	0	12	12	92.2		136.42		10923.73		0.0		7342.69		789.5		13511.726686122287
365	2011-11-08T14:34:00	-45.0996	-50.4993	27.6	1618515	CTD074	5758.7	27.8	621854	0	11	11	59.4		97.26		7136.8		0.0		4342.71		474.9		13511.726686122287
366	2011-11-08T14:34:00	-45.0996	-50.4993	32.7	1618515	CTD074	5758.7	33.0	621848	0	9	9	34.1		89.68		4661.03		0.0		2729.67		454.7		13511.726686122287
367	2011-11-08T14:34:00	-45.0996	-50.4993	37.6	1618515	CTD074	5758.7	37.9	621845	0	8	8	30.3		162.95		3842.5		0.0		2638.72		358.7		13511.726686122287
368	2011-11-08T14:34:00	-45.0996	-50.4993	43.0	1618515	CTD074	5758.7	43.4	621842	0	7	7	40.4		126.32		3304.4		0.0		1975.57		255.2		13511.726686122287
