# Supplementary material for: Understanding opposing predictions of Prochlorococcus in a changing climate
Source: Nat Commun. 2023 Mar 15;14:1445. doi: 10.1038/s41467-023-36928-9 (PMC10017810; doi:10.1038/s41467-023-36928-9)
Supplement: Supplementary file 4 — Supplementary Code [file 41467_2023_36928_MOESM4_ESM.zip › Supplemental Code/Cruises/AMT22.csv]

	time	lat	lon	depth	bodc_station	original_station	water_depth	bottle_pressure	BODC_bottle_code	bottle_flag	rosette_position	firing_sequence	cryptophyceae_abundance_J79A0596	cryptophyceae_abundance_J79A0596_flag	prymnesiophyceae_abundance_P490A00Z	prymnesiophyceae_abundance_P490A00Z_flag	synechococcus_abundance_P700A90Z_Tarran	synechococcus_abundance_P700A90Z_Tarran_flag	prochlorococcus_abundance_P701A90Z_Tarran	prochlorococcus_abundance_P701A90Z_Tarran_flag	picoeukaryotic_abundance_PYEUA00A_Tarran	picoeukaryotic_abundance_PYEUA00A_Tarran_flag	nanoeukaryotic_abundance_X726A86B	nanoeukaryotic_abundance_X726A86B_flag	distance
0	2012-10-12T12:10:00	49.25100000000001	-13.0564	5.3	1659808	CTD02	2532.4	5.3	674492	0	23	23	47336		56308.0			N		N		N		N	0.0
1	2012-10-12T12:10:00	49.25100000000001	-13.0564	10.4	1659808	CTD02	2532.4	10.5	674477	0	18	18	47984		57051.0		12345.0		88.0		51.0		1444.0		0.0
2	2012-10-12T12:10:00	49.25100000000001	-13.0564	15.2	1659808	CTD02	2532.4	15.3	674474	0	17	17	48373		57305.0		12188.0		103.0		50.0		1431.0		0.0
3	2012-10-12T12:10:00	49.25100000000001	-13.0564	20.1	1659808	CTD02	2532.4	20.3	674471	0	16	16	48969		57603.0		12863.0		92.0		47.0		1009.0		0.0
4	2012-10-12T12:10:00	49.25100000000001	-13.0564	25.0	1659808	CTD02	2532.4	25.2	674450	0	9	9	49106		57874.0		12308.0		90.0		70.0		1258.0		0.0
5	2012-10-12T12:10:00	49.25100000000001	-13.0564	30.0	1659808	CTD02	2532.4	30.3	674447	0	8	8	49044		58038.0		13097.0		79.0		57.0		918.0		0.0
6	2012-10-12T12:10:00	49.25100000000001	-13.0564	35.1	1659808	CTD02	2532.4	35.4	674444	0	7	7	49414		57309.0		13227.0		97.0		57.0		983.0		0.0
7	2012-10-13T04:30:00	48.9277	-16.3695	1.8	1659815	CTD03	4843.3	1.8	674036	0	24	24	37285		2821.0		15956.0		70.0		43.0		2153.0		244.1898739230817
8	2012-10-13T04:30:00	48.9277	-16.3695	4.8	1659815	CTD03	4843.3	4.8	674030	0	22	22	36860		2713.0		16209.0		64.0		38.0		2150.0		244.1898739230817
9	2012-10-13T04:30:00	48.9277	-16.3695	6.6	1659815	CTD03	4843.3	6.7	674021	0	19	19	37142		2812.0		16247.0		67.0		38.0		1781.0		244.1898739230817
10	2012-10-13T04:30:00	48.9277	-16.3695	10.5	1659815	CTD03	4843.3	10.6	674018	0	18	18	37893		2852.0		16586.0		70.0		45.0		2357.0		244.1898739230817
11	2012-10-13T04:30:00	48.9277	-16.3695	19.7	1659815	CTD03	4843.3	19.9	674006	0	14	14	38930		2632.0		16357.0		78.0		43.0		2501.0		244.1898739230817
12	2012-10-13T04:30:00	48.9277	-16.3695	29.7	1659815	CTD03	4843.3	30.0	674000	0	12	12	39345		2664.0		16973.0		78.0		56.0		2529.0		244.1898739230817
13	2012-10-13T04:30:00	48.9277	-16.3695	39.4	1659815	CTD03	4843.3	39.7	674522	0	9	9	39074		2412.0		17633.0		74.0		21.0		2477.0		244.1898739230817
14	2012-10-13T04:30:00	48.9277	-16.3695	44.5	1659815	CTD03	4843.3	44.9	674519	0	8	8	39494		2417.0		17254.0		84.0		52.0		2690.0		244.1898739230817
15	2012-10-13T13:01:00	47.8818	-17.2666	1.8	1659822	CTD04	4221.9	1.8	674105	0	23	23	23209		167738.0		8057.0		70.0		59.0		1388.0		378.1682094835913
16	2012-10-13T13:01:00	47.8818	-17.2666	4.7	1659822	CTD04	4221.9	4.7	674099	0	21	21	23188		167697.0		7862.0		33.0		68.0		1289.0		378.1682094835913
17	2012-10-13T13:01:00	47.8818	-17.2666	9.9	1659822	CTD04	4221.9	10.0	674093	0	19	19	24308		171388.0		7669.0		49.0		61.0		1425.0		378.1682094835913
18	2012-10-13T13:01:00	47.8818	-17.2666	14.5	1659822	CTD04	4221.9	14.6	674090	0	18	18	27715		163074.0		8510.0		47.0		82.0		1221.0		378.1682094835913
19	2012-10-13T13:01:00	47.8818	-17.2666	19.5	1659822	CTD04	4221.9	19.7	674087	0	17	17	26988		163777.0		8764.0		60.0		70.0		1416.0		378.1682094835913
20	2012-10-13T13:01:00	47.8818	-17.2666	24.7	1659822	CTD04	4221.9	24.9	674072	0	12	12	24870		159580.0		7734.0		50.0		71.0		1190.0		378.1682094835913
21	2012-10-13T13:01:00	47.8818	-17.2666	29.7	1659822	CTD04	4221.9	30.0	674063	0	9	9	22187		144814.0		7154.0		46.0		40.0		853.0		378.1682094835913
22	2012-10-13T13:01:00	47.8818	-17.2666	39.2	1659822	CTD04	4221.9	39.5	674060	0	8	8	4610		32555.0		3377.0		24.0		25.0		173.0		378.1682094835913
23	2012-10-14T04:30:00	45.8774	-18.6081	2.8	1659829	CTD05	4259.7	2.8	674180	0	24	24	6491		201829.0		4185.0		7.0		34.0		893.0		623.5318003243874
24	2012-10-14T04:30:00	45.8774	-18.6081	4.8	1659829	CTD05	4259.7	4.8	674171	0	21	21	6564		194947.0		4247.0		10.0		34.0		834.0		623.5318003243874
25	2012-10-14T04:30:00	45.8774	-18.6081	11.0	1659829	CTD05	4259.7	11.1	674162	0	18	18	6442		203058.0		4089.0		3.0		23.0		906.0		623.5318003243874
26	2012-10-14T04:30:00	45.8774	-18.6081	19.7	1659829	CTD05	4259.7	19.9	674156	0	16	16	6727		203102.0		4195.0		3.0		27.0		1025.0		623.5318003243874
27	2012-10-14T04:30:00	45.8774	-18.6081	29.6	1659829	CTD05	4259.7	29.8	674144	0	12	12	6596		200123.0		4217.0		3.0		26.0		909.0		623.5318003243874
28	2012-10-14T04:30:00	45.8774	-18.6081	37.7	1659829	CTD05	4259.7	38.0	674138	0	10	10	6691		198923.0		4208.0		1.0		29.0		972.0		623.5318003243874
29	2012-10-14T04:30:00	45.8774	-18.6081	46.7	1659829	CTD05	4259.7	47.1	674132	0	8	8	6721		193269.0		4335.0		7.0		29.0		774.0		623.5318003243874
30	2012-10-14T13:04:00	44.76600000000001	-19.3257	1.9	1659836	CTD06	4460.7	1.9	674357	0	24	24	11317		130751.0		4879.0		20.0		50.0		1437.0		759.4022255560577
31	2012-10-14T13:04:00	44.76600000000001	-19.3257	5.2	1659836	CTD06	4460.7	5.2	674354	0	23	23	11673		136469.0		4784.0		27.0		43.0		1278.0		759.4022255560577
32	2012-10-14T13:04:00	44.76600000000001	-19.3257	6.8	1659836	CTD06	4460.7	6.9	674351	0	22	22	11482		134172.0		4918.0		52.0		62.0		1230.0		759.4022255560577
33	2012-10-14T13:04:00	44.76600000000001	-19.3257	11.2	1659836	CTD06	4460.7	11.3	674348	0	21	21	11508		132407.0		4925.0		27.0		47.0		1054.0		759.4022255560577
34	2012-10-14T13:04:00	44.76600000000001	-19.3257	20.0	1659836	CTD06	4460.7	20.2	674342	0	19	19	11350		132125.0		5256.0		17.0		47.0		1141.0		759.4022255560577
35	2012-10-14T13:04:00	44.76600000000001	-19.3257	30.1	1659836	CTD06	4460.7	30.3	674207	0	9	9	11113		130571.0		5108.0		37.0		60.0		1042.0		759.4022255560577
36	2012-10-14T13:04:00	44.76600000000001	-19.3257	34.0	1659836	CTD06	4460.7	34.3	674204	0	8	8	10856		124427.0		4807.0		26.0		59.0		1120.0		759.4022255560577
37	2012-10-14T13:04:00	44.76600000000001	-19.3257	39.5	1659836	CTD06	4460.7	39.8	674201	0	7	7	9683		115111.0		5053.0		6.0		47.0		751.0		759.4022255560577
38	2012-10-14T13:04:00	44.76600000000001	-19.3257	50.0	1659836	CTD06	4460.7	50.4	674198	0	6	6	4326		31810.0		4293.0		10.0		19.0		556.0		759.4022255560577
39	2012-10-15T04:24:00	42.8173	-20.5778	3.0	1659843	CTD07	3544.3	3.0	674216	0	24	24	15205		136342.0		6293.0		9.0		27.0		1669.0		998.5232370042039
40	2012-10-15T04:24:00	42.8173	-20.5778	4.9	1659843	CTD07	3544.3	4.9	674423	0	22	22	15295		137930.0		6031.0		8.0		33.0		1509.0		998.5232370042039
41	2012-10-15T04:24:00	42.8173	-20.5778	6.6	1659843	CTD07	3544.3	6.7	674417	0	20	20	15024		134287.0		6038.0		5.0		24.0		1575.0		998.5232370042039
42	2012-10-15T04:24:00	42.8173	-20.5778	10.6	1659843	CTD07	3544.3	10.7	674411	0	18	18	15417		136821.0		5842.0		14.0		23.0		1411.0		998.5232370042039
43	2012-10-15T04:24:00	42.8173	-20.5778	20.1	1659843	CTD07	3544.3	20.3	674405	0	16	16	15108		135632.0		5986.0		23.0		40.0		1643.0		998.5232370042039
44	2012-10-15T04:24:00	42.8173	-20.5778	29.9	1659843	CTD07	3544.3	30.1	674393	0	12	12	14840		130709.0		5719.0		22.0		31.0		1261.0		998.5232370042039
45	2012-10-15T04:24:00	42.8173	-20.5778	37.7	1659843	CTD07	3544.3	38.0	674387	0	10	10	8282		72960.0		7056.0		17.0		31.0		568.0		998.5232370042039
46	2012-10-15T04:24:00	42.8173	-20.5778	39.8	1659843	CTD07	3544.3	40.1	674384	0	9	9	7902		72552.0		7078.0		22.0		32.0		556.0		998.5232370042039
47	2012-10-15T13:00:00	41.6542	-21.2649	1.3	1659850	CTD08	3709.2	1.3	674288	0	24	24	4178		182146.0		2582.0		9.0		10.0		926.0		1139.8388103603875
48	2012-10-15T13:00:00	41.6542	-21.2649	4.5	1659850	CTD08	3709.2	4.5	674282	0	22	22	3721		163879.0		2698.0		9.0		9.0		753.0		1139.8388103603875
49	2012-10-15T13:00:00	41.6542	-21.2649	6.5	1659850	CTD08	3709.2	6.6	674279	0	21	21	4275		174929.0		2631.0		6.0		13.0		841.0		1139.8388103603875
50	2012-10-15T13:00:00	41.6542	-21.2649	10.5	1659850	CTD08	3709.2	10.6	674276	0	20	20	4159		176548.0		2605.0		3.0		6.0		705.0		1139.8388103603875
51	2012-10-15T13:00:00	41.6542	-21.2649	19.5	1659850	CTD08	3709.2	19.7	674270	0	18	18	4440		173727.0		2612.0		5.0		13.0		872.0		1139.8388103603875
52	2012-10-15T13:00:00	41.6542	-21.2649	30.4	1659850	CTD08	3709.2	30.6	674249	0	11	11	4343		177530.0		2717.0		3.0		14.0		847.0		1139.8388103603875
53	2012-10-15T13:00:00	41.6542	-21.2649	37.9	1659850	CTD08	3709.2	38.2	674246	0	10	10	4264		159664.0		3641.0		6.0		17.0		402.0		1139.8388103603875
54	2012-10-16T04:42:00	39.6543	-22.5096	2.2	1659857	CTD09	4349.0	2.2	674783	0	24	24	6426		243651.0		1897.0		3.0		11.0		332.0		1386.030814422482
55	2012-10-16T04:42:00	39.6543	-22.5096	4.1	1659857	CTD09	4349.0	4.1	674777	0	22	22	6531		245615.0		1837.0		1.0		4.0		362.0		1386.030814422482
56	2012-10-16T04:42:00	39.6543	-22.5096	8.1	1659857	CTD09	4349.0	8.2	674774	0	21	21	6632		239379.0		1847.0		8.0		13.0		367.0		1386.030814422482
57	2012-10-16T04:42:00	39.6543	-22.5096	16.3	1659857	CTD09	4349.0	16.4	674768	0	19	19	6827		244239.0		1621.0		4.0		15.0		309.0		1386.030814422482
58	2012-10-16T04:42:00	39.6543	-22.5096	18.7	1659857	CTD09	4349.0	18.8	674759	0	16	16	6359		240140.0		1694.0		6.0		9.0		467.0		1386.030814422482
59	2012-10-16T04:42:00	39.6543	-22.5096	28.9	1659857	CTD09	4349.0	29.1	674753	0	14	14	7134		260303.0		2066.0		8.0		10.0		454.0		1386.030814422482
60	2012-10-16T04:42:00	39.6543	-22.5096	38.7	1659857	CTD09	4349.0	39.0	674747	0	12	12	6782		240970.0		3465.0		11.0		11.0		686.0		1386.030814422482
61	2012-10-16T13:00:00	38.5561	-23.0963	3.1	1659864	CTD10	3980.7	3.1	674852	0	23	23	3929		167318.0		822.0		3.0		10.0		150.0		1518.3679142339206
62	2012-10-16T13:00:00	38.5561	-23.0963	8.4	1659864	CTD10	3980.7	8.5	674846	0	21	21	4673		192522.0		800.0		1.0		5.0		157.0		1518.3679142339206
63	2012-10-16T13:00:00	38.5561	-23.0963	16.3	1659864	CTD10	3980.7	16.4	674843	0	20	20	4871		195610.0		815.0		3.0		8.0		156.0		1518.3679142339206
64	2012-10-16T13:00:00	38.5561	-23.0963	19.1	1659864	CTD10	3980.7	19.2	674840	0	19	19	4774		194130.0		810.0		0.0		6.0		185.0		1518.3679142339206
65	2012-10-16T13:00:00	38.5561	-23.0963	29.1	1659864	CTD10	3980.7	29.3	674828	0	15	15	4639		193039.0		826.0		4.0		3.0		167.0		1518.3679142339206
66	2012-10-16T13:00:00	38.5561	-23.0963	39.1	1659864	CTD10	3980.7	39.4	674825	0	14	14	4467		193942.0		944.0		0.0		4.0		160.0		1518.3679142339206
67	2012-10-17T04:25:00	36.6845	-24.4696	2.0	1659871	CTD11	3259.9	2.0	674927	0	24	24	3182		194670.0		1121.0		3.0		7.0		208.0		1759.3404150144936
68	2012-10-17T04:25:00	36.6845	-24.4696	11.2	1659871	CTD11	3259.9	11.3	674915	0	20	20	3193		191131.0		1277.0		1.0		8.0		175.0		1759.3404150144936
69	2012-10-17T04:25:00	36.6845	-24.4696	18.9	1659871	CTD11	3259.9	19.0	674912	0	19	19	3260		189994.0		1231.0		0.0		10.0		216.0		1759.3404150144936
70	2012-10-17T04:25:00	36.6845	-24.4696	21.1	1659871	CTD11	3259.9	21.3	674906	0	17	17	3353		194647.0		1140.0		5.0		10.0		139.0		1759.3404150144936
71	2012-10-17T04:25:00	36.6845	-24.4696	36.8	1659871	CTD11	3259.9	37.1	674900	0	15	15	3368		198547.0		1135.0		4.0		7.0		182.0		1759.3404150144936
72	2012-10-17T12:59:00	35.8472	-25.5944	3.6	1659878	CTD12	4001.8	3.6	674999	0	24	24	2345		163142.0		897.0		4.0		8.0		247.0		1896.741421460845
73	2012-10-17T12:59:00	35.8472	-25.5944	11.5	1659878	CTD12	4001.8	11.6	674993	0	22	22	2498		165487.0		873.0		4.0		8.0		226.0		1896.741421460845
74	2012-10-17T12:59:00	35.8472	-25.5944	19.2	1659878	CTD12	4001.8	19.3	674990	0	21	21	2557		162201.0		873.0		0.0		10.0		224.0		1896.741421460845
75	2012-10-17T12:59:00	35.8472	-25.5944	21.5	1659878	CTD12	4001.8	21.7	674969	0	14	14	2505		165911.0		885.0		5.0		5.0		152.0		1896.741421460845
76	2012-10-17T12:59:00	35.8472	-25.5944	29.1	1659878	CTD12	4001.8	29.3	674966	0	13	13	2765		162945.0		988.0		4.0		8.0		185.0		1896.741421460845
77	2012-10-17T12:59:00	35.8472	-25.5944	37.3	1659878	CTD12	4001.8	37.6	674963	0	12	12	2554		173798.0		939.0		1.0		7.0		202.0		1896.741421460845
78	2012-10-18T04:28:00	34.3807	-27.6353	2.6	1659885	CTD13	3994.1	2.6	675071	0	24	24	3507		173913.0		986.0		0.0		11.0		262.0		2144.1002484642445
79	2012-10-18T04:28:00	34.3807	-27.6353	7.7	1659885	CTD13	3994.1	7.8	675062	0	21	21	3348		180358.0		948.0		4.0		5.0		180.0		2144.1002484642445
80	2012-10-18T04:28:00	34.3807	-27.6353	15.6	1659885	CTD13	3994.1	15.7	675059	0	20	20	3316		170272.0		1023.0		1.0		4.0		171.0		2144.1002484642445
81	2012-10-18T04:28:00	34.3807	-27.6353	18.9	1659885	CTD13	3994.1	19.0	675053	0	18	18	3457		173274.0		935.0		0.0		4.0		160.0		2144.1002484642445
82	2012-10-18T04:28:00	34.3807	-27.6353	38.6	1659885	CTD13	3994.1	38.9	675041	0	14	14	4443		221113.0		1363.0		1.0		9.0		218.0		2144.1002484642445
83	2012-10-18T12:59:00	33.562	-28.6905	1.7	1659892	CTD14	3049.2	1.7	675140	0	23	23	2123		131508.0		998.0		4.0		9.0		263.0		2277.4979730553114
84	2012-10-18T12:59:00	33.562	-28.6905	11.9	1659892	CTD14	3049.2	12.0	675134	0	21	21	2380		134987.0		893.0		3.0		8.0		187.0		2277.4979730553114
85	2012-10-18T12:59:00	33.562	-28.6905	19.0	1659892	CTD14	3049.2	19.1	675122	0	17	17	2239		135259.0		979.0		0.0		4.0		201.0		2277.4979730553114
86	2012-10-18T12:59:00	33.562	-28.6905	22.8	1659892	CTD14	3049.2	23.0	675119	0	16	16	2147		139024.0		911.0		3.0		4.0		168.0		2277.4979730553114
87	2012-10-18T12:59:00	33.562	-28.6905	40.7	1659892	CTD14	3049.2	41.0	675116	0	15	15	2158		138388.0		1125.0		1.0		8.0		114.0		2277.4979730553114
88	2012-10-19T04:55:00	32.0224	-30.7364	1.0	1659899	CTD15	3946.5	1.0	675215	0	24	24	2869		149146.0		827.0		4.0		14.0		279.0		2534.452646892743
89	2012-10-19T04:55:00	32.0224	-30.7364	4.9	1659899	CTD15	3946.5	4.9	675206	0	21	21	2786		150918.0		801.0		4.0		6.0		228.0		2534.452646892743
90	2012-10-19T04:55:00	32.0224	-30.7364	13.0	1659899	CTD15	3946.5	13.1	675203	0	20	20	2597		146375.0		840.0		4.0		10.0		289.0		2534.452646892743
91	2012-10-19T04:55:00	32.0224	-30.7364	19.8	1659899	CTD15	3946.5	19.9	675197	0	18	18	2763		156143.0		876.0		0.0		9.0		209.0		2534.452646892743
92	2012-10-19T04:55:00	32.0224	-30.7364	23.6	1659899	CTD15	3946.5	23.8	675191	0	16	16	2744		144095.0		920.0		4.0		5.0		265.0		2534.452646892743
93	2012-10-19T04:55:00	32.0224	-30.7364	41.9	1659899	CTD15	3946.5	42.2	675185	0	14	14	2692		143940.0		811.0		6.0		5.0		225.0		2534.452646892743
94	2012-10-19T13:56:00	31.1062	-31.9071	2.0	1659906	CTD16	4505.9	2.0	675287	0	24	24	2522		138410.0		950.0		0.0		4.0		228.0		2685.2216292037765
95	2012-10-19T13:56:00	31.1062	-31.9071	13.2	1659906	CTD16	4505.9	13.3	675281	0	22	22	2688		148328.0		939.0		0.0		3.0		188.0		2685.2216292037765
96	2012-10-19T13:56:00	31.1062	-31.9071	20.0	1659906	CTD16	4505.9	20.1	675278	0	21	21	2922		153738.0		1062.0		4.0		4.0		171.0		2685.2216292037765
97	2012-10-19T13:56:00	31.1062	-31.9071	24.0	1659906	CTD16	4505.9	24.2	675251	0	12	12	2643		156245.0		946.0		3.0		4.0		149.0		2685.2216292037765
98	2012-10-19T13:56:00	31.1062	-31.9071	42.0	1659906	CTD16	4505.9	42.3	675248	0	11	11	2488		178211.0		901.0		5.0		13.0		217.0		2685.2216292037765
99	2012-10-20T04:55:00	29.8077	-33.55	1.7	1659913	CTD17	5130.1	1.7	675359	0	24	24	1621		119386.0		885.0		4.0		8.0		158.0		2899.1044875329603
100	2012-10-20T04:55:00	29.8077	-33.55	4.3	1659913	CTD17	5130.1	4.3	675353	0	22	22	1876		120813.0		739.0		0.0		4.0		135.0		2899.1044875329603
101	2012-10-20T04:55:00	29.8077	-33.55	13.4	1659913	CTD17	5130.1	13.5	675350	0	21	21	1722		106920.0		849.0		5.0		8.0		177.0		2899.1044875329603
102	2012-10-20T04:55:00	29.8077	-33.55	19.5	1659913	CTD17	5130.1	19.6	675347	0	20	20	1747		118426.0		788.0		8.0		7.0		113.0		2899.1044875329603
103	2012-10-20T04:55:00	29.8077	-33.55	24.5	1659913	CTD17	5130.1	24.7	675341	0	18	18	1787		116654.0		860.0		5.0		4.0		175.0		2899.1044875329603
104	2012-10-20T04:55:00	29.8077	-33.55	44.6	1659913	CTD17	5130.1	44.9	675335	0	16	16	1707		114659.0		789.0		4.0		4.0		103.0		2899.1044875329603
105	2012-10-20T13:55:00	28.9364	-34.6717	1.1	1659920	CTD18	5527.4	1.1	674588	0	24	24	1398		73414.0		699.0		0.0		11.0		200.0		3044.8698664030285
106	2012-10-20T13:55:00	28.9364	-34.6717	13.5	1659920	CTD18	5527.4	13.6	674582	0	22	22	1344		85715.0		616.0		0.0		0.0		200.0		3044.8698664030285
107	2012-10-20T13:55:00	28.9364	-34.6717	24.4	1659920	CTD18	5527.4	24.6	674561	0	15	15	1384		89892.0		685.0		3.0		8.0		220.0		3044.8698664030285
108	2012-10-20T13:55:00	28.9364	-34.6717	44.5	1659920	CTD18	5527.4	44.8	674558	0	14	14	1276		94479.0		634.0		5.0		8.0		151.0		3044.8698664030285
109	2012-10-21T04:55:00	27.6147	-36.347	2.1	1659927	CTD19	3929.1	2.1	674660	0	24	24	2338		82320.0		886.0		5.0		7.0		259.0		3265.3705651914756
110	2012-10-21T04:55:00	27.6147	-36.347	5.3	1659927	CTD19	3929.1	5.3	674654	0	22	22	2320		80560.0		597.0		7.0		3.0		156.0		3265.3705651914756
111	2012-10-21T04:55:00	27.6147	-36.347	14.0	1659927	CTD19	3929.1	14.1	674651	0	21	21	2288		79034.0		855.0		1.0		5.0		263.0		3265.3705651914756
112	2012-10-21T04:55:00	27.6147	-36.347	19.7	1659927	CTD19	3929.1	19.8	674648	0	20	20	2377		80948.0		826.0		5.0		7.0		176.0		3265.3705651914756
113	2012-10-21T04:55:00	27.6147	-36.347	27.1	1659927	CTD19	3929.1	27.3	674642	0	18	18	2153		79113.0		914.0		7.0		7.0		200.0		3265.3705651914756
114	2012-10-21T04:55:00	27.6147	-36.347	46.8	1659927	CTD19	3929.1	47.1	674636	0	16	16	2413		82758.0		847.0		0.0		9.0		225.0		3265.3705651914756
115	2012-10-21T13:58:00	26.7173	-37.4713	1.4	1659934	CTD20	5116.5	1.4	674732	0	24	24	3999		69473.0		767.0		5.0		1.0		176.0		3414.9617817999883
116	2012-10-21T13:58:00	26.7173	-37.4713	13.6	1659934	CTD20	5116.5	13.7	674723	0	21	21	4170		70431.0		697.0		5.0		5.0		150.0		3414.9617817999883
117	2012-10-21T13:58:00	26.7173	-37.4713	19.5	1659934	CTD20	5116.5	19.6	674720	0	20	20	6764		89886.0		740.0		5.0		5.0		151.0		3414.9617817999883
118	2012-10-21T13:58:00	26.7173	-37.4713	27.5	1659934	CTD20	5116.5	27.7	674708	0	16	16	4284		61233.0		738.0		0.0		5.0		163.0		3414.9617817999883
119	2012-10-21T13:58:00	26.7173	-37.4713	47.2	1659934	CTD20	5116.5	47.5	674702	0	14	14	3899		50770.0		797.0		0.0		14.0		161.0		3414.9617817999883
120	2012-10-22T04:54:00	25.5004	-38.9826	1.3	1659941	CTD21	5138.2	1.3	675437	0	24	24	5010		58669.0		876.0		7.0		13.0		285.0		3617.868428036424
121	2012-10-22T04:54:00	25.5004	-38.9826	5.0	1659941	CTD21	5138.2	5.0	675431	0	22	22	5332		60436.0		799.0		3.0		5.0		229.0		3617.868428036424
122	2012-10-22T04:54:00	25.5004	-38.9826	15.2	1659941	CTD21	5138.2	15.3	675428	0	21	21	5201		60083.0		856.0		4.0		10.0		274.0		3617.868428036424
123	2012-10-22T04:54:00	25.5004	-38.9826	19.8	1659941	CTD21	5138.2	19.9	675425	0	20	20	5392		59920.0		846.0		3.0		9.0		246.0		3617.868428036424
124	2012-10-22T04:54:00	25.5004	-38.9826	27.5	1659941	CTD21	5138.2	27.7	675419	0	18	18	5502		60016.0		816.0		0.0		9.0		235.0		3617.868428036424
125	2012-10-22T04:54:00	25.5004	-38.9826	48.5	1659941	CTD21	5138.2	48.8	675413	0	16	16	5145		93852.0		922.0		3.0		12.0		319.0		3617.868428036424
126	2012-10-22T13:59:00	24.596	-40.0752	1.5	1659948	CTD22	5061.6	1.5	675509	0	24	24	5445		64068.0		772.0		9.0		12.0		298.0		3767.1217336364457
127	2012-10-22T13:59:00	24.596	-40.0752	14.8	1659948	CTD22	5061.6	14.9	675500	0	21	21	5601		65895.0		673.0		5.0		7.0		214.0		3767.1217336364457
128	2012-10-22T13:59:00	24.596	-40.0752	19.7	1659948	CTD22	5061.6	19.8	675497	0	20	20	5509		63895.0		724.0		4.0		0.0		206.0		3767.1217336364457
129	2012-10-22T13:59:00	24.596	-40.0752	27.7	1659948	CTD22	5061.6	27.9	675479	0	14	14	5413		65482.0		799.0		0.0		10.0		193.0		3767.1217336364457
130	2012-10-22T13:59:00	24.596	-40.0752	48.9	1659948	CTD22	5061.6	49.2	675476	0	13	13	4343		92707.0		739.0		4.0		13.0		209.0		3767.1217336364457
131	2012-10-23T04:54:00	23.164	-40.6037	2.2	1659955	CTD23	4853.7	2.2	675578	0	23	23	3928		85091.0		869.0		6.0		13.0		219.0		3935.3602209800106
132	2012-10-23T04:54:00	23.164	-40.6037	4.7	1659955	CTD23	4853.7	4.7	675575	0	22	22	4002		85908.0		772.0		4.0		1.0		172.0		3935.3602209800106
133	2012-10-23T04:54:00	23.164	-40.6037	14.9	1659955	CTD23	4853.7	15.0	675572	0	21	21	10219		199433.0		947.0		0.0		10.0		265.0		3935.3602209800106
134	2012-10-23T04:54:00	23.164	-40.6037	20.1	1659955	CTD23	4853.7	20.2	675569	0	20	20	3968		84498.0		752.0		5.0		1.0		174.0		3935.3602209800106
135	2012-10-23T04:54:00	23.164	-40.6037	27.8	1659955	CTD23	4853.7	28.0	675563	0	18	18	3619		83405.0		893.0		6.0		6.0		201.0		3935.3602209800106
136	2012-10-23T04:54:00	23.164	-40.6037	48.5	1659955	CTD23	4853.7	48.8	675557	0	16	16	4289		93525.0		809.0		5.0		14.0		253.0		3935.3602209800106
137	2012-10-23T14:00:00	22.0755	-39.7985	1.5	1659962	CTD24	4796.4	1.5	675971	0	24	24	1587		124477.0		837.0		1.0		11.0		370.0		4082.082361263932
138	2012-10-23T14:00:00	22.0755	-39.7985	14.6	1659962	CTD24	4796.4	14.7	675962	0	21	21	1719		132757.0		660.0		3.0		13.0		310.0		4082.082361263932
139	2012-10-23T14:00:00	22.0755	-39.7985	20.2	1659962	CTD24	4796.4	20.3	675959	0	20	20	1594		128479.0		720.0		11.0		18.0		427.0		4082.082361263932
140	2012-10-23T14:00:00	22.0755	-39.7985	28.5	1659962	CTD24	4796.4	28.7	675941	0	14	14	1826		133622.0		672.0		4.0		6.0		299.0		4082.082361263932
141	2012-10-23T14:00:00	22.0755	-39.7985	48.8	1659962	CTD24	4796.4	49.1	675938	0	13	13	1686		126112.0		740.0		5.0		17.0		346.0		4082.082361263932
142	2012-10-24T04:49:00	20.5659	-38.5923	1.4	1659969	CTD25	4855.5	1.4	676043	0	24	24	1660		144562.0		796.0		9.0		12.0		267.0		4291.567895070661
143	2012-10-24T04:49:00	20.5659	-38.5923	4.7	1659969	CTD25	4855.5	4.7	676037	0	22	22	1741		143230.0		616.0		7.0		12.0		187.0		4291.567895070661
144	2012-10-24T04:49:00	20.5659	-38.5923	14.9	1659969	CTD25	4855.5	15.0	676034	0	21	21	1830		150520.0		675.0		1.0		20.0		219.0		4291.567895070661
145	2012-10-24T04:49:00	20.5659	-38.5923	19.8	1659969	CTD25	4855.5	19.9	676031	0	20	20	1819		145300.0		632.0		2.0		4.0		200.0		4291.567895070661
146	2012-10-24T04:49:00	20.5659	-38.5923	27.7	1659969	CTD25	4855.5	27.9	676025	0	18	18	2077		140094.0		835.0		5.0		16.0		265.0		4291.567895070661
147	2012-10-24T04:49:00	20.5659	-38.5923	48.4	1659969	CTD25	4855.5	48.7	676019	0	16	16	2501		169413.0		822.0		9.0		11.0		256.0		4291.567895070661
148	2012-10-24T14:00:00	19.4442	-37.7725	1.2	1659976	CTD26	6094.2	1.2	675587	0	24	24	1856		143400.0		796.0		7.0		21.0		216.0		4443.04209828191
149	2012-10-24T14:00:00	19.4442	-37.7725	14.6	1659976	CTD26	6094.2	14.7	676106	0	21	21	1974		152760.0		707.0		4.0		12.0		236.0		4443.04209828191
150	2012-10-24T14:00:00	19.4442	-37.7725	19.6	1659976	CTD26	6094.2	19.7	676103	0	20	20	1800		145012.0		765.0		5.0		10.0		235.0		4443.04209828191
151	2012-10-24T14:00:00	19.4442	-37.7725	27.8	1659976	CTD26	6094.2	28.0	676091	0	16	16	1992		152155.0		740.0		7.0		11.0		191.0		4443.04209828191
152	2012-10-24T14:00:00	19.4442	-37.7725	48.5	1659976	CTD26	6094.2	48.8	676088	0	15	15	2302		210654.0		934.0		1.0		21.0		291.0		4443.04209828191
153	2012-10-25T04:56:00	17.712	-36.4286	1.5	1659983	CTD27	5149.7	1.5	675659	0	24	24	2264		232714.0		878.0		9.0		7.0		357.0		4682.3935594934255
154	2012-10-25T04:56:00	17.712	-36.4286	5.3	1659983	CTD27	5149.7	5.3	675653	0	22	22	2358		238383.0		835.0		7.0		6.0		236.0		4682.3935594934255
155	2012-10-25T04:56:00	17.712	-36.4286	12.6	1659983	CTD27	5149.7	12.7	675650	0	21	21	2097		226765.0		928.0		0.0		7.0		257.0		4682.3935594934255
156	2012-10-25T04:56:00	17.712	-36.4286	20.1	1659983	CTD27	5149.7	20.2	675647	0	20	20	2163		232480.0		819.0		2.0		6.0		148.0		4682.3935594934255
157	2012-10-25T04:56:00	17.712	-36.4286	24.5	1659983	CTD27	5149.7	24.6	675641	0	18	18	2163		227051.0		958.0		4.0		12.0		154.0		4682.3935594934255
158	2012-10-25T04:56:00	17.712	-36.4286	46.0	1659983	CTD27	5149.7	46.3	675635	0	16	16	1919		246508.0		852.0		0.0		5.0		212.0		4682.3935594934255
159	2012-10-25T13:58:00	16.6435	-35.6572	1.9	1659990	CTD28	4807.2	1.9	675731	0	24	24	2603		241167.0		937.0		4.0		9.0		232.0		4826.884993901398
160	2012-10-25T13:58:00	16.6435	-35.6572	13.8	1659990	CTD28	4807.2	13.9	675722	0	21	21	2927		249184.0		918.0		1.0		7.0		188.0		4826.884993901398
161	2012-10-25T13:58:00	16.6435	-35.6572	19.8	1659990	CTD28	4807.2	19.9	675719	0	20	20	2617		239073.0		993.0		2.0		7.0		170.0		4826.884993901398
162	2012-10-25T13:58:00	16.6435	-35.6572	25.6	1659990	CTD28	4807.2	25.8	675707	0	16	16	2700		244854.0		882.0		6.0		5.0		181.0		4826.884993901398
163	2012-10-25T13:58:00	16.6435	-35.6572	46.0	1659990	CTD28	4807.2	46.3	675701	0	14	14	3342		304985.0		916.0		5.0		6.0		350.0		4826.884993901398
164	2012-10-26T04:52:00	15.062	-34.4472	1.7	1659997	CTD29	5288.6	1.7	675803	0	24	24	3917		328276.0		1070.0		7.0		21.0		306.0		5045.474808507996
165	2012-10-26T04:52:00	15.062	-34.4472	4.5	1659997	CTD29	5288.6	4.5	675797	0	22	22	3689		323146.0		912.0		6.0		11.0		222.0		5045.474808507996
166	2012-10-26T04:52:00	15.062	-34.4472	13.5	1659997	CTD29	5288.6	13.6	675794	0	21	21	3989		312137.0		1043.0		0.0		10.0		191.0		5045.474808507996
167	2012-10-26T04:52:00	15.062	-34.4472	19.4	1659997	CTD29	5288.6	19.5	675791	0	20	20	3817		322443.0		946.0		32.0		12.0		163.0		5045.474808507996
168	2012-10-26T04:52:00	15.062	-34.4472	25.2	1659997	CTD29	5288.6	25.3	675785	0	18	18	3827		331083.0		1056.0		5.0		12.0		216.0		5045.474808507996
169	2012-10-26T04:52:00	15.062	-34.4472	45.2	1659997	CTD29	5288.6	45.5	675782	0	17	17	4993		298476.0		1118.0		5.0		9.0		183.0		5045.474808507996
170	2012-10-26T13:59:00	13.9563	-33.6673	2.3	1660004	CTD30	5428.3	2.3	675872	0	23	23	11368		261535.0		1509.0		2.0		10.0		220.0		5194.516661299905
171	2012-10-26T13:59:00	13.9563	-33.6673	14.0	1660004	CTD30	5428.3	14.1	675866	0	21	21	11337		258232.0		1390.0		4.0		7.0		163.0		5194.516661299905
172	2012-10-26T13:59:00	13.9563	-33.6673	19.9	1660004	CTD30	5428.3	20.0	675863	0	20	20	10820		253177.0		1422.0		2.0		5.0		204.0		5194.516661299905
173	2012-10-26T13:59:00	13.9563	-33.6673	25.9	1660004	CTD30	5428.3	26.1	675851	0	16	16	10726		244509.0		1144.0		7.0		6.0		200.0		5194.516661299905
174	2012-10-26T13:59:00	13.9563	-33.6673	45.9	1660004	CTD30	5428.3	46.2	675845	0	14	14	9189		327476.0		1290.0		2.0		5.0		434.0		5194.516661299905
175	2012-10-27T04:53:00	12.2201	-32.3604	1.3	1660011	CTD31	6187.5	1.3	676370	0	24	24	26217		260275.0		1431.0		10.0		9.0		148.0		5434.1664407527805
176	2012-10-27T04:53:00	12.2201	-32.3604	4.4	1660011	CTD31	6187.5	4.4	676364	0	22	22	26938		262902.0		1207.0		14.0		6.0		117.0		5434.1664407527805
177	2012-10-27T04:53:00	12.2201	-32.3604	10.3	1660011	CTD31	6187.5	10.4	676361	0	21	21	26052		256199.0		1559.0		6.0		9.0		143.0		5434.1664407527805
178	2012-10-27T04:53:00	12.2201	-32.3604	19.4	1660011	CTD31	6187.5	19.5	676358	0	20	20	26004		256597.0		1232.0		5.0		6.0		115.0		5434.1664407527805
179	2012-10-27T04:53:00	12.2201	-32.3604	36.3	1660011	CTD31	6187.5	36.5	676352	0	18	18	27607		345326.0		2688.0		11.0		8.0		308.0		5434.1664407527805
180	2012-10-27T04:53:00	12.2201	-32.3604	48.0	1660011	CTD31	6187.5	48.3	676346	0	16	16	31161		284414.0		3964.0		49.0		5.0		902.0		5434.1664407527805
181	2012-10-27T13:58:00	11.1153	-31.5772	1.3	1660018	CTD32	5273.2	1.3	676442	0	24	24	15658		201695.0		1031.0		3.0		3.0		185.0		5583.8826712801965
182	2012-10-27T13:58:00	11.1153	-31.5772	4.6	1660018	CTD32	5273.2	4.6	676436	0	22	22	15898		212429.0		972.0		4.0		6.0		190.0		5583.8826712801965
183	2012-10-27T13:58:00	11.1153	-31.5772	10.3	1660018	CTD32	5273.2	10.4	676433	0	21	21	14995		211461.0		1103.0		6.0		8.0		199.0		5583.8826712801965
184	2012-10-27T13:58:00	11.1153	-31.5772	20.4	1660018	CTD32	5273.2	20.5	676430	0	20	20	15651		210808.0		970.0		0.0		5.0		145.0		5583.8826712801965
185	2012-10-27T13:58:00	11.1153	-31.5772	25.4	1660018	CTD32	5273.2	25.5	676409	0	13	13	16496		216948.0		1120.0		9.0		4.0		248.0		5583.8826712801965
186	2012-10-27T13:58:00	11.1153	-31.5772	36.2	1660018	CTD32	5273.2	36.4	676406	0	12	12	26605		256697.0		3896.0		26.0		1.0		407.0		5583.8826712801965
187	2012-10-27T13:58:00	11.1153	-31.5772	48.2	1660018	CTD32	5273.2	48.5	676403	0	11	11	22876		183236.0		11595.0		53.0		6.0		498.0		5583.8826712801965
188	2012-10-28T04:52:00	9.4523	-30.3271	1.7	1660025	CTD33	4564.3	1.7	676514	0	24	24	32487		211774.0		1451.0		14.0		9.0		179.0		5814.13726540935
189	2012-10-28T04:52:00	9.4523	-30.3271	4.9	1660025	CTD33	4564.3	4.9	676508	0	22	22	31851		214156.0		1081.0		6.0		6.0		160.0		5814.13726540935
190	2012-10-28T04:52:00	9.4523	-30.3271	8.4	1660025	CTD33	4564.3	8.4	676505	0	21	21	27843		221607.0		1435.0		19.0		16.0		194.0		5814.13726540935
191	2012-10-28T04:52:00	9.4523	-30.3271	19.7	1660025	CTD33	4564.3	19.8	676499	0	19	19	30253		349432.0		1813.0		15.0		9.0		202.0		5814.13726540935
192	2012-10-28T04:52:00	9.4523	-30.3271	27.3	1660025	CTD33	4564.3	27.5	676493	0	17	17	16328		271443.0		2646.0		33.0		13.0		648.0		5814.13726540935
193	2012-10-28T04:52:00	9.4523	-30.3271	46.6	1660025	CTD33	4564.3	46.9	676481	0	13	13	10403		209952.0		11525.0		48.0		6.0		529.0		5814.13726540935
194	2012-10-28T14:00:00	8.2954	-29.5267	1.3	1660032	CTD34	4761.2	1.3	676586	0	24	24	19186		181207.0		996.0		8.0		8.0		265.0		5970.132725672442
195	2012-10-28T14:00:00	8.2954	-29.5267	8.3	1660032	CTD34	4761.2	8.3	676577	0	21	21	18471		183271.0		983.0		1.0		9.0		247.0		5970.132725672442
196	2012-10-28T14:00:00	8.2954	-29.5267	15.7	1660032	CTD34	4761.2	15.8	676574	0	20	20	18342		180399.0		1148.0		8.0		6.0		285.0		5970.132725672442
197	2012-10-28T14:00:00	8.2954	-29.5267	19.7	1660032	CTD34	4761.2	19.8	676571	0	19	19	18987		173835.0		977.0		10.0		4.0		294.0		5970.132725672442
198	2012-10-28T14:00:00	8.2954	-29.5267	27.5	1660032	CTD34	4761.2	27.7	676553	0	13	13	16999		227846.0		1209.0		5.0		5.0		387.0		5970.132725672442
199	2012-10-28T14:00:00	8.2954	-29.5267	39.4	1660032	CTD34	4761.2	39.6	676550	0	12	12	16815		303276.0		1636.0		15.0		4.0		472.0		5970.132725672442
200	2012-10-29T04:54:00	6.6201	-28.341	4.3	1660039	CTD35	3600.3	4.3	676652	0	22	22	21873		320611.0		1026.0		8.0		15.0		181.0		6197.961329778179
201	2012-10-29T04:54:00	6.6201	-28.341	8.4	1660039	CTD35	3600.3	8.4	676649	0	21	21	19260		303134.0		1189.0		5.0		8.0		228.0		6197.961329778179
202	2012-10-29T04:54:00	6.6201	-28.341	15.7	1660039	CTD35	3600.3	15.8	676646	0	20	20	15435		291244.0		1229.0		4.0		6.0		153.0		6197.961329778179
203	2012-10-29T04:54:00	6.6201	-28.341	20.2	1660039	CTD35	3600.3	20.3	676640	0	18	18	5636		339953.0		1735.0		10.0		22.0		285.0		6197.961329778179
204	2012-10-29T04:54:00	6.6201	-28.341	28.1	1660039	CTD35	3600.3	28.3	676634	0	16	16	5575		348142.0		1543.0		9.0		9.0		202.0		6197.961329778179
205	2012-10-29T04:54:00	6.6201	-28.341	39.0	1660039	CTD35	3600.3	39.2	676628	0	14	14	4996		337376.0		1898.0		4.0		17.0		186.0		6197.961329778179
206	2012-10-29T14:00:00	5.5461	-27.5396	2.1	1660046	CTD36	4342.0	2.1	676730	0	24	24	7739		246653.0		1203.0		18.0		8.0		286.0		6346.8312815714635
207	2012-10-29T14:00:00	5.5461	-27.5396	8.9	1660046	CTD36	4342.0	8.9	676721	0	21	21	7908		285367.0		1092.0		24.0		9.0		224.0		6346.8312815714635
208	2012-10-29T14:00:00	5.5461	-27.5396	16.0	1660046	CTD36	4342.0	16.1	676718	0	20	20	6758		252642.0		1268.0		15.0		5.0		242.0		6346.8312815714635
209	2012-10-29T14:00:00	5.5461	-27.5396	20.0	1660046	CTD36	4342.0	20.1	676715	0	19	19	7193		259820.0		1151.0		10.0		9.0		193.0		6346.8312815714635
210	2012-10-29T14:00:00	5.5461	-27.5396	27.8	1660046	CTD36	4342.0	28.0	676703	0	15	15	6675		261276.0		1195.0		13.0		10.0		289.0		6346.8312815714635
211	2012-10-29T14:00:00	5.5461	-27.5396	40.8	1660046	CTD36	4342.0	41.0	676700	0	14	14	7002		311082.0		1383.0		4.0		11.0		235.0		6346.8312815714635
212	2012-10-30T04:54:00	4.0302	-26.4679	1.6	1660053	CTD37	3937.4	1.6	676802	0	24	24	8824		270784.0		1585.0		10.0		9.0		463.0		6553.248461949861
213	2012-10-30T04:54:00	4.0302	-26.4679	4.4	1660053	CTD37	3937.4	4.4	676796	0	22	22	8545		258317.0		1370.0		3.0		4.0		335.0		6553.248461949861
214	2012-10-30T04:54:00	4.0302	-26.4679	8.6	1660053	CTD37	3937.4	8.6	676793	0	21	21	8516		258651.0		1413.0		4.0		5.0		354.0		6553.248461949861
215	2012-10-30T04:54:00	4.0302	-26.4679	15.5	1660053	CTD37	3937.4	15.6	676790	0	20	20	8588		276612.0		1401.0		9.0		14.0		334.0		6553.248461949861
216	2012-10-30T04:54:00	4.0302	-26.4679	19.5	1660053	CTD37	3937.4	19.6	676787	0	19	19	8795		291491.0		1565.0		16.0		10.0		398.0		6553.248461949861
217	2012-10-30T04:54:00	4.0302	-26.4679	27.5	1660053	CTD37	3937.4	27.7	676781	0	17	17	7946		296412.0		1451.0		18.0		9.0		245.0		6553.248461949861
218	2012-10-30T04:54:00	4.0302	-26.4679	38.3	1660053	CTD37	3937.4	38.5	676775	0	15	15	8048		308342.0		1457.0		13.0		8.0		419.0		6553.248461949861
219	2012-10-30T13:58:00	2.9210000000000003	-25.6605	1.9	1659290	CTD38	3959.9	1.9	676874	0	24	24	4332		265208.0		1181.0		3.0		13.0		320.0		6705.871616568664
220	2012-10-30T13:58:00	2.9210000000000003	-25.6605	8.8	1659290	CTD38	3959.9	8.8	676865	0	21	21	4670		278404.0		1076.0		8.0		9.0		297.0		6705.871616568664
221	2012-10-30T13:58:00	2.9210000000000003	-25.6605	15.7	1659290	CTD38	3959.9	15.8	676862	0	20	20	4902		278778.0		1115.0		13.0		7.0		367.0		6705.871616568664
222	2012-10-30T13:58:00	2.9210000000000003	-25.6605	19.7	1659290	CTD38	3959.9	19.8	676859	0	19	19	4891		281811.0		1059.0		4.0		9.0		330.0		6705.871616568664
223	2012-10-30T13:58:00	2.9210000000000003	-25.6605	28.0	1659290	CTD38	3959.9	28.2	676835	0	11	11	4256		277290.0		1075.0		7.0		9.0		309.0		6705.871616568664
224	2012-10-30T13:58:00	2.9210000000000003	-25.6605	38.7	1659290	CTD38	3959.9	38.9	676832	0	10	10	6197		301350.0		1247.0		4.0		4.0		287.0		6705.871616568664
225	2012-10-31T04:52:00	1.1086	-24.9815	1.7	1659297	CTD39	3465.4	1.7	676946	0	24	24	4456		269228.0		1809.0		17.0		14.0		467.0		6921.300113778664
226	2012-10-31T04:52:00	1.1086	-24.9815	4.5	1659297	CTD39	3465.4	4.5	676940	0	22	22	4589		274119.0		1727.0		3.0		12.0		372.0		6921.300113778664
227	2012-10-31T04:52:00	1.1086	-24.9815	10.4	1659297	CTD39	3465.4	10.5	676937	0	21	21	4319		264654.0		1903.0		9.0		10.0		303.0		6921.300113778664
228	2012-10-31T04:52:00	1.1086	-24.9815	19.5	1659297	CTD39	3465.4	19.6	676934	0	20	20	4732		271577.0		1824.0		10.0		12.0		325.0		6921.300113778664
229	2012-10-31T04:52:00	1.1086	-24.9815	35.5	1659297	CTD39	3465.4	35.7	676925	0	17	17	4894		272055.0		1988.0		7.0		5.0		279.0		6921.300113778664
230	2012-10-31T04:52:00	1.1086	-24.9815	48.3	1659297	CTD39	3465.4	48.6	676922	0	16	16	10260		347555.0		3374.0		9.0		17.0		455.0		6921.300113778664
231	2012-11-01T05:00:00	-1.8829	-24.956	1.4	1659304	CTD40	5053.6	1.4	676169	0	24	24	4348		326751.0		2515.0		9.0		1.0		486.0		7254.317315004873
232	2012-11-01T05:00:00	-1.8829	-24.956	4.6	1659304	CTD40	5053.6	4.6	676163	0	22	22	4322		333883.0		2313.0		13.0		1.0		279.0		7254.317315004873
233	2012-11-01T05:00:00	-1.8829	-24.956	10.6	1659304	CTD40	5053.6	10.7	676160	0	21	21	4404		323349.0		2410.0		8.0		4.0		367.0		7254.317315004873
234	2012-11-01T05:00:00	-1.8829	-24.956	19.5	1659304	CTD40	5053.6	19.6	676157	0	20	20	4296		331432.0		2531.0		1.0		0.0		313.0		7254.317315004873
235	2012-11-01T05:00:00	-1.8829	-24.956	35.5	1659304	CTD40	5053.6	35.7	676148	0	17	17	4180		323368.0		2541.0		8.0		3.0		370.0		7254.317315004873
236	2012-11-01T05:00:00	-1.8829	-24.956	48.5	1659304	CTD40	5053.6	48.8	676142	0	15	15	4696		329243.0		2732.0		1.0		4.0		338.0		7254.317315004873
237	2012-11-01T13:59:00	-2.9292	-24.9837	1.6	1659311	CTD41	5328.0	1.6	676241	0	24	24	6833		263902.0		1895.0		4.0		22.0		440.0		7370.829133800181
238	2012-11-01T13:59:00	-2.9292	-24.9837	10.7	1659311	CTD41	5328.0	10.8	676232	0	21	21	6747		303914.0		1891.0		5.0		14.0		415.0		7370.829133800181
239	2012-11-01T13:59:00	-2.9292	-24.9837	19.7	1659311	CTD41	5328.0	19.8	676226	0	19	19	6182		290567.0		1968.0		10.0		14.0		488.0		7370.829133800181
240	2012-11-01T13:59:00	-2.9292	-24.9837	35.8	1659311	CTD41	5328.0	36.0	676214	0	15	15	6530		280127.0		1930.0		3.0		9.0		481.0		7370.829133800181
241	2012-11-01T13:59:00	-2.9292	-24.9837	48.8	1659311	CTD41	5328.0	49.1	676211	0	14	14	6429		276774.0		1833.0		1.0		12.0		428.0		7370.829133800181
242	2012-11-02T04:50:00	-4.6216	-25.0035	1.4	1659318	CTD42	5238.5	1.4	676313	0	24	24	5678		313970.0		1916.0		4.0		8.0		317.0		7559.235030138378
243	2012-11-02T04:50:00	-4.6216	-25.0035	4.7	1659318	CTD42	5238.5	4.7	676307	0	22	22	6293		317622.0		1854.0		8.0		17.0		257.0		7559.235030138378
244	2012-11-02T04:50:00	-4.6216	-25.0035	12.3	1659318	CTD42	5238.5	12.4	676304	0	21	21	5878		306172.0		1914.0		7.0		8.0		318.0		7559.235030138378
245	2012-11-02T04:50:00	-4.6216	-25.0035	19.5	1659318	CTD42	5238.5	19.6	676301	0	20	20	6006		316879.0		1685.0		4.0		17.0		207.0		7559.235030138378
246	2012-11-02T04:50:00	-4.6216	-25.0035	25.1	1659318	CTD42	5238.5	25.2	676295	0	18	18	6168		313039.0		1942.0		5.0		9.0		301.0		7559.235030138378
247	2012-11-02T04:50:00	-4.6216	-25.0035	43.8	1659318	CTD42	5238.5	44.0	676289	0	16	16	5927		311503.0		1813.0		3.0		4.0		252.0		7559.235030138378
248	2012-11-02T13:55:00	-5.8294	-25.0298	1.4	1659325	CTD43	5153.7	1.4	677021	0	24	24	17736		396431.0		2420.0		16.0		25.0		317.0		7693.715429901156
249	2012-11-02T13:55:00	-5.8294	-25.0298	12.7	1659325	CTD43	5153.7	12.8	677012	0	21	21	13869		236678.0		2280.0		22.0		16.0		330.0		7693.715429901156
250	2012-11-02T13:55:00	-5.8294	-25.0298	19.2	1659325	CTD43	5153.7	19.3	677009	0	20	20	13514		236641.0		2240.0		16.0		22.0		404.0		7693.715429901156
251	2012-11-02T13:55:00	-5.8294	-25.0298	25.2	1659325	CTD43	5153.7	25.3	676988	0	13	13	13997		244126.0		2429.0		16.0		20.0		361.0		7693.715429901156
252	2012-11-02T13:55:00	-5.8294	-25.0298	44.0	1659325	CTD43	5153.7	44.3	676985	0	12	12	14057		237007.0		2321.0		9.0		7.0		472.0		7693.715429901156
253	2012-11-03T04:52:00	-8.0891	-25.0143	1.8	1659332	CTD44	5568.7	1.8	677093	0	24	24	2113		214031.0			N		N		N		N	7945.264510719438
254	2012-11-03T04:52:00	-8.0891	-25.0143	4.7	1659332	CTD44	5568.7	4.7	677087	0	22	22	1984		221125.0		1258.0		3.0		9.0		234.0		7945.264510719438
255	2012-11-03T04:52:00	-8.0891	-25.0143	12.6	1659332	CTD44	5568.7	12.7	677084	0	21	21	2043		208482.0		1392.0		4.0		10.0		359.0		7945.264510719438
256	2012-11-03T04:52:00	-8.0891	-25.0143	19.8	1659332	CTD44	5568.7	19.9	677081	0	20	20	1958		208456.0		1429.0		5.0		7.0		270.0		7945.264510719438
257	2012-11-03T04:52:00	-8.0891	-25.0143	24.9	1659332	CTD44	5568.7	25.0	677075	0	18	18	2198		241414.0		1372.0		3.0		12.0		308.0		7945.264510719438
258	2012-11-03T04:52:00	-8.0891	-25.0143	43.5	1659332	CTD44	5568.7	43.7	677069	0	16	16	1696		303107.0		1429.0		4.0		18.0		299.0		7945.264510719438
259	2012-11-03T13:54:00	-9.5135	-25.0535	1.6	1659339	CTD45	5366.1	1.6	677165	0	24	24	1260		154884.0		1036.0		4.0		14.0		380.0		8103.883215289819
260	2012-11-03T13:54:00	-9.5135	-25.0535	12.5	1659339	CTD45	5366.1	12.6	677156	0	21	21	1278		177952.0		972.0		4.0		9.0		241.0		8103.883215289819
261	2012-11-03T13:54:00	-9.5135	-25.0535	19.4	1659339	CTD45	5366.1	19.5	677153	0	20	20	1356		182725.0		1123.0		4.0		8.0		293.0		8103.883215289819
262	2012-11-03T13:54:00	-9.5135	-25.0535	24.7	1659339	CTD45	5366.1	24.8	677135	0	14	14	1230		195449.0		1056.0		1.0		5.0		254.0		8103.883215289819
263	2012-11-03T13:54:00	-9.5135	-25.0535	43.4	1659339	CTD45	5366.1	43.7	677132	0	13	13	1371		201389.0		1196.0		5.0		8.0		316.0		8103.883215289819
264	2012-11-04T04:47:00	-11.6225	-25.0202	1.9	1659346	CTD46	6038.7	1.9	677552	0	24	24	1399		211993.0		1053.0		4.0		10.0		236.0		8338.679257158079
265	2012-11-04T04:47:00	-11.6225	-25.0202	13.1	1659346	CTD46	6038.7	13.2	677543	0	21	21	1297		189764.0		921.0		4.0		8.0		188.0		8338.679257158079
266	2012-11-04T04:47:00	-11.6225	-25.0202	19.7	1659346	CTD46	6038.7	19.8	677540	0	20	20	1230		181879.0		1114.0		1.0		9.0		252.0		8338.679257158079
267	2012-11-04T04:47:00	-11.6225	-25.0202	25.0	1659346	CTD46	6038.7	25.1	677534	0	18	18	1476		189265.0		1081.0		3.0		9.0		183.0		8338.679257158079
268	2012-11-04T04:47:00	-11.6225	-25.0202	44.1	1659346	CTD46	6038.7	44.4	677531	0	17	17	1862		213775.0		910.0		4.0		9.0		380.0		8338.679257158079
269	2012-11-04T13:56:00	-13.0724	-25.0661	1.4	1659353	CTD47	5373.7	1.4	677624	0	24	24	1507		99881.0		803.0		6.0		6.0		198.0		8500.15507923487
270	2012-11-04T13:56:00	-13.0724	-25.0661	12.9	1659353	CTD47	5373.7	13.0	677615	0	21	21	1690		108093.0			N		N		N		N	8500.15507923487
271	2012-11-04T13:56:00	-13.0724	-25.0661	19.5	1659353	CTD47	5373.7	19.6	677612	0	20	20	1694		108346.0			N		N		N		N	8500.15507923487
272	2012-11-04T13:56:00	-13.0724	-25.0661	24.8	1659353	CTD47	5373.7	24.9	677591	0	13	13	1768		118041.0		784.0		3.0		11.0		163.0		8500.15507923487
273	2012-11-04T13:56:00	-13.0724	-25.0661	43.8	1659353	CTD47	5373.7	44.1	677588	0	12	12	2049		157847.0		791.0		3.0		14.0		240.0		8500.15507923487
274	2012-11-05T04:46:00	-15.2863	-25.0516	5.1	1659360	CTD48	5807.5	5.1	677690	0	22	22	1228		99974.0		828.0		0.0		10.0		194.0		8746.604974812484
275	2012-11-05T04:46:00	-15.2863	-25.0516	16.0	1659360	CTD48	5807.5	16.1	677687	0	21	21	1525		99385.0		674.0		3.0		8.0		195.0		8746.604974812484
276	2012-11-05T04:46:00	-15.2863	-25.0516	19.9	1659360	CTD48	5807.5	20.0	677684	0	20	20	1604		101061.0		871.0		9.0		9.0		200.0		8746.604974812484
277	2012-11-05T04:46:00	-15.2863	-25.0516	28.9	1659360	CTD48	5807.5	29.1	677678	0	18	18	1877		111000.0		969.0		10.0		11.0		280.0		8746.604974812484
278	2012-11-05T14:00:00	-16.761	-25.0979	1.6	1659367	CTD49	5553.3	1.6	677243	0	24	24	1296		73934.0		842.0		8.0		5.0		185.0		8910.839027729558
279	2012-11-05T14:00:00	-16.761	-25.0979	19.5	1659367	CTD49	5553.3	19.6	677231	0	20	20	1755		92637.0		897.0		3.0		13.0		208.0		8910.839027729558
280	2012-11-05T14:00:00	-16.761	-25.0979	29.4	1659367	CTD49	5553.3	29.6	677219	0	16	16	1820		85979.0		943.0		4.0		9.0		237.0		8910.839027729558
281	2012-11-06T04:55:00	-18.5161	-25.1012	0.6	1659374	CTD50	5199.4	0.6	677315	0	24	24	1281		49258.0		704.0		8.0		9.0		407.0		9106.211983039386
282	2012-11-06T04:55:00	-18.5161	-25.1012	15.1	1659374	CTD50	5199.4	15.2	677303	0	20	20	1389		56828.0		715.0		0.0		15.0		234.0		9106.211983039386
283	2012-11-06T04:55:00	-18.5161	-25.1012	18.9	1659374	CTD50	5199.4	19.0	677300	0	19	19	1597		57740.0		945.0		5.0		23.0		214.0		9106.211983039386
284	2012-11-06T04:55:00	-18.5161	-25.1012	28.2	1659374	CTD50	5199.4	28.4	677294	0	17	17	2394		85969.0		789.0		6.0		16.0		227.0		9106.211983039386
285	2012-11-07T14:37:00	-18.5298	-25.1015	1.0	1659381	CTD51	5235.4	1.0	677387	0	24	24	1324		53393.0		872.0		9.0		1.0		178.0		9107.7373560082
286	2012-11-07T14:37:00	-18.5298	-25.1015	15.3	1659381	CTD51	5235.4	15.4	677378	0	21	21	1479		70452.0		844.0		9.0		5.0		171.0		9107.7373560082
287	2012-11-07T14:37:00	-18.5298	-25.1015	20.2	1659381	CTD51	5235.4	20.3	677375	0	20	20	2175		85114.0		980.0		10.0		15.0		202.0		9107.7373560082
288	2012-11-07T14:37:00	-18.5298	-25.1015	40.4	1659381	CTD51	5235.4	40.6	677357	0	14	14	2566		94400.0		853.0		15.0		1.0		256.0		9107.7373560082
289	2012-11-08T04:47:00	-20.1212	-24.4969	1.4	1659388	CTD52	5200.2	1.4	677459	0	24	24	2774		82856.0		828.0		7.0		9.0		441.0		9295.927857904026
290	2012-11-08T04:47:00	-20.1212	-24.4969	20.0	1659388	CTD52	5200.2	20.1	677450	0	21	21	2849		71033.0		743.0		5.0		9.0		302.0		9295.927857904026
291	2012-11-08T04:47:00	-20.1212	-24.4969	36.6	1659388	CTD52	5200.2	36.8	677444	0	19	19	2528		66250.0		946.0		2.0		12.0		340.0		9295.927857904026
292	2012-11-08T13:59:00	-21.2537	-24.8467	1.8	1659395	CTD53	5356.0	1.8	677957	0	24	24	3013		67774.0		983.0		1.0		10.0		310.0		9427.152060409257
293	2012-11-08T13:59:00	-21.2537	-24.8467	4.7	1659395	CTD53	5356.0	4.7	677951	0	22	22	3266		66806.0		907.0		8.0		12.0		222.0		9427.152060409257
294	2012-11-08T13:59:00	-21.2537	-24.8467	19.8	1659395	CTD53	5356.0	19.9	677948	0	21	21	3091		71688.0		1076.0		13.0		7.0		233.0		9427.152060409257
295	2012-11-08T13:59:00	-21.2537	-24.8467	36.8	1659395	CTD53	5356.0	37.0	677924	0	13	13	2646		79868.0		830.0		7.0		6.0		177.0		9427.152060409257
296	2012-11-09T04:40:00	-22.9642	-24.9795	1.3	1659402	CTD54	5375.4	1.3	678029	0	24	24	3122		95464.0		1200.0		23.0		8.0		208.0		9618.05189348413
297	2012-11-09T04:40:00	-22.9642	-24.9795	15.0	1659402	CTD54	5375.4	15.1	678020	0	21	21	3296		95060.0		1117.0		34.0		12.0		199.0		9618.05189348413
298	2012-11-09T04:40:00	-22.9642	-24.9795	19.6	1659402	CTD54	5375.4	19.7	678017	0	20	20	2958		91578.0		1194.0		8.0		8.0		198.0		9618.05189348413
299	2012-11-09T04:40:00	-22.9642	-24.9795	33.0	1659402	CTD54	5375.4	33.2	678011	0	18	18	3107		107293.0		818.0		8.0		6.0		281.0		9618.05189348413
300	2012-11-09T13:55:00	-24.1257	-25.004	2.3	1659409	CTD55	4631.1	2.3	678101	0	24	24	4098		74605.0		1122.0		4.0		14.0		201.0		9747.370876254692
301	2012-11-09T13:55:00	-24.1257	-25.004	15.9	1659409	CTD55	4631.1	16.0	678092	0	21	21	3044		62564.0		1117.0		12.0		8.0		193.0		9747.370876254692
302	2012-11-09T13:55:00	-24.1257	-25.004	20.0	1659409	CTD55	4631.1	20.1	678089	0	20	20	2921		60575.0		1175.0		10.0		12.0		249.0		9747.370876254692
303	2012-11-09T13:55:00	-24.1257	-25.004	27.2	1659409	CTD55	4631.1	27.4	678077	0	16	16	3348		68703.0		901.0		6.0		22.0		224.0		9747.370876254692
304	2012-11-09T13:55:00	-24.1257	-25.004	32.9	1659409	CTD55	4631.1	33.1	678074	0	15	15	3136		71249.0		949.0		4.0		12.0		202.0		9747.370876254692
305	2012-11-09T13:55:00	-24.1257	-25.004	44.4	1659409	CTD55	4631.1	44.7	678071	0	14	14	3248		86961.0		810.0		10.0		12.0		161.0		9747.370876254692
306	2012-11-10T04:38:00	-25.7498	-24.9898	1.5	1659416	CTD56	4577.8	1.5	678173	0	24	24	2972		100240.0		1960.0		10.0		1.0		330.0		9928.166659584898
307	2012-11-10T04:38:00	-25.7498	-24.9898	4.3	1659416	CTD56	4577.8	4.3	678167	0	22	22	2906		100104.0		1910.0		8.0		5.0		220.0		9928.166659584898
308	2012-11-10T04:38:00	-25.7498	-24.9898	15.9	1659416	CTD56	4577.8	16.0	678164	0	21	21	2958		96597.0		2043.0		4.0		10.0		269.0		9928.166659584898
309	2012-11-10T04:38:00	-25.7498	-24.9898	20.0	1659416	CTD56	4577.8	20.1	678161	0	20	20	3160		96807.0		1798.0		13.0		12.0		218.0		9928.166659584898
310	2012-11-10T04:38:00	-25.7498	-24.9898	28.8	1659416	CTD56	4577.8	29.0	678155	0	18	18	2591		98117.0		1986.0		5.0		9.0		228.0		9928.166659584898
311	2012-11-10T13:57:00	-26.9564	-25.00800000000001	0.5	1659423	CTD57	4955.8	0.5	678245	0	24	24	2933		88461.0		1372.0		3.0		12.0		373.0		10062.494140267581
312	2012-11-10T13:57:00	-26.9564	-25.00800000000001	15.5	1659423	CTD57	4955.8	15.6	678239	0	22	22	3129		95022.0		1489.0		5.0		3.0		247.0		10062.494140267581
313	2012-11-10T13:57:00	-26.9564	-25.00800000000001	19.7	1659423	CTD57	4955.8	19.8	678236	0	21	21	3234		87532.0		1676.0		5.0		10.0		338.0		10062.494140267581
314	2012-11-10T13:57:00	-26.9564	-25.00800000000001	28.5	1659423	CTD57	4955.8	28.7	678212	0	13	13	3265		116346.0		1762.0		3.0		8.0		177.0		10062.494140267581
315	2012-11-11T04:45:00	-28.3893	-25.4756	1.1	1659430	CTD58	4840.0	1.1	678317	0	24	24	3878		114424.0		1513.0		5.0		13.0		483.0		10228.528062960086
316	2012-11-11T04:45:00	-28.3893	-25.4756	14.2	1659430	CTD58	4840.0	14.3	678308	0	21	21	3959		115808.0		1390.0		5.0		8.0		324.0		10228.528062960086
317	2012-11-11T04:45:00	-28.3893	-25.4756	20.0	1659430	CTD58	4840.0	20.1	678305	0	20	20	4296		114621.0		1449.0		7.0		16.0		470.0		10228.528062960086
318	2012-11-11T04:45:00	-28.3893	-25.4756	27.8	1659430	CTD58	4840.0	28.0	678299	0	18	18	4810		121005.0		1487.0		16.0		7.0		337.0		10228.528062960086
319	2012-11-11T04:45:00	-28.3893	-25.4756	49.9	1659430	CTD58	4840.0	50.2	678293	0	16	16	2815		128780.0		1742.0		7.0		9.0		320.0		10228.528062960086
320	2012-11-11T13:57:00	-29.1169	-26.5081	1.8	1659437	CTD59	4571.8	1.8	678389	0	24	24	2734		67522.0		1274.0		5.0		9.0		303.0		10357.808247900666
321	2012-11-11T13:57:00	-29.1169	-26.5081	15.0	1659437	CTD59	4571.8	15.1	678377	0	20	20	2919		93304.0		1207.0		5.0		11.0		326.0		10357.808247900666
322	2012-11-11T13:57:00	-29.1169	-26.5081	19.9	1659437	CTD59	4571.8	20.0	678374	0	19	19	2498		94820.0		1272.0		3.0		5.0		283.0		10357.808247900666
323	2012-11-11T13:57:00	-29.1169	-26.5081	27.8	1659437	CTD59	4571.8	28.0	678362	0	15	15	2993		115239.0		1523.0		4.0		1.0		288.0		10357.808247900666
324	2012-11-11T13:57:00	-29.1169	-26.5081	49.8	1659437	CTD59	4571.8	50.1	678359	0	14	14	2753		141192.0		1693.0		3.0		1.0		397.0		10357.808247900666
325	2012-11-12T04:41:00	-30.2016	-27.9187	1.1	1659444	CTD60	4485.0	1.1	678461	0	24	24	4580		104309.0		1266.0		0.0		7.0		300.0		10540.012654245402
326	2012-11-12T04:41:00	-30.2016	-27.9187	13.1	1659444	CTD60	4485.0	13.2	678452	0	21	21	3019		148545.0		1561.0		7.0		7.0		269.0		10540.012654245402
327	2012-11-12T04:41:00	-30.2016	-27.9187	20.1	1659444	CTD60	4485.0	20.2	678449	0	20	20	3001		159200.0		1612.0		3.0		3.0		265.0		10540.012654245402
328	2012-11-12T04:41:00	-30.2016	-27.9187	25.2	1659444	CTD60	4485.0	25.4	678443	0	18	18	3221		158215.0		1772.0		5.0		10.0		315.0		10540.012654245402
329	2012-11-12T04:41:00	-30.2016	-27.9187	43.8	1659444	CTD60	4485.0	44.1	678437	0	16	16	2034		199857.0		1201.0		1.0		8.0		302.0		10540.012654245402
330	2012-11-12T13:57:00	-30.9691	-29.053	1.5	1659451	CTD61	2236.6	1.5	678533	0	24	24	2620		80866.0		1424.0		1.0		3.0		316.0		10678.269373584337
331	2012-11-12T13:57:00	-30.9691	-29.053	14.9	1659451	CTD61	2236.6	15.0	678524	0	21	21	2591		88865.0		1277.0		4.0		4.0		268.0		10678.269373584337
332	2012-11-12T13:57:00	-30.9691	-29.053	19.8	1659451	CTD61	2236.6	19.9	678521	0	20	20	3430		131471.0		1542.0		0.0		13.0		338.0		10678.269373584337
333	2012-11-12T13:57:00	-30.9691	-29.053	28.6	1659451	CTD61	2236.6	28.8	678497	0	12	12	3539		138898.0		1946.0		3.0		8.0		274.0		10678.269373584337
334	2012-11-12T13:57:00	-30.9691	-29.053	49.4	1659451	CTD61	2236.6	49.7	678494	0	11	11	3404		140081.0		1994.0		3.0		14.0		198.0		10678.269373584337
335	2012-11-14T04:55:00	-34.1456	-33.4936	4.8	1659458	CTD62	4533.3	4.8	677759	0	24	24	17329		32077.0		6434.0		51.0		32.0		1477.0		11224.727605303227
336	2012-11-14T04:55:00	-34.1456	-33.4936	7.5	1659458	CTD62	4533.3	7.6	677753	0	22	22	18251		32789.0		6758.0		38.0		34.0		1246.0		11224.727605303227
337	2012-11-14T04:55:00	-34.1456	-33.4936	14.7	1659458	CTD62	4533.3	14.8	677750	0	21	21	17509		31325.0		6829.0		48.0		39.0		1399.0		11224.727605303227
338	2012-11-14T04:55:00	-34.1456	-33.4936	19.4	1659458	CTD62	4533.3	19.5	677744	0	19	19	17411		31502.0		6827.0		20.0		33.0		1115.0		11224.727605303227
339	2012-11-14T04:55:00	-34.1456	-33.4936	25.2	1659458	CTD62	4533.3	25.4	677738	0	17	17	17763		31974.0		6809.0		33.0		28.0		1296.0		11224.727605303227
340	2012-11-14T04:55:00	-34.1456	-33.4936	34.2	1659458	CTD62	4533.3	34.4	677732	0	15	15	17309		31608.0		6472.0		32.0		38.0		1380.0		11224.727605303227
341	2012-11-14T04:55:00	-34.1456	-33.4936	44.7	1659458	CTD62	4533.3	45.0	677729	0	14	14	17806		29840.0		6893.0		24.0		43.0		1234.0		11224.727605303227
342	2012-11-14T13:55:00	-34.8577	-34.5286	4.0	1659465	CTD63	4440.3	4.0	677831	0	24	24	38811			N	3829.0		30.0		39.0		937.0		11348.415704192355
343	2012-11-14T13:55:00	-34.8577	-34.5286	7.5	1659465	CTD63	4440.3	7.6	677822	0	21	21	13852		80315.0		3647.0		38.0		34.0		996.0		11348.415704192355
344	2012-11-14T13:55:00	-34.8577	-34.5286	14.4	1659465	CTD63	4440.3	14.5	677819	0	20	20	13537		75468.0		3935.0		35.0		43.0		903.0		11348.415704192355
345	2012-11-14T13:55:00	-34.8577	-34.5286	19.6	1659465	CTD63	4440.3	19.7	677816	0	19	19	13747		77138.0		3725.0		28.0		28.0		780.0		11348.415704192355
346	2012-11-14T13:55:00	-34.8577	-34.5286	25.4	1659465	CTD63	4440.3	25.6	677792	0	11	11	13530		74304.0		3739.0		38.0		59.0		939.0		11348.415704192355
347	2012-11-14T13:55:00	-34.8577	-34.5286	34.1	1659465	CTD63	4440.3	34.4	677789	0	10	10	14622		75555.0		3709.0		25.0		37.0		812.0		11348.415704192355
348	2012-11-14T13:55:00	-34.8577	-34.5286	45.5	1659465	CTD63	4440.3	45.8	677786	0	9	9	13479		75642.0		3974.0		20.0		28.0		751.0		11348.415704192355
349	2012-11-15T04:56:00	-36.0693	-36.2508	2.2	1659472	CTD64	4721.2	2.2	677903	0	24	24	80116		3687.0		12067.0		367.0		73.0		2083.0		11554.744891515706
350	2012-11-15T04:56:00	-36.0693	-36.2508	7.4	1659472	CTD64	4721.2	7.5	677894	0	21	21	80570		4028.0		12317.0		378.0		39.0		1834.0		11554.744891515706
351	2012-11-15T04:56:00	-36.0693	-36.2508	13.1	1659472	CTD64	4721.2	13.2	677891	0	20	20	82964		4416.0		12408.0		382.0		59.0		1975.0		11554.744891515706
352	2012-11-15T04:56:00	-36.0693	-36.2508	19.0	1659472	CTD64	4721.2	19.1	677885	0	18	18	82460		4023.0		12549.0		305.0		51.0		1705.0		11554.744891515706
353	2012-11-15T04:56:00	-36.0693	-36.2508	25.2	1659472	CTD64	4721.2	25.4	677879	0	16	16	82931		4281.0		12642.0		342.0		49.0		1942.0		11554.744891515706
354	2012-11-15T04:56:00	-36.0693	-36.2508	34.1	1659472	CTD64	4721.2	34.4	677873	0	14	14	74503		3395.0		11193.0		307.0		54.0		1817.0		11554.744891515706
355	2012-11-15T04:56:00	-36.0693	-36.2508	45.1	1659472	CTD64	4721.2	45.4	677864	0	11	11	64733		2551.0		9456.0		278.0		68.0		1708.0		11554.744891515706
356	2012-11-15T13:55:00	-36.8373	-37.439	1.4	1659479	CTD65	4193.4	1.4	678605	0	24	24	15123		3598.0		1409.0		38.0		10.0		254.0		11691.22627434235
357	2012-11-15T13:55:00	-36.8373	-37.439	9.1	1659479	CTD65	4193.4	9.2	678596	0	21	21	9252		1510.0		636.0		15.0		4.0		192.0		11691.22627434235
358	2012-11-15T13:55:00	-36.8373	-37.439	13.1	1659479	CTD65	4193.4	13.2	678593	0	20	20	17015		2481.0		1120.0		46.0		11.0		207.0		11691.22627434235
359	2012-11-15T13:55:00	-36.8373	-37.439	19.5	1659479	CTD65	4193.4	19.6	678590	0	19	19	21306		2463.0		1354.0		53.0		15.0		213.0		11691.22627434235
360	2012-11-15T13:55:00	-36.8373	-37.439	25.5	1659479	CTD65	4193.4	25.7	678578	0	15	15	18626		2603.0		1226.0		46.0		6.0		262.0		11691.22627434235
361	2012-11-15T13:55:00	-36.8373	-37.439	34.6	1659479	CTD65	4193.4	34.9	678575	0	14	14	20147		2754.0		1367.0		65.0		10.0		235.0		11691.22627434235
362	2012-11-15T13:55:00	-36.8373	-37.439	39.3	1659479	CTD65	4193.4	39.6	678569	0	12	12	17099			N	1265.0		58.0		11.0		231.0		11691.22627434235
363	2012-11-15T13:55:00	-36.8373	-37.439	49.2	1659479	CTD65	4193.4	49.6	678563	0	10	10	14241			N	1164.0		16.0		4.0		199.0		11691.22627434235
364	2012-11-16T04:53:00	-38.1057	-39.3287	1.0	1659486	CTD66	4931.4	1.0	678677	0	24	24	150015		944.0		8176.0		262.0		34.0		2218.0		11909.87737576858
365	2012-11-16T04:53:00	-38.1057	-39.3287	8.9	1659486	CTD66	4931.4	9.0	678668	0	21	21	153226		511.0		8513.0		191.0		20.0		2244.0		11909.87737576858
366	2012-11-16T04:53:00	-38.1057	-39.3287	24.7	1659486	CTD66	4931.4	24.9	678653	0	16	16	230732			N	8187.0		303.0		17.0		2294.0		11909.87737576858
367	2012-11-16T04:53:00	-38.1057	-39.3287	29.6	1659486	CTD66	4931.4	29.8	678647	0	14	14	221270		427.0		9211.0		283.0		22.0		2486.0		11909.87737576858
368	2012-11-16T04:53:00	-38.1057	-39.3287	34.6	1659486	CTD66	4931.4	34.9	678644	0	13	13	203610		363.0		8213.0		232.0		9.0		2038.0		11909.87737576858
369	2012-11-16T04:53:00	-38.1057	-39.3287	39.5	1659486	CTD66	4931.4	39.8	678638	0	11	11	256879		432.0		10338.0		315.0		15.0		2868.0		11909.87737576858
370	2012-11-16T04:53:00	-38.1057	-39.3287	44.5	1659486	CTD66	4931.4	44.8	678635	0	10	10	227663		441.0		9887.0		274.0		8.0		2466.0		11909.87737576858
371	2012-11-16T04:53:00	-38.1057	-39.3287	49.3	1659486	CTD66	4931.4	49.7	678629	0	8	8	170195		344.0		7261.0		243.0		23.0		1714.0		11909.87737576858
372	2012-11-16T13:56:00	-38.9079	-40.5648	0.5	1659493	CTD67	5080.6	0.5	678749	0	24	24	97105		1019.0		11395.0		321.0		281.0		2746.0		12049.764307773108
373	2012-11-16T13:56:00	-38.9079	-40.5648	9.3	1659493	CTD67	5080.6	9.4	678740	0	21	21	107973		1230.0		11581.0		265.0		245.0		2398.0		12049.764307773108
374	2012-11-16T13:56:00	-38.9079	-40.5648	14.4	1659493	CTD67	5080.6	14.5	678737	0	20	20	129247		1484.0		12068.0		264.0		211.0		2299.0		12049.764307773108
375	2012-11-16T13:56:00	-38.9079	-40.5648	19.5	1659493	CTD67	5080.6	19.6	678734	0	19	19	171094		1975.0		13591.0		248.0		155.0		2392.0		12049.764307773108
376	2012-11-16T13:56:00	-38.9079	-40.5648	24.2	1659493	CTD67	5080.6	24.4	678722	0	15	15	178189		2384.0		12675.0		206.0		158.0		2382.0		12049.764307773108
377	2012-11-16T13:56:00	-38.9079	-40.5648	34.6	1659493	CTD67	5080.6	34.9	678719	0	14	14	139362		2214.0		11905.0		199.0		199.0		1804.0		12049.764307773108
378	2012-11-16T13:56:00	-38.9079	-40.5648	39.2	1659493	CTD67	5080.6	39.5	678713	0	12	12	113298		1695.0		11451.0		220.0		242.0		1784.0		12049.764307773108
379	2012-11-16T13:56:00	-38.9079	-40.5648	44.4	1659493	CTD67	5080.6	44.7	678710	0	11	11	77095		613.0		9307.0		187.0		211.0		1088.0		12049.764307773108
380	2012-11-16T13:56:00	-38.9079	-40.5648	49.1	1659493	CTD67	5080.6	49.5	678707	0	10	10	62575		406.0		7632.0		164.0		204.0		1018.0		12049.764307773108
381	2012-11-17T04:50:00	-40.1045	-42.3831	2.2	1659500	CTD68	5142.7	2.2	679112	0	24	24	198410		931.0		10915.0		452.0		38.0		3379.0		12255.023971491046
382	2012-11-17T04:50:00	-40.1045	-42.3831	9.5	1659500	CTD68	5142.7	9.6	679103	0	21	21	194494		702.0		11635.0		470.0		27.0		2926.0		12255.023971491046
383	2012-11-17T04:50:00	-40.1045	-42.3831	14.3	1659500	CTD68	5142.7	14.4	679097	0	19	19	194955		633.0		11272.0		509.0		44.0		3318.0		12255.023971491046
384	2012-11-17T04:50:00	-40.1045	-42.3831	19.3	1659500	CTD68	5142.7	19.4	679091	0	17	17	197649		714.0		12455.0		510.0		20.0		3273.0		12255.023971491046
385	2012-11-17T04:50:00	-40.1045	-42.3831	24.4	1659500	CTD68	5142.7	24.6	679082	0	14	14	137419		527.0		11576.0		587.0		33.0		2187.0		12255.023971491046
386	2012-11-17T04:50:00	-40.1045	-42.3831	29.3	1659500	CTD68	5142.7	29.5	679079	0	13	13	78999		210.0		8992.0		524.0		19.0		1097.0		12255.023971491046
387	2012-11-17T04:50:00	-40.1045	-42.3831	34.3	1659500	CTD68	5142.7	34.6	679073	0	11	11	134552		471.0		6532.0		392.0		19.0		880.0		12255.023971491046
388	2012-11-17T04:50:00	-40.1045	-42.3831	39.1	1659500	CTD68	5142.7	39.4	679070	0	10	10	85951		286.0		4400.0		254.0		10.0		515.0		12255.023971491046
389	2012-11-17T04:50:00	-40.1045	-42.3831	49.4	1659500	CTD68	5142.7	49.8	679064	0	8	8	36601		87.0		2565.0		176.0		10.0		292.0		12255.023971491046
390	2012-11-17T13:55:00	-40.9066	-43.6494	1.1	1659507	CTD69	5092.7	1.1	679184	0	24	24	190170		0.0		20368.0		393.0		18.0		7162.0		12394.521282612217
391	2012-11-17T13:55:00	-40.9066	-43.6494	9.0	1659507	CTD69	5092.7	9.1	679178	0	22	22	189832		0.0		20342.0		363.0		17.0		7410.0		12394.521282612217
392	2012-11-17T13:55:00	-40.9066	-43.6494	13.9	1659507	CTD69	5092.7	14.0	679175	0	21	21	192639		0.0		20122.0		360.0		27.0		6822.0		12394.521282612217
393	2012-11-17T13:55:00	-40.9066	-43.6494	18.9	1659507	CTD69	5092.7	19.0	679172	0	20	20	193841		0.0		20712.0		380.0		26.0		6464.0		12394.521282612217
394	2012-11-17T13:55:00	-40.9066	-43.6494	24.8	1659507	CTD69	5092.7	25.0	679151	0	13	13	179390		0.0		19397.0		352.0		18.0		6358.0		12394.521282612217
395	2012-11-17T13:55:00	-40.9066	-43.6494	29.9	1659507	CTD69	5092.7	30.1	679145	0	11	11	89598		0.0		9543.0		211.0		10.0		3237.0		12394.521282612217
396	2012-11-17T13:55:00	-40.9066	-43.6494	39.6	1659507	CTD69	5092.7	39.9	679142	0	10	10	18463		0.0		2722.0		96.0		1.0		424.0		12394.521282612217
397	2012-11-17T13:55:00	-40.9066	-43.6494	49.8	1659507	CTD69	5092.7	50.2	679139	0	9	9	7056		0.0		1141.0		28.0		0.0		186.0		12394.521282612217
398	2012-11-18T04:52:00	-42.1375	-45.6241	1.2	1659514	CTD70	4930.5	1.2	678752	0	24	24	63603		0.0		45187.0		98.0		8.0		7990.0		12608.671671025313
399	2012-11-18T04:52:00	-42.1375	-45.6241	6.3	1659514	CTD70	4930.5	6.3	679244	0	20	20	64668		0.0		47469.0		88.0		3.0		7812.0		12608.671671025313
400	2012-11-18T04:52:00	-42.1375	-45.6241	15.4	1659514	CTD70	4930.5	15.5	679238	0	18	18	67624		0.0		46297.0		80.0		8.0		8023.0		12608.671671025313
401	2012-11-18T04:52:00	-42.1375	-45.6241	19.3	1659514	CTD70	4930.5	19.5	679235	0	17	17	69288		0.0		44574.0		98.0		10.0		7849.0		12608.671671025313
402	2012-11-18T04:52:00	-42.1375	-45.6241	26.4	1659514	CTD70	4930.5	26.6	679226	0	14	14	90660		0.0		48148.0		161.0		6.0		7742.0		12608.671671025313
403	2012-11-18T04:52:00	-42.1375	-45.6241	36.5	1659514	CTD70	4930.5	36.8	679220	0	12	12	84751		0.0		33044.0		88.0		15.0		4242.0		12608.671671025313
404	2012-11-18T04:52:00	-42.1375	-45.6241	42.3	1659514	CTD70	4930.5	42.6	679214	0	10	10	52991		0.0		21749.0		96.0		10.0		2286.0		12608.671671025313
405	2012-11-18T04:52:00	-42.1375	-45.6241	49.3	1659514	CTD70	4930.5	49.7	679211	0	9	9	16651		0.0		8161.0		66.0		17.0		1103.0		12608.671671025313
406	2012-11-18T14:57:00	-43.0452	-47.0775	1.8	1659521	CTD71	5184.6	1.8	678824	0	24	24	38576		0.0		31001.0		89.0		5.0		4395.0		12764.865159891238
407	2012-11-18T14:57:00	-43.0452	-47.0775	6.7	1659521	CTD71	5184.6	6.8	678815	0	21	21	39614		0.0		31287.0		75.0		8.0		4137.0		12764.865159891238
408	2012-11-18T14:57:00	-43.0452	-47.0775	14.8	1659521	CTD71	5184.6	14.9	678812	0	20	20	37042		0.0		29947.0		88.0		14.0		5079.0		12764.865159891238
409	2012-11-18T14:57:00	-43.0452	-47.0775	18.6	1659521	CTD71	5184.6	18.7	678809	0	19	19	36145		0.0		32496.0		120.0		9.0		4328.0		12764.865159891238
410	2012-11-18T14:57:00	-43.0452	-47.0775	25.8	1659521	CTD71	5184.6	26.0	678800	0	16	16	72558		0.0		37222.0		224.0		9.0		3957.0		12764.865159891238
411	2012-11-18T14:57:00	-43.0452	-47.0775	34.3	1659521	CTD71	5184.6	34.6	678797	0	15	15	51403		0.0		23661.0		152.0		37.0		2256.0		12764.865159891238
412	2012-11-18T14:57:00	-43.0452	-47.0775	39.3	1659521	CTD71	5184.6	39.6	678794	0	14	14	27398		0.0		10164.0		52.0		87.0		1102.0		12764.865159891238
413	2012-11-18T14:57:00	-43.0452	-47.0775	49.3	1659521	CTD71	5184.6	49.7	678785	0	11	11	5714		0.0		2226.0		22.0		31.0		259.0		12764.865159891238
414	2012-11-19T04:50:00	-43.9228	-48.567	1.7	1659528	CTD72	5126.7	1.7	678896	0	24	24	30565		0.0		50256.0		37.0		4.0		5726.0		12919.838478674132
415	2012-11-19T04:50:00	-43.9228	-48.567	4.5	1659528	CTD72	5126.7	4.5	678890	0	22	22	31271		0.0		50510.0		27.0		1.0		5495.0		12919.838478674132
416	2012-11-19T04:50:00	-43.9228	-48.567	7.8	1659528	CTD72	5126.7	7.9	678887	0	21	21	33424		0.0		50966.0		29.0		3.0		5893.0		12919.838478674132
417	2012-11-19T04:50:00	-43.9228	-48.567	15.7	1659528	CTD72	5126.7	15.8	678881	0	19	19	39107		0.0		49746.0		26.0		4.0		6021.0		12919.838478674132
418	2012-11-19T04:50:00	-43.9228	-48.567	19.7	1659528	CTD72	5126.7	19.9	678878	0	18	18	44645		0.0		40870.0		26.0		5.0		7301.0		12919.838478674132
419	2012-11-19T04:50:00	-43.9228	-48.567	24.8	1659528	CTD72	5126.7	25.0	678869	0	15	15	44995		0.0		27814.0		57.0		6.0		5495.0		12919.838478674132
420	2012-11-19T04:50:00	-43.9228	-48.567	29.6	1659528	CTD72	5126.7	29.8	678866	0	14	14	41474		0.0		23436.0		65.0		28.0		5809.0		12919.838478674132
421	2012-11-19T04:50:00	-43.9228	-48.567	34.8	1659528	CTD72	5126.7	35.1	678863	0	13	13	31805		0.0		16761.0		84.0		40.0		4859.0		12919.838478674132
422	2012-11-19T04:50:00	-43.9228	-48.567	39.8	1659528	CTD72	5126.7	40.1	678857	0	11	11	20947		0.0		10509.0		66.0		18.0		3276.0		12919.838478674132
423	2012-11-19T14:57:00	-44.6761	-49.7596	0.8	1659542	CTD73	5487.3	0.8	678968	0	24	24	263837		0.0		31871.0		419.0		42.0		4592.0		13046.563930065466
424	2012-11-19T14:57:00	-44.6761	-49.7596	9.1	1659542	CTD73	5487.3	9.2	678959	0	21	21	233413		0.0		30737.0		488.0		32.0		5183.0		13046.563930065466
425	2012-11-19T14:57:00	-44.6761	-49.7596	14.1	1659542	CTD73	5487.3	14.2	678956	0	20	20	174839		0.0		31178.0		566.0		38.0		5644.0		13046.563930065466
426	2012-11-19T14:57:00	-44.6761	-49.7596	19.1	1659542	CTD73	5487.3	19.3	678953	0	19	19	158904		0.0		31271.0		448.0		43.0		4947.0		13046.563930065466
427	2012-11-19T14:57:00	-44.6761	-49.7596	24.2	1659542	CTD73	5487.3	24.4	678932	0	12	12	60362		0.0		21925.0		259.0		17.0		2820.0		13046.563930065466
428	2012-11-19T14:57:00	-44.6761	-49.7596	29.3	1659542	CTD73	5487.3	29.5	678929	0	11	11	12106		0.0		4627.0		198.0		29.0		1025.0		13046.563930065466
429	2012-11-19T14:57:00	-44.6761	-49.7596	39.2	1659542	CTD73	5487.3	39.5	678926	0	10	10	6444		0.0		2720.0		151.0		32.0		783.0		13046.563930065466
430	2012-11-19T14:57:00	-44.6761	-49.7596	49.1	1659542	CTD73	5487.3	49.5	678923	0	9	9	2070		0.0		687.0		36.0		26.0		249.0		13046.563930065466
431	2012-11-20T04:54:00	-45.5031	-51.3228	1.6	1659535	CTD74	5969.2	1.6	679040	0	24	24	157934		0.0		59118.0		549.0		112.0		3913.0		13200.080857417455
432	2012-11-20T04:54:00	-45.5031	-51.3228	7.4	1659535	CTD74	5969.2	7.5	679031	0	21	21	163448		0.0		60188.0		473.0		96.0		4103.0		13200.080857417455
433	2012-11-20T04:54:00	-45.5031	-51.3228	15.5	1659535	CTD74	5969.2	15.6	679025	0	19	19	188600		0.0		61624.0		579.0		86.0		4701.0		13200.080857417455
434	2012-11-20T04:54:00	-45.5031	-51.3228	19.3	1659535	CTD74	5969.2	19.5	679022	0	18	18	243474		0.0		63845.0		691.0		73.0		5745.0		13200.080857417455
435	2012-11-20T04:54:00	-45.5031	-51.3228	24.1	1659535	CTD74	5969.2	24.3	679013	0	15	15	205022		0.0		54660.0		591.0		79.0		5273.0		13200.080857417455
436	2012-11-20T04:54:00	-45.5031	-51.3228	29.2	1659535	CTD74	5969.2	29.4	679010	0	14	14	81942		0.0		23606.0		328.0		57.0		3087.0		13200.080857417455
437	2012-11-20T04:54:00	-45.5031	-51.3228	34.3	1659535	CTD74	5969.2	34.6	679004	0	12	12	104348		0.0		29558.0		306.0		47.0		1878.0		13200.080857417455
438	2012-11-20T04:54:00	-45.5031	-51.3228	39.1	1659535	CTD74	5969.2	39.4	679001	0	11	11	133228		0.0		36114.0		315.0		30.0		1515.0		13200.080857417455
439	2012-11-20T04:54:00	-45.5031	-51.3228	49.0	1659535	CTD74	5969.2	49.4	678995	0	9	9	35301		0.0		12290.0		193.0		36.0		1492.0		13200.080857417455
