# Supplementary material for: Understanding opposing predictions of Prochlorococcus in a changing climate
Source: Nat Commun. 2023 Mar 15;14:1445. doi: 10.1038/s41467-023-36928-9 (PMC10017810; doi:10.1038/s41467-023-36928-9)
Supplement: Supplementary file 4 — Supplementary Code [file 41467_2023_36928_MOESM4_ESM.zip › Supplemental Code/Cruises/AMT23.csv]

	time	lat	lon	depth	bodc_station	original_station	water_depth	bottle_pressure	BODC_bottle_code	rosette_position	firing_sequence	synechococcus_abundance_P700A90Z_Tarran	picoeukaryotic_abundance_PYEUA00A_Tarran	prymnesiophyceae_abundance_P490A00Z	nanoeukaryotic_abundance_X726A86B	prochlorococcus_abundance_P701A90Z_Tarran	cryptophyceae_abundance_J79A0596	distance
0	2013-10-09T12:12:00	46.6187	-10.6285	4.2	1692260	CTD001	4713.8	4.2	824237	22	22	5053.27	3150.39	18.15	1349.0	41217.17	7.0	0.0
1	2013-10-09T12:12:00	46.6187	-10.6285	13.4	1692260	CTD001	4713.8	13.5	824234	21	21	6197.72	3517.65	12.57	1350.4	50128.76	8.4	0.0
2	2013-10-09T12:12:00	46.6187	-10.6285	23.4	1692260	CTD001	4713.8	23.6	824231	20	20	5802.21	3505.08	13.96	1397.8	47322.33	11.2	0.0
3	2013-10-09T12:12:00	46.6187	-10.6285	38.4	1692260	CTD001	4713.8	38.7	824210	13	13	8814.82	5724.04	6.98	840.7	70611.12	16.8	0.0
4	2013-10-10T04:44:00	45.002	-13.5947	5.9	1692274	CTD003	3617.3	5.9	824306	21	21	16138.83	6908.09	25.49	1377.7	220089.7	5.7	292.16167571689067
5	2013-10-10T04:44:00	45.002	-13.5947	9.9	1692274	CTD003	3617.3	10.0	824297	18	18	16789.28	6708.45	19.82	1609.9	223049.44	9.9	292.16167571689067
6	2013-10-10T04:44:00	45.002	-13.5947	14.7	1692274	CTD003	3617.3	14.8	824291	16	16	16492.43	6513.06	22.65	2099.8	217055.76	39.6	292.16167571689067
7	2013-10-10T04:44:00	45.002	-13.5947	18.9	1692274	CTD003	3617.3	19.1	824282	13	13	16998.82	6549.87	14.16	1669.3	223350.65	29.7	292.16167571689067
8	2013-10-10T04:44:00	45.002	-13.5947	31.1	1692274	CTD003	3617.3	31.4	824273	10	10	18675.12	7471.61	21.24	1411.6	202331.31	32.6	292.16167571689067
9	2013-10-10T04:44:00	45.002	-13.5947	47.0	1692274	CTD003	3617.3	47.4	824270	9	9	23594.92	10269.39	9.91	870.8	141298.84	46.7	292.16167571689067
10	2013-10-10T12:11:00	44.1115	-14.2549	4.5	1692288	CTD005	4016.6	4.5	823892	23	23	4103.46	5213.28	16.99	1158.2	283296.14	5.7	404.27153886086677
11	2013-10-10T12:11:00	44.1115	-14.2549	8.6	1692288	CTD005	4016.6	8.7	823883	20	20	4321.73	5135.4	2.83	1122.8	291952.7	7.1	404.27153886086677
12	2013-10-10T12:11:00	44.1115	-14.2549	20.8	1692288	CTD005	4016.6	21.0	824351	12	12	4339.19	5083.01	5.66	1042.1	285566.14	7.1	404.27153886086677
13	2013-10-10T12:11:00	44.1115	-14.2549	20.8	1692288	CTD005	4016.6	21.0	824366	17	17	4404.68	5080.18	5.66	1162.4	285535.58	8.5	404.27153886086677
14	2013-10-10T12:11:00	44.1115	-14.2549	35.9	1692288	CTD005	4016.6	36.2	824348	11	11	4692.79	5049.03	15.57	1090.2	274901.5	2.8	404.27153886086677
15	2013-10-11T04:44:00	41.7774	-15.9669	4.4	1692295	CTD006	5340.9	4.4	823961	22	22	1251.88	2034.07	28.23	1185.8	276060.13	9.4	699.1789940210898
16	2013-10-11T04:44:00	41.7774	-15.9669	9.2	1692295	CTD006	5340.9	9.3	823955	20	20	1281.48	2140.28	18.82	1009.6	272790.87	4.0	699.1789940210898
17	2013-10-11T04:44:00	41.7774	-15.9669	15.1	1692295	CTD006	5340.9	15.2	823952	19	19	1619.83	2179.27	17.48	980.1	295942.14	1.3	699.1789940210898
18	2013-10-11T04:44:00	41.7774	-15.9669	21.1	1692295	CTD006	5340.9	21.3	823943	16	16	1480.26	3031.62	20.17	478.6	278914.92	5.4	699.1789940210898
19	2013-10-11T04:44:00	41.7774	-15.9669	36.4	1692295	CTD006	5340.9	36.7	823937	14	14	2233.08	5366.83	18.82	1661.7	270908.82	6.7	699.1789940210898
20	2013-10-11T04:44:00	41.7774	-15.9669	46.4	1692295	CTD006	5340.9	46.8	823931	12	12	7663.52	10029.21	17.48	1425.1	214028.75	40.3	699.1789940210898
21	2013-10-11T12:15:00	40.809	-16.6761	3.0	1692302	CTD007	5250.0	3.0	824036	23	23	2406.48	1279.87	13.44	598.3	166364.36	4.0	822.2198891957734
22	2013-10-11T12:15:00	40.809	-16.6761	10.5	1692302	CTD007	5250.0	10.6	824030	21	21	2431.86	1004.26	10.76	657.4	167933.44	4.0	822.2198891957734
23	2013-10-11T12:15:00	40.809	-16.6761	18.4	1692302	CTD007	5250.0	18.5	824024	19	19	2601.03	1308.1	10.76	579.4	170356.84	8.1	822.2198891957734
24	2013-10-11T12:15:00	40.809	-16.6761	20.8	1692302	CTD007	5250.0	21.0	824021	18	18	2575.65	1180.38	10.76	523.0	175863.41	10.8	822.2198891957734
25	2013-10-11T12:15:00	40.809	-16.6761	26.6	1692302	CTD007	5250.0	26.8	824009	14	14	3201.59	1242.22	10.76	707.2	182359.64	8.1	822.2198891957734
26	2013-10-11T12:15:00	40.809	-16.6761	44.9	1692302	CTD007	5250.0	45.3	824006	13	13	4047.46	2792.31	16.13	1119.9	186779.27	6.7	822.2198891957734
27	2013-10-12T04:47:00	38.3936	-18.3764	6.5	1692309	CTD008	4903.2	6.5	824102	21	21	7998.24	1500.51	12.14	616.7	222380.84	8.1	1128.098221019528
28	2013-10-12T04:47:00	38.3936	-18.3764	21.0	1692309	CTD008	4903.2	21.2	824093	18	18	8750.14	1476.22	9.45	334.6	223909.43	5.4	1128.098221019528
29	2013-10-12T04:47:00	38.3936	-18.3764	24.3	1692309	CTD008	4903.2	24.5	824087	16	16	7614.03	1493.76	16.19	437.2	208644.19	5.4	1128.098221019528
30	2013-10-12T04:47:00	38.3936	-18.3764	33.7	1692309	CTD008	4903.2	34.0	824084	15	15	4916.27	1034.97	10.8	275.3	202129.09	6.7	1128.098221019528
31	2013-10-12T04:47:00	38.3936	-18.3764	41.0	1692309	CTD008	4903.2	41.3	824081	14	14	4598.16	1871.58	17.54	435.8	228482.8	4.0	1128.098221019528
32	2013-10-12T04:47:00	38.3936	-18.3764	46.1	1692309	CTD008	4903.2	46.5	824078	13	13	4350.28	2470.71	12.14	407.5	240550.39	6.7	1128.098221019528
33	2013-10-12T12:18:00	37.3966	-19.0442	3.3	1692316	CTD009	4011.9	3.3	824774	23	23	4085.88	978.3	8.1	311.7	174792.13	8.1	1253.6312722448308
34	2013-10-12T12:18:00	37.3966	-19.0442	11.7	1692316	CTD009	4011.9	11.8	824771	22	22	4259.39	859.55	5.4	226.7	171305.29	2.7	1253.6312722448308
35	2013-10-12T12:18:00	37.3966	-19.0442	20.8	1692316	CTD009	4011.9	21.0	824768	21	21	4189.16	796.13	2.7	323.9	181906.27	1.3	1253.6312722448308
36	2013-10-12T12:18:00	37.3966	-19.0442	30.8	1692316	CTD009	4011.9	31.0	824159	16	16	3941.28	713.82	8.1	213.2	192709.68	6.7	1253.6312722448308
37	2013-10-12T12:18:00	37.3966	-19.0442	41.2	1692316	CTD009	4011.9	41.5	824156	15	15	3416.6	941.86	10.8	321.2	208334.34	8.1	1253.6312722448308
38	2013-10-12T12:18:00	37.3966	-19.0442	49.9	1692316	CTD009	4011.9	50.3	824153	14	14	2924.98	1222.53	8.1	151.1	202765.32	4.0	1253.6312722448308
39	2013-10-13T04:46:00	34.9494	-20.6684	5.4	1692323	CTD010	5076.4	5.4	824846	23	23	2448.42	720.66	15.3	239.3	150815.05	2.8	1562.6804049488867
40	2013-10-13T04:46:00	34.9494	-20.6684	13.8	1692323	CTD010	5076.4	13.9	824840	21	21	2292.83	690.05	9.74	205.9	161255.62	4.2	1562.6804049488867
41	2013-10-13T04:46:00	34.9494	-20.6684	24.1	1692323	CTD010	5076.4	24.3	824831	18	18	2387.0	826.39	11.13	242.1	148182.39	8.3	1562.6804049488867
42	2013-10-13T04:46:00	34.9494	-20.6684	35.0	1692323	CTD010	5076.4	35.3	824828	17	17	2305.11	726.22	8.35	185.0	144223.16	15.3	1562.6804049488867
43	2013-10-13T04:46:00	34.9494	-20.6684	40.8	1692323	CTD010	5076.4	41.1	824822	15	15	3017.53	758.22	9.74	253.2	138470.62	8.3	1562.6804049488867
44	2013-10-13T12:13:00	33.9169	-21.2805	3.7	1692330	CTD011	5219.0	3.7	824921	24	24	3169.02	727.61	11.13	349.2	150205.0	5.6	1690.6191383272314
45	2013-10-13T12:13:00	33.9169	-21.2805	18.1	1692330	CTD011	5219.0	18.2	824915	22	22	3340.98	708.13	15.3	274.1	168555.83	2.8	1690.6191383272314
46	2013-10-13T12:13:00	33.9169	-21.2805	20.9	1692330	CTD011	5219.0	21.1	824912	21	21	3107.6	751.26	16.69	321.4	156432.49	18.1	1690.6191383272314
47	2013-10-13T12:13:00	33.9169	-21.2805	31.5	1692330	CTD011	5219.0	31.7	824900	17	17	3177.21	735.96	18.09	281.0	161521.76	2.8	1690.6191383272314
48	2013-10-13T12:13:00	33.9169	-21.2805	41.1	1692330	CTD011	5219.0	41.4	824897	16	16	2775.96	805.52	6.96	303.3	202399.66	9.7	1690.6191383272314
49	2013-10-13T12:13:00	33.9169	-21.2805	44.8	1692330	CTD011	5219.0	45.1	824894	15	15	2874.23	852.82	9.74	239.3	225270.65	7.0	1690.6191383272314
50	2013-10-14T04:48:00	31.3048	-22.6733	4.1	1692337	CTD012	5198.6	4.1	824990	23	23	2394.96	808.03	11.18	295.0	129772.46	9.8	2009.373562060349
51	2013-10-14T04:48:00	31.3048	-22.6733	15.2	1692337	CTD012	5198.6	15.3	824984	21	21	2390.65	657.05	18.17	239.1	134014.35	9.8	2009.373562060349
52	2013-10-14T04:48:00	31.3048	-22.6733	26.7	1692337	CTD012	5198.6	26.9	824972	17	17	2658.19	782.87	13.98	304.8	143801.33	8.4	2009.373562060349
53	2013-10-14T04:48:00	31.3048	-22.6733	38.5	1692337	CTD012	5198.6	38.8	824969	16	16	2904.16	622.1	11.18	260.0	157782.74	2.8	2009.373562060349
54	2013-10-14T04:48:00	31.3048	-22.6733	41.1	1692337	CTD012	5198.6	41.4	824966	15	15	3024.99	830.4	13.98	311.7	176152.75	7.0	2009.373562060349
55	2013-10-14T12:13:00	30.369	-23.1565	3.0	1692351	CTD014	5196.3	3.0	825062	23	23	2356.13	697.59	16.78	248.8	113542.81	7.0	2123.323094903092
56	2013-10-14T12:13:00	30.369	-23.1565	15.5	1692351	CTD014	5196.3	15.6	825056	21	21	2886.9	563.39	6.99	176.1	124633.0	1.4	2123.323094903092
57	2013-10-14T12:13:00	30.369	-23.1565	21.8	1692351	CTD014	5196.3	22.0	825053	20	20	3042.25	687.81	12.58	253.0	119174.21	4.2	2123.323094903092
58	2013-10-14T12:13:00	30.369	-23.1565	27.6	1692351	CTD014	5196.3	27.8	825047	18	18	3214.86	631.89	22.37	192.9	127442.23	2.8	2123.323094903092
59	2013-10-14T12:13:00	30.369	-23.1565	40.7	1692351	CTD014	5196.3	41.0	825044	17	17	3214.86	799.65	6.99	234.9	141501.31	4.2	2123.323094903092
60	2013-10-15T05:16:00	27.8052	-24.4849	4.3	1692365	CTD016	5147.6	4.3	825134	23	23	2425.37	927.83	12.21	278.1	148976.4	4.1	2436.610565345441
61	2013-10-15T05:16:00	27.8052	-24.4849	17.2	1692365	CTD016	5147.6	17.3	825128	21	21	2421.28	824.74	12.21	204.8	160858.25	5.4	2436.610565345441
62	2013-10-15T05:16:00	27.8052	-24.4849	29.9	1692365	CTD016	5147.6	30.1	825119	18	18	2327.37	911.55	20.35	282.1	139066.69	1.4	2436.610565345441
63	2013-10-15T05:16:00	27.8052	-24.4849	43.2	1692365	CTD016	5147.6	43.5	825113	16	16	2474.37	705.37	12.21	219.7	139801.65	4.1	2436.610565345441
64	2013-10-15T13:21:00	26.6549	-25.063	4.0	1692372	CTD017	5026.2	4.0	824414	23	23	1816.98	723.0	8.14	363.5	157436.6	8.1	2576.862157633959
65	2013-10-15T13:21:00	26.6549	-25.063	17.8	1692372	CTD017	5026.2	17.9	824408	21	21	2098.72	682.31	12.21	276.7	163393.86	1.4	2576.862157633959
66	2013-10-15T13:21:00	26.6549	-25.063	21.7	1692372	CTD017	5026.2	21.8	824405	20	20	2172.22	737.92	16.28	227.9	160004.88	10.9	2576.862157633959
67	2013-10-15T13:21:00	26.6549	-25.063	32.4	1692372	CTD017	5026.2	32.6	824396	17	17	2323.29	830.16	12.21	234.7	155366.47	8.1	2576.862157633959
68	2013-10-15T13:21:00	26.6549	-25.063	32.5	1692372	CTD017	5026.2	32.7	824399	18	18	1882.31	718.93	5.43	214.3	152414.38	2.7	2576.862157633959
69	2013-10-15T13:21:00	26.6549	-25.063	47.6	1692372	CTD017	5026.2	47.9	824393	16	16	2825.51	737.92	8.14	149.2	188247.76	4.1	2576.862157633959
70	2013-10-16T05:13:00	24.215	-26.2562	3.2	1692386	CTD019	5351.7	3.2	824486	23	23	1715.26	939.02	5.45	258.9	117666.16	8.2	2873.7726411635967
71	2013-10-16T05:13:00	24.215	-26.2562	15.8	1692386	CTD019	5351.7	15.9	824480	21	21	2138.94	685.52	6.81	175.8	165701.72	4.1	2873.7726411635967
72	2013-10-16T05:13:00	24.215	-26.2562	21.9	1692386	CTD019	5351.7	22.0	824477	20	20	2048.44	898.13	20.44	246.7	160305.02	9.5	2873.7726411635967
73	2013-10-16T05:13:00	24.215	-26.2562	25.7	1692386	CTD019	5351.7	25.9	824471	18	18	2361.06	842.25	20.44	214.0	164957.21	6.8	2873.7726411635967
74	2013-10-16T05:13:00	24.215	-26.2562	28.8	1692386	CTD019	5351.7	29.0	824468	17	17	2426.87	945.83	14.99	268.5	168338.37	5.5	2873.7726411635967
75	2013-10-16T05:13:00	24.215	-26.2562	40.9	1692386	CTD019	5351.7	41.2	824465	16	16	2558.5	842.25	4.09	119.9	212264.71	2.7	2873.7726411635967
76	2013-10-16T13:17:00	23.0797	-26.8149	7.4	1692393	CTD020	5202.9	7.4	824558	23	23	2155.39	844.98	8.18	427.9	188567.77	6.8	3012.3984965139593
77	2013-10-16T13:17:00	23.0797	-26.8149	14.5	1692393	CTD020	5202.9	14.6	824552	21	21	2081.35	742.76	2.73	351.6	223325.48	2.7	3012.3984965139593
78	2013-10-16T13:17:00	23.0797	-26.8149	21.7	1692393	CTD020	5202.9	21.8	824549	20	20	2077.24	926.75	6.81	333.9	205378.98	8.2	3012.3984965139593
79	2013-10-16T13:17:00	23.0797	-26.8149	24.3	1692393	CTD020	5202.9	24.5	824537	16	16	1945.61	816.36	0.0	346.2	203137.22	6.8	3012.3984965139593
80	2013-10-16T13:17:00	23.0797	-26.8149	34.7	1692393	CTD020	5202.9	34.9	824534	15	15	2336.38	993.53	6.81	335.3	219866.16	8.2	3012.3984965139593
81	2013-10-17T05:13:00	20.6432	-27.99	4.3	1692400	CTD021	5098.5	4.3	824630	23	23	2526.86	1060.95	13.57	346.0	241080.16	19.0	3309.553229239411
82	2013-10-17T05:13:00	20.6432	-27.99	13.7	1692400	CTD021	5098.5	13.8	824624	21	21	2510.53	956.49	8.14	248.3	236814.3	6.8	3309.553229239411
83	2013-10-17T05:13:00	20.6432	-27.99	23.4	1692400	CTD021	5098.5	23.5	824618	19	19	2526.86	1100.3	12.21	265.9	243472.3	1.4	3309.553229239411
84	2013-10-17T05:13:00	20.6432	-27.99	33.6	1692400	CTD021	5098.5	33.8	824612	17	17	2767.7	838.45	9.5	180.4	268063.24	9.5	3309.553229239411
85	2013-10-17T05:13:00	20.6432	-27.99	41.8	1692400	CTD021	5098.5	42.1	824606	15	15	3555.56	1235.97	6.78	306.6	264822.0	6.8	3309.553229239411
86	2013-10-17T13:15:00	19.6535	-28.3989	6.5	1692414	CTD023	4303.3	6.5	824702	23	23	2792.2	872.37	13.57	359.5	196356.01	12.2	3427.7208046750634
87	2013-10-17T13:15:00	19.6535	-28.3989	7.5	1692414	CTD023	4303.3	7.5	824696	21	21	3073.87	766.55	5.43	242.9	202707.85	6.8	3427.7208046750634
88	2013-10-17T13:15:00	19.6535	-28.3989	14.6	1692414	CTD023	4303.3	14.7	824693	20	20	2784.03	818.1	6.78	299.8	202613.96	12.2	3427.7208046750634
89	2013-10-17T13:15:00	19.6535	-28.3989	21.8	1692414	CTD023	4303.3	21.9	824690	19	19	2526.86	770.62	2.71	268.6	208663.72	10.9	3427.7208046750634
90	2013-10-17T13:15:00	19.6535	-28.3989	25.0	1692414	CTD023	4303.3	25.2	824684	17	17	2808.53	864.23	9.5	340.5	203548.77	13.6	3427.7208046750634
91	2013-10-17T13:15:00	19.6535	-28.3989	34.4	1692414	CTD023	4303.3	34.6	824681	16	16	2649.32	679.72	5.43	217.1	202736.42	9.5	3427.7208046750634
92	2013-10-18T05:14:00	17.064	-29.159	5.4	1692421	CTD024	4897.9	5.4	825464	23	23	5963.95	1089.9	14.99	351.5	312395.42	10.9	3726.9536596617604
93	2013-10-18T05:14:00	17.064	-29.159	13.4	1692421	CTD024	4897.9	13.5	825458	21	21	6118.23	1284.72	10.9	288.8	325372.41	1.4	3726.9536596617604
94	2013-10-18T05:14:00	17.064	-29.159	23.1	1692421	CTD024	4897.9	23.2	824762	19	19	6744.15	1182.54	17.71	231.6	329890.56	12.3	3726.9536596617604
95	2013-10-18T05:14:00	17.064	-29.159	33.3	1692421	CTD024	4897.9	33.5	824756	17	17	6268.1	1066.74	6.81	182.6	328651.92	20.4	3726.9536596617604
96	2013-10-18T05:14:00	17.064	-29.159	43.2	1692421	CTD024	4897.9	43.5	824750	15	15	5690.66	1416.87	8.17	302.4	330683.99	15.0	3726.9536596617604
97	2013-10-18T13:13:00	15.8951	-29.5015	5.6	1692428	CTD025	5196.0	5.6	825536	23	23	19580.09	1638.94	5.45	213.9	277960.56	9.5	3862.1108543700293
98	2013-10-18T13:13:00	15.8951	-29.5015	7.1	1692428	CTD025	5196.0	7.1	825530	21	21	21061.16	1399.16	5.45	160.8	290399.78	5.4	3862.1108543700293
99	2013-10-18T13:13:00	15.8951	-29.5015	13.3	1692428	CTD025	5196.0	13.4	825524	19	19	20236.87	1622.59	6.81	203.0	270546.4	19.1	3862.1108543700293
100	2013-10-18T13:13:00	15.8951	-29.5015	19.3	1692428	CTD025	5196.0	19.4	825521	18	18	21396.16	1434.58	5.45	219.3	280825.73	10.9	3862.1108543700293
101	2013-10-18T13:13:00	15.8951	-29.5015	21.5	1692428	CTD025	5196.0	21.6	825518	17	17	20602.73	1632.13	9.54	280.6	270943.12	28.6	3862.1108543700293
102	2013-10-18T13:13:00	15.8951	-29.5015	30.4	1692428	CTD025	5196.0	30.6	825509	14	14	27055.96	2205.69	16.35	382.8	288433.84	21.8	3862.1108543700293
103	2013-10-18T13:13:00	15.8951	-29.5015	41.8	1692428	CTD025	5196.0	42.1	825506	13	13	30558.11	19671.36	19.07	1138.9	144399.66	96.7	3862.1108543700293
104	2013-10-19T05:14:00	13.3136	-29.6707	6.3	1692435	CTD026	5510.1	6.3	825608	23	23	16227.58	1914.17	7.97	399.8	350261.57	2.7	4150.053373969881
105	2013-10-19T05:14:00	13.3136	-29.6707	8.2	1692435	CTD026	5510.1	8.2	825602	21	21	16900.12	1625.91	3.99	317.5	361211.05	5.3	4150.053373969881
106	2013-10-19T05:14:00	13.3136	-29.6707	13.7	1692435	CTD026	5510.1	13.8	825599	20	20	16156.78	2110.77	5.31	298.9	352397.19	13.3	4150.053373969881
107	2013-10-19T05:14:00	13.3136	-29.6707	18.7	1692435	CTD026	5510.1	18.8	825593	18	18	16483.22	1960.66	5.31	346.7	360168.81	18.6	4150.053373969881
108	2013-10-19T05:14:00	13.3136	-29.6707	30.1	1692435	CTD026	5510.1	30.3	825587	16	16	17922.7	2566.39	10.63	575.2	390657.45	23.9	4150.053373969881
109	2013-10-19T05:14:00	13.3136	-29.6707	35.5	1692435	CTD026	5510.1	35.7	825584	15	15	23295.18	3876.16	7.97	591.1	326049.99	35.9	4150.053373969881
110	2013-10-19T05:14:00	13.3136	-29.6707	39.5	1692435	CTD026	5510.1	39.7	825581	14	14	27354.05	7814.75	17.27	1089.3	270527.77	77.0	4150.053373969881
111	2013-10-19T05:14:00	13.3136	-29.6707	45.4	1692435	CTD026	5510.1	45.7	825575	12	12	34452.37	22547.6	14.61	2705.9	161694.75	140.8	4150.053373969881
112	2013-10-19T13:14:00	12.082	-29.6427	4.2	1692442	CTD027	5722.6	4.2	825680	23	23	9832.51	1284.53	7.97	427.7	292945.9	14.6	4287.185228526075
113	2013-10-19T13:14:00	12.082	-29.6427	6.7	1692442	CTD027	5722.6	6.7	825674	21	21	10469.66	1292.5	9.3	324.1	286924.47	17.3	4287.185228526075
114	2013-10-19T13:14:00	12.082	-29.6427	13.4	1692442	CTD027	5722.6	13.5	825668	19	19	9734.19	1361.57	5.31	358.7	268714.66	15.9	4287.185228526075
115	2013-10-19T13:14:00	12.082	-29.6427	21.4	1692442	CTD027	5722.6	21.5	825665	18	18	10481.46	1264.6	6.64	361.3	283302.17	19.9	4287.185228526075
116	2013-10-19T13:14:00	12.082	-29.6427	30.7	1692442	CTD027	5722.6	30.9	825659	16	16	9781.38	1474.48	5.31	460.9	280914.83	8.0	4287.185228526075
117	2013-10-19T13:14:00	12.082	-29.6427	36.5	1692442	CTD027	5722.6	36.7	825656	15	15	14579.65	2300.72	10.63	571.2	276828.44	25.2	4287.185228526075
118	2013-10-19T13:14:00	12.082	-29.6427	49.6	1692442	CTD027	5722.6	49.9	825644	11	11	32624.55	18833.5	9.3	1582.1	196476.56	147.4	4287.185228526075
119	2013-10-20T05:14:00	9.2748	-29.5397	6.5	1692449	CTD028	4883.1	6.5	825752	23	23	26368.8	1107.93	10.73	393.0	207755.05	16.1	4599.877648050719
120	2013-10-20T05:14:00	9.2748	-29.5397	9.4	1692449	CTD028	4883.1	9.5	825743	20	20	27170.62	1286.33	5.37	342.0	214558.62	21.5	4599.877648050719
121	2013-10-20T05:14:00	9.2748	-29.5397	15.3	1692449	CTD028	4883.1	15.4	825740	19	19	26432.31	1200.48	9.39	360.8	212351.63	10.7	4599.877648050719
122	2013-10-20T05:14:00	9.2748	-29.5397	21.5	1692449	CTD028	4883.1	21.6	825734	17	17	17354.27	1260.84	4.02	245.5	275846.34	6.7	4599.877648050719
123	2013-10-20T05:14:00	9.2748	-29.5397	30.9	1692449	CTD028	4883.1	31.1	825728	15	15	13480.12	1572.03	5.37	414.5	303624.28	13.4	4599.877648050719
124	2013-10-20T05:14:00	9.2748	-29.5397	36.3	1692449	CTD028	4883.1	36.5	825725	14	14	11685.95	1860.42	5.37	477.5	274000.56	10.7	4599.877648050719
125	2013-10-20T05:14:00	9.2748	-29.5397	41.5	1692449	CTD028	4883.1	41.7	825722	13	13	11777.25	2205.14	17.44	630.4	252522.08	18.8	4599.877648050719
126	2013-10-20T05:14:00	9.2748	-29.5397	46.2	1692449	CTD028	4883.1	46.5	825719	12	12	19510.89	4875.71	8.05	710.9	242862.71	44.3	4599.877648050719
127	2013-10-20T13:20:00	8.1195	-29.5099	4.9	1692456	CTD029	4422.7	4.9	825824	23	23	24078.45	1054.28	14.75	539.2	231805.72	8.0	4728.524091147697
128	2013-10-20T13:20:00	8.1195	-29.5099	9.2	1692456	CTD029	4422.7	9.3	825818	21	21	25737.67	960.39	29.51	315.2	235747.34	4.0	4728.524091147697
129	2013-10-20T13:20:00	8.1195	-29.5099	15.2	1692456	CTD029	4422.7	15.3	825812	19	19	17767.09	1056.96	13.41	417.2	242364.35	17.4	4728.524091147697
130	2013-10-20T13:20:00	8.1195	-29.5099	21.2	1692456	CTD029	4422.7	21.3	825809	18	18	16536.57	914.78	9.39	320.6	248112.06	16.1	4728.524091147697
131	2013-10-20T13:20:00	8.1195	-29.5099	36.2	1692456	CTD029	4422.7	36.4	825794	13	13	17501.14	2044.18	16.1	414.5	328544.25	18.8	4728.524091147697
132	2013-10-20T13:20:00	8.1195	-29.5099	43.0	1692456	CTD029	4422.7	43.2	825791	12	12	12479.83	4622.2	14.75	307.2	192572.05	12.1	4728.524091147697
133	2013-10-20T13:20:00	8.1195	-29.5099	47.1	1692456	CTD029	4422.7	47.4	825788	11	11	7318.26	6113.75	16.1	631.8	152233.51	53.7	4728.524091147697
134	2013-10-21T05:26:00	5.4575	-29.4146	3.6	1692463	CTD030	3530.8	3.6	825206	23	23	6079.2	1194.5	9.88	451.8	513050.75	59.3	5025.0373914534775
135	2013-10-21T05:26:00	5.4575	-29.4146	12.6	1692463	CTD030	3530.8	12.7	825200	21	21	6539.32	1049.07	14.12	273.9	564012.83	63.5	5025.0373914534775
136	2013-10-21T05:26:00	5.4575	-29.4146	21.2	1692463	CTD030	3530.8	21.3	825197	20	20	5354.16	1166.26	8.47	426.4	511740.1	77.7	5025.0373914534775
137	2013-10-21T05:26:00	5.4575	-29.4146	31.5	1692463	CTD030	3530.8	31.7	825188	17	17	5786.39	1187.44	9.88	185.0	502063.58	77.7	5025.0373914534775
138	2013-10-21T13:18:00	4.3636	-29.3897	5.0	1692477	CTD032	3605.0	5.0	825281	24	24	6748.47	1769.16	14.12	403.8	350864.47	15.5	5146.838478254575
139	2013-10-21T13:18:00	4.3636	-29.3897	14.5	1692477	CTD032	3605.0	14.6	825275	22	22	8407.7	1678.8	15.53	295.1	360276.07	8.5	5146.838478254575
140	2013-10-21T13:18:00	4.3636	-29.3897	21.2	1692477	CTD032	3605.0	21.3	825272	21	21	7891.8	1814.34	12.71	409.5	371235.36	9.9	5146.838478254575
141	2013-10-21T13:18:00	4.3636	-29.3897	24.1	1692477	CTD032	3605.0	24.2	825254	15	15	8059.12	1647.74	15.53	276.7	451812.6	5.6	5146.838478254575
142	2013-10-21T13:18:00	4.3636	-29.3897	33.4	1692477	CTD032	3605.0	33.6	825251	14	14	7027.33	1618.09	8.47	443.3	460540.99	11.3	5146.838478254575
143	2013-10-23T05:42:00	-2.5469	-28.9829	6.1	1692484	CTD033	4837.8	6.1	825350	23	23	1281.47	1428.0	10.55	356.0	331267.01	7.9	5917.42666787739
144	2013-10-23T05:42:00	-2.5469	-28.9829	13.3	1692484	CTD033	4837.8	13.4	825344	21	21	1570.83	1379.21	3.96	311.2	352955.55	6.6	5917.42666787739
145	2013-10-23T05:42:00	-2.5469	-28.9829	23.4	1692484	CTD033	4837.8	23.5	825338	19	19	1557.06	1219.67	6.59	253.2	334835.84	1.3	5917.42666787739
146	2013-10-23T05:42:00	-2.5469	-28.9829	33.2	1692484	CTD033	4837.8	33.4	825332	17	17	1694.85	1321.2	6.59	325.7	337068.08	1.3	5917.42666787739
147	2013-10-23T05:42:00	-2.5469	-28.9829	41.2	1692484	CTD033	4837.8	41.4	825329	16	16	1515.72	1249.99	13.19	312.5	316164.95	9.2	5917.42666787739
148	2013-10-23T13:19:00	-3.6567	-28.7439	3.6	1692491	CTD034	5070.2	3.6	825425	24	24	5084.54	2373.41	9.23	440.4	340333.76	5.3	6043.79044432617
149	2013-10-23T13:19:00	-3.6567	-28.7439	12.4	1692491	CTD034	5070.2	12.5	825419	22	22	5787.29	2302.21	3.96	472.0	365453.34	1.3	6043.79044432617
150	2013-10-23T13:19:00	-3.6567	-28.7439	21.5	1692491	CTD034	5070.2	21.6	825401	16	16	5277.45	2302.21	13.19	547.2	341132.95	2.6	6043.79044432617
151	2013-10-23T13:19:00	-3.6567	-28.7439	46.7	1692491	CTD034	5070.2	47.0	825395	14	14	6159.33	2260.01	7.91	557.8	333581.92	9.2	6043.79044432617
152	2013-10-24T05:42:00	-6.337999999999999	-28.1792	5.6	1692498	CTD035	5578.2	5.6	826283	23	23	2721.55	1477.41	8.07	384.8	389469.37	2.7	6348.763463506904
153	2013-10-24T05:42:00	-6.337999999999999	-28.1792	15.7	1692498	CTD035	5578.2	15.8	826277	21	21	2762.58	1415.51	4.04	298.7	416028.45	4.0	6348.763463506904
154	2013-10-24T05:42:00	-6.337999999999999	-28.1792	21.7	1692498	CTD035	5578.2	21.8	826274	20	20	2324.95	1449.15	9.42	415.8	394173.96	6.7	6348.763463506904
155	2013-10-24T05:42:00	-6.337999999999999	-28.1792	26.7	1692498	CTD035	5578.2	26.9	826271	19	19	3036.11	1537.96	12.11	278.5	417956.78	13.5	6348.763463506904
156	2013-10-24T05:42:00	-6.337999999999999	-28.1792	38.3	1692498	CTD035	5578.2	38.5	826265	17	17	2680.53	1655.02	6.73	337.7	380579.87	5.4	6348.763463506904
157	2013-10-24T13:16:00	-7.4257	-27.9441	3.4	1692505	CTD036	5568.7	3.4	826355	23	23	1600.11	1118.15	6.73	376.8	268134.57	14.8	6472.599408624422
158	2013-10-24T13:16:00	-7.4257	-27.9441	16.0	1692505	CTD036	5568.7	16.1	826349	21	21	1764.22	1147.75	5.38	304.1	303295.95	9.4	6472.599408624422
159	2013-10-24T13:16:00	-7.4257	-27.9441	21.3	1692505	CTD036	5568.7	21.4	826346	20	20	1326.59	1112.76	8.07	340.4	259833.15	17.5	6472.599408624422
160	2013-10-24T13:16:00	-7.4257	-27.9441	27.2	1692505	CTD036	5568.7	27.4	826340	18	18	1859.96	1225.79	8.07	279.9	294201.31	9.4	6472.599408624422
161	2013-10-24T13:16:00	-7.4257	-27.9441	40.1	1692505	CTD036	5568.7	40.3	826337	17	17	1682.17	1338.82	10.76	422.5	284135.67	13.5	6472.599408624422
162	2013-10-25T05:10:00	-10.0021	-27.3968	5.1	1692512	CTD037	5469.8	5.1	826427	23	23	1670.82	1048.7	9.62	320.2	275672.62	11.0	6765.6510373390865
163	2013-10-25T05:10:00	-10.0021	-27.3968	19.2	1692512	CTD037	5469.8	19.3	826421	21	21	1962.55	914.01	11.0	225.4	267265.46	11.0	6765.6510373390865
164	2013-10-25T05:10:00	-10.0021	-27.3968	21.3	1692512	CTD037	5469.8	21.4	826418	20	20	1962.55	981.35	8.25	371.1	247189.06	6.9	6765.6510373390865
165	2013-10-25T05:10:00	-10.0021	-27.3968	48.1	1692512	CTD037	5469.8	48.4	826412	18	18	2254.29	988.23	9.62	206.2	260091.53	12.4	6765.6510373390865
166	2013-10-25T13:16:00	-11.1182	-27.1614	4.0	1692526	CTD039	5462.3	4.0	826502	24	24	1432.13	775.19	6.87	558.0	206611.92	9.6	6892.534523985227
167	2013-10-25T13:16:00	-11.1182	-27.1614	21.0	1692526	CTD039	5462.3	21.1	826493	21	21	2028.86	769.69	8.25	356.0	249748.34	9.6	6892.534523985227
168	2013-10-25T13:16:00	-11.1182	-27.1614	32.9	1692526	CTD039	5462.3	33.1	826481	17	17	1869.73	655.61	5.5	270.8	217207.06	2.7	6892.534523985227
169	2013-10-25T13:16:00	-11.1182	-27.1614	48.0	1692526	CTD039	5462.3	48.3	826478	16	16	1737.13	614.38	9.62	203.4	268856.72	11.0	6892.534523985227
170	2013-10-26T05:11:00	-13.945	-26.5583	5.6	1692533	CTD040	5327.8	5.6	826571	23	23	1329.53	898.51	10.63	309.7	255999.69	6.6	7213.957780349809
171	2013-10-26T05:11:00	-13.945	-26.5583	21.4	1692533	CTD040	5327.8	21.5	826559	19	19	1901.38	844.01	3.99	233.9	250109.71	17.3	7213.957780349809
172	2013-10-26T05:11:00	-13.945	-26.5583	36.2	1692533	CTD040	5327.8	36.4	826553	17	17	1572.57	866.61	7.97	316.3	227164.52	5.3	7213.957780349809
173	2013-10-26T13:12:00	-15.0023	-26.3297	4.6	1692540	CTD041	4719.8	4.6	825857	24	24	1200.87	737.68	11.96	260.5	219358.87	4.0	7334.204819408717
174	2013-10-26T13:12:00	-15.0023	-26.3297	21.1	1692540	CTD041	4719.8	21.2	826637	21	21	1629.75	649.96	6.65	222.0	184119.06	6.6	7334.204819408717
175	2013-10-26T13:12:00	-15.0023	-26.3297	36.0	1692540	CTD041	4719.8	36.2	826622	16	16	1358.13	716.41	5.32	303.0	175998.89	8.0	7334.204819408717
176	2013-10-27T05:16:00	-17.7021	-25.7055	4.9	1692547	CTD042	5544.8	4.9	825923	22	22	1776.03	724.44	6.53	339.4	184810.41	10.4	7642.045649462929
177	2013-10-27T05:16:00	-17.7021	-25.7055	23.7	1692547	CTD042	5544.8	23.8	825914	19	19	2353.24	647.42	9.14	262.4	175752.67	7.8	7642.045649462929
178	2013-10-27T05:16:00	-17.7021	-25.7055	39.8	1692547	CTD042	5544.8	40.0	825911	18	18	1687.23	789.7	5.22	302.8	165895.72	5.2	7642.045649462929
179	2013-10-27T13:15:00	-18.9972	-25.3873	4.9	1692554	CTD043	5577.4	4.9	826001	24	24	1198.82	730.96	5.22	232.3	158865.62	2.6	7790.080667963009
180	2013-10-27T13:15:00	-18.9972	-25.3873	20.7	1692554	CTD043	5577.4	20.8	825995	22	22	1776.03	784.48	6.53	138.4	192550.93	0.0	7790.080667963009
181	2013-10-27T13:15:00	-18.9972	-25.3873	26.0	1692554	CTD043	5577.4	26.2	825980	17	17	1598.42	888.9	7.83	198.4	185284.02	2.6	7790.080667963009
182	2013-10-27T13:15:00	-18.9972	-25.3873	42.0	1692554	CTD043	5577.4	42.3	825974	15	15	2057.23	772.73	7.83	177.5	217962.92	5.2	7790.080667963009
183	2013-10-28T05:14:00	-21.5293	-25.1629	4.7	1692561	CTD044	5306.8	4.7	826067	22	22	2016.36	937.95	12.43	283.2	159659.24	13.8	8072.919122940975
184	2013-10-28T05:14:00	-21.5293	-25.1629	20.9	1692561	CTD044	5306.8	21.0	826061	20	20	2252.04	831.58	6.91	189.2	157721.44	6.9	8072.919122940975
185	2013-10-28T05:14:00	-21.5293	-25.1629	36.3	1692561	CTD044	5306.8	36.5	826055	18	18	2199.67	987.67	12.43	229.3	149813.11	8.3	8072.919122940975
186	2013-10-28T13:15:00	-22.5711	-25.9105	3.6	1692568	CTD045	5239.3	3.6	826145	24	24	2081.83	1154.82	5.53	313.6	183292.58	8.3	8212.198178800283
187	2013-10-28T13:15:00	-22.5711	-25.9105	21.4	1692568	CTD045	5239.3	21.5	826133	20	20	2081.83	1055.36	6.91	305.3	198035.6	6.9	8212.198178800283
188	2013-10-28T13:15:00	-22.5711	-25.9105	41.7	1692568	CTD045	5239.3	42.0	826127	18	18	2029.46	1158.96	4.14	407.5	187574.08	2.8	8212.198178800283
189	2013-10-29T05:14:00	-24.4278	-27.6452	7.7	1692582	CTD047	5519.5	7.7	826211	22	22	2210.49	1775.95	13.74	521.9	202786.09	16.5	8484.369679662806
190	2013-10-29T05:14:00	-24.4278	-27.6452	21.4	1692582	CTD047	5519.5	21.5	826202	19	19	2065.76	1891.33	13.74	306.3	207009.71	4.1	8484.369679662806
191	2013-10-29T05:14:00	-24.4278	-27.6452	37.9	1692582	CTD047	5519.5	38.1	826199	18	18	2105.23	1899.57	10.99	337.9	188023.18	4.1	8484.369679662806
192	2013-10-29T13:12:00	-25.162	-28.339	10.4	1692596	CTD049	5482.1	10.5	826982	24	24	2842.06	1759.47	8.24	418.9	199878.25	6.9	8592.051381723155
193	2013-10-29T13:12:00	-25.162	-28.339	21.2	1692596	CTD049	5482.1	21.3	826961	17	17	3631.52	1657.83	15.11	320.0	217509.53	2.7	8592.051381723155
194	2013-10-29T13:12:00	-25.162	-28.339	40.5	1692596	CTD049	5482.1	40.8	826955	15	15	3013.11	1705.9	9.61	432.7	201220.33	6.9	8592.051381723155
195	2013-10-30T05:15:00	-26.9248	-30.0404	9.6	1692603	CTD050	5199.7	9.7	827051	23	23	2818.37	1934.06	9.6	389.6	251875.86	8.2	8851.785751405476
196	2013-10-30T05:15:00	-26.9248	-30.0404	21.5	1692603	CTD050	5199.7	21.6	827042	20	20	3237.52	1847.64	8.23	326.5	215526.07	15.1	8851.785751405476
197	2013-10-30T05:15:00	-26.9248	-30.0404	38.6	1692603	CTD050	5199.7	38.9	827036	18	18	3064.08	1847.64	10.97	438.9	207764.7	1.4	8851.785751405476
198	2013-10-30T13:15:00	-27.7894	-30.8697	9.5	1692610	CTD051	4774.7	9.6	827126	24	24	4263.69	1680.3	16.46	539.1	247857.87	1.4	8978.219648053979
199	2013-10-30T13:15:00	-27.7894	-30.8697	18.7	1692610	CTD051	4774.7	18.8	827117	21	21	4220.33	1728.31	10.97	414.2	265129.44	8.2	8978.219648053979
200	2013-10-30T13:15:00	-27.7894	-30.8697	21.9	1692610	CTD051	4774.7	22.0	827114	20	20	4596.12	1816.09	6.86	378.6	258191.9	13.7	8978.219648053979
201	2013-10-30T13:15:00	-27.7894	-30.8697	33.1	1692610	CTD051	4774.7	33.3	827105	17	17	4740.65	1684.41	2.74	406.0	253942.66	15.1	8978.219648053979
202	2013-10-30T13:15:00	-27.7894	-30.8697	48.2	1692610	CTD051	4774.7	48.5	827102	16	16	4119.16	1779.06	8.23	395.0	253494.61	5.5	8978.219648053979
203	2013-10-31T05:13:00	-29.5221	-32.5791	8.4	1692617	CTD052	3068.2	8.5	827195	23	23	2968.53	1491.26	11.11	324.9	189118.72	5.6	9233.335779211837
204	2013-10-31T05:13:00	-29.5221	-32.5791	20.8	1692617	CTD052	3068.2	20.9	827183	19	19	3442.96	1609.28	9.72	329.1	206794.38	11.1	9233.335779211837
205	2013-10-31T05:13:00	-29.5221	-32.5791	35.1	1692617	CTD052	3068.2	35.3	827180	18	18	2927.87	1559.3	8.33	316.6	201426.62	5.6	9233.335779211837
206	2013-10-31T13:15:00	-30.332	-33.3747	9.5	1692624	CTD053	2908.1	9.6	827270	24	24	2616.11	1419.06	5.55	441.5	207268.81	8.3	9351.739187756812
207	2013-10-31T13:15:00	-30.332	-33.3747	15.6	1692624	CTD053	2908.1	15.7	827261	21	21	2765.21	1535.69	5.55	341.6	199434.04	2.8	9351.739187756812
208	2013-10-31T13:15:00	-30.332	-33.3747	21.8	1692624	CTD053	2908.1	22.0	827258	20	20	2561.89	1595.4	4.17	248.5	177271.69	6.9	9351.739187756812
209	2013-10-31T13:15:00	-30.332	-33.3747	26.8	1692624	CTD053	2908.1	27.0	827249	17	17	2846.54	1652.33	4.17	193.0	188047.88	8.3	9351.739187756812
210	2013-10-31T13:15:00	-30.332	-33.3747	38.3	1692624	CTD053	2908.1	38.6	827246	16	16	2385.67	1828.67	4.17	262.4	161710.6	11.1	9351.739187756812
211	2013-11-01T05:15:00	-32.2612	-35.3004	10.6	1692631	CTD054	3176.1	10.7	826646	23	23	18238.69	8665.46	22.86	1467.3	85340.09	26.9	9633.99888735765
212	2013-11-01T05:15:00	-32.2612	-35.3004	12.5	1692631	CTD054	3176.1	12.6	827333	21	21	19256.66	8583.42	30.93	1347.6	92762.82	24.2	9633.99888735765
213	2013-11-01T05:15:00	-32.2612	-35.3004	20.5	1692631	CTD054	3176.1	20.6	827330	20	20	17871.09	8712.53	43.04	1369.2	87347.76	33.6	9633.99888735765
214	2013-11-01T05:15:00	-32.2612	-35.3004	27.7	1692631	CTD054	3176.1	27.9	827324	18	18	19383.91	10185.24	40.35	1240.0	85495.62	8.1	9633.99888735765
215	2013-11-01T05:15:00	-32.2612	-35.3004	34.0	1692631	CTD054	3176.1	34.2	827321	17	17	19892.89	11219.5	21.52	1531.9	88874.72	22.9	9633.99888735765
216	2013-11-01T05:15:00	-32.2612	-35.3004	45.1	1692631	CTD054	3176.1	45.4	827315	15	15	18295.24	11113.25	26.9	1455.2	85029.05	21.5	9633.99888735765
217	2013-11-01T13:19:00	-33.1998	-36.2561	3.1	1692638	CTD055	1694.0	3.1	826721	24	24	33522.43	9111.98	29.59	1135.1	77125.62	57.8	9771.569739011687
218	2013-11-01T13:19:00	-33.1998	-36.2561	9.0	1692638	CTD055	1694.0	9.1	826712	21	21	35671.48	8863.17	34.97	1055.8	84760.42	39.0	9771.569739011687
219	2013-11-01T13:19:00	-33.1998	-36.2561	14.7	1692638	CTD055	1694.0	14.8	826706	19	19	35487.68	9004.39	32.28	1180.9	79387.78	53.8	9771.569739011687
220	2013-11-01T13:19:00	-33.1998	-36.2561	21.2	1692638	CTD055	1694.0	21.4	826697	16	16	35728.04	9060.87	37.66	1183.5	82173.07	51.1	9771.569739011687
221	2013-11-01T13:19:00	-33.1998	-36.2561	36.3	1692638	CTD055	1694.0	36.6	826694	15	15	34809.03	8919.65	39.0	1338.2	76856.98	39.0	9771.569739011687
222	2013-11-01T13:19:00	-33.1998	-36.2561	47.2	1692638	CTD055	1694.0	47.5	826691	14	14	34724.2	8845.68	37.66	1300.6	78327.39	49.8	9771.569739011687
223	2013-11-02T05:13:00	-35.1589	-38.2738	9.4	1692645	CTD056	4801.9	9.5	826790	23	23	36921.77	12001.83	54.52	1373.1	18958.35	86.1	10058.075212705588
224	2013-11-02T05:13:00	-35.1589	-38.2738	11.8	1692645	CTD056	4801.9	11.9	826781	20	20	34454.86	12077.87	30.13	1496.5	14528.83	57.4	10058.075212705588
225	2013-11-02T05:13:00	-35.1589	-38.2738	15.2	1692645	CTD056	4801.9	15.3	826775	18	18	30761.32	12353.35	45.91	1515.1	11230.54	56.0	10058.075212705588
226	2013-11-02T05:13:00	-35.1589	-38.2738	17.9	1692645	CTD056	4801.9	18.0	826772	17	17	31579.08	12813.91	64.56	1612.7	11162.39	57.4	10058.075212705588
227	2013-11-02T05:13:00	-35.1589	-38.2738	20.8	1692645	CTD056	4801.9	21.0	826769	16	16	30311.56	12007.57	61.69	1467.8	10685.37	74.6	10058.075212705588
228	2013-11-02T05:13:00	-35.1589	-38.2738	24.7	1692645	CTD056	4801.9	24.9	826766	15	15	37017.17	12615.91	80.35	1723.2	12647.99	94.7	10058.075212705588
229	2013-11-02T05:13:00	-35.1589	-38.2738	31.4	1692645	CTD056	4801.9	31.6	826763	14	14	35477.06	11719.18	60.26	1496.5	11298.69	63.1	10058.075212705588
230	2013-11-02T05:13:00	-35.1589	-38.2738	42.0	1692645	CTD056	4801.9	42.3	826760	13	13	32737.57	10249.98	84.65	1533.8	9881.24	78.9	10058.075212705588
231	2013-11-02T13:12:00	-35.9997	-39.1635	3.1	1692652	CTD057	4877.2	3.1	826865	24	24	65011.75	13293.12	88.96	1406.1	70926.86	78.9	10181.55923035715
232	2013-11-02T13:12:00	-35.9997	-39.1635	11.5	1692652	CTD057	4877.2	11.6	826853	20	20	69482.16	12667.56	100.43	1202.3	79308.88	110.5	10181.55923035715
233	2013-11-02T13:12:00	-35.9997	-39.1635	15.3	1692652	CTD057	4877.2	15.4	826850	19	19	63158.16	12704.86	93.26	1301.3	70708.79	110.5	10181.55923035715
234	2013-11-02T13:12:00	-35.9997	-39.1635	21.5	1692652	CTD057	4877.2	21.7	826847	18	18	67069.77	12743.6	68.87	1299.9	71213.08	113.3	10181.55923035715
235	2013-11-02T13:12:00	-35.9997	-39.1635	24.3	1692652	CTD057	4877.2	24.5	826841	16	16	64902.71	12640.3	70.3	1384.6	69563.93	107.6	10181.55923035715
236	2013-11-02T13:12:00	-35.9997	-39.1635	31.5	1692652	CTD057	4877.2	31.7	826838	15	15	69741.11	13359.12	54.52	1334.3	71526.55	116.2	10181.55923035715
237	2013-11-02T13:12:00	-35.9997	-39.1635	40.7	1692652	CTD057	4877.2	41.0	826835	14	14	68037.45	13834.03	34.43	1345.8	61304.58	126.3	10181.55923035715
238	2013-11-03T05:35:00	-38.0507	-41.337	9.5	1692659	CTD058	5058.1	9.6	826934	23	23	140198.41	11890.54	26.65	5621.3	469.84	475.5	10480.621773150502
239	2013-11-03T05:35:00	-38.0507	-41.337	9.6	1692659	CTD058	5058.1	9.7	826928	21	21	140561.66	12026.58	15.43	5643.7	521.74	507.7	10480.621773150502
240	2013-11-03T05:35:00	-38.0507	-41.337	13.4	1692659	CTD058	5058.1	13.5	826922	19	19	143452.25	12430.51	15.43	5532.9	429.17	450.2	10480.621773150502
241	2013-11-03T05:35:00	-38.0507	-41.337	21.0	1692659	CTD058	5058.1	21.2	826919	18	18	136286.79	11490.82	29.45	5733.5	378.68	427.8	10480.621773150502
242	2013-11-03T05:35:00	-38.0507	-41.337	21.4	1692659	CTD058	5058.1	21.6	826910	15	15	137657.05	11792.36	21.04	5629.7	523.14	441.8	10480.621773150502
243	2013-11-03T05:35:00	-38.0507	-41.337	28.0	1692659	CTD058	5058.1	28.2	826901	12	12	99268.76	8095.33	30.86	4900.4	312.76	416.5	10480.621773150502
244	2013-11-03T05:35:00	-38.0507	-41.337	34.6	1692659	CTD058	5058.1	34.9	826898	11	11	62376.95	5706.84	25.25	2652.2	314.16	267.9	10480.621773150502
245	2013-11-03T13:21:00	-38.7505	-42.1041	9.7	1692673	CTD060	5082.5	9.8	827444	24	24	15213.1	25583.31	37.87	3053.3	0.0	79.9	10583.3187155638
246	2013-11-03T13:21:00	-38.7505	-42.1041	12.2	1692673	CTD060	5082.5	12.3	827435	21	21	14711.0	25633.8	30.86	3134.6	0.0	82.7	10583.3187155638
247	2013-11-03T13:21:00	-38.7505	-42.1041	17.0	1692673	CTD060	5082.5	17.1	827429	19	19	13847.05	25479.53	28.05	3287.5	0.0	75.7	10583.3187155638
248	2013-11-03T13:21:00	-38.7505	-42.1041	21.9	1692673	CTD060	5082.5	22.1	827420	16	16	13876.5	25203.23	29.45	3203.3	0.0	70.1	10583.3187155638
249	2013-11-03T13:21:00	-38.7505	-42.1041	31.2	1692673	CTD060	5082.5	31.4	827414	14	14	14628.25	25074.2	25.25	3256.6	0.0	95.4	10583.3187155638
250	2013-11-04T05:23:00	-40.6113	-44.1295	11.9	1692680	CTD061	5101.9	12.0	827513	23	23	118719.21	12537.4	48.17	2606.9	483.11	320.7	10853.531662204818
251	2013-11-04T05:23:00	-40.6113	-44.1295	13.8	1692680	CTD061	5101.9	13.9	827507	21	21	118960.08	12629.62	31.66	2586.2	461.09	340.0	10853.531662204818
252	2013-11-04T05:23:00	-40.6113	-44.1295	17.8	1692680	CTD061	5101.9	17.9	827501	19	19	119839.58	12800.29	34.41	2611.0	422.55	302.8	10853.531662204818
253	2013-11-04T05:23:00	-40.6113	-44.1295	22.9	1692680	CTD061	5101.9	23.1	827486	14	14	119794.16	13017.75	41.29	2546.3	473.47	258.8	10853.531662204818
254	2013-11-04T05:23:00	-40.6113	-44.1295	27.0	1692680	CTD061	5101.9	27.2	827483	13	13	121584.82	12643.38	34.41	2667.4	439.06	312.4	10853.531662204818
255	2013-11-04T05:23:00	-40.6113	-44.1295	38.5	1692680	CTD061	5101.9	38.8	827480	12	12	118280.15	12556.67	39.91	2584.8	459.71	301.4	10853.531662204818
256	2013-11-04T05:23:00	-40.6113	-44.1295	42.3	1692680	CTD061	5101.9	42.6	827471	9	9	115537.03	12212.57	30.28	2579.3	443.19	345.5	10853.531662204818
257	2013-11-05T05:14:00	-42.8963	-46.7243	5.1	1692687	CTD062	5150.1	5.1	827585	23	23	29983.1	17417.28	14.36	6904.6	0.0	162.2	11186.895668766154
258	2013-11-05T05:14:00	-42.8963	-46.7243	11.3	1692687	CTD062	5150.1	11.4	827579	21	21	29975.92	17569.47	10.05	7061.1	0.0	132.1	11186.895668766154
259	2013-11-05T05:14:00	-42.8963	-46.7243	17.2	1692687	CTD062	5150.1	17.3	827576	20	20	30123.8	18317.5	12.92	6581.6	0.0	169.4	11186.895668766154
260	2013-11-05T05:14:00	-42.8963	-46.7243	21.3	1692687	CTD062	5150.1	21.5	827573	19	19	29167.58	18076.29	5.74	6864.4	0.0	153.6	11186.895668766154
261	2013-11-05T05:14:00	-42.8963	-46.7243	27.1	1692687	CTD062	5150.1	27.3	827558	14	14	30833.07	17092.79	10.05	7481.8	0.0	191.0	11186.895668766154
262	2013-11-05T05:14:00	-42.8963	-46.7243	35.1	1692687	CTD062	5150.1	35.4	827555	13	13	30293.22	15998.74	17.23	8601.7	0.0	232.6	11186.895668766154
263	2013-11-05T05:14:00	-42.8963	-46.7243	41.2	1692687	CTD062	5150.1	41.5	827549	11	11	30647.86	14472.52	11.49	7994.3	0.0	239.8	11186.895668766154
264	2013-11-05T05:14:00	-42.8963	-46.7243	47.8	1692687	CTD062	5150.1	48.2	827546	10	10	28683.73	14268.64	14.36	7361.2	0.0	178.0	11186.895668766154
265	2013-11-05T13:15:00	-43.7086	-47.667	4.7	1692694	CTD063	5232.6	4.7	827657	23	23	25415.93	12832.88	41.64	12094.9	0.0	140.7	11305.252880374506
266	2013-11-05T13:15:00	-43.7086	-47.667	7.8	1692694	CTD063	5232.6	7.9	827654	22	22	24274.49	12522.75	27.28	12011.6	0.0	104.8	11305.252880374506
267	2013-11-05T13:15:00	-43.7086	-47.667	11.8	1692694	CTD063	5232.6	11.9	827648	20	20	25609.76	12626.12	38.77	11606.7	0.0	119.2	11305.252880374506
268	2013-11-05T13:15:00	-43.7086	-47.667	17.1	1692694	CTD063	5232.6	17.2	827645	19	19	25306.81	11634.01	53.12	10700.8	0.0	149.3	11305.252880374506
269	2013-11-05T13:15:00	-43.7086	-47.667	19.9	1692694	CTD063	5232.6	20.1	827633	15	15	23359.91	9855.1	51.69	8288.7	0.0	145.0	11305.252880374506
270	2013-11-05T13:15:00	-43.7086	-47.667	22.0	1692694	CTD063	5232.6	22.2	827627	13	13	41404.62	11329.63	28.72	5767.5	0.0	149.3	11305.252880374506
271	2013-11-05T13:15:00	-43.7086	-47.667	30.7	1692694	CTD063	5232.6	30.9	827624	12	12	30044.84	13020.96	33.02	2229.7	0.0	132.1	11305.252880374506
272	2013-11-05T13:15:00	-43.7086	-47.667	45.9	1692694	CTD063	5232.6	46.3	827621	11	11	25236.46	7855.07	15.79	1117.0	0.0	73.2	11305.252880374506
273	2013-11-06T05:42:00	-45.4042	-49.6902	6.2	1692701	CTD064	5617.0	6.3	827729	23	23	52880.69	29945.77	40.2	2676.3	0.0	384.8	11553.003309126549
274	2013-11-06T05:42:00	-45.4042	-49.6902	8.5	1692701	CTD064	5617.0	8.6	827720	20	20	59841.29	33476.32	27.28	2860.0	0.0	397.7	11553.003309126549
275	2013-11-06T05:42:00	-45.4042	-49.6902	12.5	1692701	CTD064	5617.0	12.6	827714	18	18	66866.49	37306.94	38.77	2993.6	0.0	488.2	11553.003309126549
276	2013-11-06T05:42:00	-45.4042	-49.6902	18.8	1692701	CTD064	5617.0	19.0	827708	16	16	75693.58	41077.26	28.72	2649.0	0.0	404.9	11553.003309126549
277	2013-11-06T05:42:00	-45.4042	-49.6902	24.5	1692701	CTD064	5617.0	24.7	827699	13	13	77937.68	40869.08	35.89	2653.3	0.0	449.4	11553.003309126549
278	2013-11-06T05:42:00	-45.4042	-49.6902	31.5	1692701	CTD064	5617.0	31.8	827696	12	12	79204.02	40023.41	20.1	2591.6	0.0	478.1	11553.003309126549
279	2013-11-06T05:42:00	-45.4042	-49.6902	41.4	1692701	CTD064	5617.0	41.7	827687	9	9	71265.67	34422.49	60.3	2290.0	0.0	437.9	11553.003309126549
280	2013-11-06T14:13:00	-46.2713	-50.7457	8.9	1692708	CTD065	6021.0	9.0	827372	24	24	36375.13	20663.54	48.82	1137.1	459.45	458.0	11679.563329118278
281	2013-11-06T14:13:00	-46.2713	-50.7457	11.9	1692708	CTD065	6021.0	12.0	827363	21	21	36945.13	20670.72	50.25	1163.0	403.45	435.0	11679.563329118278
282	2013-11-06T14:13:00	-46.2713	-50.7457	18.8	1692708	CTD065	6021.0	19.0	827360	20	20	37253.82	20619.03	47.38	1154.4	511.13	478.1	11679.563329118278
283	2013-11-06T14:13:00	-46.2713	-50.7457	21.9	1692708	CTD065	6021.0	22.1	827348	16	16	37166.23	20868.86	43.07	1177.3	420.68	393.4	11679.563329118278
284	2013-11-06T14:13:00	-46.2713	-50.7457	24.9	1692708	CTD065	6021.0	25.1	827345	15	15	36929.33	20574.52	44.51	1035.2	433.6	509.7	11679.563329118278
285	2013-11-06T14:13:00	-46.2713	-50.7457	31.6	1692708	CTD065	6021.0	31.9	827342	14	14	37137.52	20087.8	34.46	962.0	387.66	346.0	11679.563329118278
286	2013-11-06T14:13:00	-46.2713	-50.7457	41.8	1692708	CTD065	6021.0	42.2	827339	13	13	37423.24	20814.3	38.77	1059.6	370.43	481.0	11679.563329118278
