# Supplementary material for: Understanding opposing predictions of Prochlorococcus in a changing climate
Source: Nat Commun. 2023 Mar 15;14:1445. doi: 10.1038/s41467-023-36928-9 (PMC10017810; doi:10.1038/s41467-023-36928-9)
Supplement: Supplementary file 4 — Supplementary Code [file 41467_2023_36928_MOESM4_ESM.zip › Supplemental Code/Cruises/AMT24.csv]

	time	lat	lon	depth	bodc_station	original_station	water_depth	bottle_pressure	BODC_bottle_code	bottle_flag	rosette_position	firing_sequence	cryptophyceae_abundance_J79A0596	cryptophyceae_abundance_J79A0596_flag	prymnesiophyceae_abundance_P490A00Z	prymnesiophyceae_abundance_P490A00Z_flag	synechococcus_abundance_P700A90Z_Tarran	synechococcus_abundance_P700A90Z_Tarran_flag	prochlorococcus_abundance_P701A90Z_Tarran	prochlorococcus_abundance_P701A90Z_Tarran_flag	picoeukaryotic_abundance_PYEUA00A_Tarran	picoeukaryotic_abundance_PYEUA00A_Tarran_flag	nanoeukaryotic_abundance_X726A86BX726A86B	nanoeukaryotic_abundance_X726A86BX726A86B_flag	distance
0	2014-09-25T09:59:00	49.82899999999999	-4.7564	1.5	1797715	CTDS001	77.0	1.5	956081	0	23	23	357.0		83.0		137442.0		0.0		17146.0		3617.0		0.0
1	2014-09-25T09:59:00	49.82899999999999	-4.7564	10.2	1797715	CTDS001	77.0	10.3	956078	0	22	22	413.0		119.0		149647.0		0.0		22219.0		4140.0		0.0
2	2014-09-25T09:59:00	49.82899999999999	-4.7564	20.7	1797715	CTDS001	77.0	20.9	956069	0	19	19	518.0		298.0		63066.0		0.0		15822.0		4156.0		0.0
3	2014-09-25T09:59:00	49.82899999999999	-4.7564	30.7	1797715	CTDS001	77.0	31.0	956057	0	15	15	135.0		213.0		15787.0		0.0		4524.0		1290.0		0.0
4	2014-09-25T09:59:00	49.82899999999999	-4.7564	41.0	1797715	CTDS001	77.0	41.4	956042	0	10	10	131.0		121.0		11001.0		0.0		3196.0		795.0		0.0
5	2014-09-26T03:17:00	47.8678	-7.9372	1.2	1797722	CTDS002	432.3	1.2	956153	0	23	23	47.0		72.0		104040.0		45017.0		13048.0		647.0		319.29826901862066
6	2014-09-26T03:17:00	47.8678	-7.9372	3.9	1797722	CTDS002	432.3	3.9	956150	0	22	22	20.0		49.0		106964.0		46135.0		13110.0		541.0		319.29826901862066
7	2014-09-26T03:17:00	47.8678	-7.9372	6.5	1797722	CTDS002	432.3	6.6	956147	0	21	21	20.0		53.0		105955.0		46185.0		13286.0		541.0		319.29826901862066
8	2014-09-26T03:17:00	47.8678	-7.9372	12.2	1797722	CTDS002	432.3	12.3	956141	0	19	19	41.0		63.0		95383.0		50777.0		19352.0		843.0		319.29826901862066
9	2014-09-26T03:17:00	47.8678	-7.9372	18.5	1797722	CTDS002	432.3	18.7	956135	0	17	17	50.0		96.0		75049.0		38812.0		19260.0		837.0		319.29826901862066
10	2014-09-26T03:17:00	47.8678	-7.9372	21.6	1797722	CTDS002	432.3	21.8	956132	0	16	16	96.0		66.0		64292.0		31639.0		18147.0		764.0		319.29826901862066
11	2014-09-26T03:17:00	47.8678	-7.9372	28.4	1797722	CTDS002	432.3	28.6	956117	0	11	11	57.0		80.0		56855.0		26141.0		16905.0		834.0		319.29826901862066
12	2014-09-26T03:17:00	47.8678	-7.9372	38.5	1797722	CTDS002	432.3	38.8	956111	0	9	9	19.0		33.0		4921.0		2056.0		3135.0		185.0		319.29826901862066
13	2014-09-26T03:17:00	47.8678	-7.9372	49.3	1797722	CTDS002	432.3	49.7	956108	0	8	8	9.0		17.0		2258.0		1314.0		1651.0		87.0		319.29826901862066
14	2014-09-26T10:09:00	47.1864	-8.8176	2.0	1797729	CTDS003	4459.4	2.0	956225	0	23	23	6.0		13.0		8509.0		157701.0		3801.0		1079.0		419.95967310318423
15	2014-09-26T10:09:00	47.1864	-8.8176	5.5	1797729	CTDS003	4459.4	5.5	956222	0	22	22	3.0		14.0		9260.0		159370.0		3718.0		975.0		419.95967310318423
16	2014-09-26T10:09:00	47.1864	-8.8176	9.4	1797729	CTDS003	4459.4	9.5	956219	0	21	21	10.0		19.0		9171.0		135040.0		3897.0		1151.0		419.95967310318423
17	2014-09-26T10:09:00	47.1864	-8.8176	16.4	1797729	CTDS003	4459.4	16.5	956213	0	19	19	26.0		14.0		9029.0		148608.0		3847.0		1131.0		419.95967310318423
18	2014-09-26T10:09:00	47.1864	-8.8176	20.4	1797729	CTDS003	4459.4	20.6	956210	0	18	18	3.0		16.0		8826.0		146553.0		3827.0		1255.0		419.95967310318423
19	2014-09-26T10:09:00	47.1864	-8.8176	28.2	1797729	CTDS003	4459.4	28.4	956201	0	15	15	7.0		11.0		9398.0		147499.0		3761.0		1115.0		419.95967310318423
20	2014-09-26T10:09:00	47.1864	-8.8176	30.3	1797729	CTDS003	4459.4	30.6	956195	0	13	13	7.0		14.0		9480.0		146334.0		3756.0		1275.0		419.95967310318423
21	2014-09-26T10:09:00	47.1864	-8.8176	38.2	1797729	CTDS003	4459.4	38.5	956186	0	10	10	13.0		30.0		14404.0		155253.0		3948.0		1279.0		419.95967310318423
22	2014-09-27T12:06:00	47.5672	-8.5049	1.7	1797736	CTDS004	2031.6	1.7	956297	0	23	23	14.0		12.0		7256.0		165933.0		3625.0		1565.0		468.4622179837291
23	2014-09-27T12:06:00	47.5672	-8.5049	4.5	1797736	CTDS004	2031.6	4.5	956294	0	22	22	23.0		8.0		7739.0		171483.0		3430.0		1246.0		468.4622179837291
24	2014-09-27T12:06:00	47.5672	-8.5049	9.1	1797736	CTDS004	2031.6	9.2	956291	0	21	21	5.0		14.0		7538.0		168170.0		3543.0		1578.0		468.4622179837291
25	2014-09-27T12:06:00	47.5672	-8.5049	15.9	1797736	CTDS004	2031.6	16.0	956285	0	19	19	11.0		18.0		7711.0		169221.0		3804.0		1285.0		468.4622179837291
26	2014-09-27T12:06:00	47.5672	-8.5049	19.7	1797736	CTDS004	2031.6	19.9	956282	0	18	18	7.0		15.0		8105.0		164476.0		3935.0		1312.0		468.4622179837291
27	2014-09-27T12:06:00	47.5672	-8.5049	28.2	1797736	CTDS004	2031.6	28.4	956273	0	15	15	7.0		14.0		9043.0		176714.0		3660.0		1371.0		468.4622179837291
28	2014-09-27T12:06:00	47.5672	-8.5049	38.3	1797736	CTDS004	2031.6	38.6	956270	0	14	14	19.0		8.0		22797.0		182653.0		6727.0		1413.0		468.4622179837291
29	2014-09-27T12:06:00	47.5672	-8.5049	44.1	1797736	CTDS004	2031.6	44.5	956261	0	11	11	16.0		4.0		22924.0		136764.0		7836.0		1042.0		468.4622179837291
30	2014-09-27T12:06:00	47.5672	-8.5049	49.6	1797736	CTDS004	2031.6	50.0	956252	0	8	8	12.0		3.0		14783.0		75958.0		5892.0		586.0		468.4622179837291
31	2014-09-28T04:27:00	46.3876	-10.9831	1.4	1797743	CTDS005	4761.7	1.4	956369	0	23	23	11.0		23.0		12173.0		107337.0		4847.0		1525.0		697.9592749102852
32	2014-09-28T04:27:00	46.3876	-10.9831	5.4	1797743	CTDS005	4761.7	5.4	956366	0	22	22	10.0		35.0		12410.0		107984.0		4436.0		1191.0		697.9592749102852
33	2014-09-28T04:27:00	46.3876	-10.9831	7.5	1797743	CTDS005	4761.7	7.6	956360	0	20	20	15.0		14.0		12198.0		106957.0		4825.0		1411.0		697.9592749102852
34	2014-09-28T04:27:00	46.3876	-10.9831	13.7	1797743	CTDS005	4761.7	13.8	956357	0	19	19	8.0		12.0		16715.0		108184.0		4741.0		1387.0		697.9592749102852
35	2014-09-28T04:27:00	46.3876	-10.9831	19.7	1797743	CTDS005	4761.7	19.9	956354	0	18	18	35.0		11.0		42315.0		101234.0		7589.0		2546.0		697.9592749102852
36	2014-09-28T04:27:00	46.3876	-10.9831	23.3	1797743	CTDS005	4761.7	23.5	956348	0	16	16	58.0		18.0		75937.0		83551.0		17532.0		2577.0		697.9592749102852
37	2014-09-28T04:27:00	46.3876	-10.9831	31.2	1797743	CTDS005	4761.7	31.5	956345	0	15	15	62.0		26.0		58162.0		51025.0		19206.0		2011.0		697.9592749102852
38	2014-09-28T04:27:00	46.3876	-10.9831	34.4	1797743	CTDS005	4761.7	34.7	956342	0	14	14	70.0		19.0		50298.0		45476.0		17692.0		1562.0		697.9592749102852
39	2014-09-28T04:27:00	46.3876	-10.9831	41.7	1797743	CTDS005	4761.7	42.1	956330	0	10	10	39.0		18.0		12845.0		10277.0		6984.0		520.0		697.9592749102852
40	2014-09-28T13:02:00	45.502	-12.4895	1.9	1797750	CTDS006	4783.3	1.9	956441	0	23	23	7.0		28.0		6178.0		66966.0		3470.0		903.0		850.6502723469672
41	2014-09-28T13:02:00	45.502	-12.4895	4.9	1797750	CTDS006	4783.3	4.9	956438	0	22	22	3.0		21.0		6512.0		69257.0		3445.0		1301.0		850.6502723469672
42	2014-09-28T13:02:00	45.502	-12.4895	9.8	1797750	CTDS006	4783.3	9.9	956435	0	21	21	7.0		19.0		7297.0		70804.0		3829.0		969.0		850.6502723469672
43	2014-09-28T13:02:00	45.502	-12.4895	18.0	1797750	CTDS006	4783.3	18.1	956429	0	19	19	4.0		36.0		8316.0		75246.0		3274.0		1504.0		850.6502723469672
44	2014-09-28T13:02:00	45.502	-12.4895	20.0	1797750	CTDS006	4783.3	20.2	956426	0	18	18	7.0		14.0		14924.0		79953.0		4183.0		1442.0		850.6502723469672
45	2014-09-28T13:02:00	45.502	-12.4895	32.8	1797750	CTDS006	4783.3	33.1	956417	0	15	15	22.0		17.0		31644.0		100967.0		8630.0		1874.0		850.6502723469672
46	2014-09-28T13:02:00	45.502	-12.4895	43.6	1797750	CTDS006	4783.3	44.0	956414	0	14	14	11.0		10.0		20106.0		54681.0		9141.0		1270.0		850.6502723469672
47	2014-09-29T04:11:00	44.0935	-14.9208	1.4	1797757	CTDS007	5115.5	1.4	956516	0	24	24	15.0		4.0		2262.0		198283.0		3199.0		728.0		1098.5739240658577
48	2014-09-29T04:11:00	44.0935	-14.9208	4.7	1797757	CTDS007	5115.5	4.7	956504	0	20	20	3.0		3.0		2282.0		201503.0		3370.0		689.0		1098.5739240658577
49	2014-09-29T04:11:00	44.0935	-14.9208	9.9	1797757	CTDS007	5115.5	10.0	956501	0	19	19	1.0		4.0		2270.0		195933.0		3255.0		760.0		1098.5739240658577
50	2014-09-29T04:11:00	44.0935	-14.9208	18.0	1797757	CTDS007	5115.5	18.1	956498	0	18	18	9.0		3.0		2548.0		199595.0		3317.0		729.0		1098.5739240658577
51	2014-09-29T04:11:00	44.0935	-14.9208	19.9	1797757	CTDS007	5115.5	20.1	956495	0	17	17	4.0		11.0		2683.0		198474.0		3210.0		718.0		1098.5739240658577
52	2014-09-29T04:11:00	44.0935	-14.9208	31.9	1797757	CTDS007	5115.5	32.2	956489	0	15	15	0.0		3.0		6146.0		181229.0		3724.0		1642.0		1098.5739240658577
53	2014-09-29T04:11:00	44.0935	-14.9208	43.1	1797757	CTDS007	5115.5	43.5	956486	0	14	14	16.0		7.0		14556.0		139324.0		10501.0		1440.0		1098.5739240658577
54	2014-09-29T13:05:00	43.1703	-16.4268	2.7	1797764	CTDS008	4561.4	2.7	956585	0	23	23	5.0		8.0		2063.0		158737.0		2670.0		919.0		1257.584136778862
55	2014-09-29T13:05:00	43.1703	-16.4268	5.4	1797764	CTDS008	4561.4	5.4	956582	0	22	22	5.0		5.0		2139.0		166263.0		2814.0		786.0		1257.584136778862
56	2014-09-29T13:05:00	43.1703	-16.4268	12.5	1797764	CTDS008	4561.4	12.6	956579	0	21	21	4.0		9.0		2242.0		164716.0		2732.0		790.0		1257.584136778862
57	2014-09-29T13:05:00	43.1703	-16.4268	20.6	1797764	CTDS008	4561.4	20.8	956576	0	20	20	3.0		4.0		2163.0		156726.0		2510.0		682.0		1257.584136778862
58	2014-09-29T13:05:00	43.1703	-16.4268	22.5	1797764	CTDS008	4561.4	22.7	956567	0	17	17	0.0		4.0		2306.0		161866.0		2689.0		661.0		1257.584136778862
59	2014-09-29T13:05:00	43.1703	-16.4268	38.5	1797764	CTDS008	4561.4	38.8	956564	0	16	16	16.0		15.0		19228.0		158896.0		9973.0		1888.0		1257.584136778862
60	2014-09-30T04:01:00	41.7715	-18.7572	1.4	1797771	CTDS009	4580.4	1.4	956660	0	24	24	18.0		24.0		5579.0		272316.0		5451.0		981.0		1504.2823264669712
61	2014-09-30T04:01:00	41.7715	-18.7572	5.6	1797771	CTDS009	4580.4	5.6	956651	0	21	21	14.0		10.0		5610.0		312811.0		5458.0		850.0		1504.2823264669712
62	2014-09-30T04:01:00	41.7715	-18.7572	8.6	1797771	CTDS009	4580.4	8.7	956648	0	20	20	57.0		9.0		6017.0		299115.0		5292.0		938.0		1504.2823264669712
63	2014-09-30T04:01:00	41.7715	-18.7572	15.5	1797771	CTDS009	4580.4	15.6	956645	0	19	19	24.0		18.0		6675.0		293014.0		4262.0		891.0		1504.2823264669712
64	2014-09-30T04:01:00	41.7715	-18.7572	20.7	1797771	CTDS009	4580.4	20.9	956642	0	18	18	17.0		20.0		10622.0		237787.0		6057.0		1470.0		1504.2823264669712
65	2014-09-30T04:01:00	41.7715	-18.7572	26.2	1797771	CTDS009	4580.4	26.4	956636	0	16	16	40.0		41.0		23027.0		160063.0		16603.0		2724.0		1504.2823264669712
66	2014-09-30T04:01:00	41.7715	-18.7572	30.4	1797771	CTDS009	4580.4	30.6	956633	0	15	15	64.0		24.0		20992.0		138103.0		17635.0		2475.0		1504.2823264669712
67	2014-09-30T04:01:00	41.7715	-18.7572	35.4	1797771	CTDS009	4580.4	35.7	956630	0	14	14	67.0		28.0		17533.0		119360.0		16044.0		2191.0		1504.2823264669712
68	2014-09-30T04:01:00	41.7715	-18.7572	46.3	1797771	CTDS009	4580.4	46.7	956615	0	9	9	45.0		11.0		5290.0		67551.0		5059.0		384.0		1504.2823264669712
69	2014-09-30T13:02:00	40.8422	-20.2148	1.9	1797778	CTDS010	4372.6	1.9	956729	0	23	23	20.0		14.0		2775.0		241483.0		3827.0		1324.0		1664.147979080327
70	2014-09-30T13:02:00	40.8422	-20.2148	4.9	1797778	CTDS010	4372.6	4.9	956726	0	22	22	9.0		6.0		3218.0		273732.0		3904.0		1341.0		1664.147979080327
71	2014-09-30T13:02:00	40.8422	-20.2148	8.9	1797778	CTDS010	4372.6	9.0	956723	0	21	21	6.0		11.0		3050.0		263541.0		3979.0		1260.0		1664.147979080327
72	2014-09-30T13:02:00	40.8422	-20.2148	15.9	1797778	CTDS010	4372.6	16.0	956720	0	20	20	13.0		17.0		3493.0		312859.0		3596.0		1069.0		1664.147979080327
73	2014-09-30T13:02:00	40.8422	-20.2148	19.9	1797778	CTDS010	4372.6	20.1	956717	0	19	19	9.0		21.0		3600.0		295120.0		3935.0		1123.0		1664.147979080327
74	2014-09-30T13:02:00	40.8422	-20.2148	28.7	1797778	CTDS010	4372.6	28.9	956708	0	16	16	14.0		28.0		25084.0		276459.0		14395.0		2241.0		1664.147979080327
75	2014-09-30T13:02:00	40.8422	-20.2148	32.2	1797778	CTDS010	4372.6	32.5	956705	0	15	15	50.0		23.0		22644.0		199293.0		21684.0		2137.0		1664.147979080327
76	2014-09-30T13:02:00	40.8422	-20.2148	37.9	1797778	CTDS010	4372.6	38.2	956702	0	14	14	28.0		26.0		20256.0		190498.0		19533.0		1663.0		1664.147979080327
77	2014-09-30T13:02:00	40.8422	-20.2148	40.0	1797778	CTDS010	4372.6	40.3	956693	0	11	11	37.0		26.0		17896.0		179339.0		17439.0		1450.0		1664.147979080327
78	2014-10-01T04:02:00	39.3985	-22.4553	1.8	1797785	CTDS011	3992.4	1.8	956804	0	24	24	8.0		24.0		5871.0		255971.0		4386.0		896.0		1913.5490917820784
79	2014-10-01T04:02:00	39.3985	-22.4553	9.9	1797785	CTDS011	3992.4	10.0	956792	0	20	20	11.0		33.0		5979.0		255522.0		4475.0		910.0		1913.5490917820784
80	2014-10-01T04:02:00	39.3985	-22.4553	20.2	1797785	CTDS011	3992.4	20.4	956786	0	18	18	6.0		11.0		7412.0		245971.0		1381.0		348.0		1913.5490917820784
81	2014-10-01T04:02:00	39.3985	-22.4553	33.6	1797785	CTDS011	3992.4	33.9	956780	0	16	16	21.0		8.0		34539.0		244886.0		6100.0		276.0		1913.5490917820784
82	2014-10-01T04:02:00	39.3985	-22.4553	44.5	1797785	CTDS011	3992.4	44.8	956777	0	15	15	82.0		16.0		42155.0		185414.0		23098.0		1148.0		1913.5490917820784
83	2014-10-01T04:02:00	39.3985	-22.4553	47.8	1797785	CTDS011	3992.4	48.2	956774	0	14	14	96.0		28.0		34823.0		175194.0		20099.0		934.0		1913.5490917820784
84	2014-10-01T13:02:00	38.496	-23.8918	2.0	1797792	CTDS012	3682.8	2.0	956873	0	23	23	4.0		10.0		7028.0		177803.0		1403.0		532.0		2073.4217844619047
85	2014-10-01T13:02:00	38.496	-23.8918	5.4	1797792	CTDS012	3682.8	5.4	956870	0	22	22	11.0		13.0		7480.0		187710.0		1421.0		429.0		2073.4217844619047
86	2014-10-01T13:02:00	38.496	-23.8918	9.1	1797792	CTDS012	3682.8	9.2	956867	0	21	21	17.0		8.0			N		N	1492.0		432.0		2073.4217844619047
87	2014-10-01T13:02:00	38.496	-23.8918	16.1	1797792	CTDS012	3682.8	16.2	956864	0	20	20	21.0		1.0		7312.0		195451.0		1408.0		313.0		2073.4217844619047
88	2014-10-01T13:02:00	38.496	-23.8918	20.1	1797792	CTDS012	3682.8	20.3	956861	0	19	19	10.0		6.0		7164.0		192307.0		1519.0		470.0		2073.4217844619047
89	2014-10-01T13:02:00	38.496	-23.8918	28.1	1797792	CTDS012	3682.8	28.3	956852	0	16	16	11.0		3.0		6804.0		170387.0		1547.0		402.0		2073.4217844619047
90	2014-10-01T13:02:00	38.496	-23.8918	36.9	1797792	CTDS012	3682.8	37.2	956849	0	15	15	13.0		13.0		6836.0		220303.0		3752.0		938.0		2073.4217844619047
91	2014-10-01T13:02:00	38.496	-23.8918	49.4	1797792	CTDS012	3682.8	49.8	956846	0	14	14	51.0		10.0		7847.0		216041.0		9079.0		1189.0		2073.4217844619047
92	2014-10-02T13:02:00	36.9505	-25.9107	1.9	1797799	CTDS013	3158.0	1.9	956945	0	23	23	6.0		4.0		5642.0		183586.0		1005.0		422.0		2320.802846666257
93	2014-10-02T13:02:00	36.9505	-25.9107	5.0	1797799	CTDS013	3158.0	5.0	956942	0	22	22	3.0		3.0		5995.0		191036.0		1087.0		330.0		2320.802846666257
94	2014-10-02T13:02:00	36.9505	-25.9107	11.3	1797799	CTDS013	3158.0	11.4	956939	0	21	21	8.0		4.0		5900.0		190758.0		1105.0		378.0		2320.802846666257
95	2014-10-02T13:02:00	36.9505	-25.9107	20.3	1797799	CTDS013	3158.0	20.5	956936	0	20	20	3.0		3.0		6636.0		177041.0		1124.0		359.0		2320.802846666257
96	2014-10-02T13:02:00	36.9505	-25.9107	36.3	1797799	CTDS013	3158.0	36.6	956924	0	16	16	36.0		10.0		7717.0		161313.0		1991.0		458.0		2320.802846666257
97	2014-10-02T13:02:00	36.9505	-25.9107	48.4	1797799	CTDS013	3158.0	48.8	956921	0	15	15	4.0		7.0		8066.0		142666.0		2807.0		360.0		2320.802846666257
98	2014-10-03T04:02:00	34.739000000000004	-26.6089	2.2	1797806	CTDS014	4050.5	2.2	957020	0	24	24	4.0		6.0		2171.0		190591.0		806.0		357.0		2574.9144367476965
99	2014-10-03T04:02:00	34.739000000000004	-26.6089	5.3	1797806	CTDS014	4050.5	5.3	957011	0	21	21	7.0		6.0		2089.0		199898.0		801.0		261.0		2574.9144367476965
100	2014-10-03T04:02:00	34.739000000000004	-26.6089	11.0	1797806	CTDS014	4050.5	11.1	957008	0	20	20	1.0		11.0		2028.0		192815.0		913.0		248.0		2574.9144367476965
101	2014-10-03T04:02:00	34.739000000000004	-26.6089	20.3	1797806	CTDS014	4050.5	20.4	956999	0	17	17	3.0		8.0		2171.0		196489.0		812.0		212.0		2574.9144367476965
102	2014-10-03T04:02:00	34.739000000000004	-26.6089	36.3	1797806	CTDS014	4050.5	36.6	956996	0	16	16	6.0		8.0		2913.0		218487.0		1076.0		270.0		2574.9144367476965
103	2014-10-03T04:02:00	34.739000000000004	-26.6089	48.4	1797806	CTDS014	4050.5	48.8	956993	0	15	15	0.0		0.0		2257.0		229957.0		1962.0		340.0		2574.9144367476965
104	2014-10-03T13:02:00	33.3539	-27.0846	1.5	1797813	CTDS015	3818.4	1.5	957089	0	23	23	12.0		7.0		1389.0		144998.0		640.0		315.0		2735.221188978636
105	2014-10-03T13:02:00	33.3539	-27.0846	4.6	1797813	CTDS015	3818.4	4.6	957086	0	22	22	7.0		10.0		1221.0		145310.0		660.0		232.0		2735.221188978636
106	2014-10-03T13:02:00	33.3539	-27.0846	14.4	1797813	CTDS015	3818.4	14.5	957083	0	21	21	7.0		4.0		1421.0		146932.0		754.0		263.0		2735.221188978636
107	2014-10-03T13:02:00	33.3539	-27.0846	20.3	1797813	CTDS015	3818.4	20.4	957080	0	20	20	3.0		4.0		1532.0		154633.0		802.0		184.0		2735.221188978636
108	2014-10-03T13:02:00	33.3539	-27.0846	26.4	1797813	CTDS015	3818.4	26.6	957071	0	17	17	0.0		7.0		1454.0		145527.0		838.0		225.0		2735.221188978636
109	2014-10-03T13:02:00	33.3539	-27.0846	45.1	1797813	CTDS015	3818.4	45.4	957068	0	16	16	7.0		8.0		1471.0		215177.0		788.0		198.0		2735.221188978636
110	2014-10-04T04:02:00	31.2952	-27.7043	2.2	1797820	CTDS016	3969.2	2.2	957161	0	23	23	25.0		11.0		4004.0		94254.0		603.0		292.0		2971.687443797881
111	2014-10-04T04:02:00	31.2952	-27.7043	5.2	1797820	CTDS016	3969.2	5.2	957155	0	21	21	6.0		3.0		4112.0		96878.0		635.0		235.0		2971.687443797881
112	2014-10-04T04:02:00	31.2952	-27.7043	14.3	1797820	CTDS016	3969.2	14.4	957152	0	20	20	6.0		8.0		4060.0		95745.0		675.0		314.0		2971.687443797881
113	2014-10-04T04:02:00	31.2952	-27.7043	20.5	1797820	CTDS016	3969.2	20.6	957149	0	19	19	3.0		4.0		4203.0		98815.0		650.0		222.0		2971.687443797881
114	2014-10-04T04:02:00	31.2952	-27.7043	26.1	1797820	CTDS016	3969.2	26.3	957143	0	17	17	1.0		6.0		4120.0		98986.0		734.0		308.0		2971.687443797881
115	2014-10-04T04:02:00	31.2952	-27.7043	45.2	1797820	CTDS016	3969.2	45.5	957140	0	16	16	6.0		7.0		2748.0		153102.0		646.0		322.0		2971.687443797881
116	2014-10-04T13:03:00	29.8986	-28.1652	5.0	1797827	CTDS017	3013.8	5.0	957230	0	22	22	1.0		7.0		3165.0		86289.0		552.0		308.0		3133.3038188001087
117	2014-10-04T13:03:00	29.8986	-28.1652	16.1	1797827	CTDS017	3013.8	16.2	957227	0	21	21	1.0		7.0		3631.0		93821.0		604.0		314.0		3133.3038188001087
118	2014-10-04T13:03:00	29.8986	-28.1652	19.9	1797827	CTDS017	3013.8	20.0	957224	0	20	20	0.0		4.0		3587.0		99129.0		540.0		291.0		3133.3038188001087
119	2014-10-04T13:03:00	29.8986	-28.1652	29.5	1797827	CTDS017	3013.8	29.7	957215	0	17	17	7.0		6.0		3738.0		109054.0		654.0		260.0		3133.3038188001087
120	2014-10-05T05:05:00	27.5001	-28.864	1.9	1797834	CTDS018	5053.4	1.9	957308	0	24	24	4.0		4.0		1310.0		181235.0		896.0		254.0		3408.8786083273876
121	2014-10-05T05:05:00	27.5001	-28.864	5.3	1797834	CTDS018	5053.4	5.3	957299	0	21	21	6.0		4.0		1265.0		185200.0		839.0		227.0		3408.8786083273876
122	2014-10-05T05:05:00	27.5001	-28.864	18.0	1797834	CTDS018	5053.4	18.1	957296	0	20	20	4.0		8.0			N		N	961.0		225.0		3408.8786083273876
123	2014-10-05T05:05:00	27.5001	-28.864	20.1	1797834	CTDS018	5053.4	20.2	957293	0	19	19	1.0		8.0		1256.0		185982.0		850.0		197.0		3408.8786083273876
124	2014-10-05T05:05:00	27.5001	-28.864	33.1	1797834	CTDS018	5053.4	33.3	957287	0	17	17	1.0		6.0		1210.0		190973.0		939.0		261.0		3408.8786083273876
125	2014-10-05T14:03:00	26.1058	-29.3052	2.0	1797841	CTDS019	5222.4	2.0	957377	0	23	23	3.0		7.0		1194.0		58078.0		619.0		352.0		3570.159755159757
126	2014-10-05T14:03:00	26.1058	-29.3052	4.9	1797841	CTDS019	5222.4	4.9	957374	0	22	22	4.0		7.0		1202.0		61206.0		583.0		259.0		3570.159755159757
127	2014-10-05T14:03:00	26.1058	-29.3052	16.1	1797841	CTDS019	5222.4	16.2	957371	0	21	21	3.0		3.0		1364.0		65861.0		658.0		350.0		3570.159755159757
128	2014-10-05T14:03:00	26.1058	-29.3052	20.1	1797841	CTDS019	5222.4	20.2	957368	0	20	20	0.0		8.0		1161.0		73486.0		665.0		194.0		3570.159755159757
129	2014-10-05T14:03:00	26.1058	-29.3052	29.0	1797841	CTDS019	5222.4	29.2	957359	0	17	17	6.0		8.0		1369.0		87958.0		816.0		259.0		3570.159755159757
130	2014-10-06T05:06:00	24.0605	-29.8828	2.0	1797848	CTDS020	5289.8	2.0	957449	0	23	23	7.0		16.0		1664.0		226530.0		811.0		425.0		3805.165829111997
131	2014-10-06T05:06:00	24.0605	-29.8828	12.9	1797848	CTDS020	5289.8	13.0	957440	0	20	20	4.0		7.0		1693.0		224732.0		735.0		317.0		3805.165829111997
132	2014-10-06T05:06:00	24.0605	-29.8828	20.0	1797848	CTDS020	5289.8	20.1	957437	0	19	19	8.0		12.0		1490.0		217235.0		856.0		432.0		3805.165829111997
133	2014-10-06T05:06:00	24.0605	-29.8828	25.5	1797848	CTDS020	5289.8	25.7	957431	0	17	17	7.0		11.0		1713.0		223052.0		851.0		241.0		3805.165829111997
134	2014-10-06T05:06:00	24.0605	-29.8828	43.1	1797848	CTDS020	5289.8	43.4	957428	0	16	16	3.0		15.0		2066.0		248453.0		890.0		313.0		3805.165829111997
135	2014-10-06T14:01:00	22.6588	-29.8664	2.7	1797855	CTDS021	5468.5	2.7	957521	0	23	23	10.0		16.0		1896.0		191338.0		776.0		395.0		3961.2080083119063
136	2014-10-06T14:01:00	22.6588	-29.8664	5.3	1797855	CTDS021	5468.5	5.3	957518	0	22	22	3.0		16.0		1831.0		193266.0		772.0		310.0		3961.2080083119063
137	2014-10-06T14:01:00	22.6588	-29.8664	13.3	1797855	CTDS021	5468.5	13.4	957515	0	21	21	4.0		14.0		1754.0		203065.0		799.0		370.0		3961.2080083119063
138	2014-10-06T14:01:00	22.6588	-29.8664	20.3	1797855	CTDS021	5468.5	20.4	957512	0	20	20	4.0		8.0		1965.0		216472.0		679.0		313.0		3961.2080083119063
139	2014-10-06T14:01:00	22.6588	-29.8664	25.2	1797855	CTDS021	5468.5	25.4	957503	0	17	17	7.0		10.0		2107.0		233682.0		968.0		221.0		3961.2080083119063
140	2014-10-06T14:01:00	22.6588	-29.8664	43.3	1797855	CTDS021	5468.5	43.6	957500	0	16	16	8.0		14.0		3471.0		302062.0		844.0		135.0		3961.2080083119063
141	2014-10-07T05:06:00	20.4533	-29.2478	2.7	1797862	CTDS022	4700.6	2.7	957596	0	24	24	6.0		11.0		4708.0		284285.0		1141.0		317.0		4214.933836795176
142	2014-10-07T05:06:00	20.4533	-29.2478	14.6	1797862	CTDS022	4700.6	14.7	957584	0	20	20	6.0		12.0		4861.0		291021.0		1178.0		301.0		4214.933836795176
143	2014-10-07T05:06:00	20.4533	-29.2478	20.7	1797862	CTDS022	4700.6	20.8	957581	0	19	19	8.0		18.0		4436.0		289501.0		1338.0		286.0		4214.933836795176
144	2014-10-07T05:06:00	20.4533	-29.2478	26.2	1797862	CTDS022	4700.6	26.4	957575	0	17	17	7.0		17.0		3758.0		337382.0		1519.0		278.0		4214.933836795176
145	2014-10-07T05:06:00	20.4533	-29.2478	45.9	1797862	CTDS022	4700.6	46.2	957572	0	16	16	8.0		14.0		4572.0		311408.0		1616.0		242.0		4214.933836795176
146	2014-10-07T14:06:00	19.8554	-29.1406	2.7	1797876	CTDS024	4703.0	2.7	957737	0	23	23	14.0		19.0		3564.0		247431.0		1060.0		574.0		4282.4265241018575
147	2014-10-07T14:06:00	19.8554	-29.1406	13.0	1797876	CTDS024	4703.0	13.1	957731	0	21	21	0.0		12.0		3750.0		260119.0		1110.0		423.0		4282.4265241018575
148	2014-10-07T14:06:00	19.8554	-29.1406	20.2	1797876	CTDS024	4703.0	20.3	957728	0	20	20	3.0		17.0		3573.0		261044.0		1158.0		485.0		4282.4265241018575
149	2014-10-07T14:06:00	19.8554	-29.1406	40.9	1797876	CTDS024	4703.0	41.2	957716	0	16	16	7.0		17.0		6224.0		336841.0		1431.0		650.0		4282.4265241018575
150	2014-10-08T05:10:00	17.8316	-28.6811	2.3	1797883	CTDS025	4592.7	2.3	957809	0	23	23	7.0		8.0		6291.0		309571.0		1441.0		318.0		4512.852403621991
151	2014-10-08T05:10:00	17.8316	-28.6811	5.4	1797883	CTDS025	4592.7	5.4	957803	0	21	21	3.0		6.0		6633.0		312419.0		1308.0		214.0		4512.852403621991
152	2014-10-08T05:10:00	17.8316	-28.6811	10.1	1797883	CTDS025	4592.7	10.2	957800	0	20	20	7.0		8.0		6136.0		298871.0		1574.0		287.0		4512.852403621991
153	2014-10-08T05:10:00	17.8316	-28.6811	20.2	1797883	CTDS025	4592.7	20.3	957797	0	19	19	0.0		6.0		6621.0		311249.0		1297.0		240.0		4512.852403621991
154	2014-10-08T05:10:00	17.8316	-28.6811	33.1	1797883	CTDS025	4592.7	33.3	957788	0	16	16	3.0		3.0		5896.0		293330.0		1404.0		257.0		4512.852403621991
155	2014-10-08T05:10:00	17.8316	-28.6811	45.0	1797883	CTDS025	4592.7	45.3	957785	0	15	15	11.0		4.0		11416.0		260532.0		1759.0		362.0		4512.852403621991
156	2014-10-08T14:00:00	16.4361	-28.4048	2.4	1797890	CTDS026	4952.2	2.4	957881	0	23	23	12.0		7.0		2583.0		214721.0		1034.0		340.0		4670.951534304928
157	2014-10-08T14:00:00	16.4361	-28.4048	13.3	1797890	CTDS026	4952.2	13.4	957875	0	21	21	7.0		4.0		2779.0		238311.0		1019.0		203.0		4670.951534304928
158	2014-10-08T14:00:00	16.4361	-28.4048	20.0	1797890	CTDS026	4952.2	20.1	957872	0	20	20	4.0		4.0		2697.0		247234.0		1208.0		308.0		4670.951534304928
159	2014-10-08T14:00:00	16.4361	-28.4048	23.4	1797890	CTDS026	4952.2	23.5	957863	0	17	17	0.0		1.0		2836.0		276084.0		1116.0		249.0		4670.951534304928
160	2014-10-08T14:00:00	16.4361	-28.4048	41.1	1797890	CTDS026	4952.2	41.3	957860	0	16	16	1.0		4.0		2771.0		329510.0		1372.0		516.0		4670.951534304928
161	2014-10-09T05:10:00	14.2204	-27.9077	2.1	1797897	CTDS027	5173.6	2.1	957956	5	24	24	10.0		23.0		14547.0		450382.0		1421.0		533.0		4923.304402013526
162	2014-10-09T05:10:00	14.2204	-27.9077	9.8	1797897	CTDS027	5173.6	9.9	957944	0	20	20	4.0		14.0		16614.0		483518.0		1484.0		354.0		4923.304402013526
163	2014-10-09T05:10:00	14.2204	-27.9077	16.4	1797897	CTDS027	5173.6	16.5	957938	0	18	18	4.0		23.0		16285.0		473934.0		1506.0		346.0		4923.304402013526
164	2014-10-09T05:10:00	14.2204	-27.9077	19.3	1797897	CTDS027	5173.6	19.4	957932	0	16	16	15.0		21.0		14534.0		441272.0		1609.0		428.0		4923.304402013526
165	2014-10-09T05:10:00	14.2204	-27.9077	20.5	1797897	CTDS027	5173.6	20.6	957941	0	19	19	4.0		12.0		15548.0		452778.0		1550.0		381.0		4923.304402013526
166	2014-10-09T05:10:00	14.2204	-27.9077	29.5	1797897	CTDS027	5173.6	29.7	957929	0	15	15	12.0		8.0		25369.0		581991.0		1973.0		517.0		4923.304402013526
167	2014-10-09T05:10:00	14.2204	-27.9077	37.9	1797897	CTDS027	5173.6	38.1	957926	0	14	14	12.0		5.0		23394.0		416048.0		2731.0		573.0		4923.304402013526
168	2014-10-09T05:10:00	14.2204	-27.9077	49.7	1797897	CTDS027	5173.6	50.0	957923	0	13	13	22.0		5.0		13907.0		223461.0		7004.0		879.0		4923.304402013526
169	2014-10-09T14:03:00	12.844	-27.6471	2.0	1797904	CTDS028	5321.1	2.0	958025	0	23	23	4.0		5.0		9018.0		341640.0		1061.0		480.0		5079.095495627021
170	2014-10-09T14:03:00	12.844	-27.6471	5.3	1797904	CTDS028	5321.1	5.3	958022	0	22	22	1.0		5.0		9716.0		348354.0		1155.0		446.0		5079.095495627021
171	2014-10-09T14:03:00	12.844	-27.6471	9.2	1797904	CTDS028	5321.1	9.3	958019	0	21	21	5.0		4.0		8978.0		314692.0		1225.0		235.0		5079.095495627021
172	2014-10-09T14:03:00	12.844	-27.6471	15.2	1797904	CTDS028	5321.1	15.3	958013	0	19	19	5.0		8.0		9781.0		339126.0		1244.0		271.0		5079.095495627021
173	2014-10-09T14:03:00	12.844	-27.6471	20.4	1797904	CTDS028	5321.1	20.5	958010	0	18	18	10.0		7.0		8755.0		300395.0		1480.0		472.0		5079.095495627021
174	2014-10-09T14:03:00	12.844	-27.6471	26.9	1797904	CTDS028	5321.1	27.1	958004	0	16	16	3.0		15.0		11361.0		327264.0		1967.0		694.0		5079.095495627021
175	2014-10-09T14:03:00	12.844	-27.6471	36.0	1797904	CTDS028	5321.1	36.2	957998	0	14	14	8.0		11.0		5353.0		123732.0		10128.0		1676.0		5079.095495627021
176	2014-10-09T14:03:00	12.844	-27.6471	39.8	1797904	CTDS028	5321.1	40.0	957989	0	11	11	37.0		7.0		4122.0		99967.0		13880.0		1643.0		5079.095495627021
177	2014-10-09T14:03:00	12.844	-27.6471	48.0	1797904	CTDS028	5321.1	48.3	957980	0	8	8	19.0		7.0		726.0		34690.0		15297.0		631.0		5079.095495627021
178	2014-10-10T05:16:00	10.7604	-27.1957	1.9	1797911	CTDS029	5810.2	1.9	958100	0	24	24	7.0		13.0		5957.0		288627.0		964.0		417.0		5316.193777377779
179	2014-10-10T05:16:00	10.7604	-27.1957	4.9	1797911	CTDS029	5810.2	4.9	958091	0	21	21	4.0		3.0		6537.0		295668.0		971.0		372.0		5316.193777377779
180	2014-10-10T05:16:00	10.7604	-27.1957	9.8	1797911	CTDS029	5810.2	9.9	958088	0	20	20	4.0		1.0		7519.0		304257.0		1138.0		413.0		5316.193777377779
181	2014-10-10T05:16:00	10.7604	-27.1957	16.7	1797911	CTDS029	5810.2	16.8	958085	0	19	19	5.0		3.0		8766.0		317456.0		1169.0		393.0		5316.193777377779
182	2014-10-10T05:16:00	10.7604	-27.1957	20.5	1797911	CTDS029	5810.2	20.6	958082	0	18	18	42.0		7.0		8275.0		226033.0		1347.0		556.0		5316.193777377779
183	2014-10-10T05:16:00	10.7604	-27.1957	25.6	1797911	CTDS029	5810.2	25.7	958076	0	16	16	20.0		13.0		11267.0		115046.0		1741.0		673.0		5316.193777377779
184	2014-10-10T05:16:00	10.7604	-27.1957	28.6	1797911	CTDS029	5810.2	28.8	958073	0	15	15	36.0		9.0		19203.0		100238.0		2893.0		555.0		5316.193777377779
185	2014-10-10T05:16:00	10.7604	-27.1957	38.6	1797911	CTDS029	5810.2	38.8	958070	0	14	14	29.0		7.0		19388.0		46439.0		10026.0		410.0		5316.193777377779
186	2014-10-10T05:16:00	10.7604	-27.1957	47.8	1797911	CTDS029	5810.2	48.1	958055	0	9	9	34.0		5.0		2499.0		50307.0		11604.0		335.0		5316.193777377779
187	2014-10-10T14:03:00	9.3684	-26.921	1.4	1797918	CTDS030	5171.5	1.4	958169	0	23	23	9.0		5.0		17191.0		280730.0		965.0		347.0		5474.045176795152
188	2014-10-10T14:03:00	9.3684	-26.921	7.8	1797918	CTDS030	5171.5	7.8	958163	0	21	21	5.0		1.0		19295.0		342103.0		1009.0		404.0		5474.045176795152
189	2014-10-10T14:03:00	9.3684	-26.921	13.2	1797918	CTDS030	5171.5	13.3	958160	0	20	20	7.0		5.0		18426.0		328086.0		1177.0		472.0		5474.045176795152
190	2014-10-10T14:03:00	9.3684	-26.921	20.6	1797918	CTDS030	5171.5	20.7	958157	0	19	19	12.0		5.0		17443.0		352809.0		1159.0		334.0		5474.045176795152
191	2014-10-10T14:03:00	9.3684	-26.921	23.5	1797918	CTDS030	5171.5	23.6	958148	0	16	16	8.0		7.0		14874.0		351524.0		1298.0		448.0		5474.045176795152
192	2014-10-10T14:03:00	9.3684	-26.921	30.3	1797918	CTDS030	5171.5	30.5	958145	0	15	15	17.0		14.0		16083.0		394370.0		1760.0		623.0		5474.045176795152
193	2014-10-10T14:03:00	9.3684	-26.921	40.3	1797918	CTDS030	5171.5	40.5	958142	0	14	14	36.0		24.0		16362.0		256994.0		4077.0		847.0		5474.045176795152
194	2014-10-10T14:03:00	9.3684	-26.921	45.1	1797918	CTDS030	5171.5	45.4	958130	0	10	10	164.0		16.0		21294.0		201192.0		11398.0		1506.0		5474.045176795152
195	2014-10-11T05:08:00	7.2792	-26.5128	2.1	1797925	CTDS031	4681.6	2.1	958241	0	23	23	4.0		12.0		10792.0		229791.0		850.0		732.0		5710.915090446804
196	2014-10-11T05:08:00	7.2792	-26.5128	5.2	1797925	CTDS031	4681.6	5.2	958235	0	21	21	5.0		8.0		10893.0		244465.0		869.0		524.0		5710.915090446804
197	2014-10-11T05:08:00	7.2792	-26.5128	10.1	1797925	CTDS031	4681.6	10.2	958232	0	20	20	3.0		19.0		11435.0		243520.0		957.0		525.0		5710.915090446804
198	2014-10-11T05:08:00	7.2792	-26.5128	18.2	1797925	CTDS031	4681.6	18.3	958229	0	19	19	0.0		7.0		8724.0		243356.0		832.0		518.0		5710.915090446804
199	2014-10-11T05:08:00	7.2792	-26.5128	20.3	1797925	CTDS031	4681.6	20.4	958226	0	18	18	3.0		11.0		7350.0		215582.0		744.0		520.0		5710.915090446804
200	2014-10-11T05:08:00	7.2792	-26.5128	32.3	1797925	CTDS031	4681.6	32.5	958220	0	16	16	5.0		8.0		6165.0		321394.0		928.0		256.0		5710.915090446804
201	2014-10-11T05:08:00	7.2792	-26.5128	43.5	1797925	CTDS031	4681.6	43.7	958217	0	15	15	23.0		8.0		5370.0		254118.0		1472.0		338.0		5710.915090446804
202	2014-10-11T14:03:00	5.8991	-26.2046	1.9	1797932	CTDS032	4150.6	1.9	958313	0	23	23	7.0		8.0		15091.0		267978.0		1012.0		417.0		5868.278752460002
203	2014-10-11T14:03:00	5.8991	-26.2046	11.5	1797932	CTDS032	4150.6	11.6	958307	0	21	21	1.0		1.0		15091.0		286762.0		957.0		344.0		5868.278752460002
204	2014-10-11T14:03:00	5.8991	-26.2046	20.1	1797932	CTDS032	4150.6	20.2	958298	0	18	18	7.0		11.0		12834.0		257237.0		876.0		461.0		5868.278752460002
205	2014-10-11T14:03:00	5.8991	-26.2046	36.1	1797932	CTDS032	4150.6	36.3	958292	0	16	16	0.0		7.0		7300.0		375202.0		916.0		338.0		5868.278752460002
206	2014-10-11T14:03:00	5.8991	-26.2046	48.4	1797932	CTDS032	4150.6	48.7	958289	0	15	15	8.0		15.0		6682.0		367776.0		1762.0		505.0		5868.278752460002
207	2014-10-12T05:06:00	3.7811	-25.7748	2.4	1797939	CTDS033	4460.8	2.4	958388	0	24	24	8.0		7.0		7868.0		326598.0		1065.0		332.0		6108.819961097031
208	2014-10-12T05:06:00	3.7811	-25.7748	11.6	1797939	CTDS033	4460.8	11.7	958376	0	20	20	11.0		17.0		9211.0		373295.0		1076.0		286.0		6108.819961097031
209	2014-10-12T05:06:00	3.7811	-25.7748	20.3	1797939	CTDS033	4460.8	20.4	958367	0	17	17	10.0		8.0		8472.0		368394.0		1055.0		380.0		6108.819961097031
210	2014-10-12T05:06:00	3.7811	-25.7748	35.4	1797939	CTDS033	4460.8	35.6	958364	0	16	16	7.0		7.0		5424.0		269603.0		1016.0		259.0		6108.819961097031
211	2014-10-12T05:06:00	3.7811	-25.7748	46.9	1797939	CTDS033	4460.8	47.2	958361	0	15	15	3.0		6.0		3975.0		214075.0		1098.0		258.0		6108.819961097031
212	2014-10-12T14:03:00	2.3758	-25.4862	1.6	1797946	CTDS034	3850.7	1.6	958457	0	23	23	6.0		11.0		5491.0		460822.0		1785.0		450.0		6268.509290961262
213	2014-10-12T14:03:00	2.3758	-25.4862	4.6	1797946	CTDS034	3850.7	4.6	958454	0	22	22	3.0		12.0		6646.0		516931.0		1745.0		416.0		6268.509290961262
214	2014-10-12T14:03:00	2.3758	-25.4862	12.6	1797946	CTDS034	3850.7	12.7	958451	0	21	21	3.0		11.0		7492.0		489984.0		2166.0		388.0		6268.509290961262
215	2014-10-12T14:03:00	2.3758	-25.4862	20.3	1797946	CTDS034	3850.7	20.4	958448	0	20	20	8.0		8.0		10419.0		545126.0		2238.0		358.0		6268.509290961262
216	2014-10-12T14:03:00	2.3758	-25.4862	37.1	1797946	CTDS034	3850.7	37.3	958439	0	17	17	36.0		15.0		47811.0		467401.0		4354.0		873.0		6268.509290961262
217	2014-10-13T05:33:00	0.0003	-24.9997	1.7	1797953	CTDS035	3058.9	1.7	958526	0	22	22	29.0		51.0		61532.0		257260.0		8420.0		1961.0		6538.429289082903
218	2014-10-13T05:33:00	0.0003	-24.9997	8.4	1797953	CTDS035	3058.9	8.4	958517	0	19	19	62.0		55.0		64495.0		269882.0		8529.0		1788.0		6538.429289082903
219	2014-10-13T05:33:00	0.0003	-24.9997	15.5	1797953	CTDS035	3058.9	15.6	958514	0	18	18	47.0		52.0		58889.0		245139.0		8666.0		1934.0		6538.429289082903
220	2014-10-13T05:33:00	0.0003	-24.9997	20.2	1797953	CTDS035	3058.9	20.3	958511	0	17	17	38.0		41.0		63289.0		259838.0		8477.0		1605.0		6538.429289082903
221	2014-10-13T05:33:00	0.0003	-24.9997	26.2	1797953	CTDS035	3058.9	26.3	958505	0	15	15	27.0		36.0		53733.0		225077.0		8577.0		1429.0		6538.429289082903
222	2014-10-13T05:33:00	0.0003	-24.9997	35.3	1797953	CTDS035	3058.9	35.5	958502	0	14	14	22.0		36.0		42689.0		188648.0		7927.0		1332.0		6538.429289082903
223	2014-10-13T05:33:00	0.0003	-24.9997	41.3	1797953	CTDS035	3058.9	41.5	958499	0	13	13	32.0		33.0		29397.0		136558.0		7362.0		1193.0		6538.429289082903
224	2014-10-13T05:33:00	0.0003	-24.9997	47.3	1797953	CTDS035	3058.9	47.6	958496	0	12	12	34.0		32.0		20736.0		107121.0		6330.0		880.0		6538.429289082903
225	2014-10-14T05:06:00	-3.9002	-24.9965	2.1	1797960	CTDS036	5464.5	2.1	958598	0	22	22	21.0		46.0		25546.0		346952.0		3804.0		836.0		6972.621782383759
226	2014-10-14T05:06:00	-3.9002	-24.9965	10.6	1797960	CTDS036	5464.5	10.7	958589	0	19	19	19.0		22.0		28487.0		373138.0		3867.0		674.0		6972.621782383759
227	2014-10-14T05:06:00	-3.9002	-24.9965	19.9	1797960	CTDS036	5464.5	20.0	958580	0	16	16	24.0		30.0		25427.0		338627.0		3780.0		780.0		6972.621782383759
228	2014-10-14T05:06:00	-3.9002	-24.9965	35.0	1797960	CTDS036	5464.5	35.2	958577	0	15	15	22.0		30.0		27348.0		373387.0		3776.0		749.0		6972.621782383759
229	2014-10-14T05:06:00	-3.9002	-24.9965	46.7	1797960	CTDS036	5464.5	47.0	958574	0	14	14	22.0		25.0		26767.0		352550.0		3852.0		765.0		6972.621782383759
230	2014-10-14T14:04:00	-5.3223	-25.0262	2.4	1797967	CTDS037	5302.5	2.4	958673	0	23	23	15.0		32.0		10733.0		178700.0		3783.0		1077.0		7130.9601264918165
231	2014-10-14T14:04:00	-5.3223	-25.0262	11.1	1797967	CTDS037	5302.5	11.2	958667	0	21	21	8.0		25.0		12512.0		196134.0		3603.0		870.0		7130.9601264918165
232	2014-10-14T14:04:00	-5.3223	-25.0262	20.0	1797967	CTDS037	5302.5	20.1	958658	0	18	18	15.0		29.0		11243.0		179483.0		3704.0		881.0		7130.9601264918165
233	2014-10-14T14:04:00	-5.3223	-25.0262	34.4	1797967	CTDS037	5302.5	34.6	958655	0	17	17	11.0		25.0		13223.0		190643.0		3623.0		870.0		7130.9601264918165
234	2014-10-14T14:04:00	-5.3223	-25.0262	46.0	1797967	CTDS037	5302.5	46.3	958652	0	16	16	17.0		25.0		11278.0		176399.0		3688.0		931.0		7130.9601264918165
235	2014-10-15T05:03:00	-7.4775	-25.0136	1.9	1797974	CTDS038	5746.4	1.9	958742	0	22	22	8.0		15.0		3217.0		286424.0		1699.0		325.0		7370.874788786411
236	2014-10-15T05:03:00	-7.4775	-25.0136	12.6	1797974	CTDS038	5746.4	12.7	958733	0	19	19	3.0		4.0		2888.0		304813.0		1630.0		267.0		7370.874788786411
237	2014-10-15T05:03:00	-7.4775	-25.0136	20.5	1797974	CTDS038	5746.4	20.6	958730	0	18	18	6.0		12.0		3040.0		305623.0		1643.0		298.0		7370.874788786411
238	2014-10-15T05:03:00	-7.4775	-25.0136	23.4	1797974	CTDS038	5746.4	23.5	958724	0	16	16	14.0		12.0		3445.0		315261.0		1705.0		324.0		7370.874788786411
239	2014-10-15T05:03:00	-7.4775	-25.0136	41.4	1797974	CTDS038	5746.4	41.6	958721	0	15	15	14.0		8.0		3128.0		339298.0		1589.0		266.0		7370.874788786411
240	2014-10-15T14:03:00	-8.9112	-25.0426	5.1	1797981	CTDS039	5311.5	5.1	958814	0	22	22	12.0		10.0		4027.0		271264.0		1260.0		542.0		7530.502097119094
241	2014-10-15T14:03:00	-8.9112	-25.0426	12.8	1797981	CTDS039	5311.5	12.9	958811	0	21	21	7.0		17.0		4433.0		257168.0		1312.0		533.0		7530.502097119094
242	2014-10-15T14:03:00	-8.9112	-25.0426	19.9	1797981	CTDS039	5311.5	20.0	958808	0	20	20	15.0		15.0		3584.0		231510.0		1402.0		572.0		7530.502097119094
243	2014-10-15T14:03:00	-8.9112	-25.0426	23.4	1797981	CTDS039	5311.5	23.5	958802	0	18	18	8.0		11.0		4078.0		250557.0		1382.0		525.0		7530.502097119094
244	2014-10-15T14:03:00	-8.9112	-25.0426	41.6	1797981	CTDS039	5311.5	41.8	958799	0	17	17	1.0		17.0		2571.0		276634.0		1529.0		747.0		7530.502097119094
245	2014-10-16T05:05:00	-11.0477	-25.0223	2.1	1797988	CTDS040	5408.4	2.1	958886	0	22	22	14.0		18.0		2945.0		263288.0		1646.0		518.0		7768.341493455192
246	2014-10-16T05:05:00	-11.0477	-25.0223	17.3	1797988	CTDS040	5408.4	17.4	958877	0	19	19	14.0		17.0		2874.0		265136.0		1731.0		386.0		7768.341493455192
247	2014-10-16T05:05:00	-11.0477	-25.0223	20.2	1797988	CTDS040	5408.4	20.3	958874	0	18	18	3.0		17.0		2769.0		257708.0		1967.0		466.0		7768.341493455192
248	2014-10-16T05:05:00	-11.0477	-25.0223	32.1	1797988	CTDS040	5408.4	32.3	958868	0	16	16	11.0		12.0		2965.0		269557.0		1812.0		397.0		7768.341493455192
249	2014-10-16T14:01:00	-12.4948	-25.0653	2.1	1797995	CTDS041	5277.1	2.1	958961	0	23	23	3.0		10.0		934.0		161653.0		842.0		304.0		7929.496610763331
250	2014-10-16T14:01:00	-12.4948	-25.0653	15.3	1797995	CTDS041	5277.1	15.4	958955	0	21	21	3.0		11.0		1005.0		184626.0		824.0		257.0		7929.496610763331
251	2014-10-16T14:01:00	-12.4948	-25.0653	20.4	1797995	CTDS041	5277.1	20.5	958952	0	20	20	8.0		8.0		955.0		180222.0		821.0		267.0		7929.496610763331
252	2014-10-16T14:01:00	-12.4948	-25.0653	27.2	1797995	CTDS041	5277.1	27.4	958946	0	18	18	1.0		4.0		1018.0		200876.0		890.0		223.0		7929.496610763331
253	2014-10-16T14:01:00	-12.4948	-25.0653	47.1	1797995	CTDS041	5277.1	47.4	958943	0	17	17	7.0		6.0		1034.0		209768.0		796.0		258.0		7929.496610763331
254	2014-10-17T05:03:00	-14.6706	-25.0515	2.3	1798002	CTDS042	5009.6	2.3	959030	0	22	22	4.0		10.0		1367.0		160520.0		825.0		218.0		8171.704959136585
255	2014-10-17T05:03:00	-14.6706	-25.0515	5.4	1798002	CTDS042	5009.6	5.4	959024	0	20	20	4.0		11.0		1474.0		161554.0		844.0		192.0		8171.704959136585
256	2014-10-17T05:03:00	-14.6706	-25.0515	17.1	1798002	CTDS042	5009.6	17.2	959021	0	19	19	7.0		7.0		1371.0		149445.0		971.0		227.0		8171.704959136585
257	2014-10-17T05:03:00	-14.6706	-25.0515	20.0	1798002	CTDS042	5009.6	20.1	959018	0	18	18	4.0		7.0		1457.0		147040.0		847.0		213.0		8171.704959136585
258	2014-10-17T05:03:00	-14.6706	-25.0515	31.9	1798002	CTDS042	5009.6	32.1	959012	0	16	16	10.0		8.0		1298.0		146677.0		871.0		261.0		8171.704959136585
259	2014-10-17T14:02:00	-16.1315	-25.0845	2.3	1798009	CTDS043	4942.4	2.3	959105	0	23	23	6.0		8.0		1256.0		141035.0		706.0		213.0		8334.36666887024
260	2014-10-17T14:02:00	-16.1315	-25.0845	4.8	1798009	CTDS043	4942.4	4.8	959099	0	21	21	4.0		6.0		1290.0		133393.0		629.0		187.0		8334.36666887024
261	2014-10-17T14:02:00	-16.1315	-25.0845	20.0	1798009	CTDS043	4942.4	20.1	959096	0	20	20	1.0		11.0		1337.0		88655.0		766.0		246.0		8334.36666887024
262	2014-10-17T14:02:00	-16.1315	-25.0845	23.1	1798009	CTDS043	4942.4	23.2	959090	0	18	18	7.0		7.0		1418.0		95361.0		764.0		224.0		8334.36666887024
263	2014-10-17T14:02:00	-16.1315	-25.0845	41.0	1798009	CTDS043	4942.4	41.2	959087	0	17	17	8.0		10.0		1205.0		106561.0		837.0		268.0		8334.36666887024
264	2014-10-18T05:06:00	-18.3165	-25.0647	2.3	1798016	CTDS044	4624.7	2.3	959174	0	22	22	15.0		6.0		1364.0		140660.0		815.0		307.0		8577.603642358228
265	2014-10-18T05:06:00	-18.3165	-25.0647	20.1	1798016	CTDS044	4624.7	20.2	959165	0	19	19	3.0		10.0		1309.0		143226.0		757.0		257.0		8577.603642358228
266	2014-10-18T05:06:00	-18.3165	-25.0647	21.3	1798016	CTDS044	4624.7	21.4	959159	0	17	17	1.0		11.0		1424.0		137744.0		907.0		257.0		8577.603642358228
267	2014-10-18T05:06:00	-18.3165	-25.0647	39.5	1798016	CTDS044	4624.7	39.7	959156	0	16	16	3.0		6.0		1810.0		165494.0		815.0		185.0		8577.603642358228
268	2014-10-18T14:04:00	-18.5506	-25.0711	1.9	1798023	CTDS045	5109.6	1.9	959240	0	20	20	6.0		11.0		1500.0		86865.0		716.0		352.0		8603.671738682104
269	2014-10-18T14:04:00	-18.5506	-25.0711	20.0	1798023	CTDS045	5109.6	20.1	959234	0	18	18	7.0		10.0		1466.0		105082.0		749.0		303.0		8603.671738682104
270	2014-10-18T14:04:00	-18.5506	-25.0711	24.9	1798023	CTDS045	5109.6	25.1	959228	0	16	16	4.0		10.0		1721.0		115749.0		705.0		188.0		8603.671738682104
271	2014-10-18T14:04:00	-18.5506	-25.0711	44.7	1798023	CTDS045	5109.6	45.0	959225	0	15	15	3.0		7.0		1649.0		147574.0		763.0		263.0		8603.671738682104
272	2014-10-20T05:04:00	-20.856	-25.0516	2.1	1798037	CTDS047	5386.1	2.1	959381	0	22	22	4.0		11.0		1596.0		115737.0		944.0		347.0		8860.310316922425
273	2014-10-20T05:04:00	-20.856	-25.0516	5.1	1798037	CTDS047	5386.1	5.1	959375	0	20	20	4.0		17.0		1625.0		112071.0		873.0		264.0		8860.310316922425
274	2014-10-20T05:04:00	-20.856	-25.0516	20.5	1798037	CTDS047	5386.1	20.6	959369	0	18	18	6.0		8.0		1449.0		103788.0		895.0		329.0		8860.310316922425
275	2014-10-20T05:04:00	-20.856	-25.0516	34.3	1798037	CTDS047	5386.1	34.5	959363	0	16	16	7.0		12.0		2102.0		121514.0		894.0		307.0		8860.310316922425
276	2014-10-20T14:03:00	-22.3164	-25.0602	2.6	1798044	CTDS048	5425.6	2.6	955763	0	23	23	0.0		14.0		2213.0		102502.0		847.0		256.0		9022.880246526707
277	2014-10-20T14:03:00	-22.3164	-25.0602	5.0	1798044	CTDS048	5425.6	5.0	955760	0	22	22	0.0		7.0		2425.0		103972.0		832.0		205.0		9022.880246526707
278	2014-10-20T14:03:00	-22.3164	-25.0602	20.2	1798044	CTDS048	5425.6	20.3	955754	0	20	20	4.0		11.0		2294.0		102711.0		848.0		290.0		9022.880246526707
279	2014-10-20T14:03:00	-22.3164	-25.0602	39.2	1798044	CTDS048	5425.6	39.5	955748	0	18	18	0.0		19.0		2462.0		115125.0		824.0		257.0		9022.880246526707
280	2014-10-21T05:03:00	-24.4331	-25.0372	1.8	1798051	CTDS049	5173.2	1.8	955832	0	22	22	5.0		15.0		3108.0		137530.0		979.0		414.0		9258.516871675802
281	2014-10-21T05:03:00	-24.4331	-25.0372	4.9	1798051	CTDS049	5173.2	4.9	955826	0	20	20	3.0		8.0		3303.0		144710.0		997.0		357.0		9258.516871675802
282	2014-10-21T05:03:00	-24.4331	-25.0372	19.9	1798051	CTDS049	5173.2	20.0	955817	0	17	17	4.0		29.0		3886.0		148313.0		1107.0		370.0		9258.516871675802
283	2014-10-21T05:03:00	-24.4331	-25.0372	36.9	1798051	CTDS049	5173.2	37.1	955814	0	16	16	3.0		16.0		4432.0		176890.0		1103.0		294.0		9258.516871675802
284	2014-10-21T14:01:00	-25.5947	-25.0357	2.5	1798058	CTDS050	5165.4	2.5	955907	0	23	23	5.0		8.0		3193.0		155637.0		974.0		298.0		9387.822903212402
285	2014-10-21T14:01:00	-25.5947	-25.0357	4.7	1798058	CTDS050	5165.4	4.7	955904	0	22	22	3.0		8.0		3172.0		161988.0		942.0		266.0		9387.822903212402
286	2014-10-21T14:01:00	-25.5947	-25.0357	18.0	1798058	CTDS050	5165.4	18.1	955901	0	21	21	7.0		16.0		4043.0		152381.0		1134.0		292.0		9387.822903212402
287	2014-10-21T14:01:00	-25.5947	-25.0357	19.9	1798058	CTDS050	5165.4	20.0	955898	0	20	20	4.0		23.0		3713.0		155941.0		1052.0		325.0		9387.822903212402
288	2014-10-21T14:01:00	-25.5947	-25.0357	34.0	1798058	CTDS050	5165.4	34.2	955892	0	18	18	8.0		19.0		3632.0		176975.0		1306.0		390.0		9387.822903212402
289	2014-10-22T05:06:00	-27.7468	-25.0306	2.4	1798065	CTDS051	4902.8	2.4	955976	0	22	22	3.0		11.0		3062.0		143946.0		1177.0		422.0		9627.388970610822
290	2014-10-22T05:06:00	-27.7468	-25.0306	4.7	1798065	CTDS051	4902.8	4.7	955970	0	20	20	3.0		14.0		3206.0		141986.0		1177.0		318.0		9627.388970610822
291	2014-10-22T05:06:00	-27.7468	-25.0306	16.8	1798065	CTDS051	4902.8	16.9	955967	0	19	19	4.0		11.0		3260.0		130931.0		1129.0		364.0		9627.388970610822
292	2014-10-22T05:06:00	-27.7468	-25.0306	19.7	1798065	CTDS051	4902.8	19.8	955964	0	18	18	3.0		14.0		3622.0		134833.0		1129.0		321.0		9627.388970610822
293	2014-10-22T14:02:00	-29.154	-25.2756	3.0	1798072	CTDS052	5181.6	3.0	959936	0	23	23	3.0		14.0		2218.0		104667.0		845.0		474.0		9785.859091137863
294	2014-10-22T14:02:00	-29.154	-25.2756	17.2	1798072	CTDS052	5181.6	17.3	959930	0	21	21	6.0		15.0		2066.0		105149.0		824.0		486.0		9785.859091137863
295	2014-10-22T14:02:00	-29.154	-25.2756	20.5	1798072	CTDS052	5181.6	20.6	959927	0	20	20	0.0		8.0		2350.0		99650.0		860.0		429.0		9785.859091137863
296	2014-10-22T14:02:00	-29.154	-25.2756	32.3	1798072	CTDS052	5181.6	32.5	959921	0	18	18	4.0		4.0		2478.0		111010.0		907.0		353.0		9785.859091137863
297	2014-10-23T06:04:00	-31.3649	-26.0964	2.4	1798079	CTDS053	4706.6	2.4	960005	0	22	22	14.0		7.0		3955.0		181931.0		1774.0		517.0		10044.31415411266
298	2014-10-23T06:04:00	-31.3649	-26.0964	4.3	1798079	CTDS053	4706.6	4.3	959999	0	20	20	4.0		10.0		3955.0		182437.0		1575.0		457.0		10044.31415411266
299	2014-10-23T06:04:00	-31.3649	-26.0964	12.5	1798079	CTDS053	4706.6	12.6	959996	0	19	19	4.0		13.0		3828.0		178968.0		1831.0		448.0		10044.31415411266
300	2014-10-23T06:04:00	-31.3649	-26.0964	19.7	1798079	CTDS053	4706.6	19.8	959993	0	18	18	0.0		15.0		4029.0		181256.0		1720.0		409.0		10044.31415411266
301	2014-10-23T06:04:00	-31.3649	-26.0964	25.0	1798079	CTDS053	4706.6	25.2	959987	0	16	16	4.0		17.0		3902.0		180030.0		1803.0		401.0		10044.31415411266
302	2014-10-23T06:04:00	-31.3649	-26.0964	42.4	1798079	CTDS053	4706.6	42.7	959984	0	15	15	6.0		8.0		4840.0		190863.0		2275.0		389.0		10044.31415411266
303	2014-10-23T15:00:00	-32.7166	-26.6319	2.1	1798086	CTDS054	4166.7	2.1	960080	0	23	23	31.0		15.0		6520.0		153453.0		2434.0		469.0		10203.039354084587
304	2014-10-23T15:00:00	-32.7166	-26.6319	11.8	1798086	CTDS054	4166.7	11.9	960074	0	21	21	7.0		1.0		6544.0		153145.0		2477.0		457.0		10203.039354084587
305	2014-10-23T15:00:00	-32.7166	-26.6319	20.1	1798086	CTDS054	4166.7	20.2	960071	0	20	20	6.0		10.0		6775.0		155845.0		2470.0		660.0		10203.039354084587
306	2014-10-23T15:00:00	-32.7166	-26.6319	22.9	1798086	CTDS054	4166.7	23.1	960065	0	18	18	13.0		7.0		7055.0		158664.0		2523.0		582.0		10203.039354084587
307	2014-10-23T15:00:00	-32.7166	-26.6319	40.0	1798086	CTDS054	4166.7	40.3	960059	0	16	16	7.0		14.0		7232.0		157664.0		2552.0		643.0		10203.039354084587
308	2014-10-24T06:02:00	-34.6902	-27.4287	5.1	1798093	CTDS055	4252.8	5.1	960143	0	20	20	74.0		6.0		22395.0		124732.0		4821.0		918.0		10434.795566574843
309	2014-10-24T06:02:00	-34.6902	-27.4287	12.3	1798093	CTDS055	4252.8	12.4	960140	0	19	19	42.0		8.0		22720.0		126222.0		4721.0		831.0		10434.795566574843
310	2014-10-24T06:02:00	-34.6902	-27.4287	20.3	1798093	CTDS055	4252.8	20.4	960137	0	18	18	29.0		3.0		21156.0		124786.0		4810.0		805.0		10434.795566574843
311	2014-10-24T06:02:00	-34.6902	-27.4287	22.4	1798093	CTDS055	4252.8	22.6	960131	0	16	16	39.0		13.0		23197.0		126387.0		4861.0		783.0		10434.795566574843
312	2014-10-24T06:02:00	-34.6902	-27.4287	38.9	1798093	CTDS055	4252.8	39.2	960128	0	15	15	36.0		14.0		21839.0		127799.0		4974.0		873.0		10434.795566574843
313	2014-10-24T15:02:00	-35.7958	-27.8749	2.1	1798100	CTDS056	4164.3	2.1	960224	0	23	23	273.0		89.0		104838.0		142249.0		9881.0		2459.0		10564.38086579918
314	2014-10-24T15:02:00	-35.7958	-27.8749	8.9	1798100	CTDS056	4164.3	9.0	960218	0	21	21	213.0		85.0		113576.0		153052.0		9872.0		2178.0		10564.38086579918
315	2014-10-24T15:02:00	-35.7958	-27.8749	14.8	1798100	CTDS056	4164.3	14.9	960215	0	20	20	297.0		96.0		111348.0		149975.0		9887.0		2139.0		10564.38086579918
316	2014-10-24T15:02:00	-35.7958	-27.8749	19.8	1798100	CTDS056	4164.3	19.9	960212	0	19	19	266.0		61.0		118883.0		151874.0		10590.0		1972.0		10564.38086579918
317	2014-10-24T15:02:00	-35.7958	-27.8749	27.5	1798100	CTDS056	4164.3	27.7	960203	0	16	16	291.0		85.0		109828.0		142730.0		9973.0		2143.0		10564.38086579918
318	2014-10-24T15:02:00	-35.7958	-27.8749	37.4	1798100	CTDS056	4164.3	37.7	960200	0	15	15	238.0		82.0		113868.0		145124.0		10061.0		1692.0		10564.38086579918
319	2014-10-24T15:02:00	-35.7958	-27.8749	44.7	1798100	CTDS056	4164.3	45.0	960191	0	12	12	249.0		81.0		110841.0		135499.0		10387.0		1801.0		10564.38086579918
320	2014-10-24T15:02:00	-35.7958	-27.8749	48.4	1798100	CTDS056	4164.3	48.8	960182	0	9	9	227.0		71.0		125659.0		144124.0		11781.0		1824.0		10564.38086579918
321	2014-10-25T06:08:00	-37.8931	-28.7679	2.8	1798107	CTDS057	3824.5	2.8	960299	0	24	24	226.0		36.0		58572.0		2555.0		9217.0		1883.0		10811.02737265698
322	2014-10-25T06:08:00	-37.8931	-28.7679	4.1	1798107	CTDS057	3824.5	4.1	960287	0	20	20	210.0		43.0		59361.0		2611.0		9587.0		1798.0		10811.02737265698
323	2014-10-25T06:08:00	-37.8931	-28.7679	19.9	1798107	CTDS057	3824.5	20.1	960281	0	18	18	220.0		35.0		59039.0		2691.0		9724.0		1494.0		10811.02737265698
324	2014-10-25T06:08:00	-37.8931	-28.7679	25.8	1798107	CTDS057	3824.5	26.0	960272	0	15	15	256.0		39.0		60164.0		2779.0		9923.0		1558.0		10811.02737265698
325	2014-10-25T06:08:00	-37.8931	-28.7679	34.6	1798107	CTDS057	3824.5	34.9	960269	0	14	14	258.0		49.0		59926.0		2480.0		9622.0		1691.0		10811.02737265698
326	2014-10-25T06:08:00	-37.8931	-28.7679	39.4	1798107	CTDS057	3824.5	39.7	960266	0	13	13	214.0		42.0		61281.0		2728.0		9696.0		1804.0		10811.02737265698
327	2014-10-25T06:08:00	-37.8931	-28.7679	44.8	1798107	CTDS057	3824.5	45.1	960257	0	10	10	244.0		61.0		60216.0		2742.0		9747.0		1540.0		10811.02737265698
328	2014-10-25T15:07:00	-38.9613	-29.1674	2.5	1798114	CTDS058	4208.5	2.5	960368	0	23	23	227.0		35.0		47361.0		486.0		9144.0		1018.0		10934.934856833795
329	2014-10-25T15:07:00	-38.9613	-29.1674	5.0	1798114	CTDS058	4208.5	5.0	960365	0	22	22	185.0		26.0		46801.0		514.0		9115.0		1050.0		10934.934856833795
330	2014-10-25T15:07:00	-38.9613	-29.1674	9.1	1798114	CTDS058	4208.5	9.2	960362	0	21	21	192.0		40.0		47436.0		577.0		8930.0		1064.0		10934.934856833795
331	2014-10-25T15:07:00	-38.9613	-29.1674	16.0	1798114	CTDS058	4208.5	16.1	960359	0	20	20	233.0		22.0		47311.0		628.0		9394.0		999.0		10934.934856833795
332	2014-10-25T15:07:00	-38.9613	-29.1674	20.0	1798114	CTDS058	4208.5	20.2	960356	0	19	19	191.0		64.0		47852.0		650.0		9125.0		1081.0		10934.934856833795
333	2014-10-25T15:07:00	-38.9613	-29.1674	28.1	1798114	CTDS058	4208.5	28.3	960350	0	17	17	235.0		38.0		47065.0		536.0		9066.0		1068.0		10934.934856833795
334	2014-10-25T15:07:00	-38.9613	-29.1674	38.8	1798114	CTDS058	4208.5	39.1	960347	3	16	16	247.0		49.0		47305.0		663.0		9020.0		1167.0		10934.934856833795
335	2014-10-25T15:07:00	-38.9613	-29.1674	49.9	1798114	CTDS058	4208.5	50.3	960335	0	12	12	227.0		46.0		46929.0		646.0		9086.0		932.0		10934.934856833795
336	2014-10-26T06:18:00	-40.1	-30.9	2.6	1798121	CTDS059	4500.0	2.6	960443	0	24	24	196.0		36.0		37181.0		432.0		8995.0		1865.0		11130.371914206675
337	2014-10-26T06:18:00	-40.1	-30.9	9.9	1798121	CTDS059	4500.0	10.0	960431	0	20	20	191.0		48.0		36799.0		437.0		9010.0		1643.0		11130.371914206675
338	2014-10-26T06:18:00	-40.1	-30.9	17.6	1798121	CTDS059	4500.0	17.7	960428	0	19	19	239.0		39.0		37351.0		443.0		9045.0		1737.0		11130.371914206675
339	2014-10-26T06:18:00	-40.1	-30.9	19.4	1798121	CTDS059	4500.0	19.6	960425	0	18	18	172.0		32.0		37276.0		436.0		9084.0		1723.0		11130.371914206675
340	2014-10-26T06:18:00	-40.1	-30.9	30.1	1798121	CTDS059	4500.0	30.3	960419	4	15	16	203.0		49.0		37965.0		557.0		8981.0		1825.0		11130.371914206675
341	2014-10-26T06:18:00	-40.1	-30.9	49.9	1798121	CTDS059	4500.0	50.3	960413	0	14	14	267.0		43.0		37214.0		422.0		9158.0		1487.0		11130.371914206675
342	2014-10-26T15:06:00	-40.6855	-32.1033	2.7	1798128	CTDS060	4765.6	2.7	960512	0	23	23		N		N	37461.0		409.0			N		N	11251.431755419475
343	2014-10-26T15:06:00	-40.6855	-32.1033	7.9	1798128	CTDS060	4765.6	8.0	960506	0	21	21	277.0		22.0		36746.0		435.0		10195.0		2407.0		11251.431755419475
344	2014-10-26T15:06:00	-40.6855	-32.1033	14.1	1798128	CTDS060	4765.6	14.2	960503	0	20	20	312.0		35.0		37309.0		545.0		9892.0		3008.0		11251.431755419475
345	2014-10-26T15:06:00	-40.6855	-32.1033	20.4	1798128	CTDS060	4765.6	20.6	960500	0	19	19	291.0		29.0		37306.0		460.0		10428.0		2812.0		11251.431755419475
346	2014-10-26T15:06:00	-40.6855	-32.1033	24.6	1798128	CTDS060	4765.6	24.8	960494	0	17	17	295.0		43.0		37641.0		443.0		10467.0		2533.0		11251.431755419475
347	2014-10-26T15:06:00	-40.6855	-32.1033	32.0	1798128	CTDS060	4765.6	32.3	960491	0	16	16	295.0		32.0		37813.0		365.0		10647.0		2557.0		11251.431755419475
348	2014-10-26T15:06:00	-40.6855	-32.1033	40.4	1798128	CTDS060	4765.6	40.7	960482	0	13	13	306.0		32.0		38552.0		422.0		10629.0		2547.0		11251.431755419475
349	2014-10-26T15:06:00	-40.6855	-32.1033	43.0	1798128	CTDS060	4765.6	43.3	960473	0	10	10	258.0		22.0		38612.0		388.0		10823.0		2312.0		11251.431755419475
350	2014-10-27T06:05:00	-41.4699	-33.8796	2.1	1798135	CTDS061	4946.4	2.1	960587	0	24	24	196.0		37.0		44462.0		542.0		13600.0		2297.0		11424.178842154048
351	2014-10-27T06:05:00	-41.4699	-33.8796	4.3	1798135	CTDS061	4946.4	4.3	960575	0	20	20	186.0		33.0		42081.0		434.0		13566.0		1999.0		11424.178842154048
352	2014-10-27T06:05:00	-41.4699	-33.8796	10.1	1798135	CTDS061	4946.4	10.2	960572	0	19	19	200.0		40.0		43344.0		514.0		13502.0		2131.0		11424.178842154048
353	2014-10-27T06:05:00	-41.4699	-33.8796	17.2	1798135	CTDS061	4946.4	17.3	960569	0	18	18	180.0		40.0		41527.0		429.0		13483.0		2078.0		11424.178842154048
354	2014-10-27T06:05:00	-41.4699	-33.8796	19.5	1798135	CTDS061	4946.4	19.7	960566	0	17	17	197.0		30.0		42427.0		455.0		12969.0		2098.0		11424.178842154048
355	2014-10-27T06:05:00	-41.4699	-33.8796	29.9	1798135	CTDS061	4946.4	30.1	960560	0	15	15	200.0		24.0		40635.0		424.0		12815.0		2019.0		11424.178842154048
356	2014-10-27T06:05:00	-41.4699	-33.8796	40.9	1798135	CTDS061	4946.4	41.2	960557	0	14	14	240.0		36.0		42214.0		594.0		13872.0		2128.0		11424.178842154048
357	2014-10-27T06:05:00	-41.4699	-33.8796	50.0	1798135	CTDS061	4946.4	50.4	960551	0	12	12	248.0		41.0		46266.0		660.0		16148.0		2085.0		11424.178842154048
358	2014-10-27T15:30:00	-42.0805	-35.1019	4.9	1798142	CTDS062	4906.8	4.9	960653	0	22	22	175.0		79.0		65532.0		1909.0		15497.0		2330.0		11546.311095619683
359	2014-10-27T15:30:00	-42.0805	-35.1019	10.0	1798142	CTDS062	4906.8	10.1	960650	0	21	21	149.0		59.0		64692.0		1833.0		15459.0		2079.0		11546.311095619683
360	2014-10-27T15:30:00	-42.0805	-35.1019	17.9	1798142	CTDS062	4906.8	18.0	960647	0	20	20	187.0		73.0		65419.0		2002.0		15528.0		2248.0		11546.311095619683
361	2014-10-27T15:30:00	-42.0805	-35.1019	20.7	1798142	CTDS062	4906.8	20.9	960644	0	19	19	182.0		49.0		65844.0		1795.0		15794.0		2351.0		11546.311095619683
362	2014-10-27T15:30:00	-42.0805	-35.1019	30.5	1798142	CTDS062	4906.8	30.7	960638	0	17	17	199.0		53.0		66560.0		1857.0		15637.0		2417.0		11546.311095619683
363	2014-10-27T15:30:00	-42.0805	-35.1019	40.7	1798142	CTDS062	4906.8	41.0	960626	0	13	13	163.0		29.0		66792.0		1840.0		16108.0		2165.0		11546.311095619683
364	2014-10-28T06:26:00	-43.0037	-37.1397	2.1	1798149	CTDS063	5223.4	2.1	960725	0	22	22	262.0		55.0		28238.0		320.0		14632.0		2149.0		11742.511565997977
365	2014-10-28T06:26:00	-43.0037	-37.1397	4.9	1798149	CTDS063	5223.4	4.9	960719	0	20	20	225.0		32.0		27319.0		295.0		14690.0		2009.0		11742.511565997977
366	2014-10-28T06:26:00	-43.0037	-37.1397	7.9	1798149	CTDS063	5223.4	8.0	960716	0	19	19	240.0		49.0		27660.0		290.0		14762.0		2179.0		11742.511565997977
367	2014-10-28T06:26:00	-43.0037	-37.1397	14.2	1798149	CTDS063	5223.4	14.3	960713	0	18	18	230.0		43.0		28462.0		326.0		14512.0		2133.0		11742.511565997977
368	2014-10-28T06:26:00	-43.0037	-37.1397	19.7	1798149	CTDS063	5223.4	19.9	960710	0	17	17	249.0		47.0		28188.0		305.0		14582.0		2148.0		11742.511565997977
369	2014-10-28T06:26:00	-43.0037	-37.1397	25.3	1798149	CTDS063	5223.4	25.5	960704	0	15	15	205.0		52.0		27322.0		317.0		14316.0		1999.0		11742.511565997977
370	2014-10-28T06:26:00	-43.0037	-37.1397	35.7	1798149	CTDS063	5223.4	36.0	960701	0	14	14	259.0		41.0		27706.0		289.0		14342.0		2158.0		11742.511565997977
371	2014-10-28T06:26:00	-43.0037	-37.1397	45.4	1798149	CTDS063	5223.4	45.8	960698	0	13	13	281.0		37.0		26074.0		326.0		13332.0		1975.0		11742.511565997977
372	2014-10-28T15:05:00	-43.5872	-38.3892	1.5	1798156	CTDS064	5253.1	1.5	959468	0	23	23	140.0		22.0		25362.0		0.0		16676.0		2370.0		11862.791594750537
373	2014-10-28T15:05:00	-43.5872	-38.3892	8.5	1798156	CTDS064	5253.1	8.6	959462	0	21	21	180.0		9.0		24822.0		0.0		14880.0		2152.0		11862.791594750537
374	2014-10-28T15:05:00	-43.5872	-38.3892	15.9	1798156	CTDS064	5253.1	16.0	959459	0	20	20	174.0		13.0		24841.0		0.0		17078.0		2397.0		11862.791594750537
375	2014-10-28T15:05:00	-43.5872	-38.3892	20.4	1798156	CTDS064	5253.1	20.6	959456	0	19	19	152.0		10.0		25547.0		0.0		15395.0		1946.0		11862.791594750537
376	2014-10-28T15:05:00	-43.5872	-38.3892	27.6	1798156	CTDS064	5253.1	27.8	959450	0	17	17	196.0		18.0		25794.0		0.0		17356.0		2336.0		11862.791594750537
377	2014-10-28T15:05:00	-43.5872	-38.3892	37.5	1798156	CTDS064	5253.1	37.8	959447	0	16	16	172.0		15.0		25785.0		0.0		17721.0		2270.0		11862.791594750537
378	2014-10-28T15:05:00	-43.5872	-38.3892	42.3	1798156	CTDS064	5253.1	42.6	959438	0	13	13	168.0		10.0		25001.0		0.0		17170.0		2470.0		11862.791594750537
379	2014-10-28T15:05:00	-43.5872	-38.3892	48.6	1798156	CTDS064	5253.1	49.0	959429	0	10	10	178.0		19.0		24476.0		0.0		16846.0		2081.0		11862.791594750537
380	2014-10-29T06:05:00	-44.6259	-40.726	1.9	1798163	CTDS065	5096.9	1.9	959537	0	22	22	89.0		42.0		14923.0		0.0		37437.0		2060.0		12082.46601816718
381	2014-10-29T06:05:00	-44.6259	-40.726	4.2	1798163	CTDS065	5096.9	4.2	959531	0	20	20	115.0		23.0		14774.0		0.0		37446.0		2005.0		12082.46601816718
382	2014-10-29T06:05:00	-44.6259	-40.726	9.5	1798163	CTDS065	5096.9	9.6	959528	0	19	19	135.0		47.0		15235.0		0.0		37751.0		2210.0		12082.46601816718
383	2014-10-29T06:05:00	-44.6259	-40.726	14.4	1798163	CTDS065	5096.9	14.5	959525	0	18	18	108.0		35.0		14805.0		0.0		38131.0		2022.0		12082.46601816718
384	2014-10-29T06:05:00	-44.6259	-40.726	20.1	1798163	CTDS065	5096.9	20.3	959522	0	17	17	139.0		27.0		15290.0		0.0		37419.0		2152.0		12082.46601816718
385	2014-10-29T06:05:00	-44.6259	-40.726	27.9	1798163	CTDS065	5096.9	28.1	959516	0	15	15	105.0		38.0		14424.0		0.0		36499.0		2406.0		12082.46601816718
386	2014-10-29T06:05:00	-44.6259	-40.726	39.4	1798163	CTDS065	5096.9	39.7	959513	0	14	14	132.0		35.0		14286.0		0.0		34057.0		2201.0		12082.46601816718
387	2014-10-29T06:05:00	-44.6259	-40.726	44.6	1798163	CTDS065	5096.9	45.0	959507	0	12	12	114.0		27.0		13765.0		0.0		31668.0		2034.0		12082.46601816718
388	2014-10-29T06:05:00	-44.6259	-40.726	49.5	1798163	CTDS065	5096.9	49.9	959498	0	9	9	129.0		32.0		13410.0		0.0		29014.0		1922.0		12082.46601816718
389	2014-10-29T15:05:00	-45.2875	-42.1984	2.3	1798170	CTDS066	5204.2	2.3	959612	0	23	23	42.0		20.0		14135.0		0.0		36318.0		3194.0		12219.857379162451
390	2014-10-29T15:05:00	-45.2875	-42.1984	8.0	1798170	CTDS066	5204.2	8.1	959606	0	21	21	59.0		12.0		14045.0		0.0		36647.0		2938.0		12219.857379162451
391	2014-10-29T15:05:00	-45.2875	-42.1984	16.2	1798170	CTDS066	5204.2	16.3	959603	0	20	20	44.0		32.0		14541.0		0.0		35598.0		3104.0		12219.857379162451
392	2014-10-29T15:05:00	-45.2875	-42.1984	20.2	1798170	CTDS066	5204.2	20.4	959600	0	19	19	62.0		35.0		14439.0		0.0		36118.0		3503.0		12219.857379162451
393	2014-10-29T15:05:00	-45.2875	-42.1984	26.3	1798170	CTDS066	5204.2	26.5	959594	0	17	17	86.0		33.0		13212.0		0.0		31745.0		3015.0		12219.857379162451
394	2014-10-29T15:05:00	-45.2875	-42.1984	35.5	1798170	CTDS066	5204.2	35.8	959591	0	16	16	53.0		26.0		13336.0		0.0		31571.0		2930.0		12219.857379162451
395	2014-10-29T15:05:00	-45.2875	-42.1984	45.9	1798170	CTDS066	5204.2	46.3	959582	0	13	13	61.0		23.0		13189.0		0.0		30032.0		2842.0		12219.857379162451
396	2014-10-30T06:02:00	-46.0724	-44.2095	2.0	1798177	CTDS067	5194.8	2.0	959687	0	24	24	123.0		31.0		16049.0		0.0		34709.0		4112.0		12399.016926668597
397	2014-10-30T06:02:00	-46.0724	-44.2095	7.7	1798177	CTDS067	5194.8	7.8	959675	0	20	20	112.0		22.0		15554.0		0.0		35831.0		3970.0		12399.016926668597
398	2014-10-30T06:02:00	-46.0724	-44.2095	13.6	1798177	CTDS067	5194.8	13.7	959672	0	19	19	120.0		56.0		16270.0		0.0		35290.0		4112.0		12399.016926668597
399	2014-10-30T06:02:00	-46.0724	-44.2095	19.6	1798177	CTDS067	5194.8	19.8	959669	0	18	18	112.0		45.0		16102.0		0.0		35351.0		3964.0		12399.016926668597
400	2014-10-30T06:02:00	-46.0724	-44.2095	23.6	1798177	CTDS067	5194.8	23.8	959666	0	17	17	106.0		44.0		16317.0		0.0		34210.0		4084.0		12399.016926668597
401	2014-10-30T06:02:00	-46.0724	-44.2095	31.5	1798177	CTDS067	5194.8	31.8	959663	0	16	16	95.0		41.0		16461.0		0.0		32953.0		3258.0		12399.016926668597
402	2014-10-30T06:02:00	-46.0724	-44.2095	36.9	1798177	CTDS067	5194.8	37.2	959657	0	14	14	84.0		54.0		14809.0		0.0		27739.0		2755.0		12399.016926668597
403	2014-10-30T06:02:00	-46.0724	-44.2095	41.7	1798177	CTDS067	5194.8	42.0	959648	0	11	11	54.0		18.0		11321.0		0.0		19288.0		1578.0		12399.016926668597
404	2014-10-31T15:15:00	-48.2452	-50.3406	5.0	1798184	CTDS068	6072.2	5.0	959810	0	22	22	269.0		70.0		10940.0		0.0		16546.0		1270.0		12922.340581739905
405	2014-10-31T15:15:00	-48.2452	-50.3406	12.0	1798184	CTDS068	6072.2	12.1	959807	0	21	21	257.0		73.0		10912.0		0.0		16924.0		1172.0		12922.340581739905
406	2014-10-31T15:15:00	-48.2452	-50.3406	20.2	1798184	CTDS068	6072.2	20.4	959801	0	19	19	334.0		92.0		10927.0		0.0		16637.0		1291.0		12922.340581739905
407	2014-10-31T15:15:00	-48.2452	-50.3406	36.2	1798184	CTDS068	6072.2	36.5	959798	0	18	18	330.0		65.0		10770.0		0.0		16882.0		1286.0		12922.340581739905
408	2014-10-31T15:15:00	-48.2452	-50.3406	41.9	1798184	CTDS068	6072.2	42.3	959789	0	15	15	347.0		103.0		10930.0		0.0		16517.0		1388.0		12922.340581739905
409	2014-10-31T15:15:00	-48.2452	-50.3406	48.4	1798184	CTDS068	6072.2	48.8	959783	0	13	13	373.0		73.0		10605.0		0.0		16612.0		1308.0		12922.340581739905
410	2014-11-01T07:07:00	-49.5799	-53.0707	3.1	1798191	CTDS069	2037.8	3.1	959879	0	23	23	40.0		160.0		2436.0		0.0		16786.0		1682.0		13171.271983583938
411	2014-11-01T07:07:00	-49.5799	-53.0707	9.9	1798191	CTDS069	2037.8	10.0	959870	0	20	20	25.0		196.0		2505.0		0.0		17147.0		1790.0		13171.271983583938
412	2014-11-01T07:07:00	-49.5799	-53.0707	15.4	1798191	CTDS069	2037.8	15.5	959867	0	19	19	33.0		140.0		2315.0		0.0		16651.0		1828.0		13171.271983583938
413	2014-11-01T07:07:00	-49.5799	-53.0707	19.9	1798191	CTDS069	2037.8	20.1	959864	0	18	18	39.0		154.0		2335.0		0.0		17185.0		1814.0		13171.271983583938
414	2014-11-01T07:07:00	-49.5799	-53.0707	30.2	1798191	CTDS069	2037.8	30.5	959861	0	17	17	28.0		176.0		2262.0		0.0		16798.0		1818.0		13171.271983583938
415	2014-11-01T07:07:00	-49.5799	-53.0707	40.7	1798191	CTDS069	2037.8	41.1	959858	0	16	16	16.0		135.0		2040.0		0.0		16528.0		1866.0		13171.271983583938
416	2014-11-01T16:04:00	-50.2593	-54.5295	3.0	1798198	CTDS070	1327.5	3.0	959762	0	22	22	64.0		257.0		2242.0		0.0		9500.0		4596.0		13300.313642378233
417	2014-11-01T16:04:00	-50.2593	-54.5295	9.9	1798198	CTDS070	1327.5	10.0	959756	0	20	20	30.0		202.0		2326.0		0.0		9304.0		4256.0		13300.313642378233
418	2014-11-01T16:04:00	-50.2593	-54.5295	15.6	1798198	CTDS070	1327.5	15.7	959753	0	19	19	45.0		249.0		2317.0		0.0		9738.0		4904.0		13300.313642378233
419	2014-11-01T16:04:00	-50.2593	-54.5295	20.6	1798198	CTDS070	1327.5	20.8	959750	0	18	18	26.0		208.0		2158.0		0.0		9747.0		4916.0		13300.313642378233
420	2014-11-01T16:04:00	-50.2593	-54.5295	25.5	1798198	CTDS070	1327.5	25.7	959747	0	17	17	59.0		250.0		2133.0		0.0		9405.0		4829.0		13300.313642378233
421	2014-11-01T16:04:00	-50.2593	-54.5295	30.5	1798198	CTDS070	1327.5	30.8	959744	0	16	16	34.0		219.0		2219.0		0.0		9757.0		4969.0		13300.313642378233
422	2014-11-01T16:04:00	-50.2593	-54.5295	35.7	1798198	CTDS070	1327.5	36.0	959735	0	13	13	37.0		208.0		2175.0		0.0		9355.0		4719.0		13300.313642378233
423	2014-11-01T16:04:00	-50.2593	-54.5295	45.9	1798198	CTDS070	1327.5	46.3	959732	0	12	12	31.0		89.0		1640.0		0.0		5359.0		2289.0		13300.313642378233
