# Supplementary material for: Understanding opposing predictions of Prochlorococcus in a changing climate
Source: Nat Commun. 2023 Mar 15;14:1445. doi: 10.1038/s41467-023-36928-9 (PMC10017810; doi:10.1038/s41467-023-36928-9)
Supplement: Supplementary file 4 — Supplementary Code [file 41467_2023_36928_MOESM4_ESM.zip › Supplemental Code/Cruises/AMT25.csv]

	time	lat	lon	depth	bodc_station	original_station	water_depth	bottle_pressure	BODC_bottle_code	bottle_flag	rosette_position	firing_sequence	cryptophyceae_abundance_J79A0596	cryptophyceae_abundance_J79A0596_flag	prymnesiophyceae_abundance_P490A00Z	prymnesiophyceae_abundance_P490A00Z_flag	synechococcus_abundance_P700A90Z_Tarran	prochlorococcus_abundance_P701A90Z_Tarran	prochlorococcus_abundance_P701A90Z_Tarran_flag	picoeukaryotic_abundance_PYEUA00A_Tarran	nanoeukaryotic_abundance_X726A86B	nanoeukaryotic_abundance_X726A86B_flag	distance
0	2015-09-19T04:09:00	48.4093	-9.1979	3.6	1817161	CTD_S002	155.2	3.6	1010681	0	22	22		N		N	72782	190.0		5119		N	0.0
1	2015-09-19T04:09:00	48.4093	-9.1979	6.7	1817161	CTD_S002	155.2	6.8	1010669	0	18	18		N		N	75914	49.0		4919		N	0.0
2	2015-09-19T04:09:00	48.4093	-9.1979	15.5	1817161	CTD_S002	155.2	15.6	1010663	0	16	16		N		N	74487	146.0		4413		N	0.0
3	2015-09-19T04:09:00	48.4093	-9.1979	23.6	1817161	CTD_S002	155.2	23.8	1010660	0	15	15		N		N	73503	242.0		4454		N	0.0
4	2015-09-19T04:09:00	48.4093	-9.1979	30.7	1817161	CTD_S002	155.2	31.0	1010657	0	14	14		N		N	73193	0.0		4719		N	0.0
5	2015-09-19T04:09:00	48.4093	-9.1979	39.4	1817161	CTD_S002	155.2	39.7	1010648	0	11	11		N		N	72637	49.0		4606		N	0.0
6	2015-09-19T04:09:00	48.4093	-9.1979	40.9	1817161	CTD_S002	155.2	41.3	1010642	0	9	9		N		N	73271	94.0		4705		N	0.0
7	2015-09-19T13:03:00	47.5095	-11.0623	2.7	1817168	CTD_S003	4540.2	2.7	1010753	0	22	22		N		N	26163	104.0		11667		N	171.31313574084066
8	2015-09-19T13:03:00	47.5095	-11.0623	5.8	1817168	CTD_S003	4540.2	5.8	1010750	0	21	21		N		N	28676	52.0		11931		N	171.31313574084066
9	2015-09-19T13:03:00	47.5095	-11.0623	20.7	1817168	CTD_S003	4540.2	20.9	1010741	0	18	18		N		N	25231	104.0		11301		N	171.31313574084066
10	2015-09-19T13:03:00	47.5095	-11.0623	25.3	1817168	CTD_S003	4540.2	25.5	1010732	0	15	15		N		N	29432	59.0		11197		N	171.31313574084066
11	2015-09-19T13:03:00	47.5095	-11.0623	34.7	1817168	CTD_S003	4540.2	35.0	1010729	0	14	14		N		N	26726	0.0		9160		N	171.31313574084066
12	2015-09-19T13:03:00	47.5095	-11.0623	46.7	1817168	CTD_S003	4540.2	47.1	1010726	0	13	13		N		N	17573	48.0		3837		N	171.31313574084066
13	2015-09-20T04:04:00	46.2764	-12.9354	2.9	1817175	CTD_S004	4191.9	2.9	1010822	0	22	22		N		N	31756	206444.0		13917		N	369.1620832028891
14	2015-09-20T04:04:00	46.2764	-12.9354	6.0	1817175	CTD_S004	4191.9	6.0	1010819	0	21	21		N		N	28147	199939.0		13782		N	369.1620832028891
15	2015-09-20T04:04:00	46.2764	-12.9354	13.8	1817175	CTD_S004	4191.9	13.9	1010810	0	18	18		N		N	29590	205604.0		14441		N	369.1620832028891
16	2015-09-20T04:04:00	46.2764	-12.9354	21.1	1817175	CTD_S004	4191.9	21.3	1010798	0	14	14		N		N	26052	201110.0		14527		N	369.1620832028891
17	2015-09-20T04:04:00	46.2764	-12.9354	23.5	1817175	CTD_S004	4191.9	23.7	1010795	0	13	13		N		N	26884	196486.0		14045		N	369.1620832028891
18	2015-09-20T04:04:00	46.2764	-12.9354	30.2	1817175	CTD_S004	4191.9	30.5	1010792	0	12	12		N		N	23899	185143.0		13049		N	369.1620832028891
19	2015-09-20T04:04:00	46.2764	-12.9354	40.9	1817175	CTD_S004	4191.9	41.2	1010786	0	10	10		N		N	26395	181060.0		13368		N	369.1620832028891
20	2015-09-20T13:05:00	45.5933	-13.9912	3.3	1817182	CTD_S005	4780.9	3.3	1010894	0	22	22		N		N	27597	276876.0		16786		N	480.80141117729863
21	2015-09-20T13:05:00	45.5933	-13.9912	5.9	1817182	CTD_S005	4780.9	5.9	1010891	0	21	21		N		N	25185	279418.0		18308		N	480.80141117729863
22	2015-09-20T13:05:00	45.5933	-13.9912	21.3	1817182	CTD_S005	4780.9	21.5	1010885	0	19	19		N		N	22814	251002.0		17440		N	480.80141117729863
23	2015-09-20T13:05:00	45.5933	-13.9912	35.8	1817182	CTD_S005	4780.9	36.1	1010873	0	15	15		N		N	15467	183733.0		13265		N	480.80141117729863
24	2015-09-20T13:05:00	45.5933	-13.9912	38.0	1817182	CTD_S005	4780.9	38.3	1010870	0	14	14		N		N	13668	153823.0		12593		N	480.80141117729863
25	2015-09-21T04:10:00	44.455	-15.6897	2.8	1817189	CTD_S006	4566.4	2.8	1010966	0	22	22		N		N	16262	141761.0		11896		N	664.961819547517
26	2015-09-21T04:10:00	44.455	-15.6897	5.2	1817189	CTD_S006	4566.4	5.2	1010963	0	21	21		N		N	15642	137067.0		2216		N	664.961819547517
27	2015-09-21T04:10:00	44.455	-15.6897	13.1	1817189	CTD_S006	4566.4	13.2	1010957	0	19	19		N		N	15610	137504.0		8922		N	664.961819547517
28	2015-09-21T04:10:00	44.455	-15.6897	14.3	1817189	CTD_S006	4566.4	14.4	1010954	0	18	18		N		N	14993	142680.0		11857		N	664.961819547517
29	2015-09-21T04:10:00	44.455	-15.6897	29.6	1817189	CTD_S006	4566.4	29.8	1010948	0	16	16		N		N	14901	158013.0		12695		N	664.961819547517
30	2015-09-21T04:10:00	44.455	-15.6897	36.0	1817189	CTD_S006	4566.4	36.3	1010939	0	13	13		N		N	16071	155052.0		15327		N	664.961819547517
31	2015-09-21T04:10:00	44.455	-15.6897	39.8	1817189	CTD_S006	4566.4	40.1	1010936	0	12	12		N		N	12598	125829.0		10709		N	664.961819547517
32	2015-09-21T13:06:00	43.7119	-16.7791	3.6	1817196	CTD_S007	3666.6	3.6	1011041	0	22	22		N		N	7233	169412.0		4850		N	785.0902209379117
33	2015-09-21T13:06:00	43.7119	-16.7791	5.5	1817196	CTD_S007	3666.6	5.5	1011038	0	21	21		N		N	7436	159098.0		4757		N	785.0902209379117
34	2015-09-21T13:06:00	43.7119	-16.7791	19.1	1817196	CTD_S007	3666.6	19.3	1011032	0	19	19		N		N	7123	159856.0		5107		N	785.0902209379117
35	2015-09-21T13:06:00	43.7119	-16.7791	32.9	1817196	CTD_S007	3666.6	33.2	1011029	0	18	18		N		N	4683	90071.0		3062		N	785.0902209379117
36	2015-09-21T13:06:00	43.7119	-16.7791	45.1	1817196	CTD_S007	3666.6	45.5	1011026	0	17	17		N		N	3827	98032.0		2954		N	785.0902209379117
37	2015-09-22T04:01:00	42.3078	-18.8061	2.7	1817203	CTD_S008	4440.7	2.7	1011113	0	22	22		N		N	8145	306104.0		5405		N	1012.3642443803412
38	2015-09-22T04:01:00	42.3078	-18.8061	5.2	1817203	CTD_S008	4440.7	5.2	1011110	0	21	21		N		N	8151	299831.0		5235		N	1012.3642443803412
39	2015-09-22T04:01:00	42.3078	-18.8061	20.7	1817203	CTD_S008	4440.7	20.9	1011104	0	19	19		N		N	6441	333247.0		5710		N	1012.3642443803412
40	2015-09-22T04:01:00	42.3078	-18.8061	35.7	1817203	CTD_S008	4440.7	36.0	1011101	0	18	18		N		N	7013	229670.0		6218		N	1012.3642443803412
41	2015-09-22T13:00:00	41.5246	-19.8713	2.4	1817210	CTD_S009	3982.4	2.4	1011185	0	22	22		N		N	10580	180417.0		3468		N	1136.4056434140425
42	2015-09-22T13:00:00	41.5246	-19.8713	5.2	1817210	CTD_S009	3982.4	5.2	1011182	0	21	21		N		N	6265	185105.0		3684		N	1136.4056434140425
43	2015-09-22T13:00:00	41.5246	-19.8713	15.2	1817210	CTD_S009	3982.4	15.3	1011176	0	19	19		N		N	7525	177591.0		3491		N	1136.4056434140425
44	2015-09-22T13:00:00	41.5246	-19.8713	26.2	1817210	CTD_S009	3982.4	26.4	1011173	0	18	18		N		N	6325	180727.0		3671		N	1136.4056434140425
45	2015-09-22T13:00:00	41.5246	-19.8713	35.1	1817210	CTD_S009	3982.4	35.4	1011167	0	16	16		N		N	6833	164512.0		6121		N	1136.4056434140425
46	2015-09-22T13:00:00	41.5246	-19.8713	46.6	1817210	CTD_S009	3982.4	47.0	1011164	0	15	15		N		N	11823	100981.0		16331		N	1136.4056434140425
47	2015-09-23T04:05:00	40.0436	-21.9261	2.5	1817217	CTD_S010	4158.1	2.5	1011257	0	22	22		N		N	5301	554517.0		2018		N	1375.5177196791365
48	2015-09-23T04:05:00	40.0436	-21.9261	5.3	1817217	CTD_S010	4158.1	5.3	1011254	0	21	21		N		N	3802	553202.0		2063		N	1375.5177196791365
49	2015-09-23T04:05:00	40.0436	-21.9261	14.9	1817217	CTD_S010	4158.1	15.0	1011248	0	19	19		N		N	6753	562224.0		2306		N	1375.5177196791365
50	2015-09-23T04:05:00	40.0436	-21.9261	33.2	1817217	CTD_S010	4158.1	33.5	1011245	0	18	18		N		N	5382	563450.0		2344		N	1375.5177196791365
51	2015-09-23T04:05:00	40.0436	-21.9261	44.7	1817217	CTD_S010	4158.1	45.1	1011242	0	17	17		N		N	6604	565908.0		2443		N	1375.5177196791365
52	2015-09-23T12:59:00	39.2032	-23.0456	2.6	1817224	CTD_S011	4054.7	2.6	1011329	0	22	22		N		N	1517	81438.0		3218		N	1509.5534054136608
53	2015-09-23T12:59:00	39.2032	-23.0456	5.6	1817224	CTD_S011	4054.7	5.6	1011326	0	21	21		N		N	1509	82990.0		3604		N	1509.5534054136608
54	2015-09-23T12:59:00	39.2032	-23.0456	25.4	1817224	CTD_S011	4054.7	25.6	1011317	0	18	18		N		N	1965	87947.0		4812		N	1509.5534054136608
55	2015-09-23T12:59:00	39.2032	-23.0456	45.6	1817224	CTD_S011	4054.7	46.0	1011314	0	17	17		N		N	967	59347.0		2531		N	1509.5534054136608
56	2015-09-24T04:02:00	37.6887	-25.0589	2.9	1817231	CTD_S012	2204.8	2.9	1011401	0	22	22		N		N	3711	127373.0		402		N	1752.9290773060075
57	2015-09-24T04:02:00	37.6887	-25.0589	6.1	1817231	CTD_S012	2204.8	6.1	1011398	0	21	21		N		N	2744	140348.0		375		N	1752.9290773060075
58	2015-09-24T04:02:00	37.6887	-25.0589	23.2	1817231	CTD_S012	2204.8	23.4	1011392	0	19	19		N		N	2925	148501.0		442		N	1752.9290773060075
59	2015-09-24T04:02:00	37.6887	-25.0589	40.0	1817231	CTD_S012	2204.8	40.3	1011389	0	18	18		N		N	2419	185211.0		696		N	1752.9290773060075
60	2015-09-24T13:04:00	37.5058	-26.6566	2.5	1817238	CTD_S013	2314.2	2.5	1011473	0	22	22	0.0		3.0		5430	167253.0		1001	78.0		1895.3072906966174
61	2015-09-24T13:04:00	37.5058	-26.6566	5.0	1817238	CTD_S013	2314.2	5.0	1011470	0	21	21	4.0		0.0		7197	225262.0		1074	83.0		1895.3072906966174
62	2015-09-24T13:04:00	37.5058	-26.6566	10.4	1817238	CTD_S013	2314.2	10.5	1011467	0	20	20	6.0		3.0		6611	222753.0		1119	84.0		1895.3072906966174
63	2015-09-24T13:04:00	37.5058	-26.6566	20.2	1817238	CTD_S013	2314.2	20.4	1011464	0	19	19	3.0		1.0		6243	205037.0		1202	64.0		1895.3072906966174
64	2015-09-24T13:04:00	37.5058	-26.6566	25.3	1817238	CTD_S013	2314.2	25.5	1011461	0	18	18	14.0		0.0		6060	182275.0		2779	94.0		1895.3072906966174
65	2015-09-24T13:04:00	37.5058	-26.6566	40.1	1817238	CTD_S013	2314.2	40.4	1011458	0	17	17	3.0		3.0		6453	148924.0		3372	126.0		1895.3072906966174
66	2015-09-24T13:04:00	37.5058	-26.6566	45.4	1817238	CTD_S013	2314.2	45.7	1011455	0	16	16	1.0		0.0		2903	132852.0		3269	85.0		1895.3072906966174
67	2015-09-25T04:01:00	36.8376	-29.9555	2.6	1817245	CTD_S014	3297.5	2.6	1011545	0	22	22	3.0		1.0		4748	99038.0		567	148.0		2197.227725469549
68	2015-09-25T04:01:00	36.8376	-29.9555	5.4	1817245	CTD_S014	3297.5	5.4	1011542	0	21	21	3.0		4.0		6112	207765.0		731	78.0		2197.227725469549
69	2015-09-25T04:01:00	36.8376	-29.9555	13.3	1817245	CTD_S014	3297.5	13.4	1011539	0	20	20	13.0		3.0		5806	197132.0		759	116.0		2197.227725469549
70	2015-09-25T04:01:00	36.8376	-29.9555	25.4	1817245	CTD_S014	3297.5	25.6	1011536	0	19	19	4.0		4.0		5544	221100.0		793	115.0		2197.227725469549
71	2015-09-25T04:01:00	36.8376	-29.9555	30.8	1817245	CTD_S014	3297.5	31.0	1011533	0	18	18	6.0		6.0		4783	225682.0		825	129.0		2197.227725469549
72	2015-09-25T18:42:00	36.2466	-32.761	2.0	1817252	CTD_S015	2237.3	2.0	1011587	0	24	24	7.0		4.0		4774	203209.0		549	118.0		2456.6173077720623
73	2015-09-27T06:00:00	36.2286	-32.7719	2.8	1817259	CTD_S016	2271.1	2.8	1011653	0	22	22	16.0		1.0		4336	212176.0		731	96.0		2458.8472450468853
74	2015-09-27T06:00:00	36.2286	-32.7719	5.4	1817259	CTD_S016	2271.1	5.4	1011650	0	21	21	16.0		4.0		5050	207425.0		585	62.0		2458.8472450468853
75	2015-09-27T06:00:00	36.2286	-32.7719	17.1	1817259	CTD_S016	2271.1	17.2	1011647	0	20	20	19.0		0.0		4983	181910.0		513	51.0		2458.8472450468853
76	2015-09-27T06:00:00	36.2286	-32.7719	30.3	1817259	CTD_S016	2271.1	30.5	1011644	0	19	19	1.0		4.0		4718	180316.0		803	90.0		2458.8472450468853
77	2015-09-28T04:05:00	35.6113	-34.1666	7.8	1817266	CTD_S017	2131.4	7.9	1011725	0	22	22	6.0		4.0		3323	170479.0		629	68.0		2602.130338661109
78	2015-09-28T04:05:00	35.6113	-34.1666	15.9	1817266	CTD_S017	2131.4	16.0	1011722	0	21	21	1.0		10.0		3419	213482.0		651	70.0		2602.130338661109
79	2015-09-28T04:05:00	35.6113	-34.1666	27.8	1817266	CTD_S017	2131.4	28.0	1011719	0	20	20	1.0		0.0		3419	158067.0		661	88.0		2602.130338661109
80	2015-09-28T04:05:00	35.6113	-34.1666	45.6	1817266	CTD_S017	2131.4	45.9	1011716	0	19	19	3.0		0.0		3387	180304.0		583	70.0		2602.130338661109
81	2015-09-28T13:06:00	35.0636	-35.4433	5.5	1817273	CTD_S018	2871.2	5.5	1011797	0	22	22	13.0		3.0		3514	135559.0		421	55.0		2733.118772268396
82	2015-09-28T13:06:00	35.0636	-35.4433	15.2	1817273	CTD_S018	2871.2	15.3	1011791	0	20	20	3.0		3.0		3770	139505.0		516	87.0		2733.118772268396
83	2015-09-28T13:06:00	35.0636	-35.4433	25.4	1817273	CTD_S018	2871.2	25.6	1011788	0	19	19	6.0		1.0		3658	126486.0		497	97.0		2733.118772268396
84	2015-09-28T13:06:00	35.0636	-35.4433	45.3	1817273	CTD_S018	2871.2	45.6	1011785	0	18	18	6.0		6.0		4073	206214.0		374	100.0		2733.118772268396
85	2015-09-29T04:04:00	33.9988	-37.575	7.5	1817280	CTD_S019	2214.6	7.6	1011869	0	22	22	3.0		6.0		2395	136650.0		617	118.0		2961.7338200601403
86	2015-09-29T04:04:00	33.9988	-37.575	13.1	1817280	CTD_S019	2214.6	13.2	1011866	0	21	21	4.0		1.0		2573	143835.0		530	68.0		2961.7338200601403
87	2015-09-29T04:04:00	33.9988	-37.575	22.5	1817280	CTD_S019	2214.6	22.7	1011863	0	20	20	3.0		6.0		1942	128026.0		538	104.0		2961.7338200601403
88	2015-09-29T04:04:00	33.9988	-37.575	32.8	1817280	CTD_S019	2214.6	33.0	1011860	0	19	19	1.0		7.0		2346	139612.0		549	68.0		2961.7338200601403
89	2015-09-29T12:59:00	33.2215	-38.9216	5.1	1817287	CTD_S020	2023.5	5.1	1011941	0	22	22	11.0		7.0		5113	113236.0		1654	121.0		3113.628114957783
90	2015-09-29T12:59:00	33.2215	-38.9216	15.2	1817287	CTD_S020	2023.5	15.3	1011938	0	21	21	10.0		4.0		5858	119903.0		537	82.0		3113.628114957783
91	2015-09-29T12:59:00	33.2215	-38.9216	26.9	1817287	CTD_S020	2023.5	27.1	1011935	0	20	20	3.0		4.0		4822	104126.0		531	103.0		3113.628114957783
92	2015-09-29T12:59:00	33.2215	-38.9216	47.6	1817287	CTD_S020	2023.5	47.9	1011932	0	19	19	1.0		4.0		4919	111570.0		486	54.0		3113.628114957783
93	2015-09-30T04:02:00	31.151	-40.9179	4.3	1817294	CTD_S021	2727.3	4.3	1009076	0	23	23	3.0		7.0		4595	95356.0		601	99.0		3411.1055746830993
94	2015-09-30T04:02:00	31.151	-40.9179	17.3	1817294	CTD_S021	2727.3	17.4	1009070	0	21	21	3.0		3.0		5388	92427.0		463	65.0		3411.1055746830993
95	2015-09-30T04:02:00	31.151	-40.9179	32.3	1817294	CTD_S021	2727.3	32.5	1009067	0	20	20	8.0		8.0		4560	85709.0		575	109.0		3411.1055746830993
96	2015-09-30T13:00:00	30.1005	-41.9392	2.7	1817301	CTD_S022	2997.5	2.7	1009145	9	22	22	5.0		4.0		5065	50418.0		388	65.0		3563.569925074645
97	2015-09-30T13:00:00	30.1005	-41.9392	16.4	1817301	CTD_S022	2997.5	16.5	1009142	9	21	21	4.0		1.0		6005	47198.0		383	87.0		3563.569925074645
98	2015-09-30T13:00:00	30.1005	-41.9392	29.1	1817301	CTD_S022	2997.5	29.3	1009139	9	20	20	3.0		0.0		5909	43594.0		414	76.0		3563.569925074645
99	2015-09-30T13:00:00	30.1005	-41.9392	35.3	1817301	CTD_S022	2997.5	35.5	1009136	9	19	19	1.0		3.0		5178	44291.0		382	72.0		3563.569925074645
100	2015-10-01T04:03:00	28.2558	-42.3096	5.1	1817308	CTD_S023	2995.2	5.1	1009217	0	22	22	1.0		7.0		5716	53598.0		484	80.0		3772.0483134660353
101	2015-10-01T04:03:00	28.2558	-42.3096	23.0	1817308	CTD_S023	2995.2	23.2	1009214	0	21	21	0.0		1.0		5994	41392.0		444	76.0		3772.0483134660353
102	2015-10-01T04:03:00	28.2558	-42.3096	32.9	1817308	CTD_S023	2995.2	33.1	1009211	0	20	20	1.0		0.0		5985	48226.0		488	88.0		3772.0483134660353
103	2015-10-01T12:56:00	27.4746	-41.1108	2.8	1817315	CTD_S024	4363.8	2.8	1009289	0	22	22	3.0		3.0		3791	52354.0		396	122.0		3918.608883488046
104	2015-10-01T12:56:00	27.4746	-41.1108	10.2	1817315	CTD_S024	4363.8	10.3	1009286	0	21	21	3.0		8.0		3825	50681.0		415	99.0		3918.608883488046
105	2015-10-01T12:56:00	27.4746	-41.1108	17.3	1817315	CTD_S024	4363.8	17.4	1009283	0	20	20	1.0		1.0		3531	45175.0		402	85.0		3918.608883488046
106	2015-10-01T12:56:00	27.4746	-41.1108	25.3	1817315	CTD_S024	4363.8	25.5	1009280	0	19	19	5.0		7.0		3926	46881.0		443	111.0		3918.608883488046
107	2015-10-01T12:56:00	27.4746	-41.1108	31.0	1817315	CTD_S024	4363.8	31.2	1009277	0	18	18	7.0		4.0		3674	46755.0		417	108.0		3918.608883488046
108	2015-10-02T04:02:00	25.9342	-38.827	2.5	1817322	CTD_S025	4837.3	2.5	1009361	0	22	22	1.0		7.0		1261	89202.0		601	96.0		4203.181626975407
109	2015-10-02T04:02:00	25.9342	-38.827	5.0	1817322	CTD_S025	4837.3	5.0	1009358	0	21	21	3.0		8.0		1643	105764.0		700	129.0		4203.181626975407
110	2015-10-02T04:02:00	25.9342	-38.827	15.3	1817322	CTD_S025	4837.3	15.4	1009355	0	20	20	3.0		4.0		1748	101200.0		624	74.0		4203.181626975407
111	2015-10-02T04:02:00	25.9342	-38.827	30.2	1817322	CTD_S025	4837.3	30.4	1009352	0	19	19	1.0		4.0		1774	101661.0		547	85.0		4203.181626975407
112	2015-10-02T04:02:00	25.9342	-38.827	40.7	1817322	CTD_S025	4837.3	41.0	1009349	0	18	18	3.0		13.0		2008	102321.0		629	119.0		4203.181626975407
113	2015-10-02T10:24:00	25.4532	-38.0744	2.6	1817329	CTD_S026	5430.4	2.6	1009433	0	22	22	3.0		4.0		2791	143940.0		579	158.0		4295.7354768588375
114	2015-10-02T10:24:00	25.4532	-38.0744	5.0	1817329	CTD_S026	5430.4	5.0	1009430	0	21	21	1.0		1.0		3034	143279.0		639	153.0		4295.7354768588375
115	2015-10-02T10:24:00	25.4532	-38.0744	13.5	1817329	CTD_S026	5430.4	13.6	1009427	0	20	20	3.0		4.0		3182	145166.0		533	147.0		4295.7354768588375
116	2015-10-02T10:24:00	25.4532	-38.0744	20.3	1817329	CTD_S026	5430.4	20.4	1009421	0	18	18	0.0		3.0		2939	150635.0		605	124.0		4295.7354768588375
117	2015-10-02T10:24:00	25.4532	-38.0744	25.3	1817329	CTD_S026	5430.4	25.5	1009418	0	17	17	0.0		4.0		2704	149583.0		584	161.0		4295.7354768588375
118	2015-10-02T10:24:00	25.4532	-38.0744	43.2	1817329	CTD_S026	5430.4	43.5	1009415	0	16	16	1.0		1.0		2660	162059.0		481	115.0		4295.7354768588375
119	2015-10-02T10:24:00	25.4532	-38.0744	48.5	1817329	CTD_S026	5430.4	48.8	1009412	0	15	15	1.0		6.0		3017	167919.0		458	144.0		4295.7354768588375
120	2015-10-03T04:10:00	23.8985	-35.7556	2.6	1817336	CTD_S027	5512.6	2.6	1009505	0	22	22	6.0		7.0		1680	126653.0		609	137.0		4587.224382005534
121	2015-10-03T04:10:00	23.8985	-35.7556	6.0	1817336	CTD_S027	5512.6	6.0	1009502	0	21	21	6.0		7.0		1512	118087.0		677	98.0		4587.224382005534
122	2015-10-03T04:10:00	23.8985	-35.7556	15.4	1817336	CTD_S027	5512.6	15.5	1009496	0	19	19	7.0		4.0		1768	117397.0		588	95.0		4587.224382005534
123	2015-10-03T04:10:00	23.8985	-35.7556	20.9	1817336	CTD_S027	5512.6	21.0	1009493	0	18	18	10.0		10.0		1644	114958.0		627	134.0		4587.224382005534
124	2015-10-03T04:10:00	23.8985	-35.7556	47.6	1817336	CTD_S027	5512.6	47.9	1009487	0	16	16	6.0		6.0		2634	192477.0		666	141.0		4587.224382005534
125	2015-10-03T13:05:00	22.9866	-34.3891	2.6	1817343	CTD_S028	4500.7	2.6	1009577	0	22	22	6.0		3.0		1653	306489.0		661	107.0		4759.79626835045
126	2015-10-03T13:05:00	22.9866	-34.3891	5.6	1817343	CTD_S028	4500.7	5.6	1009574	0	21	21	6.0		4.0		1476	320164.0		740	145.0		4759.79626835045
127	2015-10-03T13:05:00	22.9866	-34.3891	13.8	1817343	CTD_S028	4500.7	13.9	1009568	0	19	19	12.0		4.0		1503	322896.0		758	157.0		4759.79626835045
128	2015-10-03T13:05:00	22.9866	-34.3891	20.6	1817343	CTD_S028	4500.7	20.7	1009565	0	18	18	10.0		7.0		1733	299691.0		725	158.0		4759.79626835045
129	2015-10-03T13:05:00	22.9866	-34.3891	25.6	1817343	CTD_S028	4500.7	25.8	1009562	0	17	17	1.0		6.0		1715	312686.0		687	145.0		4759.79626835045
130	2015-10-03T13:05:00	22.9866	-34.3891	43.7	1817343	CTD_S028	4500.7	44.0	1009559	0	16	16	9.0		1.0		2643	323241.0		558	76.0		4759.79626835045
131	2015-10-04T04:01:00	21.466	-32.0755	2.6	1817350	CTD_S029	4953.2	2.6	1010324	0	22	22	7.0		4.0		1911	342349.0		672	112.0		5052.182703277831
132	2015-10-04T04:01:00	21.466	-32.0755	5.8	1817350	CTD_S029	4953.2	5.8	1010321	0	21	21	11.0		3.0		2147	345995.0		672	92.0		5052.182703277831
133	2015-10-04T04:01:00	21.466	-32.0755	11.2	1817350	CTD_S029	4953.2	11.3	1010318	0	20	20	4.0		4.0		2112	316819.0		786	102.0		5052.182703277831
134	2015-10-04T04:01:00	21.466	-32.0755	20.9	1817350	CTD_S029	4953.2	21.0	1010312	0	18	18	16.0		3.0		2296	366223.0		978	118.0		5052.182703277831
135	2015-10-04T04:01:00	21.466	-32.0755	40.9	1817350	CTD_S029	4953.2	41.2	1009631	0	16	16	6.0		16.0		2305	421823.0		1146	163.0		5052.182703277831
136	2015-10-04T13:03:00	20.5801	-30.7697	2.5	1817357	CTD_S030	4561.7	2.5	1010396	0	22	22	3.0		6.0		1569	329255.0		840	169.0		5219.916911258883
137	2015-10-04T13:03:00	20.5801	-30.7697	5.2	1817357	CTD_S030	4561.7	5.2	1010393	0	21	21	7.0		4.0		1902	346731.0		893	173.0		5219.916911258883
138	2015-10-04T13:03:00	20.5801	-30.7697	12.8	1817357	CTD_S030	4561.7	12.9	1010390	0	20	20	7.0		10.0		2217	327835.0		843	173.0		5219.916911258883
139	2015-10-04T13:03:00	20.5801	-30.7697	19.9	1817357	CTD_S030	4561.7	20.0	1010384	0	18	18	1.0		11.0		2235	360727.0		806	208.0		5219.916911258883
140	2015-10-04T13:03:00	20.5801	-30.7697	40.3	1817357	CTD_S030	4561.7	40.6	1010378	0	16	16	10.0		3.0		2857	387371.0		897	207.0		5219.916911258883
141	2015-10-05T04:05:00	19.2677	-28.995	2.5	1817364	CTD_S031	4486.6	2.5	1010468	5	22	22	5.0		3.0		9138	376862.0		1150	134.0		5456.219018730908
142	2015-10-05T04:05:00	19.2677	-28.995	10.8	1817364	CTD_S031	4486.6	10.9	1010462	0	20	20	5.0		1.0		8741	383155.0		1252	147.0		5456.219018730908
143	2015-10-05T04:05:00	19.2677	-28.995	17.8	1817364	CTD_S031	4486.6	17.9	1010456	0	18	18	4.0		5.0		10638	404914.0		1172	168.0		5456.219018730908
144	2015-10-05T04:05:00	19.2677	-28.995	30.2	1817364	CTD_S031	4486.6	30.4	1010450	0	16	16	9.0		3.0		13207	373793.0		1413	226.0		5456.219018730908
145	2015-10-05T04:05:00	19.2677	-28.995	41.2	1817364	CTD_S031	4486.6	41.5	1010447	0	15	15	3.0		1.0		14310	347931.0		1464	230.0		5456.219018730908
146	2015-10-05T13:00:00	18.4807	-28.028	2.1	1817371	CTD_S032	4583.1	2.1	1010537	0	21	21	11.0		4.0		3172	353483.0		748	166.0		5590.567462383401
147	2015-10-05T13:00:00	18.4807	-28.028	5.0	1817371	CTD_S032	4583.1	5.0	1010534	0	20	20	3.0		7.0		3552	357414.0		722	153.0		5590.567462383401
148	2015-10-05T13:00:00	18.4807	-28.028	11.1	1817371	CTD_S032	4583.1	11.2	1010531	0	19	19	1.0		5.0		3483	343293.0		706	143.0		5590.567462383401
149	2015-10-05T13:00:00	18.4807	-28.028	20.1	1817371	CTD_S032	4583.1	20.2	1010522	0	16	16	7.0		5.0		3707	348862.0		722	172.0		5590.567462383401
150	2015-10-05T13:00:00	18.4807	-28.028	20.3	1817371	CTD_S032	4583.1	20.4	1010519	0	15	15	0.0		4.0		3569	327879.0		760	158.0		5590.567462383401
151	2015-10-05T13:00:00	18.4807	-28.028	32.8	1817371	CTD_S032	4583.1	33.0	1010516	0	14	14	3.0		5.0		3897	290379.0		668	169.0		5590.567462383401
152	2015-10-05T13:00:00	18.4807	-28.028	45.2	1817371	CTD_S032	4583.1	45.5	1010513	0	13	13	0.0		4.0		9259	311638.0		792	132.0		5590.567462383401
153	2015-10-06T03:58:00	17.1778	-26.4558	2.6	1817378	CTD_S033	4299.4	2.6	1009703	0	22	22	11.0		13.0		13771	486728.0		1054	363.0		5811.459304120298
154	2015-10-06T03:58:00	17.1778	-26.4558	5.8	1817378	CTD_S033	4299.4	5.8	1009700	0	21	21	5.0		11.0		12944	476762.0		1075	235.0		5811.459304120298
155	2015-10-06T03:58:00	17.1778	-26.4558	10.8	1817378	CTD_S033	4299.4	10.9	1009697	0	20	20	3.0		14.0		14925	513459.0		1115	169.0		5811.459304120298
156	2015-10-06T03:58:00	17.1778	-26.4558	17.5	1817378	CTD_S033	4299.4	17.6	1009688	0	17	17	21.0		9.0		14832	511042.0		1142	167.0		5811.459304120298
157	2015-10-06T03:58:00	17.1778	-26.4558	20.8	1817378	CTD_S033	4299.4	20.9	1009685	0	16	16	8.0		11.0		13865	472723.0		1148	201.0		5811.459304120298
158	2015-10-06T03:58:00	17.1778	-26.4558	30.8	1817378	CTD_S033	4299.4	31.0	1009682	0	15	15	11.0		8.0		8812	510262.0		1090	215.0		5811.459304120298
159	2015-10-06T03:58:00	17.1778	-26.4558	41.0	1817378	CTD_S033	4299.4	41.2	1009679	0	14	14	14.0		9.0		14426	464629.0		1361	228.0		5811.459304120298
160	2015-10-06T12:58:00	16.4329	-25.5498	2.8	1817385	CTD_S034	4098.2	2.8	1009775	0	22	22	10.0		10.0		27339	478774.0		1151	240.0		5938.726321943537
161	2015-10-06T12:58:00	16.4329	-25.5498	5.2	1817385	CTD_S034	4098.2	5.2	1009772	0	21	21	10.0		13.0		27277	497832.0		1178	237.0		5938.726321943537
162	2015-10-06T12:58:00	16.4329	-25.5498	8.3	1817385	CTD_S034	4098.2	8.3	1009769	0	20	20	16.0		13.0		30677	537477.0		1172	241.0		5938.726321943537
163	2015-10-06T12:58:00	16.4329	-25.5498	14.3	1817385	CTD_S034	4098.2	14.4	1009760	0	17	17	10.0		19.0		32190	546241.0		1177	232.0		5938.726321943537
164	2015-10-06T12:58:00	16.4329	-25.5498	20.2	1817385	CTD_S034	4098.2	20.3	1009757	0	16	16	16.0		19.0		31893	569526.0		1191	255.0		5938.726321943537
165	2015-10-06T12:58:00	16.4329	-25.5498	23.8	1817385	CTD_S034	4098.2	23.9	1009754	0	15	15	8.0		23.0		35558	523690.0		1216	299.0		5938.726321943537
166	2015-10-06T12:58:00	16.4329	-25.5498	33.4	1817385	CTD_S034	4098.2	33.6	1009751	0	14	14	5.0		11.0		40721	508640.0		1197	345.0		5938.726321943537
167	2015-10-06T12:58:00	16.4329	-25.5498	45.5	1817385	CTD_S034	4098.2	45.8	1009745	0	12	12	6.0		14.0		43434	351107.0		1440	198.0		5938.726321943537
168	2015-10-07T03:57:00	15.0956	-23.9468	2.5	1817392	CTD_S035	2163.9	2.5	1010084	0	22	22	33.0		13.0		72457	542756.0		2308	172.0		6165.996413189528
169	2015-10-07T03:57:00	15.0956	-23.9468	5.2	1817392	CTD_S035	2163.9	5.2	1010081	0	21	21	39.0		26.0		66758	546684.0		2223	146.0		6165.996413189528
170	2015-10-07T03:57:00	15.0956	-23.9468	8.6	1817392	CTD_S035	2163.9	8.7	1010078	0	20	20	31.0		27.0		56471	558419.0		2139	194.0		6165.996413189528
171	2015-10-07T03:57:00	15.0956	-23.9468	15.4	1817392	CTD_S035	2163.9	15.5	1009832	0	17	17	18.0		21.0		51626	575724.0		2365	198.0		6165.996413189528
172	2015-10-07T03:57:00	15.0956	-23.9468	20.7	1817392	CTD_S035	2163.9	20.8	1009829	0	16	16	19.0		15.0		54491	552205.0		2619	257.0		6165.996413189528
173	2015-10-07T03:57:00	15.0956	-23.9468	25.8	1817392	CTD_S035	2163.9	26.0	1009823	0	14	14	33.0		12.0		55264	538748.0		5710	491.0		6165.996413189528
174	2015-10-07T03:57:00	15.0956	-23.9468	35.6	1817392	CTD_S035	2163.9	35.8	1009820	0	13	13	33.0		10.0		63216	196974.0		9356	659.0		6165.996413189528
175	2015-10-07T03:57:00	15.0956	-23.9468	42.7	1817392	CTD_S035	2163.9	43.0	1009811	0	10	10	71.0		13.0		30940	88377.0		8130	293.0		6165.996413189528
176	2015-10-07T03:57:00	15.0956	-23.9468	46.8	1817392	CTD_S035	2163.9	47.1	1009808	0	9	9	66.0		14.0		24276	83902.0		7256	285.0		6165.996413189528
177	2015-10-08T04:10:00	13.3793	-22.905	2.3	1817399	CTD_S036	4579.7	2.3	1010156	0	22	22	14.0		3.0		48721	526531.0		1104	141.0		6387.665168972652
178	2015-10-08T04:10:00	13.3793	-22.905	5.5	1817399	CTD_S036	4579.7	5.5	1010153	0	21	21	20.0		8.0		46316	481006.0		1215	216.0		6387.665168972652
179	2015-10-08T04:10:00	13.3793	-22.905	7.6	1817399	CTD_S036	4579.7	7.6	1010150	0	20	20	22.0		5.0		50168	502608.0		1286	201.0		6387.665168972652
180	2015-10-08T04:10:00	13.3793	-22.905	13.4	1817399	CTD_S036	4579.7	13.5	1010144	0	18	18	23.0		9.0		50303	494213.0		1307	169.0		6387.665168972652
181	2015-10-08T04:10:00	13.3793	-22.905	20.7	1817399	CTD_S036	4579.7	20.8	1010141	0	17	17	37.0		8.0		58698	467732.0		2725	280.0		6387.665168972652
182	2015-10-08T04:10:00	13.3793	-22.905	23.3	1817399	CTD_S036	4579.7	23.4	1010135	0	15	15	22.0		14.0		61356	461894.0		2482	263.0		6387.665168972652
183	2015-10-08T04:10:00	13.3793	-22.905	29.4	1817399	CTD_S036	4579.7	29.6	1010132	0	14	14	22.0		5.0		52423	440007.0		2247	336.0		6387.665168972652
184	2015-10-08T04:10:00	13.3793	-22.905	39.4	1817399	CTD_S036	4579.7	39.6	1010129	0	13	13	18.0		4.0		40259	231124.0		3588	571.0		6387.665168972652
185	2015-10-08T04:10:00	13.3793	-22.905	47.0	1817399	CTD_S036	4579.7	47.3	1010120	0	10	10	24.0		10.0		21972	159085.0		11377	1181.0		6387.665168972652
186	2015-10-08T13:00:00	12.369000000000002	-22.5323	2.1	1817406	CTD_S037	4940.4	2.1	1010228	0	22	22	1.0		11.0		64670	242026.0		523	364.0		6507.180315968391
187	2015-10-08T13:00:00	12.369000000000002	-22.5323	5.0	1817406	CTD_S037	4940.4	5.0	1010225	0	21	21	8.0		10.0		61878	228987.0		635	299.0		6507.180315968391
188	2015-10-08T13:00:00	12.369000000000002	-22.5323	15.2	1817406	CTD_S037	4940.4	15.3	1010216	0	18	18	14.0		4.0		61406	197056.0		880	440.0		6507.180315968391
189	2015-10-08T13:00:00	12.369000000000002	-22.5323	20.1	1817406	CTD_S037	4940.4	20.2	1010213	0	17	17	13.0		13.0		61676	190410.0		939	391.0		6507.180315968391
190	2015-10-08T13:00:00	12.369000000000002	-22.5323	22.1	1817406	CTD_S037	4940.4	22.2	1010210	0	16	16	48.0		9.0		44751	173856.0		2612	464.0		6507.180315968391
191	2015-10-08T13:00:00	12.369000000000002	-22.5323	26.1	1817406	CTD_S037	4940.4	26.3	1010207	0	15	15	80.0		11.0		39081	165074.0		2326	425.0		6507.180315968391
192	2015-10-08T13:00:00	12.369000000000002	-22.5323	30.0	1817406	CTD_S037	4940.4	30.2	1010204	0	14	14	53.0		10.0		40966	161659.0		2335	331.0		6507.180315968391
193	2015-10-08T13:00:00	12.369000000000002	-22.5323	35.0	1817406	CTD_S037	4940.4	35.2	1010201	0	13	13	18.0		1.0		33614	95323.0		3844	248.0		6507.180315968391
194	2015-10-08T13:00:00	12.369000000000002	-22.5323	46.3	1817406	CTD_S037	4940.4	46.6	1010198	0	12	12	51.0		3.0		2031	42059.0		5859	109.0		6507.180315968391
195	2015-10-09T03:58:00	9.9953	-21.6016	2.3	1817413	CTD_S038	5215.0	2.3	1010300	0	22	22	4.0		14.0		27125	465599.0		1038	178.0		6790.286592384466
196	2015-10-09T03:58:00	9.9953	-21.6016	5.3	1817413	CTD_S038	5215.0	5.3	1010297	0	21	21	15.0		9.0		27688	467370.0		971	198.0		6790.286592384466
197	2015-10-09T03:58:00	9.9953	-21.6016	11.5	1817413	CTD_S038	5215.0	11.6	1010294	0	20	20	4.0		9.0		27222	466484.0		935	142.0		6790.286592384466
198	2015-10-09T03:58:00	9.9953	-21.6016	20.6	1817413	CTD_S038	5215.0	20.7	1010285	3	17	17	16.0		13.0		32775	486816.0		1280	181.0		6790.286592384466
199	2015-10-09T03:58:00	9.9953	-21.6016	35.0	1817413	CTD_S038	5215.0	35.2	1010282	0	16	16	38.0		20.0		34932	239826.0		2876	568.0		6790.286592384466
200	2015-10-09T03:58:00	9.9953	-21.6016	45.4	1817413	CTD_S038	5215.0	45.7	1010279	0	15	15	34.0		16.0		13152	85737.0		8889	665.0		6790.286592384466
201	2015-10-09T03:58:00	9.9953	-21.6016	47.4	1817413	CTD_S038	5215.0	47.7	1010276	0	14	14	28.0		4.0		2847	61986.0		12608	453.0		6790.286592384466
202	2015-10-09T03:58:00	9.9953	-21.6016	50.0	1817413	CTD_S038	5215.0	50.3	1010273	0	13	13	15.0		1.0		1094	53479.0		12235	308.0		6790.286592384466
203	2015-10-09T13:03:00	8.5676	-21.0369	2.6	1817420	CTD_S039	4103.6	2.6	1009898	0	22	22	3.0		5.0		42209	273117.0		704	270.0		6960.893196904996
204	2015-10-09T13:03:00	8.5676	-21.0369	5.7	1817420	CTD_S039	4103.6	5.7	1009895	0	21	21	5.0		1.0		38683	234691.0		679	283.0		6960.893196904996
205	2015-10-09T13:03:00	8.5676	-21.0369	8.5	1817420	CTD_S039	4103.6	8.5	1009892	0	20	20	4.0		10.0		40019	206230.0		625	259.0		6960.893196904996
206	2015-10-09T13:03:00	8.5676	-21.0369	14.4	1817420	CTD_S039	4103.6	14.5	1009886	0	18	18	14.0		6.0		41838	206278.0		1072	320.0		6960.893196904996
207	2015-10-09T13:03:00	8.5676	-21.0369	20.5	1817420	CTD_S039	4103.6	20.6	1009883	3	17	17	3.0		11.0		73583	214472.0		3826	728.0		6960.893196904996
208	2015-10-09T13:03:00	8.5676	-21.0369	25.4	1817420	CTD_S039	4103.6	25.5	1009877	0	15	15	6.0		15.0		101578	164134.0		10743	1271.0		6960.893196904996
209	2015-10-09T13:03:00	8.5676	-21.0369	30.3	1817420	CTD_S039	4103.6	30.5	1009874	0	14	14	10.0		5.0		91549	111671.0		15766	1672.0		6960.893196904996
210	2015-10-09T13:03:00	8.5676	-21.0369	38.6	1817420	CTD_S039	4103.6	38.8	1009862	0	10	10	20.0		4.0		13374	14249.0		20405	650.0		6960.893196904996
211	2015-10-09T13:03:00	8.5676	-21.0369	44.6	1817420	CTD_S039	4103.6	44.9	1009859	0	9	9	24.0		4.0		13171	14209.0		20496	636.0		6960.893196904996
212	2015-10-10T04:00:00	5.8774	-20.0271	2.9	1817427	CTD_S040	3085.0	2.9	1009970	0	22	22	5.0		9.0		23450	346996.0		1129	304.0		7280.44801605353
213	2015-10-10T04:00:00	5.8774	-20.0271	5.8	1817427	CTD_S040	3085.0	5.8	1009967	0	21	21	6.0		6.0		24435	342054.0		1270	207.0		7280.44801605353
214	2015-10-10T04:00:00	5.8774	-20.0271	10.7	1817427	CTD_S040	3085.0	10.8	1009964	0	20	20	4.0		4.0		23676	341376.0		1261	179.0		7280.44801605353
215	2015-10-10T04:00:00	5.8774	-20.0271	21.1	1817427	CTD_S040	3085.0	21.2	1009955	0	17	17	5.0		6.0		20769	344929.0		1310	151.0		7280.44801605353
216	2015-10-10T04:00:00	5.8774	-20.0271	33.8	1817427	CTD_S040	3085.0	34.0	1009952	0	16	16	4.0		5.0		14551	462936.0		1204	213.0		7280.44801605353
217	2015-10-10T04:00:00	5.8774	-20.0271	44.7	1817427	CTD_S040	3085.0	45.0	1009946	0	14	14	5.0		5.0		13840	509981.0		1337	369.0		7280.44801605353
218	2015-10-10T13:02:00	4.4031	-19.4308	2.7	1817434	CTD_S041	4627.2	2.7	1010042	0	22	22	4.0		5.0		8576	252600.0		467	165.0		7457.378481925293
219	2015-10-10T13:02:00	4.4031	-19.4308	5.7	1817434	CTD_S041	4627.2	5.7	1010039	0	21	21	5.0		6.0		8156	236370.0		513	163.0		7457.378481925293
220	2015-10-10T13:02:00	4.4031	-19.4308	11.5	1817434	CTD_S041	4627.2	11.6	1010036	0	20	20	1.0		6.0		8543	234189.0		484	178.0		7457.378481925293
221	2015-10-10T13:02:00	4.4031	-19.4308	20.5	1817434	CTD_S041	4627.2	20.6	1010027	0	17	17	3.0		3.0		8043	196818.0		500	159.0		7457.378481925293
222	2015-10-10T13:02:00	4.4031	-19.4308	30.7	1817434	CTD_S041	4627.2	30.9	1010024	0	16	16	4.0		1.0		6799	180959.0		436	151.0		7457.378481925293
223	2015-10-10T13:02:00	4.4031	-19.4308	34.5	1817434	CTD_S041	4627.2	34.7	1010021	0	15	15	1.0		5.0		7607	184367.0		494	171.0		7457.378481925293
224	2015-10-10T13:02:00	4.4031	-19.4308	46.5	1817434	CTD_S041	4627.2	46.8	1010018	0	14	14	3.0		6.0		4393	160659.0		514	117.0		7457.378481925293
225	2015-10-11T03:59:00	1.9329	-18.4323	3.1	1817441	CTD_S042	5264.5	3.1	1012451	0	22	22	6.0		13.0		4852	591382.0		1223	182.0		7753.905283641679
226	2015-10-11T03:59:00	1.9329	-18.4323	5.9	1817441	CTD_S042	5264.5	5.9	1012448	0	21	21	5.0		4.0		4638	566283.0		1226	185.0		7753.905283641679
227	2015-10-11T03:59:00	1.9329	-18.4323	10.8	1817441	CTD_S042	5264.5	10.9	1012445	0	20	20	9.0		6.0		4984	577681.0		1218	124.0		7753.905283641679
228	2015-10-11T03:59:00	1.9329	-18.4323	21.3	1817441	CTD_S042	5264.5	21.4	1012436	0	17	17	0.0		8.0		4868	582401.0		1297	130.0		7753.905283641679
229	2015-10-11T03:59:00	1.9329	-18.4323	33.4	1817441	CTD_S042	5264.5	33.6	1012433	0	16	16	5.0		5.0		4276	575658.0		1335	142.0		7753.905283641679
230	2015-10-11T03:59:00	1.9329	-18.4323	45.1	1817441	CTD_S042	5264.5	45.4	1012430	0	15	15	5.0		3.0		4671	537385.0		1499	158.0		7753.905283641679
231	2015-10-11T12:56:00	0.4901	-17.8436	3.1	1817448	CTD_S043	3873.4	3.1	1012523	0	22	22	10.0		11.0		7089	509128.0		1717	198.0		7927.363066159364
232	2015-10-11T12:56:00	0.4901	-17.8436	6.0	1817448	CTD_S043	3873.4	6.0	1012520	0	21	21	6.0		5.0		7303	498734.0		1837	164.0		7927.363066159364
233	2015-10-11T12:56:00	0.4901	-17.8436	20.9	1817448	CTD_S043	3873.4	21.0	1012511	0	18	18	14.0		9.0		7516	452813.0		1567	156.0		7927.363066159364
234	2015-10-11T12:56:00	0.4901	-17.8436	30.9	1817448	CTD_S043	3873.4	31.1	1012508	0	17	17	5.0		6.0		7747	438783.0		1677	155.0		7927.363066159364
235	2015-10-11T12:56:00	0.4901	-17.8436	33.9	1817448	CTD_S043	3873.4	34.1	1012505	0	16	16	11.0		6.0		8882	375345.0		1675	180.0		7927.363066159364
236	2015-10-11T12:56:00	0.4901	-17.8436	44.5	1817448	CTD_S043	3873.4	44.8	1012502	0	15	15	10.0		9.0		15559	329704.0		2219	367.0		7927.363066159364
237	2015-10-12T04:30:00	-1.6801	-16.977	3.4	1817455	CTD_S044	4308.0	3.4	1012592	0	22	22	22.0		39.0		74786	318569.0		4470	939.0		8187.490016900767
238	2015-10-12T04:30:00	-1.6801	-16.977	6.4	1817455	CTD_S044	4308.0	6.4	1012589	0	21	21	25.0		36.0		75197	318487.0		4657	988.0		8187.490016900767
239	2015-10-12T04:30:00	-1.6801	-16.977	10.5	1817455	CTD_S044	4308.0	10.6	1012586	0	20	20	14.0		15.0		84030	354359.0		4946	721.0		8187.490016900767
240	2015-10-12T04:30:00	-1.6801	-16.977	17.1	1817455	CTD_S044	4308.0	17.2	1012580	0	18	18	14.0		23.0		84720	364178.0		4909	658.0		8187.490016900767
241	2015-10-12T04:30:00	-1.6801	-16.977	21.4	1817455	CTD_S044	4308.0	21.5	1012577	0	16	16	27.0		19.0		81957	359391.0		5113	591.0		8187.490016900767
242	2015-10-12T04:30:00	-1.6801	-16.977	28.7	1817455	CTD_S044	4308.0	28.9	1012574	0	15	15	17.0		20.0		85378	354786.0		4926	625.0		8187.490016900767
243	2015-10-12T04:30:00	-1.6801	-16.977	39.4	1817455	CTD_S044	4308.0	39.6	1012571	0	14	14	10.0		24.0		76299	338947.0		5076	617.0		8187.490016900767
244	2015-10-12T04:30:00	-1.6801	-16.977	46.0	1817455	CTD_S044	4308.0	46.3	1012568	0	13	13	23.0		19.0		85362	357451.0		4569	602.0		8187.490016900767
245	2015-10-13T03:58:00	-4.4238	-15.8679	2.8	1817462	CTD_S045	4210.6	2.8	1012700	0	22	22	10.0		18.0		43407	105387.0		4920	533.0		8516.855204863945
246	2015-10-13T03:58:00	-4.4238	-15.8679	5.9	1817462	CTD_S045	4210.6	5.9	1012697	0	21	21	6.0		14.0		40912	98232.0		5334	502.0		8516.855204863945
247	2015-10-13T03:58:00	-4.4238	-15.8679	8.8	1817462	CTD_S045	4210.6	8.8	1012694	0	20	20	9.0		8.0		43391	105833.0		5165	390.0		8516.855204863945
248	2015-10-13T03:58:00	-4.4238	-15.8679	15.4	1817462	CTD_S045	4210.6	15.5	1012688	0	18	18	12.0		13.0		40929	104263.0		5122	448.0		8516.855204863945
249	2015-10-13T03:58:00	-4.4238	-15.8679	20.1	1817462	CTD_S045	4210.6	20.2	1012646	0	16	16	6.0		10.0		42069	105056.0		5156	453.0		8516.855204863945
250	2015-10-13T03:58:00	-4.4238	-15.8679	26.6	1817462	CTD_S045	4210.6	26.7	1012643	0	15	15	5.0		10.0		42829	101669.0		5038	468.0		8516.855204863945
251	2015-10-13T03:58:00	-4.4238	-15.8679	35.6	1817462	CTD_S045	4210.6	35.8	1012640	0	14	14	12.0		8.0		41276	104081.0		4672	435.0		8516.855204863945
252	2015-10-13T03:58:00	-4.4238	-15.8679	45.9	1817462	CTD_S045	4210.6	46.2	1012637	0	13	13	18.0		13.0		39194	114937.0		4155	436.0		8516.855204863945
253	2015-10-13T13:00:00	-5.3924	-15.455	3.0	1817469	CTD_S046	3764.7	3.0	1012736	0	22	22	36.0		52.0		159964	328619.0		8988	1476.0		8633.998901306386
254	2015-10-13T13:00:00	-5.3924	-15.455	5.3	1817469	CTD_S046	3764.7	5.3	1012733	0	21	21	39.0		49.0		158477	327346.0		8784	1626.0		8633.998901306386
255	2015-10-13T13:00:00	-5.3924	-15.455	10.5	1817469	CTD_S046	3764.7	10.6	1012730	0	20	20	43.0		52.0		177660	354792.0		7991	1330.0		8633.998901306386
256	2015-10-13T13:00:00	-5.3924	-15.455	20.2	1817469	CTD_S046	3764.7	20.3	1012676	0	17	17	25.0		34.0		173794	352842.0		7973	1302.0		8633.998901306386
257	2015-10-13T13:00:00	-5.3924	-15.455	30.3	1817469	CTD_S046	3764.7	30.5	1012673	0	16	16	39.0		35.0		174256	342317.0		6604	857.0		8633.998901306386
258	2015-10-13T13:00:00	-5.3924	-15.455	33.3	1817469	CTD_S046	3764.7	33.5	1012670	0	15	15	37.0		22.0		171514	340400.0		6331	950.0		8633.998901306386
259	2015-10-13T13:00:00	-5.3924	-15.455	36.4	1817469	CTD_S046	3764.7	36.6	1012667	0	14	14	46.0		18.0		160757	339541.0		5760	787.0		8633.998901306386
260	2015-10-13T13:00:00	-5.3924	-15.455	43.1	1817469	CTD_S046	3764.7	43.3	1012658	0	11	11	40.0		12.0		102495	251900.0		3967	592.0		8633.998901306386
261	2015-10-14T04:00:00	-7.1099	-14.7596	3.4	1817476	CTD_S047	3762.2	3.4	1012802	0	22	22	31.0		27.0		37091	337721.0		2391	463.0		8840.090536313966
262	2015-10-14T04:00:00	-7.1099	-14.7596	5.8	1817476	CTD_S047	3762.2	5.8	1012799	0	21	21	35.0		8.0		33583	314050.0		2348	468.0		8840.090536313966
263	2015-10-14T04:00:00	-7.1099	-14.7596	11.3	1817476	CTD_S047	3762.2	11.4	1012793	0	19	19	15.0		16.0		34997	338300.0		2326	387.0		8840.090536313966
264	2015-10-14T04:00:00	-7.1099	-14.7596	20.9	1817476	CTD_S047	3762.2	21.0	1012790	0	18	18	26.0		18.0		36393	338437.0		2466	423.0		8840.090536313966
265	2015-10-14T04:00:00	-7.1099	-14.7596	34.1	1817476	CTD_S047	3762.2	34.3	1012787	0	16	16	27.0		28.0		53934	457953.0		4041	655.0		8840.090536313966
266	2015-10-14T04:00:00	-7.1099	-14.7596	41.0	1817476	CTD_S047	3762.2	41.2	1012784	0	15	15	18.0		12.0		38777	490719.0		3064	652.0		8840.090536313966
267	2015-10-14T04:00:00	-7.1099	-14.7596	44.7	1817476	CTD_S047	3762.2	45.0	1012781	0	14	14	19.0		19.0		40804	507834.0		2888	594.0		8840.090536313966
268	2015-10-14T12:00:00	-7.858	-14.4416	3.3	1817483	CTD_S048	1238.1	3.3	1012874	0	22	22	18.0		26.0		28134	144687.0		2041	635.0		8930.460694688729
269	2015-10-14T12:00:00	-7.858	-14.4416	5.2	1817483	CTD_S048	1238.1	5.2	1012871	0	21	21	24.0		27.0		26907	137347.0		2094	749.0		8930.460694688729
270	2015-10-14T12:00:00	-7.858	-14.4416	12.3	1817483	CTD_S048	1238.1	12.4	1012868	0	20	20	11.0		24.0		29922	150851.0		1850	624.0		8930.460694688729
271	2015-10-14T12:00:00	-7.858	-14.4416	20.2	1817483	CTD_S048	1238.1	20.3	1012862	0	18	18	8.0		15.0		29257	149676.0		1736	590.0		8930.460694688729
272	2015-10-14T12:00:00	-7.858	-14.4416	30.4	1817483	CTD_S048	1238.1	30.6	1012856	0	16	16	9.0		16.0		27589	144874.0		1776	476.0		8930.460694688729
273	2015-10-14T12:00:00	-7.858	-14.4416	38.0	1817483	CTD_S048	1238.1	38.2	1012853	0	15	15	11.0		18.0		27520	148501.0		1777	567.0		8930.460694688729
274	2015-10-19T03:59:00	-10.1135	-16.5745	3.3	1817490	CTD_S055	4564.4	3.3	1012940	0	22	22	10.0		18.0		4261	364015.0		1284	261.0		9274.024357512957
275	2015-10-19T03:59:00	-10.1135	-16.5745	6.0	1817490	CTD_S055	4564.4	6.0	1012937	0	21	21	4.0		15.0		3192	363594.0		1273	236.0		9274.024357512957
276	2015-10-19T03:59:00	-10.1135	-16.5745	10.8	1817490	CTD_S055	4564.4	10.9	1012934	0	20	20	4.0		11.0		3694	346452.0		1264	210.0		9274.024357512957
277	2015-10-19T03:59:00	-10.1135	-16.5745	21.1	1817490	CTD_S055	4564.4	21.2	1012928	0	18	18	12.0		14.0		3694	333749.0		1232	198.0		9274.024357512957
278	2015-10-19T03:59:00	-10.1135	-16.5745	34.5	1817490	CTD_S055	4564.4	34.7	1012925	0	16	16	7.0		10.0		3451	327495.0		1218	225.0		9274.024357512957
279	2015-10-19T03:59:00	-10.1135	-16.5745	44.4	1817490	CTD_S055	4564.4	44.7	1012922	0	15	15	3.0		14.0		2787	331254.0		1211	284.0		9274.024357512957
280	2015-10-19T13:10:00	-11.2348	-17.6946	2.4	1817497	CTD_S056	3995.8	2.4	1013012	0	22	22	10.0		19.0		2236	418082.0		731	301.0		9448.933756404764
281	2015-10-19T13:10:00	-11.2348	-17.6946	4.7	1817497	CTD_S056	3995.8	4.7	1013009	0	21	21	8.0		15.0		1912	409657.0		856	268.0		9448.933756404764
282	2015-10-19T13:10:00	-11.2348	-17.6946	13.1	1817497	CTD_S056	3995.8	13.2	1013006	3	20	20	8.0		7.0		1896	408717.0		808	170.0		9448.933756404764
283	2015-10-19T13:10:00	-11.2348	-17.6946	20.9	1817497	CTD_S056	3995.8	21.0	1013000	0	18	18	5.0		11.0		1944	413739.0		802	199.0		9448.933756404764
284	2015-10-19T13:10:00	-11.2348	-17.6946	44.3	1817497	CTD_S056	3995.8	44.6	1012994	0	16	16	8.0		11.0		1993	357534.0		788	203.0		9448.933756404764
285	2015-10-20T04:57:00	-13.0002	-19.4722	2.6	1817504	CTD_S057	4491.8	2.6	1013084	0	22	22	8.0		11.0		1967	219901.0		951	289.0		9724.705080303873
286	2015-10-20T04:57:00	-13.0002	-19.4722	15.5	1817504	CTD_S057	4491.8	15.6	1013078	0	20	20	8.0		7.0		1774	221271.0		906	280.0		9724.705080303873
287	2015-10-20T04:57:00	-13.0002	-19.4722	20.6	1817504	CTD_S057	4491.8	20.7	1013072	0	18	18	3.0		11.0		1757	233033.0		899	256.0		9724.705080303873
288	2015-10-20T04:57:00	-13.0002	-19.4722	47.3	1817504	CTD_S057	4491.8	47.6	1013066	0	16	16	3.0		4.0		2152	271498.0		909	226.0		9724.705080303873
289	2015-10-20T14:00:00	-14.0205	-20.5	2.6	1817511	CTD_S058	4801.3	2.6	1013156	0	22	22	4.0		6.0		1588	229828.0		772	186.0		9883.687154787744
290	2015-10-20T14:00:00	-14.0205	-20.5	5.0	1817511	CTD_S058	4801.3	5.0	1013153	0	21	21	0.0		3.0		1782	229844.0		787	222.0		9883.687154787744
291	2015-10-20T14:00:00	-14.0205	-20.5	15.2	1817511	CTD_S058	4801.3	15.3	1013150	0	20	20	4.0		6.0		1248	263221.0		863	148.0		9883.687154787744
292	2015-10-20T14:00:00	-14.0205	-20.5	20.7	1817511	CTD_S058	4801.3	20.8	1013144	0	18	18	3.0		3.0		1620	284673.0		702	173.0		9883.687154787744
293	2015-10-20T14:00:00	-14.0205	-20.5	27.6	1817511	CTD_S058	4801.3	27.8	1013141	0	17	17	3.0		6.0		1669	291899.0		762	185.0		9883.687154787744
294	2015-10-20T14:00:00	-14.0205	-20.5	47.8	1817511	CTD_S058	4801.3	48.1	1013138	0	16	16	6.0		1.0		1442	316267.0		723	171.0		9883.687154787744
295	2015-10-21T04:57:00	-15.691	-22.1881	3.3	1817518	CTD_S059	4867.5	3.3	1013228	0	22	22	8.0		6.0		1283	258055.0		847	122.0		10143.629409812656
296	2015-10-21T04:57:00	-15.691	-22.1881	6.1	1817518	CTD_S059	4867.5	6.1	1013225	0	21	21	4.0		6.0		1175	254360.0		856	162.0		10143.629409812656
297	2015-10-21T04:57:00	-15.691	-22.1881	17.1	1817518	CTD_S059	4867.5	17.2	1013222	0	20	20	4.0		6.0		1221	236364.0		865	164.0		10143.629409812656
298	2015-10-21T04:57:00	-15.691	-22.1881	21.2	1817518	CTD_S059	4867.5	21.3	1013216	0	18	18	0.0		1.0		1129	250278.0		902	155.0		10143.629409812656
299	2015-10-21T04:57:00	-15.691	-22.1881	30.1	1817518	CTD_S059	4867.5	30.3	1013213	0	17	17	4.0		8.0		1438	247789.0		864	152.0		10143.629409812656
300	2015-10-21T14:00:00	-16.5713	-23.1009	2.6	1817525	CTD_S060	4610.9	2.6	1013303	0	23	23	8.0		7.0		1206		N	767	166.0		10281.941258398734
301	2015-10-21T14:00:00	-16.5713	-23.1009	5.2	1817525	CTD_S060	4610.9	5.2	1013297	0	21	21	8.0		6.0		1051		N	758	171.0		10281.941258398734
302	2015-10-21T14:00:00	-16.5713	-23.1009	20.3	1817525	CTD_S060	4610.9	20.4	1013294	0	20	20	11.0		3.0		1407		N	851	193.0		10281.941258398734
303	2015-10-21T14:00:00	-16.5713	-23.1009	39.1	1817525	CTD_S060	4610.9	39.3	1013285	0	17	17	8.0		6.0		1330	192733.0		823	172.0		10281.941258398734
304	2015-10-22T04:54:00	-18.502	-25.0019	2.3	1817532	CTD_S061	4503.9	2.3	1013375	0	23	23	1.0		4.0		1553	135447.0		777	136.0		10576.7383243262
305	2015-10-22T04:54:00	-18.502	-25.0019	5.1	1817532	CTD_S061	4503.9	5.1	1013369	0	21	21	4.0		7.0		1634	135973.0		806	150.0		10576.7383243262
306	2015-10-22T04:54:00	-18.502	-25.0019	20.3	1817532	CTD_S061	4503.9	20.4	1013366	0	20	20	5.0		5.0		1440	136628.0		829	114.0		10576.7383243262
307	2015-10-22T04:54:00	-18.502	-25.0019	23.6	1817532	CTD_S061	4503.9	23.7	1013363	0	19	19	1.0		7.0		1917	150105.0		949	150.0		10576.7383243262
308	2015-10-22T04:54:00	-18.502	-25.0019	41.6	1817532	CTD_S061	4503.9	41.9	1013357	0	17	17	4.0		4.0		2055	155598.0		816	184.0		10576.7383243262
309	2015-10-23T04:57:00	-20.5417	-25.0686	2.4	1817539	CTD_S062	5498.2	2.4	1013441	0	21	21	0.0		3.0		1686	102048.0		777	183.0		10803.899630225726
310	2015-10-23T04:57:00	-20.5417	-25.0686	4.9	1817539	CTD_S062	5498.2	4.9	1013438	0	20	20	3.0		7.0		1769	102805.0		739	163.0		10803.899630225726
311	2015-10-23T04:57:00	-20.5417	-25.0686	21.0	1817539	CTD_S062	5498.2	21.1	1013435	0	19	19	1.0		7.0		2147	107897.0		834	181.0		10803.899630225726
312	2015-10-23T04:57:00	-20.5417	-25.0686	40.8	1817539	CTD_S062	5498.2	41.1	1013429	0	17	17	4.0		5.0		2386	117473.0		793	157.0		10803.899630225726
313	2015-10-23T13:58:00	-22.158	-25.0866	2.6	1817546	CTD_S063	5274.3	2.6	1013516	0	22	22	1.0		7.0		1900		N	812	160.0		10983.831136605744
314	2015-10-23T13:58:00	-22.158	-25.0866	4.9	1817546	CTD_S063	5274.3	4.9	1013513	0	21	21	3.0		8.0		2040		N	800	187.0		10983.831136605744
315	2015-10-23T13:58:00	-22.158	-25.0866	20.1	1817546	CTD_S063	5274.3	20.2	1013510	0	20	20	5.0		18.0		2361	109403.0		749	197.0		10983.831136605744
316	2015-10-23T13:58:00	-22.158	-25.0866	25.1	1817546	CTD_S063	5274.3	25.3	1013507	0	19	19	1.0		10.0		2526	113968.0		701	175.0		10983.831136605744
317	2015-10-23T13:58:00	-22.158	-25.0866	43.0	1817546	CTD_S063	5274.3	43.3	1013501	0	17	17	0.0		7.0		2632	127131.0		781	156.0		10983.831136605744
318	2015-10-24T04:56:00	-24.9083	-25.0736	3.6	1817553	CTD_S064	5025.6	3.6	1013588	0	22	22	5.0		9.0		2781	179079.0		803	228.0		11289.989430727152
319	2015-10-24T04:56:00	-24.9083	-25.0736	6.3	1817553	CTD_S064	5025.6	6.3	1013585	0	21	21	1.0		3.0		2806	179856.0		780	250.0		11289.989430727152
320	2015-10-24T04:56:00	-24.9083	-25.0736	21.4	1817553	CTD_S064	5025.6	21.5	1013582	0	20	20	5.0		8.0		3855	186881.0		846	274.0		11289.989430727152
321	2015-10-24T04:56:00	-24.9083	-25.0736	24.4	1817553	CTD_S064	5025.6	24.6	1013579	0	19	19	4.0		4.0		3542	186391.0		821	274.0		11289.989430727152
322	2015-10-24T04:56:00	-24.9083	-25.0736	42.6	1817553	CTD_S064	5025.6	42.9	1013573	0	17	17	12.0		8.0		3415	203204.0		921	232.0		11289.989430727152
323	2015-10-24T13:56:00	-26.5025	-25.0371	2.4	1817560	CTD_S065	4905.1	2.4	1013660	0	22	22	3.0		3.0		2680	122899.0		1521	254.0		11467.488909409092
324	2015-10-24T13:56:00	-26.5025	-25.0371	5.2	1817560	CTD_S065	4905.1	5.2	1013654	0	20	20	8.0		1.0		2874	122451.0		1602	243.0		11467.488909409092
325	2015-10-24T13:56:00	-26.5025	-25.0371	20.4	1817560	CTD_S065	4905.1	20.5	1013648	0	18	18	1.0		3.0		3364	130609.0		1960	258.0		11467.488909409092
326	2015-10-24T13:56:00	-26.5025	-25.0371	39.1	1817560	CTD_S065	4905.1	39.4	1013645	0	17	17	3.0		7.0		3136	146120.0		1586	250.0		11467.488909409092
327	2015-10-25T05:12:00	-28.7968	-25.4593	6.8	1817567	CTD_S066	4502.5	6.8	1013732	0	22	22	12.0		7.0		3538	190992.0		917	256.0		11726.254544095404
328	2015-10-25T05:12:00	-28.7968	-25.4593	11.4	1817567	CTD_S066	4502.5	11.5	1013729	5	21	21	4.0		4.0		3381	193431.0		911	245.0		11726.254544095404
329	2015-10-25T05:12:00	-28.7968	-25.4593	21.5	1817567	CTD_S066	4502.5	21.6	1013723	5	19	19	6.0		1.0		3760	192618.0		954	289.0		11726.254544095404
330	2015-10-25T05:12:00	-28.7968	-25.4593	38.5	1817567	CTD_S066	4502.5	38.8	1013720	0	18	18	7.0		1.0		3520	195288.0		1049	251.0		11726.254544095404
331	2015-10-25T14:15:00	-29.4057	-26.2118	6.8	1817574	CTD_S067	5228.3	6.8	1013804	0	22	22	4.0		7.0		3076	167849.0		1645	241.0		11826.010618877926
332	2015-10-25T14:15:00	-29.4057	-26.2118	10.5	1817574	CTD_S067	5228.3	10.6	1013801	0	21	21	3.0		6.0		3234	172201.0		1621	238.0		11826.010618877926
333	2015-10-25T14:15:00	-29.4057	-26.2118	20.8	1817574	CTD_S067	5228.3	20.9	1013798	0	20	20	7.0		3.0		3289	174640.0		1510	270.0		11826.010618877926
334	2015-10-25T14:15:00	-29.4057	-26.2118	38.7	1817574	CTD_S067	5228.3	39.0	1013792	0	18	18	9.0		7.0		3705	182105.0		1309	302.0		11826.010618877926
335	2015-10-26T14:06:00	-30.9355	-28.0865	6.7	1817581	CTD_S069	4257.0	6.7	1013873	0	22	22	10.0		12.0		4609	210841.0		3966	207.0		12074.102572913498
336	2015-10-26T14:06:00	-30.9355	-28.0865	11.4	1817581	CTD_S069	4257.0	11.5	1013870	0	21	21	6.0		7.0		4545	211270.0		3867	206.0		12074.102572913498
337	2015-10-26T14:06:00	-30.9355	-28.0865	15.7	1817581	CTD_S069	4257.0	15.8	1013867	0	20	20	6.0		12.0		4499	207793.0		3811	195.0		12074.102572913498
338	2015-10-26T14:06:00	-30.9355	-28.0865	21.2	1817581	CTD_S069	4257.0	21.3	1013861	0	18	18	7.0		6.0		4727	213351.0		3688	244.0		12074.102572913498
339	2015-10-26T14:06:00	-30.9355	-28.0865	29.3	1817581	CTD_S069	4257.0	29.5	1013858	0	17	17	9.0		3.0		4718	221363.0		3519	231.0		12074.102572913498
340	2015-10-27T05:08:00	-32.39	-29.8533	6.4	1817588	CTD_S070	3590.4	6.4	1013945	0	22	22	12.0		9.0		4634	141315.0		2620	324.0		12306.993105506112
341	2015-10-27T05:08:00	-32.39	-29.8533	11.1	1817588	CTD_S070	3590.4	11.2	1013942	0	21	21	9.0		7.0		4652	145293.0		2518	397.0		12306.993105506112
342	2015-10-27T05:08:00	-32.39	-29.8533	16.0	1817588	CTD_S070	3590.4	16.1	1013939	0	20	20	4.0		15.0		4425	144610.0		2530	419.0		12306.993105506112
343	2015-10-27T05:08:00	-32.39	-29.8533	21.1	1817588	CTD_S070	3590.4	21.2	1013933	0	18	18	10.0		19.0		4862	142444.0		2673	509.0		12306.993105506112
344	2015-10-27T05:08:00	-32.39	-29.8533	29.1	1817588	CTD_S070	3590.4	29.3	1013930	0	17	17	1.0		12.0		4643	144292.0		2626	469.0		12306.993105506112
345	2015-10-27T13:59:00	-33.3325	-31.0739	3.1	1817595	CTD_S071	2593.5	3.1	1014017	0	22	22	27.0		15.0		7220	46895.0		4962	758.0		12462.020784963774
346	2015-10-27T13:59:00	-33.3325	-31.0739	5.2	1817595	CTD_S071	2593.5	5.2	1014014	0	21	21	25.0		15.0		6855	42398.0		4854	739.0		12462.020784963774
347	2015-10-27T13:59:00	-33.3325	-31.0739	11.7	1817595	CTD_S071	2593.5	11.8	1014011	0	20	20	28.0		9.0		6696	36412.0		4736	699.0		12462.020784963774
348	2015-10-27T13:59:00	-33.3325	-31.0739	20.2	1817595	CTD_S071	2593.5	20.3	1014005	0	18	18	24.0		12.0		6692	34732.0		4593	694.0		12462.020784963774
349	2015-10-27T13:59:00	-33.3325	-31.0739	39.3	1817595	CTD_S071	2593.5	39.6	1013999	0	16	16	9.0		15.0		6783	35415.0		4351	696.0		12462.020784963774
350	2015-10-28T06:02:00	-35.3339	-33.646	2.8	1817602	CTD_S072	4353.5	2.8	1014092	0	22	22	31.0		15.0		48140	57430.0		10295	996.0		12786.884413104446
351	2015-10-28T06:02:00	-35.3339	-33.646	5.5	1817602	CTD_S072	4353.5	5.5	1014089	0	21	21	15.0		9.0		47289	56812.0		10524	867.0		12786.884413104446
352	2015-10-28T06:02:00	-35.3339	-33.646	9.0	1817602	CTD_S072	4353.5	9.1	1014086	0	20	20	30.0		9.0		47178	57735.0		10623	980.0		12786.884413104446
353	2015-10-28T06:02:00	-35.3339	-33.646	15.6	1817602	CTD_S072	4353.5	15.7	1014080	0	18	18	31.0		15.0		46654	56827.0		10674	950.0		12786.884413104446
354	2015-10-28T06:02:00	-35.3339	-33.646	20.7	1817602	CTD_S072	4353.5	20.9	1014077	0	17	17	30.0		10.0		46633	57469.0		10691	1065.0		12786.884413104446
355	2015-10-28T06:02:00	-35.3339	-33.646	26.7	1817602	CTD_S072	4353.5	26.9	1014074	0	16	16	27.0		13.0		47493	58173.0		10743	1028.0		12786.884413104446
356	2015-10-28T06:02:00	-35.3339	-33.646	30.9	1817602	CTD_S072	4353.5	31.1	1014071	0	15	15	28.0		13.0		48745	59386.0		10981	1038.0		12786.884413104446
357	2015-10-28T06:02:00	-35.3339	-33.646	35.9	1817602	CTD_S072	4353.5	36.2	1014068	0	14	14	31.0		21.0		48910	59590.0		10882	1105.0		12786.884413104446
358	2015-10-28T06:02:00	-35.3339	-33.646	47.0	1817602	CTD_S072	4353.5	47.3	1014065	0	13	13	36.0		15.0		49658	62331.0		10726	1089.0		12786.884413104446
359	2015-10-28T14:55:00	-36.3629	-34.9804	2.9	1817609	CTD_S073	4591.2	2.9	1014164	0	22	22	85.0		28.0		27331	2804.0		11144	948.0		12953.069734727958
360	2015-10-28T14:55:00	-36.3629	-34.9804	6.0	1817609	CTD_S073	4591.2	6.0	1014161	0	21	21	88.0		24.0		28833	3587.0		10987	974.0		12953.069734727958
361	2015-10-28T14:55:00	-36.3629	-34.9804	11.0	1817609	CTD_S073	4591.2	11.1	1014158	0	20	20	106.0		15.0		32320	4060.0		10864	1017.0		12953.069734727958
362	2015-10-28T14:55:00	-36.3629	-34.9804	33.8	1817609	CTD_S073	4591.2	34.1	1014149	0	17	17	103.0		15.0		25701	2121.0		7341	670.0		12953.069734727958
363	2015-10-28T14:55:00	-36.3629	-34.9804	40.5	1817609	CTD_S073	4591.2	40.8	1014146	0	16	16	90.0		15.0		25428	2604.0		7206	560.0		12953.069734727958
364	2015-10-28T14:55:00	-36.3629	-34.9804	46.3	1817609	CTD_S073	4591.2	46.6	1014143	0	15	15	108.0		16.0		20791	2223.0		7224	551.0		12953.069734727958
365	2015-10-29T05:57:00	-38.4792	-37.7521	3.6	1817616	CTD_S074	5240.1	3.6	1014236	0	22	22	306.0		43.0		132136	2483.0		28075	945.0		13292.983983467218
366	2015-10-29T05:57:00	-38.4792	-37.7521	6.2	1817616	CTD_S074	5240.1	6.2	1014233	0	21	21	292.0		38.0		132400	2863.0		28150	1002.0		13292.983983467218
367	2015-10-29T05:57:00	-38.4792	-37.7521	10.9	1817616	CTD_S074	5240.1	11.0	1014230	0	20	20	295.0		49.0		138907	2700.0		30085	989.0		13292.983983467218
368	2015-10-29T05:57:00	-38.4792	-37.7521	21.7	1817616	CTD_S074	5240.1	21.9	1014221	0	17	17	260.0		35.0		130521	2585.0		28400	1004.0		13292.983983467218
369	2015-10-29T05:57:00	-38.4792	-37.7521	30.8	1817616	CTD_S074	5240.1	31.0	1014218	0	16	16	195.0		19.0		118008	3370.0		24004	592.0		13292.983983467218
370	2015-10-29T05:57:00	-38.4792	-37.7521	41.6	1817616	CTD_S074	5240.1	41.9	1014209	0	13	13	188.0		43.0		121933	3364.0		24296	498.0		13292.983983467218
371	2015-10-29T14:58:00	-39.8742	-39.6579	2.7	1817623	CTD_S075	5129.0	2.7	1011971	0	22	22	89.0		8.0		19623	1474.0		6063	472.0		13519.170728326668
372	2015-10-29T14:58:00	-39.8742	-39.6579	5.8	1817623	CTD_S075	5129.0	5.8	1011968	0	21	21	89.0		13.0		20101	1669.0		6023	535.0		13519.170728326668
373	2015-10-29T14:58:00	-39.8742	-39.6579	14.6	1817623	CTD_S075	5129.0	14.7	1011965	0	20	20	89.0		6.0		18630	1203.0		5017	511.0		13519.170728326668
374	2015-10-29T14:58:00	-39.8742	-39.6579	20.4	1817623	CTD_S075	5129.0	20.6	1011959	0	18	18	124.0		3.0		17829	992.0		4772	519.0		13519.170728326668
375	2015-10-29T14:58:00	-39.8742	-39.6579	25.8	1817623	CTD_S075	5129.0	26.0	1011956	0	17	17	99.0		6.0		17813	1449.0		4932	533.0		13519.170728326668
376	2015-10-29T14:58:00	-39.8742	-39.6579	30.8	1817623	CTD_S075	5129.0	31.0	1014290	0	16	16	120.0		5.0		18174	1216.0		4592	554.0		13519.170728326668
377	2015-10-29T14:58:00	-39.8742	-39.6579	40.4	1817623	CTD_S075	5129.0	40.7	1014287	0	15	15	124.0		5.0		17842	1008.0		4367	436.0		13519.170728326668
378	2015-10-29T14:58:00	-39.8742	-39.6579	45.7	1817623	CTD_S075	5129.0	46.1	1014284	0	14	14	112.0		5.0		17998	1012.0		4611	389.0		13519.170728326668
379	2015-10-30T06:03:00	-41.6779	-42.2299	3.2	1817630	CTD_S076	5189.2	3.2	1012043	0	22	22	122.0		2.0		173439	6369.0		16542	476.0		13814.671904849429
380	2015-10-30T06:03:00	-41.6779	-42.2299	6.3	1817630	CTD_S076	5189.2	6.3	1012040	0	21	21	218.0		5.0		289942	10206.0		26045	677.0		13814.671904849429
381	2015-10-30T06:03:00	-41.6779	-42.2299	10.0	1817630	CTD_S076	5189.2	10.1	1012037	0	20	20	244.0		2.0		301078	10243.0		27509	777.0		13814.671904849429
382	2015-10-30T06:03:00	-41.6779	-42.2299	17.6	1817630	CTD_S076	5189.2	17.7	1012031	0	18	18	288.0		2.0		316324	11039.0		28534	721.0		13814.671904849429
383	2015-10-30T06:03:00	-41.6779	-42.2299	21.6	1817630	CTD_S076	5189.2	21.8	1012028	0	17	17	191.0		2.0		322389	11437.0		29025	727.0		13814.671904849429
384	2015-10-30T06:03:00	-41.6779	-42.2299	29.7	1817630	CTD_S076	5189.2	29.9	1012025	0	16	16	193.0		3.0		307181	11318.0		28150	843.0		13814.671904849429
385	2015-10-30T06:03:00	-41.6779	-42.2299	39.2	1817630	CTD_S076	5189.2	39.5	1012022	0	15	15	135.0		2.0		239428	8758.0		25686	870.0		13814.671904849429
386	2015-10-30T06:03:00	-41.6779	-42.2299	46.5	1817630	CTD_S076	5189.2	46.9	1012019	0	14	14	125.0		2.0		185036	6842.0		24174	737.0		13814.671904849429
387	2015-10-30T15:05:00	-42.7227	-43.6993	5.4	1817637	CTD_S077	5170.2	5.4	1012115	0	22	22	63.0		6.0		111375	5476.0		8754	718.0		13982.628396227095
388	2015-10-30T15:05:00	-42.7227	-43.6993	10.4	1817637	CTD_S077	5170.2	10.5	1012112	0	21	21	53.0		9.0		110723	5416.0		8944	751.0		13982.628396227095
389	2015-10-30T15:05:00	-42.7227	-43.6993	15.2	1817637	CTD_S077	5170.2	15.3	1012106	0	19	19	69.0		6.0		110701	5498.0		8405	768.0		13982.628396227095
390	2015-10-30T15:05:00	-42.7227	-43.6993	20.5	1817637	CTD_S077	5170.2	20.7	1012103	0	18	18	72.0		6.0		111099	5526.0		8620	774.0		13982.628396227095
391	2015-10-30T15:05:00	-42.7227	-43.6993	30.2	1817637	CTD_S077	5170.2	30.4	1012100	0	17	17	55.0		6.0		109541	5535.0		8779	785.0		13982.628396227095
392	2015-10-30T15:05:00	-42.7227	-43.6993	41.5	1817637	CTD_S077	5170.2	41.8	1012097	0	16	16	83.0		3.0		182441	10507.0		11412	660.0		13982.628396227095
393	2015-10-31T06:00:00	-44.5917	-46.3548	3.1	1817644	CTD_S078	5094.3	3.1	1012187	0	22	22	52.0		5.0		150300	2643.0		18441	626.0		14280.995723636484
394	2015-10-31T06:00:00	-44.5917	-46.3548	6.0	1817644	CTD_S078	5094.3	6.0	1012184	0	21	21	70.0		0.0		149407	2600.0		17995	581.0		14280.995723636484
395	2015-10-31T06:00:00	-44.5917	-46.3548	10.4	1817644	CTD_S078	5094.3	10.5	1012181	0	20	20	68.0		5.0		149873	2354.0		18271	476.0		14280.995723636484
396	2015-10-31T06:00:00	-44.5917	-46.3548	15.9	1817644	CTD_S078	5094.3	16.0	1012175	0	18	18	57.0		2.0		149694	2444.0		18157	523.0		14280.995723636484
397	2015-10-31T06:00:00	-44.5917	-46.3548	31.0	1817644	CTD_S078	5094.3	31.3	1012169	0	16	16	47.0		2.0		167875	1878.0		19207	493.0		14280.995723636484
398	2015-10-31T06:00:00	-44.5917	-46.3548	36.4	1817644	CTD_S078	5094.3	36.7	1012160	0	13	13	47.0		0.0		147789	1548.0		18137	614.0		14280.995723636484
399	2015-10-31T06:00:00	-44.5917	-46.3548	41.2	1817644	CTD_S078	5094.3	41.5	1012157	0	12	12	35.0		3.0		125503	1778.0		16755	464.0		14280.995723636484
400	2015-10-31T15:00:00	-45.6503	-48.0106	3.1	1817651	CTD_S079	5458.4	3.1	1012259	0	22	22	53.0		8.0		229651	829.0		24517	862.0		14456.498730355264
401	2015-10-31T15:00:00	-45.6503	-48.0106	5.4	1817651	CTD_S079	5458.4	5.4	1012256	0	21	21	80.0		3.0		232734	896.0		23733	668.0		14456.498730355264
402	2015-10-31T15:00:00	-45.6503	-48.0106	11.3	1817651	CTD_S079	5458.4	11.4	1012253	0	20	20	80.0		2.0		231732	916.0		21504	456.0		14456.498730355264
403	2015-10-31T15:00:00	-45.6503	-48.0106	20.4	1817651	CTD_S079	5458.4	20.6	1012247	0	18	18	47.0		2.0		229038	1398.0		21528	443.0		14456.498730355264
404	2015-10-31T15:00:00	-45.6503	-48.0106	46.6	1817651	CTD_S079	5458.4	47.0	1012241	0	16	16	33.0		0.0		131739	956.0		14591	185.0		14456.498730355264
405	2015-11-02T07:08:00	-48.8725	-53.107	7.3	1817658	CTD_S080	4503.6	7.4	1012331	0	22	22	12.0		42.0		1412	0.0		6294	1658.0		14982.701936667458
406	2015-11-02T07:08:00	-48.8725	-53.107	12.7	1817658	CTD_S080	4503.6	12.8	1012328	0	21	21	7.0		42.0		1358	0.0		6381	1748.0		14982.701936667458
407	2015-11-02T07:08:00	-48.8725	-53.107	17.8	1817658	CTD_S080	4503.6	18.0	1012322	0	19	19	10.0		35.0		1372	0.0		6709	1695.0		14982.701936667458
408	2015-11-02T07:08:00	-48.8725	-53.107	22.0	1817658	CTD_S080	4503.6	22.2	1012319	0	18	18	0.0		45.0		1308	0.0		6287	1770.0		14982.701936667458
409	2015-11-02T07:08:00	-48.8725	-53.107	32.6	1817658	CTD_S080	4503.6	32.9	1012316	0	17	17	10.0		45.0		1215	0.0		6507	1685.0		14982.701936667458
410	2015-11-02T07:08:00	-48.8725	-53.107	42.7	1817658	CTD_S080	4503.6	43.1	1012313	0	16	16	10.0		45.0		1422	0.0		6301	1718.0		14982.701936667458
411	2015-11-02T16:15:00	-49.7765	-54.5091	6.9	1817665	CTD_S081	1302.0	7.0	1012403	0	22	22	20.0		13.0		163	0.0		102	150.0		15125.792804468354
412	2015-11-02T16:15:00	-49.7765	-54.5091	10.9	1817665	CTD_S081	1302.0	11.0	1012400	0	21	21	13.0		18.0		150	0.0		82	180.0		15125.792804468354
413	2015-11-02T16:15:00	-49.7765	-54.5091	15.7	1817665	CTD_S081	1302.0	15.8	1012394	0	19	19	17.0		5.0		163	0.0		93	150.0		15125.792804468354
414	2015-11-02T16:15:00	-49.7765	-54.5091	20.5	1817665	CTD_S081	1302.0	20.7	1012391	0	18	18	15.0		2.0		133	0.0		118	211.0		15125.792804468354
415	2015-11-02T16:15:00	-49.7765	-54.5091	26.6	1817665	CTD_S081	1302.0	26.8	1012388	0	17	17	20.0		5.0		170	0.0		80	233.0		15125.792804468354
416	2015-11-02T16:15:00	-49.7765	-54.5091	35.8	1817665	CTD_S081	1302.0	36.1	1012382	0	15	15	22.0		7.0		133	0.0		112	221.0		15125.792804468354
417	2015-11-02T16:15:00	-49.7765	-54.5091	40.0	1817665	CTD_S081	1302.0	40.3	1012373	0	12	12	22.0		10.0		183	0.0		92	258.0		15125.792804468354
418	2015-11-02T16:15:00	-49.7765	-54.5091	47.3	1817665	CTD_S081	1302.0	47.7	1012370	0	11	11	30.0		7.0		176	0.0		98	205.0		15125.792804468354
