# Supplementary material for: Understanding opposing predictions of Prochlorococcus in a changing climate
Source: Nat Commun. 2023 Mar 15;14:1445. doi: 10.1038/s41467-023-36928-9 (PMC10017810; doi:10.1038/s41467-023-36928-9)
Supplement: Supplementary file 4 — Supplementary Code [file 41467_2023_36928_MOESM4_ESM.zip › Supplemental Code/Cruises/AMT26.csv]

	time	lat	lon	depth	bodc_station	original_station	water_depth	bottle_pressure	BODC_bottle_code	bottle_flag	rosette_position	firing_sequence	bacteria_abundance_low_nucleic_acid_cell_content_C804B6A6	bacteria_abundance_low_nucleic_acid_cell_content_C804B6A6_flag	cryptophyceae_abundance_J79A0596	bacteria_abundance_high_nucleic_acid_cell_content_P18318A9	bacteria_abundance_high_nucleic_acid_cell_content_P18318A9_flag	prymnesiophyceae_abundance_P490A00Z	prymnesiophyceae_abundance_P490A00Z_flag	synechococcus_abundance_P700A90Z_Tarran	synechococcus_abundance_P700A90Z_Tarran_flag	prochlorococcus_abundance_P701A90Z_Tarran	prochlorococcus_abundance_P701A90Z_Tarran_flag	picoeukaryotic_abundance_PYEUA00A_Tarran	nanoeukaryotic_abundance_X726A86B	nanoeukaryotic_abundance_X726A86B_flag	distance
0	2016-09-25T04:08:00	46.3816	-12.6949	6	1866868	CTD002	3850.5	6.0	1121084	0	23	23	434651.2		5.6	335342.6		18.33		8645.0		168570.54		4226.6	1975.8		0.0
1	2016-09-25T04:08:00	46.3816	-12.6949	13	1866868	CTD002	3850.5	13.1	1121078	0	21	21	450000.0		18.3	345028.5		14.1		8230.38		168601.57		4359.17	1738.9		0.0
2	2016-09-25T04:08:00	46.3816	-12.6949	19	1866868	CTD002	3850.5	19.2	1121075	0	20	20	478914.7		29.6	376111.1		23.97		8616.8		167907.71		4260.45	1808.0		0.0
3	2016-09-25T04:08:00	46.3816	-12.6949	26	1866868	CTD002	3850.5	26.2	1121072	0	19	19	484883.7		22.6	405968.2		15.51		8650.65		166466.41		4295.71	1602.1		0.0
4	2016-09-25T04:08:00	46.3816	-12.6949	35	1866868	CTD002	3850.5	35.3	1121069	0	18	18	485116.3		22.6	400978.6		33.85		8481.41		164570.99		4268.91	1784.0		0.0
5	2016-09-25T04:08:00	46.3816	-12.6949	49	1866868	CTD002	3850.5	49.4	1121060	5	15	15	480077.5		33.8	538765.0		12.69		11144.02		84664.64		8925.65	3579.3		0.0
6	2016-09-25T10:10:00	45.8366	-13.5917	6	1866875	CTD003	4782.2	6.0	1121123	0	12	12	317209.3		7.1	169664.4		11.28		14116.88		188466.75		8302.31	1599.3		92.03613907626548
7	2016-09-25T10:10:00	45.8366	-13.5917	10	1866875	CTD003	4782.2	10.1	1121117	0	10	10	462713.2		15.5	316751.3		15.51		13998.42		190723.19		8185.25	1705.0		92.03613907626548
8	2016-09-25T10:10:00	45.8366	-13.5917	20	1866875	CTD003	4782.2	20.2	1121111	0	8	8	528992.2		2.8	337534.3		16.92		14029.45		189366.5		8121.79	1850.3		92.03613907626548
9	2016-09-25T10:10:00	45.8366	-13.5917	34	1866875	CTD003	4782.2	34.3	1121105	0	6	6	519379.8		4.2	337131.6		25.39		13668.42		189044.96		8179.61	2171.8		92.03613907626548
10	2016-09-25T10:10:00	45.8366	-13.5917	43	1866875	CTD003	4782.2	43.4	1121099	0	4	4	517054.3		14.1	357691.5		21.15		17019.24		144669.15		7422.29	1163.5		92.03613907626548
11	2016-09-25T13:10:00	45.6661	-13.978	5	1866903	CTD004	4782.0	5.0	1121204	0	24	24	326899.2		19.7	151588.7		43.72		13200.2		248234.33		7749.48	2397.5		127.5404339536162
12	2016-09-25T13:10:00	45.6661	-13.978	11	1866903	CTD004	4782.0	11.1	1121195	0	21	21	340542.6		25.4	155111.8		38.08		12935.07		247069.44		7777.68	2339.7		127.5404339536162
13	2016-09-25T13:10:00	45.6661	-13.978	14	1866903	CTD004	4782.0	14.1	1121192	0	20	20	344496.1		11.3	144713.1		26.8		13191.74		248916.91		7612.68	2352.3		127.5404339536162
14	2016-09-25T13:10:00	45.6661	-13.978	21	1866903	CTD004	4782.0	21.2	1121189	0	19	19	342015.5		15.5	146757.0		16.92		12884.3		248730.75		7726.91	2092.9		127.5404339536162
15	2016-09-25T13:10:00	45.6661	-13.978	31	1866903	CTD004	4782.0	31.3	1121186	0	18	18	349457.4		11.3	211198.9		25.39		12960.46		247546.12		7797.43	2224.0		127.5404339536162
16	2016-09-25T13:10:00	45.6661	-13.978	50	1866903	CTD004	4782.0	50.4	1121180	0	16	16	332093.0		5.6	301776.7		7.05		10235.8		78840.19		9344.5	951.9		127.5404339536162
17	2016-09-26T09:59:00	43.7595	-16.601	5	1866924	CTD006	3451.0	5.0	1121246	0	14	14	340798.5		2.6	231307.2		9.06		3223.83		159626.39		3870.67	1028.5		424.3560512835849
18	2016-09-26T09:59:00	43.7595	-16.601	10	1866924	CTD006	3451.0	10.1	1121243	0	13	13	321443.6		6.5	272238.6		9.06		2903.0		156511.22		3657.22	949.6		424.3560512835849
19	2016-09-26T09:59:00	43.7595	-16.601	20	1866924	CTD006	3451.0	20.2	1121237	0	11	11	349982.6		7.8	248698.6		15.52		3060.83		155225.31		4732.26	927.6		424.3560512835849
20	2016-09-26T09:59:00	43.7595	-16.601	30	1866924	CTD006	3451.0	30.2	1121231	0	9	9	375561.5		7.8	264091.2		9.06		4784.0		154200.72		8614.57	1302.7		424.3560512835849
21	2016-09-26T09:59:00	43.7595	-16.601	40	1866924	CTD006	3451.0	40.3	1121225	0	7	7	448047.6		6.5	339607.2		5.17		11555.09		167246.12		8785.34	1236.8		424.3560512835849
22	2016-09-26T12:59:00	43.5242	-16.9617	7	1866938	CTD007	3634.4	7.1	1121330	0	24	24	357079.4		6.5	246616.1		9.06		2212.18		130148.74		4060.84	917.2		463.4759276476458
23	2016-09-26T12:59:00	43.5242	-16.9617	12	1866938	CTD007	3634.4	12.1	1121318	0	20	20	376472.3		12.9	252542.6		5.17		2168.2		131628.7		3944.41	957.3		463.4759276476458
24	2016-09-26T12:59:00	43.5242	-16.9617	16	1866938	CTD007	3634.4	16.1	1121315	0	19	19	377079.5		5.2	173043.2		1.29		2282.04		129571.76		4015.56	947.0		463.4759276476458
25	2016-09-26T12:59:00	43.5242	-16.9617	21	1866938	CTD007	3634.4	21.2	1121312	0	18	18	370589.9		14.2	152474.8		7.76		2336.37		130275.52		3931.47	837.0		463.4759276476458
26	2016-09-26T12:59:00	43.5242	-16.9617	27	1866938	CTD007	3634.4	27.2	1121309	0	17	17	361861.2		1.3	165167.6		7.76		2494.2		130366.08		4029.79	844.8		463.4759276476458
27	2016-09-26T12:59:00	43.5242	-16.9617	31	1866938	CTD007	3634.4	31.3	1121306	0	16	16	364366.0		3.9	254306.4		5.17		2639.09		130570.48		4112.59	871.9		463.4759276476458
28	2016-09-26T12:59:00	43.5242	-16.9617	43	1866938	CTD007	3634.4	43.4	1121303	0	15	15	353398.2		15.5	253739.1		18.11		4690.86		162596.66		6169.53	1163.0		463.4759276476458
29	2016-09-27T03:58:00	41.7842	-19.3858	6	1866952	CTD008		6.0	1121399	0	23	23	264516.0		8.3	174418.7		8.26		1399.91		171395.66		2529.37	869.7		740.788409033308
30	2016-09-27T03:58:00	41.7842	-19.3858	10	1866952	CTD008		10.1	1121396	0	22	22	255545.6		1.4	171372.0		8.26		1630.39		171839.53		2669.74	697.7		740.788409033308
31	2016-09-27T03:58:00	41.7842	-19.3858	16	1866952	CTD008		16.1	1121387	0	19	19	265442.7		2.8	188959.7		6.88		1852.33		181237.74		2647.72	729.4		740.788409033308
32	2016-09-27T03:58:00	41.7842	-19.3858	21	1866952	CTD008		21.2	1121381	0	17	17	261105.7		2.8	184333.9		8.26		1758.43		191702.96		2439.92	589.0		740.788409033308
33	2016-09-27T03:58:00	41.7842	-19.3858	25	1866952	CTD008		25.2	1121378	0	16	16	253506.8		5.5	169884.5		2.75		1895.01		188186.1		2649.09	502.3		740.788409033308
34	2016-09-27T03:58:00	41.7842	-19.3858	36	1866952	CTD008		36.3	1121372	0	14	14	275265.6		5.5	178646.4		2.75		1852.33		177242.86		2935.33	528.4		740.788409033308
35	2016-09-27T03:58:00	41.7842	-19.3858	46	1866952	CTD008		46.4	1121369	0	13	13	415456.1		12.4	260999.2		11.01		8369.76		185527.36		8226.64	1307.3		740.788409033308
36	2016-09-27T10:00:00	41.3218	-20.0258	6	1866973	CTD009	3374.8	6.0	1121438	0	12	12	238629.1		6.9	197188.2		17.89		2125.48		170414.01		2307.81	522.9		814.8955468513768
37	2016-09-27T10:00:00	41.3218	-20.0258	11	1866973	CTD009	3374.8	11.1	1121432	0	10	10	235248.8		1.4	149446.0		17.89		2116.94		176005.13		2288.54	616.5		814.8955468513768
38	2016-09-27T10:00:00	41.3218	-20.0258	21	1866973	CTD009	3374.8	21.2	1121426	0	8	8	252450.7		6.9	168725.6		5.5		2074.26		192599.24		2243.13	681.2		814.8955468513768
39	2016-09-27T10:00:00	41.3218	-20.0258	31	1866973	CTD009	3374.8	31.2	1121420	0	6	6	266741.8		5.5	180286.8		16.51		2347.42		197609.91		2130.28	626.1		814.8955468513768
40	2016-09-27T10:00:00	41.3218	-20.0258	41	1866973	CTD009	3374.8	41.3	1121414	0	4	4	274535.2		4.1	185198.5		9.63		2518.14		197259.94		2807.35	816.1		814.8955468513768
41	2016-09-27T13:30:00	41.1863	-20.2322	4	1867015	CTD010	2732.6	4.0	1121519	0	24	24	218065.7		5.5	127088.4		6.88		1442.6		159957.33		1475.24	600.0		837.8274138076724
42	2016-09-27T13:30:00	41.1863	-20.2322	11	1867015	CTD010	2732.6	11.1	1121507	0	20	20	216788.7		5.5	123011.5		5.5		1809.65		160324.38		1334.87	583.5		837.8274138076724
43	2016-09-27T13:30:00	41.1863	-20.2322	14	1867015	CTD010	2732.6	14.1	1121504	0	19	19	204676.1		9.6	138209.1		9.63		1664.53		137985.5		1305.97	664.7		837.8274138076724
44	2016-09-27T13:30:00	41.1863	-20.2322	20	1867015	CTD010	2732.6	20.2	1121501	0	18	18	181765.3		2.8	127740.5		4.13		1690.14		109423.82		1226.15	589.0		837.8274138076724
45	2016-09-27T13:30:00	41.1863	-20.2322	26	1867015	CTD010	2732.6	26.2	1121498	0	17	17	146103.3		5.5	116438.8		8.26		1570.64		76995.31		1337.62	418.4		837.8274138076724
46	2016-09-27T13:30:00	41.1863	-20.2322	31	1867015	CTD010	2732.6	31.2	1121495	0	16	16	140112.7		2.8	113503.6		6.88		1568.81		71857.17		1212.39	412.8		837.8274138076724
47	2016-09-27T13:30:00	41.1863	-20.2322	41	1867015	CTD010	2732.6	41.3	1121492	0	15	15	160206.6		9.6	128923.9		6.88		1973.4		88558.16		1527.53	663.3		837.8274138076724
48	2016-09-28T03:58:00	39.7097	-22.2582	5	1867036	CTD011	3894.3	5.0	1121582	0	21	21	194844.8		5.6	167202.6		2.82		3724.28		130103.86		1159.91	524.3		1075.4684568094915
49	2016-09-28T03:58:00	39.7097	-22.2582	10	1867036	CTD011	3894.3	10.1	1121579	0	20	20	189105.6		4.2	166680.9		8.46		3662.79		129295.76		1210.65	455.2		1075.4684568094915
50	2016-09-28T03:58:00	39.7097	-22.2582	15	1867036	CTD011	3894.3	15.1	1121570	0	17	17	183482.3		1.4	158009.6		7.05		3337.8		132765.31		1159.91	363.6		1075.4684568094915
51	2016-09-28T03:58:00	39.7097	-22.2582	20	1867036	CTD011	3894.3	20.2	1121564	0	15	15	182438.8		2.8	140029.4		1.41		3469.55		140178.74		1181.05	350.9		1075.4684568094915
52	2016-09-28T03:58:00	39.7097	-22.2582	30	1867036	CTD011	3894.3	30.2	1121561	0	14	14	171250.1		8.5	134989.3		12.68		2889.83		130841.68		1172.6	435.5		1075.4684568094915
53	2016-09-28T03:58:00	39.7097	-22.2582	40	1867036	CTD011	3894.3	40.3	1121555	0	12	12	225589.5		9.9	197891.0		11.27		4093.19		151878.6		2521.36	928.8		1075.4684568094915
54	2016-09-28T03:58:00	39.7097	-22.2582	50	1867036	CTD011	3894.3	50.4	1121552	0	11	11	297977.5		22.5	235405.1		7.05		5200.57		209877.64		4122.41	1460.1		1075.4684568094915
55	2016-09-29T04:18:00	37.6593	-24.9085	4	1867106	CTD013	1302.0	4.0	1121657	0	24	24	419285.3		2.7	236304.5		2.68		13369.32		186770.27		1768.18	348.0		1399.7084062772053
56	2016-09-29T04:18:00	37.6593	-24.9085	16	1867106	CTD013	1302.0	16.1	1121645	0	20	20	419159.6		17.4	253530.3		4.02		12495.45		175287.52		1865.89	440.4		1399.7084062772053
57	2016-09-29T04:18:00	37.6593	-24.9085	16	1867106	CTD013	1302.0	16.1	1121642	0	19	19	471408.5		8.0	269055.7		13.39		16946.45		186214.91		2832.3	597.0		1399.7084062772053
58	2016-09-29T04:18:00	37.6593	-24.9085	21	1867106	CTD013	1302.0	21.2	1121636	0	17	17	463556.8		26.8	265138.8		9.37		14912.87		215379.14		2865.76	536.7		1399.7084062772053
59	2016-09-29T04:18:00	37.6593	-24.9085	21	1867106	CTD013	1302.0	21.2	1121639	0	18	18	480985.1		24.1	271366.9		6.69		17575.3		208608.73		2919.3	574.2		1399.7084062772053
60	2016-09-29T04:18:00	37.6593	-24.9085	26	1867106	CTD013	1302.0	26.2	1121630	0	15	15	781362.7		227.5	813429.3		153.93		13465.48		104800.5		10595.7	787.0		1399.7084062772053
61	2016-09-29T04:18:00	37.6593	-24.9085	26	1867106	CTD013	1302.0	26.2	1121633	0	16	16	440181.3		32.1	280014.1		12.05		17232.29		226249.37		4053.03	500.6		1399.7084062772053
62	2016-09-29T04:18:00	37.6593	-24.9085	31	1867106	CTD013	1302.0	31.2	1121627	0	14	14	353992.1		147.2	340401.4		99.05		10132.57		99277.78		9247.81	726.8		1399.7084062772053
63	2016-09-29T12:39:00	37.6932	-24.9318	5	1867134	CTD014	3947.1	5.0	1121729	0	24	24	490328.1		10.7	292955.5		9.37		13638.83		117685.93		2749.31	373.4		1404.0042883626138
64	2016-09-29T12:39:00	37.6932	-24.9318	11	1867134	CTD014	3947.1	11.1	1121714	0	19	19	470564.1		5.4	278287.6		5.35		13540.82		127510.79		2600.74	319.9		1404.0042883626138
65	2016-09-29T12:39:00	37.6932	-24.9318	16	1867134	CTD014	3947.1	16.1	1121711	0	18	18	487740.8		20.1	270847.5		5.35		13924.67		129446.36		2587.35	425.6		1404.0042883626138
66	2016-09-29T12:39:00	37.6932	-24.9318	21	1867134	CTD014	3947.1	21.2	1121708	0	17	17	474948.1		9.4	264880.7		16.06		12062.6		143330.19		2263.43	376.1		1404.0042883626138
67	2016-09-29T12:39:00	37.6932	-24.9318	26	1867134	CTD014	3947.1	26.2	1121705	0	16	16	414793.5		5.4	249554.6		14.72		7521.77		182727.62		1622.28	508.6		1404.0042883626138
68	2016-09-29T12:39:00	37.6932	-24.9318	31	1867134	CTD014	3947.1	31.2	1121702	0	15	15	457843.2		12.0	220761.2		26.77		10167.87		213941.75		2899.23	488.6		1404.0042883626138
69	2016-09-29T12:39:00	37.6932	-24.9318	41	1867134	CTD014	3947.1	41.3	1121699	0	14	14	493939.5		48.2	284203.4		60.23		14638.02		160421.23		6408.82	851.3		1404.0042883626138
70	2016-09-30T04:30:00	36.1291	-26.074	4	1867169	CTD015	4035.2	4.0	1121798	0	23	23	388157.8		5.4	286944.1		10.7		3055.02		134713.24		753.35	215.4		1605.6223963728821
71	2016-09-30T04:30:00	36.1291	-26.074	10	1867169	CTD015	4035.2	10.1	1121792	0	21	21	387550.0		2.7	286035.7		10.7		3071.27		133746.36		1051.75	333.2		1605.6223963728821
72	2016-09-30T04:30:00	36.1291	-26.074	20	1867169	CTD015	4035.2	20.1	1121783	0	18	18	378165.6		4.0	239875.7		13.38		4070.65		187290.41		1022.31	326.5		1605.6223963728821
73	2016-09-30T04:30:00	36.1291	-26.074	30	1867169	CTD015	4035.2	30.2	1121777	0	16	16	362757.2		9.4	207123.6		14.72		3111.89		230743.15		1097.25	351.9		1605.6223963728821
74	2016-09-30T04:30:00	36.1291	-26.074	40	1867169	CTD015	4035.2	40.3	1121774	0	15	15	363561.6		2.7	235215.2		8.03		1616.88		213745.55		1213.66	310.4		1605.6223963728821
75	2016-09-30T12:26:00	35.0218	-26.3497	5	1867183	CTD016	4116.2	5.0	1121873	0	24	24	315495.5		13.4	237408.9		5.35		2835.64		173242.2		861.74	327.8		1731.3859484564316
76	2016-09-30T12:26:00	35.0218	-26.3497	10	1867183	CTD016	4116.2	10.1	1121861	0	20	20	322913.7		9.4	227927.0		9.37		2746.27		174144.08		921.96	299.7		1731.3859484564316
77	2016-09-30T12:26:00	35.0218	-26.3497	15	1867183	CTD016	4116.2	15.1	1121858	0	19	19	320053.6		10.7	224790.7		14.72		2665.01		173339.7		955.41	390.7		1731.3859484564316
78	2016-09-30T12:26:00	35.0218	-26.3497	21	1867183	CTD016	4116.2	21.2	1121855	0	18	18	314959.2		38.8		N	13.38			N	192100.43		797.51	282.3		1731.3859484564316
79	2016-09-30T12:26:00	35.0218	-26.3497	25	1867183	CTD016	4116.2	25.2	1121852	0	17	17	322127.1		12.0	219119.5		14.72		2786.89		175939.72		1079.85	244.9		1731.3859484564316
80	2016-09-30T12:26:00	35.0218	-26.3497	30	1867183	CTD016	4116.2	30.2	1121849	0	16	16	332155.1		9.4	222675.0		8.03		2624.39		196016.7		1129.36	274.3		1731.3859484564316
81	2016-09-30T12:26:00	35.0218	-26.3497	41	1867183	CTD016	4116.2	41.3	1121846	0	15	15	347813.7		6.7	230608.3		18.73		2510.64		228094.38		1462.55	335.9		1731.3859484564316
82	2016-10-01T04:33:00	32.5137	-26.9887	2	1867218	CTD017	4354.8	2.0	1121942	0	23	23	264314.6		2.6	190574.8		6.5		1125.85		120002.28		512.49	154.8		2016.7735129750781
83	2016-10-01T04:33:00	32.5137	-26.9887	16	1867218	CTD017	4354.8	16.1	1121939	0	22	22	257230.0		2.6	179755.1		9.11		1341.09		121955.96		652.97	111.9		2016.7735129750781
84	2016-10-01T04:33:00	32.5137	-26.9887	26	1867218	CTD017	4354.8	26.2	1121930	0	19	19	266481.9		6.5	155897.0		7.8		1788.11		157296.03		684.19	123.6		2016.7735129750781
85	2016-10-01T04:33:00	32.5137	-26.9887	36	1867218	CTD017	4354.8	36.3	1121927	0	18	18	281944.1		13.0	162503.1		10.41		2235.14		193314.93		825.97	254.9		2016.7735129750781
86	2016-10-01T04:33:00	32.5137	-26.9887	46	1867218	CTD017	4354.8	46.3	1121921	0	16	16	313852.0		5.2	214555.4		15.61		2773.23		231494.46		989.86	391.5		2016.7735129750781
87	2016-10-01T12:26:00	31.5268	-27.2187	5	1867239	CTD018	3923.6	5.0	1122017	0	24	24	280705.7		0.0	110667.7		2.6		2549.72		139058.93		559.32	118.4		2128.7565079833253
88	2016-10-01T12:26:00	31.5268	-27.2187	10	1867239	CTD018	3923.6	10.1	1122002	0	19	19	285040.2		0.0	109223.9		3.9		2649.06		141641.76		572.32	195.1		2128.7565079833253
89	2016-10-01T12:26:00	31.5268	-27.2187	15	1867239	CTD018	3923.6	15.1	1121999	0	18	18	290394.6		0.0	129115.0		6.5		2284.81		118909.54		694.59	206.8		2128.7565079833253
90	2016-10-01T12:26:00	31.5268	-27.2187	21	1867239	CTD018	3923.6	21.1	1121996	0	17	17	288190.9		5.2	124119.9		5.2		2582.83		124662.96		721.91	193.8		2128.7565079833253
91	2016-10-01T12:26:00	31.5268	-27.2187	26	1867239	CTD018	3923.6	26.2	1121993	0	16	16	286369.7		11.7	127509.0		5.2		2814.62		125085.15		750.52	152.2		2128.7565079833253
92	2016-10-01T12:26:00	31.5268	-27.2187	31	1867239	CTD018	3923.6	31.2	1121990	0	15	15	297242.4		5.2	141232.8		6.5		3154.03		155897.0		796.05	144.4		2128.7565079833253
93	2016-10-01T12:26:00	31.5268	-27.2187	41	1867239	CTD018	3923.6	41.3	1121987	0	14	14	315072.2		2.6	165458.4		9.11		2384.15		179829.57		909.21	141.8		2128.7565079833253
94	2016-10-02T04:30:00	29.1604	-27.832	5	1867281	CTD019	4905.0	5.0	1122083	0	22	22	305493.2		12.2	160136.0		20.36		1825.27		155923.89		704.51	222.6		2398.6859328734054
95	2016-10-02T04:30:00	29.1604	-27.832	10	1867281	CTD019	4905.0	10.1	1122080	0	21	21	312034.4		5.4	156108.9		10.86		2040.0		158137.34		731.66	135.7		2398.6859328734054
96	2016-10-02T04:30:00	29.1604	-27.832	15	1867281	CTD019	4905.0	15.1	1122077	0	20	20	323663.3		25.8	160824.9		8.14		2229.96		167131.51		724.87	259.3		2398.6859328734054
97	2016-10-02T04:30:00	29.1604	-27.832	20	1867281	CTD019	4905.0	20.1	1122071	0	18	18	324662.6		12.2	162184.3		8.14		1850.04		163026.73		659.71	183.3		2398.6859328734054
98	2016-10-02T04:30:00	29.1604	-27.832	31	1867281	CTD019	4905.0	31.2	1122065	0	16	16	321773.6		14.9	158456.1		16.29		2147.37		167783.99		771.02	240.3		2398.6859328734054
99	2016-10-02T04:30:00	29.1604	-27.832	45	1867281	CTD019	4905.0	45.3	1122059	0	14	14	303149.3		9.5	181307.5		5.43		1924.37		166396.45		752.02	233.5		2398.6859328734054
100	2016-10-02T12:22:00	27.9726	-28.0984	6	1867295	CTD020	4895.5	6.0	1122161	0	24	24	285233.6		1.4	104985.0		8.14		2172.15		128363.21		454.74	247.1		2533.449083096532
101	2016-10-02T12:22:00	27.9726	-28.0984	10	1867295	CTD020	4895.5	10.1	1122149	0	20	20	292756.0		2.7	96904.2		12.22		2378.63		142469.79		561.98	198.2		2533.449083096532
102	2016-10-02T12:22:00	27.9726	-28.0984	16	1867295	CTD020	4895.5	16.1	1122146	0	19	19	300696.3		8.1	102923.5		8.14		2428.18		143741.69		609.49	276.9		2533.449083096532
103	2016-10-02T12:22:00	27.9726	-28.0984	20	1867295	CTD020	4895.5	20.1	1122143	0	18	18	299115.5		8.1	97219.7		9.5		2667.7		148515.46		629.85	137.1		2533.449083096532
104	2016-10-02T12:22:00	27.9726	-28.0984	31	1867295	CTD020	4895.5	31.2	1122140	0	17	17	303349.2		1.4	98395.8		1.36		2981.54		150877.57		665.14	177.8		2533.449083096532
105	2016-10-02T12:22:00	27.9726	-28.0984	41	1867295	CTD020	4895.5	41.3	1122137	0	16	16	314233.0		2.7	114329.3		6.79		3039.36		154255.55		743.87	187.3		2533.449083096532
106	2016-10-03T05:29:00	25.3861	-28.7445	5	1867330	CTD021	3587.9	5.0	1122230	0	23	23	298177.8		6.6	184864.8		13.14		1384.23		280148.86		750.52	224.8		2828.4555948798766
107	2016-10-03T05:29:00	25.3861	-28.7445	10	1867330	CTD021	3587.9	10.1	1122224	0	21	21	301335.2		0.0	167586.6		3.94		1418.2		291358.55		804.41	165.6		2828.4555948798766
108	2016-10-03T05:29:00	25.3861	-28.7445	15	1867330	CTD021	3587.9	15.1	1122221	0	20	20	293581.8		10.5	184407.9		14.46		1596.53		281252.85		832.01	202.4		2828.4555948798766
109	2016-10-03T05:29:00	25.3861	-28.7445	21	1867330	CTD021	3587.9	21.1	1122215	0	18	18	298345.9		3.9	186770.4		17.09		1307.8		286203.8		858.3	206.4		2828.4555948798766
110	2016-10-03T05:29:00	25.3861	-28.7445	30	1867330	CTD021	3587.9	30.2	1122209	0	16	16	289266.1		2.6	175983.7		22.34		1350.26		291978.48		996.31	188.0		2828.4555948798766
111	2016-10-03T05:29:00	25.3861	-28.7445	45	1867330	CTD021	3587.9	45.3	1122203	0	14	14	281568.8		0.0	147748.8		13.14		1503.12		316249.16		770.24	157.7		2828.4555948798766
112	2016-10-03T12:25:00	24.5904	-28.9159	6	1867358	CTD022	4368.2	6.0	1122305	0	24	24	442969.6		6.6	207036.2		24.97		1995.66		309005.33		1063.35	370.7		2918.703078657027
113	2016-10-03T12:25:00	24.5904	-28.9159	11	1867358	CTD022	4368.2	11.1	1122290	0	19	19	442652.0		2.6	194010.9		21.03		2284.4		328486.41		1167.18	270.8		2918.703078657027
114	2016-10-03T12:25:00	24.5904	-28.9159	15	1867358	CTD022	4368.2	15.1	1122287	0	18	18	450741.7		3.9	203111.1		31.55		2089.08		318890.24		1119.87	299.7		2918.703078657027
115	2016-10-03T12:25:00	24.5904	-28.9159	21	1867358	CTD022	4368.2	21.1	1122284	0	17	17	446071.0		5.3	165874.6		24.97		2080.59		353351.54		1148.78	315.5		2918.703078657027
116	2016-10-03T12:25:00	24.5904	-28.9159	26	1867358	CTD022	4368.2	26.2	1122281	0	16	16	422175.6		5.3	198970.3		27.6		2539.16		350549.12		1260.51	412.7		2918.703078657027
117	2016-10-03T12:25:00	24.5904	-28.9159	31	1867358	CTD022	4368.2	31.2	1122278	0	15	15	430956.6		5.3	201327.8		18.4		2513.69		341547.4		1197.42	315.5		2918.703078657027
118	2016-10-04T05:29:00	22.0587	-29.5242	5	1867393	CTD023	5228.3	5.0	1122374	0	23	23	314138.4		6.4	138878.5		11.57		2471.92		309664.1		1329.65	285.5		3207.302727455697
119	2016-10-04T05:29:00	22.0587	-29.5242	10	1867393	CTD023	5228.3	10.1	1122368	0	21	21	311478.9		5.1	147957.2		3.86		2642.4		293476.52		1213.92	249.5		3207.302727455697
120	2016-10-04T05:29:00	22.0587	-29.5242	15	1867393	CTD023	5228.3	15.1	1122365	0	20	20	314342.9		7.7	130233.7		12.86		2541.66		314096.51		1276.93	289.3		3207.302727455697
121	2016-10-04T05:29:00	22.0587	-29.5242	20	1867393	CTD023	5228.3	20.1	1122359	0	18	18	329242.6		18.0	98304.9		7.72		2665.64		317909.0		1314.22	214.8		3207.302727455697
122	2016-10-04T05:29:00	22.0587	-29.5242	26	1867393	CTD023	5228.3	26.2	1122353	0	16	16	319133.3		6.4	127024.1		7.72		2138.71		289819.01		1346.37	245.6		3207.302727455697
123	2016-10-04T05:29:00	22.0587	-29.5242	36	1867393	CTD023	5228.3	36.2	1122347	0	14	14	313337.1		14.1	116442.1		14.15		2177.46		314205.0		1282.07	345.9		3207.302727455697
124	2016-10-04T05:29:00	22.0587	-29.5242	46	1867393	CTD023	5228.3	46.3	1122344	0	13	13	311530.1		3.9	110379.3		12.86		2619.15		321411.53		1460.82	437.2		3207.302727455697
125	2016-10-04T12:21:00	21.1657	-29.7292	5	1867421	CTD024	4586.2	5.0	1122449	0	24	24	343375.2		2.6	208031.8		9.0		2913.61		246393.81		928.44	289.3		3308.9476644285264
126	2016-10-04T12:21:00	21.1657	-29.7292	10	1867421	CTD024	4586.2	10.1	1122437	0	20	20	347364.4		9.0	201750.5		5.14		2960.1		259993.24		1130.33	354.9		3308.9476644285264
127	2016-10-04T12:21:00	21.1657	-29.7292	15	1867421	CTD024	4586.2	15.1	1122434	0	19	19	344364.0		10.3	205125.9		10.29		3285.56		255746.81		1087.9	381.9		3308.9476644285264
128	2016-10-04T12:21:00	21.1657	-29.7292	21	1867421	CTD024	4586.2	21.1	1122431	0	18	18	347313.2		5.1	195926.4		11.57		2867.12		266455.88		1099.47	365.2		3308.9476644285264
129	2016-10-04T12:21:00	21.1657	-29.7292	26	1867421	CTD024	4586.2	26.2	1122428	0	17	17	347159.8		7.7	189880.6		11.57		3138.33		277327.68		1085.33	366.5		3308.9476644285264
130	2016-10-04T12:21:00	21.1657	-29.7292	31	1867421	CTD024	4586.2	31.2	1122425	0	16	16	346171.0		0.0	185920.9		12.86		3184.82		283030.91		1185.63	223.8		3308.9476644285264
131	2016-10-04T12:21:00	21.1657	-29.7292	41	1867421	CTD024	4586.2	41.3	1122422	0	15	15	331799.8		0.0	176623.7		10.29		3099.59		262255.94		1120.05	291.9		3308.9476644285264
132	2016-10-05T05:27:00	18.7004	-29.662	4	1867456	CTD025	4792.4	4.0	1122521	0	24	24	453013.2		7.9	328366.7		40.88		26147.95		351768.39		1490.25	481.4		3583.467798881489
133	2016-10-05T05:27:00	18.7004	-29.662	11	1867456	CTD025	4792.4	11.1	1122512	0	21	21	450760.2		21.3	319307.0		21.33		26864.8		358271.24		1280.09	349.9		3583.467798881489
134	2016-10-05T05:27:00	18.7004	-29.662	15	1867456	CTD025	4792.4	15.1	1122509	0	20	20	444677.2		7.9	296675.1		29.01		28417.97		378317.43		1488.93	353.4		3583.467798881489
135	2016-10-05T05:27:00	18.7004	-29.662	21	1867456	CTD025	4792.4	21.1	1122506	0	19	19	444714.8		0.0	321187.9		34.14		25345.76		353441.04		1378.23	345.6		3583.467798881489
136	2016-10-05T05:27:00	18.7004	-29.662	30	1867456	CTD025	4792.4	30.2	1122500	0	17	17	477439.0		10.6	325395.1		25.06		26702.65		352195.09		4200.4	2154.9		3583.467798881489
137	2016-10-05T05:27:00	18.7004	-29.662	40	1867456	CTD025	4792.4	40.2	1122497	0	16	16	466699.9		15.8	303305.9		23.74		15266.52		227243.77		4638.25	826.9		3583.467798881489
138	2016-10-05T05:27:00	18.7004	-29.662	45	1867456	CTD025	4792.4	45.3	1122494	0	15	15	467995.3		38.2	362382.7		25.06		8503.67		159947.65		7575.23	848.0		3583.467798881489
139	2016-10-05T12:28:00	17.7918	-29.4077	6	1867470	CTD026	4567.1	6.0	1122593	0	24	24	371230.9		18.5	162738.5		13.19		4249.89		299711.45		999.66	242.7		3688.1226237496617
140	2016-10-05T12:28:00	17.7918	-29.4077	10	1867470	CTD026	4567.1	10.1	1122578	0	19	19	373821.8		5.3	168652.5		6.59		4659.52		359099.03		1073.51	266.4		3688.1226237496617
141	2016-10-05T12:28:00	17.7918	-29.4077	21	1867470	CTD026	4567.1	21.1	1122575	0	18	18	365054.0		5.3		N	14.51			N		N	1163.19	247.9		3688.1226237496617
142	2016-10-05T12:28:00	17.7918	-29.4077	31	1867470	CTD026	4567.1	31.2	1122572	0	17	17	367513.5		0.0	171543.8		6.59		5137.42		365192.26		1335.95	269.0		3688.1226237496617
143	2016-10-05T12:28:00	17.7918	-29.4077	41	1867470	CTD026	4567.1	41.3	1122569	0	16	16	378703.2		5.3	205387.7		13.19		5709.2		344838.84		1428.27	353.4		3688.1226237496617
144	2016-10-06T05:30:00	15.2744	-28.7842	3	1867526	CTD027	5216.7	3.0	1122665	0	24	24	514655.8		11.5	324557.9		26.94		45320.06		295670.95		1486.8	587.5		3976.143094290221
145	2016-10-06T05:30:00	15.2744	-28.7842	10	1867526	CTD027	5216.7	10.1	1122653	0	20	20	508428.8		19.2	304263.8		6.41		48558.4		313843.92		1407.26	488.8		3976.143094290221
146	2016-10-06T05:30:00	15.2744	-28.7842	15	1867526	CTD027	5216.7	15.1	1122650	0	19	19	513300.5		16.7	307443.8		25.66		47501.15		305585.75		1626.63	416.9		3976.143094290221
147	2016-10-06T05:30:00	15.2744	-28.7842	20	1867526	CTD027	5216.7	20.1	1122644	0	17	17	451635.6		19.2	317073.9		25.66		48242.06		302705.38		1890.89	400.2		3976.143094290221
148	2016-10-06T05:30:00	15.2744	-28.7842	30	1867526	CTD027	5216.7	30.2	1122641	0	16	16	452386.5		37.2	314666.4		10.26		39609.27		213821.78		4700.29	764.6		3976.143094290221
149	2016-10-06T05:30:00	15.2744	-28.7842	40	1867526	CTD027	5216.7	40.2	1122638	0	15	15	383523.9		51.3	301008.0		16.68		12517.85		116114.01		14546.0	1397.0		3976.143094290221
150	2016-10-06T05:30:00	15.2744	-28.7842	46	1867526	CTD027	5216.7	46.3	1122635	0	14	14	365887.1		50.0	344506.9		11.55		1459.86		24791.96		22589.34	1225.1		3976.143094290221
151	2016-10-06T12:22:00	14.5018	-28.5702	6	1867547	CTD028	5274.9	6.0	1122737	0	24	24	595828.2		3.8	309974.6		7.7		43706.33		433120.65		2501.52	549.1		4065.174756879438
152	2016-10-06T12:22:00	14.5018	-28.5702	11	1867547	CTD028	5274.9	11.1	1122725	0	20	20	617846.5		0.0	265857.2		16.85		49771.98		492226.98		2763.24	657.1		4065.174756879438
153	2016-10-06T12:22:00	14.5018	-28.5702	15	1867547	CTD028	5274.9	15.1	1122722	0	19	19	615325.8		6.4	304286.4		12.83		47008.74		444476.88		2904.33	737.6		4065.174756879438
154	2016-10-06T12:22:00	14.5018	-28.5702	20	1867547	CTD028	5274.9	20.1	1122719	0	18	18	780722.5		74.4	501547.8		20.53		38449.44		71844.18		37253.36	1512.5		4065.174756879438
155	2016-10-06T12:22:00	14.5018	-28.5702	26	1867547	CTD028	5274.9	26.2	1122716	0	17	17	706290.3		94.9	490496.7		5.13		13785.28		30161.88		41845.89	1255.9		4065.174756879438
156	2016-10-06T12:22:00	14.5018	-28.5702	30	1867547	CTD028	5274.9	30.2	1122710	0	15	15	590825.8		60.3	437324.8		2.57		8364.05		33381.78		33149.59	1078.9		4065.174756879438
157	2016-10-07T05:30:00	11.9642	-27.9562	6	1867589	CTD029	5127.8	6.0	1122809	0	24	24	455168.2		5.2	233988.6		12.93		14557.54		404409.94		1104.33	628.5		4355.382833301191
158	2016-10-07T05:30:00	11.9642	-27.9562	11	1867589	CTD029	5127.8	11.1	1122800	0	21	21	455869.5		3.9	213847.6		14.22		16545.73		424628.75		1355.2	341.4		4355.382833301191
159	2016-10-07T05:30:00	11.9642	-27.9562	15	1867589	CTD029	5127.8	15.1	1122797	0	20	20	451130.9		2.6	245829.5		15.52		15063.01		386415.19		1409.51	434.5		4355.382833301191
160	2016-10-07T05:30:00	11.9642	-27.9562	31	1867589	CTD029	5127.8	31.2	1122794	0	19	19	366253.6		2.6	180199.6		1.29		14759.73		332026.59		1973.31	447.4		4355.382833301191
161	2016-10-07T05:30:00	11.9642	-27.9562	36	1867589	CTD029	5127.8	36.2	1122791	0	18	18	408294.2		9.1	181996.2		3.88		13883.58		282052.43		4317.75	552.2		4355.382833301191
162	2016-10-07T05:30:00	11.9642	-27.9562	41	1867589	CTD029	5127.8	41.2	1122788	0	17	17	342333.3		15.5	283595.7		6.47		5327.69		137074.16		18882.26	973.7		4355.382833301191
163	2016-10-07T05:30:00	11.9642	-27.9562	47	1867589	CTD029	5127.8	47.3	1122785	0	16	16	345214.4		44.0	352452.7		12.93		975.02		73043.63		26657.83	1132.8		4355.382833301191
164	2016-10-07T12:28:00	11.2145	-27.7355	5	1868296	CTD030	5622.2	5.0	1122881	0	24	24	465270.8		6.5	278681.3		15.52		8694.09		257048.5		1053.9	318.1		4442.238191859071
165	2016-10-07T12:28:00	11.2145	-27.7355	11	1868296	CTD030	5622.2	11.1	1122869	0	20	20	469781.9		9.1	245967.2		16.81		11356.23		279727.26		1123.73	302.6		4442.238191859071
166	2016-10-07T12:28:00	11.2145	-27.7355	21	1868296	CTD030	5622.2	21.1	1122866	0	19	19	459205.4		1.3	238511.7		10.35		14153.17		279760.96		945.28	377.6		4442.238191859071
167	2016-10-07T12:28:00	11.2145	-27.7355	30	1868296	CTD030	5622.2	30.2	1122863	0	18	18	484642.1		16.8	283254.2		5.17		16141.35		234167.54		3470.76	565.1		4442.238191859071
168	2016-10-07T12:28:00	11.2145	-27.7355	42	1868296	CTD030	5622.2	42.2	1122860	0	17	17	543760.5		42.7	426841.3		12.93		12864.04		96568.21		18666.3	1211.7		4442.238191859071
169	2016-10-07T12:28:00	11.2145	-27.7355	46	1868296	CTD030	5622.2	46.3	1122854	0	15	15	411630.2		49.1	376201.4		21.98		6752.71		78885.98		17126.19	690.5		4442.238191859071
170	2016-10-08T05:24:00	8.6976	-27.1368	3	1868338	CTD031	5163.1	3.0	1124786	0	24	24	476697.8		9.9	210825.5		12.35		14052.07		360905.79		993.26	397.8		4729.999091241358
171	2016-10-08T05:24:00	8.6976	-27.1368	10	1868338	CTD031	5163.1	10.1	1122941	0	20	20	457071.1		4.9	219342.7		4.94		15871.77		342978.45		898.14	296.5		4729.999091241358
172	2016-10-08T05:24:00	8.6976	-27.1368	15	1868338	CTD031	5163.1	15.1	1122938	0	19	19	420275.5		11.1	248473.5		4.94		11996.5		322186.77		956.2	432.4		4729.999091241358
173	2016-10-08T05:24:00	8.6976	-27.1368	21	1868338	CTD031	5163.1	21.1	1122932	0	17	17	418739.4		22.2	305122.8		3.71		7785.49		242007.28		1210.69	455.9		4729.999091241358
174	2016-10-08T05:24:00	8.6976	-27.1368	25	1868338	CTD031	5163.1	25.1	1122929	0	16	16	402654.9		18.5	299743.2		12.35		8326.59		213321.32		1792.56	415.1		4729.999091241358
175	2016-10-08T05:24:00	8.6976	-27.1368	35	1868338	CTD031	5163.1	35.2	1122926	0	15	15	407462.2		12.4	328364.1		18.53		6349.95		122917.28		4118.82	963.6		4729.999091241358
176	2016-10-08T05:24:00	8.6976	-27.1368	45	1868338	CTD031	5163.1	45.3	1122923	0	14	14	321455.2		22.2	342536.6		11.12		3345.46		59501.77		13190.36	589.3		4729.999091241358
177	2016-10-08T12:26:00	7.76	-26.88300000000001	6	1868359	CTD032	4244.9	6.0	1124858	0	24	24	381184.8		4.9	248462.1		4.94		5939.27		168747.68		786.95	265.6		4838.050595822939
178	2016-10-08T12:26:00	7.76	-26.88300000000001	11	1868359	CTD032	4244.9	11.1	1124846	0	20	20	400703.1		0.0	249880.0		8.65		6317.15		164927.82		668.35	240.9		4838.050595822939
179	2016-10-08T12:26:00	7.76	-26.88300000000001	20	1868359	CTD032	4244.9	20.1	1124843	0	19	19	397775.3		4.9	267545.3		9.88		5203.5		150852.12		948.79	221.1		4838.050595822939
180	2016-10-08T12:26:00	7.76	-26.88300000000001	30	1868359	CTD032	4244.9	30.2	1124840	0	18	18	392389.7		7.4	276030.8		7.41		4138.59		140865.15		1122.98	641.2		4838.050595822939
181	2016-10-08T12:26:00	7.76	-26.88300000000001	41	1868359	CTD032	4244.9	41.2	1124837	0	17	17	386281.2		17.3	277899.2		9.88		4998.43		115672.89		2174.3	893.2		4838.050595822939
182	2016-10-08T12:26:00	7.76	-26.88300000000001	46	1868359	CTD032	4244.9	46.3	1124834	0	16	16	392010.2		28.4	286878.9		8.65		4034.81		91409.66		3414.64	838.8		4838.050595822939
183	2016-10-09T05:29:00	5.2012	-26.2748	2	1868401	CTD033	4261.9	2.0	1124930	0	24	24	360810.1		8.7	175716.5		13.73		20043.95		271220.63		978.73	424.5		5130.724663833739
184	2016-10-09T05:29:00	5.2012	-26.2748	10	1868401	CTD033	4261.9	10.1	1124921	0	21	21	360880.0		13.7	169253.8		16.23		20568.07		271585.93		1103.57	417.0		5130.724663833739
185	2016-10-09T05:29:00	5.2012	-26.2748	21	1868401	CTD033	4261.9	21.1	1124918	0	20	20	356285.1		15.0	184733.1		11.24		19591.29		262691.62		1058.63	400.7		5130.724663833739
186	2016-10-09T05:29:00	5.2012	-26.2748	25	1868401	CTD033	4261.9	25.1	1124915	0	19	19	354695.2		16.2	183802.3		17.48		18693.92		253844.97		1097.33	309.6		5130.724663833739
187	2016-10-09T05:29:00	5.2012	-26.2748	35	1868401	CTD033	4261.9	35.2	1124912	0	18	18	318932.2		1.2	193833.8		8.74		8116.05		240781.46		1141.02	278.4		5130.724663833739
188	2016-10-09T05:29:00	5.2012	-26.2748	46	1868401	CTD033	4261.9	46.3	1124909	0	17	17	318076.1		7.5	191788.2		18.73		7020.15		235484.59		1347.01	285.9		5130.724663833739
189	2016-10-09T12:27:00	4.4862	-26.0801	6	1868443	CTD034	3807.1	6.0	1125002	0	24	24	408488.3		30.0	234204.4		9.99		16716.52		234491.92		867.21	416.1		5213.194244583091
190	2016-10-09T12:27:00	4.4862	-26.0801	11	1868443	CTD034	3807.1	11.1	1124990	0	20	20	416787.0		23.7	226603.0		16.23		16875.35		223572.58		825.18	480.6		5213.194244583091
191	2016-10-09T12:27:00	4.4862	-26.0801	16	1868443	CTD034	3807.1	16.1	1124987	0	19	19	405430.9		12.5	217378.3		22.47		14985.31		214193.85		880.11	464.4		5213.194244583091
192	2016-10-09T12:27:00	4.4862	-26.0801	21	1868443	CTD034	3807.1	21.1	1124984	0	18	18	405046.5		10.0	208304.6		13.73		12753.79		236802.85		795.22	491.9		5213.194244583091
193	2016-10-09T12:27:00	4.4862	-26.0801	35	1868443	CTD034	3807.1	35.2	1124981	0	17	17	399316.0		5.0	201922.9		7.49		3549.78		276882.8		868.88	337.1		5213.194244583091
194	2016-10-09T12:27:00	4.4862	-26.0801	46	1868443	CTD034	3807.1	46.3	1124978	0	16	16	387156.3		7.5	198968.7		14.98		5662.18		275977.49		947.53	297.1		5213.194244583091
195	2016-10-10T05:24:00	1.9748	-25.483	3	1868471	CTD035	3901.0	3.0	1125074	0	24	24	431721.3		11.7	179298.3		11.68		6745.54		318757.69		1200.85	393.4		5500.524491479727
196	2016-10-10T05:24:00	1.9748	-25.483	10	1868471	CTD035	3901.0	10.1	1125062	0	20	20	434541.1		5.2	172725.3		9.09		6712.68		320573.48		964.58	179.2		5500.524491479727
197	2016-10-10T05:24:00	1.9748	-25.483	20	1868471	CTD035	3901.0	20.1	1125059	0	19	19	431197.1		15.6	191483.0		12.98		6901.65		298282.79		1237.2	344.0		5500.524491479727
198	2016-10-10T05:24:00	1.9748	-25.483	25	1868471	CTD035	3901.0	25.1	1125056	0	18	18	431377.8		7.8	192702.3		3.89		6893.43		309760.9		1191.76	288.2		5500.524491479727
199	2016-10-10T05:24:00	1.9748	-25.483	36	1868471	CTD035	3901.0	36.2	1125053	0	17	17	444247.8		6.5	195742.3		2.6		6638.73		321978.46		1299.52	462.2		5500.524491479727
200	2016-10-10T05:24:00	1.9748	-25.483	46	1868471	CTD035	3901.0	46.3	1125050	0	16	16	467800.5		3.9	197806.3		19.47		8512.04		346619.0		1569.55	357.0		5500.524491479727
201	2016-10-10T12:39:00	1.1584	-25.2597	5	1868506	CTD036	3626.8	5.0	1125146	0	24	24	358890.7		20.8	135984.9		10.39		6745.54		325955.13		1824.0	481.6		5594.7394456697775
202	2016-10-10T12:39:00	1.1584	-25.2597	8	1868506	CTD036	3626.8	8.0	1125134	0	20	20	377128.0		22.1	126933.8		6.49		6827.7		336184.36		1910.98	507.6		5594.7394456697775
203	2016-10-10T12:39:00	1.1584	-25.2597	15	1868506	CTD036	3626.8	15.1	1125131	0	19	19	377943.5		10.4	106530.0		10.39		6236.13		346430.03		1916.17	547.8		5594.7394456697775
204	2016-10-10T12:39:00	1.1584	-25.2597	20	1868506	CTD036	3626.8	20.1	1125128	0	18	18	383577.8		5.2	135552.6		12.98		6540.14		331040.99		1887.61	466.1		5594.7394456697775
205	2016-10-10T12:39:00	1.1584	-25.2597	36	1868506	CTD036	3626.8	36.2	1125125	0	17	17	417235.4		18.2	178877.9		10.39		7739.71		325511.45		2535.42	654.3		5594.7394456697775
206	2016-10-10T12:39:00	1.1584	-25.2597	46	1868506	CTD036	3626.8	46.3	1125122	0	16	16	526659.6		19.5	216794.3		12.98		23309.51		380782.17		4707.34	636.1		5594.7394456697775
207	2016-10-11T05:24:00	-1.4151	-25.0048	3	1868541	CTD037	4737.1	3.0	1125218	0	24	24	402971.9		26.3	209668.0		31.58		8731.81		296657.76		3431.34	559.2		5882.615794920199
208	2016-10-11T05:24:00	-1.4151	-25.0048	10	1868541	CTD037	4737.1	10.1	1125209	0	21	21	417256.3		27.6	201503.4		19.74		9428.37		306169.06		3253.72	497.3		5882.615794920199
209	2016-10-11T05:24:00	-1.4151	-25.0048	15	1868541	CTD037	4737.1	15.1	1125206	0	20	20	420576.5		17.1	211694.6		32.89		9287.4		292287.71		3191.88	467.1		5882.615794920199
210	2016-10-11T05:24:00	-1.4151	-25.0048	20	1868541	CTD037	4737.1	20.1	1125203	0	19	19	421525.2		26.3	207374.3		17.1		9718.6		295720.73		3191.88	405.2		5882.615794920199
211	2016-10-11T05:24:00	-1.4151	-25.0048	30	1868541	CTD037	4737.1	30.2	1125200	0	18	18	418022.5		27.6	209893.6		21.05		8939.12		291956.02		3527.39	561.8		5882.615794920199
212	2016-10-11T05:24:00	-1.4151	-25.0048	40	1868541	CTD037	4737.1	40.2	1125197	0	17	17	418442.1		10.5	204239.9		13.16		9784.94		296690.93		3178.73	335.5		5882.615794920199
213	2016-10-11T05:24:00	-1.4151	-25.0048	50	1868541	CTD037	4737.1	50.3	1125194	0	16	16	414921.2		46.0	219040.0		15.79		9229.35		282063.28		3411.6	415.8		5882.615794920199
214	2016-10-11T12:32:00	-2.2516	-24.9926	6	1868569	CTD038	4629.1	6.0	1125290	0	24	24	301230.1		15.8	102100.0		18.42		1874.06		246257.04		1181.5	427.6		5975.742441580077
215	2016-10-11T12:32:00	-2.2516	-24.9926	16	1868569	CTD038	4629.1	16.1	1125275	0	19	19	301686.2		13.2	118847.2		10.53		2214.05		224116.54		1111.76	455.2		5975.742441580077
216	2016-10-11T12:32:00	-2.2516	-24.9926	26	1868569	CTD038	4629.1	26.1	1125272	0	18	18	317028.7		13.2	138592.9		13.16		1890.65		195043.67		1240.7	438.1		5975.742441580077
217	2016-10-11T12:32:00	-2.2516	-24.9926	40	1868569	CTD038	4629.1	40.2	1125269	0	17	17	316828.0		3.9	141805.3		17.1		2172.59		196055.33		1247.28	368.4		5975.742441580077
218	2016-10-12T05:26:00	-4.8295	-25.021	3	1868611	CTD039	5266.8	3.0	1125362	0	24	24	395374.4		8.9	167147.3		14.02		3138.0		311168.27		1154.38	488.0		6262.724140099176
219	2016-10-12T05:26:00	-4.8295	-25.021	11	1868611	CTD039	5266.8	11.1	1125347	0	19	19	397855.4		10.2	177662.9		15.29		3138.0		299466.16		1113.6	425.6		6262.724140099176
220	2016-10-12T05:26:00	-4.8295	-25.021	16	1868611	CTD039	5266.8	16.1	1125344	0	18	18	408085.0		3.8	201382.5		10.19		2786.61		277410.3		1065.19	345.3		6262.724140099176
221	2016-10-12T05:26:00	-4.8295	-25.021	20	1868611	CTD039	5266.8	20.1	1125341	0	17	17	405046.7		3.8	183334.2		12.74		3097.14		290150.23		1267.78	257.4		6262.724140099176
222	2016-10-12T05:26:00	-4.8295	-25.021	25	1868611	CTD039	5266.8	25.1	1125338	0	16	16	411428.9		6.4	198030.4		8.92		3023.59		283024.37		1309.82	268.8		6262.724140099176
223	2016-10-12T05:26:00	-4.8295	-25.021	36	1868611	CTD039	5266.8	36.2	1125335	0	15	15	421532.6		6.4	194946.4		16.56		3799.92		285745.6		1386.27	266.3		6262.724140099176
224	2016-10-12T05:26:00	-4.8295	-25.021	50	1868611	CTD039	5266.8	50.3	1125332	0	14	14	434638.6		7.6	193612.7		12.74		4657.96		303282.42		1730.29	391.2		6262.724140099176
225	2016-10-12T12:27:00	-5.811	-25.0268	6	1868639	CTD040	5224.9	6.0	1125434	0	24	24	302985.0		1.7	115247.8		28.88		4020.56		294947.12		1386.27	543.6		6371.983764674845
226	2016-10-12T12:27:00	-5.811	-25.0268	10	1868639	CTD040	5224.9	10.1	1125422	0	20	20	320243.9		2.5	81367.3		20.39		4322.92		309468.52		1330.21	573.4		6371.983764674845
227	2016-10-12T12:27:00	-5.811	-25.0268	16	1868639	CTD040	5224.9	16.1	1125419	0	19	19	319974.3		2.5	95329.7		25.48		4249.37		307858.67		1291.98	592.5		6371.983764674845
228	2016-10-12T12:27:00	-5.811	-25.0268	20	1868639	CTD040	5224.9	20.1	1125416	0	18	18	319291.1		5.1	106969.7		26.76		4788.71		289422.94		1321.29	621.8		6371.983764674845
229	2016-10-12T12:27:00	-5.811	-25.0268	36	1868639	CTD040	5224.9	36.2	1125413	0	17	17	320621.5		7.6	110965.8		17.84		4706.99		283800.7		1397.74	603.9		6371.983764674845
230	2016-10-12T12:27:00	-5.811	-25.0268	46	1868639	CTD040	5224.9	46.3	1125410	0	16	16	322527.2		6.4	124500.0		19.11		4257.54		274239.61		1497.12	518.6		6371.983764674845
231	2016-10-13T05:25:00	-8.3765	-25.0409	4	1868674	CTD041	5688.2	4.0	1125506	0	24	24	422691.0		20.9	138072.2		15.7		2725.16		342262.54		1393.71	427.9		6657.5720313101
232	2016-10-13T05:25:00	-8.3765	-25.0409	10	1868674	CTD041	5688.2	10.1	1125494	0	20	20	401183.5		3.9	134491.8		6.54		2552.79		342295.37		1198.72	337.6		6657.5720313101
233	2016-10-13T05:25:00	-8.3765	-25.0409	15	1868674	CTD041	5688.2	15.1	1125491	0	19	19	415178.7		10.5	164031.9		23.56		2856.5		324081.1		1497.09	420.1		6657.5720313101
234	2016-10-13T05:25:00	-8.3765	-25.0409	20	1868674	CTD041	5688.2	20.1	1125488	0	18	18	407937.4		3.9	158094.0		19.63		2544.58		329843.34		1558.6	350.7		6657.5720313101
235	2016-10-13T05:25:00	-8.3765	-25.0409	30	1868674	CTD041	5688.2	30.2	1125485	0	17	17	411729.6		17.0	161080.2		17.01		2388.62		331058.18		1485.31	438.4		6657.5720313101
236	2016-10-13T05:25:00	-8.3765	-25.0409	40	1868674	CTD041	5688.2	40.2	1125482	0	16	16	418230.6		6.5	156992.4		15.7		2848.29		333602.76		1443.44	405.7		6657.5720313101
237	2016-10-13T05:25:00	-8.3765	-25.0409	50	1868674	CTD041	5688.2	50.3	1125479	0	15	15	421174.1		13.1	169178.5		19.63		2265.5		324852.68		1464.37	535.2		6657.5720313101
238	2016-10-13T11:17:00	-9.0585	-25.0443	6	1868702	CTD042	5509.9	6.0	1125578	0	24	24	400966.8		5.2	146403.7		22.25		1461.08		298536.79		1042.99	425.3		6733.491215043604
239	2016-10-13T11:17:00	-9.0585	-25.0443	11	1868702	CTD042	5509.9	11.1	1125566	0	20	20	397066.2		2.6	155047.1		13.09		1502.12		296714.54		1015.51	396.5		6733.491215043604
240	2016-10-13T11:17:00	-9.0585	-25.0443	16	1868702	CTD042	5509.9	16.1	1125563	0	19	19	410862.8		7.9	166478.0		13.09		1395.42		291223.17		1099.26	446.2		6733.491215043604
241	2016-10-13T11:17:00	-9.0585	-25.0443	21	1868702	CTD042	5509.9	21.1	1125560	0	18	18	426772.2		6.5	157317.5		10.47		1518.54		294933.34		1096.65	388.7		6733.491215043604
242	2016-10-13T11:17:00	-9.0585	-25.0443	31	1868702	CTD042	5509.9	31.2	1125557	0	17	17	362412.3		6.5	176423.2		15.7		2733.37		279542.73		844.08	494.7		6733.491215043604
243	2016-10-14T05:26:00	-11.8235	-25.0633	5	1868744	CTD043	4162.7	5.0	1125650	0	24	24	296887.3		13.7	183490.9		20.52		1781.81		213607.56		830.23	339.2		7041.290023769931
244	2016-10-14T05:26:00	-11.8235	-25.0633	10	1868744	CTD043	4162.7	10.1	1125641	0	21	21	305518.6		10.9	183211.5		9.57		2032.76		223353.12		718.07	221.6		7041.290023769931
245	2016-10-14T05:26:00	-11.8235	-25.0633	15	1868744	CTD043	4162.7	15.1	1125638	0	20	20	300457.6		4.1	195553.6		8.21		1781.81		210470.58		782.36	348.8		7041.290023769931
246	2016-10-14T05:26:00	-11.8235	-25.0633	20	1868744	CTD043	4162.7	20.1	1125635	0	19	19	310101.1		12.3	197760.4		10.94		1840.36		212143.64		846.64	296.8		7041.290023769931
247	2016-10-14T05:26:00	-11.8235	-25.0633	30	1868744	CTD043	4162.7	30.2	1125632	0	18	18	331044.5		5.5	171249.1		5.47		1999.3		222282.36		895.88	329.6		7041.290023769931
248	2016-10-14T05:26:00	-11.8235	-25.0633	41	1868744	CTD043	4162.7	41.2	1125629	0	17	17	322946.9		4.1	152223.1		6.84		1873.82		235323.84		894.51	242.1		7041.290023769931
249	2016-10-14T05:26:00	-11.8235	-25.0633	50	1868744	CTD043	4162.7	50.3	1125626	0	16	16	341847.4		4.1	165204.3		13.68		1773.44		231350.33		983.42	283.1		7041.290023769931
250	2016-10-14T12:53:00	-11.8297	-25.0519	5	1868807	CTD044	3440.0	5.0	1125722	0	24	24	326701.2		6.8	186361.8		15.05		1765.08		195220.66		719.44	350.1		7042.710968428282
251	2016-10-14T12:53:00	-11.8297	-25.0519	9	1868807	CTD044	3440.0	9.1	1125710	0	20	20	333897.0		10.9	162407.0		13.68		1857.09		207526.0		716.7	372.0		7042.710968428282
252	2016-10-14T12:53:00	-11.8297	-25.0519	15	1868807	CTD044	3440.0	15.1	1125707	0	19	19	343871.8		5.5	169686.5		12.31		1932.38		208563.29		730.38	437.7		7042.710968428282
253	2016-10-14T12:53:00	-11.8297	-25.0519	20	1868807	CTD044	3440.0	20.1	1125704	0	18	18	330161.1		13.7	157824.5		16.41		1706.52		210161.06		739.96	348.8		7042.710968428282
254	2016-10-14T12:53:00	-11.8297	-25.0519	31	1868807	CTD044	3440.0	31.2	1125701	0	17	17	339896.6		12.3	152701.6		15.05		1530.85		221496.03		793.3	383.0		7042.710968428282
255	2016-10-15T05:28:00	-14.4485	-25.0758	4	1868821	CTD045	5295.8	4.0	1125794	0	24	24	314700.4		4.1	137548.8		9.57		1486.54		199263.88		769.36	289.7		7334.239701747214
256	2016-10-15T05:28:00	-14.4485	-25.0758	16	1868821	CTD045	5295.8	16.1	1125782	0	20	20	310686.8		16.4	123105.8		16.4		1537.22		203343.41		780.29	278.8		7334.239701747214
257	2016-10-15T05:28:00	-14.4485	-25.0758	20	1868821	CTD045	5295.8	20.1	1125779	0	19	19	313641.3		2.7	126551.8		16.4		1697.7		196856.7		758.43	338.9		7334.239701747214
258	2016-10-15T05:28:00	-14.4485	-25.0758	35	1868821	CTD045	5295.8	35.2	1125776	0	18	18	316837.3		9.6	122985.8		8.2		1824.39		200091.61		750.23	239.1		7334.239701747214
259	2016-10-15T12:28:00	-15.3794	-25.0764	6	1868842	CTD046	5662.1	6.0	1125866	0	24	24	308541.4		8.2	105620.3		9.57		1613.23		175428.57		590.34	379.9		7437.864809949353
260	2016-10-15T12:28:00	-15.3794	-25.0764	11	1868842	CTD046	5662.1	11.1	1125854	0	20	20	307274.5		4.1	100273.9		10.93		1647.02		184744.78		634.07	393.6		7437.864809949353
261	2016-10-15T12:28:00	-15.3794	-25.0764	16	1868842	CTD046	5662.1	16.1	1125851	0	19	19	309301.6		4.1	83575.6		9.57		1739.93		197887.14		739.3	230.9		7437.864809949353
262	2016-10-15T12:28:00	-15.3794	-25.0764	21	1868842	CTD046	5662.1	21.1	1125848	0	18	18	312004.4		8.2	100789.1		6.83		1748.37		184432.27		813.09	240.5		7437.864809949353
263	2016-10-15T12:28:00	-15.3794	-25.0764	41	1868842	CTD046	5662.1	41.2	1125845	0	17	17	319116.1		2.7	92478.0		16.4		1503.43		203985.33		774.83	206.3		7437.864809949353
264	2016-10-16T05:26:00	-18.2593	-25.1199	4	1868891	CTD047	2318.0	4.0	1125938	0	24	24	266749.4		6.8	104049.3		5.47		1875.07		157632.32		636.81	214.5		7758.480432348384
265	2016-10-16T05:26:00	-18.2593	-25.1199	11	1868891	CTD047	2318.0	11.1	1125929	0	21	21	263066.8		9.6	98466.4		8.2		1731.48		164608.92		720.17	280.1		7758.480432348384
266	2016-10-16T05:26:00	-18.2593	-25.1199	16	1868891	CTD047	2318.0	16.1	1125926	0	20	20	262712.1		6.8	104446.3		8.2		2018.65		159169.54		763.89	340.3		7758.480432348384
267	2016-10-16T05:26:00	-18.2593	-25.1199	21	1868891	CTD047	2318.0	21.1	1125923	0	19	19	263033.0		0.0	98339.7		0.0		1756.82		164608.92		781.66	243.2		7758.480432348384
268	2016-10-16T05:26:00	-18.2593	-25.1199	41	1868891	CTD047	2318.0	41.3	1125920	0	18	18	265752.7		5.5	102588.1		9.57		1739.93		162235.53		759.8	225.5		7758.480432348384
269	2016-10-17T05:23:00	-20.6717	-25.0104	5	1868926	CTD048	5453.6	5.0	1122980	0	24	24	228385.7		6.5	40641.6		14.4		2152.01		205308.97		1542.59	403.3		8027.267608368569
270	2016-10-17T05:23:00	-20.6717	-25.0104	11	1868926	CTD048	5453.6	11.1	1122971	0	21	21	227450.1		3.9	61744.9		11.79		1837.29		184724.49		1437.83	362.7		8027.267608368569
271	2016-10-17T05:23:00	-20.6717	-25.0104	16	1868926	CTD048	5453.6	16.1	1122968	0	20	20	227007.7		6.5	72734.7		7.86		1769.24		178089.82		1426.05	371.9		8027.267608368569
272	2016-10-17T05:23:00	-20.6717	-25.0104	21	1868926	CTD048	5453.6	21.1	1122965	0	19	19	230018.9		9.2	70914.4		5.24		2041.44		182666.04		1467.95	231.8		8027.267608368569
273	2016-10-17T05:23:00	-20.6717	-25.0104	41	1868926	CTD048	5453.6	41.3	1122962	0	18	18	233047.0		1.3	68549.7		5.24		2024.42		181951.54		1448.31	320.8		8027.267608368569
274	2016-10-17T12:37:00	-21.3395	-25.0124	7	1868989	CTD049	5285.1	7.0	1123052	0	24	24	224966.3		0.0	69740.6		14.4		1803.27		187446.4		1054.15	242.3		8101.605458089418
275	2016-10-17T12:37:00	-21.3395	-25.0124	11	1868989	CTD049	5285.1	11.1	1123037	0	19	19	232621.7		1.3	67971.3		15.71		1888.33		194234.18		1064.62	259.3		8101.605458089418
276	2016-10-17T12:37:00	-21.3395	-25.0124	17	1868989	CTD049	5285.1	17.1	1123034	0	18	18	218569.8		9.2	66363.7		11.79		1718.21		202289.35		1052.84	280.2		8101.605458089418
277	2016-10-17T12:37:00	-21.3395	-25.0124	21	1868989	CTD049	5285.1	21.1	1123031	0	17	17	225765.9		1.3	59839.6		1.31		1837.29		203556.74		1047.6	238.3		8101.605458089418
278	2016-10-17T12:37:00	-21.3395	-25.0124	41	1868989	CTD049	5285.1	41.3	1123028	0	16	16	225646.8		2.6	63590.7		13.1		1786.26		198359.58		1123.55	282.9		8101.605458089418
279	2016-10-18T04:28:00	-23.7305	-25.0244	2	1869010	CTD050	4947.0	2.0	1123124	0	24	24	247081.9		2.7	86727.1		12.07		2093.47		220144.71		1346.03	439.7		8367.767503171364
280	2016-10-18T04:28:00	-23.7305	-25.0244	15	1869010	CTD050	4947.0	15.1	1123112	0	20	20	256202.8		6.7	75451.9		6.7		2597.3		225356.68		1442.56	386.1		8367.767503171364
281	2016-10-18T04:28:00	-23.7305	-25.0244	20	1869010	CTD050	4947.0	20.1	1123109	0	19	19	251564.2		8.0	83899.1		4.02		2200.61		213953.09		1498.87	414.3		8367.767503171364
282	2016-10-18T04:28:00	-23.7305	-25.0244	35	1869010	CTD050	4947.0	35.2	1123106	0	18	18	252502.3		6.7	83556.5		18.77		2692.85		220370.57		1371.5	340.5		8367.767503171364
283	2016-10-18T11:08:00	-24.4652	-25.0264	5	1869045	CTD051	5469.9	5.0	1123196	0	24	24	260407.1		6.7	85919.2		12.07		2979.51		211692.64		1309.83	372.7		8449.552428825775
284	2016-10-18T11:08:00	-24.4652	-25.0264	11	1869045	CTD051	5469.9	11.1	1123184	0	20	20	266018.7		5.4	66009.5		13.41		3474.64		225617.28		1356.76	341.9		8449.552428825775
285	2016-10-18T11:08:00	-24.4652	-25.0264	21	1869045	CTD051	5469.9	21.1	1123181	0	19	19	260077.1		8.0	66973.8		8.04		3101.12		225860.5		1382.23	337.8		8449.552428825775
286	2016-10-18T11:08:00	-24.4652	-25.0264	41	1869045	CTD051	5469.9	41.3	1123178	0	18	18	263569.1		4.0	84451.2		5.36		3222.73		213230.17		1288.38	457.2		8449.552428825775
287	2016-10-19T04:28:00	-27.2702	-24.4506	5	1869080	CTD052	4838.9	5.0	1123268	0	24	24	249242.5		2.7	116515.7		12.23		3147.47		179228.21		1593.62	455.1		8767.078673980866
288	2016-10-19T04:28:00	-27.2702	-24.4506	15	1869080	CTD052	4838.9	15.1	1123256	0	20	20	269159.6		6.8	125518.1		12.23		3223.62		187308.41		1785.18	360.0		8767.078673980866
289	2016-10-19T04:28:00	-27.2702	-24.4506	21	1869080	CTD052	4838.9	21.1	1123253	0	19	19	273610.1		5.4	118622.5		13.59		3604.36		210017.59		1888.43	334.2		8767.078673980866
290	2016-10-19T04:28:00	-27.2702	-24.4506	30	1869080	CTD052	4838.9	30.2	1123250	0	18	18	271088.7		12.2	137507.3		12.23		4061.25		213097.38		1744.42	434.7		8767.078673980866
291	2016-10-19T04:28:00	-27.2702	-24.4506	50	1869080	CTD052	4838.9	50.3	1123247	0	17	17	267332.0		8.2	133682.9		28.53		4661.98		224781.94		1654.76	474.1		8767.078673980866
292	2016-10-19T12:27:00	-28.1527	-24.2963	7	1869122	CTD053	4812.9	7.0	1123340	0	24	24	287858.3		4.1	135392.1		13.59		3375.92		179600.49		1514.82	392.6		8866.485924083145
293	2016-10-19T12:27:00	-28.1527	-24.2963	11	1869122	CTD053	4812.9	11.1	1123325	0	19	19	296573.1		2.7	144639.9		13.59		3900.5		194669.44		1706.38	389.9		8866.485924083145
294	2016-10-19T12:27:00	-28.1527	-24.2963	22	1869122	CTD053	4812.9	22.1	1123322	0	18	18	294136.3		2.7	150401.8		16.3		4230.47		221744.46		1662.91	381.8		8866.485924083145
295	2016-10-19T12:27:00	-28.1527	-24.2963	32	1869122	CTD053	4812.9	32.2	1123319	0	17	17	263829.2		0.0	122709.1		5.43		4002.03		224316.59		1597.7	331.5		8866.485924083145
296	2016-10-20T04:34:00	-30.3846	-25.3126	5	1869157	CTD054	4761.1	5.0	1123412	0	24	24	194806.4		5.3	125001.6		2.67		2905.09		87119.83		2163.29	400.1		9133.817575581685
297	2016-10-20T04:34:00	-30.3846	-25.3126	15	1869157	CTD054	4761.1	15.1	1123400	0	20	20	190052.6		9.3	115890.2		10.67		2740.03		87945.14		2032.59	361.4		9133.817575581685
298	2016-10-20T04:34:00	-30.3846	-25.3126	20	1869157	CTD054	4761.1	20.1	1123397	0	19	19	176979.7		10.7	116096.5		10.67		3111.42		83521.47		1963.23	449.5		9133.817575581685
299	2016-10-20T04:34:00	-30.3846	-25.3126	30	1869157	CTD054	4761.1	30.2	1123394	0	18	18	206608.4		10.7	85551.7		8.0		3705.65		123326.22		2426.03	350.8		9133.817575581685
300	2016-10-20T04:34:00	-30.3846	-25.3126	46	1869157	CTD054	4761.1	46.3	1123391	0	17	17	234272.8		16.0	99383.9		14.67		4159.57		144033.27		2446.04	432.1		9133.817575581685
301	2016-10-20T12:33:00	-31.3047	-25.7251	6	1869185	CTD055	4613.0	6.0	1123484	0	24	24	189573.9		10.7	125760.9		5.33		3449.8		95752.58		1815.19	485.5		9243.565773127166
302	2016-10-20T12:33:00	-31.3047	-25.7251	11	1869185	CTD055	4613.0	11.1	1123472	0	20	20	202993.5		8.0	112762.2		10.67		3771.67		113282.19		1772.51	508.1		9243.565773127166
303	2016-10-20T12:33:00	-31.3047	-25.7251	16	1869185	CTD055	4613.0	16.1	1123469	0	19	19	221348.4		9.3	99334.4		8.0		4159.57		128302.85		1797.85	580.2		9243.565773127166
304	2016-10-20T12:33:00	-31.3047	-25.7251	22	1869185	CTD055	4613.0	22.2	1123466	0	18	18	222074.7		6.7	99499.5		8.0		4151.31		130209.32		1823.19	561.5		9243.565773127166
305	2016-10-20T12:33:00	-31.3047	-25.7251	31	1869185	CTD055	4613.0	31.2	1123463	0	17	17	228644.2		10.7	96528.4		10.67		5232.47		144957.62		2410.03	761.6		9243.565773127166
306	2016-10-20T12:33:00	-31.3047	-25.7251	46	1869185	CTD055	4613.0	46.3	1123460	0	16	16	253486.0		8.0	119934.2		12.0		5438.8		140608.23		4882.74	749.5		9243.565773127166
307	2016-10-21T04:32:00	-33.584	-26.7825	7	1869227	CTD056	4295.6	7.1	1123556	0	24	24	230642.7		7.8	214959.0		6.49		10026.64		67522.05		2483.94	576.5		9516.042731973292
308	2016-10-21T04:32:00	-33.584	-26.7825	15	1869227	CTD056	4295.6	15.1	1123544	0	20	20	242411.3		6.5	194473.1		6.49		10468.11		72809.35		2696.88	510.3		9516.042731973292
309	2016-10-21T04:32:00	-33.584	-26.7825	20	1869227	CTD056	4295.6	20.1	1123541	0	19	19	245264.7		13.0	201547.3		11.69		9870.83		71651.13		2616.38	712.8		9516.042731973292
310	2016-10-21T04:32:00	-33.584	-26.7825	31	1869227	CTD056	4295.6	31.2	1123538	0	18	18	246581.7		2.6	202513.0		7.79		10088.96		69352.87		2809.85	586.9		9516.042731973292
311	2016-10-21T04:32:00	-33.584	-26.7825	46	1869227	CTD056	4295.6	46.3	1123535	0	17	17	245771.3		5.2	206213.7		11.69		9496.87		66480.7		3048.76	622.0		9516.042731973292
312	2016-10-21T12:23:00	-34.429	-27.1852	5	1869269	CTD057	4151.2	5.0	1123628	0	24	24	316314.9		10.4	173767.2		15.58		13608.93		141078.73		3603.2	727.1		9617.180063745307
313	2016-10-21T12:23:00	-34.429	-27.1852	11	1869269	CTD057	4151.2	11.1	1123613	0	19	19	319522.9		11.7	175962.2		15.58		13169.94		139001.93		3556.46	670.0		9617.180063745307
314	2016-10-21T12:23:00	-34.429	-27.1852	21	1869269	CTD057	4151.2	21.2	1123610	0	18	18	313140.6		7.8	170086.4		27.27		12359.48		138022.63		3591.52	684.3		9617.180063745307
315	2016-10-21T12:23:00	-34.429	-27.1852	30	1869269	CTD057	4151.2	30.2	1123607	0	17	17	322173.8		4.2	195126.1		16.88		15153.87		142741.85		4267.57	810.5		9617.180063745307
316	2016-10-21T12:23:00	-34.429	-27.1852	42	1869269	CTD057	4151.2	42.3	1123604	0	16	16	447659.7		14.3	402683.2		55.83		29051.54		130891.66		7382.99	1118.0		9617.180063745307
317	2016-10-22T04:29:00	-36.5252	-28.1492	3	1869304	CTD058	3256.8	3.0	1123700	0	24	24	325454.6		22.7	359563.5		5.34		13654.58		8602.87		8258.43	945.2		9866.349614242481
318	2016-10-22T04:29:00	-36.5252	-28.1492	10	1869304	CTD058	3256.8	10.1	1123691	0	21	21	324299.2		17.4	358811.9		2.67		13619.87		8434.66		8022.14	849.1		9866.349614242481
319	2016-10-22T04:29:00	-36.5252	-28.1492	15	1869304	CTD058	3256.8	15.1	1123688	0	20	20	328150.7		30.7	358611.8		4.01		13561.13		8140.95		8090.22	917.2		9866.349614242481
320	2016-10-22T04:29:00	-36.5252	-28.1492	20	1869304	CTD058	3256.8	20.1	1123685	0	19	19	326476.1		22.7	364143.6		6.68		13796.1		8402.62		8139.62	851.7		9866.349614242481
321	2016-10-22T04:29:00	-36.5252	-28.1492	30	1869304	CTD058	3256.8	30.2	1123682	0	18	18	327732.0		26.7	357113.8		13.35		13742.7		8469.37		8088.89	906.5		9866.349614242481
322	2016-10-22T04:29:00	-36.5252	-28.1492	40	1869304	CTD058	3256.8	40.3	1123679	0	17	17	324634.1		30.7	364849.5			N	14209.95		8538.79		7094.3		N	9866.349614242481
323	2016-10-22T12:33:00	-37.3324	-28.4336	7	1869360	CTD059	4214.9	7.1	1123772	0	24	24	458047.9		101.5	415869.5		13.35		54135.06		17013.49		14614.46	3552.5		9959.70062394208
324	2016-10-22T12:33:00	-37.3324	-28.4336	11	1869360	CTD059	4214.9	11.1	1123760	0	20	20	461430.5		100.1	414337.7		22.7		54143.07		16460.8		14237.99	3411.0		9959.70062394208
325	2016-10-22T12:33:00	-37.3324	-28.4336	16	1869360	CTD059	4214.9	16.1	1123757	0	19	19	447397.5		104.1	434116.6		20.03		54484.84		16535.56		13909.57	3471.1		9959.70062394208
326	2016-10-22T12:33:00	-37.3324	-28.4336	21	1869360	CTD059	4214.9	21.2	1123754	0	18	18	437885.9		126.8	429861.2		18.69		53422.16		16444.78		13617.2	3086.6		9959.70062394208
327	2016-10-22T12:33:00	-37.3324	-28.4336	31	1869360	CTD059	4214.9	31.2	1123751	0	17	17	429094.4		109.5	416940.6		12.02		50559.88		15213.89		13012.44	3050.5		9959.70062394208
328	2016-10-22T12:33:00	-37.3324	-28.4336	41	1869360	CTD059	4214.9	41.3	1123748	0	16	16	430534.5		97.5	416064.7		21.36		46979.35		14797.36		12517.15	3026.5		9959.70062394208
329	2016-10-22T12:33:00	-37.3324	-28.4336	41	1869360	CTD059	4214.9	41.3	1123742	0	14	14	396825.2		77.4	381614.0		9.35		31260.83		10140.81		8713.68	2528.5		9959.70062394208
330	2016-10-23T04:28:00	-39.702	-28.6674	5	1869395	CTD060	4359.4	5.0	1123844	0	24	24	463752.7		548.2	646031.8		77.93		67954.44		4028.3		25408.68	5912.1		10224.262464059317
331	2016-10-23T04:28:00	-39.702	-28.6674	10	1869395	CTD060	4359.4	10.1	1123835	0	21	21	454520.9		483.7	644999.1		59.12		68311.86		3864.38		26087.23	5596.4		10224.262464059317
332	2016-10-23T04:28:00	-39.702	-28.6674	15	1869395	CTD060	4359.4	15.1	1123832	0	20	20	451648.1		530.7	625023.9		75.25		68346.79		3985.31		26655.6	5322.3		10224.262464059317
333	2016-10-23T04:28:00	-39.702	-28.6674	21	1869395	CTD060	4359.4	21.2	1123829	0	19	19	463526.7		552.2	646792.8		80.62		67656.15		4114.3		26091.26	5095.2		10224.262464059317
334	2016-10-23T04:28:00	-39.702	-28.6674	30	1869395	CTD060	4359.4	30.2	1123826	0	18	18	465366.6		478.3	660184.1		85.99		66033.01		3837.5		25393.9	5028.0		10224.262464059317
335	2016-10-23T04:28:00	-39.702	-28.6674	40	1869395	CTD060	4359.4	40.3	1123823	0	17	17	471822.5		378.9	663951.5		57.78		59406.06		3630.58		23027.71	4467.7		10224.262464059317
336	2016-10-23T10:45:00	-40.3957	-28.7479	7	1869430	CTD061	4543.0	7.1	1123916	0	24	24	371467.0		235.1	431321.2		49.72		46547.2		4541.58		16776.98	2124.3		10301.78721321616
337	2016-10-23T10:45:00	-40.3957	-28.7479	11	1869430	CTD061	4543.0	11.1	1123901	0	19	19	378826.6		276.8	426747.7		37.62		45964.05		4469.03		16951.66	1776.3		10301.78721321616
338	2016-10-23T10:45:00	-40.3957	-28.7479	21	1869430	CTD061	4543.0	21.2	1123898	0	18	18	360944.0		294.3	416128.4		47.03		46329.52		4651.76		16807.89	1899.9		10301.78721321616
339	2016-10-23T10:45:00	-40.3957	-28.7479	31	1869430	CTD061	4543.0	31.2	1123895	0	17	17	357619.3		245.9	404783.9		40.31		45284.15		4517.4		16986.6	1699.7		10301.78721321616
340	2016-10-23T10:45:00	-40.3957	-28.7479	41	1869430	CTD061	4543.0	41.3	1123892	0	16	16	353616.7		276.8	406869.1		51.06		45808.18		4555.02		16836.11	1781.7		10301.78721321616
341	2016-10-25T04:34:00	-44.9115	-31.0798	5	1869444	CTD062	4392.1	5.0	1123988	0	24	24	294838.8		76.6	585697.6		32.25		3379.31		0.0		3261.07	901.6		10839.504907489414
342	2016-10-25T04:34:00	-44.9115	-31.0798	10	1869444	CTD062	4392.1	10.1	1123979	0	21	21	299676.8		73.9	572707.8		56.43		3239.57		0.0		3193.89	779.3		10839.504907489414
343	2016-10-25T04:34:00	-44.9115	-31.0798	15	1869444	CTD062	4392.1	15.1	1123976	0	20	20	309920.2		60.5	563560.6		59.12		3177.76		0.0		3297.35	870.7		10839.504907489414
344	2016-10-25T04:34:00	-44.9115	-31.0798	21	1869444	CTD062	4392.1	21.2	1123973	0	19	19	296707.3		94.1	593153.0		53.75		3164.33		0.0		3308.1	740.4		10839.504907489414
345	2016-10-25T04:34:00	-44.9115	-31.0798	30	1869444	CTD062	4392.1	30.2	1123970	0	18	18	303130.2		92.7	579628.2		53.75		3109.24		0.0		3184.48	799.5		10839.504907489414
346	2016-10-25T04:34:00	-44.9115	-31.0798	40	1869444	CTD062	4392.1	40.3	1123967	0	17	17	307351.0		63.2	584124.0		48.37		2900.97		0.0		3267.79	646.3		10839.504907489414
347	2016-10-25T04:34:00	-44.9115	-31.0798	50	1869444	CTD062	4392.1	50.4	1123964	0	16	16	308752.4		96.7	575571.7		45.68		2878.13		0.0		3236.89	587.2		10839.504907489414
348	2016-10-25T12:24:00	-45.6656	-31.4945	5	1869500	CTD063	5080.1	5.0	1124060	0	24	24	328571.8		122.3	461404.5		53.75		3484.12		0.0		3645.36	912.3		10929.512803857513
349	2016-10-25T12:24:00	-45.6656	-31.4945	11	1869500	CTD063	5080.1	11.1	1124048	0	20	20	304548.3		107.5	443794.0		68.53		3477.4		0.0		3798.54	880.1		10929.512803857513
350	2016-10-25T12:24:00	-45.6656	-31.4945	16	1869500	CTD063	5080.1	16.1	1124045	0	19	19	322482.5		108.8	452646.7		59.12		3466.65		0.0		3539.21	880.1		10929.512803857513
351	2016-10-25T12:24:00	-45.6656	-31.4945	21	1869500	CTD063	5080.1	21.2	1124042	0	18	18	308518.8		115.6	460538.6		79.28		3449.18		0.0		4107.58	704.1		10929.512803857513
352	2016-10-25T12:24:00	-45.6656	-31.4945	32	1869500	CTD063	5080.1	32.3	1124039	0	17	17	303380.5		138.4	464954.9		60.46		3553.99		0.0		3974.56	811.6		10929.512803857513
353	2016-10-25T12:24:00	-45.6656	-31.4945	42	1869500	CTD063	5080.1	42.4	1124036	0	16	16	308785.8		115.6	461819.4		60.46		3419.62		0.0		3881.84	778.0		10929.512803857513
354	2016-10-26T04:26:00	-47.4477	-32.4856	7	1869535	CTD064	5321.0	7.1	1124132	0	24	24	177507.2		21.5	257608.5		81.96		260.67		0.0		3720.6	1026.6		11141.9023857482
355	2016-10-26T04:26:00	-47.4477	-32.4856	11	1869535	CTD064	5321.0	11.1	1124120	0	20	20	178441.4		9.4	254298.4		91.37		300.98		0.0		3756.88	943.3		11141.9023857482
356	2016-10-26T04:26:00	-47.4477	-32.4856	16	1869535	CTD064	5321.0	16.1	1124117	0	19	19	182128.4		22.8	255483.6		111.52		283.51		0.0		3754.2	1033.3		11141.9023857482
357	2016-10-26T04:26:00	-47.4477	-32.4856	21	1869535	CTD064	5321.0	21.2	1124114	0	18	18	182295.2		16.1	253427.6		110.18		287.54		0.0		3820.04	1256.3		11141.9023857482
358	2016-10-26T04:26:00	-47.4477	-32.4856	32	1869535	CTD064	5321.0	32.3	1124111	0	17	17	172385.5		18.8	249667.4		103.46		260.67		0.0		3723.29	1126.0		11141.9023857482
359	2016-10-26T04:26:00	-47.4477	-32.4856	41	1869535	CTD064	5321.0	41.3	1124108	0	16	16	173319.7		24.2	245412.5		87.34		278.14		0.0		3830.79	1195.9		11141.9023857482
360	2016-10-26T12:52:00	-48.0824	-32.8682	6	1869591	CTD065	5291.6	6.1	1124204	0	24	24	229958.6		43.0	355907.7		81.96		24.19		0.0		1547.9	1148.8		11218.134861215158
361	2016-10-26T12:52:00	-48.0824	-32.8682	11	1869591	CTD065	5291.6	11.1	1124192	0	20	20	226571.9		36.3	356201.3		71.21		30.9		0.0		1363.82	1092.4		11218.134861215158
362	2016-10-26T12:52:00	-48.0824	-32.8682	15	1869591	CTD065	5291.6	15.1	1124189	0	19	19	230425.7		44.3	353410.7		69.87		18.81		0.0		1401.44	1092.4		11218.134861215158
363	2016-10-26T12:52:00	-48.0824	-32.8682	21	1869591	CTD065	5291.6	21.2	1124186	0	18	18	226722.0		49.7	352728.0		67.18		17.47		0.0		1491.47	1308.7		11218.134861215158
364	2016-10-26T12:52:00	-48.0824	-32.8682	30	1869591	CTD065	5291.6	30.3	1124183	0	17	17	228757.4		40.3	365653.3		91.37		21.5		0.0		1452.5	1225.4		11218.134861215158
365	2016-10-26T12:52:00	-48.0824	-32.8682	41	1869591	CTD065	5291.6	41.4	1124180	0	16	16	231893.8		34.9	361541.2		60.46		29.56		0.0		1433.69	1246.9		11218.134861215158
366	2016-10-27T04:50:00	-49.7765	-33.7832	6	1869605	CTD066	5147.1	6.1	1124276	0	24	24	247375.6		94.1	332528.5		52.4		1365.16		0.0		2699.42	896.2		11418.237953048987
367	2016-10-27T04:50:00	-49.7765	-33.7832	11	1869605	CTD066	5147.1	11.1	1124267	0	21	21	244272.6		106.1	343448.3		51.06		1306.04		0.0		2688.67	1031.9		11418.237953048987
368	2016-10-27T04:50:00	-49.7765	-33.7832	16	1869605	CTD066	5147.1	16.1	1124264	0	20	20	243638.6		96.7	344750.8		55.09		1421.6		0.0		2755.85	941.9		11418.237953048987
369	2016-10-27T04:50:00	-49.7765	-33.7832	21	1869605	CTD066	5147.1	21.2	1124261	0	19	19	253515.0		98.1	337880.4		47.03		1468.62		0.0		2902.31	1036.0		11418.237953048987
370	2016-10-27T04:50:00	-49.7765	-33.7832	31	1869605	CTD066	5147.1	31.3	1124258	0	18	18	253481.6		69.9	342374.7		53.75		1378.6		0.0		2754.51	1007.7		11418.237953048987
371	2016-10-27T04:50:00	-49.7765	-33.7832	40	1869605	CTD066	5147.1	40.3	1124255	0	17	17	250662.2		96.7	342419.3		67.18		1300.67		0.0		2617.46	980.9		11418.237953048987
372	2016-10-27T04:50:00	-49.7765	-33.7832	50	1869605	CTD066	5147.1	50.4	1124252	0	16	16	253915.3		88.7	338194.0		80.62		1371.88		0.0		2741.07	974.2		11418.237953048987
373	2016-10-27T13:49:00	-50.2875	-34.0849	7	1869668	CTD067	4917.0	7.1	1124348	0	24	24	186282.4		18.8	304522.0		79.28		43.0		0.0		1824.7	1306.0		11479.07449526722
374	2016-10-27T13:49:00	-50.2875	-34.0849	10	1869668	CTD067	4917.0	10.1	1124336	0	20	20	190603.3		24.2	300801.1		94.06		26.87		0.0		1680.92	1334.3		11479.07449526722
375	2016-10-27T13:49:00	-50.2875	-34.0849	16	1869668	CTD067	4917.0	16.1	1124333	0	19	19	189452.2		32.2	300135.7		87.34		41.65		0.0		1627.18	1291.3		11479.07449526722
376	2016-10-27T13:49:00	-50.2875	-34.0849	20	1869668	CTD067	4917.0	20.2	1124330	0	18	18	192471.8		26.9	295650.6		138.4		38.97		0.0		1714.51	1338.3		11479.07449526722
377	2016-10-27T13:49:00	-50.2875	-34.0849	31	1869668	CTD067	4917.0	31.3	1124327	0	17	17	192838.9		30.9	297173.4		90.03		51.06		0.0		1671.52	1409.5		11479.07449526722
378	2016-10-27T13:49:00	-50.2875	-34.0849	40	1869668	CTD067	4917.0	40.4	1124324	0	16	16	187817.3		26.9	299141.4		102.12		34.94		0.0		1765.57	1242.9		11479.07449526722
379	2016-10-28T12:44:00	-52.4462	-35.3744	6	1869724	CTD069	3868.0	6.1	1124420	0	24	24	222084.2		29.6	348806.7		28.22		34.94		0.0		3943.65	963.4		11735.54224515083
380	2016-10-28T12:44:00	-52.4462	-35.3744	11	1869724	CTD069	3868.0	11.1	1124408	0	20	20	220148.9		24.2	346724.0		26.87		32.25		0.0		4004.12	945.9		11735.54224515083
381	2016-10-28T12:44:00	-52.4462	-35.3744	16	1869724	CTD069	3868.0	16.1	1124405	0	19	19	224403.1		10.7	345567.5		33.59		37.62		0.0		3930.22	933.8		11735.54224515083
382	2016-10-28T12:44:00	-52.4462	-35.3744	21	1869724	CTD069	3868.0	21.2	1124402	0	18	18	212591.5		20.2	355150.8		33.59		47.03		0.0		3817.35	979.5		11735.54224515083
383	2016-10-28T12:44:00	-52.4462	-35.3744	31	1869724	CTD069	3868.0	31.3	1124399	0	17	17	205768.2		18.8	357522.0		26.87		28.22		0.0		3871.09	971.5		11735.54224515083
384	2016-10-28T12:44:00	-52.4462	-35.3744	41	1869724	CTD069	3868.0	41.4	1124396	0	16	16	206969.4		16.1	362931.8		20.15		40.31		0.0		3842.88	948.6		11735.54224515083
385	2016-10-29T04:22:00	-53.9372	-36.3026	2	1869745	CTD070	242.4	2.0	1124492	0	24	24	128834.5		77.9	188301.1		13.44		0.0		0.0		2097.46	3051.5		11912.68521305965
386	2016-10-29T04:22:00	-53.9372	-36.3026	10	1869745	CTD070	242.4	10.1	1124480	0	20	20	130703.0		77.9	183162.7		12.09		0.0		0.0		2133.74	2968.2		11912.68521305965
387	2016-10-29T04:22:00	-53.9372	-36.3026	15	1869745	CTD070	242.4	15.1	1124477	0	19	19	130444.4		98.1	181778.0		17.47		0.0		0.0		2047.74	3012.5		11912.68521305965
388	2016-10-29T04:22:00	-53.9372	-36.3026	21	1869745	CTD070	242.4	21.2	1124474	0	18	18	129201.5		127.6	177040.1		14.78		0.0		0.0		2088.05	3222.1		11912.68521305965
389	2016-10-29T04:22:00	-53.9372	-36.3026	30	1869745	CTD070	242.4	30.3	1124471	0	17	17	129601.9		115.6	175488.5		12.09		0.0		0.0		2079.99	3259.7		11912.68521305965
390	2016-10-29T04:22:00	-53.9372	-36.3026	40	1869745	CTD070	242.4	40.4	1124468	0	16	16	119208.4		122.3	179867.8		9.41		0.0		0.0		2026.24	3312.1		11912.68521305965
391	2016-10-29T04:22:00	-53.9372	-36.3026	50	1869745	CTD070	242.4	50.5	1124465	0	15	15	120726.6		110.2	173870.3		9.41		0.0		0.0		2042.37	3005.8		11912.68521305965
392	2016-10-30T13:39:00	-53.9957	-36.8423	5	1869780	CTD071	234.2	5.0	1124564	0	24	24	121785.9		87.3	198878.1		12.09		0.0		0.0		2888.88	3830.8		11948.621487751809
393	2016-10-30T13:39:00	-53.9957	-36.8423	10	1869780	CTD071	234.2	10.1	1124552	0	20	20	122036.2		95.4	189785.9		8.06		0.0		0.0		2522.06	3955.7		11948.621487751809
394	2016-10-30T13:39:00	-53.9957	-36.8423	21	1869780	CTD071	234.2	21.2	1124546	0	18	18	121769.3		135.7	181694.6		17.47		0.0		0.0		2436.06	3958.4		11948.621487751809
395	2016-10-30T13:39:00	-53.9957	-36.8423	31	1869780	CTD071	234.2	31.3	1124543	0	17	17	122603.4		123.6	178458.1		14.78		0.0		0.0		2540.87	3955.7		11948.621487751809
396	2016-10-30T13:39:00	-53.9957	-36.8423	41	1869780	CTD071	234.2	41.4	1124540	0	16	16	126056.8		122.3	184981.2		18.81		0.0		0.0		3082.36	3386.0		11948.621487751809
397	2016-10-31T05:30:00	-53.5903	-39.9757	5	1869836	CTD072	1970.1	5.0	1124636	0	24	24	202565.1		286.2	284044.9		26.87		0.0		0.0		1472.66	1855.6		12159.543951951004
398	2016-10-31T05:30:00	-53.5903	-39.9757	10	1869836	CTD072	1970.1	10.1	1124627	0	21	21		N	278.1		N	12.09		0.0		0.0		1530.43	1842.2		12159.543951951004
399	2016-10-31T05:30:00	-53.5903	-39.9757	15	1869836	CTD072	1970.1	15.1	1124624	0	20	20	136867.4		274.1	190686.8		30.9		0.0		0.0		1402.78	1985.9		12159.543951951004
400	2016-10-31T05:30:00	-53.5903	-39.9757	20	1869836	CTD072	1970.1	20.2	1124621	0	19	19	142055.8		256.6	205067.5		22.84		0.0		0.0		1475.34	1894.6		12159.543951951004
401	2016-10-31T05:30:00	-53.5903	-39.9757	25	1869836	CTD072	1970.1	25.2	1124618	0	18	18	141021.4		283.5	218780.9		20.15		0.0		0.0		1541.18	2035.7		12159.543951951004
402	2016-10-31T05:30:00	-53.5903	-39.9757	36	1869836	CTD072	1970.1	36.3	1124615	0	17	17	144925.3		243.2	224119.5		21.5		0.0		0.0		1551.93	2026.2		12159.543951951004
403	2016-10-31T05:30:00	-53.5903	-39.9757	40	1869836	CTD072	1970.1	40.4	1124612	0	16	16	155235.4		182.7	237933.0		26.87		0.0		0.0		1725.26	1929.5		12159.543951951004
404	2016-10-31T05:30:00	-53.5903	-39.9757	45	1869836	CTD072	1970.1	45.4	1124606	0	14	14	166179.4		130.3	285062.5		24.19		0.0		0.0		1745.42	1662.1		12159.543951951004
405	2016-10-31T13:39:00	-53.3905	-41.5421	5	1869871	CTD073	1507.3	5.0	1124708	0	24	24	120751.6		34.9	236142.6		29.56		5.37		0.0		1988.62	1726.6		12265.642332648635
406	2016-10-31T13:39:00	-53.3905	-41.5421	10	1869871	CTD073	1507.3	10.1	1124696	0	20	20	127191.2		43.0	236145.3		16.12		2.69		0.0		2096.12	1711.8		12265.642332648635
407	2016-10-31T13:39:00	-53.3905	-41.5421	16	1869871	CTD073	1507.3	16.1	1124693	0	19	19	133797.7		39.0	255833.9		25.53		0.0		0.0		1952.34	1616.4		12265.642332648635
408	2016-10-31T13:39:00	-53.3905	-41.5421	20	1869871	CTD073	1507.3	20.2	1124690	0	18	18	120534.7		40.3	239130.2		16.12		4.03		0.0		1983.25	1617.8		12265.642332648635
409	2016-10-31T13:39:00	-53.3905	-41.5421	31	1869871	CTD073	1507.3	31.3	1124687	0	17	17	129143.1		57.8	238796.5		29.56		4.03		0.0		2051.77	1757.5		12265.642332648635
410	2016-10-31T13:39:00	-53.3905	-41.5421	41	1869871	CTD073	1507.3	41.4	1124684	0	16	16	128425.8		45.7	239247.0		24.19		4.03		0.0		2340.66	1620.5		12265.642332648635
411	2016-11-01T05:24:00	-53.0123	-45.0883	4	1869899	CTD074	2355.9	4.0	1124780	0	24	24	147878.2		49.7	243049.3		65.84		5.37		0.0		1562.68	2254.7		12505.819399308954
412	2016-11-01T05:24:00	-53.0123	-45.0883	10	1869899	CTD074	2355.9	10.1	1124771	0	21	21	149963.5		49.7	241918.9		52.4		1.34		0.0		1621.8	2137.8		12505.819399308954
413	2016-11-01T05:24:00	-53.0123	-45.0883	15	1869899	CTD074	2355.9	15.1	1124768	0	20	20	144641.7		53.7	238344.7		65.84		5.37		0.0		1474.0	2245.3		12505.819399308954
414	2016-11-01T05:24:00	-53.0123	-45.0883	21	1869899	CTD074	2355.9	21.2	1124765	0	19	19	144825.2		55.1	234759.2		88.68		4.03		0.0		1484.75	2178.1		12505.819399308954
415	2016-11-01T05:24:00	-53.0123	-45.0883	25	1869899	CTD074	2355.9	25.2	1124762	0	18	18	149479.7		56.4	242614.2		57.78		6.72		0.0		1680.92	2426.7		12505.819399308954
416	2016-11-01T05:24:00	-53.0123	-45.0883	35	1869899	CTD074	2355.9	35.3	1124759	0	17	17	152849.7		53.7	246366.6		87.34		8.06		0.0		1684.95	2667.2		12505.819399308954
417	2016-11-01T05:24:00	-53.0123	-45.0883	40	1869899	CTD074	2355.9	40.4	1124756	0	16	16	152165.7		45.7	260680.6		64.5		8.06		0.0		1926.81	2759.9		12505.819399308954
418	2016-11-01T05:24:00	-53.0123	-45.0883	50	1869899	CTD074	2355.9	50.5	1124750	0	14	14	161591.6		37.6	331028.8		79.28		12.09		0.0		2058.49	2812.3		12505.819399308954
