# Supplementary material for: Understanding opposing predictions of Prochlorococcus in a changing climate
Source: Nat Commun. 2023 Mar 15;14:1445. doi: 10.1038/s41467-023-36928-9 (PMC10017810; doi:10.1038/s41467-023-36928-9)
Supplement: Supplementary file 4 — Supplementary Code [file 41467_2023_36928_MOESM4_ESM.zip › Supplemental Code/Cruises/AMT27.csv]

	time	lat	lon	depth	bodc_station	original_station	water_depth	bottle_pressure	BODC_bottle_code	bottle_flag	rosette_position	firing_sequence	bacteria_abundance_low_nucleic_acid_cell_content_C804B6A6	bacteria_abundance_low_nucleic_acid_cell_content_C804B6A6_flag	cryptophyceae_abundance_J79A0596	cryptophyceae_abundance_J79A0596_flag	bacteria_abundance_high_nucleic_acid_cell_content_P18318A9	bacteria_abundance_high_nucleic_acid_cell_content_P18318A9_flag	prymnesiophyceae_abundance_P490A00Z	prymnesiophyceae_abundance_P490A00Z_flag	synechococcus_abundance_P700A90Z_Tarran	synechococcus_abundance_P700A90Z_Tarran_flag	prochlorococcus_abundance_P701A90Z_Tarran	prochlorococcus_abundance_P701A90Z_Tarran_flag	picoeukaryotic_abundance_PYEUA00A_Tarran	picoeukaryotic_abundance_PYEUA00A_Tarran_flag	nanoeukaryotic_abundance_X726A86B	nanoeukaryotic_abundance_X726A86B_flag	distance
0	2017-09-24T11:23:00	48.9257	-7.6241	6.4	1925430	CTD001	152.4	6.5	1273052	0	22	22	147959.0		95.0		445658.0		14.0		13111		0		4406.0		1731.0		0.0
1	2017-09-24T11:23:00	48.9257	-7.6241	10.6	1925430	CTD001	152.4	10.7	1273046	0	20	20		N	140.0			N	8.0		13274		0		4281.0		1846.0		0.0
2	2017-09-24T11:23:00	48.9257	-7.6241	21.2	1925430	CTD001	152.4	21.4	1273037	0	17	17	152698.0		187.0		445218.0		11.0		13081		0		4235.0		2632.0		0.0
3	2017-09-24T11:23:00	48.9257	-7.6241	31.0	1925430	CTD001	152.4	31.3	1273031	0	15	15	155593.0		196.0		443985.0		6.0		13298		0		4630.0		2652.0		0.0
4	2017-09-24T11:23:00	48.9257	-7.6241	40.8	1925430	CTD001	152.4	41.2	1273025	0	13	13	169960.0		125.0		434443.0		9.0		12943		0		4847.0		2684.0		0.0
5	2017-09-25T04:01:00	47.2692	-11.0106	6.6	1925444	CTD002	950.0	6.7	1272989	0	22	22	682779.0		9.0		663201.0		60.0		40919		35486		10575.0		1495.0		312.07331195071663
6	2017-09-25T04:01:00	47.2692	-11.0106	12.0	1925444	CTD002	950.0	12.1	1272983	0	20	20	651300.0		11.0		697521.0		99.0		45324		37129		9663.0		1938.0		312.07331195071663
7	2017-09-25T04:01:00	47.2692	-11.0106	16.0	1925444	CTD002	950.0	16.1	1272980	0	19	19	648566.0		8.0		684666.0		125.0		42962		33205		9169.0		2455.0		312.07331195071663
8	2017-09-25T04:01:00	47.2692	-11.0106	21.6	1925444	CTD002	950.0	21.8	1272971	0	16	16	657979.0		15.0		685191.0		116.0		39277		28244		8549.0		2771.0		312.07331195071663
9	2017-09-25T04:01:00	47.2692	-11.0106	26.2	1925444	CTD002	950.0	26.4	1272968	0	15	15	636053.0		8.0		668465.0		120.0		31364		23124		7237.0		2535.0		312.07331195071663
10	2017-09-25T04:01:00	47.2692	-11.0106	31.2	1925444	CTD002	950.0	31.5	1273094	0	12	12	601090.0		9.0		654495.0		62.0		23388		23951		6324.0		823.0		312.07331195071663
11	2017-09-25T04:01:00	47.2692	-11.0106	36.2	1925444	CTD002	950.0	36.5	1273091	0	11	11	455007.0		5.0		519348.0		42.0		12570		18683		5797.0		427.0		312.07331195071663
12	2017-09-25T04:01:00	47.2692	-11.0106	41.2	1925444	CTD002	950.0	41.6	1273088	0	10	10	331214.0		3.0		390613.0		0.0		364		21		435.0		41.0		312.07331195071663
13	2017-09-25T12:07:00	46.6863	-12.0002	6.8	1925479	CTD003	4779.0	6.9	1273241	0	22	22	481380.0		9.0		387106.0		13.0		18637		153004		8760.0		1557.0		411.3672496427842
14	2017-09-25T12:07:00	46.6863	-12.0002	11.8	1925479	CTD003	4779.0	11.9	1273235	0	20	20	495698.0		10.0		381413.0		16.0		19248		156110		8610.0		2105.0		411.3672496427842
15	2017-09-25T12:07:00	46.6863	-12.0002	16.6	1925479	CTD003	4779.0	16.7	1273232	0	19	19	516198.0		6.0		389348.0		18.0		20976		145636		9221.0		2194.0		411.3672496427842
16	2017-09-25T12:07:00	46.6863	-12.0002	21.5	1925479	CTD003	4779.0	21.7	1273229	0	18	18	525583.0		4.0		372138.0		13.0		21131		138560		9451.0		1976.0		411.3672496427842
17	2017-09-25T12:07:00	46.6863	-12.0002	31.9	1925479	CTD003	4779.0	32.2	1273220	0	15	15	541770.0		4.0		407455.0		29.0		20432		107626		8311.0		2136.0		411.3672496427842
18	2017-09-25T12:07:00	46.6863	-12.0002	36.9	1925479	CTD003	4779.0	37.2	1273211	0	12	12	518056.0		10.0		433335.0		23.0		15200		68528		8007.0		1387.0		411.3672496427842
19	2017-09-25T12:07:00	46.6863	-12.0002	47.3	1925479	CTD003	4779.0	47.7	1273208	0	11	11	364881.0		19.0		322814.0		0.0		9920		8027		9087.0		434.0		411.3672496427842
20	2017-09-26T03:56:00	44.8524	-14.8276	5.2	1925500	CTD004	4096.0	5.2	1273313	0	22	22	215358.0		2.0		56770.0		11.0		6194		200314		5120.0		536.0		711.1587690295057
21	2017-09-26T03:56:00	44.8524	-14.8276	9.8	1925500	CTD004	4096.0	9.9	1273307	0	20	20	213735.0		2.0		59817.0		6.0		5757		202276		5275.0		555.0		711.1587690295057
22	2017-09-26T03:56:00	44.8524	-14.8276	15.0	1925500	CTD004	4096.0	15.1	1273304	0	19	19	218082.0		6.0		60621.0		16.0		6107		196402		5336.0		672.0		711.1587690295057
23	2017-09-26T03:56:00	44.8524	-14.8276	20.1	1925500	CTD004	4096.0	20.3	1273301	0	18	18	226754.0		3.0		58473.0		3.0		6602		201237		5458.0		753.0		711.1587690295057
24	2017-09-26T03:56:00	44.8524	-14.8276	35.3	1925500	CTD004	4096.0	35.6	1273295	0	16	16	266760.0		36.0		110969.0		19.0		12769		179932		7928.0		1759.0		711.1587690295057
25	2017-09-27T04:38:00	43.066	-17.4989	5.7	1925556	CTD006	4418.6	5.7	1273097	0	22	22	253574.0		8.0		292487.0		9.0		1901		194958		3005.0		761.0		1003.3262622947886
26	2017-09-27T04:38:00	43.066	-17.4989	11.1	1925556	CTD006	4418.6	11.2	1273451	0	20	20	270058.0		14.0		294410.0		6.0		1812		195196		3271.0		644.0		1003.3262622947886
27	2017-09-27T04:38:00	43.066	-17.4989	16.0	1925556	CTD006	4418.6	16.1	1273448	0	19	19	260451.0		9.0		308702.0		6.0		1861		195691		3372.0		858.0		1003.3262622947886
28	2017-09-27T04:38:00	43.066	-17.4989	20.9	1925556	CTD006	4418.6	21.1	1273445	0	18	18	267986.0		8.0		308643.0		2.0		1921		199552		3454.0		574.0		1003.3262622947886
29	2017-09-27T04:38:00	43.066	-17.4989	31.7	1925556	CTD006	4418.6	32.0	1273439	0	16	16	269823.0		0.0		298084.0		5.0		2258		216038		3971.0		702.0		1003.3262622947886
30	2017-09-27T04:38:00	43.066	-17.4989	41.0	1925556	CTD006	4418.6	41.3	1273436	0	15	15	278065.0		0.0		348428.0		9.0		5842		238078		7540.0		1199.0		1003.3262622947886
31	2017-09-27T04:38:00	43.066	-17.4989	45.9	1925556	CTD006	4418.6	46.3	1273433	0	14	14	393878.0		5.0		411968.0		20.0		9991		206749		11739.0		1668.0		1003.3262622947886
32	2017-09-27T12:12:00	42.1661	-18.7971	4.9	1925577	CTD007	4684.8	4.9	1273169	0	22	22	256494.0		5.0		156440.0		0.0		2297		171135		2460.0		957.0		1149.424316735769
33	2017-09-27T12:12:00	42.1661	-18.7971	10.2	1925577	CTD007	4684.8	10.3	1273163	0	20	20	242742.0		11.0		157400.0		6.0		2495		172710		2454.0		664.0		1149.424316735769
34	2017-09-27T12:12:00	42.1661	-18.7971	15.5	1925577	CTD007	4684.8	15.6	1273160	0	19	19	260356.0		6.0		147218.0		3.0		2208		170650		2591.0		834.0		1149.424316735769
35	2017-09-27T12:12:00	42.1661	-18.7971	20.2	1925577	CTD007	4684.8	20.4	1273157	0	18	18	251502.0		0.0		145069.0		9.0		2277		171977		2382.0		689.0		1149.424316735769
36	2017-09-27T12:12:00	42.1661	-18.7971	30.4	1925577	CTD007	4684.8	30.6	1273148	0	15	15	255647.0		0.0		145093.0		9.0		2396		174848		2733.0		762.0		1149.424316735769
37	2017-09-27T12:12:00	42.1661	-18.7971	35.6	1925577	CTD007	4684.8	35.9	1273145	0	14	14	260639.0		2.0		146596.0		9.0		2525		161254		2794.0		692.0		1149.424316735769
38	2017-09-27T12:12:00	42.1661	-18.7971	45.4	1925577	CTD007	4684.8	45.8	1273142	0	13	13	381398.0		0.0		225739.0		11.0		7525		219345		7601.0		1258.0		1149.424316735769
39	2017-09-28T04:31:00	40.2175	-21.5348	5.0	1925605	CTD008	4268.1	5.0	1273601	0	22	22	190476.0		3.0		166342.0		5.0		4436		160906		1441.0		575.0		1465.0870454455787
40	2017-09-28T04:31:00	40.2175	-21.5348	9.7	1925605	CTD008	4268.1	9.8	1273595	0	20	20	190708.0		3.0		168710.0		0.0		4340		164978		1472.0		567.0		1465.0870454455787
41	2017-09-28T04:31:00	40.2175	-21.5348	15.3	1925605	CTD008	4268.1	15.4	1273592	0	19	19	190086.0		0.0		191443.0		0.0		3650		140174		1639.0		512.0		1465.0870454455787
42	2017-09-28T04:31:00	40.2175	-21.5348	19.9	1925605	CTD008	4268.1	20.1	1273589	0	18	18	201257.0		0.0		194540.0		0.0		3459		154689		1842.0		531.0		1465.0870454455787
43	2017-09-28T04:31:00	40.2175	-21.5348	30.3	1925605	CTD008	4268.1	30.5	1273583	0	16	16	240988.0		3.0		232221.0		3.0		3478		188757		3338.0		542.0		1465.0870454455787
44	2017-09-28T04:31:00	40.2175	-21.5348	45.5	1925605	CTD008	4268.1	45.9	1273580	0	15	15	367326.0		0.0		372350.0		13.0		5498		268247		8763.0		852.0		1465.0870454455787
45	2017-09-28T12:08:00	39.355	-22.7422	5.3	1925633	CTD009	4134.2	5.3	1273673	0	22	22	325719.0		9.0		201491.0		5.0		3545		211042		1686.0		534.0		1606.1016675041374
46	2017-09-28T12:08:00	39.355	-22.7422	10.7	1925633	CTD009	4134.2	10.8	1273667	0	20	20	325182.0		9.0		205312.0		5.0		3439		213629		1532.0		427.0		1606.1016675041374
47	2017-09-28T12:08:00	39.355	-22.7422	15.6	1925633	CTD009	4134.2	15.7	1273664	0	19	19	330230.0		5.0		210431.0		2.0		3516		202668		1661.0		442.0		1606.1016675041374
48	2017-09-28T12:08:00	39.355	-22.7422	20.1	1925633	CTD009	4134.2	20.3	1273661	0	18	18	328733.0		2.0		208692.0		0.0		3842		206769		1667.0		493.0		1606.1016675041374
49	2017-09-28T12:08:00	39.355	-22.7422	30.6	1925633	CTD009	4134.2	30.8	1273652	0	15	15	331484.0		11.0		227059.0		0.0		3085		216781		2029.0		672.0		1606.1016675041374
50	2017-09-28T12:08:00	39.355	-22.7422	40.6	1925633	CTD009	4134.2	40.9	1273649	0	14	14	346828.0		2.0		274667.0		19.0		2721		238586		4323.0		838.0		1606.1016675041374
51	2017-09-30T05:36:00	35.3178	-26.3004	5.4	1925654	CTD010	4083.1	5.4	1273745	0	22	22	301823.0		6.0		202552.0		5.0		2984		182818		912.0		216.0		2154.8700886634083
52	2017-09-30T05:36:00	35.3178	-26.3004	10.4	1925654	CTD010	4083.1	10.5	1273739	0	20	20	298530.0		5.0		214648.0		5.0		2925		180661		794.0		197.0		2154.8700886634083
53	2017-09-30T05:36:00	35.3178	-26.3004	15.6	1925654	CTD010	4083.1	15.7	1273736	0	19	19	306536.0		5.0		218376.0		3.0		2817		169187		872.0		194.0		2154.8700886634083
54	2017-09-30T05:36:00	35.3178	-26.3004	20.6	1925654	CTD010	4083.1	20.8	1273733	0	18	18	314033.0		0.0		220483.0		3.0		2827		188403		898.0		214.0		2154.8700886634083
55	2017-09-30T05:36:00	35.3178	-26.3004	35.5	1925654	CTD010	4083.1	35.8	1273727	0	16	16	381919.0		8.0		272731.0		11.0		3102		289927		1111.0		409.0		2154.8700886634083
56	2017-09-30T13:11:00	35.084	-26.3374	5.9	1925689	CTD012	4215.2	5.9	1273886	0	23	23	294651.0		5.0		173847.0		5.0		2571		184148		771.0		312.0		2181.112734600385
57	2017-09-30T13:11:00	35.084	-26.3374	11.1	1925689	CTD012	4215.2	11.2	1273880	0	21	21	297674.0		5.0		166732.0		6.0		2669		192854		767.0		266.0		2181.112734600385
58	2017-09-30T13:11:00	35.084	-26.3374	16.1	1925689	CTD012	4215.2	16.2	1273877	0	20	20	292257.0		0.0		183102.0		2.0		2738		191810		920.0		194.0		2181.112734600385
59	2017-09-30T13:11:00	35.084	-26.3374	20.9	1925689	CTD012	4215.2	21.1	1273874	0	19	19	291509.0		0.0		177581.0		2.0		2886		211863		877.0		219.0		2181.112734600385
60	2017-09-30T13:11:00	35.084	-26.3374	31.4	1925689	CTD012	4215.2	31.6	1273868	0	17	17	307695.0		2.0		91013.0		5.0		2630		237855		1007.0		282.0		2181.112734600385
61	2017-09-30T13:11:00	35.084	-26.3374	41.3	1925689	CTD012	4215.2	41.6	1273865	0	16	16	300827.0		5.0		116545.0		2.0		2876		296939		1050.0		390.0		2181.112734600385
62	2017-10-01T05:41:00	32.8943	-26.8895	6.3	1925738	CTD013	4472.3	6.3	1273955	0	22	22		N	6.0			N	11.0		2933		155754		748.0		266.0		2430.1333301069017
63	2017-10-01T05:41:00	32.8943	-26.8895	11.3	1925738	CTD013	4472.3	11.4	1273949	0	20	20		N	3.0			N	0.0		3394		164003		639.0		204.0		2430.1333301069017
64	2017-10-01T05:41:00	32.8943	-26.8895	21.2	1925738	CTD013	4472.3	21.4	1273946	0	19	19		N	9.0			N	19.0		3482		160855		796.0		207.0		2430.1333301069017
65	2017-10-01T05:41:00	32.8943	-26.8895	30.6	1925738	CTD013	4472.3	30.8	1273940	0	17	17		N	5.0			N	14.0		3355		160305		770.0		246.0		2430.1333301069017
66	2017-10-01T05:41:00	32.8943	-26.8895	40.8	1925738	CTD013	4472.3	41.1	1273937	0	16	16		N	3.0			N	25.0		3796		173802		803.0		334.0		2430.1333301069017
67	2017-10-01T13:03:00	31.7627	-27.1864	6.4	1925745	CTD014	4741.8	6.4	1274027	0	22	22	289843.0		2.0		120015.0		6.0		4738		213979		689.0		179.0		2559.158395446756
68	2017-10-01T13:03:00	31.7627	-27.1864	11.3	1925745	CTD014	4741.8	11.4	1274024	0	21	21	294213.0		6.0		90646.0		8.0		4179		242601		731.0		159.0		2559.158395446756
69	2017-10-01T13:03:00	31.7627	-27.1864	21.0	1925745	CTD014	4741.8	21.1	1274018	0	19	19	267649.0		2.0		170403.0		0.0		3325		198677		743.0		212.0		2559.158395446756
70	2017-10-01T13:03:00	31.7627	-27.1864	30.9	1925745	CTD014	4741.8	31.1	1274012	0	17	17	284804.0		3.0		137972.0		9.0		3364		222503		729.0		199.0		2559.158395446756
71	2017-10-02T05:29:00	29.3116	-27.7825	6.0	1925787	CTD015	4899.2	6.0	1274099	0	22	22	246505.0		3.0		89934.0		2.0		2934		205690		716.0		178.0		2837.929223862669
72	2017-10-02T05:29:00	29.3116	-27.7825	10.7	1925787	CTD015	4899.2	10.8	1274093	0	20	20	245883.0		5.0		95105.0		5.0		3207		204364		719.0		150.0		2837.929223862669
73	2017-10-02T05:29:00	29.3116	-27.7825	20.3	1925787	CTD015	4899.2	20.4	1274090	0	19	19	237015.0		2.0		154548.0		3.0		2310		156810		778.0		214.0		2837.929223862669
74	2017-10-02T05:29:00	29.3116	-27.7825	30.4	1925787	CTD015	4899.2	30.6	1274084	0	17	17	240007.0		0.0		161363.0		6.0		2291		179086		764.0		156.0		2837.929223862669
75	2017-10-02T05:29:00	29.3116	-27.7825	40.3	1925787	CTD015	4899.2	40.6	1274081	0	16	16	265615.0		0.0		136713.0		2.0		2028		219923		902.0		175.0		2837.929223862669
76	2017-10-02T13:05:00	28.1964	-28.0697	5.8	1925794	CTD016	4797.8	5.8	1273814	0	23	23	271642.0		0.0		101656.0		5.0		2817		172359		632.0		249.0		2965.194776894752
77	2017-10-02T13:05:00	28.1964	-28.0697	10.5	1925794	CTD016	4797.8	10.6	1273808	0	21	21	266580.0		6.0		83337.0		3.0		3012		177604		649.0		252.0		2965.194776894752
78	2017-10-02T13:05:00	28.1964	-28.0697	20.2	1925794	CTD016	4797.8	20.3	1273805	0	20	20	275577.0		5.0		97387.0		3.0		2769		168001		691.0		153.0		2965.194776894752
79	2017-10-02T13:05:00	28.1964	-28.0697	40.0	1925794	CTD016	4797.8	40.3	1273799	0	18	18	294987.0		8.0		149756.0		3.0		2925		198359		727.0		184.0		2965.194776894752
80	2017-10-03T05:32:00	26.0206	-28.5885	5.0	1925857	CTD017	5282.9	5.0	1274243	0	22	22	213204.0		11.0		82465.0		8.0		994		193950		712.0		242.0		3212.7939276850047
81	2017-10-03T05:32:00	26.0206	-28.5885	15.1	1925857	CTD017	5282.9	15.2	1274237	0	20	20	222763.0		2.0		92641.0		16.0		1279		191499		667.0		234.0		3212.7939276850047
82	2017-10-03T05:32:00	26.0206	-28.5885	19.6	1925857	CTD017	5282.9	19.7	1274234	0	19	19	202942.0		2.0		79301.0		8.0		1023		201035		764.0		300.0		3212.7939276850047
83	2017-10-03T05:32:00	26.0206	-28.5885	29.9	1925857	CTD017	5282.9	30.1	1274228	0	17	17	213204.0		2.0		93059.0		13.0		1319		177348		767.0		223.0		3212.7939276850047
84	2017-10-03T05:32:00	26.0206	-28.5885	44.4	1925857	CTD017	5282.9	44.7	1274225	0	16	16	224841.0		3.0		87669.0		8.0		1348		212943		805.0		259.0		3212.7939276850047
85	2017-10-03T13:21:00	25.7152	-28.6664	5.5	1925892	CTD019	5484.0	5.5	1274384	0	23	23	323914.0		0.0		308673.0		14.0		308		53915		591.0		344.0		3247.674109029829
86	2017-10-03T13:21:00	25.7152	-28.6664	10.2	1925892	CTD019	5484.0	10.3	1274378	0	21	21	372888.0		0.0		231679.0		6.0		1083		170459		739.0		233.0		3247.674109029829
87	2017-10-03T13:21:00	25.7152	-28.6664	20.1	1925892	CTD019	5484.0	20.2	1274375	0	20	20	299352.0		6.0		152197.0		13.0		1151		177180		783.0		300.0		3247.674109029829
88	2017-10-03T13:21:00	25.7152	-28.6664	39.7	1925892	CTD019	5484.0	40.0	1274369	0	18	18	301701.0		0.0		155053.0		5.0		1329		190200		660.0		237.0		3247.674109029829
89	2017-10-04T05:33:00	23.3722	-29.2063	5.1	1925920	CTD020	3548.0	5.1	1274138	0	22	22	260686.0		0.0		181316.0		6.0		1247		239349		835.0		286.0		3514.158157120519
90	2017-10-04T05:33:00	23.3722	-29.2063	14.8	1925920	CTD020	3548.0	14.9	1274132	0	20	20	255135.0		5.0		178808.0		3.0		1209		248138		796.0		208.0		3514.158157120519
91	2017-10-04T05:33:00	23.3722	-29.2063	19.8	1925920	CTD020	3548.0	19.9	1274441	0	18	18	253198.0		5.0		180908.0		5.0		1181		237854		855.0		228.0		3514.158157120519
92	2017-10-04T05:33:00	23.3722	-29.2063	24.6	1925920	CTD020	3548.0	24.8	1274438	0	17	17	262394.0		2.0		180573.0		6.0		1266		242272		872.0		150.0		3514.158157120519
93	2017-10-04T05:33:00	23.3722	-29.2063	34.6	1925920	CTD020	3548.0	34.8	1274435	0	16	16	256623.0		5.0		194037.0		5.0		1247		242025		841.0		199.0		3514.158157120519
94	2017-10-04T05:33:00	23.3722	-29.2063	44.2	1925920	CTD020	3548.0	44.5	1274432	0	15	15	263347.0		6.0		175087.0		9.0		1800		276008		772.0		92.0		3514.158157120519
95	2017-10-04T13:05:00	22.2535	-29.4823	4.9	1925934	CTD021	5389.3	4.9	1274213	0	23	23	300770.0		5.0		197096.0		9.0		1257		227885		636.0		299.0		3641.868237448297
96	2017-10-04T13:05:00	22.2535	-29.4823	9.8	1925934	CTD021	5389.3	9.9	1274207	0	21	21	297953.0		5.0		187621.0		9.0		1428		237492		593.0		153.0		3641.868237448297
97	2017-10-04T13:05:00	22.2535	-29.4823	19.6	1925934	CTD021	5389.3	19.7	1274204	0	20	20	300320.0		3.0		195142.0		3.0		1266		229913		766.0		156.0		3641.868237448297
98	2017-10-04T13:05:00	22.2535	-29.4823	39.0	1925934	CTD021	5389.3	39.2	1274198	0	18	18	310490.0		2.0		218435.0		14.0		1352		218087		735.0		158.0		3641.868237448297
99	2017-10-04T13:05:00	22.2535	-29.4823	49.3	1925934	CTD021	5389.3	49.6	1274195	0	17	17	317989.0		3.0		247723.0		17.0		1714		136371		1296.0		124.0		3641.868237448297
100	2017-10-05T05:32:00	19.8384	-29.9343	4.9	1925976	CTD022	4606.7	4.9	1274597	0	22	22	310236.0		8.0		210598.0		9.0		3830		313293		846.0		244.0		3914.780536756605
101	2017-10-05T05:32:00	19.8384	-29.9343	10.1	1925976	CTD022	4606.7	10.2	1274594	0	21	21	308630.0		2.0		215131.0		8.0		3532		303198		850.0		147.0		3914.780536756605
102	2017-10-05T05:32:00	19.8384	-29.9343	19.7	1925976	CTD022	4606.7	19.8	1274591	0	20	20	310951.0		5.0		209639.0		8.0		3755		307762		897.0		208.0		3914.780536756605
103	2017-10-05T05:32:00	19.8384	-29.9343	29.7	1925976	CTD022	4606.7	29.9	1274585	0	18	18	320113.0		0.0		186031.0		11.0		4276		335174		713.0		147.0		3914.780536756605
104	2017-10-05T05:32:00	19.8384	-29.9343	34.5	1925976	CTD022	4606.7	34.7	1274582	0	17	17	322639.0		6.0		205145.0		20.0		3783		321492		999.0		228.0		3914.780536756605
105	2017-10-05T05:32:00	19.8384	-29.9343	49.3	1925976	CTD022	4606.7	49.6	1274579	0	16	16	353958.0		2.0		201540.0		8.0		5838		312010		989.0		144.0		3914.780536756605
106	2017-10-05T12:58:00	18.7857	-29.6822	5.2	1926025	CTD023	4830.4	5.2	1274672	0	23	23	346401.0		13.0		206711.0		11.0		6191		272774		1099.0		388.0		4034.9195231812923
107	2017-10-05T12:58:00	18.7857	-29.6822	10.2	1926025	CTD023	4830.4	10.3	1274666	0	21	21	347731.0		3.0		195004.0		9.0		6228		290845		1057.0		355.0		4034.9195231812923
108	2017-10-05T12:58:00	18.7857	-29.6822	19.6	1926025	CTD023	4830.4	19.7	1274663	0	20	20	357588.0		8.0		213974.0		8.0		5726		280945		1185.0		342.0		4034.9195231812923
109	2017-10-05T12:58:00	18.7857	-29.6822	39.5	1926025	CTD023	4830.4	39.7	1274657	0	18	18	400594.0		5.0		191153.0		11.0		7985		375424		1407.0		388.0		4034.9195231812923
110	2017-10-05T12:58:00	18.7857	-29.6822	49.2	1926025	CTD023	4830.4	49.5	1274654	0	17	17	364285.0		8.0		164863.0		11.0		5893		342118		1732.0		333.0		4034.9195231812923
111	2017-10-06T05:31:00	16.5666	-29.0855	5.0	1926074	CTD024	4740.6	5.0	1274741	0	22	22	246294.0		6.0		219693.0		15.0		9879		237714		742.0		225.0		4289.9214528791745
112	2017-10-06T05:31:00	16.5666	-29.0855	14.4	1926074	CTD024	4740.6	14.5	1274735	0	20	20	253319.0		3.0		208509.0		5.0		9156		254321		803.0		196.0		4289.9214528791745
113	2017-10-06T05:31:00	16.5666	-29.0855	19.6	1926074	CTD024	4740.6	19.7	1274732	0	19	19	253371.0		14.0		209272.0		2.0		9146		248040		957.0		187.0		4289.9214528791745
114	2017-10-06T05:31:00	16.5666	-29.0855	24.7	1926074	CTD024	4740.6	24.8	1274726	0	17	17	248503.0		2.0		198659.0		8.0		7014		252503		793.0		174.0		4289.9214528791745
115	2017-10-06T05:31:00	16.5666	-29.0855	29.6	1926074	CTD024	4740.6	29.8	1274723	0	16	16	264636.0		5.0		235471.0		8.0		6643		225265		992.0		198.0		4289.9214528791745
116	2017-10-06T05:31:00	16.5666	-29.0855	39.1	1926074	CTD024	4740.6	39.3	1274720	0	15	15	273859.0		3.0		210146.0		8.0		6072		204156		1573.0		401.0		4289.9214528791745
117	2017-10-06T13:02:00	15.5078	-28.8498	5.1	1926088	CTD025	5115.3	5.1	1274456	0	23	23	577639.0		15.0		411932.0		22.0		28971		291144		1526.0		474.0		4410.4512983060495
118	2017-10-06T13:02:00	15.5078	-28.8498	10.3	1926088	CTD025	5115.3	10.4	1274450	0	21	21	556554.0		25.0		425523.0		23.0		29570		311711		1421.0		478.0		4410.4512983060495
119	2017-10-06T13:02:00	15.5078	-28.8498	19.4	1926088	CTD025	5115.3	19.5	1274447	0	20	20	590736.0		14.0		432150.0		26.0		27343		293418		1458.0		671.0		4410.4512983060495
120	2017-10-06T13:02:00	15.5078	-28.8498	39.1	1926088	CTD025	5115.3	39.3	1274801	0	18	18	513464.0		8.0		389912.0		9.0		24774		387116		1608.0		690.0		4410.4512983060495
121	2017-10-06T13:02:00	15.5078	-28.8498	49.0	1926088	CTD025	5115.3	49.3	1274798	0	17	17	468384.0		23.0		355316.0		19.0		14952		262868		3544.0		664.0		4410.4512983060495
122	2017-10-07T05:31:00	13.1596	-28.239	4.6	1926130	CTD026	5311.6	4.6	1274525	0	22	22	580481.0		11.0		301732.0		14.0		19387		425378		1574.0		270.0		4680.019253443729
123	2017-10-07T05:31:00	13.1596	-28.239	9.6	1926130	CTD026	5311.6	9.7	1274522	0	21	21	582661.0		8.0		280251.0		19.0		20421		440221		1516.0		186.0		4680.019253443729
124	2017-10-07T05:31:00	13.1596	-28.239	14.4	1926130	CTD026	5311.6	14.5	1274519	0	20	20	596600.0		3.0		289134.0		13.0		20563		419250		1732.0		326.0		4680.019253443729
125	2017-10-07T05:31:00	13.1596	-28.239	19.4	1926130	CTD026	5311.6	19.5	1274516	0	19	19	597466.0		6.0		266155.0		11.0		20924		440022		1651.0		285.0		4680.019253443729
126	2017-10-07T05:31:00	13.1596	-28.239	34.1	1926130	CTD026	5311.6	34.3	1274510	0	17	17	563057.0		26.0		289976.0		6.0		21692		415798		2354.0		653.0		4680.019253443729
127	2017-10-07T05:31:00	13.1596	-28.239	43.6	1926130	CTD026	5311.6	43.9	1274507	0	16	16	445327.0		19.0		242975.0		6.0		15062		300158		2986.0		812.0		4680.019253443729
128	2017-10-07T05:31:00	13.1596	-28.239	49.1	1926130	CTD026	5311.6	49.4	1274504	0	15	15	469992.0		6.0		229482.0		2.0		9363		269197		4478.0		963.0		4680.019253443729
129	2017-10-07T13:06:00	12.8217	-28.1653	4.8	1926151	CTD028	5439.8	4.8	1275032	0	23	23	568793.0		18.0		227758.0		14.0		24961		412762		2006.0		333.0		4718.473411411062
130	2017-10-07T13:06:00	12.8217	-28.1653	9.8	1926151	CTD028	5439.8	9.9	1275026	0	21	21	555946.0		27.0		207398.0		19.0		24838		427245		2066.0		337.0		4718.473411411062
131	2017-10-07T13:06:00	12.8217	-28.1653	19.8	1926151	CTD028	5439.8	19.9	1275023	0	20	20	558466.0		24.0		239553.0		14.0		24776		401298		2062.0		422.0		4718.473411411062
132	2017-10-07T13:06:00	12.8217	-28.1653	39.4	1926151	CTD028	5439.8	39.6	1275017	0	18	18	535573.0		32.0		342906.0		8.0		44971		331027		2530.0		659.0		4718.473411411062
133	2017-10-07T13:06:00	12.8217	-28.1653	49.1	1926151	CTD028	5439.8	49.4	1275014	0	17	17	512082.0		64.0		318363.0		6.0		30257		283224		4755.0		728.0		4718.473411411062
134	2017-10-08T05:38:00	10.8671	-27.6203	4.9	1926214	CTD029	5595.2	4.9	1275101	0	22	22	546455.0		15.0		362096.0		13.0		17154		329281		1450.0		314.0		4944.010005320675
135	2017-10-08T05:38:00	10.8671	-27.6203	10.2	1926214	CTD029	5595.2	10.3	1275098	0	21	21	534884.0		16.0		355045.0		6.0		18315		335239		1206.0		181.0		4944.010005320675
136	2017-10-08T05:38:00	10.8671	-27.6203	14.2	1926214	CTD029	5595.2	14.3	1275095	0	20	20	541189.0		10.0		349221.0		8.0		18408		343117		1675.0		299.0		4944.010005320675
137	2017-10-08T05:38:00	10.8671	-27.6203	19.5	1926214	CTD029	5595.2	19.6	1275089	0	18	18	527540.0		6.0		378285.0		8.0		25988		399850		1909.0		380.0		4944.010005320675
138	2017-10-08T05:38:00	10.8671	-27.6203	29.3	1926214	CTD029	5595.2	29.5	1275086	0	17	17	531427.0		11.0		287178.0		16.0		23359		392300		2722.0		766.0		4944.010005320675
139	2017-10-08T05:38:00	10.8671	-27.6203	40.0	1926214	CTD029	5595.2	40.2	1275083	0	16	16	552737.0		34.0		273744.0		5.0		12727		344525		4673.0		1049.0		4944.010005320675
140	2017-10-08T05:38:00	10.8671	-27.6203	44.0	1926214	CTD029	5595.2	44.3	1275080	0	15	15	774654.0		87.0		396732.0		3.0		12194		270430		14108.0		2164.0		4944.010005320675
141	2017-10-08T05:38:00	10.8671	-27.6203	49.1	1926214	CTD029	5595.2	49.4	1275071	0	12	12	746610.0		115.0		393298.0		2.0		1148		255397		13169.0		1833.0		4944.010005320675
142	2017-10-08T13:00:00	9.927	-27.4439	5.1	1926228	CTD030	5224.4	5.1	1274861	0	23	23	466343.0			N	208868.0			N	15110		192919			N		N	5050.426563275253
143	2017-10-08T13:00:00	9.927	-27.4439	9.6	1926228	CTD030	5224.4	9.7	1274855	0	21	21	462207.0		6.0		197195.0		8.0		14771		202175		963.0		343.0		5050.426563275253
144	2017-10-08T13:00:00	9.927	-27.4439	19.8	1926228	CTD030	5224.4	19.9	1274852	0	20	20	495608.0		6.0		227961.0		3.0		13898		239986		1017.0		396.0		5050.426563275253
145	2017-10-08T13:00:00	9.927	-27.4439	38.9	1926228	CTD030	5224.4	39.1	1274846	0	18	18	555336.0		16.0		252047.0		15.0		12378		261804		2004.0		714.0		5050.426563275253
146	2017-10-08T13:00:00	9.927	-27.4439	46.2	1926228	CTD030	5224.4	46.5	1274843	0	17	17	580149.0		57.0		306280.0		10.0		4150		144117		7686.0		965.0		5050.426563275253
147	2017-10-09T05:26:00	7.7496	-26.8974	4.8	1926270	CTD031	4161.8	4.8	1275245	0	22	22	462479.0		0.0		303001.0		15.0		23985		154656		1098.0		356.0		5300.15134697801
148	2017-10-09T05:26:00	7.7496	-26.8974	9.3	1926270	CTD031	4161.8	9.4	1275242	0	21	21	463134.0		0.0		306091.0		13.0		25639		160511		1227.0		322.0		5300.15134697801
149	2017-10-09T05:26:00	7.7496	-26.8974	14.5	1926270	CTD031	4161.8	14.6	1275239	0	20	20	465552.0		10.0		317084.0		18.0		24324		165657		1240.0		362.0		5300.15134697801
150	2017-10-09T05:26:00	7.7496	-26.8974	19.5	1926270	CTD031	4161.8	19.6	1275236	0	19	19	479247.0		5.0		334119.0		11.0		23677		205698		1233.0		341.0		5300.15134697801
151	2017-10-09T05:26:00	7.7496	-26.8974	34.0	1926270	CTD031	4161.8	34.2	1275230	0	17	17	452897.0		11.0		293341.0		13.0		16795		327052		2693.0		626.0		5300.15134697801
152	2017-10-09T05:26:00	7.7496	-26.8974	44.6	1926270	CTD031	4161.8	44.9	1275227	0	16	16	433417.0		42.0		271663.0		26.0		17267		296891		5402.0		638.0		5300.15134697801
153	2017-10-09T13:02:00	6.8823	-26.6842	5.0	1926284	CTD032	4391.3	5.0	1275320	0	23	23	547720.0		15.0		337649.0		13.0		26635		198487		1340.0		584.0		5399.52494296665
154	2017-10-09T13:02:00	6.8823	-26.6842	10.0	1926284	CTD032	4391.3	10.1	1275314	0	21	21	485710.0		15.0		359526.0		29.0		27509		207804		1065.0		398.0		5399.52494296665
155	2017-10-09T13:02:00	6.8823	-26.6842	19.2	1926284	CTD032	4391.3	19.3	1275311	0	20	20	557189.0		21.0		364565.0		11.0		24067		250227		1343.0		587.0		5399.52494296665
156	2017-10-09T13:02:00	6.8823	-26.6842	29.6	1926284	CTD032	4391.3	29.8	1275305	0	18	18	613007.0		44.0		387593.0		24.0		20996		425047		1705.0		640.0		5399.52494296665
157	2017-10-09T13:02:00	6.8823	-26.6842	44.3	1926284	CTD032	4391.3	44.6	1275302	0	17	17	488038.0		71.0		317519.0		27.0		29676		351890		2750.0		899.0		5399.52494296665
158	2017-10-10T05:28:00	5.0435	-26.2459	5.1	1926354	CTD033	4496.7	5.1	1275389	0	22	22	475898.0		8.0		333957.0		17.0		23989		222964		1617.0		220.0		5609.8883186497105
159	2017-10-10T05:28:00	5.0435	-26.2459	10.0	1926354	CTD033	4496.7	10.1	1275386	0	21	21	464055.0		8.0		320153.0		25.0		25345		234291		1526.0		220.0		5609.8883186497105
160	2017-10-10T05:28:00	5.0435	-26.2459	14.9	1926354	CTD033	4496.7	15.0	1275383	0	20	20	469483.0		3.0		318200.0		15.0		25141		226288		1768.0		337.0		5609.8883186497105
161	2017-10-10T05:28:00	5.0435	-26.2459	19.8	1926354	CTD033	4496.7	19.9	1275380	0	19	19	475741.0		6.0		309960.0		15.0		23846		251051		1467.0		254.0		5609.8883186497105
162	2017-10-10T05:28:00	5.0435	-26.2459	24.9	1926354	CTD033	4496.7	25.0	1275374	0	17	17	464952.0		9.0		311088.0		22.0		17454		282850		1439.0		291.0		5609.8883186497105
163	2017-10-10T05:28:00	5.0435	-26.2459	39.4	1926354	CTD033	4496.7	39.6	1275371	0	16	16	446516.0		6.0		306441.0		26.0		19228		315015		1853.0		249.0		5609.8883186497105
164	2017-10-10T13:07:00	4.7431	-26.1605	6.2	1926382	CTD035	4349.4	6.2	1275176	0	23	23	374205.0		6.0		207647.0		11.0		15710		235382		1240.0		455.0		5644.6435519488705
165	2017-10-10T13:07:00	4.7431	-26.1605	10.9	1926382	CTD035	4349.4	11.0	1275170	0	21	21	371536.0		9.0		186996.0		11.0		17128		247820		1260.0		358.0		5644.6435519488705
166	2017-10-10T13:07:00	4.7431	-26.1605	20.8	1926382	CTD035	4349.4	20.9	1275167	0	20	20	375079.0		8.0		214502.0		17.0		17342		221333		1249.0		532.0		5644.6435519488705
167	2017-10-10T13:07:00	4.7431	-26.1605	45.2	1926382	CTD035	4349.4	45.5	1275158	0	17	17	385285.0		20.0		188112.0		22.0		13896		345192		1212.0		387.0		5644.6435519488705
168	2017-10-11T05:26:00	2.4933	-25.6118	4.8	1926424	CTD036	4208.2	4.8	1275605	0	22	22	497825.0		14.0		264041.0		17.0		5958		388106		1451.0		407.0		5902.396672399093
169	2017-10-11T05:26:00	2.4933	-25.6118	9.8	1926424	CTD036	4208.2	9.9	1275602	0	21	21	503433.0		8.0		264086.0		9.0		6549		400624		1521.0		298.0		5902.396672399093
170	2017-10-11T05:26:00	2.4933	-25.6118	14.8	1926424	CTD036	4208.2	14.9	1275599	0	20	20	497870.0		6.0		275462.0		11.0		6176		385267		1642.0		309.0		5902.396672399093
171	2017-10-11T05:26:00	2.4933	-25.6118	19.7	1926424	CTD036	4208.2	19.8	1275596	0	19	19	493813.0		5.0		261067.0		12.0		6860		394510		1472.0		329.0		5902.396672399093
172	2017-10-11T05:26:00	2.4933	-25.6118	24.6	1926424	CTD036	4208.2	24.7	1275590	0	17	17	507627.0		0.0		264416.0		12.0		6217		395360		1619.0		352.0		5902.396672399093
173	2017-10-11T05:26:00	2.4933	-25.6118	39.5	1926424	CTD036	4208.2	39.7	1275587	0	16	16	506556.0		0.0		264169.0		12.0		7606		430715		1725.0		373.0		5902.396672399093
174	2017-10-11T13:03:00	1.4613	-25.3569	4.8	1926431	CTD037	3842.5	4.8	1275680	0	23	23	451070.0		5.0		221308.0		2.0		5513		388314		1521.0		509.0		6020.724218204898
175	2017-10-11T13:03:00	1.4613	-25.3569	19.7	1926431	CTD037	3842.5	19.8	1275671	0	20	20	467551.0		5.0		193024.0		15.0		6041		406198		1807.0		341.0		6020.724218204898
176	2017-10-11T13:03:00	1.4613	-25.3569	29.4	1926431	CTD037	3842.5	29.6	1275665	0	18	18	464292.0		2.0		266948.0		9.0		5492		329313		1738.0		362.0		6020.724218204898
177	2017-10-11T13:03:00	1.4613	-25.3569	43.9	1926431	CTD037	3842.5	44.1	1275662	0	17	17	590879.0		34.0		396627.0		37.0		8663		239936		4720.0		627.0		6020.724218204898
178	2017-10-12T05:40:00	-0.726	-24.9309	5.0	1926480	CTD038	2966.9	5.0	1275749	0	22	22	478508.0		29.0		256364.0		32.0		26473		295323		6481.0		853.0		6268.782824995078
179	2017-10-12T05:40:00	-0.726	-24.9309	10.9	1926480	CTD038	2966.9	11.0	1275746	0	21	21	482893.0		18.0		246785.0		23.0		27077		306778		6759.0		920.0		6268.782824995078
180	2017-10-12T05:40:00	-0.726	-24.9309	15.9	1926480	CTD038	2966.9	16.0	1275743	0	20	20	474300.0		29.0		265430.0		24.0		26000		290295		6937.0		1020.0		6268.782824995078
181	2017-10-12T05:40:00	-0.726	-24.9309	20.7	1926480	CTD038	2966.9	20.8	1275740	0	19	19	474278.0		20.0		252065.0		26.0		31748		286863		6958.0		972.0		6268.782824995078
182	2017-10-12T05:40:00	-0.726	-24.9309	24.4	1926480	CTD038	2966.9	24.5	1275734	0	17	17	488650.0		35.0		270704.0		24.0		27450		284724		7905.0		928.0		6268.782824995078
183	2017-10-12T05:40:00	-0.726	-24.9309	27.5	1926480	CTD038	2966.9	27.7	1275731	0	16	16	466461.0		24.0		245823.0		38.0		27248		285026		8467.0		1230.0		6268.782824995078
184	2017-10-12T05:40:00	-0.726	-24.9309	36.5	1926480	CTD038	2966.9	36.7	1275728	0	15	15	468343.0		32.0		270283.0		21.0		27399		263293		8595.0		1353.0		6268.782824995078
185	2017-10-12T05:40:00	-0.726	-24.9309	41.4	1926480	CTD038	2966.9	41.6	1275719	0	12	12	373430.0		20.0		201187.0		29.0		17629		176914		8275.0		1582.0		6268.782824995078
186	2017-10-12T13:06:00	-1.7769	-24.996	5.0	1926508	CTD039	4201.8	5.0	1275509	0	23	23	408220.0		18.0		247605.0		21.0		8576		233156		3488.0		642.0		6385.990099928094
187	2017-10-12T13:06:00	-1.7769	-24.996	10.1	1926508	CTD039	4201.8	10.2	1275503	0	21	21	413668.0		35.0		241923.0		14.0		8163		243081		3356.0		637.0		6385.990099928094
188	2017-10-12T13:06:00	-1.7769	-24.996	20.9	1926508	CTD039	4201.8	21.0	1275500	0	20	20	371304.0		35.0		249264.0		21.0		8324		225083		3427.0		779.0		6385.990099928094
189	2017-10-12T13:06:00	-1.7769	-24.996	30.8	1926508	CTD039	4201.8	31.0	1275494	0	18	18	442190.0		30.0		276188.0		12.0		13559		218369		4138.0		718.0		6385.990099928094
190	2017-10-12T13:06:00	-1.7769	-24.996	46.5	1926508	CTD039	4201.8	46.8	1275491	0	17	17	563965.0		21.0		325698.0		11.0		30735		265840		6434.0		1202.0		6385.990099928094
191	2017-10-13T05:27:00	-3.5385	-24.9949	5.0	1926550	CTD040	5491.8	5.0	1275893	0	22	22	762752.0		27.0		305558.0		51.0		31417		458863		4763.0		992.0		6582.086340894168
192	2017-10-13T05:27:00	-3.5385	-24.9949	10.1	1926550	CTD040	5491.8	10.2	1275890	0	21	21	765214.0		19.0		288406.0		57.0		32336		472193		4663.0		797.0		6582.086340894168
193	2017-10-13T05:27:00	-3.5385	-24.9949	14.8	1926550	CTD040	5491.8	14.9	1275887	0	20	20	754156.0		18.0		320199.0		45.0		31177		454596		4757.0		867.0		6582.086340894168
194	2017-10-13T05:27:00	-3.5385	-24.9949	19.7	1926550	CTD040	5491.8	19.8	1275569	0	19	19	768380.0		16.0		299172.0		31.0		32066		470534		4786.0		771.0		6582.086340894168
195	2017-10-13T05:27:00	-3.5385	-24.9949	26.4	1926550	CTD040	5491.8	26.5	1275563	0	17	17	770402.0		27.0		313925.0		49.0		31157		459922		4804.0		902.0		6582.086340894168
196	2017-10-13T05:27:00	-3.5385	-24.9949	41.2	1926550	CTD040	5491.8	41.4	1275560	0	16	16	801180.0		12.0		306937.0		28.0		32666		454037		4730.0		881.0		6582.086340894168
197	2017-10-13T13:09:00	-4.5864	-25.0243	5.4	1926571	CTD041	5417.6	5.4	1275968	0	23	23	485316.0		24.0		207582.0		28.0		7145		288748		3327.0		632.0		6698.781200244845
198	2017-10-13T13:09:00	-4.5864	-25.0243	10.6	1926571	CTD041	5417.6	10.7	1275962	0	21	21	484876.0		10.0		198616.0		21.0		6995		301359		3187.0		563.0		6698.781200244845
199	2017-10-13T13:09:00	-4.5864	-25.0243	20.8	1926571	CTD041	5417.6	20.9	1275959	0	20	20	481578.0		25.0		209862.0		25.0		6625		288438		3087.0		637.0		6698.781200244845
200	2017-10-13T13:09:00	-4.5864	-25.0243	30.9	1926571	CTD041	5417.6	31.1	1275953	0	18	18	483205.0		22.0		201772.0		18.0		6235		286630		3136.0		608.0		6698.781200244845
201	2017-10-14T05:29:00	-6.8702	-25.0194	5.5	1926613	CTD042	5530.1	5.5	1276037	0	22	22	424485.0		13.0		199700.0		18.0		3451		331436		2089.0		503.0		6953.007771840157
202	2017-10-14T05:29:00	-6.8702	-25.0194	10.6	1926613	CTD042	5530.1	10.7	1276034	0	21	21	433220.0		15.0		208354.0		15.0		3615		336493		2131.0		427.0		6953.007771840157
203	2017-10-14T05:29:00	-6.8702	-25.0194	15.6	1926613	CTD042	5530.1	15.7	1276031	0	20	20	418902.0		15.0		211148.0		13.0		3595		323102		2275.0		541.0		6953.007771840157
204	2017-10-14T05:29:00	-6.8702	-25.0194	20.6	1926613	CTD042	5530.1	20.7	1276028	0	19	19	421820.0		4.0		197124.0		18.0		3595		339050		2202.0		415.0		6953.007771840157
205	2017-10-14T05:29:00	-6.8702	-25.0194	25.8	1926613	CTD042	5530.1	25.9	1276022	0	17	17	418775.0		12.0		204528.0		33.0		3797		328716		2250.0		471.0		6953.007771840157
206	2017-10-14T05:29:00	-6.8702	-25.0194	36.0	1926613	CTD042	5530.1	36.2	1276019	0	16	16	423131.0		6.0		199494.0		28.0		4114		335801		2091.0		387.0		6953.007771840157
207	2017-10-14T13:03:00	-7.1358	-25.0315	5.6	1926634	CTD044	5579.0	5.6	1275824	0	23	23	458514.0		3.0		215058.0		9.0		4086		317834		2027.0		651.0		6982.603803368511
208	2017-10-14T13:03:00	-7.1358	-25.0315	10.7	1926634	CTD044	5579.0	10.8	1275818	0	21	21	455913.0		18.0		193978.0		6.0		4432		335310		2088.0		559.0		6982.603803368511
209	2017-10-14T13:03:00	-7.1358	-25.0315	20.7	1926634	CTD044	5579.0	20.8	1275815	0	20	20	465705.0		10.0		224723.0		6.0		4057		303164		1824.0		732.0		6982.603803368511
210	2017-10-14T13:03:00	-7.1358	-25.0315	30.9	1926634	CTD044	5579.0	31.1	1275809	0	18	18	464055.0		9.0		216081.0		15.0		4307		304577		1878.0		535.0		6982.603803368511
211	2017-10-15T05:26:00	-9.4225	-25.0287	5.4	1926669	CTD045	5558.8	5.4	1276253	0	22	22	354347.0		15.0		186508.0		20.0		1956		199645		1206.0		548.0		7237.15280210436
212	2017-10-15T05:26:00	-9.4225	-25.0287	10.4	1926669	CTD045	5558.8	10.5	1276250	0	21	21	353371.0		11.0		177928.0		11.0		2299		204111		1263.0		467.0		7237.15280210436
213	2017-10-15T05:26:00	-9.4225	-25.0287	15.5	1926669	CTD045	5558.8	15.6	1276247	0	20	20	342967.0		5.0		185335.0		29.0		2188		194553		1301.0		501.0		7237.15280210436
214	2017-10-15T05:26:00	-9.4225	-25.0287	20.6	1926669	CTD045	5558.8	20.7	1275884	0	19	19	352328.0		11.0		174836.0		20.0		1754		199806		1335.0		466.0		7237.15280210436
215	2017-10-15T05:26:00	-9.4225	-25.0287	30.7	1926669	CTD045	5558.8	30.9	1275878	0	17	17	360536.0		5.0		193121.0		23.0		1815		198142		1408.0		443.0		7237.15280210436
216	2017-10-15T05:26:00	-9.4225	-25.0287	40.6	1926669	CTD045	5558.8	40.8	1275875	0	16	16	356144.0		14.0		186059.0		20.0		2370		224792		1294.0		405.0		7237.15280210436
217	2017-10-15T13:03:00	-10.4862	-25.058000000000003	4.9	1926690	CTD046	5599.8	4.9	1276328	0	23	23	434316.0		15.0		151714.0		11.0		1623		324301		1173.0		821.0		7355.6043715657825
218	2017-10-15T13:03:00	-10.4862	-25.058000000000003	10.7	1926690	CTD046	5599.8	10.8	1276322	0	21	21	437333.0		14.0		131378.0		11.0		2087		344861		1074.0		822.0		7355.6043715657825
219	2017-10-15T13:03:00	-10.4862	-25.058000000000003	20.5	1926690	CTD046	5599.8	20.6	1276319	0	20	20	404546.0		3.0		137019.0		11.0		2027		326792		971.0		765.0		7355.6043715657825
220	2017-10-15T13:03:00	-10.4862	-25.058000000000003	30.6	1926690	CTD046	5599.8	30.8	1276313	0	18	18	344320.0		14.0		119845.0		14.0		2228		315015		857.0		212.0		7355.6043715657825
221	2017-10-15T13:03:00	-10.4862	-25.058000000000003	40.7	1926690	CTD046	5599.8	40.9	1276310	0	17	17	357896.0		12.0		126454.0		14.0		2067		304287		938.0		296.0		7355.6043715657825
222	2017-10-16T05:29:00	-12.6336	-25.0292	4.3	1926753	CTD047	5198.6	4.3	1276397	0	22	22	312205.0		0.0		187661.0		14.0		1545		225911		901.0		390.0		7594.66734553575
223	2017-10-16T05:29:00	-12.6336	-25.0292	9.9	1926753	CTD047	5198.6	10.0	1276394	0	21	21	311042.0		6.0		178557.0		14.0		1495		226745		998.0		240.0		7594.66734553575
224	2017-10-16T05:29:00	-12.6336	-25.0292	14.9	1926753	CTD047	5198.6	15.0	1276391	0	20	20	308179.0		3.0		179049.0		28.0		1342		229134		963.0		295.0		7594.66734553575
225	2017-10-16T05:29:00	-12.6336	-25.0292	19.8	1926753	CTD047	5198.6	19.9	1276388	0	19	19	316947.0		3.0		197547.0		8.0		1647		213284		866.0		254.0		7594.66734553575
226	2017-10-16T05:29:00	-12.6336	-25.0292	35.3	1926753	CTD047	5198.6	35.5	1276382	0	17	17	302430.0		6.0		218331.0		9.0		1291		207529		921.0		269.0		7594.66734553575
227	2017-10-16T13:00:00	-13.731	-25.071	4.4	1926767	CTD048	5505.2	4.4	1276157	0	23	23	316633.0		6.0		56525.0		18.0		1444		290360		825.0		315.0		7716.910710654807
228	2017-10-16T13:00:00	-13.731	-25.071	9.7	1926767	CTD048	5505.2	9.8	1276466	0	21	21	321107.0		5.0		43092.0		6.0		1505		302367		774.0		328.0		7716.910710654807
229	2017-10-16T13:00:00	-13.731	-25.071	19.9	1926767	CTD048	5505.2	20.0	1276463	0	20	20	297867.0		8.0		70506.0		9.0		1667		293400		836.0		392.0		7716.910710654807
230	2017-10-16T13:00:00	-13.731	-25.071	30.0	1926767	CTD048	5505.2	30.2	1276457	0	18	18	300954.0		3.0		68312.0		11.0		1657		302896		800.0		237.0		7716.910710654807
231	2017-10-16T13:00:00	-13.731	-25.071	40.0	1926767	CTD048	5505.2	40.2	1276454	0	17	17	321286.0		2.0		105306.0		14.0		2023		276004		869.0		344.0		7716.910710654807
232	2017-10-17T05:28:00	-15.9609	-25.0504	5.4	1926823	CTD049	5246.5	5.4	1276226	0	22	22	283450.0		0.0		157797.0		9.0		1443		214088		802.0		299.0		7965.146607772199
233	2017-10-17T05:28:00	-15.9609	-25.0504	20.6	1926823	CTD049	5246.5	20.7	1276220	0	20	20	290032.0		3.0		154470.0		12.0		1475		215900		795.0		327.0		7965.146607772199
234	2017-10-17T05:28:00	-15.9609	-25.0504	31.0	1926823	CTD049	5246.5	31.2	1276214	0	18	18	295525.0		3.0		161720.0		8.0		1285		216048		845.0		350.0		7965.146607772199
235	2017-10-19T05:28:00	-20.7459	-25.0643	5.6	1926914	CTD051	5307.2	5.6	1276685	0	22	22	279961.0		3.0		118231.0		14.0		2171		279488		1146.0		325.0		8497.800954367229
236	2017-10-19T05:28:00	-20.7459	-25.0643	9.6	1926914	CTD051	5307.2	9.7	1276682	0	21	21	287068.0		3.0		122548.0		11.0		2243		272904		1039.0		274.0		8497.800954367229
237	2017-10-19T05:28:00	-20.7459	-25.0643	15.2	1926914	CTD051	5307.2	15.3	1276679	0	20	20	294672.0		2.0		153480.0		6.0		2037		226539		1130.0		305.0		8497.800954367229
238	2017-10-19T05:28:00	-20.7459	-25.0643	20.2	1926914	CTD051	5307.2	20.3	1276676	0	19	19	314249.0		5.0		147665.0		12.0		1924		230633		1104.0		376.0		8497.800954367229
239	2017-10-19T05:28:00	-20.7459	-25.0643	31.3	1926914	CTD051	5307.2	31.5	1276670	0	17	17	311941.0		8.0		154616.0		6.0		2047		226004		1191.0		355.0		8497.800954367229
240	2017-10-19T05:28:00	-20.7459	-25.0643	45.9	1926914	CTD051	5307.2	46.2	1276667	0	16	16	323280.0		5.0		130542.0		15.0		2766		285774		1199.0		372.0		8497.800954367229
241	2017-10-19T13:00:00	-21.7997	-25.0688	5.0	1926935	CTD052	5401.0	5.0	1276760	0	23	23	358971.0		2.0		117025.0		14.0		1790		201839		1122.0		507.0		8615.107842778943
242	2017-10-19T13:00:00	-21.7997	-25.0688	10.1	1926935	CTD052	5401.0	10.2	1276754	0	21	21	358971.0		3.0		114310.0		18.0		2057		203269		1220.0		463.0		8615.107842778943
243	2017-10-19T13:00:00	-21.7997	-25.0688	20.8	1926935	CTD052	5401.0	20.9	1276751	0	20	20	362569.0		3.0		121881.0		18.0		2202		195214		1247.0		483.0		8615.107842778943
244	2017-10-19T13:00:00	-21.7997	-25.0688	40.7	1926935	CTD052	5401.0	41.0	1276745	0	18	18	365715.0		5.0		94294.0		14.0		2798		234244		1122.0		393.0		8615.107842778943
245	2017-10-20T05:32:00	-23.9903	-24.9987	5.8	1926998	CTD053	5593.5	5.8	1276829	0	22	22	315395.0		5.0		67855.0		11.0		2017		224477		1020.0		443.0		8859.065015671324
246	2017-10-20T05:32:00	-23.9903	-24.9987	20.8	1926998	CTD053	5593.5	20.9	1276826	0	21	21	314964.0		9.0		75916.0		11.0		1870		216477		1070.0		320.0		8859.065015671324
247	2017-10-20T05:32:00	-23.9903	-24.9987	41.3	1926998	CTD053	5593.5	41.6	1276820	0	19	19	329118.0		6.0		88604.0		8.0		1567		196208		1108.0		380.0		8859.065015671324
248	2017-10-20T13:02:00	-25.1043	-25.0313	4.6	1927012	CTD054	4814.9	4.6	1276544	0	23	23	330238.0		5.0		52478.0		15.0		2233		219346		1047.0		388.0		8983.116190931303
249	2017-10-20T13:02:00	-25.1043	-25.0313	20.2	1927012	CTD054	4814.9	20.3	1276538	0	21	21	331250.0		6.0		43889.0		9.0		2497		224095		946.0		359.0		8983.116190931303
250	2017-10-20T13:02:00	-25.1043	-25.0313	30.0	1927012	CTD054	4814.9	30.2	1276532	0	19	19	338445.0		6.0		69392.0		17.0		2516		213177		976.0		390.0		8983.116190931303
251	2017-10-21T05:27:00	-27.5502	-25.1935	5.4	1927054	CTD055	4593.8	5.4	1276973	0	22	22	283762.0		0.0		68245.0		0.0		1725		215960		1043.0		339.0		9255.867186834452
252	2017-10-21T05:27:00	-27.5502	-25.1935	20.5	1927054	CTD055	4593.8	20.6	1276970	0	21	21	284174.0		0.0		57575.0		14.0		1863		215388		1066.0		278.0		9255.867186834452
253	2017-10-21T05:27:00	-27.5502	-25.1935	30.7	1927054	CTD055	4593.8	30.9	1276964	0	19	19	278340.0		0.0		84673.0		14.0		1853		206605		1210.0		376.0		9255.867186834452
254	2017-10-21T05:27:00	-27.5502	-25.1935	46.2	1927054	CTD055	4593.8	46.5	1276961	0	18	18	286842.0		3.0		86420.0		17.0		2011		211662		1106.0		328.0		9255.867186834452
255	2017-10-21T13:03:00	-27.8583	-25.2167	5.4	1927075	CTD057	5303.3	5.4	1277120	0	23	23	316510.0		3.0		55893.0		19.0		2326		207975		857.0		334.0		9290.240118320666
256	2017-10-21T13:03:00	-27.8583	-25.2167	20.6	1927075	CTD057	5303.3	20.7	1277114	0	21	21	319915.0		2.0		52309.0		23.0		2405		211849		1012.0		319.0		9290.240118320666
257	2017-10-21T13:03:00	-27.8583	-25.2167	30.9	1927075	CTD057	5303.3	31.1	1277108	0	19	19	319156.0		6.0		70069.0		12.0		2652		194884		978.0		354.0		9290.240118320666
258	2017-10-22T06:24:00	-30.2238	-25.7658	5.8	1927138	CTD058	5146.9	5.8	1276874	0	22	22	270824.0		5.0		101560.0		14.0		1777		220674		873.0		409.0		9558.928574219806
259	2017-10-22T06:24:00	-30.2238	-25.7658	15.1	1927138	CTD058	5146.9	15.2	1276871	0	21	21	267093.0		3.0		111531.0		12.0		2009		212670		862.0		450.0		9558.928574219806
260	2017-10-22T06:24:00	-30.2238	-25.7658	20.3	1927138	CTD058	5146.9	20.4	1276868	0	20	20	259231.0		3.0		143872.0		3.0		2130		203393		1124.0		450.0		9558.928574219806
261	2017-10-22T06:24:00	-30.2238	-25.7658	40.7	1927138	CTD058	5146.9	41.0	1276859	0	17	17	264716.0		2.0		134098.0		5.0		2978		231062		1149.0		430.0		9558.928574219806
262	2017-10-22T14:03:00	-31.3129	-26.189	6.0	1927166	CTD059	4507.7	6.0	1277264	0	23	23	170067.0		3.0		20454.0		6.0		1474		223834		807.0		307.0		9686.7430338636
263	2017-10-22T14:03:00	-31.3129	-26.189	20.9	1927166	CTD059	4507.7	21.0	1277258	0	21	21	172343.0		6.0		30712.0		6.0		1464		228376		950.0		311.0		9686.7430338636
264	2017-10-22T14:03:00	-31.3129	-26.189	41.4	1927166	CTD059	4507.7	41.7	1277249	0	18	18	181882.0		6.0		36729.0		12.0		2281		230537		1048.0		307.0		9686.7430338636
265	2017-10-23T05:36:00	-33.1298	-26.841	6.9	1927187	CTD060	4710.6	6.9	1277330	0	21	21	174441.0		26.0		32027.0		6.0		6193		181300		2385.0		649.0		9898.110007519275
266	2017-10-23T05:36:00	-33.1298	-26.841	10.7	1927187	CTD060	4710.6	10.8	1277327	0	20	20	176824.0		17.0		31537.0		8.0		6518		182561		2374.0		496.0		9898.110007519275
267	2017-10-23T05:36:00	-33.1298	-26.841	16.1	1927187	CTD060	4710.6	16.2	1277324	0	19	19	179654.0		15.0		37434.0		6.0		7016		177161		2423.0		681.0		9898.110007519275
268	2017-10-23T05:36:00	-33.1298	-26.841	20.4	1927187	CTD060	4710.6	20.5	1277321	0	18	18	176533.0		5.0		31911.0		6.0		6589		179521		2337.0		597.0		9898.110007519275
269	2017-10-23T05:36:00	-33.1298	-26.841	25.9	1927187	CTD060	4710.6	26.1	1277315	0	16	16	178804.0		5.0		39382.0		9.0		6254		179287		2519.0		688.0		9898.110007519275
270	2017-10-23T05:36:00	-33.1298	-26.841	35.7	1927187	CTD060	4710.6	36.0	1277312	0	15	15	192372.0		8.0		56063.0		8.0		6894		185164		2746.0		623.0		9898.110007519275
271	2017-10-23T05:36:00	-33.1298	-26.841	46.1	1927187	CTD060	4710.6	46.4	1277309	0	14	14	180940.0		6.0		59773.0		37.0		5408		185536		3342.0		680.0		9898.110007519275
272	2017-10-23T12:34:00	-33.8849	-27.1479	4.4	1927201	CTD061	4635.9	4.4	1277408	0	23	23	629554.0		97.0		634865.0		68.0		68507		122514		7374.0		1572.0		9986.861205611582
273	2017-10-23T12:34:00	-33.8849	-27.1479	10.9	1927201	CTD061	4635.9	11.0	1277402	0	21	21	622485.0		86.0		687864.0		39.0		70938		126144		7250.0		1244.0		9986.861205611582
274	2017-10-23T12:34:00	-33.8849	-27.1479	20.7	1927201	CTD061	4635.9	20.8	1277399	0	20	20	651680.0		62.0		672437.0		34.0		70954		128401		7407.0		1591.0		9986.861205611582
275	2017-10-23T12:34:00	-33.8849	-27.1479	30.4	1927201	CTD061	4635.9	30.6	1277393	0	18	18	642575.0		97.0		653737.0		42.0		71321		128456		7520.0		1699.0		9986.861205611582
276	2017-10-23T12:34:00	-33.8849	-27.1479	40.5	1927201	CTD061	4635.9	40.8	1277390	0	17	17	646422.0		82.0		643430.0		60.0		62697		124658		7902.0		1591.0		9986.861205611582
277	2017-10-24T04:56:00	-35.9257	-28.0063	5.0	1927250	CTD062	4105.6	5.0	1277474	0	21	21	722037.0		115.0		889360.0		35.0		450223		17605		17510.0		569.0		10227.173207438453
278	2017-10-24T04:56:00	-35.9257	-28.0063	10.2	1927250	CTD062	4105.6	10.3	1277471	0	20	20	709075.0		257.0		899014.0		65.0		451701		17874		18278.0		966.0		10227.173207438453
279	2017-10-24T04:56:00	-35.9257	-28.0063	15.5	1927250	CTD062	4105.6	15.6	1277468	0	19	19	714282.0		234.0		898707.0		72.0		444072		16606		17686.0		963.0		10227.173207438453
280	2017-10-24T04:56:00	-35.9257	-28.0063	20.5	1927250	CTD062	4105.6	20.7	1277465	0	18	18	712832.0		257.0		885883.0		80.0		457493		18953		17972.0		783.0		10227.173207438453
281	2017-10-24T04:56:00	-35.9257	-28.0063	25.6	1927250	CTD062	4105.6	25.8	1277459	0	16	16	711316.0		232.0		885506.0		46.0		431550		17285		17517.0		900.0		10227.173207438453
282	2017-10-24T04:56:00	-35.9257	-28.0063	35.9	1927250	CTD062	4105.6	36.2	1277456	0	15	15	760218.0		198.0		825085.0		54.0		378476		14919		16036.0		734.0		10227.173207438453
283	2017-10-24T04:56:00	-35.9257	-28.0063	46.0	1927250	CTD062	4105.6	46.3	1277453	0	14	14	703385.0		169.0		802387.0		52.0		273088		11304		12230.0		602.0		10227.173207438453
284	2017-10-24T12:32:00	-36.9937	-28.339	5.7	1927271	CTD063	4463.6	5.7	1277192	0	23	23	960262.0		183.0		1155501.0		58.0		162936		13267		16586.0		1696.0		10349.734511593957
285	2017-10-24T12:32:00	-36.9937	-28.339	10.8	1927271	CTD063	4463.6	10.9	1277186	0	21	21	946598.0		108.0		1188507.0		65.0		161004		12180		10106.0		1582.0		10349.734511593957
286	2017-10-24T12:32:00	-36.9937	-28.339	15.9	1927271	CTD063	4463.6	16.0	1277183	0	20	20	919269.0		151.0		1188779.0		25.0		147516		7537		14285.0		1174.0		10349.734511593957
287	2017-10-24T12:32:00	-36.9937	-28.339	20.4	1927271	CTD063	4463.6	20.6	1277180	0	19	19	928540.0		177.0		1179021.0		34.0		153954		11362		16930.0		1192.0		10349.734511593957
288	2017-10-24T12:32:00	-36.9937	-28.339	25.9	1927271	CTD063	4463.6	26.1	1277174	0	17	17	917446.0		192.0		1081048.0		28.0		124820		9734		15506.0		1356.0		10349.734511593957
289	2017-10-24T12:32:00	-36.9937	-28.339	30.9	1927271	CTD063	4463.6	31.1	1277162	0	13	13	916941.0		162.0		1052920.0		28.0		113255		7906		13596.0		934.0		10349.734511593957
290	2017-10-24T12:32:00	-36.9937	-28.339	41.1	1927271	CTD063	4463.6	41.4	1277159	0	12	12	887261.0		129.0		987491.0		22.0		87848		5838		11371.0		828.0		10349.734511593957
291	2017-10-25T04:40:00	-39.3567	-29.2673	4.9	1927299	CTD064	4190.4	4.9	1277621	0	22	22	387851.0		426.0		454865.0		193.0		61580		1526		8748.0		1944.0		10625.034949122379
292	2017-10-25T04:40:00	-39.3567	-29.2673	11.1	1927299	CTD064	4190.4	11.2	1277618	0	21	21	402904.0		329.0		438623.0		184.0		63155		1522		9136.0		1490.0		10625.034949122379
293	2017-10-25T04:40:00	-39.3567	-29.2673	15.9	1927299	CTD064	4190.4	16.0	1277615	0	20	20	413450.0		402.0		447415.0		206.0		63416		1739		9260.0		1643.0		10625.034949122379
294	2017-10-25T04:40:00	-39.3567	-29.2673	21.0	1927299	CTD064	4190.4	21.2	1277612	0	19	19	408007.0		382.0		448595.0		180.0		62990		1495		9197.0		1515.0		10625.034949122379
295	2017-10-25T04:40:00	-39.3567	-29.2673	25.8	1927299	CTD064	4190.4	26.0	1277606	0	17	17	409793.0		364.0		444901.0		178.0		62198		1474		9036.0		1650.0		10625.034949122379
296	2017-10-25T04:40:00	-39.3567	-29.2673	30.8	1927299	CTD064	4190.4	31.0	1277603	0	16	16	408007.0		381.0		442314.0		143.0		58066		1474		8503.0		1624.0		10625.034949122379
297	2017-10-25T04:40:00	-39.3567	-29.2673	35.2	1927299	CTD064	4190.4	35.5	1277600	0	15	15	356214.0		336.0		443361.0		164.0		49538		1216		7181.0		1559.0		10625.034949122379
298	2017-10-25T04:40:00	-39.3567	-29.2673	41.7	1927299	CTD064	4190.4	42.0	1277231	0	12	12	351494.0		371.0		473788.0		132.0		48435		1105		7011.0		1596.0		10625.034949122379
299	2017-10-26T05:02:00	-41.181	-30.0163	4.8	1927376	CTD066	4467.1	4.8	1277762	0	21	21	537170.0		218.0		598654.0		55.0		108358		607		15480.0		1563.0		10837.84241041603
300	2017-10-26T05:02:00	-41.181	-30.0163	10.8	1927376	CTD066	4467.1	10.9	1277759	0	20	20	537731.0		258.0		601805.0		47.0		112257		411		15906.0		1525.0		10837.84241041603
301	2017-10-26T05:02:00	-41.181	-30.0163	15.8	1927376	CTD066	4467.1	15.9	1277756	0	19	19	538894.0		252.0		600814.0		82.0		104443		380		15362.0		1462.0		10837.84241041603
302	2017-10-26T05:02:00	-41.181	-30.0163	20.7	1927376	CTD066	4467.1	20.9	1277753	0	18	18	529023.0		106.0		604342.0		40.0		100956		339		15414.0		1489.0		10837.84241041603
303	2017-10-26T05:02:00	-41.181	-30.0163	25.5	1927376	CTD066	4467.1	25.7	1277747	0	16	16	514452.0		172.0		581636.0		52.0		83354		383		12944.0		1073.0		10837.84241041603
304	2017-10-26T05:02:00	-41.181	-30.0163	31.2	1927376	CTD066	4467.1	31.4	1277741	0	14	14	496217.0		206.0		575300.0		36.0		82674		244		13204.0		1095.0		10837.84241041603
305	2017-10-26T05:02:00	-41.181	-30.0163	36.2	1927376	CTD066	4467.1	36.5	1277738	0	13	13	536782.0		195.0		588611.0		55.0		78649		269		11976.0		1082.0		10837.84241041603
306	2017-10-26T05:02:00	-41.181	-30.0163	40.9	1927376	CTD066	4467.1	41.2	1277735	0	12	12	538765.0		206.0		578869.0		33.0		75435		250		11838.0		1001.0		10837.84241041603
307	2017-10-26T12:26:00	-42.1292	-30.4173	6.0	1927383	CTD067	4477.6	6.0	1277525	0	23	23	176571.0		19.0		445673.0		28.0		5389		0		10677.0		2340.0		10948.537172626347
308	2017-10-26T12:26:00	-42.1292	-30.4173	11.1	1927383	CTD067	4477.6	11.2	1277519	0	21	21	176894.0		11.0		426267.0		25.0		4664		0		10933.0		2103.0		10948.537172626347
309	2017-10-26T12:26:00	-42.1292	-30.4173	15.8	1927383	CTD067	4477.6	15.9	1277516	0	20	20	176355.0		21.0		412739.0		14.0		4526		0		10334.0		2335.0		10948.537172626347
310	2017-10-26T12:26:00	-42.1292	-30.4173	21.1	1927383	CTD067	4477.6	21.3	1277510	0	18	18	179825.0		33.0		435986.0		36.0		4471		0		10794.0		2216.0		10948.537172626347
311	2017-10-26T12:26:00	-42.1292	-30.4173	31.5	1927383	CTD067	4477.6	31.8	1277507	0	17	17	178554.0		21.0		417587.0		21.0		4851		0		10516.0		2345.0		10948.537172626347
312	2017-10-26T12:26:00	-42.1292	-30.4173	41.3	1927383	CTD067	4477.6	41.6	1277819	0	16	16	173058.0		16.0		427618.0		19.0		4800		0		10759.0		2348.0		10948.537172626347
313	2017-10-26T12:26:00	-42.1292	-30.4173	46.4	1927383	CTD067	4477.6	46.8	1277807	0	12	12	176959.0		17.0		426065.0		25.0		5059		0		10609.0		2090.0		10948.537172626347
314	2017-10-27T04:59:00	-44.2182	-31.3376	5.7	1927418	CTD068	4775.4	5.7	1277591	0	21	21	468887.0		220.0		835431.0		51.0		14488		0		16146.0		2574.0		11192.785644008776
315	2017-10-27T04:59:00	-44.2182	-31.3376	9.6	1927418	CTD068	4775.4	9.7	1277588	0	20	20	472120.0		210.0		839217.0		47.0		12599		0		15474.0		2246.0		11192.785644008776
316	2017-10-27T04:59:00	-44.2182	-31.3376	15.2	1927418	CTD068	4775.4	15.3	1277585	0	19	19	488286.0		209.0		845850.0		57.0		12561		0		15869.0		2438.0		11192.785644008776
317	2017-10-27T04:59:00	-44.2182	-31.3376	19.8	1927418	CTD068	4775.4	20.0	1277582	0	18	18	482509.0		199.0		832611.0		52.0		12049		0		15787.0		2378.0		11192.785644008776
318	2017-10-27T04:59:00	-44.2182	-31.3376	30.0	1927418	CTD068	4775.4	30.2	1277576	0	16	16	491131.0		210.0		809779.0		36.0		11732		0		13337.0		2406.0		11192.785644008776
319	2017-10-27T04:59:00	-44.2182	-31.3376	35.2	1927418	CTD068	4775.4	35.5	1277573	0	15	15	491303.0		212.0		813765.0		46.0		11539		0		14370.0		2381.0		11192.785644008776
320	2017-10-27T04:59:00	-44.2182	-31.3376	40.4	1927418	CTD068	4775.4	40.7	1277567	0	13	13	484492.0		174.0		803839.0		44.0		11293		0		11962.0		2204.0		11192.785644008776
321	2017-10-27T12:33:00	-45.1919	-31.7352	5.5	1927432	CTD069	4557.8	5.5	1277978	0	21	21	580321.0		179.0		823476.0		59.0		14545		0		20959.0		2417.0		11305.647589142058
322	2017-10-27T12:33:00	-45.1919	-31.7352	10.0	1927432	CTD069	4557.8	10.1	1277975	0	20	20	580451.0		171.0		854307.0		41.0		15270		0		21030.0		2447.0		11305.647589142058
323	2017-10-27T12:33:00	-45.1919	-31.7352	15.4	1927432	CTD069	4557.8	15.5	1277972	0	19	19	532083.0		185.0		866638.0		43.0		14621		0		20760.0		2620.0		11305.647589142058
324	2017-10-27T12:33:00	-45.1919	-31.7352	20.5	1927432	CTD069	4557.8	20.7	1277969	0	18	18	566742.0		163.0		854158.0		49.0		15203		0		21092.0		2561.0		11305.647589142058
325	2017-10-27T12:33:00	-45.1919	-31.7352	29.9	1927432	CTD069	4557.8	30.1	1277963	0	16	16	534497.0		185.0		885092.0		38.0		15178		0		21041.0		2544.0		11305.647589142058
326	2017-10-27T12:33:00	-45.1919	-31.7352	40.5	1927432	CTD069	4557.8	40.8	1277960	0	15	15	572303.0		182.0		897686.0		41.0		15732		0		22199.0		2520.0		11305.647589142058
327	2017-10-28T05:03:00	-47.1234	-32.6044	5.7	1927467	CTD070	5248.2	5.7	1278053	0	22	22	396624.0		95.0		502019.0		170.0		7833		0		14403.0		1991.0		11530.860152103256
328	2017-10-28T05:03:00	-47.1234	-32.6044	10.6	1927467	CTD070	5248.2	10.7	1278050	0	21	21	387951.0		77.0		513647.0		158.0		8174		0		14821.0		1930.0		11530.860152103256
329	2017-10-28T05:03:00	-47.1234	-32.6044	15.9	1927467	CTD070	5248.2	16.0	1278047	0	20	20	373640.0		92.0		524400.0		177.0		7916		0		14672.0		2047.0		11530.860152103256
330	2017-10-28T05:03:00	-47.1234	-32.6044	20.6	1927467	CTD070	5248.2	20.8	1278044	0	19	19	372122.0		86.0		506584.0		147.0		7996		0		14847.0		1950.0		11530.860152103256
331	2017-10-28T05:03:00	-47.1234	-32.6044	26.1	1927467	CTD070	5248.2	26.3	1278038	0	17	17	373944.0		72.0		517535.0		125.0		8189		0		14968.0		1932.0		11530.860152103256
332	2017-10-28T05:03:00	-47.1234	-32.6044	31.4	1927467	CTD070	5248.2	31.7	1278035	0	16	16	379972.0		92.0		519122.0		164.0		8207		0		14466.0		2011.0		11530.860152103256
333	2017-10-28T05:03:00	-47.1234	-32.6044	46.8	1927467	CTD070	5248.2	47.2	1278032	0	15	15	377153.0		89.0		516296.0		167.0		8127		0		14252.0		1927.0		11530.860152103256
334	2017-10-29T05:04:00	-49.4644	-33.7187	5.3	1927516	CTD072	5155.4	5.3	1277843	0	24	24	264697.0		39.0		386204.0		146.0		2590		0		8392.0		1621.0		11804.208529838848
335	2017-10-29T05:04:00	-49.4644	-33.7187	10.6	1927516	CTD072	5155.4	10.7	1277831	0	20	20	273769.0		43.0		387255.0		137.0		2534		0		8810.0		1775.0		11804.208529838848
336	2017-10-29T05:04:00	-49.4644	-33.7187	15.5	1927516	CTD072	5155.4	15.6	1277828	0	19	19	269742.0		25.0		379526.0		134.0		2371		0		8523.0		1655.0		11804.208529838848
337	2017-10-29T05:04:00	-49.4644	-33.7187	20.4	1927516	CTD072	5155.4	20.6	1277825	0	18	18	271987.0		42.0		381267.0		115.0		2551		0		8506.0		1719.0		11804.208529838848
338	2017-10-29T05:04:00	-49.4644	-33.7187	30.4	1927516	CTD072	5155.4	30.7	1278179	0	16	16	270714.0		33.0		384261.0		137.0		2450		0		8524.0		1663.0		11804.208529838848
339	2017-10-29T05:04:00	-49.4644	-33.7187	35.5	1927516	CTD072	5155.4	35.8	1278176	0	15	15	268955.0		39.0		375823.0		134.0		2441		0		8568.0		1672.0		11804.208529838848
340	2017-10-29T05:04:00	-49.4644	-33.7187	40.2	1927516	CTD072	5155.4	40.5	1278170	0	13	13	257337.0		25.0		378009.0		121.0		2060		0		8434.0		1632.0		11804.208529838848
341	2017-10-29T12:34:00	-50.3563	-34.2032	5.8	1927523	CTD073	4893.7	5.9	1278503	0	23	23	88803.0		19.0		112794.0		19.0		9		0		194.0		1065.0		11909.39208272709
342	2017-10-29T12:34:00	-50.3563	-34.2032	11.0	1927523	CTD073	4893.7	11.1	1277906	0	21	21	99519.0		3.0		118091.0		11.0		12		0		42.0		553.0		11909.39208272709
343	2017-10-29T12:34:00	-50.3563	-34.2032	15.9	1927523	CTD073	4893.7	16.0	1277903	0	20	20	92691.0		12.0		112678.0		17.0		9		0		242.0		1182.0		11909.39208272709
344	2017-10-29T12:34:00	-50.3563	-34.2032	21.0	1927523	CTD073	4893.7	21.2	1277900	0	19	19	92275.0		12.0		117089.0		62.0		19		0		213.0		1205.0		11909.39208272709
345	2017-10-29T12:34:00	-50.3563	-34.2032	31.2	1927523	CTD073	4893.7	31.5	1277894	0	17	17	89775.0		12.0		113649.0		33.0		11		0		357.0		1135.0		11909.39208272709
346	2017-10-29T12:34:00	-50.3563	-34.2032	41.3	1927523	CTD073	4893.7	41.7	1277891	0	16	16	98107.0		16.0		117199.0		23.0		25		0		377.0		1439.0		11909.39208272709
347	2017-10-30T04:57:00	-51.9444	-35.0789	5.8	1927579	CTD074	4530.9	5.9	1278344	0	21	21	150463.0		20.0		472376.0		20.0		27		0		146.0		1160.0		12096.451221364528
348	2017-10-30T04:57:00	-51.9444	-35.0789	10.9	1927579	CTD074	4530.9	11.0	1278341	0	20	20	158302.0		14.0		476452.0		9.0		23		0		161.0		1154.0		12096.451221364528
349	2017-10-30T04:57:00	-51.9444	-35.0789	16.0	1927579	CTD074	4530.9	16.1	1278338	0	19	19	149680.0		14.0		468875.0		18.0		23		0		134.0		1232.0		12096.451221364528
350	2017-10-30T04:57:00	-51.9444	-35.0789	21.0	1927579	CTD074	4530.9	21.2	1278335	0	18	18	143452.0		12.0		453342.0		15.0		30		0		121.0		1107.0		12096.451221364528
351	2017-10-30T04:57:00	-51.9444	-35.0789	31.3	1927579	CTD074	4530.9	31.6	1278329	0	16	16	140774.0		8.0		417021.0		24.0		30		0		200.0		1008.0		12096.451221364528
352	2017-10-30T04:57:00	-51.9444	-35.0789	46.6	1927579	CTD074	4530.9	47.0	1278326	0	15	15	133871.0		14.0		399808.0		29.0		20		0		159.0		914.0		12096.451221364528
353	2017-10-30T12:32:00	-52.9389	-35.6595	5.7	1927593	CTD075	3638.5	5.8	1278422	0	23	23	89930.0		74.0		412003.0		20.0		18		0		4993.0		2864.0		12213.957303056764
354	2017-10-30T12:32:00	-52.9389	-35.6595	10.9	1927593	CTD075	3638.5	11.0	1278416	0	21	21	86729.0		71.0		405073.0		12.0		24		0		4837.0		2752.0		12213.957303056764
355	2017-10-30T12:32:00	-52.9389	-35.6595	15.5	1927593	CTD075	3638.5	15.6	1278413	0	20	20	85074.0		82.0		399076.0		14.0		33		0		4852.0		2914.0		12213.957303056764
356	2017-10-30T12:32:00	-52.9389	-35.6595	20.9	1927593	CTD075	3638.5	21.1	1278410	0	19	19	93392.0		61.0		411285.0		9.0		18		0		4931.0		2515.0		12213.957303056764
357	2017-10-30T12:32:00	-52.9389	-35.6595	31.1	1927593	CTD075	3638.5	31.4	1278407	0	18	18	89037.0		93.0		411859.0		8.0		11		0		4976.0		2747.0		12213.957303056764
358	2017-10-30T12:32:00	-52.9389	-35.6595	41.3	1927593	CTD075	3638.5	41.7	1278404	0	17	17	89211.0		65.0		397047.0		14.0		15		0		4440.0		2545.0		12213.957303056764
359	2017-11-01T05:08:00	-53.5527	-38.6422	4.7	1927649	CTD076	2586.2	4.7	1278491	0	22	22	102230.0		24.0		405331.0		11.0		6		0		196.0		457.0		12424.05647375938
360	2017-11-01T05:08:00	-53.5527	-38.6422	10.1	1927649	CTD076	2586.2	10.2	1278488	0	21	21	91434.0		11.0		394853.0		14.0		9		0		184.0		434.0		12424.05647375938
361	2017-11-01T05:08:00	-53.5527	-38.6422	15.1	1927649	CTD076	2586.2	15.2	1278485	0	20	20	89846.0		5.0		388804.0		15.0		6		0		140.0		430.0		12424.05647375938
362	2017-11-01T05:08:00	-53.5527	-38.6422	19.9	1927649	CTD076	2586.2	20.1	1278482	0	19	19	102423.0		14.0		410074.0		9.0		6		0		193.0		475.0		12424.05647375938
363	2017-11-01T05:08:00	-53.5527	-38.6422	25.3	1927649	CTD076	2586.2	25.5	1278476	0	17	17	92937.0		8.0		409430.0		17.0		6		0		172.0		454.0		12424.05647375938
364	2017-11-01T05:08:00	-53.5527	-38.6422	30.4	1927649	CTD076	2586.2	30.7	1278473	0	16	16	87936.0		5.0		393636.0		9.0		3		0		196.0		434.0		12424.05647375938
365	2017-11-01T05:08:00	-53.5527	-38.6422	45.9	1927649	CTD076	2586.2	46.3	1278470	0	15	15	91906.0		6.0		397349.0		17.0		3		0		216.0		459.0		12424.05647375938
366	2017-11-02T05:04:00	-53.1848	-42.4155	4.5	1925997	CTD078	1552.4	4.5	1278311	0	21	21	125809.0		3.0		177179.0		35.0		27		0		322.0		1241.0		12677.998440520947
367	2017-11-02T05:04:00	-53.1848	-42.4155	10.6	1925997	CTD078	1552.4	10.7	1278308	0	20	20	118547.0		15.0		179757.0		42.0		35		0		390.0		1727.0		12677.998440520947
368	2017-11-02T05:04:00	-53.1848	-42.4155	14.8	1925997	CTD078	1552.4	14.9	1278305	0	19	19	121154.0		15.0		179371.0		27.0		33		0		342.0		1602.0		12677.998440520947
369	2017-11-02T05:04:00	-53.1848	-42.4155	20.9	1925997	CTD078	1552.4	21.1	1278302	0	18	18	120831.0		17.0		171457.0		29.0		38		0		441.0		2228.0		12677.998440520947
370	2017-11-02T05:04:00	-53.1848	-42.4155	25.3	1925997	CTD078	1552.4	25.5	1278296	0	16	16	126024.0		15.0		187899.0		35.0		39		0		399.0		1488.0		12677.998440520947
371	2017-11-02T05:04:00	-53.1848	-42.4155	29.4	1925997	CTD078	1552.4	29.7	1278293	0	15	15	116413.0		14.0		184793.0		26.0		20		0		369.0		1633.0		12677.998440520947
372	2017-11-02T05:04:00	-53.1848	-42.4155	39.6	1925997	CTD078	1552.4	40.0	1278287	0	13	13	124818.0		8.0		196267.0		24.0		32		0		378.0		1104.0		12677.998440520947
