# Supplementary material for: Understanding opposing predictions of Prochlorococcus in a changing climate
Source: Nat Commun. 2023 Mar 15;14:1445. doi: 10.1038/s41467-023-36928-9 (PMC10017810; doi:10.1038/s41467-023-36928-9)
Supplement: Supplementary file 4 — Supplementary Code [file 41467_2023_36928_MOESM4_ESM.zip › Supplemental Code/Cruises/AMT28.csv]

	time	lat	lon	depth	bodc_station	original_station	water_depth	site	bottle_pressure	BODC_bottle_code	bottle_flag	rosette_position	firing_sequence	bacteria_abundance_low_nucleic_acid_cell_content_C804B6A6	bacteria_abundance_low_nucleic_acid_cell_content_C804B6A6_flag	cryptophyceae_abundance_J79A0596	cryptophyceae_abundance_J79A0596_flag	bacteria_abundance_high_nucleic_acid_cell_content_P18318A9	bacteria_abundance_high_nucleic_acid_cell_content_P18318A9_flag	prymnesiophyceae_abundance_P490A00Z	prymnesiophyceae_abundance_P490A00Z_flag	synechococcus_abundance_P700A90Z_Tarran	synechococcus_abundance_P700A90Z_Tarran_flag	prochlorococcus_abundance_P701A90Z_Tarran	prochlorococcus_abundance_P701A90Z_Tarran_flag	picoeukaryotic_abundance_PYEUA00A_Tarran	picoeukaryotic_abundance_PYEUA00A_Tarran_flag	nanoeukaryotic_abundance_X726A86B	nanoeukaryotic_abundance_X726A86B_flag	distance
0	2018-09-25T12:32:00	49.6381	-5.5016	5.9	1974017	CTD001	87.0	1	6.0	1340675	0	21	21	459249.0		462.0		693096.0		87.0		28277		0		19855.0		3488.0		0.0
1	2018-09-25T12:32:00	49.6381	-5.5016	9.0	1974017	CTD001	87.0	1	9.1	1340672	0	20	20	468086.0		638.0		743971.0		79.0		26195		0		19691.0		3400.0		0.0
2	2018-09-25T12:32:00	49.6381	-5.5016	13.0	1974017	CTD001	87.0	1	13.1	1340660	0	16	16	466290.0		374.0		753510.0		118.0		24562		0		18641.0		3240.0		0.0
3	2018-09-25T12:32:00	49.6381	-5.5016	18.0	1974017	CTD001	87.0	1	18.2	1340651	0	13	13	481998.0		323.0		725607.0		97.0		23379		0		17267.0		2725.0		0.0
4	2018-09-25T12:32:00	49.6381	-5.5016	23.0	1974017	CTD001	87.0	1	23.2	1340642	0	10	10	482102.0		229.0		723668.0		102.0		22279		0		17074.0		2604.0		0.0
5	2018-09-25T12:32:00	49.6381	-5.5016	35.8	1974017	CTD001	87.0	1	36.1	1340639	0	9	9	458377.0		121.0		652712.0		84.0		17546		0		11963.0		1539.0		0.0
6	2018-09-26T03:34:00	48.4694	-8.8366	5.3	1973877	CTD002	147.0	2	5.3	1340744	0	20	20	494569.0		25.0		267540.0		58.0		14810		2699		6081.0		908.0		275.8931809355233
7	2018-09-26T03:34:00	48.4694	-8.8366	10.6	1973877	CTD002	147.0	2	10.7	1340741	0	19	19	496193.0		14.0		265167.0		53.0		14233		2745		5761.0		883.0		275.8931809355233
8	2018-09-26T03:34:00	48.4694	-8.8366	14.6	1973877	CTD002	147.0	2	14.7	1340735	0	17	17	501268.0		12.0		272589.0		62.0		15098		2872		5689.0		917.0		275.8931809355233
9	2018-09-26T03:34:00	48.4694	-8.8366	20.7	1973877	CTD002	147.0	2	20.9	1340729	0	15	15	503424.0		16.0		270953.0		43.0		15029		2503		5868.0		883.0		275.8931809355233
10	2018-09-26T03:34:00	48.4694	-8.8366	26.5	1973877	CTD002	147.0	2	26.7	1340723	0	13	13	510656.0		10.0		268149.0		55.0		15640		2630		5928.0		810.0		275.8931809355233
11	2018-09-26T12:10:00	47.9012	-10.3814	7.2	1973905	CTD003	3747.0	3	7.3	1340819	0	21	21		N	12.0			N	40.0		37820		20438		13597.0		2627.0		406.8343692993552
12	2018-09-26T12:10:00	47.9012	-10.3814	12.0	1973905	CTD003	3747.0	3	12.1	1340816	0	20	20		N	19.0			N	40.0		38685		19608		13044.0		2270.0		406.8343692993552
13	2018-09-26T12:10:00	47.9012	-10.3814	17.3	1973905	CTD003	3747.0	3	17.4	1340813	0	19	19		N	20.0			N	35.0		36690		18178		12536.0		2471.0		406.8343692993552
14	2018-09-26T12:10:00	47.9012	-10.3814	22.1	1973905	CTD003	3747.0	3	22.3	1340807	0	17	17		N	23.0			N	35.0		39204		18731		13343.0		2242.0		406.8343692993552
15	2018-09-26T12:10:00	47.9012	-10.3814	26.6	1973905	CTD003	3747.0	3	26.8	1340804	0	16	16		N	30.0			N	33.0		37659		18800		13125.0		2358.0		406.8343692993552
16	2018-09-26T12:10:00	47.9012	-10.3814	31.2	1973905	CTD003	3747.0	3	31.5	1340795	0	13	13		N	20.0			N	42.0		38501		19135		13168.0		2426.0		406.8343692993552
17	2018-09-27T03:30:00	46.0291	-12.7325	6.9	1973926	CTD004	4759.5	4	7.0	1340888	0	20	20	536404.0		4.0		223253.0		15.0		1257		71986		2769.0		617.0		681.2971188944102
18	2018-09-27T03:30:00	46.0291	-12.7325	12.1	1973926	CTD004	4759.5	4	12.2	1340885	0	19	19	529490.0		1.0		227375.0		9.0		1443		74360		2587.0		493.0		681.2971188944102
19	2018-09-27T03:30:00	46.0291	-12.7325	15.9	1973926	CTD004	4759.5	4	16.0	1340879	0	17	17	539912.0		0.0		229815.0		3.0		1176		69192		2507.0		481.0		681.2971188944102
20	2018-09-27T03:30:00	46.0291	-12.7325	21.8	1973926	CTD004	4759.5	4	22.0	1340873	0	15	15	526571.0		1.0		221001.0		6.0		1373		73417		2447.0		478.0		681.2971188944102
21	2018-09-27T03:30:00	46.0291	-12.7325	27.9	1973926	CTD004	4759.5	4	28.1	1340867	0	13	13	521604.0		0.0		216639.0		3.0		1196		70428		2551.0		470.0		681.2971188944102
22	2018-09-27T12:04:00	44.9786	-13.5894	7.5	1973940	CTD005	3669.1	5	7.6	1340963	0	21	21	484348.0		0.0		227712.0		4.0		3294		151408		2685.0		854.0		815.9968935087642
23	2018-09-27T12:04:00	44.9786	-13.5894	12.2	1973940	CTD005	3669.1	5	12.3	1340960	0	20	20	491198.0		1.0		216390.0		9.0		3375		162547		2792.0		916.0		815.9968935087642
24	2018-09-27T12:04:00	44.9786	-13.5894	22.8	1973940	CTD005	3669.1	5	23.0	1340951	0	17	17	494347.0		4.0		215829.0		10.0		3410		159846		2868.0		1069.0		815.9968935087642
25	2018-09-27T12:04:00	44.9786	-13.5894	27.5	1973940	CTD005	3669.1	5	27.7	1340948	0	16	16	493092.0		10.0		220595.0		4.0		3375		160044		2838.0		964.0		815.9968935087642
26	2018-09-27T12:04:00	44.9786	-13.5894	32.3	1973940	CTD005	3669.1	5	32.6	1340945	0	15	15	492439.0		4.0		237182.0		1.0		3480		149779		2946.0		1040.0		815.9968935087642
27	2018-09-27T12:04:00	44.9786	-13.5894	38.1	1973940	CTD005	3669.1	5	38.4	1340942	0	14	14	507226.0		7.0		243534.0		4.0		5237		155331		3901.0		1254.0		815.9968935087642
28	2018-09-27T12:04:00	44.9786	-13.5894	43.2	1973940	CTD005	3669.1	5	43.6	1340933	0	11	11	529017.0		29.0		435775.0		10.0		9879		149002		6355.0		1610.0		815.9968935087642
29	2018-09-27T12:04:00	44.9786	-13.5894	47.8	1973940	CTD005	3669.1	5	48.2	1340930	0	10	10	496203.0		9.0		304975.0		12.0		14589		128399		7721.0		1234.0		815.9968935087642
30	2018-09-28T03:33:00	42.965	-15.2118	7.0	1973968	CTD006	5104.2	6	7.1	1341035	0	21	21	517595.0			N	374918.0			N	2149		210536			N		N	1075.102871596678
31	2018-09-28T03:33:00	42.965	-15.2118	9.1	1973968	CTD006	5104.2	6	9.2	1341032	0	20	20	473727.0		3.0		323983.0		11.0		3038		226918		3509.0		1144.0		1075.102871596678
32	2018-09-28T03:33:00	42.965	-15.2118	13.6	1973968	CTD006	5104.2	6	13.7	1341026	0	18	18	471681.0		5.0		442408.0		12.0		1496		112616		3404.0		1231.0		1075.102871596678
33	2018-09-28T03:33:00	42.965	-15.2118	21.8	1973968	CTD006	5104.2	6	22.0	1341023	0	17	17	472329.0		11.0		437095.0		12.0		1548		113569		3422.0		1240.0		1075.102871596678
34	2018-09-28T03:33:00	42.965	-15.2118	25.0	1973968	CTD006	5104.2	6	25.2	1341017	0	15	15	476917.0		6.0		431089.0		12.0		2097		122291		3557.0		1387.0		1075.102871596678
35	2018-09-28T03:33:00	42.965	-15.2118	41.9	1973968	CTD006	5104.2	6	42.2	1341014	0	14	14	505611.0		12.0		446728.0		9.0		2830		115920		4167.0		1141.0		1075.102871596678
36	2018-09-28T12:02:00	41.9117	-16.0363	6.5	1973996	CTD007	5344.3	7	6.6	1341107	0	21	21	644369.0		0.0		634838.0		9.0		1444		171130		1086.0		926.0		1210.511961805893
37	2018-09-28T12:02:00	41.9117	-16.0363	11.4	1973996	CTD007	5344.3	7	11.5	1341104	0	20	20	635321.0		11.0		639531.0		8.0		1386		178847		1120.0		786.0		1210.511961805893
38	2018-09-28T12:02:00	41.9117	-16.0363	16.6	1973996	CTD007	5344.3	7	16.7	1341101	0	19	19	638015.0		5.0		658759.0		2.0		1525		156481		1162.0		796.0		1210.511961805893
39	2018-09-28T12:02:00	41.9117	-16.0363	22.1	1973996	CTD007	5344.3	7	22.3	1341095	0	17	17	651130.0		5.0		659069.0		12.0		1329		165873		1262.0		897.0		1210.511961805893
40	2018-09-28T12:02:00	41.9117	-16.0363	26.5	1973996	CTD007	5344.3	7	26.7	1341092	0	16	16	678528.0		2.0		658882.0		5.0		1814		163644		1325.0		1010.0		1210.511961805893
41	2018-09-28T12:02:00	41.9117	-16.0363	31.6	1973996	CTD007	5344.3	7	31.9	1341089	0	15	15	761181.0		6.0		755462.0		6.0		3489		179378		2202.0		1339.0		1210.511961805893
42	2018-09-28T12:02:00	41.9117	-16.0363	46.3	1973996	CTD007	5344.3	7	46.7	1341086	0	14	14	1151772.0		59.0		1336807.0		17.0		26193		168511		15167.0		1996.0		1210.511961805893
43	2018-09-29T03:29:00	39.7193	-17.7162	6.0	1974024	CTD008	3114.8	8	6.0	1341176	0	20	20	229414.0		6.0		218280.0		3.0		3848		143986		2641.0		670.0		1492.6304824247675
44	2018-09-29T03:29:00	39.7193	-17.7162	10.2	1974024	CTD008	3114.8	8	10.3	1341173	0	19	19	233089.0		0.0		199711.0		3.0		3902		148060		2723.0		471.0		1492.6304824247675
45	2018-09-29T03:29:00	39.7193	-17.7162	18.5	1974024	CTD008	3114.8	8	18.6	1341167	0	17	17	232544.0		3.0		208429.0		4.0		3697		141658		2751.0		597.0		1492.6304824247675
46	2018-09-29T03:29:00	39.7193	-17.7162	21.3	1974024	CTD008	3114.8	8	21.5	1341161	0	15	15	252758.0		1.0		200410.0		3.0		3891		166200		2668.0		539.0		1492.6304824247675
47	2018-09-29T03:29:00	39.7193	-17.7162	31.3	1974024	CTD008	3114.8	8	31.5	1341155	0	13	13	280537.0		7.0		220891.0		3.0		3039		202684		2354.0		772.0		1492.6304824247675
48	2018-09-29T12:00:00	38.6308	-18.5257	7.2	1974052	CTD009	5522.8	9	7.3	1341251	0	21	21	278083.0		1.0		207201.0		4.0		4247		120651		940.0		362.0		1632.4936328983224
49	2018-09-29T12:00:00	38.6308	-18.5257	11.9	1974052	CTD009	5522.8	9	12.0	1341248	0	20	20	289524.0		3.0		207941.0		9.0		4193		123960		843.0		317.0		1632.4936328983224
50	2018-09-29T12:00:00	38.6308	-18.5257	17.2	1974052	CTD009	5522.8	9	17.3	1341245	0	19	19	294977.0		3.0		202822.0		6.0		4300		118776		894.0		356.0		1632.4936328983224
51	2018-09-29T12:00:00	38.6308	-18.5257	22.4	1974052	CTD009	5522.8	9	22.6	1341239	0	17	17	300004.0		1.0		198208.0		4.0		4516		124111		882.0		301.0		1632.4936328983224
52	2018-09-29T12:00:00	38.6308	-18.5257	27.6	1974052	CTD009	5522.8	9	27.8	1341236	0	16	16	303205.0		1.0		224369.0		15.0		3169		147823		1196.0		541.0		1632.4936328983224
53	2018-09-29T12:00:00	38.6308	-18.5257	32.3	1974052	CTD009	5522.8	9	32.5	1341233	0	15	15	278936.0		3.0		200354.0		7.0		2533		176008		991.0		527.0		1632.4936328983224
54	2018-09-29T12:00:00	38.6308	-18.5257	42.5	1974052	CTD009	5522.8	9	42.8	1341230	0	14	14	229686.0		0.0		173731.0		4.0		1983		138090		1268.0		650.0		1632.4936328983224
55	2018-09-30T04:27:00	36.4139	-20.1215	7.5	1974080	CTD010	5161.0	10	7.6	1341323	0	21	21	146472.0		3.0		91653.0		4.0		3880		80078		643.0		237.0		1916.6582204765093
56	2018-09-30T04:27:00	36.4139	-20.1215	14.9	1974080	CTD010	5161.0	10	15.0	1341317	0	19	19	144338.0		3.0		89893.0		4.0		4216		85628		629.0		181.0		1916.6582204765093
57	2018-09-30T04:27:00	36.4139	-20.1215	22.6	1974080	CTD010	5161.0	10	22.8	1341314	0	18	18	144540.0		1.0		92093.0		3.0		3739		82950		739.0		247.0		1916.6582204765093
58	2018-09-30T04:27:00	36.4139	-20.1215	27.4	1974080	CTD010	5161.0	10	27.6	1341308	0	16	16	153602.0		6.0		91958.0		6.0		3674		91080		654.0		197.0		1916.6582204765093
59	2018-09-30T04:27:00	36.4139	-20.1215	47.8	1974080	CTD010	5161.0	10	48.2	1341302	0	14	14	276359.0		1.0		170101.0		4.0		2059		193334		873.0		306.0		1916.6582204765093
60	2018-09-30T13:01:00	35.302	-20.9152	6.8	1974101	CTD011	5254.0	11	6.8	1341395	0	21	21	315561.0		1.0		321463.0		16.0		3599		139801		749.0		329.0		2059.6528130536967
61	2018-09-30T13:01:00	35.302	-20.9152	12.0	1974101	CTD011	5254.0	11	12.1	1341392	0	20	20	312295.0		1.0		176147.0		8.0		4357		140733		812.0		231.0		2059.6528130536967
62	2018-09-30T13:01:00	35.302	-20.9152	21.7	1974101	CTD011	5254.0	11	21.9	1341386	0	18	18	282261.0		6.0		166223.0		6.0		3848		135953		908.0		230.0		2059.6528130536967
63	2018-09-30T13:01:00	35.302	-20.9152	32.0	1974101	CTD011	5254.0	11	32.2	1341380	0	16	16	296914.0		1.0		184053.0		13.0		2775		145545		904.0		224.0		2059.6528130536967
64	2018-09-30T13:01:00	35.302	-20.9152	41.8	1974101	CTD011	5254.0	11	42.1	1341377	0	15	15	331705.0		4.0		189298.0		8.0		1973		167917		1269.0		350.0		2059.6528130536967
65	2018-10-01T04:30:00	33.0469	-22.1368	7.3	1974129	CTD012	5272.0	12	7.4	1341470	0	22	22	257408.0		5.0		180136.0		17.0		4754		106799		682.0		267.0		2334.741787911
66	2018-10-01T04:30:00	33.0469	-22.1368	14.5	1974129	CTD012	5272.0	12	14.6	1341464	0	20	20	259782.0		3.0		174661.0		16.0		5046		108991		786.0		256.0		2334.741787911
67	2018-10-01T04:30:00	33.0469	-22.1368	22.6	1974129	CTD012	5272.0	12	22.8	1341461	0	19	19	266693.0		6.0		182227.0		12.0		5743		90874		860.0		264.0		2334.741787911
68	2018-10-01T04:30:00	33.0469	-22.1368	24.3	1974129	CTD012	5272.0	12	24.5	1341455	0	17	17	255171.0		0.0		166119.0		9.0		5675		85750		774.0		204.0		2334.741787911
69	2018-10-01T04:30:00	33.0469	-22.1368	32.5	1974129	CTD012	5272.0	12	32.7	1341449	0	15	15	264319.0		0.0		186532.0		8.0		4776		107687		804.0		242.0		2334.741787911
70	2018-10-01T04:30:00	33.0469	-22.1368	41.2	1974129	CTD012	5272.0	12	41.5	1341443	0	13	13	263157.0		0.0		178119.0		8.0		2034		183423		818.0		234.0		2334.741787911
71	2018-10-01T13:04:00	31.924	-22.7102	7.0	1974150	CTD013	5267.4	13	7.0	1341539	0	21	21	300083.0		5.0		202515.0		12.0		4776		78748		665.0		420.0		2470.842576586938
72	2018-10-01T13:04:00	31.924	-22.7102	11.8	1974150	CTD013	5267.4	13	11.9	1341536	0	20	20	305411.0		0.0		198073.0		8.0		5237		82198		751.0		362.0		2470.842576586938
73	2018-10-01T13:04:00	31.924	-22.7102	21.8	1974150	CTD013	5267.4	13	22.0	1341530	0	18	18	303990.0		0.0		195925.0		16.0		5158		76995		768.0		406.0		2470.842576586938
74	2018-10-01T13:04:00	31.924	-22.7102	31.9	1974150	CTD013	5267.4	13	32.1	1341524	0	16	16	304583.0		0.0		189174.0		14.0		4900		101472		772.0		296.0		2470.842576586938
75	2018-10-01T13:04:00	31.924	-22.7102	41.6	1974150	CTD013	5267.4	13	41.9	1341521	0	15	15	260202.0		6.0		192661.0		16.0		2180		160575		822.0		326.0		2470.842576586938
76	2018-10-02T04:34:00	29.4883	-23.9324	6.5	1974178	CTD014	5263.9	14	6.5	1341545	0	21	21	242074.0		4.0		176612.0		13.0		3240		111147		767.0		245.0		2766.135362274876
77	2018-10-02T04:34:00	29.4883	-23.9324	16.7	1974178	CTD014	5263.9	14	16.8	1341542	0	20	20	240193.0		0.0		177222.0		4.0		3735		118976		713.0		209.0		2766.135362274876
78	2018-10-02T04:34:00	29.4883	-23.9324	21.8	1974178	CTD014	5263.9	14	21.9	1340612	0	19	19	253260.0		9.0		188668.0		7.0		2925		114353		848.0		310.0		2766.135362274876
79	2018-10-02T04:34:00	29.4883	-23.9324	29.7	1974178	CTD014	5263.9	14	29.9	1340606	0	17	17	276844.0		6.0		176267.0		16.0		2193		164668		635.0		281.0		2766.135362274876
80	2018-10-02T04:34:00	29.4883	-23.9324	49.4	1974178	CTD014	5263.9	14	49.7	1340600	0	15	15	268083.0		0.0		159300.0		6.0		2362		147773		681.0		300.0		2766.135362274876
81	2018-10-02T10:51:00	28.6091	-24.3609	6.4	1974192	CTD015	5218.8	15	6.4	1338179	0	22	22	291877.0		14.0		180712.0		13.0		3217		104533		690.0		242.0		2872.5184172512813
82	2018-10-02T10:51:00	28.6091	-24.3609	22.6	1974192	CTD015	5218.8	15	22.8	1338170	0	19	19	299042.0		4.0		174249.0		7.0		2767		140821		617.0		241.0		2872.5184172512813
83	2018-10-02T10:51:00	28.6091	-24.3609	37.4	1974192	CTD015	5218.8	15	37.7	1338167	0	18	18	303224.0		4.0		188406.0		3.0		2790		143048		727.0		280.0		2872.5184172512813
84	2018-10-03T04:32:00	26.2038	-25.5211	6.8	1974234	CTD016	5313.1	16	6.8	1338248	0	21	21	299646.0		1.0		224500.0		10.0		3907		136023		884.0		276.0		3163.7851697850433
85	2018-10-03T04:32:00	26.2038	-25.5211	15.7	1974234	CTD016	5313.1	16	15.8	1338245	0	20	20	288919.0		1.0		232957.0		6.0		3992		140841		827.0		266.0		3163.7851697850433
86	2018-10-03T04:32:00	26.2038	-25.5211	21.7	1974234	CTD016	5313.1	16	21.8	1338242	0	19	19	297398.0		0.0		231885.0		11.0		3886		135578		983.0		317.0		3163.7851697850433
87	2018-10-03T04:32:00	26.2038	-25.5211	26.7	1974234	CTD016	5313.1	16	26.9	1338236	0	17	17	307322.0		0.0		215925.0		11.0		3939		153325		917.0		240.0		3163.7851697850433
88	2018-10-03T04:32:00	26.2038	-25.5211	47.2	1974234	CTD016	5313.1	16	47.5	1338230	0	15	15	306693.0		7.0		208483.0		11.0		2488		201249		892.0		348.0		3163.7851697850433
89	2018-10-03T12:59:00	25.0577	-26.0568	6.6	1974241	CTD017	5371.2	17	6.6	1338320	0	21	21	337105.0		3.0		220957.0		11.0		2668		134678		778.0		280.0		3302.231693837465
90	2018-10-03T12:59:00	25.0577	-26.0568	11.5	1974241	CTD017	5371.2	17	11.6	1338317	0	20	20	345212.0		0.0		200735.0		13.0		2944		152668		718.0		247.0		3302.231693837465
91	2018-10-03T12:59:00	25.0577	-26.0568	21.4	1974241	CTD017	5371.2	17	21.5	1338311	0	18	18	346330.0		0.0		207230.0		4.0		3039		146474		818.0		311.0		3302.231693837465
92	2018-10-03T12:59:00	25.0577	-26.0568	31.7	1974241	CTD017	5371.2	17	31.9	1338305	0	16	16	348170.0		1.0		208064.0		7.0		2954		183905		799.0		286.0		3302.231693837465
93	2018-10-03T12:59:00	25.0577	-26.0568	41.7	1974241	CTD017	5371.2	17	42.0	1338302	0	15	15	351828.0		0.0		196027.0		20.0		2520		217016		805.0		379.0		3302.231693837465
94	2018-10-04T04:34:00	22.5997	-27.2134	6.3	1974283	CTD018	5478.9	18	6.3	1338392	0	21	21	386451.0		3.0		265029.0		8.0		2669		239698		1338.0		359.0		3600.1197848303023
95	2018-10-04T04:34:00	22.5997	-27.2134	14.4	1974283	CTD018	5478.9	18	14.5	1338389	0	20	20	388224.0		7.0		245285.0		5.0		3263		251360		1521.0		332.0		3600.1197848303023
96	2018-10-04T04:34:00	22.5997	-27.2134	21.3	1974283	CTD018	5478.9	18	21.4	1338386	0	19	19	399744.0		0.0		256161.0		3.0		2820		236717		1450.0		385.0		3600.1197848303023
97	2018-10-04T04:34:00	22.5997	-27.2134	24.4	1974283	CTD018	5478.9	18	24.6	1338380	0	17	17	384790.0		5.0		252234.0		7.0		3102		255428		1268.0		259.0		3600.1197848303023
98	2018-10-04T04:34:00	22.5997	-27.2134	42.3	1974283	CTD018	5478.9	18	42.6	1338374	0	15	15	418244.0		9.0		219098.0		20.0		3192		339829		1576.0		342.0		3600.1197848303023
99	2018-10-04T13:00:00	21.4472	-27.7453	6.9	1974297	CTD019	5343.1	19	6.9	1338464	0	21	21	362922.0		5.0		172455.0		3.0		2306		233756		1346.0		284.0		3739.6615096787827
100	2018-10-04T13:00:00	21.4472	-27.7453	11.8	1974297	CTD019	5343.1	19	11.9	1338458	0	20	20	357206.0		4.0		164393.0		4.0		2920		251329		1192.0		298.0		3739.6615096787827
101	2018-10-04T13:00:00	21.4472	-27.7453	22.2	1974297	CTD019	5343.1	19	22.3	1338452	0	18	18	397839.0		3.0		211281.0		7.0		2699		251631		1331.0		325.0		3739.6615096787827
102	2018-10-04T13:00:00	21.4472	-27.7453	32.2	1974297	CTD019	5343.1	19	32.4	1338449	0	17	17	393696.0		3.0		192165.0		11.0		2518		276556		1242.0		348.0		3739.6615096787827
103	2018-10-04T13:00:00	21.4472	-27.7453	42.1	1974297	CTD019	5343.1	19	42.4	1338446	0	16	16	366689.0		3.0		182451.0		7.0		2155		267845		1201.0		378.0		3739.6615096787827
104	2018-10-05T04:36:00	19.0778	-28.8167	6.5	1974332	CTD020	4715.9	20	6.5	1338536	0	21	21	358273.0		4.0		236242.0		5.0		3786		283782		1256.0		254.0		4026.165794184483
105	2018-10-05T04:36:00	19.0778	-28.8167	13.8	1974332	CTD020	4715.9	20	13.9	1338530	0	19	19	366886.0		12.0		228342.0		5.0		4334		290257		1257.0		295.0		4026.165794184483
106	2018-10-05T04:36:00	19.0778	-28.8167	23.5	1974332	CTD020	4715.9	20	23.6	1338521	0	16	16	371510.0		1.0		514911.0		3.0		3895		272265		1272.0		322.0		4026.165794184483
107	2018-10-05T04:36:00	19.0778	-28.8167	40.4	1974332	CTD020	4715.9	20	40.7	1338512	0	13	13	440044.0		3.0		223403.0		15.0		3068		319934		1785.0		408.0		4026.165794184483
108	2018-10-05T13:00:00	17.7473	-28.9302	6.0	1974346	CTD021	4497.0	21	6.0	1338608	0	21	21	279635.0		4.0		148860.0		4.0		2740		217653		926.0		317.0		4174.757540315581
109	2018-10-05T13:00:00	17.7473	-28.9302	11.3	1974346	CTD021	4497.0	21	11.4	1338605	0	20	20	282857.0		1.0		130779.0		4.0		3058		232676		997.0		310.0		4174.757540315581
110	2018-10-05T13:00:00	17.7473	-28.9302	21.4	1974346	CTD021	4497.0	21	21.5	1338599	0	18	18	278101.0		9.0		159964.0		3.0		2829		197211		926.0		315.0		4174.757540315581
111	2018-10-05T13:00:00	17.7473	-28.9302	31.0	1974346	CTD021	4497.0	21	31.2	1338596	0	17	17	298988.0		12.0		138972.0		5.0		2939		208099		925.0		235.0		4174.757540315581
112	2018-10-05T13:00:00	17.7473	-28.9302	41.3	1974346	CTD021	4497.0	21	41.6	1338593	0	16	16	325660.0		8.0		183395.0		5.0		2261		282726		958.0		407.0		4174.757540315581
113	2018-10-06T04:37:00	15.0761	-28.6126	6.3	1974381	CTD022	5249.3	22	6.3	1338683	0	22	22	383798.0		8.0		229416.0		12.0		23311		336671		2640.0		744.0		4474.035525096411
114	2018-10-06T04:37:00	15.0761	-28.6126	8.5	1974381	CTD022	5249.3	22	8.6	1338680	0	21	21	385809.0		1.0		208774.0		12.0		24662		355940		2605.0		619.0		4474.035525096411
115	2018-10-06T04:37:00	15.0761	-28.6126	15.4	1974381	CTD022	5249.3	22	15.5	1338674	0	19	19	375910.0		7.0		228194.0		15.0		22080		321971		2777.0		851.0		4474.035525096411
116	2018-10-06T04:37:00	15.0761	-28.6126	21.6	1974381	CTD022	5249.3	22	21.7	1338671	0	18	18	372108.0		4.0		191555.0		23.0		25963		344696		2952.0		580.0		4474.035525096411
117	2018-10-06T04:37:00	15.0761	-28.6126	26.3	1974381	CTD022	5249.3	22	26.5	1338665	0	16	16	352638.0		5.0		233365.0		12.0		23311		257181		3218.0		762.0		4474.035525096411
118	2018-10-06T04:37:00	15.0761	-28.6126	37.5	1974381	CTD022	5249.3	22	37.7	1338662	0	15	15	407944.0		24.0		240454.0		1.0		15725		144533		9575.0		1023.0		4474.035525096411
119	2018-10-06T13:00:00	13.8122	-28.2946	6.8	1974395	CTD023	5363.9	23	6.8	1338752	0	21	21	355807.0		3.0		205236.0		13.0		7280		247805		1230.0		397.0		4618.845143070404
120	2018-10-06T13:00:00	13.8122	-28.2946	11.7	1974395	CTD023	5363.9	23	11.8	1338749	0	20	20	348552.0		3.0		156313.0		12.0		7539		282966		1142.0		375.0		4618.845143070404
121	2018-10-06T13:00:00	13.8122	-28.2946	21.8	1974395	CTD023	5363.9	23	21.9	1338746	0	19	19	326985.0		3.0		163498.0		11.0		7390		267342		996.0		405.0		4618.845143070404
122	2018-10-06T13:00:00	13.8122	-28.2946	31.9	1974395	CTD023	5363.9	23	32.1	1338743	0	18	18	366186.0		13.0		231053.0		7.0		16875		280592		1299.0		464.0		4618.845143070404
123	2018-10-06T13:00:00	13.8122	-28.2946	41.6	1974395	CTD023	5363.9	23	41.8	1338740	0	17	17	361269.0		20.0		238558.0		7.0		24046		187098		1998.0		558.0		4618.845143070404
124	2018-10-06T13:00:00	13.8122	-28.2946	46.4	1974395	CTD023	5363.9	23	46.7	1338737	0	16	16	357948.0		23.0		148733.0		7.0		18365		146951		3021.0		531.0		4618.845143070404
125	2018-10-07T04:35:00	11.447	-27.7087	6.2	1974430	CTD024	5219.6	24	6.2	1338824	0	21	21	467598.0		4.0		256534.0		7.0		31158		392849		2204.0		333.0		4889.7150989964
126	2018-10-07T04:35:00	11.447	-27.7087	8.3	1974430	CTD024	5219.6	24	8.3	1338818	0	19	19	449680.0		4.0		253679.0		15.0		32767		393832		2221.0		278.0		4889.7150989964
127	2018-10-07T04:35:00	11.447	-27.7087	13.7	1974430	CTD024	5219.6	24	13.8	1338812	0	17	17	468232.0		1.0		279827.0		17.0		31923		373838		2194.0		347.0		4889.7150989964
128	2018-10-07T04:35:00	11.447	-27.7087	21.4	1974430	CTD024	5219.6	24	21.5	1338806	0	15	15	469303.0		11.0		276168.0		20.0		36969		474781		2406.0		355.0		4889.7150989964
129	2018-10-07T04:35:00	11.447	-27.7087	22.4	1974430	CTD024	5219.6	24	22.5	1338800	0	13	13	494541.0		35.0		304909.0		16.0		37843		437803		2874.0		507.0		4889.7150989964
130	2018-10-07T04:35:00	11.447	-27.7087	31.2	1974430	CTD024	5219.6	24	31.4	1338797	0	12	12	547465.0		66.0		240107.0		15.0		51152		372149		4901.0		485.0		4889.7150989964
131	2018-10-07T12:58:00	10.0982	-27.2938	7.2	1974444	CTD025	5358.7	25	7.2	1338872	0	13	13	481692.0		5.0		191389.0		13.0		23798		332300		1681.0		469.0		5046.56517876938
132	2018-10-07T12:58:00	10.0982	-27.2938	22.1	1974444	CTD025	5358.7	25	22.2	1338869	0	12	12	644354.0		36.0		260930.0		15.0		52433		322994		2730.0		543.0		5046.56517876938
133	2018-10-07T12:58:00	10.0982	-27.2938	31.8	1974444	CTD025	5358.7	25	32.0	1338866	0	11	11	621651.0		83.0		269589.0		15.0		58234		255522		4971.0		1099.0		5046.56517876938
134	2018-10-07T12:58:00	10.0982	-27.2938	36.7	1974444	CTD025	5358.7	25	36.9	1338863	0	10	10	775725.0		195.0		483382.0		9.0		94785		147343		28019.0		1693.0		5046.56517876938
135	2018-10-07T12:58:00	10.0982	-27.2938	42.2	1974444	CTD025	5358.7	25	42.4	1338854	0	7	7	228216.0		51.0		353991.0		0.0		5094		28297		15064.0		589.0		5046.56517876938
136	2018-10-08T04:36:00	7.4713	-26.6501	7.2	1974486	CTD026	4806.2	27	7.2	1338953	0	24	24	483740.0		4.0		189360.0		6.0		16192		201935		1017.0		273.0		5347.436352548075
137	2018-10-08T04:36:00	7.4713	-26.6501	10.7	1974486	CTD026	4806.2	27	10.8	1338938	0	19	19	491085.0		8.0		165073.0		4.0		17536		214909		1010.0		250.0		5347.436352548075
138	2018-10-08T04:36:00	7.4713	-26.6501	18.9	1974486	CTD026	4806.2	27	19.0	1338932	0	17	17	494107.0		3.0		150429.0		3.0		16774		236866		1153.0		262.0		5347.436352548075
139	2018-10-08T04:36:00	7.4713	-26.6501	22.0	1974486	CTD026	4806.2	27	22.1	1338929	0	16	16	498628.0		5.0		150848.0		6.0		16363		258342		1033.0		236.0		5347.436352548075
140	2018-10-08T04:36:00	7.4713	-26.6501	31.7	1974486	CTD026	4806.2	27	31.9	1338923	0	14	14	507231.0		9.0		222711.0		13.0		16232		312182		1187.0		267.0		5347.436352548075
141	2018-10-08T04:36:00	7.4713	-26.6501	41.8	1974486	CTD026	4806.2	27	42.0	1338920	0	13	13	473483.0		9.0		154670.0		6.0		22709		327050		1366.0		285.0		5347.436352548075
142	2018-10-08T13:00:00	6.256	-26.38	5.9	1974500	CTD027	4022.0	28	5.9	1339016	0	21	21	361520.0		4.0		259852.0		9.0		11460		175416		576.0		437.0		5485.974326017314
143	2018-10-08T13:00:00	6.256	-26.38	14.3	1974500	CTD027	4022.0	28	14.4	1339013	0	20	20	392378.0		6.0		255260.0		11.0		11831		211069		724.0		434.0		5485.974326017314
144	2018-10-08T13:00:00	6.256	-26.38	21.0	1974500	CTD027	4022.0	28	21.1	1339010	0	19	19	385871.0		8.0		250624.0		8.0		11751		214969		788.0		498.0		5485.974326017314
145	2018-10-08T13:00:00	6.256	-26.38	32.4	1974500	CTD027	4022.0	28	32.6	1339007	0	18	18	414546.0		10.0		484004.0		6.0		11450		235853		835.0		463.0		5485.974326017314
146	2018-10-08T13:00:00	6.256	-26.38	42.0	1974500	CTD027	4022.0	28	42.2	1339004	0	17	17	435302.0		4.0		214039.0		15.0		12803		328915		1034.0		384.0		5485.974326017314
147	2018-10-08T13:00:00	6.256	-26.38	47.1	1974500	CTD027	4022.0	28	47.4	1339001	0	16	16	474498.0		9.0		223076.0		10.0		20182		330740		1180.0		532.0		5485.974326017314
148	2018-10-09T04:38:00	3.8078	-25.8358	6.3	1974535	CTD028	4488.5	29	6.3	1338134	0	21	21	434590.0		1.0		221426.0		17.0		10429		162759		1234.0		364.0		5765.102004275933
149	2018-10-09T04:38:00	3.8078	-25.8358	13.0	1974535	CTD028	4488.5	29	13.1	1338131	0	20	20	396091.0		4.0		233737.0		17.0		12315		189147		1366.0		319.0		5765.102004275933
150	2018-10-09T04:38:00	3.8078	-25.8358	21.4	1974535	CTD028	4488.5	29	21.5	1338128	0	19	19	411473.0		1.0		235971.0		13.0		12858		189650		1563.0		404.0		5765.102004275933
151	2018-10-09T04:38:00	3.8078	-25.8358	23.3	1974535	CTD028	4488.5	29	23.4	1338122	0	17	17	406303.0		0.0		141847.0		17.0		13707		303239		1483.0		324.0		5765.102004275933
152	2018-10-09T04:38:00	3.8078	-25.8358	39.9	1974535	CTD028	4488.5	29	40.1	1338116	0	15	15	475979.0		0.0		240243.0		15.0		7022		373889		1081.0		539.0		5765.102004275933
153	2018-10-10T04:42:00	0.0013	-24.9963	6.3	1974542	CTD029	3211.0	30	6.3	1339091	0	20	20	464268.0		14.0		248611.0		33.0		17667		257584		4713.0		877.0		6199.002066444508
154	2018-10-10T04:42:00	0.0013	-24.9963	9.3	1974542	CTD029	3211.0	30	9.4	1339088	0	19	19	487646.0		10.0		219253.0		23.0		18714		266907		4866.0		896.0		6199.002066444508
155	2018-10-10T04:42:00	0.0013	-24.9963	15.3	1974542	CTD029	3211.0	30	15.4	1339082	0	17	17	475870.0		17.0		220762.0		33.0		17885		257189		4878.0		1118.0		6199.002066444508
156	2018-10-10T04:42:00	0.0013	-24.9963	21.6	1974542	CTD029	3211.0	30	21.7	1339076	0	15	15	479086.0		17.0		219850.0		29.0		18645		277395		5095.0		1057.0		6199.002066444508
157	2018-10-10T04:42:00	0.0013	-24.9963	27.1	1974542	CTD029	3211.0	30	27.3	1339070	0	13	13	476717.0		14.0		242493.0		29.0		18507		290391		5491.0		1171.0		6199.002066444508
158	2018-10-10T13:00:00	-1.151	-24.9868	6.4	1974570	CTD030	4825.5	31	6.4	1337243	0	19	19	509935.0		6.0		245610.0		8.0		13099		263390		2399.0		638.0		6327.277119174634
159	2018-10-10T13:00:00	-1.151	-24.9868	14.5	1974570	CTD030	4825.5	31	14.6	1337240	0	18	18	497153.0		6.0		208613.0		13.0		13484		299865		2376.0		598.0		6327.277119174634
160	2018-10-10T13:00:00	-1.151	-24.9868	21.4	1974570	CTD030	4825.5	31	21.5	1337237	0	17	17	464075.0		6.0		200052.0		14.0		12672		287568		2532.0		719.0		6327.277119174634
161	2018-10-10T13:00:00	-1.151	-24.9868	31.6	1974570	CTD030	4825.5	31	31.8	1337234	0	16	16	497153.0		6.0		189642.0		5.0		14077		301749		2469.0		673.0		6327.277119174634
162	2018-10-10T13:00:00	-1.151	-24.9868	41.5	1974570	CTD030	4825.5	31	41.7	1337231	0	15	15	502147.0		4.0		214725.0		12.0		12932		275635		2411.0		701.0		6327.277119174634
163	2018-10-11T04:37:00	-3.6894	-24.9793	7.2	1974605	CTD031	5545.1	32	7.2	1337321	0	21	21	445818.0		0.0		222686.0		6.0		3957		318180		1750.0		420.0		6609.8456762040505
164	2018-10-11T04:37:00	-3.6894	-24.9793	10.1	1974605	CTD031	5545.1	32	10.2	1337318	0	20	20	450973.0		3.0		199844.0		8.0		3707		331674		1830.0		392.0		6609.8456762040505
165	2018-10-11T04:37:00	-3.6894	-24.9793	15.8	1974605	CTD031	5545.1	32	15.9	1337312	0	18	18	443757.0		6.0		209040.0		9.0		3551		318419		1899.0		443.0		6609.8456762040505
166	2018-10-11T04:37:00	-3.6894	-24.9793	22.3	1974605	CTD031	5545.1	32	22.4	1337309	0	17	17	447078.0		6.0		193374.0		8.0		3800		330904		1917.0		420.0		6609.8456762040505
167	2018-10-11T04:37:00	-3.6894	-24.9793	28.2	1974605	CTD031	5545.1	32	28.4	1337303	0	15	15	414481.0		4.0		190941.0		12.0		3665		316222		1862.0		513.0		6609.8456762040505
168	2018-10-11T12:57:00	-4.9846	-24.9732	7.6	1974612	CTD032	5603.2	33	7.6	1337387	0	19	19	372768.0		0.0		132307.0		9.0		2041		317472		1208.0		532.0		6754.025173595185
169	2018-10-11T12:57:00	-4.9846	-24.9732	15.4	1974612	CTD032	5603.2	33	15.5	1337384	0	18	18	374761.0		4.0		157466.0		7.0		2457		302114		1148.0		431.0		6754.025173595185
170	2018-10-11T12:57:00	-4.9846	-24.9732	22.8	1974612	CTD032	5603.2	33	22.9	1337381	0	17	17	369194.0		4.0		171624.0		5.0		1895		279561		1276.0		506.0		6754.025173595185
171	2018-10-11T12:57:00	-4.9846	-24.9732	32.2	1974612	CTD032	5603.2	33	32.4	1337378	0	16	16	373524.0		3.0		167970.0		8.0		2332		287245		1178.0		480.0		6754.025173595185
172	2018-10-11T12:57:00	-4.9846	-24.9732	42.3	1974612	CTD032	5603.2	33	42.5	1337375	0	15	15	377280.0		3.0		169927.0		11.0		2093		284496		1174.0		579.0		6754.025173595185
173	2018-10-12T04:37:00	-7.5486	-24.9587	6.9	1974647	CTD033	5761.0	34	6.9	1337462	0	20	20	302878.0		1.0		124663.0		8.0		906		302405		1048.0		328.0		7039.446726835245
174	2018-10-12T04:37:00	-7.5486	-24.9587	16.5	1974647	CTD033	5761.0	34	16.6	1337459	0	19	19	302053.0		3.0		98736.0		8.0		1197		318534		1169.0		282.0		7039.446726835245
175	2018-10-12T04:37:00	-7.5486	-24.9587	22.4	1974647	CTD033	5761.0	34	22.5	1337456	0	18	18	301847.0		0.0		126645.0		7.0		1083		295137		1195.0		338.0		7039.446726835245
176	2018-10-12T04:37:00	-7.5486	-24.9587	27.6	1974647	CTD033	5761.0	34	27.8	1337450	0	16	16	300404.0		11.0		111572.0		4.0		1177		302489		1108.0		301.0		7039.446726835245
177	2018-10-12T04:37:00	-7.5486	-24.9587	49.1	1974647	CTD033	5761.0	34	49.4	1337441	0	13	13	294173.0		9.0		134248.0		11.0		1031		290816		1135.0		365.0		7039.446726835245
178	2018-10-12T12:59:00	-8.7631	-24.9484	7.0	1974668	CTD034	5664.0	35	7.0	1337534	0	20	20	266433.0		4.0		114890.0		11.0		1031		228488		928.0		257.0		7174.6461084074435
179	2018-10-12T12:59:00	-8.7631	-24.9484	14.8	1974668	CTD034	5664.0	35	14.9	1337531	0	19	19	276352.0		4.0		102516.0		9.0		1208		243732		889.0		262.0		7174.6461084074435
180	2018-10-12T12:59:00	-8.7631	-24.9484	22.2	1974668	CTD034	5664.0	35	22.3	1337528	0	18	18	281849.0		4.0		119563.0		8.0		1177		230519		939.0		273.0		7174.6461084074435
181	2018-10-12T12:59:00	-8.7631	-24.9484	31.9	1974668	CTD034	5664.0	35	32.1	1337525	0	17	17	277382.0		8.0		347822.0		12.0		1239		231570		896.0		278.0		7174.6461084074435
182	2018-10-12T12:59:00	-8.7631	-24.9484	42.1	1974668	CTD034	5664.0	35	42.3	1337522	0	16	16	296418.0		0.0		118942.0		15.0		1125		230550		955.0		239.0		7174.6461084074435
183	2018-10-13T04:33:00	-11.262	-24.9387	6.6	1974696	CTD035	5379.9	36	6.6	1337609	0	21	21	270396.0		0.0		134513.0		5.0		1718		228634		856.0		187.0		7452.818441158341
184	2018-10-13T04:33:00	-11.262	-24.9387	17.1	1974696	CTD035	5379.9	36	17.2	1337606	0	20	20	269686.0		5.0		117330.0		5.0		1614		239254		942.0		207.0		7452.818441158341
185	2018-10-13T04:33:00	-11.262	-24.9387	21.4	1974696	CTD035	5379.9	36	21.5	1337603	0	19	19	265585.0		0.0		126464.0		9.0		1708		235090		962.0		231.0		7452.818441158341
186	2018-10-13T04:33:00	-11.262	-24.9387	31.5	1974696	CTD035	5379.9	36	31.7	1337597	0	17	17	268655.0		4.0		122291.0		7.0		1614		242128		915.0		218.0		7452.818441158341
187	2018-10-13T10:31:00	-12.0828	-24.9303	6.4	1974710	CTD036	6035.9	37	6.4	1337687	0	23	23	279696.0		7.0		127968.0		11.0		1583		184048		878.0		304.0		7544.1921053081705
188	2018-10-13T10:31:00	-12.0828	-24.9303	21.5	1974710	CTD036	6035.9	37	21.6	1337678	0	20	20	276283.0		1.0		102164.0		4.0		1687		198844		756.0		330.0		7544.1921053081705
189	2018-10-13T10:31:00	-12.0828	-24.9303	36.5	1974710	CTD036	6035.9	37	36.7	1337675	0	19	19	277703.0		3.0		88494.0		11.0		1676		211860		783.0		356.0		7544.1921053081705
190	2018-10-14T04:33:00	-14.7791	-24.9856	7.5	1974752	CTD037	5412.0	38	7.5	1337753	0	21	21	291172.0		4.0		73174.0		9.0		1239		195960		862.0		275.0		7844.396116342296
191	2018-10-14T04:33:00	-14.7791	-24.9856	22.0	1974752	CTD037	5412.0	38	22.1	1337747	0	19	19	292959.0		1.0		76685.0		12.0		1385		192441		866.0		171.0		7844.396116342296
192	2018-10-14T04:33:00	-14.7791	-24.9856	37.4	1974752	CTD037	5412.0	38	37.6	1337741	0	17	17	297930.0		1.0		81093.0		9.0		1458		189723		913.0		230.0		7844.396116342296
193	2018-10-14T13:05:00	-16.0324	-25.0235	6.7	1974780	CTD038	5752.2	40	6.7	1337822	0	20	20	280406.0		0.0		154599.0		5.0		724		94960		642.0		330.0		7983.969113405259
194	2018-10-14T13:05:00	-16.0324	-25.0235	21.3	1974780	CTD038	5752.2	40	21.4	1337819	0	19	19	282766.0		0.0		146978.0		7.0		630		101140		615.0		271.0		7983.969113405259
195	2018-10-14T13:05:00	-16.0324	-25.0235	42.0	1974780	CTD038	5752.2	40	42.3	1337816	0	18	18	287416.0		0.0		62911.0		7.0		1031		180820		660.0		348.0		7983.969113405259
196	2018-10-15T04:33:00	-18.3391	-25.0867	6.5	1974808	CTD039	4999.3	41	6.5	1337900	0	22	22	258347.0		1.0		236653.0		1.0		1177		139713		724.0		220.0		8240.832215531433
197	2018-10-15T04:33:00	-18.3391	-25.0867	22.1	1974808	CTD039	4999.3	41	22.2	1337897	0	21	21	253376.0		0.0		62162.0		0.0		1333		180123		693.0		211.0		8240.832215531433
198	2018-10-15T04:33:00	-18.3391	-25.0867	39.1	1974808	CTD039	4999.3	41	39.3	1337891	0	19	19	257636.0		3.0		108261.0		3.0		1322		133507		638.0		146.0		8240.832215531433
199	2018-10-16T04:37:00	-20.38	-25.0592	6.4	1974843	CTD040	5309.7	43	6.4	1337969	0	21	21	260431.0		1.0		44367.0		3.0		1302		189817		621.0		206.0		8468.037641312158
200	2018-10-16T04:37:00	-20.38	-25.0592	21.6	1974843	CTD040	5309.7	43	21.7	1337963	0	19	19	261050.0		1.0		35639.0		4.0		1083		197938		639.0		210.0		8468.037641312158
201	2018-10-16T04:37:00	-20.38	-25.0592	26.2	1974843	CTD040	5309.7	43	26.4	1337960	0	18	18	247007.0		0.0		59942.0		1.0		1333		184267		627.0		195.0		8468.037641312158
202	2018-10-16T04:37:00	-20.38	-25.0592	41.3	1974843	CTD040	5309.7	43	41.6	1337954	0	16	16	246572.0		1.0		53996.0		4.0		1208		190796		625.0		195.0		8468.037641312158
203	2018-10-16T12:58:00	-21.6037	-25.0465	6.5	1974864	CTD041	5122.5	44	6.5	1338038	0	20	20	253536.0		3.0		11810.0		7.0		1166		212224		643.0		243.0		8604.262770683063
204	2018-10-16T12:58:00	-21.6037	-25.0465	22.0	1974864	CTD041	5122.5	44	22.1	1338035	0	19	19	253994.0		3.0		9821.0		5.0		1583		211162		613.0		254.0		8604.262770683063
205	2018-10-16T12:58:00	-21.6037	-25.0465	36.7	1974864	CTD041	5122.5	44	36.9	1338032	0	18	18	255781.0		3.0		25829.0		5.0		1208		196491		611.0		289.0		8604.262770683063
206	2018-10-17T04:28:00	-23.9999	-24.9998	7.0	1974899	CTD042	5622.3	45	7.0	1337144	0	21	21	273374.0		4.0		168659.0		1.0		1978		137234		1099.0		222.0		8871.04385058708
207	2018-10-17T04:28:00	-23.9999	-24.9998	22.1	1974899	CTD042	5622.3	45	22.2	1337141	0	20	20	253696.0		0.0		143238.0		11.0		1801		137359		1143.0		160.0		8871.04385058708
208	2018-10-17T04:28:00	-23.9999	-24.9998	36.0	1974899	CTD042	5622.3	45	36.2	1337135	0	18	18	262951.0		4.0		152484.0		5.0		1885		128259		1076.0		183.0		8871.04385058708
209	2018-10-17T12:59:00	-24.9059	-25.9033	7.4	1974920	CTD043	5367.5	46	7.4	1339133	0	20	20	254338.0		5.0		74756.0		8.0		1645		197064		1194.0		296.0		9007.25489992782
210	2018-10-17T12:59:00	-24.9059	-25.9033	21.4	1974920	CTD043	5367.5	46	21.5	1339145	0	24	24	262768.0		7.0		84009.0		12.0		1728		186651		1209.0		287.0		9007.25489992782
211	2018-10-17T12:59:00	-24.9059	-25.9033	37.2	1974920	CTD043	5367.5	46	37.4	1339127	0	18	18	253559.0		4.0		88272.0		5.0		1614		189307		1033.0		296.0		9007.25489992782
212	2018-10-18T04:40:00	-26.6279	-27.6554	7.7	1974962	CTD044	4971.1	47	7.8	1339664	0	21	21	247534.0		5.0		121137.0		4.0		2895		153374		1244.0		212.0		9267.246872256
213	2018-10-18T04:40:00	-26.6279	-27.6554	19.7	1974962	CTD044	4971.1	47	19.8	1339658	0	19	19	247763.0		7.0		120027.0		3.0		2832		158830		1335.0		255.0		9267.246872256
214	2018-10-18T04:40:00	-26.6279	-27.6554	23.2	1974962	CTD044	4971.1	47	23.4	1339655	0	18	18	263363.0		3.0		110529.0		3.0		2249		152738		1426.0		273.0		9267.246872256
215	2018-10-18T04:40:00	-26.6279	-27.6554	33.0	1974962	CTD044	4971.1	47	33.2	1339649	0	16	16	274542.0		5.0		104140.0		5.0		3020		174438		1354.0		193.0		9267.246872256
216	2018-10-18T10:36:00	-27.2	-28.2501	7.8	1974976	CTD045	4715.9	48	7.9	1339742	0	23	23	261027.0		4.0		113798.0		3.0		2468		150625		1322.0		275.0		9354.081498515021
217	2018-10-18T10:36:00	-27.2	-28.2501	27.1	1974976	CTD045	4715.9	48	27.3	1339736	0	21	21	262859.0		5.0		89265.0		9.0		2384		172813		1214.0		261.0		9354.081498515021
218	2018-10-19T04:34:00	-29.1276	-30.2235	5.8	1975032	CTD046	2641.1	49	5.8	1339808	0	21	21	230927.0		13.0		114488.0		8.0		3415		169742		1612.0		220.0		9643.128571372332
219	2018-10-19T04:34:00	-29.1276	-30.2235	18.0	1975032	CTD046	2641.1	49	18.1	1339805	0	20	20	235302.0		1.0		108969.0		9.0		3936		174854		1580.0		193.0		9643.128571372332
220	2018-10-19T04:34:00	-29.1276	-30.2235	21.2	1975032	CTD046	2641.1	49	21.3	1339802	0	19	19	238234.0		8.0		124465.0		3.0		4248		173615		1600.0		240.0		9643.128571372332
221	2018-10-19T04:34:00	-29.1276	-30.2235	33.2	1975032	CTD046	2641.1	49	33.4	1339796	0	17	17	254819.0		4.0		116097.0		3.0		6050		235319		1823.0		262.0		9643.128571372332
222	2018-10-19T13:00:00	-30.0059	-31.1497	7.1	1975039	CTD047	4053.4	50	7.1	1339883	0	22	22	297838.0		1.0		105206.0		9.0		5040		227520		1592.0		304.0		9775.79635662972
223	2018-10-19T13:00:00	-30.0059	-31.1497	21.7	1975039	CTD047	4053.4	50	21.8	1339880	0	21	21	306910.0		9.0		151687.0		0.0		5206		181445		1566.0		248.0		9775.79635662972
224	2018-10-19T13:00:00	-30.0059	-31.1497	36.6	1975039	CTD047	4053.4	50	36.9	1339877	0	20	20	309338.0		12.0		155793.0		16.0		6133		209788		1835.0		359.0		9775.79635662972
225	2018-10-20T04:40:00	-31.6166	-32.8857	6.2	1975067	CTD048	2439.6	51	6.2	1339952	0	21	21	251222.0		16.0		140358.0		3.0		9038		153551		2764.0		450.0		10020.120915515805
226	2018-10-20T04:40:00	-31.6166	-32.8857	19.2	1975067	CTD048	2439.6	51	19.3	1339946	0	19	19	256216.0		3.0		131145.0		9.0		9257		156039		2733.0		423.0		10020.120915515805
227	2018-10-20T04:40:00	-31.6166	-32.8857	21.9	1975067	CTD048	2439.6	51	22.1	1339943	0	18	18	260660.0		11.0		130271.0		8.0		8694		150375		2892.0		418.0		10020.120915515805
228	2018-10-20T04:40:00	-31.6166	-32.8857	33.4	1975067	CTD048	2439.6	51	33.6	1339937	0	16	16	256147.0		5.0		127741.0		4.0		8663		153967		2827.0		461.0		10020.120915515805
229	2018-10-20T13:04:00	-32.3729	-33.6741	7.4	1975081	CTD049	3641.5	52	7.5	1340033	0	24	24	115166.0		3.0		5527.0		1.0		6508		114733		2065.0		465.0		10132.49431935013
230	2018-10-20T13:04:00	-32.3729	-33.6741	27.1	1975081	CTD049	3641.5	52	27.3	1340024	0	21	21	121557.0		8.0		2217.0		1.0		6706		117284		2301.0		253.0		10132.49431935013
231	2018-10-21T04:36:00	-33.8305	-35.2678	6.5	1975116	CTD050	4175.0	53	6.5	1340096	0	21	21	337468.0		39.0		208701.0		7.0		17899		69429		3769.0		539.0		10352.523680131528
232	2018-10-21T04:36:00	-33.8305	-35.2678	12.9	1975116	CTD050	4175.0	53	13.0	1340093	0	20	20	326541.0		46.0		221125.0		7.0		19711		73542		3729.0		603.0		10352.523680131528
233	2018-10-21T04:36:00	-33.8305	-35.2678	22.1	1975116	CTD050	4175.0	53	22.3	1340087	0	18	18	381129.0		31.0		238819.0		21.0		18565		69752		3761.0		613.0		10352.523680131528
234	2018-10-21T04:36:00	-33.8305	-35.2678	35.4	1975116	CTD050	4175.0	53	35.7	1340081	0	16	16	328465.0		50.0		217080.0		9.0		17711		74386		3768.0		604.0		10352.523680131528
235	2018-10-21T13:07:00	-34.5806	-36.0914	6.5	1975130	CTD051	4669.5	54	6.5	1340174	0	23	23	349105.0		28.0		210533.0		5.0		15639		79248		3750.0		729.0		10465.31157840676
236	2018-10-21T13:07:00	-34.5806	-36.0914	26.8	1975130	CTD051	4669.5	54	27.0	1340168	0	21	21	351235.0		23.0		212932.0		12.0		16441		73574		4087.0		751.0		10465.31157840676
237	2018-10-22T04:40:00	-36.1662	-37.8655	7.0	1975186	CTD052	4887.3	55	7.1	1340240	0	21	21	463617.0		269.0		369099.0		12.0		113284		16694		11517.0		1028.0		10704.235652328744
238	2018-10-22T04:40:00	-36.1662	-37.8655	11.8	1975186	CTD052	4887.3	55	11.9	1340234	0	19	19	482264.0		246.0		495825.0		19.0		112656		16669		11329.0		958.0		10704.235652328744
239	2018-10-22T04:40:00	-36.1662	-37.8655	18.6	1975186	CTD052	4887.3	55	18.7	1340228	0	17	17	455783.0		285.0		372153.0		30.0		113865		16863		11940.0		1190.0		10704.235652328744
240	2018-10-22T04:40:00	-36.1662	-37.8655	21.9	1975186	CTD052	4887.3	55	22.1	1340222	0	15	15	454546.0		316.0		371812.0		28.0		109776		16871		11509.0		1299.0		10704.235652328744
241	2018-10-22T04:40:00	-36.1662	-37.8655	31.9	1975186	CTD052	4887.3	55	32.1	1340216	0	13	13	459654.0		286.0		375839.0		28.0		105558		15802		10747.0		1187.0		10704.235652328744
242	2018-10-22T13:10:00	-37.0121	-38.8346	7.3	1975200	CTD053	4916.5	56	7.4	1340309	0	20	20	442863.0		138.0		259437.0		60.0		51770		44426		3228.0		1234.0		10832.178534197285
243	2018-10-22T13:10:00	-37.0121	-38.8346	12.5	1975200	CTD053	4916.5	56	12.6	1340306	0	19	19	436037.0		113.0		282353.0		42.0		50604		43980		3284.0		1124.0		10832.178534197285
244	2018-10-22T13:10:00	-37.0121	-38.8346	17.1	1975200	CTD053	4916.5	56	17.2	1340303	0	18	18	428157.0		111.0		261419.0		54.0		54266		44324		3116.0		1142.0		10832.178534197285
245	2018-10-22T13:10:00	-37.0121	-38.8346	21.8	1975200	CTD053	4916.5	56	22.0	1340300	0	17	17	426210.0		116.0		265506.0		50.0		52469		43614		3056.0		1202.0		10832.178534197285
246	2018-10-22T13:10:00	-37.0121	-38.8346	32.4	1975200	CTD053	4916.5	56	32.6	1340297	0	16	16	423095.0		101.0		257197.0		55.0		52316		41906		2932.0		1208.0		10832.178534197285
247	2018-10-22T13:10:00	-37.0121	-38.8346	42.2	1975200	CTD053	4916.5	56	42.5	1340288	0	13	13	419613.0		107.0		262200.0		35.0		49280		41175		2849.0		1173.0		10832.178534197285
248	2018-10-23T04:28:00	-38.584	-40.6544	5.5	1975235	CTD054	5088.1	57	5.5	1340372	0	17	17	368919.0		254.0		327440.0		140.0		125645		5196		17665.0		2000.0		11069.328491486824
249	2018-10-23T04:28:00	-38.584	-40.6544	10.6	1975235	CTD054	5088.1	57	10.7	1340366	0	15	15	374279.0		321.0		248820.0		110.0		125814		4731		17485.0		1893.0		11069.328491486824
250	2018-10-23T04:28:00	-38.584	-40.6544	17.7	1975235	CTD054	5088.1	57	17.8	1340363	0	14	14	374463.0		243.0		440527.0		105.0		123576		4881		16914.0		1839.0		11069.328491486824
251	2018-10-23T04:28:00	-38.584	-40.6544	22.1	1975235	CTD054	5088.1	57	22.3	1340360	0	13	13	363605.0		269.0		315055.0		110.0		126504		4854		17141.0		2150.0		11069.328491486824
252	2018-10-23T04:28:00	-38.584	-40.6544	30.3	1975235	CTD054	5088.1	57	30.5	1340357	0	12	12	372882.0		257.0		323120.0		114.0		127909		4913		17462.0		2101.0		11069.328491486824
253	2018-10-23T04:28:00	-38.584	-40.6544	42.3	1975235	CTD054	5088.1	57	42.6	1340354	0	11	11	367407.0		282.0		327874.0		142.0		129100		5040		17772.0		2204.0		11069.328491486824
254	2018-10-23T13:06:00	-39.2094	-41.475	10.1	1975249	CTD055	5163.2	58	10.2	1340462	0	23	23	856772.0		254.0		930185.0		47.0		187906		602		20950.0		1374.0		11168.83169900156
255	2018-10-23T13:06:00	-39.2094	-41.475	17.4	1975249	CTD055	5163.2	58	17.5	1340456	0	21	21	873242.0		227.0		925816.0		27.0		181353		642		20545.0		1374.0		11168.83169900156
256	2018-10-23T13:06:00	-39.2094	-41.475	32.5	1975249	CTD055	5163.2	58	32.8	1340450	0	19	19	817509.0		261.0		997405.0		46.0		190087		677		21320.0		1385.0		11168.83169900156
257	2018-10-24T04:36:00	-40.52	-43.082	7.0	1975277	CTD056	5214.7	59	7.1	1340528	0	21	21	566883.0		226.0		680158.0		13.0		76905		438		12687.0		1547.0		11369.175226963347
258	2018-10-24T04:36:00	-40.52	-43.082	9.8	1975277	CTD056	5214.7	59	9.9	1340522	0	19	19	587545.0		222.0		594584.0		13.0		76507		408		12583.0		1514.0		11369.175226963347
259	2018-10-24T04:36:00	-40.52	-43.082	11.9	1975277	CTD056	5214.7	59	12.0	1340516	0	17	17	567478.0		270.0		606167.0		16.0		81633		467		13538.0		1902.0		11369.175226963347
260	2018-10-24T04:36:00	-40.52	-43.082	18.8	1975277	CTD056	5214.7	59	18.9	1340507	0	14	14	647630.0		216.0		629800.0		17.0		80650		473		13443.0		1838.0		11369.175226963347
261	2018-10-24T04:36:00	-40.52	-43.082	21.5	1975277	CTD056	5214.7	59	21.7	1340504	0	13	13	574511.0		282.0		579716.0		20.0		79846		438		13096.0		1929.0		11369.175226963347
262	2018-10-24T04:36:00	-40.52	-43.082	36.8	1975277	CTD056	5214.7	59	37.1	1340501	0	12	12	54404.0		248.0		551707.0		17.0		70121		398		12006.0		1568.0		11369.175226963347
263	2018-10-24T04:36:00	-40.52	-43.082	41.9	1975277	CTD056	5214.7	59	42.2	1340486	0	7	7	561820.0		287.0		571457.0		28.0		75502		373		12524.0		1727.0		11369.175226963347
264	2018-10-24T13:02:00	-41.3697	-44.0127	6.6	1975291	CTD057	5219.8	59	6.7	1339628	0	23	23		N	195.0			N	15.0		76604		290		14226.0		1204.0		11491.936990007076
265	2018-10-24T13:02:00	-41.3697	-44.0127	21.4	1975291	CTD057	5219.8	59	21.6	1339622	0	21	21		N	231.0			N	13.0		75551		236		14288.0		1324.0		11491.936990007076
266	2018-10-24T13:02:00	-41.3697	-44.0127	36.6	1975291	CTD057	5219.8	59	36.9	1339616	0	19	19		N	236.0			N	13.0		76077		269		13832.0		1279.0		11491.936990007076
267	2018-10-25T05:37:00	-43.0042	-45.9825	6.3	1975333	CTD058	5246.0	61	6.4	1339199	0	21	21	539050.0		175.0		565188.0		17.0		58500		279		19356.0		1253.0		11735.867328860228
268	2018-10-25T05:37:00	-43.0042	-45.9825	7.7	1975333	CTD058	5246.0	61	7.8	1339196	0	20	20	516029.0		208.0		591858.0		15.0		57095		304		19011.0		1272.0		11735.867328860228
269	2018-10-25T05:37:00	-43.0042	-45.9825	14.5	1975333	CTD058	5246.0	61	14.6	1339190	0	18	18	519648.0		200.0		582391.0		17.0		58922		338		19106.0		1210.0		11735.867328860228
270	2018-10-25T05:37:00	-43.0042	-45.9825	21.3	1975333	CTD058	5246.0	61	21.5	1339187	0	17	17	520862.0		172.0		610531.0		11.0		56773		371		19115.0		1252.0		11735.867328860228
271	2018-10-25T05:37:00	-43.0042	-45.9825	25.1	1975333	CTD058	5246.0	61	25.3	1339181	0	15	15	515868.0		206.0		601078.0		13.0		57178		347		19060.0		1275.0		11735.867328860228
272	2018-10-25T14:05:00	-43.7905	-46.9552	6.3	1975347	CTD059	5254.2	62	6.4	1339265	0	19	19	368599.0		118.0		336657.0		16.0		14426		129		8830.0		1273.0		11853.558074351997
273	2018-10-25T14:05:00	-43.7905	-46.9552	16.1	1975347	CTD059	5254.2	62	16.2	1339262	0	18	18	371302.0		118.0		313452.0		27.0		14437		118		8828.0		1440.0		11853.558074351997
274	2018-10-25T14:05:00	-43.7905	-46.9552	21.6	1975347	CTD059	5254.2	62	21.8	1339259	0	17	17	374279.0		105.0		319361.0		11.0		14034		110		8417.0		1542.0		11853.558074351997
275	2018-10-25T14:05:00	-43.7905	-46.9552	31.4	1975347	CTD059	5254.2	62	31.7	1339256	0	16	16	373088.0		97.0		323513.0		20.0		13279		126		8321.0		1451.0		11853.558074351997
276	2018-10-25T14:05:00	-43.7905	-46.9552	40.4	1975347	CTD059	5254.2	62	40.7	1339247	0	13	13	372859.0		137.0		325816.0		36.0		13518		81		7856.0		1394.0		11853.558074351997
277	2018-10-26T05:35:00	-45.2973	-48.8956	6.1	1975389	CTD060	5548.8	63	6.2	1339343	0	21	21	392055.0		82.0		404174.0		19.0		18394		137		14996.0		1033.0		12081.227897094632
278	2018-10-26T05:35:00	-45.2973	-48.8956	8.3	1975389	CTD060	5548.8	63	8.4	1339334	0	18	18	403417.0		87.0		398226.0		20.0		18185		156		14736.0		990.0		12081.227897094632
279	2018-10-26T05:35:00	-45.2973	-48.8956	14.3	1975389	CTD060	5548.8	63	14.4	1339328	0	16	16	415054.0		78.0		396405.0		11.0		18856		183		14937.0		1044.0		12081.227897094632
280	2018-10-26T05:35:00	-45.2973	-48.8956	21.2	1975389	CTD060	5548.8	63	21.4	1339322	0	14	14	389948.0		107.0		399882.0		9.0		19294		116		15268.0		1104.0		12081.227897094632
281	2018-10-26T05:35:00	-45.2973	-48.8956	25.5	1975389	CTD060	5548.8	63	25.7	1339316	0	12	12	400829.0		105.0		406863.0		11.0		18641		110		14711.0		1198.0		12081.227897094632
282	2018-10-26T14:07:00	-46.0175	-49.8723	7.0	1975396	CTD061	5900.9	64	7.1	1339409	0	19	19	457020.0		196.0		536324.0		19.0		20667		150		10231.0		1210.0		12191.690985533645
283	2018-10-26T14:07:00	-46.0175	-49.8723	17.0	1975396	CTD061	5900.9	64	17.1	1339406	0	18	18	450812.0		247.0		510918.0		35.0		20723		148		10778.0		1220.0		12191.690985533645
284	2018-10-26T14:07:00	-46.0175	-49.8723	21.6	1975396	CTD061	5900.9	64	21.8	1339403	0	17	17	454134.0		253.0		523693.0		21.0		20906		156		10832.0		1247.0		12191.690985533645
285	2018-10-26T14:07:00	-46.0175	-49.8723	31.8	1975396	CTD061	5900.9	64	32.1	1339394	0	14	14	443711.0		234.0		538628.0		30.0		21833		145		11503.0		1281.0		12191.690985533645
286	2018-10-26T14:07:00	-46.0175	-49.8723	42.1	1975396	CTD061	5900.9	64	42.5	1339388	0	12	12	460181.0		281.0		521730.0		30.0		22811		191		12317.0		1426.0		12191.690985533645
287	2018-10-27T06:35:00	-47.5651	-51.7738	5.9	1975431	CTD062	6156.3	65	5.9	1339481	0	19	19	397026.0		167.0		464169.0		19.0		18424		83		12096.0		1092.0		12416.814481510779
288	2018-10-27T06:35:00	-47.5651	-51.7738	11.1	1975431	CTD062	6156.3	65	11.2	1339475	0	17	17	391208.0		204.0		467485.0		21.0		17556		86		12015.0		1217.0		12416.814481510779
289	2018-10-27T06:35:00	-47.5651	-51.7738	16.9	1975431	CTD062	6156.3	65	17.0	1339469	0	15	15	395194.0		210.0		454545.0		21.0		17921		107		11665.0		1095.0		12416.814481510779
290	2018-10-27T06:35:00	-47.5651	-51.7738	21.1	1975431	CTD062	6156.3	65	21.3	1339466	0	14	14	359481.0		216.0		443244.0		24.0		18837		116		12026.0		1162.0		12416.814481510779
291	2018-10-27T06:35:00	-47.5651	-51.7738	30.1	1975431	CTD062	6156.3	65	30.4	1339460	0	12	12	360993.0		200.0		440144.0		32.0		19528		97		12170.0		1247.0		12416.814481510779
292	2018-10-27T15:02:00	-48.1988	-52.691	7.1	1975445	CTD063	6057.5	66	7.2	1339550	0	18	18	381862.0		167.0		417857.0		23.0		14480		35		9855.0		967.0		12515.124572723727
293	2018-10-27T15:02:00	-48.1988	-52.691	22.1	1975445	CTD063	6057.5	66	22.3	1339547	0	17	17	389284.0		175.0		427724.0		23.0		14268		116		9020.0		977.0		12515.124572723727
294	2018-10-27T15:02:00	-48.1988	-52.691	32.3	1975445	CTD063	6057.5	66	32.6	1339544	0	16	16	386100.0		181.0		436106.0		21.0		14550		89		8489.0		1048.0		12515.124572723727
295	2018-10-27T15:02:00	-48.1988	-52.691	41.6	1975445	CTD063	6057.5	66	42.0	1339535	0	13	13	390475.0		160.0		420068.0		20.0		14816		54		8661.0		927.0		12515.124572723727
