# Supplementary material for: Understanding opposing predictions of Prochlorococcus in a changing climate
Source: Nat Commun. 2023 Mar 15;14:1445. doi: 10.1038/s41467-023-36928-9 (PMC10017810; doi:10.1038/s41467-023-36928-9)
Supplement: Supplementary file 4 — Supplementary Code [file 41467_2023_36928_MOESM4_ESM.zip › Supplemental Code/Cruises/AMT29.csv]

	time	lat	lon	depth	bodc_station	original_station	water_depth	site	bottle_pressure	BODC_bottle_code	rosette_position	firing_sequence	bacteria_abundance_C804B6A6	bacteria_abundance_C804B6A6_flag	cryptophyceae_abundance_J79A0596	cryptophyceae_abundance_J79A0596_flag	bacteria_abundance_P18318A9	bacteria_abundance_P18318A9_flag	prymnesiophyceae_abundance_P490A00Z	prymnesiophyceae_abundance_P490A00Z_flag	synechococcus_abundance_P700A90Z_Tarran	synechococcus_abundance_P700A90Z_Tarran_flag	prochlorococcus_abundance_P701A90Z_Tarran	prochlorococcus_abundance_P701A90Z_Tarran_flag	picoeukaryotic_abundance_PYEUA00A_Tarran	picoeukaryotic_abundance_PYEUA00A_Tarran_flag	nanoeukaryotic_abundance_X726A86B	nanoeukaryotic_abundance_X726A86B_flag	distance
0	2019-10-16T08:13:00	49.0482	-6.7321	9.1	2019202	CTD001	129.8	1	9.2	1431551	13	13	594505.8		130.3		459066.3		27.15		21235.57		0.0		1540.48		861.9		0.0
1	2019-10-16T08:13:00	49.0482	-6.7321	18.6	2019202	CTD001	129.8	1	18.8	1431545	11	11	589645.4		135.7		453012.6		14.93		20958.69		0.0		1794.29		791.3		0.0
2	2019-10-16T08:13:00	49.0482	-6.7321	28.5	2019202	CTD001	129.8	1	28.7	1431542	10	10	590990.7		143.9		451732.4		25.79		21775.76		0.0		1893.37		852.4		0.0
3	2019-10-16T08:13:00	49.0482	-6.7321	43.9	2019202	CTD001	129.8	1	44.3	1431539	9	9	589884.1		101.8		444789.0		21.72		21444.59		0.0		1951.73		768.2		0.0
4	2019-10-16T13:20:00	48.5218	-7.2037	5.0	2019209	CTD002	156.0	2	5.0	1431626	22	22	538720.0		78.7		543124.7		23.07		17712.14		879.5		2432.2		1374.9		68.04476702840903
5	2019-10-16T13:20:00	48.5218	-7.2037	7.0	2019209	CTD002	156.0	2	7.1	1431620	20	20	620369.9		76.0		532145.5		5.43		17302.25		985.37		2816.3		1301.6		68.04476702840903
6	2019-10-16T13:20:00	48.5218	-7.2037	11.4	2019209	CTD002	156.0	2	11.5	1431617	19	19	626011.4		76.0		537938.9		10.86		17983.59		906.64		2675.14		1365.4		68.04476702840903
7	2019-10-16T13:20:00	48.5218	-7.2037	27.1	2019209	CTD002	156.0	2	27.3	1431590	10	10	620239.7		97.7		536767.2		6.79		15974.86		963.65		2809.51		1285.3		68.04476702840903
8	2019-10-16T13:20:00	48.5218	-7.2037	37.6	2019209	CTD002	156.0	2	37.9	1431587	9	9	494694.6		13.6		512964.4		5.43		7340.02		963.65		1575.77		802.1		68.04476702840903
9	2019-10-16T13:20:00	48.5218	-7.2037	42.3	2019209	CTD002	156.0	2	42.7	1431584	8	8	355501.4		4.1		458328.6		8.14		3732.44		654.2		495.4		548.3		68.04476702840903
10	2019-10-17T04:42:00	47.2434	-9.3152	7.8	2019223	CTD003	4442.8	3	7.9	1431704	24	24	563539.0		17.5		441721.9		0.0		13683.49		43697.68		6188.03		76.8		280.41239640379405
11	2019-10-17T04:42:00	47.2434	-9.3152	10.4	2019223	CTD003	4442.8	3	10.5	1431686	18	18	530079.8		8.1		423895.0		0.0		13478.62		43770.46		6403.69		161.7		280.41239640379405
12	2019-10-17T04:42:00	47.2434	-9.3152	13.0	2019223	CTD003	4442.8	3	13.1	1431683	17	17	537440.1		14.8		418864.3		6.74		13864.11		43468.54		6394.26		142.9		280.41239640379405
13	2019-10-17T04:42:00	47.2434	-9.3152	16.7	2019223	CTD003	4442.8	3	16.8	1431680	16	16	558103.1		13.5		425650.7		4.04		14012.37		43570.98		6123.34		167.1		280.41239640379405
14	2019-10-17T04:42:00	47.2434	-9.3152	22.3	2019223	CTD003	4442.8	3	22.5	1431677	15	15	558981.0		6.7		427372.6		1.35		12920.6		42039.81		5586.89		293.8		280.41239640379405
15	2019-10-17T04:42:00	47.2434	-9.3152	37.3	2019223	CTD003	4442.8	3	37.6	1431668	12	12	496721.9		10.8		358664.8		0.0		5744.59		19398.43		2861.51		18.9		280.41239640379405
16	2019-10-18T12:30:00	46.1654	-13.8822	7.3	2019230	CTD004	4615.9	4	7.4	1431773	23	23	317015.2		12.1		319217.8		2.69		1197.92		89414.4		989.76		895.8		649.1180657395017
17	2019-10-19T04:34:00	44.7439	-16.1677	8.2	2019237	CTD005	3077.4	5	8.3	1431848	24	24	299507.0		2.7		247847.0		4.02		1646.88		62986.51		1901.69		123.4		887.6321899705231
18	2019-10-19T04:34:00	44.7439	-16.1677	9.5	2019237	CTD005	3077.4	5	9.6	1431830	18	18	302433.5		0.0		248486.4		0.0		1432.3		61312.81		2088.11		97.9		887.6321899705231
19	2019-10-19T04:34:00	44.7439	-16.1677	16.7	2019237	CTD005	3077.4	5	16.8	1431827	17	17	279077.6		1.3		236382.8		0.0		1405.48		59631.06		2101.52		127.4		887.6321899705231
20	2019-10-19T04:34:00	44.7439	-16.1677	23.5	2019237	CTD005	3077.4	5	23.7	1431824	16	16	298258.1		0.0		242878.2		1.34		1421.58		59513.04		2226.24		89.9		887.6321899705231
21	2019-10-19T04:34:00	44.7439	-16.1677	27.1	2019237	CTD005	3077.4	5	27.3	1431821	15	15	302228.4		2.7		242736.1		0.0		1359.88		56576.01		2314.75		99.2		887.6321899705231
22	2019-10-19T04:34:00	44.7439	-16.1677	37.7	2019237	CTD005	3077.4	5	38.0	1431818	14	14	304493.2		0.0		245547.4		0.0		1569.1		58485.75		2219.53		100.6		887.6321899705231
23	2019-10-19T12:30:00	43.9141	-17.1478	12.6	2019244	CTD006	3570.3	6	12.7	1431917	23	23	325174.2		1.3		276323.2		2.68		3368.86		86769.73		1557.03		376.9		1008.5593891727177
24	2019-10-19T12:30:00	43.9141	-17.1478	27.4	2019244	CTD006	3570.3	6	27.6	1431905	19	19	317531.8		0.0		271946.5		1.34		3588.81		86769.73		1742.1		321.9		1008.5593891727177
25	2019-10-20T04:36:00	42.2418	-19.1961	7.7	2019251	CTD007	4300.5	7	7.8	1431989	23	23	281991.6		2.7		165896.8		2.72		1149.37		91677.21		389.48		249.2		1258.3414660117187
26	2019-10-20T04:36:00	42.2418	-19.1961	12.9	2019251	CTD007	4300.5	7	13.0	1431974	18	18	285144.6		0.0		175141.7		0.0		1277.38		90813.82		349.99		219.3		1258.3414660117187
27	2019-10-20T04:36:00	42.2418	-19.1961	22.6	2019251	CTD007	4300.5	7	22.8	1431971	17	17	284612.8		1.4		170566.7		0.0		1269.21		90097.51		403.1		264.2		1258.3414660117187
28	2019-10-20T04:36:00	42.2418	-19.1961	32.6	2019251	CTD007	4300.5	7	32.9	1431968	16	16	286037.4		1.4		163795.3		0.0		1241.97		91178.79		434.42		230.1		1258.3414660117187
29	2019-10-20T04:36:00	42.2418	-19.1961	38.3	2019251	CTD007	4300.5	7	38.6	1431965	15	15	284802.7		1.4		164536.9		1.36		1252.87		92420.76		424.89		256.0		1258.3414660117187
30	2019-10-20T04:36:00	42.2418	-19.1961	47.3	2019251	CTD007	4300.5	7	47.7	1431962	14	14	283967.0		0.0		163897.7		0.0		1280.1		93526.55		416.71		198.8		1258.3414660117187
31	2019-10-20T12:24:00	41.4655	-20.1886	7.8	2019258	CTD008	2855.9	8	7.9	1432055	21	21	244249.6		1.4		164908.7		4.09		915.14		97838.05		537.92		230.1		1377.6718743346626
32	2019-10-20T12:24:00	41.4655	-20.1886	32.8	2019258	CTD008	2855.9	8	33.1	1432049	19	19	244154.6		1.4		154905.0		0.0		789.85		96247.45		495.7		227.4		1377.6718743346626
33	2019-10-21T04:30:00	40.1779	-21.9296	5.1	2019272	CTD009	4410.2	9	5.1	1432133	23	23	277595.8		2.7		189818.7		4.12		2214.12		154143.46		1451.39		303.2		1582.7406111489374
34	2019-10-21T04:30:00	40.1779	-21.9296	10.9	2019272	CTD009	4410.2	9	11.0	1432118	18	18	273644.6		0.0		184327.9		1.37		2238.81		154886.99		1510.38		267.5		1582.7406111489374
35	2019-10-21T04:30:00	40.1779	-21.9296	17.8	2019272	CTD009	4410.2	9	17.9	1432115	17	17	274980.5		0.0		189506.3		1.37		2219.61		154563.24		1510.38		289.5		1582.7406111489374
36	2019-10-21T04:30:00	40.1779	-21.9296	24.8	2019272	CTD009	4410.2	9	25.0	1432112	16	16	269975.7		4.1		184258.9		8.23		2000.12		155081.79		1266.19		305.9		1582.7406111489374
37	2019-10-21T04:30:00	40.1779	-21.9296	30.0	2019272	CTD009	4410.2	9	30.2	1432109	15	15	275695.5		1.4		188843.4		1.37		2238.81		153701.73		1535.07		363.5		1582.7406111489374
38	2019-10-21T04:30:00	40.1779	-21.9296	40.2	2019272	CTD009	4410.2	9	40.5	1432106	14	14	273889.2		0.0		179034.2		0.0		2236.07		154952.84		1578.97		358.0		1582.7406111489374
39	2019-10-23T04:38:00	35.9228	-26.8793	4.7	2019293	CTD010	3772.7	10	4.7	1432202	22	22	180747.4		2.4		123564.8		1.22		1740.31		171238.37		689.1		127.3		2225.0917160842
40	2019-10-23T04:38:00	35.9228	-26.8793	12.5	2019293	CTD010	3772.7	10	12.6	1432193	19	19		N	0.0			N	4.9		1809.92		176559.84		660.95		77.1		2225.0917160842
41	2019-10-23T04:38:00	35.9228	-26.8793	22.8	2019293	CTD010	3772.7	10	23.0	1432190	18	18	180407.1		0.0		133589.0		6.12		1864.06		163557.82		725.82		139.5		2225.0917160842
42	2019-10-23T04:38:00	35.9228	-26.8793	32.9	2019293	CTD010	3772.7	10	33.1	1432187	17	17	181666.3		0.0		134902.3		6.12		1956.88		160092.67		585.06		84.5		2225.0917160842
43	2019-10-23T04:38:00	35.9228	-26.8793	37.8	2019293	CTD010	3772.7	10	38.1	1432184	16	16	177157.0		0.0		131516.1		1.22		1670.69		162335.74		588.74		116.3		2225.0917160842
44	2019-10-23T12:24:00	35.0914	-27.6246	6.7	2019300	CTD011	2560.4	11	6.7	1432271	21	21	220803.8		3.7		106712.5		3.67		1137.0		173736.67		388.0		215.4		2339.662859997411
45	2019-10-23T12:24:00	35.0914	-27.6246	31.7	2019300	CTD011	2560.4	11	31.9	1432265	19	19	224173.1		0.0		105768.8		2.45		1229.82		170248.33		368.42		227.7		2339.662859997411
46	2019-10-24T05:34:00	33.1786	-29.3349	3.7	2019321	CTD012	1401.8	12	3.7	1432346	22	22	239274.8		1.3		137165.7		1.31		1886.08		181875.62		504.63		138.9		2604.5614534591064
47	2019-10-24T05:34:00	33.1786	-29.3349	13.9	2019321	CTD012	1401.8	12	14.0	1432337	19	19	232906.4		0.0		143450.4		9.18		1664.67		181531.2		482.35		121.9		2604.5614534591064
48	2019-10-24T05:34:00	33.1786	-29.3349	24.8	2019321	CTD012	1401.8	12	25.0	1432334	18	18	233646.1		1.3		149731.9		3.93		1746.68		168853.46		508.57		128.5		2604.5614534591064
49	2019-10-24T05:34:00	33.1786	-29.3349	34.8	2019321	CTD012	1401.8	12	35.1	1432331	17	17	233032.7		5.2		155678.8		5.24		1902.48		172420.61		558.37		146.8		2604.5614534591064
50	2019-10-24T05:34:00	33.1786	-29.3349	42.2	2019321	CTD012	1401.8	12	42.5	1432328	16	16	237885.7		1.3		158562.0		7.86		1795.88		169156.87		592.45		161.2		2604.5614534591064
51	2019-10-24T13:18:00	32.4019	-30.0237	6.7	2019335	CTD013	3497.5	13	6.7	1430498	21	21	239671.7		1.3		160269.3		5.24		1295.66		153084.18		389.29		175.6		2712.4045085890925
52	2019-10-24T13:18:00	32.4019	-30.0237	31.9	2019335	CTD013	3497.5	13	32.1	1430492	19	19	234367.7		1.3		156703.8		1.31		1287.46		155232.67		374.87		184.8		2712.4045085890925
53	2019-10-25T13:30:00	30.2677	-31.8607	19.2	2019356	CTD014	4209.9	14	19.3	1430570	21	21	238801.2		1.3		156885.5		3.87		2709.83		63709.17		250.08		180.5		3007.274278282111
54	2019-10-25T13:30:00	30.2677	-31.8607	42.4	2019356	CTD014	4209.9	14	42.7	1430564	19	19	238995.8		0.0		156321.1		7.73		2613.34		63733.29		252.66		217.9		3007.274278282111
55	2019-10-26T05:33:00	28.761	-33.0296	7.6	2019370	CTD015	4660.7	15	7.7	1430645	22	22	226571.2		1.3		166194.5		1.35		1703.06		94479.63		140.21		144.3		3209.6410011436205
56	2019-10-26T05:33:00	28.761	-33.0296	17.0	2019370	CTD015	4660.7	15	17.1	1430633	18	18	226076.3		0.0		171898.1		9.44		1831.59		92005.37		370.75		137.5		3209.6410011436205
57	2019-10-26T05:33:00	28.761	-33.0296	31.5	2019370	CTD015	4660.7	15	31.7	1430630	17	17	225351.7		0.0		178074.1		8.09		1735.19		91651.91		417.93		159.1		3209.6410011436205
58	2019-10-26T05:33:00	28.761	-33.0296	42.2	2019370	CTD015	4660.7	15	42.5	1430627	16	16	230070.5		0.0		169401.4		4.04		1678.96		94053.86		465.12		138.9		3209.6410011436205
59	2019-10-26T13:27:00	27.9542	-33.6847	6.8	2019377	CTD016	4930.7	16	6.8	1430687	21	21	239525.7		0.0		125039.9		4.04		1349.59		138727.04		492.08		156.4		3320.0227185569383
60	2019-10-26T13:27:00	27.9542	-33.6847	41.6	2019377	CTD016	4930.7	16	41.9	1430681	19	19	237351.8		1.3		108714.6		5.39		1470.09		148286.66		427.37		140.2		3320.0227185569383
61	2019-10-27T05:31:00	26.1399	-35.1948	6.6	2019398	CTD017	5460.6	17	6.6	1430762	22	22	222031.8		1.3		195116.1		2.68		3229.69		66755.13		553.37		162.1		3571.425997936321
62	2019-10-27T05:31:00	26.1399	-35.1948	19.2	2019398	CTD017	5460.6	17	19.3	1430753	19	19	224965.0		2.7		190745.3		0.0		3320.78		71144.19		507.82		104.5		3571.425997936321
63	2019-10-27T05:31:00	26.1399	-35.1948	33.4	2019398	CTD017	5460.6	17	33.6	1430750	18	18	225092.6		2.7		185965.3		2.68		3279.37		70754.97		589.55		175.5		3571.425997936321
64	2019-10-27T05:31:00	26.1399	-35.1948	48.7	2019398	CTD017	5460.6	17	49.0	1430747	17	17	221303.1		1.3		184083.8		5.36		3577.5		72957.78		475.66		136.7		3571.425997936321
65	2019-10-27T13:17:00	25.3005	-35.9044	6.7	2019419	CTD018	5070.4	18	6.7	1430831	21	21	259799.3		0.0		231195.5		4.02		316.21		37597.31		426.09		160.8		3688.8795908245856
66	2019-10-27T13:17:00	25.3005	-35.9044	26.1	2019419	CTD018	5070.4	18	26.3	1430825	19	19	256410.6		2.7		230726.6		8.04		302.82		35273.94		456.9		197.0		3688.8795908245856
67	2019-10-28T05:29:00	23.4191	-37.5316	6.4	2019440	CTD019	5661.5	19	6.4	1430906	22	22	241206.4		0.0		201280.0		6.64		834.1		112983.93		507.0		197.8		3955.5063570402917
68	2019-10-28T05:29:00	23.4191	-37.5316	16.5	2019440	CTD019	5661.5	19	16.6	1430897	19	19	239262.3		1.3		198150.1		2.65		991.01		114866.86		479.13		193.8		3955.5063570402917
69	2019-10-28T05:29:00	23.4191	-37.5316	31.1	2019440	CTD019	5661.5	19	31.3	1430894	18	18	241969.4		1.3		202771.5		6.64		751.52		110539.43		534.87		274.7		3955.5063570402917
70	2019-10-28T05:29:00	23.4191	-37.5316	46.4	2019440	CTD019	5661.5	19	46.7	1430891	17	17	230105.3		0.0		269121.6		3.98		941.46		111423.08		501.69		200.4		3955.5063570402917
71	2019-10-28T13:22:00	22.5877	-37.6994	7.1	2019454	CTD020	6395.5	20	7.1	1430975	21	21	250908.4		1.3		212037.5		5.31		1213.99		153318.23		456.57		199.1		4049.6389604046612
72	2019-10-28T13:22:00	22.5877	-37.6994	27.4	2019454	CTD020	6395.5	20	27.6	1430969	19	19	256468.0		0.0		199288.1		3.98		1354.39		158768.81		428.69		205.7		4049.6389604046612
73	2019-10-29T13:23:00	19.7987	-34.7776	5.0	2019468	CTD021	5267.6	21	5.0	1431047	21	21	281522.5		2.7		130899.8		2.65		1428.71		285767.33		404.8		171.2		4483.629014791333
74	2019-10-29T13:23:00	19.7987	-34.7776	21.6	2019468	CTD021	5267.6	21	21.7	1431041	19	19	269022.5		0.0		109763.1		3.98		1849.89		314531.53		460.55		220.3		4483.629014791333
75	2019-10-29T13:23:00	19.7987	-34.7776	35.8	2019468	CTD021	5267.6	21	36.0	1431038	18	18	299255.0		2.7		189668.6		2.65		2147.2		272355.6		366.31		285.4		4483.629014791333
76	2019-10-30T05:28:00	18.0571	-32.9731	8.4	2019489	CTD022	5025.4	22	8.5	1431122	22	22	324229.2		2.6		193217.3		2.61		2997.16		354560.95		697.3		217.7		4755.086840733601
77	2019-10-30T05:28:00	18.0571	-32.9731	18.5	2019489	CTD022	5025.4	22	18.6	1431113	19	19	289377.3		1.3		134761.4		5.21		2411.51		355835.61		503.1		192.9		4755.086840733601
78	2019-10-30T05:28:00	18.0571	-32.9731	28.5	2019489	CTD022	5025.4	22	28.7	1431110	18	18	304117.5		1.3		170254.7		1.3		2273.71		305848.44		559.14		263.3		4755.086840733601
79	2019-10-30T05:28:00	18.0571	-32.9731	38.5	2019489	CTD022	5025.4	22	38.7	1431107	17	17	318369.3		1.3		136557.8		6.52		2308.16		360761.98		544.8		233.3		4755.086840733601
80	2019-10-30T05:28:00	18.0571	-32.9731	48.1	2019489	CTD022	5025.4	22	48.4	1431104	16	16	328226.2		0.0			N	1.3		3582.82		517475.72		490.06		281.5		4755.086840733601
81	2019-10-30T13:18:00	17.2789	-32.1512	7.2	2019503	CTD023	4925.4	23	7.2	1431191	21	21	381301.2		5.2		276607.2		0.0		3445.02		505590.42		772.89		136.9		4877.984691341901
82	2019-10-30T13:18:00	17.2789	-32.1512	26.7	2019503	CTD023	4925.4	23	26.9	1431185	19	19	476039.1		0.0		296174.8		5.21		3961.77		595780.91		585.21		269.8		4877.984691341901
83	2019-10-30T13:18:00	17.2789	-32.1512	41.9	2019503	CTD023	4925.4	23	42.2	1431182	18	18	393655.0		3.9		210724.7		0.0		4650.77		473103.92		582.6		404.0		4877.984691341901
84	2019-10-31T05:25:00	15.5909	-30.4263	6.2	2019524	CTD024	5131.8	24	6.2	1431461	23	23	320743.5		0.0		193378.5		7.75		18060.0		301420.0		922.7		166.7		5141.090418039646
85	2019-10-31T05:25:00	15.5909	-30.4263	9.2	2019524	CTD024	5131.8	24	9.3	1431257	19	19	316046.5		1.3		156044.0		1.29		17465.0		322525.0		824.48		131.8		5141.090418039646
86	2019-10-31T05:25:00	15.5909	-30.4263	16.2	2019524	CTD024	5131.8	24	16.3	1431254	18	18	314160.0		5.2		162214.5		3.88		17605.0		309400.0		918.82		211.9		5141.090418039646
87	2019-10-31T05:25:00	15.5909	-30.4263	23.6	2019524	CTD024	5131.8	24	23.7	1431251	17	17	318010.0		1.3		175028.0		1.29		17920.0		315945.0		874.88		133.1		5141.090418039646
88	2019-10-31T05:25:00	15.5909	-30.4263	28.4	2019524	CTD024	5131.8	24	28.6	1431248	16	16	312620.0		6.5		194715.5		5.17		16800.0		289870.0		927.86		219.7		5141.090418039646
89	2019-10-31T05:25:00	15.5909	-30.4263	38.5	2019524	CTD024	5131.8	24	38.7	1431245	15	15	319434.5		1.3		161490.0		3.88		17990.0		312935.0		827.07		208.1		5141.090418039646
90	2019-10-31T05:25:00	15.5909	-30.4263	48.6	2019524	CTD024	5131.8	24	48.9	1431242	14	14	279895.0		2.6		214546.1		1.29		943.37		94820.53		1275.49		670.7		5141.090418039646
91	2019-10-31T13:20:00	14.7383	-29.6844	8.0	2019538	CTD025	5402.4	25	8.0	1431290	24	24	258951.0		2.6		253718.5		5.17		21560.0		307265.0		750.82		159.0		5265.031746931246
92	2019-10-31T13:20:00	14.7383	-29.6844	20.5	2019538	CTD025	5402.4	25	20.6	1431275	19	19	267190.0		7.8		265615.0		12.92		18550.0		303345.0		851.62		223.6		5265.031746931246
93	2019-10-31T13:20:00	14.7383	-29.6844	33.1	2019538	CTD025	5402.4	25	33.3	1431272	18	18	264225.5		0.0		202216.0		0.0		4760.0		340340.0		412.24		368.3		5265.031746931246
94	2019-11-01T05:26:00	12.7436	-28.5015	5.2	2019559	CTD026	5467.6	26	5.2	1431362	24	24	680175.3		2.6		531263.3		5.26		31765.79		505409.86		1959.94		155.2		5521.281977808104
95	2019-11-01T05:26:00	12.7436	-28.5015	7.8	2019559	CTD026	5467.6	26	7.8	1431344	18	18	676685.6		2.6		481896.6		11.84		37533.9		569312.25		1883.65		173.6		5521.281977808104
96	2019-11-01T05:26:00	12.7436	-28.5015	12.2	2019559	CTD026	5467.6	26	12.3	1431341	17	17	679631.4		7.9		566564.2		14.47		31724.59		502237.4		2004.66		296.0		5521.281977808104
97	2019-11-01T05:26:00	12.7436	-28.5015	19.4	2019559	CTD026	5467.6	26	19.5	1431338	16	16	676866.9		1.3		483734.1		9.21		36874.69		568859.04		1954.68		224.9		5521.281977808104
98	2019-11-01T05:26:00	12.7436	-28.5015	25.2	2019559	CTD026	5467.6	26	25.3	1431335	15	15	700615.0		0.0		588145.1		6.58		50264.94		569435.85		2545.29		418.3		5521.281977808104
99	2019-11-01T05:26:00	12.7436	-28.5015	32.5	2019559	CTD026	5467.6	26	32.7	1431332	14	14	915254.5		10.5		1013124.4		5.26		134652.82		397346.42		8130.47		1453.5		5521.281977808104
100	2019-11-01T05:26:00	12.7436	-28.5015	42.5	2019559	CTD026	5467.6	26	42.7	1431323	11	11	823661.1		100.0		738059.9		5.26		93877.24		184700.13		15721.62		2067.8		5521.281977808104
101	2019-11-01T05:26:00	12.7436	-28.5015	48.3	2019559	CTD026	5467.6	26	48.6	1431314	8	8	548427.6		60.5		502138.7		7.89		14172.09		95384.69		11858.3		1528.5		5521.281977808104
102	2019-11-01T13:19:00	11.8449	-27.9608	7.2	2019573	CTD027	5598.0	27	7.2	1431422	20	20	516929.6		5.3		332848.7		2.63		63613.99		169458.77		1064.16		223.6		5637.327728281905
103	2019-11-01T13:19:00	11.8449	-27.9608	13.5	2019573	CTD027	5598.0	27	13.6	1431419	19	19	494314.5		1.3		312025.8		9.21		64973.62		175597.69		939.19		297.3		5637.327728281905
104	2019-11-01T13:19:00	11.8449	-27.9608	22.5	2019573	CTD027	5598.0	27	22.6	1431416	18	18	450036.0		6.6		296184.1		11.84		45156.04		131718.86		670.85		535.4		5637.327728281905
105	2019-11-01T13:19:00	11.8449	-27.9608	36.5	2019573	CTD027	5598.0	27	36.7	1431413	17	17	580650.7		13.2		325012.3		9.21		41035.97		234679.59		993.12		958.9		5637.327728281905
106	2019-11-02T05:24:00	9.8836	-26.7934	8.0	2019594	CTD028	5497.4	28	8.0	1428479	19	19	480297.8		2.5		329768.8		8.88		24323.83		427730.14		1614.06		250.0		5890.218648760631
107	2019-11-02T05:24:00	9.8836	-26.7934	14.0	2019594	CTD028	5497.4	28	14.1	1428476	18	18	455651.9		0.0		277816.5		5.08		25735.48		475364.3		1444.03		175.1		5890.218648760631
108	2019-11-02T05:24:00	9.8836	-26.7934	24.2	2019594	CTD028	5497.4	28	24.3	1428473	17	17	448166.5		6.3		299820.1		5.08		22622.61		436525.81		1558.23		271.5		5890.218648760631
109	2019-11-02T05:24:00	9.8836	-26.7934	31.1	2019594	CTD028	5497.4	28	31.3	1428470	16	16	532456.5		5.1		316043.2		5.08		37390.64		566470.06		1661.01		510.1		5890.218648760631
110	2019-11-02T05:24:00	9.8836	-26.7934	40.3	2019594	CTD028	5497.4	28	40.5	1428467	15	15	532138.0		48.2		467155.0		3.81		47272.2		321783.95		2554.33		1235.9		5890.218648760631
111	2019-11-02T05:24:00	9.8836	-26.7934	47.4	2019594	CTD028	5497.4	28	47.7	1428458	12	12	689330.7		63.4		498374.2		3.81		43724.97		181632.38		4565.57		48.2		5890.218648760631
112	2019-11-02T13:23:00	8.8917	-26.1995	3.9	2019608	CTD029	4987.9	29	3.9	1428563	23	23	387805.8		8.9		264557.8		3.81		16939.81		239292.88		1017.67		175.1		6018.460510535228
113	2019-11-02T13:23:00	8.8917	-26.1995	9.1	2019608	CTD029	4987.9	29	9.2	1428557	21	21	408828.5		3.8		271369.9		2.54		14840.43		264521.61		969.45		203.0		6018.460510535228
114	2019-11-02T13:23:00	8.8917	-26.1995	16.0	2019608	CTD029	4987.9	29	16.1	1428554	20	20	366862.7		1.3		245786.5		0.0		15781.53		249029.65		1091.27		172.6		6018.460510535228
115	2019-11-02T13:23:00	8.8917	-26.1995	26.2	2019608	CTD029	4987.9	29	26.3	1428551	19	19	363677.4		15.2		243144.2		1.27		15781.53		298654.6		936.46		210.6		6018.460510535228
116	2019-11-02T13:23:00	8.8917	-26.1995	37.1	2019608	CTD029	4987.9	29	37.3	1428545	17	17	457801.9		2.5		333417.4		1.27		9772.97		315123.85		1173.75		534.2		6018.460510535228
117	2019-11-03T05:26:00	6.7496	-24.9995	7.2	2019629	CTD030	4417.3	30	7.2	1428632	22	22	423615.5		2.7		245960.0		1.35		20062.21		240643.33		1111.79		207.8		6291.1744487748365
118	2019-11-03T05:26:00	6.7496	-24.9995	13.7	2019629	CTD030	4417.3	30	13.8	1428623	19	19	433192.4		1.3		209679.4		5.4		19752.51		283176.6		1117.18		180.8		6291.1744487748365
119	2019-11-03T05:26:00	6.7496	-24.9995	23.5	2019629	CTD030	4417.3	30	23.6	1428620	18	18	384323.9		4.0		165191.5		4.05		14590.7		336687.31		1153.61		257.7		6291.1744487748365
120	2019-11-03T05:26:00	6.7496	-24.9995	32.3	2019629	CTD030	4417.3	30	32.5	1428617	17	17	365397.3		1.3		152201.0		0.0		12422.74		323266.62		971.46		284.7		6291.1744487748365
121	2019-11-03T05:26:00	6.7496	-24.9995	39.3	2019629	CTD030	4417.3	30	39.5	1428611	15	15	342041.8		4.0		142978.5		4.05		9600.96		302378.52		2846.93		712.4		6291.1744487748365
122	2019-11-03T05:26:00	6.7496	-24.9995	49.9	2019629	CTD030	4417.3	30	50.2	1428602	12	12	324932.2		0.0		278815.0		1.35		693.52		121395.13		8297.92		2234.4		6291.1744487748365
123	2019-11-03T13:13:00	5.5217	-25.0018	7.0	2019643	CTD031	4082.0	31	7.0	1428707	23	23	327506.2		6.7		244845.0		2.7		20440.75		229115.3		758.28		156.5		6427.860952533785
124	2019-11-03T13:13:00	5.5217	-25.0018	11.1	2019643	CTD031	4082.0	31	11.2	1428698	20	20	302712.3		2.7		237195.2		2.7		19718.09		237752.72		843.28		132.2		6427.860952533785
125	2019-11-03T13:13:00	5.5217	-25.0018	19.6	2019643	CTD031	4082.0	31	19.7	1428695	19	19	354230.6		13.5		261593.4		6.75		14866.0		271579.75		841.93		287.4		6427.860952533785
126	2019-11-03T13:13:00	5.5217	-25.0018	32.3	2019643	CTD031	4082.0	31	32.5	1428692	18	18	310926.5		1.3		190126.5		4.05		8947.13		307024.14		866.22		306.3		6427.860952533785
127	2019-11-04T05:24:00	2.8791	-24.9946	4.3	2019664	CTD032	4276.4	32	4.3	1428773	21	21	484533.1		1.3		174305.2		1.33		40981.41		393611.35		887.98		188.0		6722.028606176948
128	2019-11-04T05:24:00	2.8791	-24.9946	11.5	2019664	CTD032	4276.4	32	11.6	1428767	19	19	460445.1		1.3		168681.7		1.33		42487.11		413643.8		846.65		197.3		6722.028606176948
129	2019-11-04T05:24:00	2.8791	-24.9946	18.6	2019664	CTD032	4276.4	32	18.7	1428764	18	18	473227.2		1.3		181080.9		5.33		33485.61		378848.88		1166.65		232.0		6722.028606176948
130	2019-11-04T05:24:00	2.8791	-24.9946	26.4	2019664	CTD032	4276.4	32	26.5	1428761	17	17	475171.6		4.0		134960.4		1.33		18297.61		327818.52		855.98		202.7		6722.028606176948
131	2019-11-04T05:24:00	2.8791	-24.9946	42.4	2019664	CTD032	4276.4	32	42.6	1428755	15	15	503004.2		6.7		190288.6		1.33		8150.46		453414.09		607.99		328.0		6722.028606176948
132	2019-11-04T13:16:00	1.6767	-25.0088	4.2	2019678	CTD033	3782.7	33	4.2	1428848	22	22	312433.8		12.0		166070.4		5.33		10245.35		174956.56		549.32		180.0		6855.885605601121
133	2019-11-04T13:16:00	1.6767	-25.0088	11.4	2019678	CTD033	3782.7	33	11.5	1428842	20	20	311112.3		16.0		185932.9		4.0		7986.79		143696.79		337.33		173.3		6855.885605601121
134	2019-11-04T13:16:00	1.6767	-25.0088	20.2	2019678	CTD033	3782.7	33	20.3	1428839	19	19	308212.2		1.3		186572.2		4.0		6482.55		115726.42		365.33		228.0		6855.885605601121
135	2019-11-04T13:16:00	1.6767	-25.0088	34.3	2019678	CTD033	3782.7	33	34.5	1428836	18	18	313278.1		5.3		174401.4		2.67		5414.64		142198.91		240.0		244.0		6855.885605601121
136	2019-11-05T04:28:00	-0.5809	-24.9986	3.9	2019699	CTD034	3002.2	34	3.9	1428926	24	24	481060.0		2.7		332229.5		1.34		8475.63		379511.41		2082.44		192.6		7107.197654605981
137	2019-11-05T04:28:00	-0.5809	-24.9986	10.7	2019699	CTD034	3002.2	34	10.8	1428908	18	18	493671.3		1.3		262547.7		1.34		9799.95		421397.67		1836.35		136.4		7107.197654605981
138	2019-11-05T04:28:00	-0.5809	-24.9986	20.1	2019699	CTD034	3002.2	34	20.2	1428905	17	17	477314.1		1.3		352620.2		2.67		8437.79		369106.07		2143.96		175.2		7107.197654605981
139	2019-11-05T04:28:00	-0.5809	-24.9986	34.3	2019699	CTD034	3002.2	34	34.5	1428902	16	16	454131.0		1.3		270285.5		1.34		16686.39		506872.87		2773.91		231.4		7107.197654605981
140	2019-11-05T04:28:00	-0.5809	-24.9986	45.5	2019699	CTD034	3002.2	34	45.8	1428899	15	15	434527.3		10.7		295674.6		2.67		23648.52		522386.3		3934.84		370.5		7107.197654605981
141	2019-11-06T05:25:00	-4.3004	-24.9988	3.9	2019720	CTD035	5035.5	36	3.9	1428992	22	22	354070.4		2.6		222658.9		1.3		2081.21		353905.88		1313.76		172.0		7521.241607508588
142	2019-11-06T05:25:00	-4.3004	-24.9988	10.9	2019720	CTD035	5035.5	36	11.0	1428983	19	19	357172.0		0.0		204804.2		1.3		1812.66		377235.54		1217.31		142.1		7521.241607508588
143	2019-11-06T05:25:00	-4.3004	-24.9988	18.6	2019720	CTD035	5035.5	36	18.7	1428980	18	18	362895.4		1.3		229882.7		1.3		1409.85		362566.39		1300.72		165.5		7521.241607508588
144	2019-11-06T05:25:00	-4.3004	-24.9988	25.9	2019720	CTD035	5035.5	36	26.0	1428977	17	17	367880.2		2.6		197456.2		10.43		2383.32		393650.22		1260.32		192.9		7521.241607508588
145	2019-11-06T05:25:00	-4.3004	-24.9988	41.9	2019720	CTD035	5035.5	36	42.1	1428971	15	15	365443.2		1.3		224219.8		5.21		2014.07		388044.39		1325.49		194.2		7521.241607508588
146	2019-11-06T11:08:00	-5.0436	-25.0015	3.1	2019734	CTD036	5133.1	37	3.1	1429058	22	22	355399.7		5.2		132885.1		1.3		1846.23		382472.13		918.85		168.1		7603.973018327088
147	2019-11-06T11:08:00	-5.0436	-25.0015	12.5	2019734	CTD036	5133.1	37	12.6	1429052	20	20	356950.5		2.6		110367.7		1.3		1812.66		402881.38		931.88		204.6		7603.973018327088
148	2019-11-06T11:08:00	-5.0436	-25.0015	21.5	2019734	CTD036	5133.1	37	21.6	1429049	19	19	373677.4		2.6		179463.8		2.61		1745.53		327722.96		914.94		238.5		7603.973018327088
149	2019-11-06T11:08:00	-5.0436	-25.0015	37.8	2019734	CTD036	5133.1	37	38.0	1429046	18	18	367067.8		1.3		154338.3		2.61		1745.53		348232.92		901.9		235.9		7603.973018327088
150	2019-11-07T05:23:00	-7.3945	-25.0082	4.4	2019762	CTD037	5665.6	39	4.4	1429127	21	21	333460.5		1.3		226464.9		6.52		2083.72		286619.83		1236.86		222.9		7865.6694383088425
151	2019-11-07T05:23:00	-7.3945	-25.0082	13.3	2019762	CTD037	5665.6	39	13.4	1429118	18	18	335792.1		0.0		168379.3		0.0		2155.58		351430.83		1103.92		217.7		7865.6694383088425
152	2019-11-07T05:23:00	-7.3945	-25.0082	22.5	2019762	CTD037	5665.6	39	22.6	1429115	17	17	346383.2		1.3		199049.5		5.21		1868.17		315001.59		1291.6		243.7		7865.6694383088425
153	2019-11-07T05:23:00	-7.3945	-25.0082	38.6	2019762	CTD037	5665.6	39	38.8	1429112	16	16	346027.5		0.0		170750.4		2.61		1940.02		342557.04		1272.05		207.2		7865.6694383088425
154	2019-11-07T13:22:00	-8.4064	-24.9988	4.8	2019769	CTD038	5686.8	40	4.8	1429202	22	22	318285.2		10.4		254508.9		3.91		2407.06		249795.4		890.17		172.0		7978.315979716523
155	2019-11-07T13:22:00	-8.4064	-24.9988	15.9	2019769	CTD038	5686.8	40	16.0	1429196	20	20	314412.4		5.2		192895.4		1.3		2155.58		299409.58		993.14		215.0		7978.315979716523
156	2019-11-07T13:22:00	-8.4064	-24.9988	27.1	2019769	CTD038	5686.8	40	27.3	1429193	19	19	321921.0		10.4		194185.1		1.3		2550.77		291362.1		1011.38		243.7		7978.315979716523
157	2019-11-07T13:22:00	-8.4064	-24.9988	45.9	2019769	CTD038	5686.8	40	46.2	1429190	18	18	331998.3		5.2		190175.7		6.52		2299.28		299337.73		956.64		254.1		7978.315979716523
158	2019-11-08T05:02:00	-10.6681	-25.0008	4.8	2019797	CTD039	5029.0	42	4.8	1429271	21	21	600080.6		0.0		626774.2		8.14		2157.2		334052.69		1165.15		162.8		8230.081959824649
159	2019-11-08T05:02:00	-10.6681	-25.0008	16.0	2019797	CTD039	5029.0	42	16.1	1429265	19	19	603448.6		0.0		649619.6		6.78		2087.61		346334.81		1071.56		142.4		8230.081959824649
160	2019-11-08T05:02:00	-10.6681	-25.0008	27.3	2019797	CTD039	5029.0	42	27.5	1429262	18	18	609916.7		1.4		651053.1		5.43		2087.61		330816.9		1123.1		153.3		8230.081959824649
161	2019-11-08T05:02:00	-10.6681	-25.0008	46.3	2019797	CTD039	5029.0	42	46.6	1429259	17	17	595602.6		1.4		616426.6		4.07		2713.9		362061.49		1052.57		160.1		8230.081959824649
162	2019-11-08T13:18:00	-11.882	-25.0077	4.4	2019811	CTD040	5802.1	43	4.4	1429346	22	22	245768.2		23.1		52898.4		2.71		2644.31		324588.85		919.64		104.4		8365.21188664178
163	2019-11-08T13:18:00	-11.882	-25.0077	17.7	2019811	CTD040	5802.1	43	17.8	1429340	20	20	251007.9		29.8		30474.4		4.07		1844.06		333704.76		765.01		123.4		8365.21188664178
164	2019-11-08T13:18:00	-11.882	-25.0077	32.6	2019811	CTD040	5802.1	43	32.8	1429337	19	19	249897.0		13.6		56043.6		2.71		2331.17		310462.68		820.62		162.8		8365.21188664178
165	2019-11-09T04:59:00	-14.2715	-24.9942	4.7	2018922	CTD041	4833.5	44	4.7	1429415	21	21	217615.2		2.7		28879.1		0.0		1648.04		392162.21		977.97		115.3		8631.208124152861
166	2019-11-09T04:59:00	-14.2715	-24.9942	21.7	2018922	CTD041	4833.5	44	21.8	1429409	19	19	215617.9		4.1		20904.7		5.43		1963.62		391601.18		857.25		122.1		8631.208124152861
167	2019-11-09T04:59:00	-14.2715	-24.9942	38.8	2018922	CTD041	4833.5	44	39.0	1429406	18	18	215368.2		1.4		73872.9		4.07		1753.23		327608.33		948.12		128.9		8631.208124152861
168	2019-11-09T04:59:00	-14.2715	-24.9942	47.7	2018922	CTD041	4833.5	44	48.0	1429403	17	17	264015.2		6.8		98060.8		2.71		2384.39		381607.78		755.52		189.9		8631.208124152861
169	2019-11-09T13:19:00	-15.4425	-25.0034	4.1	2018943	CTD042	5103.9	45	4.1	1429490	22	22	256352.3		9.5		300737.5		1.36		1440.4		70116.8		748.73		101.7		8761.564206352274
170	2019-11-09T13:19:00	-15.4425	-25.0034	17.3	2018943	CTD042	5103.9	45	17.4	1429484	20	20	258253.6		14.9		276306.6		6.78		803.13		81299.52		659.21		128.9		8761.564206352274
171	2019-11-09T13:19:00	-15.4425	-25.0034	32.3	2018943	CTD042	5103.9	45	32.5	1429481	19	19	261422.5		14.9		235678.7		5.43		977.72		119256.17		731.1		189.9		8761.564206352274
172	2019-11-11T04:56:00	-20.2463	-24.9956	4.7	2018964	CTD043	5179.3	47	4.7	1429559	21	21	231807.9		21.6		17635.9		21.62		2291.26		326786.09		10483.61		1318.6		9296.309928575054
173	2019-11-11T04:56:00	-20.2463	-24.9956	22.9	2018964	CTD043	5179.3	47	23.0	1429553	19	19	229541.7		43.2		51726.7		21.62		3026.2		312260.34		16341.47		1902.2		9296.309928575054
174	2019-11-11T04:56:00	-20.2463	-24.9956	41.0	2018964	CTD043	5179.3	47	41.3	1429550	18	18	222435.8		0.0		123029.9		43.23		2420.96		262457.78		25355.21		2550.7		9296.309928575054
175	2019-11-11T13:16:00	-21.4374	-24.8375	4.1	2018985	CTD044	5210.6	48	4.1	1429634	22	22	286773.5		4.1		206738.0		6.84		2357.01		105314.87		771.35		125.8		9429.915989246378
176	2019-11-11T13:16:00	-21.4374	-24.8375	17.4	2018985	CTD044	5210.6	48	17.5	1429628	20	20	303328.5		0.0		198968.6		4.36		2653.82		114708.01		999.55		91.7		9429.915989246378
177	2019-11-11T13:16:00	-21.4374	-24.8375	32.2	2018985	CTD044	5210.6	48	32.4	1429625	19	19	324473.5		0.0		193372.9		0.0		3343.47		125279.65		907.89		135.3		9429.915989246378
178	2019-11-12T04:27:00	-23.7258	-24.9208	4.5	2019013	CTD045	5179.2	50	4.5	1429703	21	21	265042.8		0.0		59401.3		1.37		2729.44		271579.43		987.43		143.6		9684.79788181848
179	2019-11-12T04:27:00	-23.7258	-24.9208	23.3	2019013	CTD045	5179.2	50	23.4	1429697	19	19	271615.9		0.0		75010.1		1.37		1933.35		257136.13		958.71		110.8		9684.79788181848
180	2019-11-12T04:27:00	-23.7258	-24.9208	43.4	2019013	CTD045	5179.2	50	43.7	1429694	18	18	274921.9		5.5		222287.8		0.0		2563.47		137445.93		1035.3		184.6		9684.79788181848
181	2019-11-12T12:14:00	-24.735	-25.2048	4.2	2019034	CTD046	5068.1	51	4.2	1429778	22	22	307962.3		4.1		168666.5		1.37		2994.8		156525.89		795.97		212.0		9800.779158885689
182	2019-11-12T12:14:00	-24.735	-25.2048	16.9	2019034	CTD046	5068.1	51	17.0	1429772	20	20	314885.4		13.7		152358.5		2.74		3866.71		167936.47		802.8		161.4		9800.779158885689
183	2019-11-12T12:14:00	-24.735	-25.2048	37.0	2019034	CTD046	5068.1	51	37.2	1429769	19	19	299736.3		4.1		151392.9		4.1		3491.62		216533.25		832.89		291.3		9800.779158885689
184	2019-11-13T04:24:00	-26.7622	-25.8067	5.5	2019055	CTD047	5151.8	52	5.5	1429847	21	21	265775.0		0.0		154855.2		2.59		3115.22		295322.77		964.06		224.2		10034.37145504788
185	2019-11-13T04:24:00	-26.7622	-25.8067	17.2	2019055	CTD047	5151.8	52	17.3	1429838	18	18	270659.6		1.3		149146.9		1.3		3932.96		297853.89		982.21		217.7		10034.37145504788
186	2019-11-13T04:24:00	-26.7622	-25.8067	30.1	2019055	CTD047	5151.8	52	30.3	1429835	17	17	279393.9		2.6		182309.6		1.3		3582.5		265455.61		1166.21		233.2		10034.37145504788
187	2019-11-13T04:24:00	-26.7622	-25.8067	43.9	2019055	CTD047	5151.8	52	44.2	1429832	16	16	274012.6		0.0		179231.6		2.59		3816.14		264988.33		1161.02		203.4		10034.37145504788
188	2019-11-13T12:19:00	-27.7088	-26.0851	8.2	2019062	CTD048	1728.3	53	8.3	1429922	22	22	303320.1		6.5		221465.7		2.59		5089.67		273534.64		703.61		320.1		10143.28742699028
189	2019-11-13T12:19:00	-27.7088	-26.0851	18.4	2019062	CTD048	1728.3	53	18.5	1429913	19	19	310439.9		6.5		248253.7		5.18		3687.9		243325.88		741.19		307.1		10143.28742699028
190	2019-11-13T12:19:00	-27.7088	-26.0851	38.2	2019062	CTD048	1728.3	53	38.5	1429910	18	18	306217.7		5.2		233893.5		3.89		4224.15		251830.62		699.72		351.2		10143.28742699028
191	2019-11-14T04:26:00	-30.027	-26.7855	5.1	2019083	CTD049	4875.7	54	5.1	1429991	21	21	218304.9		0.0		19479.7		3.91		3197.44		328319.2		1156.14		169.6		10410.222669347411
192	2019-11-14T04:26:00	-30.027	-26.7855	17.3	2019083	CTD049	4875.7	54	17.4	1429985	19	19	220135.4		0.0		31765.8		3.91		3124.77		316982.81		1209.64		211.4		10410.222669347411
193	2019-11-14T04:26:00	-30.027	-26.7855	29.8	2019083	CTD049	4875.7	54	30.0	1429982	18	18	217866.3		0.0		93020.9		0.0		2289.08		264152.34		1250.09		241.4		10410.222669347411
194	2019-11-14T04:26:00	-30.027	-26.7855	41.1	2019083	CTD049	4875.7	54	41.4	1429976	16	16	213862.2		0.0		64665.9		1.3		3560.79		298633.85		966.93		311.9		10410.222669347411
195	2019-11-14T12:56:00	-31.2118	-27.1502	4.2	2019097	CTD050	1884.1	55	4.2	1430069	23	23	264048.1		6.5		195292.0		3.91		3016.15		193016.07		1101.34		203.6		10546.660051846182
196	2019-11-14T12:56:00	-31.2118	-27.1502	17.2	2019097	CTD050	1884.1	55	17.3	1430057	19	19	263762.1		10.4		186007.9		1.3		3354.16		196604.25		1068.71		263.6		10546.660051846182
197	2019-11-14T12:56:00	-31.2118	-27.1502	37.2	2019097	CTD050	1884.1	55	37.5	1430054	18	18	256688.0		1.3		175057.9		6.52		3102.82		213678.41		1063.49		304.0		10546.660051846182
198	2019-11-15T04:36:00	-33.5988	-27.8907	3.8	2019118	CTD051	4516.0	56	3.8	1430138	22	22	250260.2		5.4		160441.9		4.02		4634.93		175435.98		2018.57		222.4		10821.336640596604
199	2019-11-15T04:36:00	-33.5988	-27.8907	14.6	2019118	CTD051	4516.0	56	14.7	1430129	19	19	243160.1		4.0		274754.6		8.04		4634.93		169865.94		1919.45		152.7		10821.336640596604
200	2019-11-15T04:36:00	-33.5988	-27.8907	26.9	2019118	CTD051	4516.0	56	27.1	1430126	18	18	284873.6		1.3		213798.5		2.68		6505.16		140917.99		2661.52		270.6		10821.336640596604
201	2019-11-15T04:36:00	-33.5988	-27.8907	38.1	2019118	CTD051	4516.0	56	38.4	1430120	16	16	312915.1		4.0		211621.9		2.68		7318.3		163645.38		3049.96		239.8		10821.336640596604
202	2019-11-15T12:56:00	-34.7771	-28.2521	6.5	2019132	CTD052	4074.2	57	6.5	1430213	23	23	239504.3		4.0		156761.1		0.0		3698.01		155710.26		1733.27		218.3		10956.657297283418
203	2019-11-15T12:56:00	-34.7771	-28.2521	23.1	2019132	CTD052	4074.2	57	23.3	1430201	19	19	242969.9		0.0		172970.8		0.0		3947.75		139948.09		1651.56		233.1		10956.657297283418
204	2019-11-15T12:56:00	-34.7771	-28.2521	43.1	2019132	CTD052	4074.2	57	43.4	1430198	18	18	332229.3		5.4		255902.3		5.36		7002.21		50052.81		1789.53		499.6		10956.657297283418
205	2019-11-16T04:38:00	-37.0816	-29.017	4.0	2019153	CTD053	4417.4	58	4.0	1430282	22	22	305917.0		7.6		617572.4		20.26		47286.64		23263.49		9024.83		916.7		11222.29126340307
206	2019-11-16T04:38:00	-37.0816	-29.017	9.5	2019153	CTD053	4417.4	58	9.6	1430273	19	19	297225.7		11.4		626956.0		13.93		45645.76		21817.59		8598.15		924.3		11222.29126340307
207	2019-11-16T04:38:00	-37.0816	-29.017	15.7	2019153	CTD053	4417.4	58	15.8	1430270	18	18	305065.6		21.5		623932.5		22.79		48031.11		22508.89		8931.13		1093.9		11222.29126340307
208	2019-11-16T04:38:00	-37.0816	-29.017	21.8	2019153	CTD053	4417.4	58	22.0	1430264	16	16	304019.1		12.7		604512.5		13.93		47577.85		22853.27		9128.65		1006.6		11222.29126340307
209	2019-11-16T04:38:00	-37.0816	-29.017	33.4	2019153	CTD053	4417.4	58	33.7	1430261	15	15	303185.4		10.1		597454.1		18.99		41340.99		23058.38		8660.19		1200.3		11222.29126340307
210	2019-11-16T04:38:00	-37.0816	-29.017	44.9	2019153	CTD053	4417.4	58	45.2	1430255	13	13	301500.4		15.2		534319.1		13.93		36357.59		24306.76		7477.64		1553.5		11222.29126340307
211	2019-11-17T04:05:00	-40.3556	-31.0393	4.5	2019174	CTD054	4492.9	60	4.5	1430354	22	22	880058.4		78.5		1208277.0		23.55		185599.29		1211.77		37645.92		3046.4		11626.859610278094
212	2019-11-17T04:05:00	-40.3556	-31.0393	6.9	2019174	CTD054	4492.9	60	7.0	1430345	19	19	797947.1		100.8		1089303.0		30.1		186999.5		1253.64		37382.89		3382.7		11626.859610278094
213	2019-11-17T04:05:00	-40.3556	-31.0393	11.3	2019174	CTD054	4492.9	60	11.4	1430342	18	18	828805.9		89.0		1119935.6		22.25		183055.37		1130.63		37106.77		2966.6		11626.859610278094
214	2019-11-17T04:05:00	-40.3556	-31.0393	19.9	2019174	CTD054	4492.9	60	20.1	1430336	16	16	795621.5		91.6		1125526.4		22.25		191752.35		1154.19		38280.59		2635.5		11626.859610278094
215	2019-11-17T04:05:00	-40.3556	-31.0393	25.8	2019174	CTD054	4492.9	60	26.0	1430330	14	14	787392.5		55.0		1138484.1		18.32		199038.65		1214.38		38738.6		2534.8		11626.859610278094
216	2019-11-17T04:05:00	-40.3556	-31.0393	39.7	2019174	CTD054	4492.9	60	40.0	1430321	11	11	796337.1		100.8		891805.6		2.62		149670.26		837.51		28360.06		1959.0		11626.859610278094
217	2019-11-18T03:38:00	-41.9015	-35.431	5.2	2019195	CTD055	5036.6	62	5.2	1430426	22	22	141058.8		13.1		327378.8		2.61		4962.9		0.0		7595.93		1766.7		12033.320613419875
218	2019-11-18T03:38:00	-41.9015	-35.431	7.8	2019195	CTD055	5036.6	62	7.9	1430417	19	19	140496.6		14.4		308505.0		3.92		4955.06		0.0		7457.42		1756.2		12033.320613419875
219	2019-11-18T03:38:00	-41.9015	-35.431	12.4	2019195	CTD055	5036.6	62	12.5	1430414	18	18	141203.9		14.4		319647.7		2.61		4858.36		0.0		7808.93		1996.7		12033.320613419875
220	2019-11-18T03:38:00	-41.9015	-35.431	17.9	2019195	CTD055	5036.6	62	18.0	1430411	17	17	152250.0		15.7		360199.3		1.31		6042.25		0.0		8125.15		2047.6		12033.320613419875
221	2019-11-18T03:38:00	-41.9015	-35.431	21.9	2019195	CTD055	5036.6	62	22.1	1430405	15	15	224838.0		26.1		424507.5		2.61		16806.96		0.0		11493.86		2252.8		12033.320613419875
222	2019-11-18T03:38:00	-41.9015	-35.431	43.0	2019195	CTD055	5036.6	62	43.3	1430393	11	11	275207.1		43.1		375499.0		1.31		6604.13		0.0		1571.98		774.9		12033.320613419875
