# Supplementary material for: Understanding opposing predictions of Prochlorococcus in a changing climate
Source: Nat Commun. 2023 Mar 15;14:1445. doi: 10.1038/s41467-023-36928-9 (PMC10017810; doi:10.1038/s41467-023-36928-9)
Supplement: Supplementary file 4 — Supplementary Code [file 41467_2023_36928_MOESM4_ESM.zip › Supplemental Code/Cruises/CN11ID.csv]

	time	lat	lon	cruise	prochloro_abundance	prochloro_diameter	prochloro_carbon_content	prochloro_biomass	synecho_abundance	synecho_diameter	synecho_carbon_content	synecho_biomass	croco_abundance	croco_diameter	croco_carbon_content	croco_biomass	picoeuk_abundance	picoeuk_diameter	picoeuk_carbon_content	picoeuk_biomass	unknown_abundance	unknown_diameter	unknown_carbon_content	unknown_biomass	total_biomass	distance
0	2011-09-30T18:22:11	36.797613	-121.846333	CN11ID	67.99990394327935	0.696176991415092	0.0587755376666675	4.0789915570572095																	4.0789915570572095	0.0
1	2011-09-30T18:25:11	36.796928	-121.846833	CN11ID	72.63841930208899	0.692147464539372	0.0579020407436877	4.315358330368215																	4.315358330368215	0.08832218205372512
2	2011-09-30T18:28:12	36.796923	-121.846833	CN11ID	71.48358045677313	0.6891569789069121	0.0572585426120299	4.234946370942229																	4.234946370942229	0.08887876755236278
3	2011-09-30T18:31:12	36.796948	-121.846667	CN11ID	69.82439254404032	0.679770213898758	0.0552680385861664	4.034864899920902																	4.034864899920902	0.10393520854011007
4	2011-09-30T18:34:12	36.796857	-121.846667	CN11ID	71.13138122591236	0.6946637619274878	0.05844672494698599	4.243389097717564																	4.243389097717564	0.11406506461183526
5	2011-09-30T18:37:12	36.796818	-121.846667	CN11ID	77.50432618547171	0.6886566715133778	0.0571515646897755	4.582179392376285																	4.582179392376285	0.11840643149994348
6	2011-09-30T18:40:13	36.796833	-121.846667	CN11ID	78.36891967483912	0.692147464539372	0.0579020407436877	4.681321250831164																	4.681321250831164	0.12007618799506548
7	2011-09-30T18:43:13	36.796843	-121.8465	CN11ID	72.89853120026325	0.6782988507844929	0.0549601987599363	4.197139885983567																	4.197139885983567	0.13500392599857133
8	2011-09-30T18:46:13	36.796847	-121.8465	CN11ID	99.919110428069	0.671995658718632	0.0536521294600519	5.641047680626322																	5.641047680626322	0.1354491943970069
9	2011-09-30T18:49:13	36.79686	-121.8465	CN11ID	96.32365600038547	0.6734435491510379	0.0539509103016719	5.469558253008944																	5.469558253008944	0.13689631669251567
10	2011-09-30T18:52:13	36.796868	-121.8465	CN11ID	92.91479361928651	0.6782988507844929	0.0549601987599363	5.386026193050588																	5.386026193050588	0.13778685349017775
11	2011-09-30T18:55:14	36.796867	-121.8465	CN11ID	77.90083390781858	0.6839432269868391	0.056147787619673095	4.547272548914461																	4.547272548914461	0.1378981705895889
12	2011-09-30T18:58:14	36.796867	-121.8465	CN11ID	74.81642820093819	0.690647003261992	0.057578794953168	4.492652762557391																	4.492652762557391	0.1378981705895889
13	2011-09-30T19:01:14	36.796872	-121.8465	CN11ID	88.2409545614885	0.678054623518434	0.054909120383457	5.060239204492773																	5.060239204492773	0.13845475608822655
14	2011-09-30T19:04:14	36.796848	-121.8465	CN11ID	80.31443130345691	0.6824667211978825	0.05583559689520665	4.649539209009491																	4.649539209009491	0.14112636648121274
15	2011-09-30T19:07:15	36.796873	-121.8465	CN11ID	73.03215709705479	0.692147464539372	0.0579020407436877	4.355840417909254																	4.355840417909254	0.14390929397361008
16	2011-09-30T19:22:16	36.796873	-121.8465	CN11ID	51.69578423282032	0.6911460512353411	0.0576860558051535	3.0957300392101863																	3.0957300392101863	0.14390929397361008
17	2011-09-30T19:46:18	36.796868	-121.8465	CN11ID	45.76207749685803	0.669589922539917	0.0531579998485603	2.570615550946344																	2.570615550946344	0.14446587947224773
18	2011-09-30T19:49:18	36.796865	-121.8465	CN11ID	59.61370474761782	0.65492776758578	0.050206549819866	3.2312261223977594																	3.2312261223977594	0.14479983077048114
19	2011-09-30T19:52:18	36.796857	-121.8465	CN11ID	59.346842309544584	0.662437279613853	0.0517053410912809	3.2597689227705198																	3.2597689227705198	0.14569036756814324
20	2011-09-30T19:58:18	36.796872	-121.8465	CN11ID	59.11071178329136	0.661491775526161	0.0515150128439245	3.2684299460944506																	3.2684299460944506	0.14736012406326526
21	2011-09-30T20:01:19	36.796863	-121.8465	CN11ID	46.64786296527846	0.6671905792857371	0.0526679607911466	2.5914891515270773																	2.5914891515270773	0.14836197796033848
22	2011-09-30T20:04:19	36.796857	-121.8465	CN11ID	38.26718572957249	0.6827119263081479	0.0558874427881177	2.2191185635036783																	2.2191185635036783	0.14902988055838728
23	2011-09-30T20:07:19	36.797673	-121.849167	CN11ID	34.152385380251424	0.70431115053802	0.0605639458179792	2.1132495988093014																	2.1132495988093014	0.40352419014639546
24	2011-09-30T20:10:19	36.794235	-121.858	CN11ID	30.35789671184657	0.6899008068466755	0.05741841425325585	1.7934510844446316																	1.7934510844446316	1.2789783732985505
25	2011-09-30T21:05:41	36.739178	-122.006333	CN11ID	86.70562789964788	0.608264699706629	0.0414896136443906	4.112759177950268																	4.112759177950268	15.85727330139897
26	2011-09-30T21:08:41	36.736662	-122.014	CN11ID	63.67432885416612	0.627721306679435	0.0450005620107038	3.2440914358964323																	3.2440914358964323	16.596348463499595
27	2011-09-30T21:31:35	36.735025	-122.02	CN11ID	44.26099667098575	0.6323670568926141	0.04586497156173805	2.2503191967902128																	2.2503191967902128	17.161775484239257
28	2011-09-30T21:34:35	36.735023	-122.02	CN11ID	42.65555238810797	0.635273265503951	0.0464109272957355	2.1897274716172386																	2.1897274716172386	17.16199811843887
29	2011-09-30T21:37:35	36.735033	-122.02	CN11ID	44.86617764962034	0.634824972953625	0.0463264084138868	2.3499948032912634																	2.3499948032912634	17.163111289436145
30	2011-09-30T21:40:35	36.734995	-122.019833	CN11ID	45.94982645162811	0.6343777480094879	0.0462420908132802	2.374287497617777																	2.374287497617777	17.17859835291132
31	2011-09-30T21:43:36	36.734975	-122.02	CN11ID	48.94342870677424	0.6237585704583299	0.0442714143263659	2.4401253322426983																	2.4401253322426983	17.193661970678317
32	2011-09-30T21:46:36	36.734982	-122.02	CN11ID	49.105788641159144	0.630366221285859	0.0454915613022893	2.526561903012385																	2.526561903012385	17.19444119037657
33	2011-09-30T21:49:36	36.735012	-122.02	CN11ID	48.54553588703171	0.6274994662249771	0.0449596411256607	2.4609074427685456																	2.4609074427685456	17.197780703366814
34	2011-09-30T21:52:36	36.735008	-122.02	CN11ID	46.45435202811838	0.634824972953625	0.0463264084138868	2.3800460933982506																	2.3800460933982506	17.19822597176525
35	2011-09-30T21:55:36	36.735005	-122.02	CN11ID	50.41639887517182	0.6181093541825881	0.0432444580553543	2.457843038805077																	2.457843038805077	17.198559923064273
36	2011-09-30T21:58:37	36.73493300000001	-122.02	CN11ID	48.33830155782354	0.624633798467215	0.0444319792606687	2.440368394165388																	2.440368394165388	17.206574754240858
37	2011-09-30T22:01:37	36.73494	-122.02	CN11ID	47.22789272443225	0.6357226282090339	0.0464956479393206	2.4325751220024143																	2.4325751220024143	17.207353973937526
38	2011-09-30T22:04:37	36.73493	-122.02	CN11ID	47.4966724587569	0.630809353502694	0.0455741991389605	2.423985418918957																	2.423985418918957	17.2084671449348
39	2011-09-30T22:07:37	36.734958	-122.02	CN11ID	48.063848313222465	0.619838753781183	0.0435572837675056	2.3710323342396107																	2.3710323342396107	17.21158402372622
40	2011-09-30T22:10:37	36.734922	-122.02	CN11ID	51.95571135859065	0.6255132101163	0.0445933117045886	2.6222251364685745																	2.6222251364685745	17.215591439315304
41	2011-09-30T22:13:38	36.734942	-122.02	CN11ID	50.893058308294364	0.6384213273269	0.0470064517993225	2.6393713639257355																	2.6393713639257355	17.217817781309062
42	2011-09-30T22:16:38	36.734962	-122.02	CN11ID	51.991533966969975	0.6237585704583299	0.0442714143263659	2.5625741704497003																	2.5625741704497003	17.220044123303612
43	2011-09-30T22:19:38	36.734942	-122.02	CN11ID	51.196058610122954	0.6174630730056865	0.0431278191087396	2.490789470460146																	2.490789470460146	17.222270465298163
44	2011-09-30T22:22:39	36.734953	-122.02	CN11ID	55.4028261313473	0.619838753781183	0.0435572837675056	2.7461311347716992																	2.7461311347716992	17.22349495339564
45	2011-09-30T22:25:39	36.734937	-122.02	CN11ID	56.922466963483714	0.626835001485194	0.0448370733762468	2.875839589475139																	2.875839589475139	17.225276026990965
46	2011-09-30T22:28:39	36.734922	-122.02	CN11ID	57.01618544184806	0.6255132101163	0.0445933117045886	2.8379476963859926																	2.8379476963859926	17.22694578348688
47	2011-09-30T22:31:39	36.734922	-122.02	CN11ID	53.94704526682082	0.6255132101163	0.0445933117045886	2.715003166799914																	2.715003166799914	17.22694578348688
48	2011-09-30T22:40:40	36.73441500000001	-122.023167	CN11ID	43.96779760978154	0.6589020963064495	0.050996256857481145	2.4434352291253614																	2.4434352291253614	17.51505903576553
49	2011-09-30T22:43:40	36.733835	-122.025	CN11ID	42.522886946969344	0.652601335111901	0.0497476979071058	2.3048418721467843																	2.3048418721467843	17.69086842357757
50	2011-09-30T22:46:40	36.733248	-122.026833	CN11ID	37.64722456881333	0.6310314485291679	0.045615616692968194	1.9059641673637733																	1.9059641673637733	17.86696661621802
51	2011-09-30T22:49:40	36.732623	-122.0285	CN11ID	40.70030831650567	0.655393522837494	0.0502987834927685	2.2285980538164667																	2.2285980538164667	18.0311541137222
52	2011-09-30T22:52:40	36.732007	-122.030167	CN11ID	32.377807975273825	0.674412635360992	0.0541513880103315	1.8758075754143235																	1.8758075754143235	18.194920689090875
53	2011-09-30T22:55:41	36.731403	-122.031667	CN11ID	31.40263109748483	0.6671905792857371	0.0526679607911466	1.7659534967299275																	1.7659534967299275	18.344683442441358
54	2011-09-30T22:58:41	36.730705	-122.0335	CN11ID	32.734894904675286	0.653530605266297	0.0499307200640008	1.773627928424393																	1.773627928424393	18.525735278590812
55	2011-09-30T23:01:41	36.730043	-122.035333	CN11ID	26.15951845433135	0.6911460512353411	0.0576860558051535	1.5812059892085806																	1.5812059892085806	18.705105157265074
56	2011-09-30T23:04:42	36.72929	-122.0375	CN11ID	21.703473399074696	0.727884904523015	0.0659329600133877	1.4479727214320837																	1.4479727214320837	18.915827088552142
57	2011-09-30T23:07:42	36.728647	-122.039333	CN11ID	24.719133534072316	0.697187207768718	0.05899609267559585	1.510577843670575																	1.510577843670575	19.0943411923659
58	2011-09-30T23:10:42	36.727315	-122.0425	CN11ID	21.35044298443141	0.7273496846128051	0.0658081072013152	1.4084088268234756																	1.4084088268234756	19.41343870332244
59	2011-09-30T23:16:42	36.728892	-122.046167	CN11ID	25.913727377037944	0.6836962616354529	0.0560955695433581	1.5284509354888522																	1.5284509354888522	19.784725232153665
60	2011-09-30T23:19:43	36.730667	-122.037333	CN11ID	19.93212920037349	0.7327188983950681	0.0670686819940635	1.3322821780085072																	1.3322821780085072	20.59725636232652
61	2011-09-30T23:22:43	36.732475	-122.028	CN11ID	38.78369947708435	0.659605832581098	0.0511370468403632	2.114217690330478																	2.114217690330478	21.453875487944213
62	2011-10-01T02:20:00	36.625992	-122.419	CN11ID	47.724294364995615	0.6681471429382839	0.0528627721599174	2.6084649771378325																	2.6084649771378325	58.31822454934015
63	2011-10-01T02:26:00	36.62597	-122.419	CN11ID	48.051975979999426	0.657261955766364	0.0506695279978274	2.6014443371936333																	2.6014443371936333	58.32067352553274
64	2011-10-01T02:29:00	36.625975	-122.419	CN11ID	59.18792161492508	0.665286902653086	0.0522810246851126	3.2657315496783075																	3.2657315496783075	58.321230111030594
65	2011-10-01T02:32:01	36.625992	-122.418833	CN11ID	49.13084597777668	0.6691078488616479	0.05305935588545599	2.7293445367309235																	2.7293445367309235	58.3362689623942
66	2011-10-01T02:39:50	36.625963	-122.418833	CN11ID	45.44615600884488	0.661019666086814	0.051420297327312695	2.494761124859125																	2.494761124859125	58.339497158285035
67	2011-10-01T03:24:10	36.625783	-122.418833	CN11ID	42.157809257951186	0.6667139726061	0.0525709668925718	2.3321542156872983																	2.3321542156872983	58.359534236229656
68	2011-10-01T03:27:10	36.62579	-122.418833	CN11ID	45.33795460950118	0.670073147014557	0.0532568792925045	2.522133031327237																	2.522133031327237	58.36031345592792
69	2011-10-01T03:30:10	36.62584	-122.418833	CN11ID	38.62898183138672	0.6805031349887005	0.05542216344210575	2.1859317949401498																	2.1859317949401498	58.36587931091272
70	2011-10-01T03:33:10	36.625835	-122.418667	CN11ID	43.6063889009649	0.6664762367843455	0.0525225854384965	2.410312707142292																	2.410312707142292	58.38071975599
71	2011-10-01T03:36:10	36.625247	-122.418333	CN11ID	41.15916881700682	0.6691078488616479	0.05305935588545599	2.288068665743749																	2.288068665743749	58.452654723035394
72	2011-10-01T03:39:10	36.624152	-122.417667	CN11ID	47.12386046066138	0.663387303265443	0.051896579118602015	2.5767450334677595																	2.5767450334677595	58.588293630108964
73	2011-10-01T03:42:11	36.623158	-122.417	CN11ID	43.87334297332426	0.661963963970736	0.0516100635160979	2.4163627076186547																	2.4163627076186547	58.713968524424956
74	2011-10-01T03:45:11	36.622147	-122.416167	CN11ID	42.09298715079153	0.6633862075408955	0.05189660164873575	2.286922410368983																	2.286922410368983	58.848891132889264
75	2011-10-01T03:48:11	36.621282	-122.4155	CN11ID	44.15813238717409	0.6715141864377421	0.053553068342653	2.4620248045673394																	2.4620248045673394	58.96212867363167
76	2011-10-01T03:54:33	36.619538	-122.414	CN11ID	42.090524376158825	0.667668323711037	0.0527651862315611	2.329717992145812																	2.329717992145812	59.198029790099724
77	2011-10-01T03:57:33	36.61886	-122.4135	CN11ID	32.91262501979573	0.6866655255772328	0.0567260331122807	1.9039854748740304																	1.9039854748740304	59.28573274368154
78	2011-10-01T04:00:34	36.618048	-122.412667	CN11ID	37.06843699426194	0.673927514599832	0.0540510296545716	2.0892397125973847																	2.0892397125973847	59.40281973521344
79	2011-10-01T04:03:34	36.61717	-122.411833	CN11ID	38.96388240333838	0.6667139726061	0.0525709668925718	2.1720789077538822																	2.1720789077538822	59.52572189137882
80	2011-10-01T04:06:34	36.61631	-122.411	CN11ID	37.30537038198347	0.6782988507844929	0.0549601987599363	2.117986807837819																	2.117986807837819	59.646982362389004
81	2011-10-01T04:09:35	36.615392	-122.41	CN11ID	36.59773739458721	0.6734435491510379	0.0539509103016719	2.057927484073824																	2.057927484073824	59.78272419888964
82	2011-10-01T04:12:35	36.61427	-122.409	CN11ID	44.11258827920489	0.664334961103388	0.0520883503506799	2.4239385459000022																	2.4239385459000022	59.93629145664132
83	2011-10-01T04:21:36	36.60361	-122.431333	CN11ID	43.68608787339797	0.679770213898758	0.0552680385861664	2.4749344820312604																	2.4749344820312604	62.258051571692114
84	2011-10-01T04:33:52	36.589732	-122.464667	CN11ID	54.13229081240207	0.655393522837494	0.0502987834927685	2.8828939894529064																	2.8828939894529064	65.61388478984895
85	2011-10-01T04:40:49	36.582328	-122.483833	CN11ID	43.01533063883112	0.6691078488616479	0.05305935588545599	2.37943592065817																	2.37943592065817	67.51495976191826
86	2011-10-01T04:45:15	36.577227	-122.497	CN11ID	34.414255082847106	0.6836962616354529	0.0560955695433581	2.007674685121788																	2.007674685121788	68.82177900708643
87	2011-10-01T04:48:15	36.573863	-122.506167	CN11ID	25.675842315874032	0.709720729951645	0.0617714334700579	1.600477589847083																	1.600477589847083	69.72277390151945
88	2011-10-01T05:04:31	36.556297	-122.553	CN11ID	5.9641589475474825	0.755852338958877	0.0726689175835327	0.4259364437533109																	0.4259364437533109	74.34408263779693
89	2011-10-01T05:07:31	36.553238	-122.560667	CN11ID	13.116149896788265	0.7297608009688629	0.0663724219546637	0.8579877527247703																	0.8579877527247703	75.10957207995651
90	2011-10-01T05:10:32	36.549547	-122.569667	CN11ID	19.710648649698246	0.701757580438597	0.0599990086272551	1.1822497595012742																	1.1822497595012742	76.0131970702547
91	2011-10-01T05:13:32	36.54605	-122.578	CN11ID	21.73474498645148	0.7131048614449929	0.0625339799944317	1.3634239366993686																	1.3634239366993686	76.85394723923774
92	2011-10-01T05:16:32	36.542398	-122.586333	CN11ID	20.201741307554244	0.7025208659490875	0.06016760215984315	1.2119541580258015																	1.2119541580258015	77.70285427922413
93	2011-10-01T05:19:32	36.538702	-122.594667	CN11ID	20.97825867773532	0.7037984117717759	0.0604500730115792	1.2852549937642774																	1.2852549937642774	78.55422704509994
94	2011-10-01T05:22:32	36.534998	-122.6025	CN11ID	20.321426112567085	0.70431115053802	0.0605639458179792	1.2422552915782274																	1.2422552915782274	79.36714053676666
95	2011-10-01T05:25:32	36.531357	-122.610167	CN11ID	20.3509559905698	0.715978995432585	0.06318632875977125	1.2956420168797085																	1.2956420168797085	80.16373082919269
96	2011-10-01T05:28:33	36.527718	-122.617667	CN11ID	16.664097411490065	0.6683880862863425	0.05291227105850856	0.9136595451784966																	0.9136595451784966	80.94741063909588
97	2011-10-01T05:31:33	36.523722	-122.625667	CN11ID	16.7370545028114	0.6809931101688039	0.05552519957393976	0.964585872124176																	0.964585872124176	81.79001882485315
98	2011-10-01T05:34:33	36.519865	-122.633333	CN11ID	16.724064734393046	0.739235531471888	0.0686185115793064	1.1419322654126345																	1.1419322654126345	82.59911752271452
99	2011-10-01T05:37:33	36.515827	-122.641	CN11ID	16.179853011221184	0.722555792797957	0.0646948438475367	1.0430390535667031																	1.0430390535667031	83.41918995697603
100	2011-10-01T05:40:34	36.512103	-122.648	CN11ID	13.074044029676848	0.70946204902669	0.0617133532862132	0.8038313674762321																	0.8038313674762321	84.17022870660037
101	2011-10-01T05:43:34	36.508035	-122.655833	CN11ID	12.358355318932187	0.741421337899066	0.0691430792917117	0.8201327782262545																	0.8201327782262545	85.00462904087173
102	2011-10-01T05:46:34	36.503927	-122.663667	CN11ID	14.648596032951643	0.7281527855494991	0.06599552665353799	0.9641998801533416																	0.9641998801533416	85.84156018660305
103	2011-10-01T06:35:49	36.458897	-122.7765	CN11ID	11.194650183040268	0.7002307920307161	0.0596628657438985	0.6774564318301672																	0.6774564318301672	97.11618950118971
104	2011-10-01T06:38:50	36.458922	-122.776667	CN11ID	11.215275319825725	0.729490982820104	0.0663091360798614	0.7163137347814204																	0.7163137347814204	97.13139787788063
105	2011-10-01T06:41:50	36.458908	-122.776667	CN11ID	12.42908586767478	0.740873702848117	0.0690112291666337	0.8397845070726747																	0.8397845070726747	97.13295631727554
106	2011-10-01T06:44:50	36.4589	-122.776667	CN11ID	12.317811103987074	0.727884904523015	0.0659329600133877	0.8371207179277037																	0.8371207179277037	97.1338468540732
107	2011-10-01T06:47:50	36.458895	-122.776667	CN11ID	12.608718263587727	0.7236169163867741	0.0649402350972848	0.8334996502030909																	0.8334996502030909	97.13440343957184
108	2011-10-01T06:50:51	36.458885	-122.776667	CN11ID	9.809005685608497	0.690149143768586	0.0574717895422984	0.5806148346677429																	0.5806148346677429	97.13551661056913
109	2011-10-01T06:53:51	36.4589	-122.776667	CN11ID	10.33729847477469	0.7230856348583421	0.0648170991464286	0.6628445783030233																	0.6628445783030233	97.13718636706504
110	2011-10-01T06:56:51	36.458887	-122.776667	CN11ID	10.102348882425874	0.7175452486171789	0.06354373283574494	0.6319982415373339																	0.6319982415373339	97.13863348936131
111	2011-10-01T06:59:51	36.458882	-122.776667	CN11ID	8.796308764674338	0.6851773851986961	0.0564096597028313	0.5241950389563063																	0.5241950389563063	97.13919007485916
112	2011-10-01T07:02:51	36.45893	-122.776667	CN11ID	10.40056900620458	0.7257485094209691	0.06543529957112645	0.6658599095261223																	0.6658599095261223	97.14453329564437
113	2011-10-01T07:05:52	36.45889	-122.776667	CN11ID	8.846251082098796	0.699722308738646	0.059551163423386996	0.5266541060711687																	0.5266541060711687	97.14898597963189
114	2011-10-01T07:08:52	36.458895	-122.776667	CN11ID	13.093983163393911	0.7425199762955742	0.0694078966431343	0.8957823668234067																	0.8957823668234067	97.14954256512972
115	2011-10-01T07:11:52	36.458905	-122.776667	CN11ID	11.525311404712136	0.7154549362171659	0.0630673705700748	0.7323965030990115																	0.7323965030990115	97.15065573612699
116	2011-10-01T07:14:52	36.458925	-122.776667	CN11ID	9.553533979086238	0.703286581891366	0.0603367325231131	0.5957523468191364																	0.5957523468191364	97.15288207812077
117	2011-10-01T07:17:52	36.45887800000001	-122.776667	CN11ID	11.37408384555705	0.7188583950308721	0.0638441355504299	0.7387564074172303																	0.7387564074172303	97.15811398180496
118	2011-10-01T07:20:52	36.458882	-122.776667	CN11ID	9.286070279912867	0.7167608811086149	0.0633647129440184	0.5902844650940061																	0.5902844650940061	97.1585592502026
119	2011-10-01T07:23:53	36.45891500000001	-122.776667	CN11ID	6.911034937470312	0.6761091775652285	0.05450362287884785	0.3768267301540285																	0.3768267301540285	97.16223271449344
120	2011-10-01T07:26:53	36.458908	-122.776667	CN11ID	12.151550671185785	0.717283377017162	0.0634839646467654	0.7694401925348664																	0.7694401925348664	97.16301193419248
121	2011-10-01T07:29:54	36.458883	-122.776667	CN11ID	9.571579619135118	0.6956713784272671	0.0586656719899839	0.5768798115392779																	0.5768798115392779	97.16579486168487
122	2011-10-01T07:32:54	36.458885	-122.776667	CN11ID	11.383519123942134	0.713627110714241	0.0626522113659196	0.7026565639948841																	0.7026565639948841	97.1660174958837
123	2011-10-01T07:35:54	36.458905	-122.776667	CN11ID	9.753721521712123	0.7141480550199529	0.062770462490443	0.6189542726883841																	0.6189542726883841	97.16824383787822
124	2011-10-01T07:38:54	36.458883	-122.776667	CN11ID	10.47589312734974	0.7012503388972309	0.0598869697608557	0.6311569702154809																	0.6311569702154809	97.17069281407164
125	2011-10-01T07:41:55	36.458883	-122.776667	CN11ID	11.729002749472153	0.70456813192086	0.06062101813858985	0.7294640938528717																	0.7294640938528717	97.17069281407164
126	2011-10-01T07:44:55	36.45889	-122.776667	CN11ID	11.955622528961554	0.7115375269113969	0.0621801458185425	0.7447196197178303																	0.7447196197178303	97.17147203376987
127	2011-10-01T07:47:55	36.458643	-122.775833	CN11ID	9.588495481996244	0.7022660328565389	0.0601113149505321	0.5662933487901585																	0.5662933487901585	97.25104204114555
128	2011-10-01T07:50:55	36.458142	-122.774333	CN11ID	12.07916114388186	0.7053409179158361	0.06079264415126545	0.7418215760075408																	0.7418215760075408	97.39645819557762
129	2011-10-01T07:53:56	36.457658	-122.772667	CN11ID	12.255708512637627	0.7128430159341355	0.06247486696619255	0.77772839994232																	0.77772839994232	97.55505013648623
130	2011-10-01T07:56:56	36.45722	-122.771167	CN11ID	14.642246934605	0.712581170423278	0.0624157539379534	0.9261030353641808																	0.9261030353641808	97.69792510879587
131	2011-10-01T07:59:56	36.456803	-122.769667	CN11ID	13.00323240200025	0.694915365740709	0.05850139645238885	0.7596045093237473																	0.7596045093237473	97.84002003212305
132	2011-10-01T08:02:56	36.456422	-122.768333	CN11ID	14.503661645394482	0.7092039841489041	0.0616554114199998	0.8907928762400574																	0.8907928762400574	97.96676389006531
133	2011-10-01T08:05:56	36.456027	-122.767	CN11ID	14.531384412849267	0.671033860780381	0.0534542431387482	0.804307689720982																	0.804307689720982	98.09395425964792
134	2011-10-01T08:08:57	36.455622	-122.7655	CN11ID	15.084827069377058	0.690647003261992	0.057578794953168	0.881013338793117																	0.881013338793117	98.2356203798942
135	2011-10-01T08:11:57	36.455188	-122.764	CN11ID	16.079672032283646	0.6946643611205555	0.05844685514686875	0.945919486318508																	0.945919486318508	98.3783473298832
136	2011-10-01T08:14:57	36.454768	-122.7625	CN11ID	17.946936442789756	0.6884069408839124	0.0570981819417097	1.0266566878805328																	1.0266566878805328	98.52055502351395
137	2011-10-01T08:17:57	36.454307	-122.760833	CN11ID	18.56770402612484	0.7123211941781951	0.0623570629064871	1.1459318111298922																	1.1459318111298922	98.6783863360952
138	2011-10-01T08:20:58	36.453865	-122.759167	CN11ID	16.820492476509916	0.697693428002381	0.05910669221995505	1.002146748519489																	1.002146748519489	98.83545849154163
139	2011-10-01T08:23:58	36.453187	-122.757167	CN11ID	15.543322624744235	0.67538220736387	0.0543524099477675	0.8688202939935884																	0.8688202939935884	99.02978669341371
140	2011-10-01T08:26:58	36.449765	-122.762	CN11ID	15.9347200299275	0.6638611321844154	0.05199246473464095	0.8665725567159712																	0.8665725567159712	99.6063032510695
141	2011-10-01T08:29:58	36.446502	-122.769833	CN11ID	16.305823609359752	0.70791396436368	0.0613664127637625	0.9904793415525942																	0.9904793415525942	100.3961651562632
142	2011-10-01T08:32:58	36.442997	-122.778167	CN11ID	13.255301709596827	0.70791396436368	0.0613664127637625	0.8170609714495086																	0.8170609714495086	101.23828658173466
143	2011-10-01T08:35:59	36.43929	-122.787	CN11ID	9.728980772390065	0.7089459192711179	0.0615974695537864	0.6033957993067802																	0.6033957993067802	102.13045762090222
144	2011-10-01T08:38:59	36.43553	-122.795667	CN11ID	5.109492727097804	0.713627110714241	0.0626522113659196	0.3134637534818125																	0.3134637534818125	103.01229364882313
145	2011-10-01T08:41:59	36.431908	-122.804333	CN11ID	4.139454019884945	0.707143111130921	0.06119498856897401	0.2507008572738948																	0.2507008572738948	103.88689621054148
146	2011-10-01T08:51:00	36.420765	-122.830333	CN11ID	6.5672770275286565	0.7646224303258309	0.0748645168291998	0.4756045445983024																	0.4756045445983024	106.52541416042874
147	2011-10-01T08:54:00	36.416775	-122.839333	CN11ID	4.1676148126213945	0.7370550468251659	0.0680975922081824	0.28124503589381																	0.28124503589381	107.4458586654133
148	2011-10-01T09:15:02	36.39154	-122.898833	CN11ID	10.635937401007839	0.676350344947411	0.0545537867324318	0.5865074732461186																	0.5865074732461186	113.47152332746738
149	2011-10-01T09:18:02	36.38789000000001	-122.907167	CN11ID	12.828373849569573	0.685424817459906	0.05646226293113945	0.7448979154803442																	0.7448979154803442	114.32170814852414
150	2011-10-01T09:21:02	36.384202	-122.915333	CN11ID	17.08409296091486	0.6939086389076661	0.0582830906390897	1.0253833705492852																	1.0253833705492852	115.16079151094894
151	2011-10-01T09:24:03	36.380367	-122.924	CN11ID	18.89132256004588	0.6691078488616479	0.05305935588545599	1.0605880228102906																	1.0605880228102906	116.04710346485474
152	2011-10-01T09:27:03	36.376883	-122.932	CN11ID	15.157366650202894	0.688157210254447	0.0570447991936439	0.8831539196587203																	0.8831539196587203	116.8622587505355
153	2011-10-01T09:30:03	36.373027	-122.940667	CN11ID	19.29656999842657	0.6727195083117441	0.0538012282182806	1.0622040386780274																	1.0622040386780274	117.74976309652449
154	2011-10-01T09:33:03	36.369565	-122.948333	CN11ID	21.732498588562464	0.6574956615804038	0.0507160617831943	1.14489273189648																	1.14489273189648	118.53757334560729
155	2011-10-01T09:36:04	36.36566	-122.956833	CN11ID	27.61851850797717	0.6542300131415895	0.050068547376824105	1.430446675301314																	1.430446675301314	119.41475975946992
156	2011-10-01T09:39:04	36.362105	-122.9645	CN11ID	32.28745564390298	0.642269321810053	0.04774106801429075	1.6684503845079997																	1.6684503845079997	120.20782005252501
157	2011-10-01T09:42:04	36.357757	-122.9735	CN11ID	32.82772702196372	0.629481567852427	0.0453270207480466	1.6041759402624884																	1.6041759402624884	121.14866610221677
158	2011-10-01T09:45:04	36.354527	-122.981	CN11ID	35.896106841687114	0.6257330614211171	0.044633837106838894	1.7428832627520163																	1.7428832627520163	121.9111338830808
159	2011-10-01T09:48:04	36.350953	-122.989667	CN11ID	39.26781484034172	0.6332583547665179	0.04603209619753105	1.93603461816865																	1.93603461816865	122.78408587508751
160	2011-10-01T09:54:05	36.343802	-123.0065	CN11ID	41.23382333803558	0.6255132101163	0.0445933117045886	2.0238405229557634																	2.0238405229557634	124.49038020626112
161	2011-10-01T09:57:05	36.339985	-123.015333	CN11ID	46.08955808089052	0.6174630730056865	0.0431278191087396	2.157340361963444																	2.157340361963444	125.38917081562256
162	2011-10-01T10:00:05	36.336863	-123.022667	CN11ID	46.12370521290828	0.614664204807507	0.0426251622327114	2.155226072501554																	2.155226072501554	126.13298706755621
163	2011-10-01T10:03:06	36.333047	-123.031833	CN11ID	50.68686723888736	0.616384853996199	0.0429338193753543	2.352729992144563																	2.352729992144563	127.05821066567114
164	2011-10-01T10:06:06	36.329898	-123.0395	CN11ID	45.33178274474084	0.604881688148224	0.0408969707924362	1.9932161463687008																	1.9932161463687008	127.82996874792687
165	2011-10-01T10:09:06	36.326173	-123.048333	CN11ID	44.026539306771966	0.5998572647883621	0.0400261924451631	1.907498986157964																	1.907498986157964	128.72408829833506
166	2011-10-01T10:12:06	36.32262	-123.057	CN11ID	44.71434820890453	0.6006921639508829	0.040170146692783994	1.9023394582422544																	1.9023394582422544	129.596229431969
167	2011-10-01T10:15:06	36.31952800000001	-123.064667	CN11ID	38.94826102748913	0.606996884831556	0.0412669628191803	1.7120423128618512																	1.7120423128618512	130.36520837050674
168	2011-10-01T10:18:07	36.316148	-123.0735	CN11ID	43.421199117197894	0.597781464371479	0.0396698143042611	1.8295383828980447																	1.8295383828980447	131.24227146035096
169	2011-10-01T10:21:07	36.312838	-123.082	CN11ID	45.73422954678029	0.597367946710436	0.0395991497389691	1.919651446828939																	1.919651446828939	132.0890610682944
170	2011-10-01T10:24:07	36.309335	-123.091167	CN11ID	40.6191831424165	0.591605510858182	0.0386210252246367	1.6709569976978569																	1.6709569976978569	132.99912323653393
171	2011-10-01T10:27:07	36.305998	-123.100167	CN11ID	41.593281625575145	0.5986095109054079	0.0398118018574354	1.775375600857816																	1.775375600857816	133.88782404161628
172	2011-10-01T10:30:07	36.302467	-123.1095	CN11ID	42.61479969871203	0.596543863413032	0.0394583250694048	1.7950792377388074																	1.7950792377388074	134.81274939460732
173	2011-10-01T10:33:08	36.299165	-123.118333	CN11ID	41.856941890057676	0.598195572382532	0.0397406784376528	1.802052958372336																	1.802052958372336	135.6862798053167
174	2011-10-01T10:36:08	36.295873	-123.127	CN11ID	39.2299745942001	0.6036207707297789	0.0406774050891043	1.7004782682874435																	1.7004782682874435	136.54587791131956
175	2011-10-01T10:39:09	36.293538	-123.132167	CN11ID	32.07647246300342	0.624633798467215	0.0444319792606687	1.5109893863309491																	1.5109893863309491	137.07735618457025
176	2011-10-01T10:42:09	36.29317	-123.133667	CN11ID	39.55208315662304	0.598195572382532	0.0397406784376528	1.6829900496063133																	1.6829900496063133	137.21803448461716
177	2011-10-01T10:45:09	36.293122	-123.134	CN11ID	40.687873587547905	0.6011105659235201	0.0402424308174157	1.775810574822522																	1.775810574822522	137.24838576597236
178	2011-10-01T10:48:09	36.29297800000001	-123.133833	CN11ID	40.01112504057611	0.599440354746627	0.0399545584554011	1.7328054013409933																	1.7328054013409933	137.27032786076137
179	2011-10-01T10:51:09	36.292903	-123.134	CN11ID	43.079927021088714	0.6011105659235201	0.0402424308174157	1.8860828987647005																	1.8860828987647005	137.28748036050936
180	2011-10-01T10:54:09	36.292892	-123.134	CN11ID	38.41803385386456	0.5953060273485401	0.0392474694114036	1.6057605797296983																	1.6057605797296983	137.28870484860684
181	2011-10-01T10:57:10	36.292895	-123.134	CN11ID	36.7186863951576	0.60152996669674	0.040314887497223	1.5961846312634722																	1.5961846312634722	137.28903879990665
182	2011-10-01T11:00:10	36.29302	-123.134	CN11ID	33.826836646810854	0.6255132101163	0.0445933117045886	1.5952581266491082																	1.5952581266491082	137.30295343736785
183	2011-10-01T11:03:10	36.293045	-123.134	CN11ID	31.34461956485845	0.615523312626698	0.0427791767059059	1.4299555438071192																	1.4299555438071192	137.30573636486022
184	2011-10-01T11:09:11	36.293113	-123.134	CN11ID	32.98972656004091	0.6095340586548779	0.0417135093197659	1.45785900461755																	1.45785900461755	137.3133059276392
185	2011-10-01T11:12:11	36.293117	-123.134	CN11ID	35.998711887669	0.5914009301877415	0.03858663334376155	1.5003135457658971																	1.5003135457658971	137.31375119603763
186	2011-10-01T11:15:12	36.293075	-123.134	CN11ID	41.71848125845975	0.596749638626205	0.03949348926517345	1.768033760493608																	1.768033760493608	137.31842651422394
187	2011-10-01T11:18:12	36.293048	-123.134	CN11ID	40.04722595203271	0.594893219598541	0.0391773103330627	1.6699683034667887																	1.6699683034667887	137.321432075916
188	2011-10-01T11:21:12	36.293022	-123.134	CN11ID	39.45460207680068	0.5975747055409575	0.0396344820216151	1.692873109395444																	1.692873109395444	137.3243263205078
189	2011-10-01T11:24:12	36.293007	-123.134	CN11ID	40.19600785337537	0.5926296142809805	0.0387938393304353	1.6693980852192023																	1.6693980852192023	137.3259960770029
190	2011-10-01T11:27:12	36.29297800000001	-123.133833	CN11ID	38.36079894853521	0.5903809477612729	0.0384151649737034	1.58493268653893																	1.58493268653893	137.34132340645638
191	2011-10-01T11:30:12	36.29297	-123.133833	CN11ID	38.12948809509953	0.5984025416439699	0.0397762401475441	1.647757882597695																	1.647757882597695	137.34221394325485
192	2011-10-01T11:33:13	36.292987	-123.133833	CN11ID	33.71631134054721	0.6099585675223289	0.0417884682286418	1.4934037109394778																	1.4934037109394778	137.34410633394882
193	2011-10-01T11:45:13	36.292995	-123.134	CN11ID	35.048123104571445	0.59571982054471	0.0393177959720534	1.5192107859712327																	1.5192107859712327	137.35911629210634
194	2011-10-01T11:48:14	36.293007	-123.134	CN11ID	37.84724539763158	0.591605510858182	0.0386210252246367	1.5760851756905694																	1.5760851756905694	137.36045209730324
195	2011-10-01T11:51:14	36.293015	-123.133833	CN11ID	40.84923043466889	0.5986095109054079	0.0398118018574354	1.7436365183748923																	1.7436365183748923	137.37546205162656
196	2011-10-01T11:57:14	36.292255	-123.1315	CN11ID	29.92728172499968	0.6011105659235201	0.0402424308174157	1.2804515701570616																	1.2804515701570616	137.60123374077114
197	2011-10-01T12:00:15	36.29111500000001	-123.1305	CN11ID	38.5485150687552	0.602577777765062	0.040496229154424204	1.652403149901539																	1.652403149901539	137.75665006829814
198	2011-10-01T12:03:15	36.28989	-123.1295	CN11ID	40.358738299450025	0.598195572382532	0.0397406784376528	1.7361934400679837																	1.7361934400679837	137.9198844994067
199	2011-10-01T12:06:15	36.288505	-123.1285	CN11ID	40.89691232365461	0.591605510858182	0.0386210252246367	1.7026590782409567																	1.7026590782409567	138.0982673399617
200	2011-10-01T12:09:15	36.287345	-123.1275	CN11ID	41.70395298932395	0.5899747027105229	0.0383468714669834	1.7473231683681754																	1.7473231683681754	138.25550925421
201	2011-10-01T12:12:16	36.286235	-123.126667	CN11ID	41.125990447814786	0.591605510858182	0.0386210252246367	1.712576989120649																	1.712576989120649	138.39991922943233
202	2011-10-01T12:15:16	36.285103	-123.125667	CN11ID	39.432590729100596	0.5940705510553039	0.0390374930288244	1.6383321697013098																	1.6383321697013098	138.55461327722324
203	2011-10-01T12:18:16	36.283827	-123.124667	CN11ID	39.96040798535621	0.5969554138393779	0.0395286534609421	1.7157553445762033																	1.7157553445762033	138.72262301835733
204	2011-10-01T12:21:16	36.28264	-123.123667	CN11ID	37.76267187223394	0.6065762911360849	0.0411930990909531	1.6555024043217748																	1.6555024043217748	138.88234535370586
205	2011-10-01T12:24:17	36.281522	-123.122667	CN11ID	37.676381061967504	0.597781464371479	0.0396698143042611	1.6357796394306894																	1.6357796394306894	139.03577500084893
206	2011-10-01T12:27:17	36.280205	-123.121667	CN11ID	35.866182825295674	0.591196349517301	0.0385522414628864	1.5097186374305946																	1.5097186374305946	139.20766273579338
207	2011-10-01T12:30:17	36.278907	-123.1205	CN11ID	38.439982961308296	0.5891617390758279	0.038210861215706	1.5767955097675281																	1.5767955097675281	139.38611214821913
208	2011-10-01T12:33:17	36.27684	-123.1205	CN11ID	37.53540223175408	0.5944813949478771	0.0391073183381724	1.5764375704368727																	1.5764375704368727	139.6162045932833
209	2011-10-01T12:36:18	36.27396	-123.128333	CN11ID	38.989862204519945	0.5953065200716254	0.03924755315255805	1.6382771636418068																	1.6382771636418068	140.38880810460765
210	2011-10-01T12:39:18	36.270843	-123.137167	CN11ID	41.90938304362432	0.5918103651301361	0.0386555069089638	1.7629128881128282																	1.7629128881128282	141.25422132539848
211	2011-10-01T12:42:18	36.268285	-123.144833	CN11ID	38.87904793615196	0.594893219598541	0.0391773103330627	1.6503524186179863																	1.6503524186179863	141.9988310041013
212	2011-10-01T12:45:18	36.265177	-123.153833	CN11ID	38.50523596972157	0.6011105659235201	0.0402424308174157	1.6511186282636725																	1.6511186282636725	142.8775713805011
213	2011-10-01T12:48:19	36.262395	-123.162167	CN11ID	36.900864282588735	0.6112354735872672	0.0420145366676554	1.6498562184216077																	1.6498562184216077	143.68716287462078
214	2011-10-01T12:51:19	36.259555	-123.1705	CN11ID	37.07766576692382	0.6002747584001911	0.0400980347123887	1.5724549050909995																	1.5724549050909995	144.4991880922664
215	2011-10-01T13:00:20	36.250782	-123.195667	CN11ID	43.303617833616215	0.5934520699633845	0.03893285843984015	1.7909564289638262																	1.7909564289638262	146.9603539937986
216	2011-10-01T13:03:20	36.24772700000001	-123.2045	CN11ID	41.870328572786434	0.6006921639508829	0.040170146692783994	1.7882684169361165																	1.7882684169361165	147.82315670482143
217	2011-10-01T13:31:59	36.215435	-123.283	CN11ID	40.9172744287711	0.6237585704583299	0.0442714143263659	1.9034582459222944																	1.9034582459222944	155.73552379238424
218	2011-10-01T13:34:59	36.21272800000001	-123.291667	CN11ID	39.03285323312701	0.621575253523345	0.0438727073354012	1.8339179544444768																	1.8339179544444768	156.5702182552431
219	2011-10-01T13:37:59	36.213515	-123.301	CN11ID	38.2110937559263	0.632144763395295	0.0458232899636255	1.85405660368004																	1.85405660368004	157.41301254822545
220	2011-10-01T13:40:59	36.214342	-123.3105	CN11ID	35.85370541927601	0.6281599985956109	0.045081907809579	1.7101086299052164																	1.7101086299052164	158.27118332515528
221	2011-10-01T13:44:00	36.215162	-123.319667	CN11ID	34.345292348169124	0.6310314485291679	0.045615616692968194	1.6172677015281147																	1.6172677015281147	159.09953049433216
222	2011-10-01T13:47:00	36.215362	-123.328167	CN11ID	34.30231494771209	0.627721306679435	0.0450005620107038	1.585371740914971																	1.585371740914971	159.86324827738449
223	2011-10-01T13:50:00	36.211593	-123.336333	CN11ID	35.98662334618319	0.620923151923289	0.04375406202501999	1.6430500059849251																	1.6430500059849251	160.70818639365362
224	2011-10-01T13:56:27	36.20265	-123.352	CN11ID	34.904040493264475	0.629481567852427	0.0453270207480466	1.6588637768399612																	1.6588637768399612	162.43192978076974
225	2011-10-01T13:59:28	36.19834	-123.359667	CN11ID	33.33382319161249	0.634824972953625	0.0463264084138868	1.5951959011625598																	1.5951959011625598	163.27127952309516
226	2011-10-01T14:02:28	36.193907	-123.367667	CN11ID	33.368202220264514	0.633482244030558	0.0460740770131553	1.6068174859376965																	1.6068174859376965	164.14305271276237
227	2011-10-01T14:05:28	36.189473	-123.3755	CN11ID	28.950486385445288	0.642952635522584	0.0478720238050157	1.4395714047937418																	1.4395714047937418	165.00259711846988
228	2011-10-01T14:08:28	36.184885	-123.383333	CN11ID	34.3443131592211	0.642496731136319	0.0477846505849216	1.7126727906723729																	1.7126727906723729	165.87213161038966
229	2011-10-01T14:11:29	36.180438	-123.390833	CN11ID	27.89631360196005	0.6319217786826226	0.04578167853044145	1.358408413094773																	1.358408413094773	166.70827928723915
230	2011-10-01T14:14:29	36.175975	-123.398333	CN11ID	24.183462889364748	0.649825433462409	0.0492033750998666	1.2283879892225655																	1.2283879892225655	167.54551349442346
231	2011-10-01T14:17:29	36.171353	-123.406167	CN11ID	19.25198822671072	0.6463766751621579	0.04853327614877755	0.9863645613749258																	0.9863645613749258	168.41744693056782
232	2011-10-01T14:20:29	36.166845	-123.413833	CN11ID	17.724111375692296	0.6384213273269	0.0470064517993225	0.8658917378200122																	0.8658917378200122	169.269737766154
233	2011-10-01T14:23:30	36.16255	-123.4215	CN11ID	15.724357017676153	0.663860689935452	0.0519923571863396	0.8233489469334644																	0.8233489469334644	170.10839280179042
234	2011-10-01T14:33:17	36.149288	-123.445167	CN11ID	17.018301043530936	0.6817301201902429	0.0556801842850347	0.9400327625792726																	0.9400327625792726	172.69765224852142
235	2011-10-01T14:36:17	36.145088	-123.452167	CN11ID	8.848718712638139	0.661491775526161	0.0515150128439245	0.4805638467110101																	0.4805638467110101	173.48155783161408
236	2011-10-01T14:39:17	36.140518	-123.459667	CN11ID	12.914314895191836	0.6851773851986961	0.0564096597028313	0.7261979417404562																	0.7261979417404562	174.32615728572597
237	2011-10-01T14:42:18	36.13636	-123.465833	CN11ID	13.924596012362173	0.693153515887844	0.0581194563311934	0.8077560353271749																	0.8077560353271749	175.04830976479718
238	2011-10-01T14:45:18	36.132618	-123.4735	CN11ID	20.23114465857475	0.67732310497198	0.0547561285397519	1.1304338334432833																	1.1304338334432833	175.85368831399387
239	2011-10-01T14:48:18	36.1294	-123.4815	CN11ID	21.681746498980246	0.6574967760471985	0.0507162836876379	1.1303604159126184																	1.1303604159126184	176.65721573552793
240	2011-10-01T14:51:18	36.126885	-123.487667	CN11ID	23.80895045641509	0.6379706969020815	0.04692102688751715	1.1366609588889731																	1.1366609588889731	177.27836580435851
241	2011-10-01T14:54:19	36.126063	-123.4895	CN11ID	29.63369517051884	0.648901601366772	0.0490233841105779	1.5011325187025242																	1.5011325187025242	177.46687339278745
242	2011-10-01T14:57:19	36.12594	-123.489667	CN11ID	26.674284776938272	0.646143274319389	0.0484875409773376	1.3502314754294842																	1.3502314754294842	177.4871942419639
243	2011-10-01T15:00:19	36.125957	-123.489667	CN11ID	27.211617235073728	0.648441282314395	0.04893370796000498	1.3809352378050035																	1.3809352378050035	177.48908663265857
244	2011-10-01T15:03:20	36.12598300000001	-123.489833	CN11ID	25.386711822837327	0.6379706969020815	0.04692102688751715	1.24578221667105																	1.24578221667105	177.50429027307166
245	2011-10-01T15:06:20	36.125967	-123.49	CN11ID	26.36043578254757	0.634824972953625	0.0463264084138868	1.2541490205144674																	1.2541490205144674	177.51941106449613
246	2011-10-01T15:09:20	36.125927	-123.490167	CN11ID	24.966269129593805	0.6420419124837871	0.0476974854436599	1.230601197043368																	1.230601197043368	177.53507288641174
247	2011-10-01T15:12:20	36.125898	-123.49	CN11ID	27.489416830827874	0.653763755010949	0.04997663950835599	1.4059553028834952																	1.4059553028834952	177.55043152300271
248	2011-10-01T15:15:20	36.125912	-123.49	CN11ID	25.624888992205328	0.639097925733662	0.0471351462515366	1.2803192588293244																	1.2803192588293244	177.5519899623984
249	2011-10-01T15:18:21	36.125912	-123.49	CN11ID	27.29323881387012	0.6281599985956109	0.045081907809579	1.2790614756021617																	1.2790614756021617	177.5519899623984
250	2011-10-01T15:21:21	36.125925	-123.49	CN11ID	27.79500121561353	0.6372955558253706	0.0467930420383863	1.3538595293442257																	1.3538595293442257	177.55343708469468
251	2011-10-01T15:24:21	36.125917	-123.49	CN11ID	31.238497385827927	0.6593712422467585	0.0510900814039837	1.6266954466780272																	1.6266954466780272	177.55432762149238
252	2011-10-01T15:27:21	36.125928	-123.49	CN11ID	28.47557277487628	0.652138359163857	0.0496565135984303	1.443337230581351																	1.443337230581351	177.5555521095891
253	2011-10-01T15:30:22	36.125918	-123.49	CN11ID	28.76214944119164	0.650285917419021	0.0492935744016727	1.4693573006891545																	1.4693573006891545	177.55666528058634
254	2011-10-01T15:33:22	36.125917	-123.49	CN11ID	25.780946010334212	0.6452345644354816	0.0483124917897153	1.2834915575138102																	1.2834915575138102	177.55677659768574
255	2011-10-01T15:36:22	36.125938	-123.49	CN11ID	27.65897838604898	0.6395492979434385	0.04722117980240649	1.3636079215516466																	1.3636079215516466	177.55911425677894
256	2011-10-01T15:39:22	36.125883	-123.49	CN11ID	27.697914527921014	0.6472929246261879	0.04871028712000085	1.3952013374307992																	1.3952013374307992	177.56523669726158
257	2011-10-01T15:42:22	36.125925	-123.49	CN11ID	26.048046677314854	0.643860541401886	0.0480468089267061	1.2964149636679012																	1.2964149636679012	177.56991201544872
258	2011-10-01T15:45:23	36.12592	-123.49	CN11ID	27.303996560931417	0.62507298008909	0.0445125493150403	1.270235334758085																	1.270235334758085	177.57046860094738
259	2011-10-01T15:48:23	36.125927	-123.49	CN11ID	24.72133537978775	0.6397757924993105	0.04726435067219485	1.197767791237896																	1.197767791237896	177.5712478206456
260	2011-10-01T15:51:23	36.125915	-123.49	CN11ID	26.118661261927944	0.6472929246261879	0.04871028712000085	1.2980961511448088																	1.2980961511448088	177.57258362584253
261	2011-10-01T15:54:24	36.12591	-123.49	CN11ID	30.543589756355786	0.664334961103388	0.0520883503506799	1.6198741019987433																	1.6198741019987433	177.57314021134113
262	2011-10-01T15:57:24	36.125915	-123.49	CN11ID	27.669052268306665	0.6384213273269	0.0470064517993225	1.3796407246328193																	1.3796407246328193	177.57369679683976
263	2011-10-01T16:12:25	36.125918	-123.49	CN11ID	22.82637627397477	0.65866754070048	0.0509493977473581	1.2196578002722909																	1.2196578002722909	177.57403074813874
264	2011-10-01T16:15:25	36.125938	-123.49	CN11ID	19.810807216703253	0.6551606452116371	0.05025266665631725	1.018689358527886																	1.018689358527886	177.57625709013251
265	2011-10-01T16:18:25	36.125918	-123.49	CN11ID	21.84702108000885	0.659605832581098	0.0511370468403632	1.1412634681623266																	1.1412634681623266	177.57848343212623
266	2011-10-01T16:21:25	36.125943	-123.49	CN11ID	19.6015635525087	0.65866754070048	0.0509493977473581	1.0267688940761517																	1.0267688940761517	177.5812663596187
267	2011-10-01T16:24:26	36.125915	-123.49	CN11ID	19.398308201574565	0.652138359163857	0.0496565135984303	1.0109475024060055																	1.0109475024060055	177.5843832384101
268	2011-10-01T16:27:26	36.125913	-123.49	CN11ID	22.241365442623447	0.6546954445566789	0.0501605428104015	1.1613474553729528																	1.1613474553729528	177.58460587260967
269	2011-10-01T16:30:26	36.125942	-123.49	CN11ID	20.71640719111797	0.648901601366772	0.0490233841105779	1.0584704117630908																	1.0584704117630908	177.5878340685005
270	2011-10-01T16:33:26	36.125957	-123.49	CN11ID	20.160164445790773	0.662437279613853	0.0517053410912809	1.0787162299575548																	1.0787162299575548	177.58950382499646
271	2011-10-01T16:36:26	36.125917	-123.49	CN11ID	21.784784609378985	0.6589020963064495	0.050996256857481145	1.1519518100924109																	1.1519518100924109	177.59395650898395
272	2011-10-01T16:39:27	36.125935	-123.49	CN11ID	20.071057727950684	0.6384213273269	0.0470064517993225	1.0023326495676963																	1.0023326495676963	177.5959602167781
273	2011-10-01T16:42:27	36.125963	-123.49	CN11ID	21.057583090129143	0.6560945900569719	0.0504377327798793	1.0837653447207602																	1.0837653447207602	177.59907709556958
274	2011-10-01T16:45:27	36.125938	-123.49	CN11ID	21.023060562662824	0.6544620640518954	0.05011475177838465	1.074624012296443																	1.074624012296443	177.601860023062
275	2011-10-01T16:48:27	36.125915	-123.49	CN11ID	19.8463578604318	0.6655255321526075	0.05232934810085255	1.0617035568965634																	1.0617035568965634	177.60442031635475
276	2011-10-01T16:51:28	36.125938	-123.49	CN11ID	21.6607257242136	0.665524432702146	0.05232938832617455	1.1605869788619068																	1.1605869788619068	177.60698060964754
277	2011-10-01T16:54:28	36.125935	-123.49	CN11ID	20.373404334104194	0.6686269232391329	0.0529609468423954	1.0829416840128716																	1.0829416840128716	177.60731456094658
278	2011-10-01T16:57:28	36.125658	-123.4905	CN11ID	21.383592648250747	0.662437279613853	0.0517053410912809	1.1404017339062444																	1.1404017339062444	177.661829685802
279	2011-10-01T17:00:28	36.124955	-123.491667	CN11ID	23.526066595973905	0.6691078488616479	0.05305935588545599	1.2798923273288576																	1.2798923273288576	177.79272753050128
280	2011-10-01T17:03:29	36.124093	-123.493167	CN11ID	21.220798535261707	0.664334961103388	0.0520883503506799	1.1374250387144051																	1.1374250387144051	177.95825100980582
281	2011-10-01T17:06:29	36.12327	-123.494667	CN11ID	20.81216115712389	0.656328371519162	0.0504839118991596	1.092284383540591																	1.092284383540591	178.12129733895222
282	2011-10-01T17:09:29	36.122475	-123.496167	CN11ID	21.291276809697152	0.664334961103388	0.0520883503506799	1.1487988878572293																	1.1487988878572293	178.28261409568924
283	2011-10-01T17:12:29	36.12157	-123.497333	CN11ID	22.71327324984325	0.67538220736387	0.0543524099477675	1.2680039246780344																	1.2680039246780344	178.4280144413321
284	2011-10-01T17:15:30	36.12074000000001	-123.498833	CN11ID	21.35452561255293	0.660076133268219	0.0512312019429698	1.1241084463382818																	1.1241084463382818	178.5915034572427
285	2011-10-01T17:18:30	36.120202	-123.5005	CN11ID	23.77136158577934	0.664334961103388	0.0520883503506799	1.2686999578429614																	1.2686999578429614	178.75292053412963
286	2011-10-01T17:21:30	36.119758	-123.501833	CN11ID	22.717097160696692	0.6775667506121775	0.0548070852733648	1.263053899738979																	1.263053899738979	178.8825743168735
287	2011-10-01T17:24:30	36.119232	-123.503333	CN11ID	24.07501937684719	0.659605832581098	0.0511370468403632	1.25416508709625																	1.25416508709625	179.02961633562566
288	2011-10-01T17:27:31	36.118675	-123.505	CN11ID	23.074203314930376	0.6669522759459185	0.0526194638418592	1.24782508448073																	1.24782508448073	179.19183269221378
289	2011-10-01T17:30:31	36.118125	-123.506833	CN11ID	21.97271732566921	0.661963963970736	0.0516100635160979	1.1688573062148506																	1.1688573062148506	179.3676632644321
290	2011-10-01T17:33:31	36.117573	-123.508833	CN11ID	20.94200025581302	0.6761080220061645	0.0545033825175886	1.1621192686033224																	1.1621192686033224	179.55771608183568
291	2011-10-01T17:36:31	36.116433	-123.511667	CN11ID	23.25978089008813	0.671033860780381	0.0534542431387482	1.275460360185989																	1.275460360185989	179.84240753336545
292	2011-10-01T17:39:31	36.113145	-123.518	CN11ID	20.20698373040138	0.6546952137965475	0.05016067122273985	1.0822068127436757																	1.0822068127436757	180.5193836884827
293	2011-10-01T17:42:32	36.109507	-123.525167	CN11ID	21.306052414309008	0.6631489847746526	0.05184884913881025	1.1310236387697237																	1.1310236387697237	181.2805800416816
294	2011-10-01T17:45:32	36.105942	-123.532167	CN11ID	25.585562328219012	0.663860689935452	0.0519923571863396	1.3555248801227848																	1.3555248801227848	182.0247618689394
295	2011-10-01T17:48:33	36.101808	-123.540333	CN11ID	26.803771708088032	0.674412635360992	0.0541513880103315	1.463376617393014																	1.463376617393014	182.8914630023636
296	2011-10-01T17:51:33	36.097792	-123.5485	CN11ID	23.795185871903897	0.653530605266297	0.0499307200640008	1.2458260870975917																	1.2458260870975917	183.75137116011737
297	2011-10-01T17:54:32	36.094198	-123.556	CN11ID	26.318933694757266	0.655393522837494	0.0502987834927685	1.3738526657501142																	1.3738526657501142	184.53568888414654
298	2011-10-01T17:57:33	36.09014000000001	-123.565	CN11ID	25.83361736598761	0.6479820595092529	0.0488442453726806	1.3301774407938376																	1.3301774407938376	185.46275760799688
299	2011-10-01T18:00:33	36.086448	-123.573167	CN11ID	27.72982965810886	0.6512101857298621	0.0494746194850512	1.4398762915400698																	1.4398762915400698	186.304573286814
300	2011-10-01T18:21:35	36.060972	-123.629667	CN11ID	37.06348902606109	0.632144763395295	0.0458232899636255	1.7793954357469342																	1.7793954357469342	192.1255890548376
301	2011-10-01T18:24:35	36.057255	-123.637667	CN11ID	36.05756978985938	0.6281599985956109	0.045081907809579	1.7291034776425471																	1.7291034776425471	192.955941596371
302	2011-10-01T18:27:35	36.053415	-123.645833	CN11ID	32.83810303904327	0.640228242215543	0.0473505896005879	1.6381641972386087																	1.6381641972386087	193.80611048913846
303	2011-10-01T18:30:36	36.0497	-123.653833	CN11ID	31.174287320083746	0.647062336113647	0.0486656103157525	1.5910140494323322																	1.5910140494323322	194.63641205203427
304	2011-10-01T18:33:36	36.046452	-123.660833	CN11ID	29.012384553293195	0.640682312693578	0.0474371374533895	1.442085322592508																	1.442085322592508	195.3628045927591
305	2011-10-01T18:36:36	36.04263	-123.669	CN11ID	26.344678114386372	0.647523513138729	0.0487549639242492	1.3407923943089115																	1.3407923943089115	196.21213292195696
306	2011-10-01T18:39:36	36.039123	-123.676667	CN11ID	25.198599001997515	0.640682312693578	0.0474371374533895	1.258243511705179																	1.258243511705179	197.005012790272
307	2011-10-01T18:42:36	36.03550300000001	-123.684667	CN11ID	25.484984308479053	0.6479820595092529	0.0488442453726806	1.3098355539159334																	1.3098355539159334	197.83021191130388
308	2011-10-01T18:45:37	36.031867	-123.693	CN11ID	26.962692959315486	0.6420419124837871	0.0476974854436599	1.3523331379260015																	1.3523331379260015	198.68256953464143
309	2011-10-01T18:48:37	36.028293	-123.701167	CN11ID	26.500565405999414	0.669589922539917	0.0531579998485603	1.4341166342458391																	1.4341166342458391	199.51852916721526
310	2011-10-01T18:51:37	36.024603000000006	-123.709833	CN11ID	24.083604062832126	0.6512101857298621	0.0494746194850512	1.2460808496320424																	1.2460808496320424	200.40023103140496
311	2011-10-01T18:54:37	36.021288	-123.717167	CN11ID	22.17031457973113	0.652138359163857	0.0496565135984303	1.1507992763043788																	1.1507992763043788	201.15663992650207
312	2011-10-01T18:57:38	36.017985	-123.7245	CN11ID	22.442197542632183	0.643406792757316	0.0479593732636781	1.1212440551822611																	1.1212440551822611	201.9123436092058
313	2011-10-01T19:00:38	36.014167	-123.733	CN11ID	23.80710972300872	0.640228242215543	0.0473505896005879	1.1881060383332511																	1.1881060383332511	202.78776665767182
314	2011-10-01T19:03:38	36.010392	-123.741	CN11ID	24.688379135344373	0.653065416266605	0.0498390998890875	1.3116697974065687																	1.3116697974065687	203.6217250893969
315	2011-10-01T19:06:38	36.006483	-123.748833	CN11ID	27.67559692953504	0.6388725086842459	0.0470921807592714	1.3646786836993334																	1.3646786836993334	204.4504929561101
316	2011-10-01T19:09:39	36.002275	-123.756833	CN11ID	30.09150483830303	0.642269321810053	0.04774106801429075	1.5133820819547927																	1.5133820819547927	205.3098087353485
317	2011-10-01T19:12:39	35.998013	-123.764833	CN11ID	34.14745557197459	0.648901601366772	0.0490233841105779	1.7463736073986431																	1.7463736073986431	206.17244827890744
318	2011-10-01T19:15:39	35.99392299999999	-123.7725	CN11ID	33.90036640074098	0.636173063623523	0.0465805708262836	1.6789588467292318																	1.6789588467292318	206.9995420786177
319	2011-10-01T19:18:39	35.990262	-123.779333	CN11ID	34.965065432006746	0.644771290815063	0.0482223069248745	1.7766600384856868																	1.7766600384856868	207.73766744461375
320	2011-10-01T19:36:40	35.973415	-123.811167	CN11ID	75.53835527462628	0.6255132101163	0.0445933117045886	3.5799360171769226																	3.5799360171769226	211.16400726800202
321	2011-10-01T19:39:40	35.970528	-123.816833	CN11ID	97.4036561809446	0.6112354735872672	0.0420145366676554	4.365389474781282																	4.365389474781282	211.76719551694515
322	2011-10-01T19:42:41	35.968625	-123.82	CN11ID	103.67782870171524	0.607418482559645	0.0413410028733803	4.549780943839712																	4.549780943839712	212.12255904877807
323	2011-10-01T19:45:41	35.96581	-123.826167	CN11ID	103.78146337188518	0.6057281120159671	0.0410448067720603	4.574194457304758																	4.574194457304758	212.76044693292755
324	2011-10-01T19:48:41	35.963445	-123.832	CN11ID	111.3925218066	0.602785780037379	0.040532360755861	4.842610728790187																	4.842610728790187	213.34824045926877
325	2011-10-01T19:51:41	35.961608	-123.836167	CN11ID	113.83051900787905	0.6053043955428961	0.040970800659678	4.987947179848416																	4.987947179848416	213.77576450674152
326	2011-10-01T19:54:41	35.9602	-123.840333	CN11ID	114.31689702944588	0.602369775492745	0.0404600975529874	4.931926619768245																	4.931926619768245	214.18253801682903
327	2011-10-01T19:57:42	35.959152	-123.844333	CN11ID	115.40362081699908	0.5984025416439699	0.0397762401475441	4.9256992881533375																	4.9256992881533375	214.5613621766876
328	2011-10-01T20:00:42	35.959013	-123.844833	CN11ID	114.79189884639663	0.6011105659235201	0.0402424308174157	4.940871422414721																	4.940871422414721	214.608997296495
329	2011-10-01T20:03:42	35.959022	-123.844833	CN11ID	113.59152352820593	0.6011105659235201	0.0402424308174157	4.84176671027096																	4.84176671027096	214.6099991503921
330	2011-10-01T20:06:43	35.95902	-123.844833	CN11ID	115.12560338588636	0.599440354746627	0.0399545584554011	4.897156397710448																	4.897156397710448	214.61022178459092
331	2011-10-01T20:09:43	35.95902	-123.844833	CN11ID	115.37358686003378	0.5998572647883621	0.0400261924451631	4.9192884762293225																	4.9192884762293225	214.61022178459092
332	2011-10-01T20:12:43	35.95899199999999	-123.845	CN11ID	113.97636468853548	0.599024437573813	0.0398830950615829	4.8082814321501735																	4.8082814321501735	214.62558860943696
333	2011-10-01T20:15:43	35.959038	-123.844833	CN11ID	115.77373539831284	0.597781464371479	0.0396698143042611	4.876092648347297																	4.876092648347297	214.64148341134927
334	2011-10-01T20:18:43	35.959015	-123.844833	CN11ID	117.56707165403887	0.597367946710436	0.0395991497389691	4.94887253832605																	4.94887253832605	214.64404370464203
335	2011-10-01T20:21:43	35.959018	-123.844833	CN11ID	114.91311437613498	0.599024437573813	0.0398830950615829	4.849222231173105																	4.849222231173105	214.64437765594104
336	2011-10-01T20:24:44	35.959012	-123.844833	CN11ID	117.8158560995777	0.596133293091714	0.0393881641645367	4.949939598761649																	4.949939598761649	214.6450455585391
337	2011-10-01T20:27:44	35.959018	-123.844833	CN11ID	113.6299707059866	0.599440354746627	0.0399545584554011	4.847233371698256																	4.847233371698256	214.64571346113715
338	2011-10-01T20:32:46	35.959017	-123.844833	CN11ID	116.97584952694064	0.596133293091714	0.0393881641645367	4.9168078102080095																	4.9168078102080095	214.6458247782373
339	2011-10-01T20:35:46	35.959018	-123.844833	CN11ID	119.00623058092432	0.6002747584001911	0.0400980347123887	5.059217377319334																	5.059217377319334	214.64593609533756
340	2011-10-01T20:38:47	35.959013	-123.845	CN11ID	114.41785765953051	0.6053043955428961	0.040970800659678	4.9679447029078565																	4.9679447029078565	214.6609937879026
341	2011-10-01T20:41:47	35.959015	-123.844833	CN11ID	120.0955615567615	0.6011105659235201	0.0402424308174157	5.130750925661901																	5.130750925661901	214.67604283745914
342	2011-10-01T20:44:47	35.959017	-123.844833	CN11ID	121.19878445375255	0.6006921639508829	0.040170146692783994	5.171436225542064																	5.171436225542064	214.67626547165798
343	2011-10-01T20:47:47	35.95901	-123.845	CN11ID	121.26372249882832	0.6011105659235201	0.0402424308174157	5.221202686243419																	5.221202686243419	214.69133303658302
344	2011-10-01T20:50:47	35.959015	-123.844833	CN11ID	121.48696105771444	0.598195572382532	0.0397406784376528	5.147095205827308																	5.147095205827308	214.7063907297193
345	2011-10-01T20:53:48	35.959027	-123.844833	CN11ID	119.37268593712112	0.60152996669674	0.040314887497223	5.119569567244182																	5.119569567244182	214.70772653491542
346	2011-10-01T20:56:48	35.95902	-123.844833	CN11ID	120.29166579209485	0.598195572382532	0.0397406784376528	5.123798283444453																	5.123798283444453	214.70850575461287
347	2011-10-01T20:59:48	35.959	-123.845	CN11ID	119.13718236287748	0.599440354746627	0.0399545584554011	5.070115053052848																	5.070115053052848	214.72371696587882
348	2011-10-01T21:02:48	35.958997	-123.844833	CN11ID	119.29980707848749	0.5998572647883621	0.0400261924451631	5.0634038283801575																	5.0634038283801575	214.7387680767651
349	2011-10-01T21:05:49	35.959018	-123.844833	CN11ID	103.088060885888	0.6002747584001911	0.0400980347123887	4.381579576913822																	4.381579576913822	214.74110573585904
350	2011-10-01T21:09:25	35.95902800000001	-123.845167	CN11ID	120.82858579646692	0.597367946710436	0.0395991497389691	5.054854762892523																	5.054854762892523	214.77122111813333
351	2011-10-01T21:12:26	35.959178	-123.846833	CN11ID	121.65667204490143	0.596133293091714	0.0393881641645367	5.084974676440462																	5.084974676440462	214.92226036371534
352	2011-10-01T21:15:26	35.959305	-123.848333	CN11ID	119.21877809713087	0.5969554138393779	0.0395286534609421	4.9875939068214885																	4.9875939068214885	215.0581536515709
353	2011-10-01T21:18:26	35.959507	-123.8505	CN11ID	123.68161617731724	0.597367946710436	0.0395991497389691	5.2032512724523405																	5.2032512724523405	215.25469901149398
354	2011-10-01T21:21:26	35.95971	-123.852333	CN11ID	120.8904262333822	0.597367946710436	0.0395991497389691	5.087020635498426																	5.087020635498426	215.42139751336674
355	2011-10-01T21:24:27	35.959885	-123.854	CN11ID	121.58542504279524	0.6011105659235201	0.0402424308174157	5.196524022020529																	5.196524022020529	215.57285773134066
356	2011-10-01T21:27:27	35.96005800000001	-123.855667	CN11ID	119.72437674276941	0.599440354746627	0.0399545584554011	5.0826793302133755																	5.0826793302133755	215.7242891472924
357	2011-10-01T21:30:27	35.960232	-123.857333	CN11ID	123.26110770475526	0.599440354746627	0.0399545584554011	5.228658817817934																	5.228658817817934	215.87564507014613
358	2011-10-01T21:33:27	35.9604	-123.859	CN11ID	120.45437130785572	0.6011105659235201	0.0402424308174157	5.153292997578029																	5.153292997578029	216.02700606054336
359	2011-10-01T21:36:27	35.96051	-123.860667	CN11ID	121.638308738274	0.607418482559645	0.0413410028733803	5.334763534483355																	5.334763534483355	216.17770532898123
360	2011-10-01T21:39:28	35.960575	-123.862333	CN11ID	122.00232478848363	0.6116621713675999	0.0420902945758996	5.4662916814598415																	5.4662916814598415	216.32799031716613
361	2011-10-01T21:42:28	35.960368	-123.865	CN11ID	124.38119495907078	0.615953569760958	0.0428564058607052	5.644874413693537																	5.644874413693537	216.5693960522674
362	2011-10-01T21:45:28	35.956425	-123.872	CN11ID	124.90951625319772	0.618974837499886	0.0434006579665541	5.781623098423383																	5.781623098423383	217.33782272238926
363	2011-10-01T21:48:28	35.95242800000001	-123.879333	CN11ID	122.94071749680216	0.622010348316546	0.0439520928729828	5.745845634408476																	5.745845634408476	218.1344324128317
364	2011-10-01T21:51:29	35.948212	-123.887	CN11ID	121.00046049970526	0.627277625770519	0.0449187202406176	5.727378772631698																	5.727378772631698	218.9696595109324
365	2011-10-01T21:54:29	35.944517	-123.894	CN11ID	121.50081937831145	0.628599471745155	0.0451634173895777	5.788272011828115																	5.788272011828115	219.72273884136044
366	2011-10-01T21:57:29	35.940457	-123.901667	CN11ID	121.38803280550007	0.622010348316546	0.0439520928729828	5.639967754893888																	5.639967754893888	220.54839060783715
367	2011-10-01T22:00:29	35.936352	-123.91	CN11ID	120.45993534945869	0.6099585675223289	0.0417884682286418	5.337645247271533																	5.337645247271533	221.42751622596526
368	2011-10-01T22:03:30	35.93292299999999	-123.916667	CN11ID	121.08708110078292	0.6172479882439991	0.0430890012366852	5.573465361500029																	5.573465361500029	222.13940995547625
369	2011-10-01T22:06:30	35.928927	-123.924667	CN11ID	121.0310701975787	0.622883656330415	0.0441114329231023	5.667295871324552																	5.667295871324552	222.9866633499541
370	2011-10-01T22:09:30	35.92485	-123.932833	CN11ID	120.01101306054571	0.615953569760958	0.0428564058607052	5.4691381670908115																	5.4691381670908115	223.85141722170076
371	2011-10-01T22:12:30	35.92087700000001	-123.941	CN11ID	119.59669938974683	0.613374716965345	0.0423949656061325	5.390697876570159																	5.390697876570159	224.71026120193957
372	2011-10-01T22:15:31	35.917578000000006	-123.947833	CN11ID	121.06252917353231	0.614664204807507	0.0426251622327114	5.490287760018978																	5.490287760018978	225.42741379345568
373	2011-10-01T22:18:31	35.913773	-123.955833	CN11ID	115.4247913672595	0.6185415799410171	0.0433224649027834	5.3317363766001415																	5.3317363766001415	226.2638201927512
374	2011-10-01T22:21:31	35.910112	-123.963833	CN11ID	111.13168066743108	0.62507298008909	0.0445125493150403	5.232367708200983																	5.232367708200983	227.0922540223539
375	2011-10-01T22:24:31	35.906312	-123.971833	CN11ID	101.64401744854229	0.632144763395295	0.0458232899636255	4.916334224688901																	4.916334224688901	227.92843739276054
376	2011-10-01T22:27:32	35.90229	-123.980167	CN11ID	100.91969381619109	0.626393431307116	0.0447556209534245	4.808515424768808																	4.808515424768808	228.8031518812756
377	2011-10-01T22:30:32	35.89836500000001	-123.987667	CN11ID	96.9756942684067	0.636173063623523	0.0465805708262836	4.751090558040397																	4.751090558040397	229.60829653699616
378	2011-10-01T22:33:32	35.89427	-123.9955	CN11ID	98.38977635133492	0.6384213273269	0.0470064517993225	4.870013780357142																	4.870013780357142	230.44896183585956
379	2011-10-01T22:36:32	35.89057800000001	-124.002833	CN11ID	97.50962606484181	0.6388725086842459	0.0470921807592714	4.8486340862672																	4.8486340862672	231.2275582118367
380	2011-10-01T23:08:40	35.847363	-124.085333	CN11ID	100.41105943882064	0.64158817697932	0.0476105278856921	5.043973716496222																	5.043973716496222	240.0890405199681
381	2011-10-01T23:11:40	35.84314000000001	-124.093167	CN11ID	99.72621122058253	0.640228242215543	0.0473505896005879	4.978594090703607																	4.978594090703607	240.93797072439548
382	2011-10-01T23:14:41	35.839017	-124.101	CN11ID	101.0050349124353	0.640228242215543	0.0473505896005879	5.047300314988303																	5.047300314988303	241.7807432650319
383	2011-10-01T23:17:41	35.835305	-124.108167	CN11ID	99.63975584505998	0.6339294893676141	0.0461579386673274	4.891329892582031																	4.891329892582031	242.54824271332524
384	2011-10-01T23:20:41	35.831197	-124.116333	CN11ID	101.3063401358516	0.6343777480094879	0.0462420908132802	4.947541540859298																	4.947541540859298	243.41555233768983
385	2011-10-01T23:23:42	35.827303	-124.124333	CN11ID	99.76930442651285	0.636173063623523	0.0465805708262836	4.898665381983282																	4.898665381983282	244.25769395365643
386	2011-10-01T23:26:42	35.823287	-124.132667	CN11ID	97.78079520699164	0.632589350389933	0.0459066531598506	4.757193729955286																	4.757193729955286	245.13271096218983
387	2011-10-01T23:29:42	35.81978200000001	-124.14	CN11ID	100.7627403755608	0.627721306679435	0.0450005620107038	4.797544234798991																	4.797544234798991	245.90103260159768
388	2011-10-01T23:32:42	35.81596500000001	-124.147833	CN11ID	99.69035522326469	0.6255132101163	0.0445933117045886	4.7313080697667615																	4.7313080697667615	246.72592711467357
389	2011-10-01T23:35:42	35.81207	-124.156	CN11ID	99.35245937757671	0.627721306679435	0.0450005620107038	4.730761830608497																	4.730761830608497	247.58120444954469
390	2011-10-01T23:38:43	35.807988	-124.164333	CN11ID	98.8853447376085	0.6255132101163	0.0445933117045886	4.678404721976619																	4.678404721976619	248.46004427262642
391	2011-10-01T23:41:43	35.804478	-124.1725	CN11ID	98.72502626119172	0.624633798467215	0.0444319792606687	4.656268733960339																	4.656268733960339	249.2944774080919
392	2011-10-01T23:44:43	35.801402	-124.1795	CN11ID	98.31333616213092	0.629481567852427	0.0453270207480466	4.702823804272471																	4.702823804272471	250.01325142589695
393	2011-10-01T23:47:43	35.79767800000001	-124.188167	CN11ID	95.27796388851108	0.632589350389933	0.0459066531598506	4.60903286144832																	4.60903286144832	250.89878213448608
394	2011-10-01T23:50:44	35.79521300000001	-124.1945	CN11ID	94.72930005741549	0.6319217786826226	0.04578167853044145	4.5896018847740665																	4.5896018847740665	251.53301496924087
395	2011-10-01T23:53:44	35.793268	-124.199167	CN11ID	92.94761193372507	0.6384213273269	0.0470064517993225	4.613979419232412																	4.613979419232412	252.00677491266399
396	2011-10-02T00:00:21	35.792997	-124.2	CN11ID	95.30730508174288	0.654463121527578	0.050114535800937006	4.9956706231058865																	4.9956706231058865	252.08781323462762
397	2011-10-02T00:08:11	35.792988	-124.2	CN11ID	94.27969207104056	0.646602257379058	0.0485764695023721	4.8454794066134435																	4.8454794066134435	252.08881508852463
398	2011-10-02T00:11:11	35.79299	-124.2	CN11ID	94.2619029575938	0.647062336113647	0.0486656103157525	4.8389488799366935																	4.8389488799366935	252.08903772272427
399	2011-10-02T00:14:11	35.793007	-124.2	CN11ID	94.38598212610815	0.642952635522584	0.0478720238050157	4.78090548283634																	4.78090548283634	252.09093011341895
400	2011-10-02T00:17:12	35.792995	-124.2	CN11ID	96.11904295509504	0.6459143293223425	0.0484431826062116	4.932193210580651																	4.932193210580651	252.09226591861588
401	2011-10-02T00:20:12	35.793005	-124.2	CN11ID	97.61024483277878	0.657261955766364	0.0506695279978274	5.184289763364894																	5.184289763364894	252.0933790896132
402	2011-10-02T00:23:12	35.792998	-124.2	CN11ID	96.73456632395641	0.6593712422467585	0.0510900814039837	5.159521891796183																	5.159521891796183	252.0941583093114
403	2011-10-02T00:26:13	35.792998	-124.2	CN11ID	96.67249183805613	0.658197894817947	0.0508558853082857	5.144585249359343																	5.144585249359343	252.0941583093114
404	2011-10-02T00:29:13	35.792977	-124.2	CN11ID	95.83798586537948	0.660547556647467	0.0513255818107009	5.14439060571118																	5.14439060571118	252.09649596840458
405	2011-10-02T00:32:13	35.792982	-124.2	CN11ID	96.32301258057372	0.657729367394444	0.0507625955685612	5.136625071979701																	5.136625071979701	252.0970525539032
406	2011-10-02T00:35:13	35.792982	-124.2	CN11ID	96.6529141699611	0.65492776758578	0.050206549819866	5.104638876537429																	5.104638876537429	252.0970525539032
407	2011-10-02T00:38:13	35.793	-124.2	CN11ID	94.67857580169088	0.657729367394444	0.0507625955685612	5.015835520595932																	5.015835520595932	252.0990562616974
408	2011-10-02T00:41:14	35.792975	-124.2	CN11ID	95.16506555245418	0.657729367394444	0.0507625955685612	5.062371786034241																	5.062371786034241	252.10183918918975
409	2011-10-02T00:44:14	35.79297000000001	-124.2	CN11ID	97.2244795908925	0.662437279613853	0.0517053410912809	5.2744208370021735																	5.2744208370021735	252.10239577468684
410	2011-10-02T00:47:14	35.79297800000001	-124.2	CN11ID	97.38634213293058	0.663387303265443	0.051896579118602015	5.267700060409423																	5.267700060409423	252.10328631148448
411	2011-10-02T00:50:15	35.792972	-124.2	CN11ID	96.14216938545609	0.662437279613853	0.0517053410912809	5.183126534274633																	5.183126534274633	252.10395421408413
412	2011-10-02T00:53:15	35.79298	-124.2	CN11ID	98.52156013037451	0.662911725146339	0.0518008461111319	5.3288977366267565																	5.3288977366267565	252.10484475088185
413	2011-10-02T00:56:15	35.792987	-124.2	CN11ID	98.72444462504696	0.663860689935452	0.0519923571863396	5.358929353399967																	5.358929353399967	252.1056239705793
414	2011-10-02T00:59:15	35.792977	-124.2	CN11ID	99.68829807790588	0.663860689935452	0.0519923571863396	5.40841154822904																	5.40841154822904	252.10673714157573
415	2011-10-02T01:02:15	35.792973	-124.2	CN11ID	96.98416873309816	0.6662385009625911	0.0524742039844212	5.290018998801459																	5.290018998801459	252.10718240997502
416	2011-10-02T01:05:15	35.792973	-124.2	CN11ID	98.10312654554836	0.664334961103388	0.0520883503506799	5.3419802297924495																	5.3419802297924495	252.10718240997502
417	2011-10-02T01:08:16	35.79298	-124.2	CN11ID	97.91184871838638	0.6691078488616479	0.05305935588545599	5.379387472186972																	5.379387472186972	252.10796162967324
418	2011-10-02T01:11:16	35.792973	-124.2	CN11ID	98.10502386299656	0.664334961103388	0.0520883503506799	5.321783988993482																	5.321783988993482	252.1087408493715
419	2011-10-02T01:14:16	35.792968	-124.2	CN11ID	98.19981769070073	0.664334961103388	0.0520883503506799	5.328978451229406																	5.328978451229406	252.10929743486926
420	2011-10-02T01:17:16	35.792973	-124.2	CN11ID	98.38252255771349	0.661963963970736	0.0516100635160979	5.320548689725733																	5.320548689725733	252.10985402036715
421	2011-10-02T01:20:17	35.792973	-124.2	CN11ID	99.00514973246365	0.660076133268219	0.0512312019429698	5.318540795529371																	5.318540795529371	252.10985402036715
422	2011-10-02T01:23:17	35.792995	-124.2	CN11ID	98.67162233511343	0.664810364441701	0.0521845726679279	5.3919988068315945																	5.3919988068315945	252.1123029965605
423	2011-10-02T01:26:17	35.792965	-124.2	CN11ID	97.0225958162121	0.6686269232391329	0.0529609468423954	5.304901025751549																	5.304901025751549	252.11564250955075
424	2011-10-02T01:29:17	35.79297000000001	-124.2	CN11ID	90.62269056167965	0.6681471429382839	0.0528627721599174	4.962165549424938																	4.962165549424938	252.11619909505018
425	2011-10-02T01:32:18	35.79297800000001	-124.2	CN11ID	96.28087391960592	0.664334961103388	0.0520883503506799	5.2205357173276985																	5.2205357173276985	252.11708963184785
426	2011-10-02T01:35:18	35.79297800000001	-124.2	CN11ID	98.05068575109968	0.665764161652129	0.0523776715165925	5.360183777161192																	5.360183777161192	252.11708963184785
427	2011-10-02T01:38:18	35.792965	-124.2	CN11ID	98.64978270494812	0.661963963970736	0.0516100635160979	5.318999172360436																	5.318999172360436	252.11853675414488
428	2011-10-02T01:41:19	35.792973	-124.2	CN11ID	99.8777460131876	0.664334961103388	0.0520883503506799	5.433663151299387																	5.433663151299387	252.11942729094181
429	2011-10-02T01:44:19	35.79297000000001	-124.2	CN11ID	99.9634960774778	0.660547556647467	0.0513255818107009	5.3786838567631605																	5.3786838567631605	252.11976124223926
430	2011-10-02T01:47:19	35.792897	-124.200167	CN11ID	96.35521363960207	0.65866754070048	0.0509493977473581	5.1524508176959865																	5.1524508176959865	252.13689045612443
431	2011-10-02T01:50:19	35.79192000000001	-124.201333	CN11ID	97.1543520376613	0.660076133268219	0.0512312019429698	5.2145204790924415																	5.2145204790924415	252.28825916793926
432	2011-10-02T01:53:19	35.791003	-124.2025	CN11ID	95.38938532140413	0.653530605266297	0.0499307200640008	4.967848886995496																	4.967848886995496	252.434968413724
433	2011-10-02T01:56:20	35.789917	-124.203833	CN11ID	95.74920314020693	0.653530605266297	0.0499307200640008	4.996986746554288																	4.996986746554288	252.6055619278239
434	2011-10-02T01:59:20	35.788888	-124.205	CN11ID	92.95432315721966	0.647062336113647	0.0486656103157525	4.773163099105461																	4.773163099105461	252.76120552605747
435	2011-10-02T02:02:20	35.787908	-124.206167	CN11ID	93.18028110790695	0.649825433462409	0.0492033750998666	4.7849949740267315																	4.7849949740267315	252.9128807680997
436	2011-10-02T02:05:20	35.78695	-124.207333	CN11ID	94.37780746214142	0.646143274319389	0.0484875409773376	4.82402949826926																	4.82402949826926	253.06274171254609
437	2011-10-02T02:11:21	35.785225	-124.2095	CN11ID	93.93521726125385	0.6512101857298621	0.0494746194850512	4.873250476681439																	4.873250476681439	253.3369023686627
438	2011-10-02T02:14:21	35.784225	-124.210667	CN11ID	94.81581476161115	0.6542300131415895	0.050068547376824105	4.9507644955701755																	4.9507644955701755	253.49019003512817
439	2011-10-02T02:17:22	35.783207	-124.212	CN11ID	94.48994277836495	0.648901601366772	0.0490233841105779	4.8927906572829105																	4.8927906572829105	253.65551314192237
440	2011-10-02T02:20:21	35.781925	-124.215	CN11ID	94.82580605343924	0.6512101857298621	0.0494746194850512	4.933852595480137																	4.933852595480137	253.96171698181263
441	2011-10-02T02:23:22	35.78034	-124.2195	CN11ID	94.00412975461548	0.65492776758578	0.050206549819866	4.940329377044722																	4.940329377044722	254.4047464273977
442	2011-10-02T02:26:22	35.778253	-124.225833	CN11ID	93.91365895281609	0.653996904755601	0.0500225589527112	4.91631865471826																	4.91631865471826	255.022055840581
443	2011-10-02T02:29:22	35.775528	-124.234167	CN11ID	91.59134636848431	0.6495942263728665	0.04915832471703985	4.753611245142478																	4.753611245142478	255.8335397147387
444	2011-10-02T02:32:23	35.77295200000001	-124.242	CN11ID	89.49285955792584	0.647523513138729	0.0487549639242492	4.5880281508788405																	4.5880281508788405	256.59688089137074
445	2011-10-02T02:35:23	35.769938	-124.250333	CN11ID	92.04634571259191	0.645685384325296	0.0483988242350856	4.699750033138637																	4.699750033138637	257.420895388176
446	2011-10-02T02:38:23	35.76603	-124.259	CN11ID	96.01093618795048	0.6512101857298621	0.0494746194850512	4.9707671498339865																	4.9707671498339865	258.3164690674966
447	2011-10-02T02:41:23	35.762182	-124.267333	CN11ID	90.30755236031065	0.648901601366772	0.0490233841105779	4.675723931424859																	4.675723931424859	259.18250591869764
448	2011-10-02T02:44:23	35.758635	-124.274667	CN11ID	90.29345484695169	0.652138359163857	0.0496565135984303	4.690974570359679																	4.690974570359679	259.953727312249
449	2011-10-02T02:47:24	35.75462299999999	-124.282833	CN11ID	74.40082659565026	0.651673975338607	0.0495654662958748	3.8894615128973378																	3.8894615128973378	260.81605847708704
450	2011-10-02T02:50:24	35.750757	-124.290833	CN11ID	85.03010422565475	0.647062336113647	0.0486656103157525	4.3628535738173735																	4.3628535738173735	261.65719788009534
451	2011-10-02T02:59:24	35.739035	-124.314833	CN11ID	73.3914159687901	0.649363019283324	0.0491132743342131	3.804765940468072																	3.804765940468072	264.18788799060155
452	2011-10-02T03:08:25	35.727647	-124.338	CN11ID	74.20175938405222	0.640682312693578	0.0474371374533895	3.745994785604625																	3.745994785604625	266.63519318475096
453	2011-10-02T03:11:25	35.724042	-124.346	CN11ID	82.24696611201766	0.642952635522584	0.0478720238050157	4.180857664191601																	4.180857664191601	267.462057905181
454	2011-10-02T03:14:25	35.72032	-124.354167	CN11ID	83.38312563674457	0.647523513138729	0.0487549639242492	4.293669994147135																	4.293669994147135	268.3084780815448
455	2011-10-02T03:17:26	35.71658499999999	-124.362333	CN11ID	80.86957868101993	0.659605832581098	0.0511370468403632	4.308786313182663																	4.308786313182663	269.1555589137651
456	2011-10-02T03:20:26	35.713313	-124.369333	CN11ID	66.37935663536464	0.662437279613853	0.0517053410912809	3.5757682387476097																	3.5757682387476097	269.8855849849031
457	2011-10-02T03:23:26	35.709077	-124.378167	CN11ID	77.30433926550451	0.657729367394444	0.0507625955685612	4.136541984385957																	4.136541984385957	270.812895464378
458	2011-10-02T03:26:27	35.705517	-124.3855	CN11ID	78.53387167497092	0.657729367394444	0.0507625955685612	4.180504907037332																	4.180504907037332	271.58516048382734
459	2011-10-02T03:29:27	35.701373	-124.394	CN11ID	73.19262721158262	0.653065416266605	0.0498390998890875	3.83527291533408																	3.83527291533408	272.48135663590244
460	2011-10-02T03:32:27	35.69737199999999	-124.402167	CN11ID	78.76266067208999	0.647062336113647	0.0486656103157525	4.038778772448703																	4.038778772448703	273.34358581553533
461	2011-10-02T03:35:27	35.693513	-124.410333	CN11ID	76.97144294089732	0.648901601366772	0.0490233841105779	3.980500728541804																	3.980500728541804	274.19771051501385
462	2011-10-02T03:38:28	35.689655	-124.418333	CN11ID	79.16689541709269	0.6397752531037989	0.0472642478610112	3.975408322586415																	3.975408322586415	275.03887139469447
463	2011-10-02T03:41:28	35.685863	-124.426333	CN11ID	74.70499286305096	0.650747500633464	0.0493839890253969	3.884212039766736																	3.884212039766736	275.87633502429577
464	2011-10-02T03:44:28	35.681738	-124.435	CN11ID	70.96697662472641	0.6420419124837871	0.0476974854436599	3.6145909060482273																	3.6145909060482273	276.7846021490514
465	2011-10-02T03:50:29	35.673992	-124.451167	CN11ID	60.58250808504498	0.654463121527578	0.050114535800937006	3.1778322570567616																	3.1778322570567616	278.4818343977483
466	2011-10-02T03:53:29	35.66996	-124.4595	CN11ID	72.1411920060081	0.6491323103250479	0.0490683292223955	3.742080229252061																	3.742080229252061	279.3589308001486
467	2011-10-02T03:56:29	35.666037	-124.4675	CN11ID	74.19675842546309	0.645685384325296	0.0483988242350856	3.8237793323091376																	3.8237793323091376	280.2039918293451
468	2011-10-02T03:59:29	35.66217	-124.475833	CN11ID	72.56826428264183	0.648901601366772	0.0490233841105779	3.753729240999927																	3.753729240999927	281.0718972604965
469	2011-10-02T04:02:30	35.658662	-124.4835	CN11ID	72.94458302603866	0.647062336113647	0.0486656103157525	3.7463899023267615																	3.7463899023267615	281.86772238615964
470	2011-10-02T04:05:30	35.654847	-124.492	CN11ID	72.36867330476842	0.661963963970736	0.0516100635160979	3.9306597804262418																	3.9306597804262418	282.74602277611234
471	2011-10-02T04:08:30	35.651063	-124.5005	CN11ID	71.38298149122198	0.650747500633464	0.0493839890253969	3.7151183471134814																	3.7151183471134814	283.6226919049163
472	2011-10-02T04:11:30	35.647488	-124.508	CN11ID	71.90431827500456	0.6479820595092529	0.0488442453726806	3.725207664431157																	3.725207664431157	284.40922058781626
473	2011-10-02T04:14:31	35.643808	-124.515667	CN11ID	71.2249971141662	0.648901601366772	0.0490233841105779	3.6763538097624746																	3.6763538097624746	285.21472386319033
474	2011-10-02T04:17:31	35.63978	-124.524	CN11ID	72.30085645355685	0.647523513138729	0.0487549639242492	3.7038746588012312																	3.7038746588012312	286.09183729322024
475	2011-10-02T04:20:31	35.635713	-124.5325	CN11ID	71.75219813856812	0.647062336113647	0.0486656103157525	3.696981230501765																	3.696981230501765	286.9841969087045
476	2011-10-02T04:23:31	35.631863	-124.540833	CN11ID	66.60042992671282	0.648901601366772	0.0490233841105779	3.4377344227814333																	3.4377344227814333	287.8514139749549
477	2011-10-02T04:26:31	35.628087	-124.549	CN11ID	66.60445047169307	0.652601335111901	0.0497476979071058	3.4689850171519985																	3.4689850171519985	288.70153432386724
478	2011-10-02T04:29:32	35.626033	-124.5535	CN11ID	65.44807521579668	0.644771290815063	0.0482223069248745	3.356335954658673																	3.356335954658673	289.1685065870892
479	2011-10-02T04:32:32	35.625825	-124.554	CN11ID	67.18911265420043	0.647062336113647	0.0486656103157525	3.4644826329802685																	3.4644826329802685	289.21932867621115
480	2011-10-02T04:35:32	35.625895	-124.554167	CN11ID	67.83153957586863	0.6579636311061955	0.05080924043842345	3.617405477250877																	3.617405477250877	289.23633012348233
481	2011-10-02T04:38:32	35.625855	-124.554167	CN11ID	68.22677524675386	0.6645726627725446	0.0521364615093039	3.7283708791179766																	3.7283708791179766	289.24078280746977
482	2011-10-02T04:41:33	35.625873	-124.554	CN11ID	67.22180215772093	0.659605832581098	0.0511370468403632	3.6269513406602174																	3.6269513406602174	289.25602569753823
483	2011-10-02T04:44:33	35.62586500000001	-124.554	CN11ID	69.71632742864709	0.655393522837494	0.0502987834927685	3.712758413915232																	3.712758413915232	289.2569162343343
484	2011-10-02T04:47:33	35.625855	-124.554	CN11ID	70.56995438689421	0.657729367394444	0.0507625955685612	3.7944151739721343																	3.7944151739721343	289.25802940533237
485	2011-10-02T04:50:33	35.625855	-124.554	CN11ID	72.54422257125849	0.663860689935452	0.0519923571863396	3.9642388993149513																	3.9642388993149513	289.25802940533237
486	2011-10-02T04:53:33	35.625868	-124.554	CN11ID	70.14359900379914	0.655393522837494	0.0502987834927685	3.7331679234663664																	3.7331679234663664	289.2594765276279
487	2011-10-02T04:56:34	35.625873	-124.554	CN11ID	69.31231218859257	0.657729367394444	0.0507625955685612	3.7037991107043413																	3.7037991107043413	289.2600331131265
488	2011-10-02T04:59:34	35.625848	-124.554	CN11ID	67.09166465354339	0.660076133268219	0.0512312019429698	3.602800421793096																	3.602800421793096	289.26281604061893
489	2011-10-02T05:02:34	35.625848	-124.554	CN11ID	69.23817156039864	0.664810364441701	0.0521845726679279	3.776280172934463																	3.776280172934463	289.26281604061893
490	2011-10-02T05:05:34	35.625862	-124.554	CN11ID	72.54704486370478	0.659136651912419	0.0510431159676042	3.8822945764812617																	3.8822945764812617	289.2643744800146
491	2011-10-02T05:08:34	35.625873	-124.554	CN11ID	70.40495411587895	0.651673975338607	0.0495654662958748	3.681667905181529																	3.681667905181529	289.2655989681113
492	2011-10-02T05:11:34	35.625858	-124.554	CN11ID	69.43634258349275	0.653530605266297	0.0499307200640008	3.6843656499360535																	3.6843656499360535	289.26726872460637
493	2011-10-02T05:14:35	35.625862	-124.554	CN11ID	69.49685970899247	0.656328371519162	0.0504839118991596	3.6954839372278117																	3.6954839372278117	289.26771399300486
494	2011-10-02T05:17:35	35.62586	-124.554	CN11ID	71.12381643019086	0.649825433462409	0.0492033750998666	3.750424033529435																	3.750424033529435	289.26793662720445
495	2011-10-02T05:20:35	35.625867	-124.554	CN11ID	71.78973700906478	0.657261955766364	0.0506695279978274	3.834638430586927																	3.834638430586927	289.2687158469027
496	2011-10-02T05:23:36	35.625832	-124.554	CN11ID	71.17845986514848	0.655393522837494	0.0502987834927685	3.7698417885086632																	3.7698417885086632	289.2726119453916
497	2011-10-02T05:26:36	35.625858	-124.554	CN11ID	70.02952024606019	0.653996904755601	0.0500225589527112	3.703145432105752																	3.703145432105752	289.2755061899834
498	2011-10-02T05:29:36	35.625873	-124.554	CN11ID	71.53205420752101	0.653530605266297	0.0499307200640008	3.7740735161032943																	3.7740735161032943	289.2771759464785
499	2011-10-02T05:32:36	35.625852	-124.554	CN11ID	68.74973185562162	0.645228296761332	0.0483103702577307	3.50682828753107																	3.50682828753107	289.27951360557165
500	2011-10-02T05:35:37	35.625862	-124.554	CN11ID	70.06185138249813	0.646602257379058	0.0485764695023721	3.6062503840836713																	3.6062503840836713	289.2806267765681
501	2011-10-02T05:38:37	35.62586	-124.554	CN11ID	69.43893483572917	0.644771290815063	0.0482223069248745	3.575733208974332																	3.575733208974332	289.28084941076764
502	2011-10-02T05:41:37	35.625715	-124.554333	CN11ID	69.16660788631434	0.647523513138729	0.0487549639242492	3.5812668831437415																	3.5812668831437415	289.31503121222346
503	2011-10-02T05:44:37	35.624965	-124.556	CN11ID	70.72272018602078	0.6479820595092529	0.0488442453726806	3.645898443311207																	3.645898443311207	289.48743086134516
504	2011-10-02T05:47:38	35.624128000000006	-124.557833	CN11ID	67.86691722875504	0.640228242215543	0.0473505896005879	3.4083453838654574																	3.4083453838654574	289.6776671647162
505	2011-10-02T05:50:38	35.623108	-124.560167	CN11ID	70.9521015926041	0.6388725086842459	0.0470921807592714	3.5476193713273196																	3.5476193713273196	289.91744719914965
506	2011-10-02T05:53:38	35.622332	-124.561833	CN11ID	72.83628824696625	0.6388725086842459	0.0470921807592714	3.6394980067391054																	3.6394980067391054	290.0911926601633
507	2011-10-02T05:56:38	35.621578	-124.563333	CN11ID	73.92455166925258	0.64158817697932	0.0476105278856921	3.72286469542874																	3.72286469542874	290.2507783943338
508	2011-10-02T05:59:39	35.620812	-124.564833	CN11ID	72.03615821937669	0.641135522043406	0.0475237774166599	3.607721768131733																	3.607721768131733	290.4110718054113
509	2011-10-02T06:02:39	35.62009000000001	-124.566333	CN11ID	72.4181100332907	0.646143274319389	0.0484875409773376	3.7188703436317447																	3.7188703436317447	290.56881534529106
510	2011-10-02T06:05:39	35.619387	-124.567833	CN11ID	74.18466265990068	0.64158817697932	0.0476105278856921	3.7255479535084333																	3.7255479535084333	290.72549288961017
511	2011-10-02T06:08:39	35.618853	-124.569167	CN11ID	75.05269258898399	0.6395492979434385	0.04722117980240649	3.761331066483938																	3.761331066483938	290.86004928176294
512	2011-10-02T06:11:39	35.61824	-124.570833	CN11ID	74.16786315523173	0.64158817697932	0.0476105278856921	3.722566702629632																	3.722566702629632	291.02553141315383
513	2011-10-02T06:14:40	35.617617	-124.572167	CN11ID	74.39170456869397	0.6384213273269	0.0470064517993225	3.7013080642864047																	3.7013080642864047	291.16475011325883
514	2011-10-02T06:17:40	35.616467	-124.574833	CN11ID	75.101656957804	0.640682312693578	0.0474371374533895	3.769757011562632																	3.769757011562632	291.4378637818465
515	2011-10-02T06:20:40	35.61288	-124.582	CN11ID	80.1289373954661	0.6339294893676141	0.0461579386673274	3.9226488448486574																	3.9226488448486574	292.1995021082747
516	2011-10-02T06:23:40	35.608992	-124.59	CN11ID	85.59511968399174	0.6339294893676141	0.0461579386673274	4.17739459516614																	4.17739459516614	293.0429999047111
517	2011-10-02T06:26:41	35.60504	-124.598333	CN11ID	86.7349282181827	0.626393431307116	0.0447556209534245	4.12696844293164																	4.12696844293164	293.91610204031326
518	2011-10-02T06:29:41	35.601605	-124.605333	CN11ID	88.58441049354514	0.629481567852427	0.0453270207480466	4.233670977920538																	4.233670977920538	294.65610580687587
519	2011-10-02T06:32:41	35.597745	-124.613333	CN11ID	80.78628037279985	0.6330349986935021	0.0459902153589832	3.9117234421185656																	3.9117234421185656	295.4980962069036
520	2011-10-02T06:35:42	35.594107	-124.620833	CN11ID	89.00987223533718	0.629481567852427	0.0453270207480466	4.2744332968624885																	4.2744332968624885	296.2885852035573
521	2011-10-02T06:44:42	35.583532	-124.643667	CN11ID	84.95767269373377	0.6312535435556421	0.0456570342469759	4.092574965813799																	4.092574965813799	298.66732514171866
522	2011-10-02T06:47:42	35.5803	-124.650833	CN11ID	76.67005820632562	0.635273265503951	0.0464109272957355	3.770179879333368																	3.770179879333368	299.4091629231056
523	2011-10-02T06:50:42	35.57690200000001	-124.658333	CN11ID	64.31065398180624	0.633481710839534	0.0460739770360789	3.1585038753668																	3.1585038753668	300.18643222421804
524	2011-10-02T06:53:42	35.57308300000001	-124.6665	CN11ID	55.16352950793311	0.636173063623523	0.0465805708262836	2.761705317499358																	2.761705317499358	301.0393696976159
525	2011-10-02T06:56:43	35.569337	-124.6745	CN11ID	45.158382671219464	0.648901601366772	0.0490233841105779	2.310241090275492																	2.310241090275492	301.8751784538988
526	2011-10-02T07:14:44	35.548687	-124.717833	CN11ID	19.49638830636453	0.648901601366772	0.0490233841105779	1.0201065298160716																	1.0201065298160716	306.42304437195384
527	2011-10-02T07:17:45	35.54513499999999	-124.725833	CN11ID	20.236486006218733	0.6667139726061	0.0525709668925718	1.123173396651323																	1.123173396651323	307.2484839406401
528	2011-10-02T07:20:45	35.54140200000001	-124.733833	CN11ID	23.971008342737694	0.657729367394444	0.0507625955685612	1.2676673362616668																	1.2676673362616668	308.08379072236335
529	2011-10-02T07:23:45	35.537748	-124.741333	CN11ID	21.3198688651797	0.6667139726061	0.0525709668925718	1.1671619417004424																	1.1671619417004424	308.8756033896205
530	2011-10-02T07:26:45	35.534058	-124.749	CN11ID	27.45207684884607	0.6683870330887085	0.0529118595011564	1.4956224746842466																	1.4956224746842466	309.68249210583406
531	2011-10-02T07:29:46	35.530607	-124.756167	CN11ID	15.807495036267321	0.6982002510146511	0.0592174234600365	0.9415212679016376																	0.9415212679016376	310.4368778491109
532	2011-10-02T07:32:46	35.526662	-124.764	CN11ID	12.822278562465456	0.670073147014557	0.0532568792925045	0.6896661868237604																	0.6896661868237604	311.27138297706125
533	2011-10-02T07:35:46	35.522727	-124.771833	CN11ID	13.749771580055425	0.6807478305126909	0.0554736200898971	0.7870088652440426																	0.7870088652440426	312.1053325008462
534	2011-10-02T07:38:46	35.519408	-124.7785	CN11ID	18.148235586269355	0.6734435491510379	0.0539509103016719	1.0096404358498998																	1.0096404358498998	312.8134030772656
535	2011-10-02T07:41:46	35.51530800000001	-124.786833	CN11ID	21.16011632796629	0.672478280360249	0.0537514270541129	1.171475365480741																	1.171475365480741	313.6956435692595
536	2011-10-02T07:44:47	35.511808	-124.793667	CN11ID	24.28552019136217	0.6512101857298621	0.0494746194850512	1.2625352566436003																	1.2625352566436003	314.42724274457333
537	2011-10-02T07:47:47	35.507652	-124.801833	CN11ID	28.096477173824805	0.6479820595092529	0.0488442453726806	1.4521092731352965																	1.4521092731352965	315.2999178829745
538	2011-10-02T07:56:48	35.496343	-124.8245	CN11ID	35.429138041732955	0.646602257379058	0.0485764695023721	1.821690177421876																	1.821690177421876	317.7091303180587
539	2011-10-02T07:59:48	35.492452	-124.832333	CN11ID	35.049208227714985	0.640228242215543	0.0473505896005879	1.7633654849613245																	1.7633654849613245	318.5407462389179
540	2011-10-02T08:02:48	35.488447	-124.840333	CN11ID	37.270350055796186	0.6443153732258872	0.0481344533143505	1.8943829520201616																	1.8943829520201616	319.3919275641867
541	2011-10-02T08:05:48	35.484678	-124.848	CN11ID	39.87182691017233	0.640908917368492	0.0474804574350247	1.998746861052196																	1.998746861052196	320.2036937885146
542	2011-10-02T08:08:48	35.480782	-124.855833	CN11ID	41.5615905928809	0.637970159675469	0.0469209250467769	2.0637206115130446																	2.0637206115130446	321.03568770107836
543	2011-10-02T08:11:49	35.47688	-124.8635	CN11ID	48.80524351573538	0.622883656330415	0.0441114329231023	2.309531991379256																	2.309531991379256	321.8552605518815
544	2011-10-02T08:17:49	35.469178	-124.879167	CN11ID	47.44766830896007	0.618974837499886	0.0434006579665541	2.222496057145788																	2.222496057145788	323.51427238821856
545	2011-10-02T08:20:49	35.46575	-124.887167	CN11ID	58.282770428129986	0.615094080147384	0.0427021314719047	2.6666423225849063																	2.6666423225849063	324.3338242366022
546	2011-10-02T08:23:50	35.462948	-124.894833	CN11ID	61.51392042660513	0.6086880714088111	0.0415641266195437	2.7745776634433508																	2.7745776634433508	325.0956429721739
547	2011-10-02T08:26:50	35.460267	-124.903333	CN11ID	61.38529926835545	0.6095340586548779	0.0417135093197659	2.7405971853574163																	2.7405971853574163	325.9220903536669
548	2011-10-02T08:29:50	35.459325	-124.905833	CN11ID	60.729989170383774	0.606152839976287	0.0411189895503121	2.6991905073137112																	2.6991905073137112	326.1718455950476
549	2011-10-02T08:32:50	35.458972	-124.906833	CN11ID	63.48895288809578	0.604881688148224	0.0408969707924362	2.7960637611008843																	2.7960637611008843	326.27066528113374
550	2011-10-02T08:35:51	35.458928	-124.906833	CN11ID	62.310530158188755	0.607418482559645	0.0413410028733803	2.7713852605982066																	2.7713852605982066	326.2755632335197
551	2011-10-02T08:38:51	35.458932	-124.906833	CN11ID	62.25807545183649	0.6078410867171601	0.0414152196744748	2.774629846185067																	2.774629846185067	326.2760085019181
552	2011-10-02T08:41:51	35.458955	-124.906833	CN11ID	61.9148034279899	0.6078410867171601	0.0414152196744748	2.7472151045849333																	2.7472151045849333	326.2785687952109
553	2011-10-02T08:44:51	35.458962	-124.906833	CN11ID	63.15213120917907	0.6095340586548779	0.0417135093197659	2.8076506428092505																	2.8076506428092505	326.27934801490915
554	2011-10-02T08:47:52	35.458967	-124.906833	CN11ID	59.48577918631813	0.6065762911360849	0.0411930990909531	2.6375390615328014																	2.6375390615328014	326.2799046004078
555	2011-10-02T08:50:52	35.458945	-124.906833	CN11ID	64.15815686549607	0.6053043955428961	0.040970800659678	2.8309037530385424																	2.8309037530385424	326.28235357660117
556	2011-10-02T08:53:52	35.458942	-124.906833	CN11ID	62.894798793005826	0.6095340586548779	0.0417135093197659	2.805960041906864																	2.805960041906864	326.2826875279002
557	2011-10-02T08:56:52	35.458953	-124.906833	CN11ID	61.22897063512186	0.6053043955428961	0.040970800659678	2.7060454276488626																	2.7060454276488626	326.28391201599686
558	2011-10-02T08:59:53	35.458958	-124.906833	CN11ID	63.58449228849389	0.6011105659235201	0.0402424308174157	2.7699970125349536																	2.7699970125349536	326.2844686014955
559	2011-10-02T09:02:53	35.45895	-124.906833	CN11ID	63.16650494125349	0.6053043955428961	0.040970800659678	2.7674139738385555																	2.7674139738385555	326.2853591382932
560	2011-10-02T09:05:53	35.458958	-124.906833	CN11ID	62.456670159407	0.6103840897686171	0.0418636060778832	2.7979031858084658																	2.7979031858084658	326.28624967509086
561	2011-10-02T09:08:53	35.45898	-124.906833	CN11ID	61.92371785082899	0.6078410867171601	0.0414152196744748	2.7448899151600017																	2.7448899151600017	326.28869865128337
562	2011-10-02T09:11:53	35.458962	-124.906833	CN11ID	63.76595620664592	0.6053043955428961	0.040970800659678	2.794465065424354																	2.794465065424354	326.2907023590776
563	2011-10-02T09:14:54	35.459012	-124.906833	CN11ID	62.210776607242536	0.6057281120159671	0.0410448067720603	2.773790897218856																	2.773790897218856	326.29626821406237
564	2011-10-02T09:17:54	35.459025	-124.906833	CN11ID	62.074270013409716	0.6086880714088111	0.0415641266195437	2.787944993296376																	2.787944993296376	326.2977153363579
565	2011-10-02T09:20:54	35.459062	-124.906833	CN11ID	58.65020873511647	0.607418482559645	0.0413410028733803	2.601962725747778																	2.601962725747778	326.30183406904723
566	2011-10-02T09:23:55	35.459013	-124.906833	CN11ID	59.288559573351144	0.6108097919852989	0.0419389591764438	2.6312252404650467																	2.6312252404650467	326.30728860693256
567	2011-10-02T09:26:55	35.458998	-124.907	CN11ID	59.33956870890143	0.6034117741946425	0.04064110077653535	2.606507803588745																	2.606507803588745	326.32252248425175
568	2011-10-02T09:29:55	35.45898	-124.906833	CN11ID	57.655263483126795	0.606996884831556	0.0412669628191803	2.551741669562706																	2.551741669562706	326.3377965757273
569	2011-10-02T09:32:55	35.459005	-124.907	CN11ID	58.57764453957016	0.6053043955428961	0.040970800659678	2.5653673216307067																	2.5653673216307067	326.3531922793797
570	2011-10-02T09:35:55	35.45901	-124.907	CN11ID	57.0563265683721	0.604039761624513	0.0407501870440587	2.5240532790747667																	2.5240532790747667	326.3537488648784
571	2011-10-02T09:38:55	35.45900200000001	-124.907	CN11ID	60.12329627640434	0.606996884831556	0.0412669628191803	2.647731333068448																	2.647731333068448	326.35463940167443
572	2011-10-02T09:41:56	35.459013	-124.907	CN11ID	60.63043555329237	0.603202777659506	0.0406047964639664	2.669271392909876																	2.669271392909876	326.3558638897695
573	2011-10-02T09:44:56	35.459032	-124.907	CN11ID	58.237604105431906	0.601950368654861	0.0403875171441261	2.5279136194261587																	2.5279136194261587	326.3579789146639
574	2011-10-02T09:47:56	35.458982	-124.907	CN11ID	57.27834324324233	0.6055162537794314	0.04100780371586915	2.5293754501793995																	2.5293754501793995	326.3635447696487
575	2011-10-02T09:50:56	35.459052	-124.907	CN11ID	58.08708590694298	0.602369775492745	0.0404600975529874	2.5355975024371427																	2.5355975024371427	326.3713369666272
576	2011-10-02T09:53:57	35.459003	-124.907	CN11ID	58.34397248876228	0.599440354746627	0.0399545584554011	2.500892177228007																	2.500892177228007	326.3767915045118
577	2011-10-02T09:56:57	35.458998	-124.907	CN11ID	57.616482897514345	0.6000660115942764	0.0400621135787759	2.5235319275589805																	2.5235319275589805	326.3773480900105
578	2011-10-02T09:59:57	35.458997	-124.907	CN11ID	57.80305089284057	0.602577777765062	0.040496229154424204	2.515242004429552																	2.515242004429552	326.3774594071107
579	2011-10-02T10:02:57	35.459022	-124.907	CN11ID	58.145559822105724	0.6006921639508829	0.040170146692783994	2.5198248324871884																	2.5198248324871884	326.38024233460305
580	2011-10-02T10:05:57	35.45899199999999	-124.907	CN11ID	57.587040942578966	0.5986095109054079	0.0398118018574354	2.4685833856686488																	2.4685833856686488	326.3835818475949
581	2011-10-02T10:08:58	35.459012	-124.906833	CN11ID	56.71121733887674	0.5986095109054079	0.0398118018574354	2.4407016945154085																	2.4407016945154085	326.3988867340712
582	2011-10-02T10:11:58	35.459003	-124.907	CN11ID	58.09427825535172	0.599024437573813	0.0398830950615829	2.5095729783615983																	2.5095729783615983	326.4140619319695
583	2011-10-02T10:14:58	35.458988	-124.907	CN11ID	56.71767559946942	0.5986095109054079	0.0398118018574354	2.4130792337309																	2.4130792337309	326.41573168846537
584	2011-10-02T10:17:58	35.45903	-124.907	CN11ID	57.01879071872086	0.597367946710436	0.0395991497389691	2.432085257541608																	2.432085257541608	326.42040700665257
585	2011-10-02T10:20:59	35.459018	-124.906833	CN11ID	56.7922858130013	0.596133293091714	0.0393881641645367	2.3987592249469527																	2.3987592249469527	326.43560790141214
586	2011-10-02T10:23:59	35.458997	-124.906833	CN11ID	58.15943874887244	0.598195572382532	0.0397406784376528	2.4969898757862805																	2.4969898757862805	326.43794556050614
587	2011-10-02T10:26:59	35.459037	-124.906833	CN11ID	58.22564229401493	0.598195572382532	0.0397406784376528	2.5003132973376228																	2.5003132973376228	326.44239824449437
588	2011-10-02T10:29:59	35.458987	-124.907	CN11ID	56.32109640934251	0.595512923946625	0.0392826326917285	2.378182425862409																	2.378182425862409	326.4585308709415
589	2011-10-02T10:33:00	35.458995	-124.907	CN11ID	59.319035355932606	0.594893219598541	0.0391773103330627	2.5269785223788475																	2.5269785223788475	326.45942140773917
590	2011-10-02T10:36:00	35.459047	-124.907	CN11ID	58.216719225371854	0.596133293091714	0.0393881641645367	2.4671204600495327																	2.4671204600495327	326.4652098969228
591	2011-10-02T10:39:00	35.459017	-124.906833	CN11ID	59.32456546709377	0.598195572382532	0.0397406784376528	2.5487945725662766																	2.5487945725662766	326.48071586762387
592	2011-10-02T10:42:00	35.459018	-124.907	CN11ID	56.87404180342024	0.594893219598541	0.0391773103330627	2.39724507975668																	2.39724507975668	326.49585836591575
593	2011-10-02T10:45:01	35.459003	-124.907	CN11ID	55.084609815001286	0.593658174428379	0.0389676961335675	2.3058285473429705																	2.3058285473429705	326.49752812241087
594	2011-10-02T10:48:01	35.459007	-124.907	CN11ID	55.90576415193168	0.5924244903203111	0.038759167370669	2.3387114692169435																	2.3387114692169435	326.4979733908093
595	2011-10-02T10:51:01	35.458993	-124.907	CN11ID	56.15011445079211	0.59571982054471	0.0393177959720534	2.3986148659689923																	2.3986148659689923	326.499531830205
596	2011-10-02T10:54:01	35.45902	-124.907	CN11ID	56.4711161283288	0.59571982054471	0.0393177959720534	2.3717781301962444																	2.3717781301962444	326.502537391897
597	2011-10-02T10:57:01	35.459037	-124.907	CN11ID	55.36693812007575	0.5938643627418415	0.03900259458119595	2.3050497292147227																	2.3050497292147227	326.50442978259184
598	2011-10-02T11:00:02	35.458987	-124.907	CN11ID	55.21951399569585	0.5920152194020899	0.0386899885932909	2.2979374574270133																	2.2979374574270133	326.50999563757665
599	2011-10-02T11:03:02	35.459007	-124.907	CN11ID	56.22077022752025	0.593658174428379	0.0389676961335675	2.3590459577659955																	2.3590459577659955	326.51222197957037
600	2011-10-02T11:06:02	35.459017	-124.906833	CN11ID	51.4435960319016	0.5953060273485401	0.0392474694114036	2.191296416987933																	2.191296416987933	326.52740493198553
601	2011-10-02T11:09:02	35.459022	-124.907	CN11ID	51.96403769484053	0.589567959489474	0.0382787793648454	2.166321888352099																	2.166321888352099	326.5425572466284
602	2011-10-02T11:12:03	35.459003	-124.907	CN11ID	50.916237375575285	0.59324596549839	0.0388980207461128	2.136151715281801																	2.136151715281801	326.54467227152185
603	2011-10-02T11:15:03	35.458997	-124.907	CN11ID	53.22848383960567	0.5924244903203111	0.038759167370669	2.215636820901382																	2.215636820901382	326.54534017412067
604	2011-10-02T11:18:03	35.45901	-124.907	CN11ID	53.56177677520434	0.59571982054471	0.0393177959720534	2.300396894778521																	2.300396894778521	326.54678729641705
605	2011-10-02T11:21:03	35.459022	-124.907	CN11ID	52.2962821389181	0.5940705510553039	0.0390374930288244	2.2069252867877407																	2.2069252867877407	326.5481231016132
606	2011-10-02T11:24:04	35.45900800000001	-124.907	CN11ID	49.21343232667843	0.59324596549839	0.0388980207461128	2.042167151264426																	2.042167151264426	326.54968154100726
607	2011-10-02T11:27:04	35.459003	-124.907	CN11ID	52.64187366394707	0.5891617390758279	0.038210861215706	2.181090167336754																	2.181090167336754	326.5502381265067
608	2011-10-02T11:30:04	35.45899	-124.907	CN11ID	50.79275091844016	0.5903809477612729	0.0384151649737034	2.121188936115669																	2.121188936115669	326.55168524880304
609	2011-10-02T11:33:05	35.459	-124.907	CN11ID	50.45273515599462	0.5909922560545771	0.038517931486082194	2.1108976608100356																	2.1108976608100356	326.5527984198003
610	2011-10-02T11:36:05	35.459005	-124.906833	CN11ID	49.239660517523824	0.5946873072732091	0.03914231433561755	2.081474433256283																	2.081474433256283	326.5679507376408
611	2011-10-02T11:39:05	35.458988	-124.907	CN11ID	45.519984715176115	0.5899747027105229	0.0383468714669834	1.9005347333851872																	1.9005347333851872	326.58321062378934
612	2011-10-02T11:42:05	35.45901	-124.907	CN11ID	49.34594158146967	0.587948873094621	0.0380080757085521	2.0449605094986345																	2.0449605094986345	326.58565959998265
613	2011-10-02T11:45:06	35.459032	-124.907	CN11ID	47.56861619341172	0.591196349517301	0.0385522414628864	1.9885541157568056																	1.9885541157568056	326.588108576176
614	2011-10-02T11:48:06	35.458993	-124.907	CN11ID	45.68329237269912	0.591605510858182	0.0386210252246367	1.92377591478374																	1.92377591478374	326.59244994306414
615	2011-10-02T11:51:06	35.459015	-124.907	CN11ID	45.18896358877946	0.5863240431914339	0.0377378000183916	1.865372130960092																	1.865372130960092	326.5948989192575
616	2011-10-02T11:54:06	35.459003	-124.907	CN11ID	43.45769298129858	0.5841042754807421	0.0373702386529716	1.7956282337768212																	1.7956282337768212	326.5962347244536
617	2011-10-02T11:57:06	35.459018	-124.907	CN11ID	43.70355363289778	0.589567959489474	0.0382787793648454	1.796859294478281																	1.796859294478281	326.59790448094867
618	2011-10-02T12:00:06	35.458998	-124.906833	CN11ID	41.60659004056389	0.587948873094621	0.0380080757085521	1.7014649917488174																	1.7014649917488174	326.6132093663075
619	2011-10-02T12:03:07	35.458997	-124.906833	CN11ID	42.11130546037061	0.597161680274907	0.0395639015999556	1.8028510550587888																	1.8028510550587888	326.61332068340766
620	2011-10-02T12:06:07	35.45904	-124.907	CN11ID	42.643581455610146	0.588352198179543	0.0380755097722995	1.7564408536905458																	1.7564408536905458	326.629201323656
621	2011-10-02T12:12:36	35.459017	-124.906833	CN11ID	31.57413469767624	0.5924244903203111	0.038759167370669	1.3488068424022186																	1.3488068424022186	326.6445583384072
622	2011-10-02T12:15:36	35.459017	-124.907	CN11ID	35.07115680624893	0.601950368654861	0.0403875171441261	1.5228341288594325																	1.5228341288594325	326.6597004276246
623	2011-10-02T12:18:37	35.459378	-124.907167	CN11ID	34.91341332776862	0.593658174428379	0.0389676961335675	1.4569149942272095																	1.4569149942272095	326.70264404270637
624	2011-10-02T12:21:37	35.460595	-124.9045	CN11ID	34.46345294028499	0.593658174428379	0.0389676961335675	1.4552591030540982																	1.4552591030540982	326.97982349171815
625	2011-10-02T12:24:37	35.462121999999994	-124.900333	CN11ID	31.63687095474632	0.598195572382532	0.0397406784376528	1.3505683457033268																	1.3505683457033268	327.3941161888748
626	2011-10-02T12:27:37	35.463533	-124.896333	CN11ID	31.042509372870327	0.593658174428379	0.0389676961335675	1.3078621047744121																	1.3078621047744121	327.78933546106896
627	2011-10-02T12:30:38	35.46447	-124.8975	CN11ID	30.403263152072373	0.596133293091714	0.0393881641645367	1.294016181197956																	1.294016181197956	327.9379100656522
628	2011-10-02T12:33:38	35.463172	-124.8995	CN11ID	33.21415715759334	0.5944813949478771	0.0391073183381724	1.4037915647802652																	1.4037915647802652	328.1697685924152
629	2011-10-02T12:36:38	35.462173	-124.901	CN11ID	32.1881685084957	0.6002747584001911	0.0400980347123887	1.4027308367914149																	1.4027308367914149	328.3454469682332
630	2011-10-02T12:39:38	35.461155	-124.903167	CN11ID	31.663983811296514	0.59571982054471	0.0393177959720534	1.3467023897750652																	1.3467023897750652	328.57226234193945
631	2011-10-02T12:42:39	35.460032	-124.905333	CN11ID	33.92263721931846	0.599440354746627	0.0399545584554011	1.45906806859865																	1.45906806859865	328.8050633090639
632	2011-10-02T12:45:39	35.458997	-124.907167	CN11ID	35.54785285646045	0.6006921639508829	0.040170146692783994	1.5509207751660816																	1.5509207751660816	329.00736611426095
633	2011-10-02T12:48:39	35.458668	-124.907333	CN11ID	35.4873414997732	0.591605510858182	0.0386210252246367	1.4761001729903978																	1.4761001729903978	329.0469617480643
634	2011-10-02T12:51:39	35.459322	-124.907333	CN11ID	31.63757592774612	0.5963385782523729	0.03942324461697075	1.3375388953162397																	1.3375388953162397	329.1197631312635
635	2011-10-02T12:54:40	35.458943	-124.907333	CN11ID	31.451038077556795	0.591605510858182	0.0386210252246367	1.3208514922486825																	1.3208514922486825	329.1619523120471
636	2011-10-02T12:57:40	35.459348	-124.907167	CN11ID	30.594484636093124	0.5907886486392869	0.0384837032182949	1.280867868214189																	1.280867868214189	329.20948187868146
637	2011-10-02T13:00:40	35.459423	-124.907	CN11ID	36.09196676187636	0.599440354746627	0.0399545584554011	1.5659009195985996																	1.5659009195985996	329.22677300166754
638	2011-10-02T13:03:40	35.459587	-124.907167	CN11ID	30.992364750922164	0.6185425052996225	0.043322773329777256	1.4099586410534242																	1.4099586410534242	329.2504913864964
639	2011-10-02T13:06:40	35.459175	-124.907	CN11ID	24.72068414606139	0.613374716965345	0.0423949656061325	1.1388225284504443																	1.1388225284504443	329.29878903658414
640	2011-10-02T13:09:41	35.45906	-124.906833	CN11ID	25.981037521790853	0.6067865879838206	0.0412300309550667	1.1642953798541975																	1.1642953798541975	329.31861729512207
641	2011-10-02T13:12:41	35.45908	-124.907	CN11ID	29.370481215686606	0.60152996669674	0.040314887497223	1.282560921734053																	1.282560921734053	329.33392216893515
642	2011-10-02T13:15:41	35.45906	-124.907	CN11ID	32.576215767245	0.601950368654861	0.0403875171441261	1.3980300111025463																	1.3980300111025463	329.33614851092887
643	2011-10-02T13:18:41	35.459075	-124.907167	CN11ID	30.599924796351967	0.597367946710436	0.0395991497389691	1.3137171288139464																	1.3137171288139464	329.3513823766459
644	2011-10-02T13:21:42	35.459135	-124.907167	CN11ID	30.109442668163986	0.603202777659506	0.0406047964639664	1.317608586811956																	1.317608586811956	329.3580614026272
645	2011-10-02T13:24:42	35.459223	-124.907333	CN11ID	27.1351339678001	0.6050930418455601	0.0409338857260571	1.1776343332683537																	1.1776343332683537	329.3760197996192
646	2011-10-02T13:27:42	35.45917	-124.907167	CN11ID	30.49891290607533	0.6112354735872672	0.0420145366676554	1.375306117825135																	1.375306117825135	329.3921861810266
647	2011-10-02T13:30:42	35.4592	-124.907167	CN11ID	27.84818309034577	0.6019498710947424	0.0403874925251052	1.2056473202313698																	1.2056473202313698	329.3955256940177
648	2011-10-02T13:33:43	35.45905	-124.907167	CN11ID	28.70377577167705	0.59283473824165	0.0388285112902016	1.191692572845238																	1.191692572845238	329.41222325897206
649	2011-10-02T13:36:43	35.459095	-124.907	CN11ID	31.02614267145053	0.599024437573813	0.0398830950615829	1.3308700704453609																	1.3308700704453609	329.42817240723195
650	2011-10-02T13:39:43	35.45903300000001	-124.906833	CN11ID	29.05781344149609	0.6002747143696225	0.04009816956897355	1.2392420265285071																	1.2392420265285071	329.44481318579517
651	2011-10-02T13:42:43	35.45903	-124.906833	CN11ID	28.134196329528464	0.597781464371479	0.0396698143042611	1.204844908161512																	1.204844908161512	329.4451471370958
652	2011-10-02T13:45:43	35.45902800000001	-124.906833	CN11ID	28.125481780314765	0.596543863413032	0.0394583250694048	1.2001860638357909																	1.2001860638357909	329.4453697712939
653	2011-10-02T13:48:44	35.459012	-124.906833	CN11ID	28.911057637390773	0.59283473824165	0.0388285112902016	1.2220340626704738																	1.2220340626704738	329.44715084488996
654	2011-10-02T13:51:44	35.458988	-124.907	CN11ID	28.98888483489093	0.599440354746627	0.0399545584554011	1.2813639672390889																	1.2813639672390889	329.46252681526147
655	2011-10-02T13:54:45	35.459013	-124.9085	CN11ID	29.532759253433586	0.596543863413032	0.0394583250694048	1.270749817530054																	1.270749817530054	329.59856210123263
656	2011-10-02T13:57:45	35.45835200000001	-124.908667	CN11ID	30.460011638316523	0.598195572382532	0.0397406784376528	1.2983958647777551																	1.2983958647777551	329.67368460049175
657	2011-10-02T14:00:45	35.45863	-124.9085	CN11ID	25.3764035911268	0.603202777659506	0.0406047964639664	1.1147794800434458																	1.1147794800434458	329.7081367454722
658	2011-10-02T14:03:45	35.45884500000001	-124.908333	CN11ID	28.60543191723605	0.5979885183770055	0.03970524637095695	1.2189694102703827																	1.2189694102703827	329.7364577870016
659	2011-10-02T14:06:45	35.458967	-124.907833	CN11ID	30.58023796546349	0.5944813949478771	0.0391073183381724	1.3109200297740966																	1.3109200297740966	329.78378385819536
660	2011-10-02T14:09:45	35.459025	-124.9075	CN11ID	25.731992805882157	0.60152996669674	0.040314887497223	1.1284032813053315																	1.1284032813053315	329.8146599549432
661	2011-10-02T14:12:46	35.459167	-124.907333	CN11ID	31.6818097761026	0.596133293091714	0.0393881641645367	1.352447333781048																	1.352447333781048	329.8365493257578
662	2011-10-02T14:15:46	35.459153	-124.907167	CN11ID	30.986840123474806	0.602369775492745	0.0404600975529874	1.3412602524519914																	1.3412602524519914	329.8516811832958
663	2011-10-02T14:18:46	35.459195	-124.907	CN11ID	31.14695582932342	0.58390354744988	0.0373370422812403	1.2762417506202781																	1.2762417506202781	329.86752859857444
664	2011-10-02T14:21:46	35.459123	-124.907	CN11ID	32.94647031657979	0.589567959489474	0.0382787793648454	1.3470817529337145																	1.3470817529337145	329.8755434297526
665	2011-10-02T14:24:47	35.459047	-124.906833	CN11ID	30.67098261412129	0.5942759730015905	0.0390724056834984	1.2929690532574396																	1.2929690532574396	329.89288862398917
666	2011-10-02T14:27:47	35.459102	-124.906833	CN11ID	30.91562420271725	0.5899744536253735	0.0383469721692744	1.2942959157004756																	1.2942959157004756	329.89901106447263
667	2011-10-02T14:30:47	35.459065	-124.906833	CN11ID	31.20708221103127	0.593658174428379	0.0389676961335675	1.3086779027220123																	1.3086779027220123	329.90312979716106
668	2011-10-02T14:33:47	35.459058	-124.907	CN11ID	33.913512675351	0.599440354746627	0.0399545584554011	1.4842903958812792																	1.4842903958812792	329.9182919142807
669	2011-10-02T14:36:47	35.459027	-124.907	CN11ID	34.41886375326879	0.599024437573813	0.0398830950615829	1.4877360024821316																	1.4877360024821316	329.92174274437116
670	2011-10-02T14:39:47	35.459017	-124.906833	CN11ID	30.519914106468377	0.596543863413032	0.0394583250694048	1.2992380165879367																	1.2992380165879367	329.9369256949091
671	2011-10-02T14:42:48	35.45902299999999	-124.907	CN11ID	30.175609702695308	0.5847074179209821	0.0374699862595573	1.2420788085273708																	1.2420788085273708	329.9520825066665
672	2011-10-02T14:45:48	35.459048	-124.907	CN11ID	30.140930847735408	0.5940705510553039	0.0390374930288244	1.2533538366603283																	1.2533538366603283	329.9548654341597
673	2011-10-02T14:48:48	35.45903300000001	-124.906833	CN11ID	32.61344291580589	0.590788162591853	0.038483621509278004	1.3492830497933803																	1.3492830497933803	329.97009930493056
674	2011-10-02T14:51:49	35.459005	-124.907	CN11ID	32.22194792039653	0.5907886486392869	0.0384837032182949	1.348338830081246																	1.348338830081246	329.98555885821906
675	2011-10-02T14:54:49	35.459035	-124.907	CN11ID	32.07489487719834	0.587542250761385	0.0379403703381554	1.3151578481209472																	1.3151578481209472	329.98889837121015
676	2011-10-02T14:57:49	35.45899199999999	-124.906833	CN11ID	31.44318361941291	0.60132026631013	0.04027865915731935	1.381916399011997																	1.381916399011997	330.00477901235587
677	2011-10-02T15:00:49	35.459037	-124.907	CN11ID	32.13060368593155	0.59283473824165	0.0388285112902016	1.3578174579990985																	1.3578174579990985	330.0207281709833
678	2011-10-02T15:03:49	35.458997	-124.907	CN11ID	30.94378374510633	0.5950996234735405	0.03921238987223315	1.3220219783018514																	1.3220219783018514	330.0251808549716
679	2011-10-02T15:06:50	35.459093	-124.907	CN11ID	32.47425152261728	0.602369775492745	0.0404600975529874	1.4192662443665938																	1.4192662443665938	330.035867296542
680	2011-10-02T15:09:50	35.459155	-124.907	CN11ID	36.28278718400632	0.599024437573813	0.0398830950615829	1.5572498553722462																	1.5572498553722462	330.04276895672285
681	2011-10-02T15:12:50	35.45908499999999	-124.906833	CN11ID	35.00206515262591	0.6036207707297789	0.0406774050891043	1.5548939395945176																	1.5548939395945176	330.05979836107286
682	2011-10-02T15:15:50	35.45907000000001	-124.906667	CN11ID	33.418579893295174	0.59571982054471	0.0393177959720534	1.4099209860147992																	1.4099209860147992	330.07494210336324
683	2011-10-02T15:18:50	35.458858	-124.906833	CN11ID	38.9950181785452	0.6002747143696225	0.04009816956897355	1.6645005221744698																	1.6645005221744698	330.10293261800814
684	2011-10-02T15:21:51	35.45856699999999	-124.907167	CN11ID	35.379972358241226	0.5979885183770055	0.03970524637095695	1.520318929994398																	1.520318929994398	330.1472774343559
685	2011-10-02T15:24:51	35.457403	-124.909	CN11ID	35.65423939853935	0.5924244903203111	0.038759167370669	1.497065594930972																	1.497065594930972	330.35802001804507
686	2011-10-02T15:27:51	35.456493	-124.910667	CN11ID	36.54924149824306	0.6006921639508829	0.040170146692783994	1.5848161624653252																	1.5848161624653252	330.5399775873452
687	2011-10-02T15:30:52	35.45559	-124.912333	CN11ID	36.55548083641866	0.593658174428379	0.0389676961335675	1.5345918883702578																	1.5345918883702578	330.72142842886973
688	2011-10-02T15:33:52	35.45470200000001	-124.914167	CN11ID	37.59410441048511	0.6036207707297789	0.0406774050891043	1.6531412013737377																	1.6531412013737377	330.914887953008
689	2011-10-02T15:36:52	35.45377	-124.915833	CN11ID	36.777288476949174	0.599440354746627	0.0399545584554011	1.5666250546975078																	1.5666250546975078	331.09814963908633
690	2011-10-02T15:39:52	35.452813	-124.917333	CN11ID	37.15243371122705	0.603202777659506	0.0406047964639664	1.6270900611156276																	1.6270900611156276	331.2709189058059
691	2011-10-02T15:42:53	35.451833	-124.919	CN11ID	36.22345745490094	0.597161680274907	0.0395639015999556	1.5613989432945137																	1.5613989432945137	331.45733397701616
692	2011-10-02T15:45:53	35.450845	-124.9205	CN11ID	37.67377140655151	0.5988169742396106	0.03984744845950915	1.6033864850728197																	1.6033864850728197	331.63225470948544
693	2011-10-02T15:48:53	35.449863	-124.921833	CN11ID	35.122778215186905	0.6036207707297789	0.0406774050891043	1.5404374449531766																	1.5404374449531766	331.79522967511224
694	2011-10-02T15:51:53	35.448868	-124.9235	CN11ID	36.76144324508608	0.606996884831556	0.0412669628191803	1.6237724274333798																	1.6237724274333798	331.9826312665662
695	2011-10-02T15:54:54	35.447798	-124.925167	CN11ID	39.838440450462336	0.619406852831871	0.0434789096787605	1.8493160836323723																	1.8493160836323723	332.17508665331434
696	2011-10-02T15:57:54	35.44674000000001	-124.927167	CN11ID	41.672313237282744	0.604881688148224	0.0408969707924362	1.82950222941978																	1.82950222941978	332.3913394224146
697	2011-10-02T16:00:54	35.446903000000006	-124.9295	CN11ID	42.65384893184061	0.6086880714088111	0.0415641266195437	1.8922410750963832																	1.8922410750963832	332.6036840239438
698	2011-10-02T16:03:54	35.449602	-124.924	CN11ID	38.6214925981292	0.6116621713675999	0.0420902945758996	1.7605394328382782																	1.7605394328382782	333.18594421676636
699	2011-10-02T16:06:54	35.452477	-124.918333	CN11ID	37.885762781284214	0.6097463130886035	0.04175098877420385	1.6912384929811042																	1.6912384929811042	333.79133735023726
700	2011-10-02T16:09:55	35.45578	-124.912	CN11ID	38.67689690787578	0.6095340586548779	0.0417135093197659	1.7481495647370855																	1.7481495647370855	334.4732158626072
701	2011-10-02T16:12:55	35.45814199999999	-124.907667	CN11ID	38.09675977669207	0.6044599874288361	0.0408233167506083	1.6464884960063872																	1.6464884960063872	334.9459673161285
702	2011-10-02T16:15:55	35.458712	-124.907167	CN11ID	38.99029610308504	0.6044599874288361	0.0408233167506083	1.7289157599953369																	1.7289157599953369	335.02395028687346
703	2011-10-02T16:18:56	35.458718	-124.906833	CN11ID	38.12181904658503	0.615523312626698	0.0427791767059059	1.7638988777238978																	1.7638988777238978	335.0542419432004
704	2011-10-02T16:21:56	35.458392	-124.907167	CN11ID	39.017947005003855	0.615523312626698	0.0427791767059059	1.7817269207946165																	1.7817269207946165	335.1015077944976
705	2011-10-02T16:24:56	35.458557	-124.907	CN11ID	38.514859636690616	0.613374716965345	0.0423949656061325	1.7513378744870376																	1.7513378744870376	335.12531208939083
706	2011-10-02T16:27:56	35.458572	-124.906833	CN11ID	39.04396537399248	0.607418482559645	0.0413410028733803	1.726290193094102																	1.726290193094102	335.140546049216
707	2011-10-02T16:30:57	35.45858300000001	-124.907	CN11ID	38.85056487964681	0.6076297846384024	0.04137811127392755	1.7232592499347748																	1.7232592499347748	335.15573765025744
708	2011-10-02T16:33:57	35.458595	-124.907167	CN11ID	38.171015861724094	0.606996884831556	0.0412669628191803	1.707363432797948																	1.707363432797948	335.17093862657435
709	2011-10-02T16:36:57	35.458597	-124.907	CN11ID	42.33096502225405	0.610596940876958	0.0419012826271635	1.9247474159875573																	1.9247474159875573	335.18608243162976
710	2011-10-02T16:39:57	35.458575	-124.906833	CN11ID	47.1696328356851	0.6078410867171601	0.0414152196744748	2.089255714852764																	2.089255714852764	335.20142136272165
711	2011-10-02T16:42:58	35.45860300000001	-124.907	CN11ID	46.60515126322156	0.6086880714088111	0.0415641266195437	2.07016446514621																	2.07016446514621	335.21688099528365
712	2011-10-02T16:45:58	35.45859799999999	-124.907	CN11ID	45.33350050468078	0.6053043955428961	0.040970800659678	1.986536143747564																	1.986536143747564	335.21743758078463
713	2011-10-02T16:48:58	35.458573	-124.907	CN11ID	44.79906477375693	0.606996884831556	0.0412669628191803	1.9826374862729392																	1.9826374862729392	335.2202205082755
714	2011-10-02T16:51:58	35.456398	-124.91	CN11ID	48.68095727922607	0.6172479882439991	0.0430890012366852	2.230061702746894																	2.230061702746894	335.5843821869138
715	2011-10-02T16:54:58	35.452845	-124.918	CN11ID	49.42826093301319	0.6161692118785785	0.04289511261802975	2.270053646943744																	2.270053646943744	336.41060634367045
716	2011-10-02T16:57:59	35.448658	-124.927333	CN11ID	54.21571040340308	0.615953569760958	0.0428564058607052	2.4793181722757147																	2.4793181722757147	337.37678152680667
717	2011-10-02T17:00:59	35.444218	-124.9365	CN11ID	48.971150580527045	0.613374716965345	0.0423949656061325	2.230737478206125																	2.230737478206125	338.3439226403438
718	2011-10-02T17:03:59	35.439363	-124.945667	CN11ID	44.080683736010634	0.615953569760958	0.0428564058607052	2.02698719727078																	2.02698719727078	339.3355077409225
719	2011-10-02T17:06:59	35.434663	-124.954667	CN11ID	43.21285056124621	0.619838753781183	0.0435572837675056	1.998456484564956																	1.998456484564956	340.30505138786543
720	2011-10-02T17:10:00	35.42934	-124.961667	CN11ID	38.7938814807217	0.6148791424774456	0.04266364685230805	1.773064797263386																	1.773064797263386	341.17350821299215
721	2011-10-02T17:13:40	35.425125	-124.969833	CN11ID	53.528620902037936	0.615523312626698	0.0427791767059059	2.443842236783888																	2.443842236783888	342.05032429258
722	2011-10-02T17:16:40	35.421188	-124.979167	CN11ID	62.77212908909147	0.6103840897686171	0.0418636060778832	2.8375055650795367																	2.8375055650795367	343.0037245797295
723	2011-10-02T17:19:41	35.417732	-124.987833	CN11ID	68.00316670923893	0.6129469333295301	0.0423185985814498	3.0582940192928465																	3.0582940192928465	343.8789523479862
724	2011-10-02T17:22:41	35.413923	-124.997333	CN11ID	60.777387225125196	0.6120898877520989	0.0421662333318642	2.759984791815302																	2.759984791815302	344.8394456844992
725	2011-10-02T17:25:41	35.410173	-125.006667	CN11ID	57.534205414040784	0.6053043955428961	0.040970800659678	2.542839577220416																	2.542839577220416	345.7835629578559
726	2011-10-02T17:28:41	35.406348	-125.016	CN11ID	55.6825402629845	0.5998572647883621	0.0400261924451631	2.396334108572664																	2.396334108572664	346.7313557038338
727	2011-10-02T17:31:42	35.402963	-125.024167	CN11ID	55.12211489120384	0.602785780037379	0.040532360755861	2.4142142572665803																	2.4142142572665803	347.56266965498617
728	2011-10-02T17:34:42	35.398967	-125.034167	CN11ID	49.43531257337594	0.606996884831556	0.0412669628191803	2.1890423171926914																	2.1890423171926914	348.5732042858177
729	2011-10-02T17:37:42	35.39462	-125.042	CN11ID	55.19794803869419	0.602577777765062	0.040496229154424204	2.422509688339816																	2.422509688339816	349.4330634852216
730	2011-10-02T17:40:42	35.38978	-125.050667	CN11ID	62.428695083046215	0.6053043955428961	0.040970800659678	2.753958982015709																	2.753958982015709	350.3864047364655
731	2011-10-02T17:43:43	35.385432	-125.059333	CN11ID	71.12314239951559	0.6006921639508829	0.040170146692783994	3.0365090340816487																	3.0365090340816487	351.30986104342463
732	2011-10-02T17:46:43	35.382187	-125.0655	CN11ID	72.97795521802142	0.60152996669674	0.040314887497223	3.1204273850251267																	3.1204273850251267	351.975997185405
733	2011-10-02T17:49:43	35.379187	-125.071333	CN11ID	74.66241630456103	0.596543863413032	0.0394583250694048	3.1567055433170217																	3.1567055433170217	352.60192636807284
734	2011-10-02T17:52:43	35.377502	-125.0745	CN11ID	77.08311929457868	0.591605510858182	0.0386210252246367	3.180783478944944																	3.180783478944944	352.9451550415651
735	2011-10-02T17:55:44	35.373133	-125.0835	CN11ID	87.28104413787676	0.594893219598541	0.0391773103330627	3.619752333550208																	3.619752333550208	353.89585917544576
736	2011-10-02T17:58:44	35.368742	-125.092667	CN11ID	93.07852752910078	0.583096171779906	0.0372041532241202	3.6579157571599175																	3.6579157571599175	354.86089589564244
737	2011-10-02T18:01:44	35.36470300000001	-125.101333	CN11ID	97.7239481068667	0.571979732850151	0.0354015406236051	3.644445385334139																	3.644445385334139	355.76697436453065
738	2011-10-02T18:04:44	35.360353	-125.1105	CN11ID	92.9289096885262	0.581091249938606	0.0368750040021431	3.635144588882502																	3.635144588882502	356.72978237791267
739	2011-10-02T18:07:44	35.35589	-125.12	CN11ID	84.35031102349534	0.588352198179543	0.0380755097722995	3.405971606237425																	3.405971606237425	357.7250951822095
740	2011-10-02T18:10:45	35.35170499999999	-125.129167	CN11ID	80.16154320744106	0.5944813949478771	0.0391073183381724	3.325080251159936																	3.325080251159936	358.6788762909738
741	2011-10-02T18:13:45	35.348075	-125.137333	CN11ID	75.82408630704883	0.59324596549839	0.0388980207461128	3.1392807784928465																	3.1392807784928465	359.52326427081704
742	2011-10-02T18:16:45	35.343645	-125.146667	CN11ID	75.08006669260423	0.59283473824165	0.0388285112902016	3.117205536186417																	3.117205536186417	360.5038056298452
743	2011-10-02T18:19:45	35.339617	-125.1545	CN11ID	72.07456992224691	0.597781464371479	0.0396698143042611	3.053341835439824																	3.053341835439824	361.3446049038912
744	2011-10-02T18:22:46	35.335117	-125.163333	CN11ID	73.07369403386791	0.5969554138393779	0.0395286534609421	3.0973071420340217																	3.0973071420340217	362.29028188195207
745	2011-10-02T18:25:46	35.33067	-125.172	CN11ID	87.3718601790122	0.5969554138393779	0.0395286534609421	3.685228784289015																	3.685228784289015	363.2200897316095
746	2011-10-02T18:31:46	35.32135200000001	-125.1895	CN11ID	99.9429589822813	0.599440354746627	0.0399545584554011	4.229465966691039																	4.229465966691039	365.11797655028124
747	2011-10-02T18:34:46	35.316583	-125.198667	CN11ID	85.46739973331016	0.589567959489474	0.0382787793648454	3.487686315256304																	3.487686315256304	366.105444300975
748	2011-10-02T18:37:47	35.312727	-125.206167	CN11ID	85.5208397551212	0.579899099986863	0.0366799887757792	3.2858046597425536																	3.2858046597425536	366.91064633651473
749	2011-10-02T18:40:47	35.308767	-125.214333	CN11ID	86.62828462784466	0.5820911160618281	0.0370388434735795	3.36362277140334																	3.36362277140334	367.7735256454915
750	2011-10-02T18:43:47	35.304917	-125.223	CN11ID	94.76276752895458	0.5802955361867211	0.0367448389191199	3.640646587668138																	3.640646587668138	368.6699424113781
751	2011-10-02T18:52:48	35.29345	-125.2485	CN11ID	137.40401342062063	0.578698927451132	0.0364846224363968	5.291144258785428																	5.291144258785428	371.31502905542817
752	2011-10-02T18:55:48	35.290633	-125.254333	CN11ID	141.113614475957	0.5779023437418199	0.0363550233316548	5.410535631141036																	5.410535631141036	371.93083096162763
753	2011-10-02T18:58:48	35.289727	-125.256667	CN11ID	139.8011935052014	0.578300160766167	0.0364197456321535	5.381369112135143																	5.381369112135143	372.16566065059004
754	2011-10-02T19:01:49	35.289568	-125.256833	CN11ID	140.93041576199147	0.5790986460637271	0.0365496541132129	5.436842423534201																	5.436842423534201	372.1889150596965
755	2011-10-02T19:04:49	35.28965	-125.256833	CN11ID	142.03420080879798	0.5814905320143089	0.0369403196818213	5.543455405093032																	5.543455405093032	372.1980430618712
756	2011-10-02T19:07:49	35.289662	-125.256833	CN11ID	146.49628062376595	0.5802955361867211	0.0367448389191199	5.708725558648692																	5.708725558648692	372.19937886706725
757	2011-10-02T19:10:50	35.289662	-125.256833	CN11ID	146.5619759966143	0.580692918750921	0.036809843871389	5.6735468538351785																	5.6735468538351785	372.19937886706725
758	2011-10-02T19:13:50	35.289665	-125.256833	CN11ID	146.03934993121476	0.581091249938606	0.0368750040021431	5.6794415468661725																	5.6794415468661725	372.1997128183663
759	2011-10-02T19:16:50	35.289655	-125.256833	CN11ID	143.43743190099363	0.578300160766167	0.0364197456321535	5.500223837894467																	5.500223837894467	372.20082598936347
760	2011-10-02T19:19:50	35.289655	-125.256833	CN11ID	143.50416883852708	0.5779023437418199	0.0363550233316548	5.538968472247641																	5.538968472247641	372.20082598936347
761	2011-10-02T19:22:50	35.289653	-125.256833	CN11ID	144.99232348267304	0.5794993188763721	0.0366148410323103	5.600993257372749																	5.600993257372749	372.2010486235624
762	2011-10-02T19:25:51	35.28965200000001	-125.256833	CN11ID	143.79142593932883	0.5802955361867211	0.0367448389191199	5.599471089761036																	5.599471089761036	372.201159940661
763	2011-10-02T19:28:51	35.289672	-125.256833	CN11ID	147.7251706313227	0.5814905320143089	0.0369403196818213	5.7630171614353145																	5.7630171614353145	372.2033862826532
764	2011-10-02T19:31:51	35.28967	-125.256833	CN11ID	146.7189385776778	0.582291552575052	0.037071810909518	5.73942178190446																	5.73942178190446	372.20360891685203
765	2011-10-02T19:34:51	35.289657	-125.256833	CN11ID	148.50535073584703	0.583499922532615	0.0372705614192187	5.863402952656815																	5.863402952656815	372.2050560391484
766	2011-10-02T19:37:52	35.28967	-125.256833	CN11ID	145.8475073247854	0.5847074179209821	0.0374699862595573	5.789489866304804																	5.789489866304804	372.2065031614447
767	2011-10-02T19:40:52	35.28965	-125.256833	CN11ID	146.9848340990651	0.585919906567255	0.0376705979362444	5.869267290269313																	5.869267290269313	372.2087295034385
768	2011-10-02T19:46:57	35.289672	-125.256833	CN11ID	174.28943719297806	0.591605510858182	0.0386210252246367	7.0452905212468435																	7.0452905212468435	372.21117847963103
769	2011-10-02T19:55:42	35.289658	-125.256833	CN11ID	170.79091890131846	0.5832980471562605	0.037237357321669454	6.746387967725986																	6.746387967725986	372.21273691902593
770	2011-10-02T19:58:42	35.28964699999999	-125.256833	CN11ID	174.841800194766	0.583499922532615	0.0372705614192187	6.907142270661683																	6.907142270661683	372.2139614071242
771	2011-10-02T20:01:42	35.289658	-125.256833	CN11ID	178.85697974724002	0.583096171779906	0.0372041532241202	7.077373730280957																	7.077373730280957	372.2151858952225
772	2011-10-02T20:04:42	35.28964000000001	-125.256833	CN11ID	173.85282709728557	0.585919906567255	0.0376705979362444	6.944000207153247																	6.944000207153247	372.2171896030158
773	2011-10-02T20:07:42	35.28965200000001	-125.256833	CN11ID	176.4488843317548	0.585515130939151	0.0376035657177338	7.078885268269013																	7.078885268269013	372.2185254082119
774	2011-10-02T20:10:43	35.289665	-125.256833	CN11ID	178.6488219484105	0.58672914456225	0.0378051625239671	7.177894309517247																	7.177894309517247	372.2199725305066
775	2011-10-02T20:13:43	35.289662	-125.256833	CN11ID	180.14815220111905	0.5847074179209821	0.0374699862595573	7.1927604579980144																	7.1927604579980144	372.2203064818057
776	2011-10-02T20:16:43	35.288557	-125.2615	CN11ID	182.94603701263642	0.5871352129827271	0.0378726858359304	7.348408182449617																	7.348408182449617	372.6618406262308
777	2011-10-02T20:19:44	35.28507000000001	-125.269333	CN11ID	180.531326433856	0.585919906567255	0.0376705979362444	7.251858545556002																	7.251858545556002	373.47255055561516
778	2011-10-02T20:22:44	35.28194699999999	-125.275833	CN11ID	182.11682832159823	0.5863240431914339	0.0377378000183916	7.343102565420519																	7.343102565420519	374.1579105308336
779	2011-10-02T20:25:44	35.279267	-125.281333	CN11ID	183.91005080139962	0.585919906567255	0.0376705979362444	7.347843504247674																	7.347843504247674	374.73997223644
780	2011-10-02T20:28:44	35.275437	-125.2895	CN11ID	183.2404629866524	0.5826933825573449	0.037137903179765	7.238947321292533																	7.238947321292533	375.5958933514816
781	2011-10-02T20:31:45	35.271597	-125.2975	CN11ID	184.65330884974082	0.582291552575052	0.037071810909518	7.258267315055982																	7.258267315055982	376.43928222701345
782	2011-10-02T20:34:45	35.26788	-125.305333	CN11ID	185.8048123244185	0.579899099986863	0.0366799887757792	7.195490024349692																	7.195490024349692	377.26268733073454
783	2011-10-02T20:37:45	35.26394699999999	-125.313667	CN11ID	187.91351988781943	0.578698927451132	0.0364846224363968	7.282503239683827																	7.282503239683827	378.1375749485754
784	2011-10-02T20:40:45	35.260508	-125.320833	CN11ID	187.6511387153041	0.578300160766167	0.0364197456321535	7.2463604634346925																	7.2463604634346925	378.89308041119796
785	2011-10-02T20:43:45	35.25609199999999	-125.3295	CN11ID	189.2361964096484	0.580692918750921	0.036809843871389	7.402842647129433																	7.402842647129433	379.82167127614883
786	2011-10-02T20:46:45	35.251752	-125.338167	CN11ID	189.54408214354459	0.577104852216454	0.036225875641751996	7.2542116148747455																	7.2542116148747455	380.7458476921469
787	2011-10-02T20:49:46	35.24777299999999	-125.346167	CN11ID	187.9702275769372	0.573552557327867	0.0356532713448511	7.012403025652963																	7.012403025652963	381.59736537468183
788	2011-10-02T20:52:46	35.243555	-125.355	CN11ID	188.08892452783925	0.5747308597623921	0.0358426732635836	7.127204653799031																	7.127204653799031	382.527580475919
789	2011-10-02T20:55:46	35.239583	-125.363333	CN11ID	189.41746217600087	0.57591444474843	0.0360332602558676	7.194036789459182																	7.194036789459182	383.4047666271825
790	2011-10-02T20:58:47	35.23594	-125.371	CN11ID	182.75773322876125	0.581091249938606	0.0368750040021431	7.101157381912247																	7.101157381912247	384.21122651234634
791	2011-10-02T21:01:47	35.231783	-125.379667	CN11ID	182.76412342403663	0.5792989824700494	0.0365822475727616	7.055983299261044																	7.055983299261044	385.12508703706237
792	2011-10-02T21:04:47	35.228028	-125.3875	CN11ID	178.32473847050926	0.581091249938606	0.0368750040021431	6.971648160760415																	6.971648160760415	385.9509275817765
793	2011-10-02T21:07:47	35.2238	-125.3965	CN11ID	171.35692632429752	0.58672914456225	0.0378051625239671	6.854930782178093																	6.854930782178093	386.8950072066165
794	2011-10-02T21:10:47	35.219412	-125.4055	CN11ID	169.9848191490478	0.5863240431914339	0.0377378000183916	6.812668808269143																	6.812668808269143	387.8481283299303
795	2011-10-02T21:13:48	35.215837	-125.413	CN11ID	177.9931157185935	0.570807333619984	0.035214780071498995	6.603084946600722																	6.603084946600722	388.6378044786069
796	2011-10-02T21:16:48	35.211455	-125.422	CN11ID	183.46104928692267	0.560356597365184	0.0335752305108885	6.4540274456582685																	6.4540274456582685	389.59065243498947
797	2011-10-02T21:19:48	35.207427	-125.43	CN11ID	188.78585183725534	0.5723715337868139	0.0354642484042687	7.097457969123018																	7.097457969123018	390.4453278371284
798	2011-10-02T21:22:48	35.203213	-125.438167	CN11ID	186.16508765517654	0.571979732850151	0.0354015406236051	6.949931813898762																	6.949931813898762	391.32388141010625
799	2011-10-02T21:25:48	35.198987	-125.4465	CN11ID	193.05424194478002	0.570807333619984	0.035214780071498995	7.169972502144643																	7.169972502144643	392.21597498550375
800	2011-10-02T21:28:49	35.19527700000001	-125.454	CN11ID	186.678785483348	0.558070004548626	0.0332228232864352	6.538844398850152																	6.538844398850152	393.0134773500458
801	2011-10-02T21:31:49	35.190857	-125.462833	CN11ID	182.9041808769621	0.5520243844141629	0.032302290035102	6.169853872481369																	6.169853872481369	393.95568648623686
802	2011-10-02T21:34:49	35.18667	-125.471333	CN11ID	185.62225816441742	0.554662187679	0.0327020213202735	6.3623844292053455																	6.3623844292053455	394.85857387722604
803	2011-10-02T21:37:50	35.183015000000005	-125.478667	CN11ID	184.39244020269368	0.559591612480339	0.0334571542614189	6.4696037797086445																	6.4696037797086445	395.64007832227145
804	2011-10-02T21:40:50	35.178515000000004	-125.487667	CN11ID	182.440651443419	0.5661300390483149	0.0344749886929984	6.59102439546643																	6.59102439546643	396.59999971245
805	2011-10-02T21:43:50	35.174245	-125.496333	CN11ID	183.81101416692204	0.563432875418307	0.0340529132557163	6.573838610290747																	6.573838610290747	397.5206935542369
806	2011-10-02T21:46:50	35.170448	-125.504167	CN11ID	182.8147665236232	0.5653573826878371	0.0343538170423167	6.60170162684683																	6.60170162684683	398.34942285091415
807	2011-10-02T21:49:50	35.166188	-125.513167	CN11ID	187.94506142151505	0.5649720954361149	0.0342934842239887	6.75603022458514																	6.75603022458514	399.29578564644
808	2011-10-02T21:52:51	35.162209999999995	-125.521833	CN11ID	183.0089801820417	0.564204271425783	0.0341732492919573	6.554456067043747																	6.554456067043747	400.2002299964645
809	2011-10-02T21:55:51	35.158247	-125.530167	CN11ID	186.2683619399001	0.5653573826878371	0.0343538170423167	6.7191252562948405																	6.7191252562948405	401.07764633232085
810	2011-10-02T21:58:51	35.154488	-125.538	CN11ID	187.28012425892865	0.5661300390483149	0.0344749886929984	6.789053233279718																	6.789053233279718	401.90426852100677
811	2011-10-02T22:01:51	35.150402	-125.5465	CN11ID	184.34441831953262	0.5723715337868139	0.0354642484042687	6.891242857921822																	6.891242857921822	402.80170156249466
812	2011-10-02T22:04:51	35.146217	-125.555167	CN11ID	185.48475914043132	0.575519117413201	0.0359695236989149	7.043369542775308																	7.043369542775308	403.71785907661865
813	2011-10-02T22:07:52	35.142067	-125.5635	CN11ID	183.4576895789701	0.5565568286792391	0.0329909910271259	6.334194579463098																	6.334194579463098	404.60597413638635
814	2011-10-02T22:10:52	35.13789000000001	-125.572	CN11ID	170.8968285274751	0.553906532239646	0.0325872124160792	5.816752019487419																	5.816752019487419	405.50868506836434
815	2011-10-02T22:14:44	35.13355	-125.580833	CN11ID	183.36159467155613	0.55920993304447	0.0333983579888145	6.404915554178372																	6.404915554178372	406.4467603819781
816	2011-10-02T22:17:44	35.129647	-125.5885	CN11ID	184.16534970346282	0.558070004548626	0.0332228232864352	6.431643194699825																	6.431643194699825	407.2689284815658
817	2011-10-02T22:20:45	35.126337	-125.594833	CN11ID	184.1731245254161	0.5576903565387751	0.0331646577700225	6.404390584330058																	6.404390584330058	407.95317982939963
818	2011-10-02T22:23:45	35.123818	-125.6	CN11ID	185.99934981189082	0.554662187679	0.0327020213202735	6.409713339920711																	6.409713339920711	408.50084528739404
819	2011-10-02T22:26:45	35.121088	-125.605167	CN11ID	180.52778586352787	0.554662187679	0.0327020213202735	6.1953652173273435																	6.1953652173273435	409.06091294580733
820	2011-10-02T22:29:45	35.120305	-125.606833	CN11ID	177.7807349195073	0.5535291177813481	0.0325300166575032	6.090254127054565																	6.090254127054565	409.2358620881327
821	2011-10-02T22:32:46	35.120032	-125.607333	CN11ID	182.354381089801	0.554662187679	0.0327020213202735	6.264041209219577																	6.264041209219577	409.29059891791115
822	2011-10-02T22:35:46	35.119893	-125.607167	CN11ID	184.23370837460087	0.557311612658525	0.0331066307744603	6.405013484745478																	6.405013484745478	409.31222914996397
823	2011-10-02T22:38:46	35.119988	-125.607	CN11ID	180.99667747346248	0.555799218779281	0.0328752772959425	6.244745055421141																	6.244745055421141	409.3307506219255
824	2011-10-02T22:41:46	35.120298	-125.606833	CN11ID	182.67022080991367	0.55618004011572	0.0329333052357096	6.322773156687592																	6.322773156687592	409.36846047936297
825	2011-10-02T22:44:46	35.120307000000004	-125.606833	CN11ID	179.50508614157894	0.558829162576031	0.0333397017392027	6.246425799973277																	6.246425799973277	409.36946233326086
826	2011-10-02T22:47:47	35.120315000000005	-125.606833	CN11ID	179.90701858329697	0.55618004011572	0.0329333052357096	6.209621067442192																	6.209621067442192	409.3703528700585
827	2011-10-02T22:50:47	35.120296999999994	-125.606833	CN11ID	181.76361034048062	0.558070004548626	0.0332228232864352	6.34777142762795																	6.34777142762795	409.3723565778543
828	2011-10-02T22:53:47	35.120317	-125.606833	CN11ID	182.98483742179798	0.561123278249334	0.0336939812543172	6.496397353443849																	6.496397353443849	409.37458291984876
829	2011-10-02T22:56:48	35.120317	-125.606833	CN11ID	183.52999493281587	0.561893623912188	0.0338132996331267	6.577190167986897																	6.577190167986897	409.37458291984876
830	2011-10-02T22:59:48	35.120298	-125.606833	CN11ID	178.88908244008567	0.564587725743818	0.0342332950879284	6.451311243212872																	6.451311243212872	409.37669794474317
831	2011-10-02T23:02:48	35.120307000000004	-125.606833	CN11ID	186.14638840223702	0.566516840632756	0.0345358901486501	6.7529694370514655																	6.7529694370514655	409.37769979864106
832	2011-10-02T23:05:48	35.1203	-125.607	CN11ID	188.92411997731256	0.5692462290947521	0.0349668084273629	6.9717653574911225																	6.9717653574911225	409.3929253294661
833	2011-10-02T23:08:48	35.120302	-125.606833	CN11ID	190.7100622277341	0.5684629508321889	0.0348428060932604	7.029542890134996																	7.029542890134996	409.4081325378143
834	2011-10-02T23:11:49	35.12028	-125.606833	CN11ID	183.99896836605626	0.5692462290947521	0.0349668084273629	6.8038899916788695																	6.8038899916788695	409.4105815140076
835	2011-10-02T23:14:49	35.120327	-125.606833	CN11ID	180.70505150579646	0.5692462290947521	0.0349668084273629	6.659477592431921																	6.659477592431921	409.4158134176934
836	2011-10-02T23:17:49	35.12031	-125.606833	CN11ID	181.68070042370368	0.5692462290947521	0.0349668084273629	6.706990352525869																	6.706990352525869	409.4177058083889
837	2011-10-02T23:20:49	35.120290000000004	-125.606833	CN11ID	182.70297470526683	0.5692462290947521	0.0349668084273629	6.7815275111481474																	6.7815275111481474	409.41993215038184
838	2011-10-02T23:23:50	35.120282	-125.606833	CN11ID	187.80822832383	0.567682794397013	0.0347194682008664	6.9135796865792045																	6.9135796865792045	409.4208226871796
839	2011-10-02T23:26:50	35.120303	-125.607	CN11ID	187.57358573585338	0.5692462290947521	0.0349668084273629	6.920794251612064																	6.920794251612064	409.43620691020334
840	2011-10-02T23:29:50	35.120268	-125.606833	CN11ID	188.8301411998385	0.564587725743818	0.0342332950879284	6.80805611485128																	6.80805611485128	409.4519037025885
841	2011-10-02T23:32:50	35.120258	-125.607	CN11ID	186.1032365305793	0.564204271425783	0.0341732492919573	6.650175697519241																	6.650175697519241	409.46714998033525
842	2011-10-02T23:35:51	35.12025	-125.606833	CN11ID	186.51182956689357	0.566516840632756	0.0345358901486501	6.7480039356858486																	6.7480039356858486	409.4823816231337
843	2011-10-02T23:38:51	35.120318	-125.607	CN11ID	187.6209315368037	0.5672932161002371	0.0346581295551153	6.7675240559926655																	6.7675240559926655	409.4993671462909
844	2011-10-02T23:41:51	35.117362	-125.609667	CN11ID	188.57261108500848	0.5661300390483149	0.0344749886929984	6.819273874644368																	6.819273874644368	409.9083250558848
845	2011-10-02T23:44:51	35.113762	-125.617167	CN11ID	187.38111960392155	0.5657435896893609	0.0344142938859077	6.824452838747237																	6.824452838747237	410.70014595602964
846	2011-10-02T23:47:51	35.109683000000004	-125.626	CN11ID	185.78507108721985	0.561123278249334	0.0336939812543172	6.54378735119354																	6.54378735119354	411.6238005639468
847	2011-10-02T23:50:51	35.105488	-125.635	CN11ID	183.0985323405277	0.5531526021334611	0.0324729571103047	6.190352408937504																	6.190352408937504	412.56708947958464
848	2011-10-02T23:53:52	35.101562	-125.643667	CN11ID	187.2047438242112	0.5531526021334611	0.0324729571103047	6.3676331062453935																	6.3676331062453935	413.4693078193012
849	2011-10-02T23:56:52	35.09754	-125.6525	CN11ID	181.6480987018673	0.5599742030535071	0.0335160908912759	6.366517225720751																	6.366517225720751	414.3899647737349
850	2011-10-03T00:00:21	35.09318	-125.662	CN11ID	186.90379217981842	0.569639271152639	0.0350290316945054	6.862853597975186																	6.862853597975186	415.3820432576212
851	2011-10-03T00:50:43	35.027998	-125.806	CN11ID	166.57408362525328	0.6099585675223289	0.0417884682286418	7.413518942126082																	7.413518942126082	430.37565272279153
852	2011-10-03T00:53:43	35.023902	-125.814333	CN11ID	168.89969241249068	0.612518625172353	0.0422423533672653	7.5902012735124815																	7.5902012735124815	431.2615987413213
853	2011-10-03T01:09:17	35.002317	-125.857667	CN11ID	180.66346657582628	0.619838753781183	0.0435572837675056	8.350843545240439																	8.350843545240439	435.8856888441622
854	2011-10-03T01:14:36	34.994918	-125.8715	CN11ID	183.85854494734681	0.6078410867171601	0.0414152196744748	8.121156983805564																	8.121156983805564	437.39216986846617
855	2011-10-03T01:17:36	34.990607000000004	-125.879333	CN11ID	184.0807085810271	0.6095340586548779	0.0417135093197659	8.183335282600003																	8.183335282600003	438.2527196158265
856	2011-10-03T01:20:36	34.986338	-125.8875	CN11ID	181.9703322125433	0.607418482559645	0.0413410028733803	7.983438220245378																	7.983438220245378	439.1362244923116
857	2011-10-03T01:23:37	34.982508	-125.894833	CN11ID	172.80110085669338	0.6172479882439991	0.0430890012366852	7.891610366541853																	7.891610366541853	439.9293522760981
858	2011-10-03T01:26:37	34.978313	-125.903	CN11ID	166.34856758763945	0.623321874515886	0.0441913883414969	7.828890257840003																	7.828890257840003	440.8085160198061
859	2011-10-03T01:29:37	34.974603	-125.910833	CN11ID	170.74020357781941	0.6255132101163	0.0445933117045886	8.13483299601744																	8.13483299601744	441.6337520012046
860	2011-10-03T01:32:37	34.970868	-125.919	CN11ID	180.1181452165911	0.626393431307116	0.0447556209534245	8.609705860946248																	8.609705860946248	442.48688223351104
861	2011-10-03T01:35:38	34.967695	-125.926167	CN11ID	179.5507747123326	0.622883656330415	0.0441114329231023	8.444051057112246																	8.444051057112246	443.2299672841757
862	2011-10-03T01:38:38	34.964157	-125.934333	CN11ID	177.4978442478413	0.616384853996199	0.0429338193753543	8.163517190191419																	8.163517190191419	444.07260198715613
863	2011-10-03T01:41:38	34.960522999999995	-125.942667	CN11ID	178.48259638499118	0.621575253523345	0.0438727073354012	8.389157768757968																	8.389157768757968	444.933812415349
864	2011-10-03T01:44:38	34.956883000000005	-125.951	CN11ID	167.2074128138232	0.6299241443859069	0.0454091202671614	8.079305046418105																	8.079305046418105	445.79528603954145
865	2011-10-03T01:47:38	34.953990000000005	-125.956667	CN11ID	169.70989841888425	0.624633798467215	0.0444319792606687	8.063767920096467																	8.063767920096467	446.40440857337586
866	2011-10-03T01:51:49	34.953618	-125.957333	CN11ID	174.03990477332954	0.6237585704583299	0.0442714143263659	8.226901605468965																	8.226901605468965	446.4779411227874
867	2011-10-03T01:54:50	34.953625	-125.957333	CN11ID	169.69260717147992	0.619406852831871	0.0434789096787605	7.937866286766572																	7.937866286766572	446.47872034248564
868	2011-10-03T01:57:50	34.953682	-125.9575	CN11ID	165.87889972658184	0.622446481759088	0.0440316679180871	7.8112404066638526																	7.8112404066638526	446.4952253287155
869	2011-10-03T02:00:50	34.953658000000004	-125.957333	CN11ID	155.6363390305674	0.623321874515886	0.0441913883414969	7.358793078584763																	7.358793078584763	446.51069439482666
870	2011-10-03T02:03:50	34.953647	-125.957333	CN11ID	161.12011766263174	0.6252930951026949	0.04455293050981445	7.606995111391084																	7.606995111391084	446.51191888292414
871	2011-10-03T02:06:50	34.95366	-125.9575	CN11ID	158.2361736020881	0.6255132101163	0.0445933117045886	7.546618344718086																	7.546618344718086	446.52722407030177
872	2011-10-03T02:09:50	34.953667	-125.957333	CN11ID	151.52926752772004	0.629481567852427	0.0453270207480466	7.2633039868856875																	7.2633039868856875	446.5424806008516
873	2011-10-03T02:12:51	34.953638	-125.957333	CN11ID	163.70900057035334	0.624633798467215	0.0444319792606687	7.754612694451393																	7.754612694451393	446.5457087967424
874	2011-10-03T02:15:51	34.953648	-125.957333	CN11ID	158.63729564055495	0.6181093541825881	0.0432444580553543	7.3292060557320085																	7.3292060557320085	446.54682196773973
875	2011-10-03T02:25:17	34.953648	-125.957333	CN11ID	158.64117608414227	0.621575253523345	0.0438727073354012	7.424592191058043																	7.424592191058043	446.54682196773973
876	2011-10-03T02:28:17	34.953632	-125.957333	CN11ID	144.3166159592186	0.622446481759088	0.0440316679180871	6.731598789006384																	6.731598789006384	446.548603041335
877	2011-10-03T02:38:00	34.953627000000004	-125.9575	CN11ID	159.794564319629	0.617678157767374	0.043166636980793996	7.3446758852325535																	7.3446758852325535	446.5638498285733
878	2011-10-03T02:41:00	34.953653	-125.9575	CN11ID	163.66146539157708	0.615953569760958	0.0428564058607052	7.509015777343189																	7.509015777343189	446.5667440731651
879	2011-10-03T02:44:00	34.953652000000005	-125.9575	CN11ID	160.52154054400395	0.6185415799410171	0.0433224649027834	7.485331502827095																	7.485331502827095	446.5668553902646
880	2011-10-03T02:47:00	34.953633	-125.957333	CN11ID	162.40642573416832	0.620271685755558	0.0436358449492634	7.566460978019474																	7.566460978019474	446.58223810752577
881	2011-10-03T02:50:01	34.953647	-125.957333	CN11ID	164.68814152491944	0.6211406526303399	0.0437935303793816	7.682377714899808																	7.682377714899808	446.5837965469207
882	2011-10-03T02:53:01	34.953638	-125.9575	CN11ID	163.04332048448325	0.619838753781183	0.0435572837675056	7.552162234086592																	7.552162234086592	446.5990660711853
883	2011-10-03T02:56:01	34.953648	-125.9575	CN11ID	166.50756512211177	0.617678157767374	0.043166636980793996	7.652956701068093																	7.652956701068093	446.60017924218255
884	2011-10-03T02:59:02	34.953515	-125.957667	CN11ID	169.07708621237978	0.617678157767374	0.043166636980793996	7.808462719536237																	7.808462719536237	446.6214241990055
885	2011-10-03T03:02:02	34.949962	-125.964333	CN11ID	170.30389191788367	0.6036207707297789	0.0406774050891043	7.440479689390397																	7.440479689390397	447.34691520072226
886	2011-10-03T03:05:02	34.946303	-125.971167	CN11ID	169.12953257127486	0.6053043955428961	0.040970800659678	7.394658142493178																	7.394658142493178	448.09171356153166
887	2011-10-03T03:08:02	34.942415000000004	-125.978667	CN11ID	174.19765309898895	0.60152996669674	0.040314887497223	7.468503409288977																	7.468503409288977	448.9014425421204
888	2011-10-03T03:11:02	34.938362	-125.986667	CN11ID	180.07592037326145	0.59571982054471	0.0393177959720534	7.558784872260532																	7.558784872260532	449.7596244719032
889	2011-10-03T03:17:03	34.932087	-125.9995	CN11ID	185.25378748964096	0.59571982054471	0.0393177959720534	7.733197007445193																	7.733197007445193	451.1232312255527
890	2011-10-03T03:20:03	34.927953	-126.008167	CN11ID	184.0840712704756	0.594893219598541	0.0391773103330627	7.7004931145201425																	7.7004931145201425	452.0383384934557
891	2011-10-03T03:23:03	34.924592	-126.015167	CN11ID	180.1869558399892	0.591605510858182	0.0386210252246367	7.423273157468105																	7.423273157468105	452.77870212792084
892	2011-10-03T03:26:04	34.920655	-126.0235	CN11ID	175.9125716593455	0.5877455619280029	0.03797422302335375	7.091124227480752																	7.091124227480752	453.65650108865316
893	2011-10-03T03:29:04	34.916525	-126.032	CN11ID	175.69261112173737	0.589567959489474	0.0382787793648454	7.156648991267433																	7.156648991267433	454.5583330846049
894	2011-10-03T03:32:04	34.912257000000004	-126.040833	CN11ID	183.16838800884963	0.5920152194020899	0.0386899885932909	7.546554554175291																	7.546554554175291	455.49418345749984
895	2011-10-03T03:35:04	34.908672	-126.048333	CN11ID	182.7349295629481	0.5924244903203111	0.038759167370669	7.5306422089522895																	7.5306422089522895	456.28664155265864
896	2011-10-03T03:38:04	34.904509999999995	-126.057	CN11ID	175.23303693135296	0.596133293091714	0.0393881641645367	7.348487959217107																	7.348487959217107	457.2035150453392
897	2011-10-03T03:41:05	34.900393	-126.0655	CN11ID	173.77217491703266	0.597367946710436	0.0395991497389691	7.322660491331479																	7.322660491331479	458.104741510037
898	2011-10-03T03:44:05	34.896277000000005	-126.074	CN11ID	182.27473495516583	0.597781464371479	0.0396698143042611	7.6876859251053																	7.6876859251053	459.0059448658809
899	2011-10-03T03:47:05	34.892140000000005	-126.082167	CN11ID	184.8124565512272	0.597367946710436	0.0395991497389691	7.886139612787303																	7.886139612787303	459.88236268350533
900	2011-10-03T03:50:05	34.888062	-126.090333	CN11ID	187.36343479801045	0.596133293091714	0.0393881641645367	7.8721378997653675																	7.8721378997653675	460.75530119800044
901	2011-10-03T03:53:06	34.884453	-126.0975	CN11ID	188.9333124960516	0.583499922532615	0.0372705614192187	7.464595611074202																	7.464595611074202	461.52320897127737
902	2011-10-03T03:56:06	34.88023	-126.106	CN11ID	184.51388145772057	0.578698927451132	0.0364846224363968	7.143615357527269																	7.143615357527269	462.4306551655865
903	2011-10-03T03:59:06	34.876187	-126.114333	CN11ID	186.16786118234842	0.583096171779906	0.0372041532241202	7.3098417647772065																	7.3098417647772065	463.31475851019235
904	2011-10-03T04:02:06	34.87229	-126.122667	CN11ID	185.90088189116142	0.577104852216454	0.036225875641751996	7.142856092471153																	7.142856092471153	464.1908115623645
905	2011-10-03T04:05:07	34.868320000000004	-126.130833	CN11ID	188.00060145220948	0.5747308597623921	0.0358426732635836	7.109215801004381																	7.109215801004381	465.0577135323599
906	2011-10-03T04:08:07	34.864337	-126.1395	CN11ID	191.13057674668642	0.572764270022615	0.0355271058796567	7.163610914421245																	7.163610914421245	465.96501971652657
907	2011-10-03T04:11:07	34.860792	-126.147167	CN11ID	192.96547123049442	0.5692462290947521	0.0349668084273629	7.093464948125352																	7.093464948125352	466.7688441739548
908	2011-10-03T04:14:07	34.856875	-126.155667	CN11ID	189.5471056062996	0.567682794397013	0.0347194682008664	6.918990061117425																	6.918990061117425	467.65931481626427
909	2011-10-03T04:17:08	34.853168	-126.164	CN11ID	186.32063862518564	0.572764270022615	0.0355271058796567	6.948825052144787																	6.948825052144787	468.5251657990077
910	2011-10-03T04:20:08	34.849392	-126.172333	CN11ID	189.13811934844708	0.5721756333184825	0.0354328945139369	7.045787202911872																	7.045787202911872	469.3947339042237
911	2011-10-03T04:23:08	34.845545	-126.181167	CN11ID	190.4794290149845	0.572764270022615	0.0355271058796567	7.0836273526977775																	7.0836273526977775	470.3083467339755
912	2011-10-03T04:26:08	34.841607	-126.19	CN11ID	186.78709742108174	0.568072710174532	0.0347810263213403	6.825202031087152																	6.825202031087152	471.2267045762397
913	2011-10-03T04:29:08	34.838265	-126.197667	CN11ID	187.2034428487705	0.576310301504718	0.0360973123589629	7.144716089836079																	7.144716089836079	472.01984990037994
914	2011-10-03T04:32:09	34.834385	-126.2065	CN11ID	180.5955752487081	0.58390354744988	0.0373370422812403	7.13003942182868																	7.13003942182868	472.93520612365296
915	2011-10-03T04:35:09	34.830452	-126.2155	CN11ID	187.74034072225385	0.5863240431914339	0.0377378000183916	7.478404354726473																	7.478404354726473	473.8668357614977
916	2011-10-03T04:41:09	34.822677	-126.232833	CN11ID	185.46712357985425	0.5891617390758279	0.038210861215706	7.521226765234715																	7.521226765234715	475.6717447705065
917	2011-10-03T04:44:10	34.818746999999995	-126.2415	CN11ID	186.60104660926243	0.593658174428379	0.0389676961335675	7.74303629534637																	7.74303629534637	476.5765666534529
918	2011-10-03T04:47:09	34.81505	-126.2495	CN11ID	188.124614206709	0.5998572647883621	0.0400261924451631	8.082899290240581																	8.082899290240581	477.41554924550553
919	2011-10-03T04:50:10	34.810992	-126.258167	CN11ID	186.42322294247555	0.6044599874288361	0.0408233167506083	8.134036008292641																	8.134036008292641	478.32740977988493
920	2011-10-03T04:53:10	34.806998	-126.2665	CN11ID	186.14961648063613	0.6011105659235201	0.0402424308174157	7.975079150088978																	7.975079150088978	479.20930182506066
921	2011-10-03T04:56:10	34.802813	-126.275167	CN11ID	187.8265645404657	0.593658174428379	0.0389676961335675	7.807420449586306																	7.807420449586306	480.1283150982724
922	2011-10-03T04:59:11	34.798863	-126.2835	CN11ID	192.50515286058302	0.5969554138393779	0.0395286534609421	8.117135671982986																	8.117135671982986	481.007813324008
923	2011-10-03T05:02:11	34.794888	-126.292167	CN11ID	189.56982847252803	0.594893219598541	0.0391773103330627	7.911833456853953																	7.911833456853953	481.9152677858606
924	2011-10-03T05:05:11	34.790947	-126.3005	CN11ID	187.4638163094884	0.594893219598541	0.0391773103330627	7.801184097179288																	7.801184097179288	482.79432897855463
925	2011-10-03T05:08:11	34.787678	-126.307333	CN11ID	186.64472277801403	0.593658174428379	0.0389676961335675	7.719542932780839																	7.719542932780839	483.5172635936222
926	2011-10-03T05:11:11	34.787378000000004	-126.308	CN11ID	187.1532974862556	0.5920152194020899	0.0386899885932909	7.750782814323497																	7.750782814323497	483.5867876233832
927	2011-10-03T05:14:12	34.787212	-126.308	CN11ID	186.9836215695896	0.591605510858182	0.0386210252246367	7.703329140250722																	7.703329140250722	483.6052662619329
928	2011-10-03T05:17:12	34.787043	-126.308167	CN11ID	187.56253172736854	0.594893219598541	0.0391773103330627	7.764829465173547																	7.764829465173547	483.6294945597909
929	2011-10-03T05:20:12	34.787105	-126.308	CN11ID	188.34352334279544	0.596749638626205	0.03949348926517345	7.8701205667743																	7.8701205667743	483.64624956190863
930	2011-10-03T05:23:12	34.787118	-126.308	CN11ID	189.50645417830268	0.596133293091714	0.0393881641645367	7.91095480052186																	7.91095480052186	483.64769668420496
931	2011-10-03T05:26:12	34.787087	-126.308	CN11ID	187.4268771409073	0.597781464371479	0.0396698143042611	7.882032946670351																	7.882032946670351	483.65114751429536
932	2011-10-03T05:29:13	34.787098	-126.308167	CN11ID	187.30733146619968	0.59571982054471	0.0393177959720534	7.795442430752407																	7.795442430752407	483.6664640559822
933	2011-10-03T05:32:13	34.78709	-126.308167	CN11ID	188.59668884119307	0.596133293091714	0.0393881641645367	7.8920244784184375																	7.8920244784184375	483.6673545927799
934	2011-10-03T05:35:13	34.787077000000004	-126.308167	CN11ID	187.923011214162	0.5940705510553039	0.0390374930288244	7.780352247831265																	7.780352247831265	483.6688017150754
935	2011-10-03T05:38:13	34.787095	-126.308167	CN11ID	187.77801878363888	0.5944813949478771	0.0391073183381724	7.748364123844918																	7.748364123844918	483.6708054228695
936	2011-10-03T05:41:14	34.787085	-126.308167	CN11ID	187.88267089650296	0.593658174428379	0.0389676961335675	7.767824500678367																	7.767824500678367	483.67191859386674
937	2011-10-03T05:44:14	34.78708	-126.308167	CN11ID	186.25107154633176	0.59324596549839	0.0388980207461128	7.680369375704433																	7.680369375704433	483.6724751793654
938	2011-10-03T05:47:14	34.787071999999995	-126.308167	CN11ID	189.13690169744868	0.5944813949478771	0.0391073183381724	7.857848841991109																	7.857848841991109	483.6733657161631
939	2011-10-03T05:50:14	34.7871	-126.308167	CN11ID	185.4485670085884	0.5953060273485401	0.0392474694114036	7.677561003569282																	7.677561003569282	483.6764825949553
940	2011-10-03T05:53:15	34.787095	-126.308167	CN11ID	182.6777775169487	0.594893219598541	0.0391773103330627	7.5638464204319416																	7.5638464204319416	483.677039180454
941	2011-10-03T05:56:15	34.787087	-126.308	CN11ID	187.03914561926715	0.5914009301877415	0.03858663334376155	7.6427814042271685																	7.6427814042271685	483.6923326477655
942	2011-10-03T05:59:15	34.787115	-126.308167	CN11ID	185.6972912109426	0.593658174428379	0.0389676961335675	7.637031340074282																	7.637031340074282	483.70791507259287
943	2011-10-03T06:02:15	34.787112	-126.308167	CN11ID	186.01833690801442	0.591605510858182	0.0386210252246367	7.629801389587906																	7.629801389587906	483.7082490238918
944	2011-10-03T06:05:16	34.787092	-126.308167	CN11ID	186.95844148613887	0.5920152194020899	0.0386899885932909	7.679029005662942																	7.679029005662942	483.7104753658856
945	2011-10-03T06:08:16	34.787083	-126.308167	CN11ID	188.8542821568713	0.591605510858182	0.0386210252246367	7.696141736174713																	7.696141736174713	483.7114772197827
946	2011-10-03T06:11:16	34.787071999999995	-126.308	CN11ID	187.7345541924828	0.591605510858182	0.0386210252246367	7.651123507897013																	7.651123507897013	483.7267937642373
947	2011-10-03T06:14:16	34.787095	-126.308167	CN11ID	187.9828557179067	0.591605510858182	0.0386210252246367	7.68378901118287																	7.68378901118287	483.74227446934924
948	2011-10-03T06:17:17	34.7871	-126.308167	CN11ID	187.44918773796653	0.587948873094621	0.0380080757085521	7.520174216418664																	7.520174216418664	483.7428310548479
949	2011-10-03T06:20:17	34.787093	-126.308167	CN11ID	187.83511336355733	0.591605510858182	0.0386210252246367	7.636589510371977																	7.636589510371977	483.74361027454603
950	2011-10-03T06:23:17	34.787112	-126.308167	CN11ID	187.44048199922736	0.591605510858182	0.0386210252246367	7.639271603576361																	7.639271603576361	483.74572529944055
951	2011-10-03T06:26:17	34.787443	-126.3085	CN11ID	185.88262356599515	0.588756486073813	0.03814310481325701	7.48402701644692																	7.48402701644692	483.7935210536178
952	2011-10-03T06:29:17	34.787517	-126.3085	CN11ID	185.4925349118653	0.588756486073813	0.03814310481325701	7.472742710404522																	7.472742710404522	483.80175851899554
953	2011-10-03T06:32:18	34.78737	-126.308333	CN11ID	184.11994637062332	0.587542250761385	0.0379403703381554	7.394092244526247																	7.394092244526247	483.8241384865099
954	2011-10-03T06:35:18	34.787227	-126.308167	CN11ID	182.3926257810371	0.587948873094621	0.0380080757085521	7.292239301780563																	7.292239301780563	483.84613181321635
955	2011-10-03T06:38:18	34.787147999999995	-126.308333	CN11ID	183.6616659784803	0.585919906567255	0.0376705979362444	7.294969808767848																	7.294969808767848	483.8636717292554
956	2011-10-03T06:41:18	34.78717	-126.308167	CN11ID	184.17264037797167	0.585919906567255	0.0376705979362444	7.297185169372866																	7.297185169372866	483.87904413854636
957	2011-10-03T06:44:18	34.787198	-126.308333	CN11ID	184.161375852151	0.58390354744988	0.0373370422812403	7.269441804825335																	7.269441804825335	483.8945369845336
958	2011-10-03T06:47:19	34.787212	-126.308333	CN11ID	182.85397062946822	0.585919906567255	0.0376705979362444	7.267228549575286																	7.267228549575286	483.89609542392924
959	2011-10-03T06:50:19	34.784745	-126.314167	CN11ID	172.67707609904076	0.585919906567255	0.0376705979362444	6.843491741936762																	6.843491741936762	484.49600675835313
960	2011-10-03T06:53:19	34.781093	-126.3225	CN11ID	171.67382432139053	0.58390354744988	0.0373370422812403	6.7664743086782195																	6.7664743086782195	485.3595446442224
961	2011-10-03T06:56:19	34.777692	-126.330333	CN11ID	180.3752464251604	0.573552557327867	0.0356532713448511	6.7569313810225315																	6.7569313810225315	486.1696310832439
962	2011-10-03T06:59:20	34.774068	-126.338667	CN11ID	180.4028454446278	0.5743381383008679	0.0357794745260805	6.745022116376737																	6.745022116376737	487.03184427029066
963	2011-10-03T07:02:20	34.770345	-126.347167	CN11ID	181.59359648238274	0.5775035506889661	0.036290387552335	6.9317514973640195																	6.9317514973640195	487.91266249758036
964	2011-10-03T07:05:20	34.767102	-126.354667	CN11ID	182.21525277392934	0.581890679548604	0.037005876037641	7.0479313394310665																	7.0479313394310665	488.68769186044443
965	2011-10-03T07:08:20	34.763258	-126.363	CN11ID	182.23742044122693	0.577104852216454	0.036225875641751996	6.949138814123177																	6.949138814123177	489.56163781180635
966	2011-10-03T07:11:20	34.759295	-126.371667	CN11ID	181.17018614880573	0.576310301504718	0.0360973123589629	6.84839490835312																	6.84839490835312	490.46874042331484
967	2011-10-03T07:14:21	34.755567	-126.379833	CN11ID	181.33950199946088	0.5747308597623921	0.0358426732635836	6.776851716705752																	6.776851716705752	491.32311781890434
968	2011-10-03T07:17:21	34.752192	-126.387333	CN11ID	178.2210687799762	0.573946352103296	0.0357164262960154	6.669587198121116																	6.669587198121116	492.1052077105012
969	2011-10-03T07:20:21	34.748443	-126.395667	CN11ID	179.86490133272332	0.5700301091748899	0.0350910622069677	6.6134478905638705																	6.6134478905638705	492.97422532840585
970	2011-10-03T07:23:22	34.744468	-126.404167	CN11ID	179.77757143339105	0.5672932161002371	0.0346581295551153	6.517096657048586																	6.517096657048586	493.86879556350715
971	2011-10-03T07:26:22	34.740592	-126.412	CN11ID	178.82160064120393	0.564204271425783	0.0341732492919573	6.422653297700746																	6.422653297700746	494.7051749123308
972	2011-10-03T07:29:22	34.73729	-126.418833	CN11ID	178.93264466935204	0.5626619702695961	0.0339328535309264	6.3194397822657065																	6.3194397822657065	495.4302942003277
973	2011-10-03T07:32:22	34.733198	-126.427167	CN11ID	178.7121178374561	0.562277894077772	0.0338730380244847	6.325000437974964																	6.325000437974964	496.31839901229375
974	2011-10-03T07:35:23	34.729318	-126.435	CN11ID	176.80268170224255	0.561893623912188	0.0338132996331267	6.268135581387463																	6.268135581387463	497.1550918636348
975	2011-10-03T07:38:23	34.725278	-126.442667	CN11ID	178.10690149845595	0.5653573826878371	0.0343538170423167	6.3617213580731775																	6.3617213580731775	497.98832067960006
976	2011-10-03T07:41:23	34.721732	-126.449833	CN11ID	176.81233932715938	0.561893623912188	0.0338132996331267	6.25355408228024																	6.25355408228024	498.7536124188273
977	2011-10-03T07:44:23	34.717882	-126.457667	CN11ID	177.34077632432775	0.563432875418307	0.0340529132557163	6.3160841499447855																	6.3160841499447855	499.58875000034965
978	2011-10-03T07:47:24	34.712995	-126.465	CN11ID	178.0496364175591	0.5653573826878371	0.0343538170423167	6.399233709630747																	6.399233709630747	500.4525550598011
979	2011-10-03T07:50:24	34.708991999999995	-126.469167	CN11ID	177.3034852059364	0.566516840632756	0.0345358901486501	6.410275469496722																	6.410275469496722	501.03903355267687
980	2011-10-03T07:53:24	34.705237	-126.477	CN11ID	174.51202256054376	0.5653573826878371	0.0343538170423167	6.257118954846527																	6.257118954846527	501.8688098825591
981	2011-10-03T07:56:25	34.701345	-126.484833	CN11ID	181.6994838722012	0.563819708757832	0.0341131581566106	6.479284303276134																	6.479284303276134	502.706400515405
982	2011-10-03T07:59:24	34.697515	-126.493167	CN11ID	180.3238091504816	0.5653573826878371	0.0343538170423167	6.46857641458837																	6.46857641458837	503.58019368449163
983	2011-10-03T08:02:25	34.694113	-126.5005	CN11ID	178.65308975658274	0.563819708757832	0.0341131581566106	6.373412380987989																	6.373412380987989	504.3508063312532
984	2011-10-03T08:05:25	34.690382	-126.508333	CN11ID	179.28818789883547	0.566904565581984	0.0345969369870042	6.5156238276212575																	6.5156238276212575	505.17935151157326
985	2011-10-03T08:08:25	34.686455	-126.516667	CN11ID	182.0262245912751	0.5653573826878371	0.0343538170423167	6.537520774970488																	6.537520774970488	506.0585517404818
986	2011-10-03T08:11:25	34.68305	-126.523833	CN11ID	181.3763168580333	0.5657435896893609	0.0344142938859077	6.4962457071204405																	6.4962457071204405	506.8161331137049
987	2011-10-03T08:17:26	34.676295	-126.536667	CN11ID	180.58892614720958	0.5657435896893609	0.0344142938859077	6.49751190087592																	6.49751190087592	508.2110065043376
988	2011-10-03T08:20:26	34.672152000000004	-126.544333	CN11ID	181.93273571131058	0.564204271425783	0.0341732492919573	6.508043132908345																	6.508043132908345	509.050778807654
989	2011-10-03T08:23:26	34.668515	-126.551333	CN11ID	182.65981375197376	0.5653573826878371	0.0343538170423167	6.581183618071983																	6.581183618071983	509.80881175188523
990	2011-10-03T08:26:26	34.664362	-126.559333	CN11ID	181.71518728576183	0.563432875418307	0.0340529132557163	6.492610440374197																	6.492610440374197	510.67495196787064
991	2011-10-03T08:29:27	34.660065	-126.567333	CN11ID	183.74125090254054	0.566516840632756	0.0345358901486501	6.6381510539011375																	6.6381510539011375	511.54978427298164
992	2011-10-03T08:32:27	34.655902000000005	-126.575167	CN11ID	184.31108397036164	0.566516840632756	0.0345358901486501	6.636876042729628																	6.636876042729628	512.4037757893459
993	2011-10-03T08:35:27	34.653098	-126.581667	CN11ID	181.63806403971847	0.5653573826878371	0.0343538170423167	6.52777006426945																	6.52777006426945	513.0758533470038
994	2011-10-03T08:38:28	34.651638	-126.587	CN11ID	180.81250114938854	0.566904565581984	0.0345969369870042	6.549113758840287																	6.549113758840287	513.5905371312671
995	2011-10-03T08:41:28	34.650705	-126.592833	CN11ID	177.45281272714743	0.5692462290947521	0.0349668084273629	6.481616746653316																	6.481616746653316	514.1346839583028
996	2011-10-03T08:44:28	34.649913	-126.5995	CN11ID	183.692079451317	0.5684629508321889	0.0348428060932604	6.678928774355065																	6.678928774355065	514.7515380647229
997	2011-10-03T08:47:28	34.649152	-126.606	CN11ID	183.36971812025985	0.5692462290947521	0.0349668084273629	6.701215159179384																	6.701215159179384	515.3527699493911
998	2011-10-03T08:50:28	34.648215	-126.613833	CN11ID	185.0005640644955	0.564204271425783	0.0341732492919573	6.6224634445634605																	6.6224634445634605	516.0776239087404
999	2011-10-03T08:53:29	34.64675	-126.6215	CN11ID	186.69180457960084	0.5661300390483149	0.0344749886929984	6.701649313674201																	6.701649313674201	516.798433046514
1000	2011-10-03T08:56:29	34.644568	-126.629333	CN11ID	184.836382472532	0.5672932161002371	0.0346581295551153	6.6956211719683525																	6.6956211719683525	517.5557763677839
1001	2011-10-03T08:59:29	34.642497	-126.636	CN11ID	183.6547355077517	0.5657435896893609	0.0344142938859077	6.5931633834194505																	6.5931633834194505	518.2084208508516
1002	2011-10-03T09:02:30	34.640157	-126.641333	CN11ID	186.17629357322846	0.5653573826878371	0.0343538170423167	6.692124771359889																	6.692124771359889	518.7619550312152
1003	2011-10-03T09:05:30	34.636998	-126.646	CN11ID	184.35381366990737	0.5672932161002371	0.0346581295551153	6.692215900308733																	6.692215900308733	519.3154516505874
1004	2011-10-03T09:08:30	34.632052	-126.65	CN11ID	184.82357626982827	0.5649720954361149	0.0342934842239887	6.630271966248412																	6.630271966248412	519.9767797551044
1005	2011-10-03T09:11:30	34.626908	-126.653333	CN11ID	184.608952914898	0.563819708757832	0.0341131581566106	6.566196395710772																	6.566196395710772	520.6256950336442
1006	2011-10-03T09:14:30	34.621922999999995	-126.656167	CN11ID	184.76808920672912	0.561893623912188	0.0338132996331267	6.508394002253144																	6.508394002253144	521.2383319434667
1007	2011-10-03T09:17:31	34.620847	-126.656667	CN11ID	185.47198707942886	0.560739480801527	0.0336345350972584	6.5004706922213495																	6.5004706922213495	521.3665679440732
1008	2011-10-03T09:20:31	34.62059	-126.656833	CN11ID	186.1432510572639	0.5599742030535071	0.0335160908912759	6.509629633650671																	6.509629633650671	521.3989668327827
1009	2011-10-03T09:23:31	34.620468	-126.656333	CN11ID	188.0676130811196	0.5599742030535071	0.0335160908912759	6.566835328145301																	6.566835328145301	521.4467410172492
1010	2011-10-03T09:26:31	34.620490000000004	-126.6565	CN11ID	185.9496780124659	0.5599742030535071	0.0335160908912759	6.433801379442638																	6.433801379442638	521.462234089911
1011	2011-10-03T09:29:31	34.620463	-126.656667	CN11ID	186.34574216912117	0.557311612658525	0.0331066307744603	6.451402999069746																	6.451402999069746	521.4778248317579
1012	2011-10-03T09:32:32	34.620312	-126.656833	CN11ID	186.36812969723098	0.55920993304447	0.0333983579888145	6.496755811074546																	6.496755811074546	521.5004916000679
1013	2011-10-03T09:35:32	34.62013	-126.656833	CN11ID	183.45204244137	0.558829162576031	0.0333397017392027	6.382273800591174																	6.382273800591174	521.5207513122123
1014	2011-10-03T09:38:32	34.620172	-126.657	CN11ID	172.93247220815502	0.557311612658525	0.0331066307744603	5.975569587172048																	5.975569587172048	521.536748132716
1015	2011-10-03T09:41:32	34.620162	-126.657	CN11ID	184.1204337367845	0.5576903565387751	0.0331646577700225	6.352245723049265																	6.352245723049265	521.5378613037125
1016	2011-10-03T09:44:33	34.620127000000004	-126.656833	CN11ID	185.89675203218516	0.5576903565387751	0.0331646577700225	6.414284480371138																	6.414284480371138	521.5536479843696
1017	2011-10-03T09:47:33	34.620098	-126.657	CN11ID	186.67766466212106	0.558070004548626	0.0332228232864352	6.474964211510723																	6.474964211510723	521.5692832372278
1018	2011-10-03T09:50:33	34.62014	-126.656833	CN11ID	186.23233706130142	0.55750098459865	0.0331356442722414	6.438275038731175																	6.438275038731175	521.5852800633727
1019	2011-10-03T09:53:33	34.620113	-126.657	CN11ID	185.80450758964759	0.558449298910323	0.0332811851791197	6.42411923506919																	6.42411923506919	521.6008708685264
1020	2011-10-03T09:56:34	34.620155	-126.657	CN11ID	186.0923675396681	0.558070004548626	0.0332228232864352	6.4275486438017735																	6.4275486438017735	521.6055461867127
1021	2011-10-03T09:59:34	34.620148	-126.656833	CN11ID	185.89742396559777	0.5565568286792391	0.0329909910271259	6.3648332310314775																	6.3648332310314775	521.6208643735047
1022	2011-10-03T10:02:34	34.62014	-126.656833	CN11ID	186.82209459489528	0.5565568286792391	0.0329909910271259	6.421643688076317																	6.421643688076317	521.6217549103022
1023	2011-10-03T10:05:35	34.620113	-126.657	CN11ID	184.94871480421432	0.554662187679	0.0327020213202735	6.283353462044428																	6.283353462044428	521.637345715456
1024	2011-10-03T10:08:35	34.620145	-126.656833	CN11ID	186.67049440044445	0.554662187679	0.0327020213202735	6.3449634297878905																	6.3449634297878905	521.6530533149786
1025	2011-10-03T10:11:35	34.62012	-126.657	CN11ID	186.15898635384227	0.554662187679	0.0327020213202735	6.315299804450405																	6.315299804450405	521.6686027347699
1026	2011-10-03T10:14:35	34.620162	-126.657	CN11ID	184.50009048404084	0.5531526021334611	0.0324729571103047	6.236886958778893																	6.236886958778893	521.673278052957
1027	2011-10-03T10:17:35	34.620173	-126.656833	CN11ID	183.62263979374194	0.5527769831554721	0.0324160334500971	6.1954529531091325																	6.1954529531091325	521.6886253310257
1028	2011-10-03T10:20:35	34.620123	-126.656833	CN11ID	184.67833155670812	0.552402258711968	0.0323592453532663	6.190176772904612																	6.190176772904612	521.6941911860105
1029	2011-10-03T10:23:36	34.620155	-126.657	CN11ID	182.38854273219607	0.5527769831554721	0.0324160334500971	6.134681227930868																	6.134681227930868	521.7098987837377
1030	2011-10-03T10:26:36	34.618907	-126.659833	CN11ID	183.27642180404843	0.5527769831554721	0.0324160334500971	6.182020299116233																	6.182020299116233	522.0042670646231
1031	2011-10-03T10:29:36	34.616640000000004	-126.6605	CN11ID	184.0812635730537	0.5520243844141629	0.032302290035102	6.179139613938579																	6.179139613938579	522.2639151496724
1032	2011-10-03T10:32:37	34.619328	-126.656667	CN11ID	182.60679899223103	0.549771617634664	0.0319633419959529	6.056249719728229																	6.056249719728229	522.725251314433
1033	2011-10-03T10:35:36	34.620353	-126.656667	CN11ID	183.23107601362182	0.5508960790210351	0.0321322311323406	6.119321348205348																	6.119321348205348	522.8393513416173
1034	2011-10-03T10:38:37	34.620166999999995	-126.656667	CN11ID	183.64594984558968	0.548279739113976	0.0317399643446818	6.05016146006295																	6.05016146006295	522.8600563221607
1035	2011-10-03T10:41:37	34.620208	-126.656667	CN11ID	181.14084484066106	0.54753550849795	0.0316290122825111	5.943212527678474																	5.943212527678474	522.8646203232486
1036	2011-10-03T10:44:38	34.620178	-126.657	CN11ID	181.55766939210656	0.5464225610315301	0.0314633161508107	5.917451191555957																	5.917451191555957	522.895307661367
1037	2011-10-03T10:47:38	34.620152000000004	-126.657	CN11ID	182.57303411493416	0.54753550849795	0.0316290122825111	5.991251118115741																	5.991251118115741	522.8982019059589
1038	2011-10-03T10:50:38	34.620193	-126.657	CN11ID	180.14630551733714	0.544197145060972	0.0311338473367901	5.833224212750355																	5.833224212750355	522.9027659070458
1039	2011-10-03T10:53:38	34.620192	-126.657	CN11ID	180.8896693779297	0.5464225610315301	0.0314633161508107	5.896150320233837																	5.896150320233837	522.902877224146
1040	2011-10-03T10:56:38	34.620158	-126.657	CN11ID	182.5805884378926	0.544937927945408	0.0312431884157948	5.934533457399769																	5.934533457399769	522.9066620055347
1041	2011-10-03T10:59:39	34.620193	-126.657	CN11ID	182.6150611953926	0.545307759825561	0.0312980236844384	5.934820899027161																	5.934820899027161	522.9105581040236
1042	2011-10-03T11:02:39	34.620173	-126.657	CN11ID	182.15863710701728	0.545307759825561	0.0312980236844384	5.905571610940736																	5.905571610940736	522.9127844460173
1043	2011-10-03T11:05:39	34.620192	-126.657	CN11ID	182.6002650463405	0.545678474560771	0.0313529898547075	5.888799405422133																	5.888799405422133	522.9148994709109
1044	2011-10-03T11:08:39	34.620202	-126.657	CN11ID	182.05441731244858	0.544197145060972	0.0311338473367901	5.860612923303718																	5.860612923303718	522.9160126419082
1045	2011-10-03T11:11:40	34.620157	-126.657	CN11ID	182.17787252341054	0.543827682850397	0.0310793655283546	5.884824993277067																	5.884824993277067	522.9210219113944
1046	2011-10-03T11:14:40	34.620195	-126.657	CN11ID	181.6308126394089	0.545307759825561	0.0312980236844384	5.891485757657968																	5.891485757657968	522.9252519611831
1047	2011-10-03T11:17:40	34.620063	-126.657333	CN11ID	181.5888532958337	0.543827682850397	0.0310793655283546	5.867606846791853																	5.867606846791853	522.9591115425029
1048	2011-10-03T11:20:40	34.61817	-126.662167	CN11ID	181.62912514217467	0.543459100512	0.0310250134680396	5.842223355192753																	5.842223355192753	523.4495253216813
1049	2011-10-03T11:23:41	34.61477	-126.669	CN11ID	178.44362310424913	0.543827682850397	0.0310793655283546	5.756168903777628																	5.756168903777628	524.1810264722435
1050	2011-10-03T11:26:40	34.611307000000004	-126.676833	CN11ID	179.56531883675842	0.540889688447966	0.0306478948760559	5.716160705084045																	5.716160705084045	524.9956304625953
1051	2011-10-03T11:29:41	34.608217	-126.683833	CN11ID	180.6220228368901	0.540889688447966	0.0306478948760559	5.7562355621454655																	5.7562355621454655	525.7233788520439
1052	2011-10-03T11:32:41	34.60477	-126.691833	CN11ID	181.64849237096647	0.5401547044279911	0.0305406891246011	5.759776121891735																	5.759776121891735	526.5507161964604
1053	2011-10-03T11:35:41	34.601247	-126.7	CN11ID	181.04299539277824	0.5386920189302571	0.0303277357393282	5.709112244167835																	5.709112244167835	527.3955608933952
1054	2011-10-03T11:38:42	34.597770000000004	-126.708	CN11ID	180.24056480775917	0.5386920189302571	0.0303277357393282	5.695373190492775																	5.695373190492775	528.224506867487
1055	2011-10-03T11:41:42	34.59433	-126.7155	CN11ID	182.84177079567183	0.5401547044279911	0.0305406891246011	5.798896185821666																	5.798896185821666	529.0112408801518
1056	2011-10-03T11:44:42	34.59081	-126.723333	CN11ID	180.0970137275764	0.5386920189302571	0.0303277357393282	5.653742029812299																	5.653742029812299	529.8290218881089
1057	2011-10-03T11:47:42	34.587647	-126.730167	CN11ID	177.98376306245842	0.5386920189302571	0.0303277357393282	5.606957596602394																	5.606957596602394	530.5474867452257
1058	2011-10-03T11:50:42	34.58401	-126.738333	CN11ID	178.0569222411865	0.53832697618119	0.0302747803113829	5.574402252778577																	5.574402252778577	531.3983518805121
1059	2011-10-03T11:53:43	34.580875	-126.745167	CN11ID	179.36175091570962	0.536510310532341	0.0300118900437908	5.577712864965683																	5.577712864965683	532.1153390831902
1060	2011-10-03T11:56:43	34.576998	-126.753667	CN11ID	180.5811690956089	0.536872996524771	0.0300642173839676	5.635790071051932																	5.635790071051932	533.0059398476948
1061	2011-10-03T11:59:43	34.573685	-126.761	CN11ID	178.314574233556	0.535426768863847	0.0298556014324031	5.544969554880579																	5.544969554880579	533.772587491003
1062	2011-10-03T12:02:43	34.56993	-126.768667	CN11ID	179.58895911848725	0.535426768863847	0.0298556014324031	5.579859124325694																	5.579859124325694	534.590261487215
1063	2011-10-03T12:05:43	34.56639000000001	-126.775667	CN11ID	177.9516855357214	0.536148488274564	0.0299596873208804	5.520179443482252																	5.520179443482252	535.3432553953793
1064	2011-10-03T12:08:44	34.562788	-126.783	CN11ID	177.92809847623158	0.535426768863847	0.0298556014324031	5.510748481972937																	5.510748481972937	536.1259616368086
1065	2011-10-03T12:11:44	34.559267	-126.790333	CN11ID	180.04419939666752	0.535426768863847	0.0298556014324031	5.584737609734112																	5.584737609734112	536.9041122170296
1066	2011-10-03T12:14:44	34.555658	-126.797667	CN11ID	177.36216378834027	0.537236548313742	0.0301166696388946	5.553475298220402																	5.553475298220402	537.6873460591135
1067	2011-10-03T12:17:44	34.552108000000004	-126.804833	CN11ID	178.66333346555518	0.53578752769446	0.0299076089184613	5.5480655167197925																	5.5480655167197925	538.4540175004519
1068	2011-10-03T12:20:45	34.548143	-126.812667	CN11ID	180.9937210164288	0.535244899477711	0.0298295046590446	5.594557925320637																	5.594557925320637	539.2970463810375
1069	2011-10-03T12:23:45	34.544377000000004	-126.820333	CN11ID	179.72382439336536	0.535426768863847	0.0298556014324031	5.543365390008015																	5.543365390008015	540.1154536631166
1070	2011-10-03T12:26:45	34.540923	-126.827167	CN11ID	178.96682945939128	0.5345191533853739	0.0297253660148784	5.5164093288299645																	5.5164093288299645	540.8506351191681
1071	2011-10-03T12:29:45	34.537215	-126.834333	CN11ID	181.65634674296382	0.534700157561144	0.0297513386376071	5.606864147361192																	5.606864147361192	541.6266176655762
1072	2011-10-03T12:32:45	34.533327	-126.841667	CN11ID	181.37940577698902	0.533616645205419	0.0295958738927892	5.578449957214785																	5.578449957214785	542.4263771533654
1073	2011-10-03T12:35:46	34.529270000000004	-126.849333	CN11ID	180.6631736172626	0.535063030091575	0.0298034078856861	5.5844907511599935																	5.5844907511599935	543.2619471710195
1074	2011-10-03T12:38:46	34.525747	-126.856333	CN11ID	177.5716483190543	0.5321763371781629	0.0293903273627673	5.431091151878978																	5.431091151878978	544.0142199993229
1075	2011-10-03T12:41:46	34.521933000000004	-126.863833	CN11ID	179.93092098962228	0.5325351273942089	0.0294415303572091	5.493745507497821																	5.493745507497821	544.8225449683418
1076	2011-10-03T12:44:47	34.518567	-126.8705	CN11ID	179.29044892556095	0.5321763371781629	0.0293903273627673	5.47769220769438																	5.47769220769438	545.5396920331674
1077	2011-10-03T12:47:46	34.514843	-126.878	CN11ID	180.3334583156821	0.5325351273942089	0.0294415303572091	5.514063731155633																	5.514063731155633	546.3428505933155
1078	2011-10-03T12:50:47	34.511058	-126.8855	CN11ID	178.6435429207295	0.5311007460406111	0.0292373644368212	5.424863058469867																	5.424863058469867	547.1495613437621
1079	2011-10-03T12:53:47	34.507515000000005	-126.893	CN11ID	179.0683979680676	0.5303863257028699	0.0291359637660758	5.416659436059129																	5.416659436059129	547.9425613888017
1080	2011-10-03T12:56:47	34.504259999999995	-126.900167	CN11ID	178.94307411737572	0.53289477410688	0.0294928555823862	5.463719046776222																	5.463719046776222	548.6932463557619
1081	2011-10-03T12:59:47	34.500867	-126.907667	CN11ID	178.62893033937388	0.5321763371781629	0.0293903273627673	5.42945368212433																	5.42945368212433	549.4781242567908
1082	2011-10-03T13:02:48	34.497422	-126.915333	CN11ID	178.19152931519088	0.531818401419	0.0293392463079689	5.419186612945121																	5.419186612945121	550.2791652809436
1083	2011-10-03T13:05:48	34.493935	-126.923	CN11ID	177.6609696406429	0.531818401419	0.0293392463079689	5.375846912138091																	5.375846912138091	551.0825609584476
1084	2011-10-03T13:08:48	34.4904	-126.930667	CN11ID	178.08396448352582	0.5307431100176511	0.0291866036581941	5.387088566034389																	5.387088566034389	551.8885776522036
1085	2011-10-03T13:11:48	34.487262	-126.937167	CN11ID	175.40601615463726	0.5296720383186491	0.0290348043495996	5.288404613005712																	5.288404613005712	552.5797327444178
1086	2011-10-03T13:17:56	34.481347	-126.949833	CN11ID	178.3663589356123	0.5303863257028699	0.0291359637660758	5.3841723813114415																	5.3841723813114415	553.9154826247362
1087	2011-10-03T13:20:57	34.47776	-126.957833	CN11ID	176.9963410577206	0.5296720383186491	0.0290348043495996	5.322007014962778																	5.322007014962778	554.7511446405041
1088	2011-10-03T13:23:57	34.474518	-126.965	CN11ID	177.11829120540332	0.529313733445548	0.0289842253456924	5.296969850441829																	5.296969850441829	555.5013378229136
1089	2011-10-03T13:26:57	34.471263	-126.972333	CN11ID	176.88517286266799	0.529313733445548	0.0289842253456924	5.287510688505079																	5.287510688505079	556.2656288852909
1090	2011-10-03T13:29:57	34.467987	-126.979667	CN11ID	178.39106344730462	0.528956281873489	0.0289337667953987	5.338494383700903																	5.338494383700903	557.0311347987454
1091	2011-10-03T13:32:57	34.464608	-126.987333	CN11ID	175.3310020793059	0.528599681570339	0.0288834284118589	5.25797017001562																	5.25797017001562	557.8289289139664
1092	2011-10-03T13:35:58	34.461234999999995	-126.994667	CN11ID	179.0053452261676	0.526467497436881	0.02858372303357	5.317878486883508																	5.317878486883508	558.5996843903455
1093	2011-10-03T13:38:58	34.45812	-127.0015	CN11ID	179.15236238733002	0.527887517696549	0.0287830843680242	5.328786220976099																	5.328786220976099	559.3163185741081
1094	2011-10-03T13:41:58	34.454622	-127.009167	CN11ID	177.2360137950029	0.533616645205419	0.0295958738927892	5.41210866794212																	5.41210866794212	560.1205965700925
1095	2011-10-03T13:44:58	34.4511	-127.016833	CN11ID	177.62253816697014	0.528956281873489	0.0289337667953987	5.334644150460076																	5.334644150460076	560.9261170589438
1096	2011-10-03T13:47:59	34.448088	-127.023333	CN11ID	175.31686819734085	0.531459235804929	0.029288246390534997	5.3218235828179274																	5.3218235828179274	561.6105348900737
1097	2011-10-03T13:50:59	34.444405	-127.031167	CN11ID	178.25466278699054	0.5303863257028699	0.0291359637660758	5.355492777886941																	5.355492777886941	562.4383390212864
1098	2011-10-03T13:53:59	34.440777000000004	-127.0385	CN11ID	176.18907375378512	0.531459235804929	0.029288246390534997	5.313290878577959																	5.313290878577959	563.2233759812036
1099	2011-10-03T13:56:59	34.437558	-127.045167	CN11ID	176.16816413160353	0.5303863257028699	0.0291359637660758	5.289156547775642																	5.289156547775642	563.9326238139618
1100	2011-10-03T13:59:59	34.433947	-127.052333	CN11ID	178.1939409495142	0.528599681570339	0.0288834284118589	5.346761264514785																	5.346761264514785	564.7036119386606
1101	2011-10-03T14:03:00	34.430228	-127.059667	CN11ID	179.15464426695434	0.5307431100176511	0.0291866036581941	5.409541827535992																	5.409541827535992	565.4940581925711
1102	2011-10-03T14:06:00	34.426368	-127.067333	CN11ID	178.1125789797761	0.527887517696549	0.0287830843680242	5.3105143442422635																	5.3105143442422635	566.3187233986848
1103	2011-10-03T14:09:00	34.42308	-127.073667	CN11ID	176.94413482560464	0.530030391067928	0.0290854444725761	5.311183145745373																	5.311183145745373	567.0059087248987
1104	2011-10-03T14:12:00	34.419402000000005	-127.080667	CN11ID	178.2204557902061	0.530030391067928	0.0290854444725761	5.376457308036196																	5.376457308036196	567.768008608271
1105	2011-10-03T14:15:00	34.415328	-127.0885	CN11ID	173.65874743319512	0.531459235804929	0.029288246390534997	5.256079566798483																	5.256079566798483	568.6183428751848
1106	2011-10-03T14:18:01	34.412073	-127.094833	CN11ID	162.32160903310933	0.533255279360785	0.0295443033300851	4.948596287632446																	4.948596287632446	569.3035658198182
1107	2011-10-03T14:21:01	34.408195	-127.1025	CN11ID	169.26615464174102	0.533616645205419	0.0295958738927892	5.1721656941341445																	5.1721656941341445	570.1294854615437
1108	2011-10-03T14:24:01	34.404637	-127.109667	CN11ID	176.02653671551866	0.533255279360785	0.0295443033300851	5.374038832239032																	5.374038832239032	570.8976906407092
1109	2011-10-03T14:27:01	34.40092	-127.117	CN11ID	175.20309027695274	0.5321763371781629	0.0293903273627673	5.323074306175881																	5.323074306175881	571.6881431775847
1110	2011-10-03T14:30:01	34.397355	-127.124167	CN11ID	182.54328412083302	0.531818401419	0.0293392463079689	5.556006915749201																	5.556006915749201	572.4567994320238
1111	2011-10-03T14:33:02	34.393997	-127.130833	CN11ID	173.05844101193009	0.533616645205419	0.0295958738927892	5.320100274329845																	5.320100274329845	573.1741823306319
1112	2011-10-03T14:36:02	34.390388	-127.138	CN11ID	180.04884208893662	0.536148488274564	0.0299596873208804	5.5863727865328885																	5.5863727865328885	573.9454253625963
1113	2011-10-03T14:39:02	34.386715	-127.1455	CN11ID	178.1745391535821	0.536872996524771	0.0300642173839676	5.5506836288478665																	5.5506836288478665	574.7465767649368
1114	2011-10-03T14:42:03	34.383243	-127.153167	CN11ID	179.07096326384618	0.535426768863847	0.0298556014324031	5.538518407020644																	5.538518407020644	575.5499844666567
1115	2011-10-03T14:45:03	34.380538	-127.159833	CN11ID	177.98737046860782	0.533616645205419	0.0295958738927892	5.47343982731538																	5.47343982731538	576.2324081342107
1116	2011-10-03T14:48:03	34.377148	-127.167833	CN11ID	177.1621957790594	0.531818401419	0.0293392463079689	5.395850727143447																	5.395850727143447	577.0586038904713
1117	2011-10-03T14:51:03	34.37381	-127.175833	CN11ID	178.4784153437231	0.5321763371781629	0.0293903273627673	5.442337353091114																	5.442337353091114	577.8821981996857
1118	2011-10-03T14:54:04	34.370953	-127.182667	CN11ID	175.57749037376428	0.5325351273942089	0.0294415303572091	5.355860661617588																	5.355860661617588	578.5860514664957
1119	2011-10-03T14:57:04	34.367583	-127.191	CN11ID	176.26809081230115	0.531818401419	0.0293392463079689	5.371849416747626																	5.371849416747626	579.438674079442
1120	2011-10-03T15:00:04	34.36444	-127.198833	CN11ID	175.95217393786186	0.5311007460406111	0.0292373644368212	5.340127099075972																	5.340127099075972	580.2389520408684
1121	2011-10-03T15:03:04	34.361132	-127.2065	CN11ID	175.25374969718968	0.533255279360785	0.0295443033300851	5.3520743452849455																	5.3520743452849455	581.0339039494515
1122	2011-10-03T15:06:04	34.35819	-127.213333	CN11ID	174.7626330549704	0.531818401419	0.0293392463079689	5.316097316878323																	5.316097316878323	581.742085918428
1123	2011-10-03T15:09:04	34.354772	-127.221333	CN11ID	175.20027210309598	0.5321763371781629	0.0293903273627673	5.31901232419412																	5.31901232419412	582.5698841986059
1124	2011-10-03T15:12:04	34.351352	-127.229333	CN11ID	167.9592384294802	0.531818401419	0.0293392463079689	5.114524306213344																	5.114524306213344	583.3978114616358
1125	2011-10-03T15:15:05	34.347973	-127.237333	CN11ID	171.70354273564809	0.533616645205419	0.0295958738927892	5.259294863324887																	5.259294863324887	584.2236765548647
1126	2011-10-03T15:18:05	34.344903	-127.2445	CN11ID	175.29216967358397	0.531818401419	0.0293392463079689	5.3430583031540015																	5.3430583031540015	584.9657549559931
1127	2011-10-03T15:21:06	34.341417	-127.252667	CN11ID	173.89992621882786	0.5303863257028699	0.0291359637660758	5.27667801046543																	5.27667801046543	585.8107680916512
1128	2011-10-03T15:24:06	34.338347	-127.259667	CN11ID	174.74237787966487	0.5307431100176511	0.0291866036581941	5.279622782423899																	5.279622782423899	586.5393010187322
1129	2011-10-03T15:27:06	34.334768	-127.268	CN11ID	175.0353336184763	0.5303863257028699	0.0291359637660758	5.279732098344106																	5.279732098344106	587.402677934175
1130	2011-10-03T15:30:06	34.331408	-127.275667	CN11ID	174.81673279453506	0.5294928858820984	0.029009514847646	5.27135739475725																	5.27135739475725	588.2005481422682
1131	2011-10-03T15:33:06	34.327252	-127.2835	CN11ID	173.86323322862702	0.5303863257028699	0.0291359637660758	5.252355367003836																	5.252355367003836	589.0564217465637
1132	2011-10-03T15:36:07	34.322952	-127.291167	CN11ID	173.169130897679	0.528956281873489	0.0289337667953987	5.184389401526953																	5.184389401526953	589.9084282996599
1133	2011-10-03T15:39:07	34.31917	-127.297833	CN11ID	173.08004422229584	0.531459235804929	0.029288246390534997	5.235655860674291																	5.235655860674291	590.6519468957207
1134	2011-10-03T15:42:07	34.31488	-127.305167	CN11ID	174.79390712198514	0.528599681570339	0.0288834284118589	5.238214364750778																	5.238214364750778	591.4782160991796
1135	2011-10-03T15:45:07	34.310595	-127.312667	CN11ID	175.30607027185425	0.5296720383186491	0.0290348043495996	5.295778359169684																	5.295778359169684	592.3166987370522
1136	2011-10-03T15:48:08	34.306237	-127.32	CN11ID	172.25226969406512	0.531818401419	0.0293392463079689	5.2506679137172565																	5.2506679137172565	593.147347304267
1137	2011-10-03T15:51:08	34.302463	-127.326333	CN11ID	174.03938572468383	0.529313733445548	0.0289842253456924	5.247992233840285																	5.247992233840285	593.8654135407891
1138	2011-10-03T15:54:08	34.29786	-127.334	CN11ID	175.01067195352505	0.5307431100176511	0.0291866036581941	5.301513387559245																	5.301513387559245	594.7369855927404
1139	2011-10-03T15:57:08	34.293627	-127.341	CN11ID	177.65331844803555	0.531818401419	0.0293392463079689	5.437065932760369																	5.437065932760369	595.5347585152002
1140	2011-10-03T16:00:09	34.28961	-127.348167	CN11ID	176.5174542344389	0.531459235804929	0.029288246390534997	5.377367997582809																	5.377367997582809	596.3312581449113
1141	2011-10-03T16:03:09	34.287088	-127.353667	CN11ID	179.47711142664994	0.533977002978919	0.0296475718540024	5.55794872850946																	5.55794872850946	596.9097855683566
1142	2011-10-03T16:06:09	34.286782	-127.354833	CN11ID	179.239520096444	0.535426768863847	0.0298556014324031	5.568415235946103																	5.568415235946103	597.0223060593568
1143	2011-10-03T16:09:09	34.286698	-127.355167	CN11ID	180.440652745792	0.535426768863847	0.0298556014324031	5.614359225795286																	5.614359225795286	597.0544167753593
1144	2011-10-03T16:12:09	34.286784999999995	-127.355167	CN11ID	178.0535620889501	0.535063030091575	0.0298034078856861	5.540523026302076																	5.540523026302076	597.0641013630318
1145	2011-10-03T16:15:09	34.286737	-127.355167	CN11ID	182.2416459731451	0.537962802779377	0.0302219509964915	5.718376639115207																	5.718376639115207	597.0694445838161
1146	2011-10-03T16:18:10	34.28676	-127.355167	CN11ID	180.13181056576238	0.536148488274564	0.0299596873208804	5.624540881440266																	5.624540881440266	597.0720048771087
1147	2011-10-03T16:21:10	34.286763	-127.355167	CN11ID	182.08757460951927	0.5375994966544729	0.0301692474943165	5.714717177264638																	5.714717177264638	597.0723388284079
1148	2011-10-03T16:24:10	34.286768	-127.355167	CN11ID	179.65662546018746	0.5386920189302571	0.0303277357393282	5.663672746907122																	5.663672746907122	597.0728954139065
1149	2011-10-03T16:27:11	34.286725	-127.355167	CN11ID	180.13205937726272	0.53832697618119	0.0302747803113829	5.6911067818437955																	5.6911067818437955	597.0776820491939
1150	2011-10-03T16:30:11	34.286742	-127.355167	CN11ID	182.33578131952086	0.53832697618119	0.0302747803113829	5.73217323267908																	5.73217323267908	597.0795744398886
1151	2011-10-03T16:33:11	34.286763	-127.355167	CN11ID	178.51996470985512	0.537236548313742	0.0301166696388946	5.585555009341107																	5.585555009341107	597.0819120989826
1152	2011-10-03T16:36:11	34.286722	-127.355167	CN11ID	180.79692958472302	0.537236548313742	0.0301166696388946	5.677540744895687																	5.677540744895687	597.0864761000703
1153	2011-10-03T16:39:11	34.286853	-127.355167	CN11ID	178.22306323889038	0.537962802779377	0.0302219509964915	5.609651279047258																	5.609651279047258	597.1010586401302
1154	2011-10-03T16:42:12	34.286732	-127.355167	CN11ID	182.52510527880818	0.539423216960166	0.0304339933849161	5.78523808735412																	5.78523808735412	597.114528009193
1155	2011-10-03T16:45:12	34.286742	-127.355	CN11ID	182.44648364887885	0.5401547044279911	0.0305406891246011	5.828795759954769																	5.828795759954769	597.1299278496763
1156	2011-10-03T16:48:12	34.286788	-127.355167	CN11ID	182.22264070605945	0.5423552694260121	0.0308627009990835	5.856567981434347																	5.856567981434347	597.1461184700169
1157	2011-10-03T16:51:13	34.286767	-127.355167	CN11ID	182.17880817275739	0.543827682850397	0.0310793655283546	5.881313311755233																	5.881313311755233	597.1484561291109
1158	2011-10-03T16:54:13	34.286722	-127.355167	CN11ID	182.3410034787439	0.544937927945408	0.0312431884157948	5.922483198097522																	5.922483198097522	597.1534653985971
1159	2011-10-03T16:57:13	34.286788	-127.355167	CN11ID	183.59481939391145	0.545678474560771	0.0313529898547075	5.9926802217839645																	5.9926802217839645	597.1608123271773
1160	2011-10-03T17:00:13	34.28675	-127.355167	CN11ID	181.03644378629426	0.545678474560771	0.0313529898547075	5.9149319295734175																	5.9149319295734175	597.1650423769659
1161	2011-10-03T17:03:13	34.285722	-127.355167	CN11ID	182.8094878316281	0.543827682850397	0.0310793655283546	5.910692755693128																	5.910692755693128	597.2794763554492
1162	2011-10-03T17:06:14	34.285718	-127.355	CN11ID	182.56048709725638	0.545678474560771	0.0313529898547075	5.951168171535644																	5.951168171535644	597.2948425492315
1163	2011-10-03T17:09:14	34.286278	-127.355167	CN11ID	211.24011236461868	0.5430913959503689	0.0309707908468506	6.819477520428247																	6.819477520428247	597.3590445230842
1164	2011-10-03T17:12:14	34.286403	-127.355	CN11ID	212.86054086224632	0.542723365381018	0.0309166859627597	6.859832547429777																	6.859832547429777	597.3797697564763
1165	2011-10-03T17:15:14	34.286493	-127.355167	CN11ID	211.96902719856465	0.5430913959503689	0.0309707908468506	6.856630522638197																	6.856630522638197	597.3981079320413
1166	2011-10-03T17:18:15	34.286635	-127.355167	CN11ID	212.2982059323217	0.543827682850397	0.0310793655283546	6.868722716776071																	6.868722716776071	597.4139149601972
1167	2011-10-03T17:21:15	34.286638	-127.355167	CN11ID	214.74285580875585	0.5416217052836819	0.0307551164602169	6.8973046504638384																	6.8973046504638384	597.4142489114969
1168	2011-10-03T17:24:15	34.286667	-127.355167	CN11ID	214.22384311470432	0.543827682850397	0.0310793655283546	6.963296395535713																	6.963296395535713	597.4174771073878
1169	2011-10-03T17:27:15	34.286687	-127.355167	CN11ID	217.3766817044796	0.5464225610315301	0.0314633161508107	7.127960434967747																	7.127960434967747	597.4197034493815
1170	2011-10-03T17:30:16	34.28675	-127.355167	CN11ID	219.3906462843864	0.547164721947465	0.03157373434645798	7.25895747249192																	7.25895747249192	597.4267164266618
1171	2011-10-03T17:33:16	34.286657	-127.355	CN11ID	218.8871602652531	0.5464225610315301	0.0314633161508107	7.208207436836424																	7.208207436836424	597.4452391203145
1172	2011-10-03T17:36:16	34.28673	-127.355167	CN11ID	217.87985171996024	0.547907180182463	0.0316844221769163	7.200828286174335																	7.200828286174335	597.4626158423099
1173	2011-10-03T17:39:16	34.286732	-127.355	CN11ID	219.2063127974633	0.549024850961596	0.0318514025730866	7.286566093066999																	7.286566093066999	597.477977012087
1174	2011-10-03T17:42:16	34.286687	-127.355167	CN11ID	219.8028157902812	0.548652800910494	0.0317956327195303	7.309095427748371																	7.309095427748371	597.4941327811008
1175	2011-10-03T17:45:17	34.28664000000001	-127.355167	CN11ID	219.42166825162982	0.549397789162928	0.0319073055592903	7.335651363648834																	7.335651363648834	597.4993646847852
1176	2011-10-03T17:48:17	34.286787	-127.355167	CN11ID	219.87203159087773	0.549024850961596	0.0318514025730866	7.329136221572923																	7.329136221572923	597.515728298438
1177	2011-10-03T17:51:17	34.286715	-127.355167	CN11ID	218.99167832740258	0.548279739113976	0.0317399643446818	7.256624617277657																	7.256624617277657	597.5237431296154
1178	2011-10-03T17:54:18	34.286697	-127.355167	CN11ID	216.43814812002103	0.54753550849795	0.0316290122825111	7.176620656237421																	7.176620656237421	597.5257468374102
1179	2011-10-03T17:57:18	34.286685	-127.354833	CN11ID	217.2942293155564	0.550146338502039	0.0320195122016446	7.283912227469183																	7.283912227469183	597.5564949943893
1180	2011-10-03T18:00:18	34.286743	-127.354167	CN11ID	215.12489067177415	0.5520243844141629	0.032302290035102	7.285993937650758																	7.285993937650758	597.6180886073467
1181	2011-10-03T18:03:18	34.286918	-127.3535	CN11ID	216.63611825760097	0.550146338502039	0.0320195122016446	7.301703575868013																	7.301703575868013	597.6824535302818
1182	2011-10-03T18:06:18	34.286092	-127.3535	CN11ID	217.9805511190736	0.549024850961596	0.0318514025730866	7.2618042915175804																	7.2618042915175804	597.7744014546279
1183	2011-10-03T18:09:19	34.285605	-127.355	CN11ID	217.33609729873328	0.5505217671682211	0.0320758146130471	7.2393131991421855																	7.2393131991421855	597.9226318975341
1184	2011-10-03T18:12:19	34.284918	-127.3565	CN11ID	220.07351533905305	0.5508960790210351	0.0321322311323406	7.356813330795621																	7.356813330795621	598.08037236007
1185	2011-10-03T18:19:04	34.282258	-127.361333	CN11ID	220.44879046493583	0.5508960790210351	0.0321322311323406	7.400120775567375																	7.400120775567375	598.6144874059853
1186	2011-10-03T18:22:05	34.279872999999995	-127.366333	CN11ID	216.2343369500507	0.54753550849795	0.0316290122825111	7.140250158412647																	7.140250158412647	599.145516362621
1187	2011-10-03T18:25:04	34.276018	-127.3745	CN11ID	215.69311119247257	0.547164721947465	0.03157373434645798	7.109808017978161																	7.109808017978161	600.0106693284389
1188	2011-10-03T18:28:05	34.272157	-127.383	CN11ID	215.76970594258407	0.545678474560771	0.0313529898547075	7.0862599546109175																	7.0862599546109175	600.9029014879043
1189	2011-10-03T18:31:05	34.26898	-127.389833	CN11ID	216.83761218281865	0.547164721947465	0.03157373434645798	7.161023627152014																	7.161023627152014	601.624135167434
1190	2011-10-03T18:34:05	34.265418	-127.397667	CN11ID	215.61674570232518	0.547164721947465	0.03157373434645798	7.143186580957807																	7.143186580957807	602.4466988990578
1191	2011-10-03T18:37:05	34.26187	-127.4055	CN11ID	215.50639723462842	0.546050074258573	0.0314080872390877	7.082006153667932																	7.082006153667932	603.2684585676068
1192	2011-10-03T18:40:06	34.258122	-127.413833	CN11ID	215.4578738713342	0.545678474560771	0.0313529898547075	7.0584266073431685																	7.0584266073431685	604.1412896582214
1193	2011-10-03T18:43:06	34.25447	-127.422	CN11ID	211.35761450370086	0.5423552694260121	0.0308627009990835	6.800517755229594																	6.800517755229594	604.9956295387284
1194	2011-10-03T18:46:06	34.250908	-127.429833	CN11ID	211.1321410908744	0.5430913959503689	0.0309707908468506	6.8099705955272425																	6.8099705955272425	605.8182215827275
1195	2011-10-03T18:49:07	34.247188	-127.438	CN11ID	203.64243029376914	0.543827682850397	0.0310793655283546	6.575341181241678																	6.575341181241678	606.6762458961604
1196	2011-10-03T18:52:07	34.243747	-127.4455	CN11ID	208.6415855255231	0.542723365381018	0.0309166859627597	6.731176417154535																	6.731176417154535	607.4655576712038
1197	2011-10-03T18:55:07	34.239922	-127.453833	CN11ID	208.76439211834992	0.544197145060972	0.0311338473367901	6.789132730112198																	6.789132730112198	608.3426629236773
1198	2011-10-03T18:58:07	34.236255	-127.4615	CN11ID	209.8993764812395	0.543827682850397	0.0310793655283546	6.8220620405883965																	6.8220620405883965	609.1578028866718
1199	2011-10-03T19:01:07	34.232522	-127.4695	CN11ID	207.94427061581845	0.543827682850397	0.0310793655283546	6.772031777207383																	6.772031777207383	610.0032234737556
1200	2011-10-03T19:04:08	34.228898	-127.477167	CN11ID	208.2668745062272	0.544937927945408	0.0312431884157948	6.783461887268538																	6.783461887268538	610.8160306599199
1201	2011-10-03T19:07:08	34.225472	-127.4845	CN11ID	209.8156989872376	0.54753550849795	0.0316290122825111	6.900880999548821																	6.900880999548821	611.5912466070316
1202	2011-10-03T19:10:08	34.221618	-127.492667	CN11ID	207.80022634042075	0.5484662700122349	0.03176779853210605	6.9385193020856795																	6.9385193020856795	612.4567662642871
1203	2011-10-03T19:13:08	34.21763	-127.501167	CN11ID	207.2769984071093	0.542723365381018	0.0309166859627597	6.742028556719968																	6.742028556719968	613.3563340124701
1204	2011-10-03T19:16:09	34.214222	-127.5085	CN11ID	206.14470780624043	0.543827682850397	0.0310793655283546	6.698966600619116																	6.698966600619116	614.1306448291226
1205	2011-10-03T19:19:09	34.21033	-127.516833	CN11ID	202.7723586771151	0.543827682850397	0.0310793655283546	6.609814735209613																	6.609814735209613	615.0116291615386
1206	2011-10-03T19:22:09	34.206216999999995	-127.5255	CN11ID	201.92469878553055	0.545678474560771	0.0313529898547075	6.588515131676187																	6.588515131676187	615.9315376259237
1207	2011-10-03T19:25:09	34.20234	-127.5335	CN11ID	195.67699527469486	0.5416217052836819	0.0307551164602169	6.288232389208669																	6.288232389208669	616.78517845735
1208	2011-10-03T19:28:10	34.198513	-127.541333	CN11ID	191.37822067960442	0.5423552694260121	0.0308627009990835	6.152313792210282																	6.152313792210282	617.6227740116402
1209	2011-10-03T19:31:10	34.19504000000001	-127.5485	CN11ID	194.3366416625273	0.543459100512	0.0310250134680396	6.292158848205018																	6.292158848205018	618.3875628548285
1210	2011-10-03T19:34:10	34.191277	-127.556167	CN11ID	196.5427863190224	0.544567489244137	0.0311884592030783	6.421398321628372																	6.421398321628372	619.2084300604325
1211	2011-10-03T19:37:10	34.187305	-127.564667	CN11ID	199.6063885369812	0.5467948184230661	0.0315185880544988	6.561779892550413																	6.561779892550413	620.1073653580951
1212	2011-10-03T19:40:10	34.183432	-127.572667	CN11ID	196.90117496920115	0.5464225610315301	0.0314633161508107	6.4537688298308025																	6.4537688298308025	620.9609237195334
1213	2011-10-03T19:43:10	34.179478	-127.580833	CN11ID	198.6746167218091	0.544567489244137	0.0311884592030783	6.494737332836701																	6.494737332836701	621.8322592429656
1214	2011-10-03T19:46:11	34.176003	-127.588	CN11ID	198.22120557295878	0.543459100512	0.0310250134680396	6.3815808972033174																	6.3815808972033174	622.5972891465575
1215	2011-10-03T19:49:11	34.172072	-127.596167	CN11ID	201.19981601403998	0.5423552694260121	0.0308627009990835	6.469973410348902																	6.469973410348902	623.46747090829
1216	2011-10-03T19:52:11	34.168128	-127.604333	CN11ID	197.7488246500877	0.54052175832622	0.0305942280967619	6.329526681343148																	6.329526681343148	624.3383320469761
1217	2011-10-03T19:55:11	34.164153000000006	-127.6125	CN11ID	198.01709329075325	0.541256232926005	0.0307015162734027	6.308669178967228																	6.308669178967228	625.2110477667376
1218	2011-10-03T19:58:12	34.160337	-127.6205	CN11ID	196.12238060879486	0.5416217052836819	0.0307551164602169	6.300300403556522																	6.300300403556522	626.0615937658482
1219	2011-10-03T20:01:12	34.156608	-127.628333	CN11ID	192.95345668582704	0.539057933101868	0.030380817581382006	6.113774852456081																	6.113774852456081	626.8940047392956
1220	2011-10-03T20:04:12	34.152703	-127.6365	CN11ID	189.49608640736332	0.539423216960166	0.0304339933849161	6.00484524358475																	6.00484524358475	627.7628842098226
1221	2011-10-03T20:07:12	34.149272	-127.643833	CN11ID	191.789198357626	0.540889688447966	0.0306478948760559	6.101687139099784																	6.101687139099784	628.5389050859274
1222	2011-10-03T20:10:13	34.145323	-127.652167	CN11ID	188.91708608497336	0.537962802779377	0.0302219509964915	5.9521714656917055																	5.9521714656917055	629.4236197949202
1223	2011-10-03T20:13:13	34.141385	-127.660333	CN11ID	187.69985384287787	0.535426768863847	0.0298556014324031	5.861339693394822																	5.861339693394822	630.2943502515561
1224	2011-10-03T20:16:13	34.137488	-127.668333	CN11ID	186.32681783419997	0.537962802779377	0.0302219509964915	5.870377337595763																	5.870377337595763	631.1496066190236
1225	2011-10-03T20:19:13	34.13409	-127.6755	CN11ID	185.32796560572945	0.536872996524771	0.0300642173839676	5.803760987565937																	5.803760987565937	631.9106230228866
1226	2011-10-03T20:22:13	34.13005	-127.684	CN11ID	185.26201806652716	0.5386920189302571	0.0303277357393282	5.836263467842024																	5.836263467842024	632.8137656647045
1227	2011-10-03T20:25:14	34.12661	-127.691167	CN11ID	185.74868532657726	0.5374180224841075	0.03014295856660555	5.8295763143666175																	5.8295763143666175	633.577167083365
1228	2011-10-03T20:28:14	34.122585	-127.6995	CN11ID	187.05710248668058	0.5386920189302571	0.0303277357393282	5.896687251582391																	5.896687251582391	634.4662142625439
1229	2011-10-03T20:31:14	34.118727	-127.707333	CN11ID	190.1230879125938	0.5419880500894539	0.0308088446002947	6.095921710402871																	6.095921710402871	635.3061559576922
1230	2011-10-03T20:34:15	34.114773	-127.7155	CN11ID	191.206493529693	0.543459100512	0.0310250134680396	6.170054761548027																	6.170054761548027	636.1780684170634
1231	2011-10-03T20:37:15	34.111121999999995	-127.723	CN11ID	190.9902946510232	0.544567489244137	0.0311884592030783	6.192966318277018																	6.192966318277018	636.9799203282713
1232	2011-10-03T20:40:15	34.10712	-127.731167	CN11ID	192.41690025524903	0.5430913959503689	0.0309707908468506	6.205203519933662																	6.205203519933662	637.8546006698227
1233	2011-10-03T20:43:15	34.103227000000004	-127.739167	CN11ID	186.04244282420208	0.5467948184230661	0.0315185880544988	6.108624741503612																	6.108624741503612	638.7098888116603
1234	2011-10-03T20:46:15	34.099158	-127.7475	CN11ID	184.2673049935217	0.548652800910494	0.0317956327195303	6.136128215197438																	6.136128215197438	639.6015974842328
1235	2011-10-03T20:49:16	34.095357	-127.755333	CN11ID	181.7978847391896	0.5520243844141629	0.032302290035102	6.1269771509899495																	6.1269771509899495	640.4384849930443
1236	2011-10-03T20:52:16	34.09174	-127.762667	CN11ID	185.72420081003463	0.553906532239646	0.0325872124160792	6.3117447111996725																	6.3117447111996725	641.2253762264917
1237	2011-10-03T20:55:16	34.087667	-127.771	CN11ID	194.30357190758167	0.5520243844141629	0.032302290035102	6.516767385201852																	6.516767385201852	642.1174009528373
1238	2011-10-03T20:58:16	34.083737	-127.779167	CN11ID	194.01900677631053	0.5520243844141629	0.032302290035102	6.565799625845668																	6.565799625845668	642.9882066274729
1239	2011-10-03T21:01:16	34.079788	-127.787333	CN11ID	191.1828518302825	0.555799218779281	0.0328752772959425	6.574805528679137																	6.574805528679137	643.8600274000174
1240	2011-10-03T21:04:16	34.07635	-127.794333	CN11ID	190.5206117162414	0.555040294718183	0.0327596356669389	6.5108791845735405																	6.5108791845735405	644.610372096908
1241	2011-10-03T21:07:17	34.072283	-127.802667	CN11ID	193.71906511227886	0.555040294718183	0.0327596356669389	6.655034318547032																	6.655034318547032	645.5022572406699
1242	2011-10-03T21:12:48	34.06512	-127.817167	CN11ID	214.91152798829566	0.5531526021334611	0.0324729571103047	7.30801578705765																	7.30801578705765	647.0590268895635
1243	2011-10-03T21:15:48	34.061412	-127.825167	CN11ID	217.42812195172345	0.5527769831554721	0.0324160334500971	7.371128821544751																	7.371128821544751	647.9043857053529
1244	2011-10-03T21:18:48	34.057577	-127.8335	CN11ID	218.0591226961249	0.551271284423407	0.0321887823279886	7.33549426229679																	7.33549426229679	648.7834801847529
1245	2011-10-03T21:21:49	34.053842	-127.841667	CN11ID	214.21872067000245	0.5508960790210351	0.0321322311323406	7.175715403955269																	7.175715403955269	649.6438189608037
1246	2011-10-03T21:24:49	34.050042	-127.849833	CN11ID	210.24287422114705	0.5508960790210351	0.0321322311323406	7.067517474407016																	7.067517474407016	650.5076264334491
1247	2011-10-03T21:27:49	34.04665	-127.857167	CN11ID	215.1682553325188	0.5508960790210351	0.0321322311323406	7.258077864912825																	7.258077864912825	651.2823161394774
1248	2011-10-03T21:30:49	34.042625	-127.8655	CN11ID	217.05948893383805	0.5542848476539761	0.0326445447111937	7.4006342202921855																	7.4006342202921855	652.1719900055788
1249	2011-10-03T21:36:49	34.0351	-127.881667	CN11ID	217.72543944265462	0.558070004548626	0.0332228232864352	7.588217077903348																	7.588217077903348	653.8824487550776
1250	2011-10-03T21:39:50	34.031348	-127.889833	CN11ID	204.35719408981652	0.555799218779281	0.0328752772959425	7.0673053579670215																	7.0673053579670215	654.743797652344
1251	2011-10-03T21:42:50	34.027297	-127.898167	CN11ID	207.68890260590342	0.5508960790210351	0.0321322311323406	6.995608766785855																	6.995608766785855	655.6351318853552
1252	2011-10-03T21:45:50	34.023775	-127.905167	CN11ID	208.6896866953004	0.5508960790210351	0.0321322311323406	7.024214496788452																	7.024214496788452	656.3906305802268
1253	2011-10-03T21:48:50	34.019725	-127.9135	CN11ID	211.0020855011197	0.5507089230946279	0.03210402287269385	7.051572667633088																	7.051572667633088	657.2818880964072
1254	2011-10-03T21:51:51	34.015517	-127.922	CN11ID	214.5886696166412	0.5505217671682211	0.0320758146130471	7.1923672786344																	7.1923672786344	658.1953961419167
1255	2011-10-03T21:54:51	34.011462	-127.930167	CN11ID	216.3451066133873	0.553906532239646	0.0325872124160792	7.3575045496801135																	7.3575045496801135	659.0738250223056
1256	2011-10-03T21:57:51	34.00781	-127.9375	CN11ID	213.82673295603573	0.5527769831554721	0.0324160334500971	7.273873775436138																	7.273873775436138	659.8632116337546
1257	2011-10-03T22:00:51	34.00368	-127.946	CN11ID	211.30278376787064	0.550146338502039	0.0320195122016446	7.074480477074967																	7.074480477074967	660.7723926125799
1258	2011-10-03T22:03:51	33.999955	-127.9535	CN11ID	217.14137180635285	0.547164721947465	0.03157373434645798	7.201455379627213																	7.201455379627213	661.5792287575298
1259	2011-10-03T22:06:52	33.995897	-127.961667	CN11ID	212.15708603479104	0.545307759825561	0.0312980236844384	6.949665862780046																	6.949665862780046	662.4579477525979
1260	2011-10-03T22:09:52	33.991845	-127.969833	CN11ID	215.38892089414867	0.547164721947465	0.03157373434645798	7.136063395976413																	7.136063395976413	663.3362752602749
1261	2011-10-03T22:12:52	33.987945	-127.977667	CN11ID	213.84087071207423	0.547164721947465	0.03157373434645798	7.083525473586295																	7.083525473586295	664.1796513079075
1262	2011-10-03T22:15:53	33.984297999999995	-127.985	CN11ID	211.3504195013613	0.547164721947465	0.03157373434645798	6.971554910666404																	6.971554910666404	664.9689120623661
1263	2011-10-03T22:18:53	33.980048	-127.993333	CN11ID	211.3394165532472	0.544937927945408	0.0312431884157948	6.925100903268275																	6.925100903268275	665.8719408200907
1264	2011-10-03T22:21:53	33.97582	-128.001833	CN11ID	206.87929810734653	0.545307759825561	0.0312980236844384	6.766109862396518																	6.766109862396518	666.7869067238037
1265	2011-10-03T22:24:53	33.97173	-128.009833	CN11ID	205.88167885615528	0.543827682850397	0.0310793655283546	6.695216221990519																	6.695216221990519	667.6544852797695
1266	2011-10-03T22:27:53	33.968284999999995	-128.0165	CN11ID	204.37213001726863	0.5419880500894539	0.0308088446002947	6.611088109179847																	6.611088109179847	668.3796669458279
1267	2011-10-03T22:30:54	33.963938	-128.02516699999998	CN11ID	202.36748181731394	0.540889688447966	0.0306478948760559	6.463480403745363																	6.463480403745363	669.3147682084506
1268	2011-10-03T22:33:54	33.960125	-128.0335	CN11ID	200.9859815526302	0.54052175832622	0.0305942280967619	6.403750777232199																	6.403750777232199	670.1934487294873
1269	2011-10-03T22:36:54	33.956397	-128.0415	CN11ID	199.39977818239674	0.5416217052836819	0.0307551164602169	6.385402433917204																	6.385402433917204	671.0406926034393
1270	2011-10-03T22:39:55	33.953878	-128.047	CN11ID	195.67003347974887	0.541256232926005	0.0307015162734027	6.2363885064820765																	6.2363885064820765	671.620805728627
1271	2011-10-03T22:42:55	33.953357000000004	-128.048167	CN11ID	198.192507972818	0.540889688447966	0.0306478948760559	6.328923592090901																	6.328923592090901	671.7431782963547
1272	2011-10-03T22:45:55	33.953305	-128.048333	CN11ID	198.75034627006087	0.5423552694260121	0.0308627009990835	6.378245989875896																	6.378245989875896	671.7595627719031
1273	2011-10-03T22:48:55	33.953298	-128.048333	CN11ID	202.34529920125595	0.544567489244137	0.0311884592030783	6.591757864193891																	6.591757864193891	671.7603419916014
1274	2011-10-03T22:51:55	33.953327	-128.048333	CN11ID	201.33960351631424	0.545678474560771	0.0313529898547075	6.60295778951957																	6.60295778951957	671.7635701874931
1275	2011-10-03T22:57:56	33.953292	-128.048333	CN11ID	200.8896414291637	0.544197145060972	0.0311338473367901	6.526299826514029																	6.526299826514029	671.7674662859828
1276	2011-10-03T23:00:56	33.953322	-128.048333	CN11ID	202.200401850942	0.545307759825561	0.0312980236844384	6.596527745324825																	6.596527745324825	671.7708057989738
1277	2011-10-03T23:03:56	33.953317	-128.048333	CN11ID	199.7946272153256	0.549397789162928	0.0319073055592903	6.620950388273081																	6.620950388273081	671.7713623844725
1278	2011-10-03T23:06:56	33.953307	-128.048333	CN11ID	200.94906130296843	0.54753550849795	0.0316290122825111	6.627894124309107																	6.627894124309107	671.772475555469
1279	2011-10-03T23:09:57	33.95333	-128.048333	CN11ID	201.43282313307026	0.548652800910494	0.0317956327195303	6.7008345327627765																	6.7008345327627765	671.7750358487617
1280	2011-10-03T23:12:57	33.953309999999995	-128.048333	CN11ID	200.4990565908495	0.54753550849795	0.0316290122825111	6.630098484552172																	6.630098484552172	671.7772621907562
1281	2011-10-03T23:15:57	33.953322	-128.048333	CN11ID	195.9570492628758	0.547164721947465	0.03157373434645798	6.441784913045912																	6.441784913045912	671.7785979959532
1282	2011-10-03T23:21:58	33.95332	-128.048333	CN11ID	194.700063978831	0.546050074258573	0.0314080872390877	6.383185458492807																	6.383185458492807	671.7788206301527
1283	2011-10-03T23:24:58	33.953295000000004	-128.048333	CN11ID	197.0729925900584	0.549024850961596	0.0318514025730866	6.5406191333801775																	6.5406191333801775	671.7816035576443
1284	2011-10-03T23:27:58	33.953332	-128.048333	CN11ID	196.2793913207133	0.549024850961596	0.0318514025730866	6.518189651191548																	6.518189651191548	671.7857222903327
1285	2011-10-03T23:30:58	33.953309999999995	-128.048333	CN11ID	193.59948958915334	0.550146338502039	0.0320195122016446	6.483878153011483																	6.483878153011483	671.788171266527
1286	2011-10-03T23:33:58	33.953358	-128.048333	CN11ID	199.17688595259426	0.5508960790210351	0.0321322311323406	6.676757680297404																	6.676757680297404	671.793514487313
1287	2011-10-03T23:36:59	33.953292	-128.048333	CN11ID	199.75079623398	0.549024850961596	0.0318514025730866	6.643695138050711																	6.643695138050711	671.8008614158931
1288	2011-10-03T23:39:59	33.95332	-128.048333	CN11ID	192.02095259880653	0.548652800910494	0.0317956327195303	6.418432703224284																	6.418432703224284	671.8039782946845
1289	2011-10-03T23:42:59	33.953313	-128.048333	CN11ID	199.89947066766467	0.548652800910494	0.0317956327195303	6.647155676411222																	6.647155676411222	671.804757514382
1290	2011-10-03T23:47:52	33.953340000000004	-128.048333	CN11ID	214.84120265522597	0.54753550849795	0.0316290122825111	7.083614252707548																	7.083614252707548	671.807763076074
1291	2011-10-03T23:50:52	33.953317	-128.048333	CN11ID	216.6841144979821	0.547164721947465	0.03157373434645798	7.124046423752844																	7.124046423752844	671.8103233693676
1292	2011-10-03T23:53:52	33.95328	-128.048333	CN11ID	217.83864326206447	0.545678474560771	0.0313529898547075	7.141488498729466																	7.141488498729466	671.8144421020561
1293	2011-10-03T23:56:53	33.953177000000004	-128.047667	CN11ID	220.8902272498637	0.549771617634664	0.0319633419959529	7.410515777932072																	7.410515777932072	671.876998163002
1294	2011-10-04T00:00:21	33.952884999999995	-128.048	CN11ID	224.53352120917702	0.547907180182463	0.0316844221769163	7.462181864038472																	7.462181864038472	671.9217419089917
1295	2011-10-04T00:03:21	33.952853000000005	-128.0485	CN11ID	222.1060149423151	0.545678474560771	0.0313529898547075	7.271930413973091																	7.271930413973091	671.9680477397724
1296	2011-10-04T00:06:22	33.953005	-128.048667	CN11ID	221.25186399335647	0.545307759825561	0.0312980236844384	7.222993607449538																	7.222993607449538	671.9909405115543
1297	2011-10-04T00:09:22	33.953022	-128.0485	CN11ID	220.99277655084373	0.549024850961596	0.0318514025730866	7.3690559029374025																	7.3690559029374025	672.0064764869272
1298	2011-10-04T00:12:22	33.953032	-128.0485	CN11ID	221.65697238370356	0.549397789162928	0.0319073055592903	7.35736592942879																	7.35736592942879	672.0075896579245
1299	2011-10-04T00:15:22	33.953128	-128.048333	CN11ID	220.4092054597636	0.5467948184230661	0.0315185880544988	7.2477800650630035																	7.2477800650630035	672.0263509225396
1300	2011-10-04T00:18:22	33.95317	-128.048333	CN11ID	220.480634028286	0.547907180182463	0.0316844221769163	7.310435812280656																	7.310435812280656	672.0310262407266
1301	2011-10-04T00:21:22	33.95322	-128.048333	CN11ID	215.75658730052967	0.544567489244137	0.0311884592030783	7.0406791529061925																	7.0406791529061925	672.0365920957114
1302	2011-10-04T00:24:23	33.953068	-128.048667	CN11ID	221.28526609124265	0.545678474560771	0.0313529898547075	7.286884859701883																	7.286884859701883	672.0717692441875
1303	2011-10-04T00:27:23	33.953216999999995	-128.04933300000002	CN11ID	217.2911317620396	0.5464225610315301	0.0314633161508107	7.139492866210707																	7.139492866210707	672.1354631264269
1304	2011-10-04T00:30:23	33.953348	-128.048667	CN11ID	218.55722340824693	0.549024850961596	0.0318514025730866	7.255675925335018																	7.255675925335018	672.1986647486181
1305	2011-10-04T00:33:23	33.9535	-128.0485	CN11ID	217.1585177482274	0.545678474560771	0.0313529898547075	7.096257246227082																	7.096257246227082	672.2215574599791
1306	2011-10-04T00:36:24	33.95347	-128.048167	CN11ID	225.57612828579067	0.547907180182463	0.0316844221769163	7.480829385445838																	7.480829385445838	672.2524863540796
1307	2011-10-04T00:39:24	33.953288	-128.048333	CN11ID	223.60711594650883	0.549397789162928	0.0319073055592903	7.484791432653204																	7.484791432653204	672.2778910800782
1308	2011-10-04T00:42:24	33.953265	-128.048333	CN11ID	220.48754756809313	0.5508960790210351	0.0321322311323406	7.3823188263953305																	7.3823188263953305	672.2804513733711
1309	2011-10-04T00:45:25	33.953288	-128.048167	CN11ID	224.51589833903301	0.5508960790210351	0.0321322311323406	7.544157451249375																	7.544157451249375	672.295991638319
1310	2011-10-04T00:48:25	33.953305	-128.048167	CN11ID	220.42934574519074	0.550146338502039	0.0320195122016446	7.375780736427349																	7.375780736427349	672.2978840290137
1311	2011-10-04T00:51:25	33.953315	-128.048167	CN11ID	215.51379087186058	0.549397789162928	0.0319073055592903	7.204276699803495																	7.204276699803495	672.2989972000112
1312	2011-10-04T00:54:25	33.953295000000004	-128.048167	CN11ID	215.3986442918513	0.549024850961596	0.0318514025730866	7.154116023743622																	7.154116023743622	672.3012235420048
1313	2011-10-04T00:57:26	33.953309999999995	-128.048167	CN11ID	217.09777669619243	0.54753550849795	0.0316290122825111	7.175060291646153																	7.175060291646153	672.3028932984993
1314	2011-10-04T01:00:26	33.953307	-128.048167	CN11ID	216.07806139908985	0.549397789162928	0.0319073055592903	7.192710854358345																	7.192710854358345	672.3032272497974
1315	2011-10-04T01:03:26	33.953297	-128.048167	CN11ID	221.32610304368401	0.549771617634664	0.0319633419959529	7.386731414590281																	7.386731414590281	672.3043404207948
1316	2011-10-04T01:06:27	33.953298	-128.048167	CN11ID	218.53919373166457	0.549397789162928	0.0319073055592903	7.296735313782344																	7.296735313782344	672.3044517378939
1317	2011-10-04T01:09:26	33.953302	-128.048167	CN11ID	217.4126003982905	0.54753550849795	0.0316290122825111	7.19053213550159																	7.19053213550159	672.3048970062932
1318	2011-10-04T01:12:27	33.953308	-128.048167	CN11ID	218.75384222107465	0.548652800910494	0.0317956327195303	7.244347510681457																	7.244347510681457	672.3055649088913
1319	2011-10-04T01:15:27	33.953297	-128.048333	CN11ID	219.2746172663797	0.549397789162928	0.0319073055592903	7.336080654373407																	7.336080654373407	672.3209416432793
1320	2011-10-04T01:18:27	33.953288	-128.048167	CN11ID	218.6957613488273	0.54753550849795	0.0316290122825111	7.209749292375841																	7.209749292375841	672.336302253807
1321	2011-10-04T01:21:28	33.953308	-128.048167	CN11ID	217.99338105035213	0.54753550849795	0.0316290122825111	7.2026665934569944																	7.2026665934569944	672.3385285958008
1322	2011-10-04T01:24:28	33.953287	-128.048167	CN11ID	218.51722100558774	0.54753550849795	0.0316290122825111	7.195478315539386																	7.195478315539386	672.3408662548948
1323	2011-10-04T01:27:28	33.953293	-128.048167	CN11ID	223.30522629729802	0.547164721947465	0.03157373434645798	7.376882685005919																	7.376882685005919	672.3415341574936
1324	2011-10-04T01:30:28	33.953297	-128.048167	CN11ID	221.3516843811573	0.5464225610315301	0.0314633161508107	7.2831830180545625																	7.2831830180545625	672.3419794258921
1325	2011-10-04T01:33:29	33.953302	-128.048167	CN11ID	217.4637187352673	0.549024850961596	0.0318514025730866	7.19897269263157																	7.19897269263157	672.3425360113906
1326	2011-10-04T01:36:29	33.953292	-128.048167	CN11ID	217.17320568456105	0.545678474560771	0.0313529898547075	7.127578224671586																	7.127578224671586	672.3436491823878
1327	2011-10-04T01:39:29	33.953295000000004	-128.048167	CN11ID	216.20380051358745	0.545678474560771	0.0313529898547075	7.051842545889715																	7.051842545889715	672.3439831336877
1328	2011-10-04T01:42:29	33.953303000000005	-128.048167	CN11ID	219.44119531775848	0.5464225610315301	0.0314633161508107	7.176820511553418																	7.176820511553418	672.3448736704854
1329	2011-10-04T01:45:29	33.953292	-128.048167	CN11ID	217.28642318229686	0.546050074258573	0.0314080872390877	7.106191837632098																	7.106191837632098	672.3460981585829
1330	2011-10-04T01:48:30	33.953308	-128.048167	CN11ID	217.0423910938217	0.545678474560771	0.0313529898547075	7.1144017088173435																	7.1144017088173435	672.3478792321782
1331	2011-10-04T01:51:30	33.953285	-128.048167	CN11ID	222.36318242088925	0.546050074258573	0.0314080872390877	7.302347753759142																	7.302347753759142	672.350439525471
1332	2011-10-04T01:54:30	33.953295000000004	-128.048167	CN11ID	218.56443952878743	0.54753550849795	0.0316290122825111	7.197334444152213																	7.197334444152213	672.3515526964683
1333	2011-10-04T01:57:30	33.953308	-128.048167	CN11ID	218.85788339115692	0.54753550849795	0.0316290122825111	7.180543246792159																	7.180543246792159	672.3529998187637
1334	2011-10-04T02:00:31	33.953293	-128.048167	CN11ID	222.2944164385511	0.545307759825561	0.0312980236844384	7.280281012257526																	7.280281012257526	672.354669575259
1335	2011-10-04T02:03:31	33.953247999999995	-128.048333	CN11ID	218.1366462588448	0.545307759825561	0.0312980236844384	7.145659123459327																	7.145659123459327	672.3707952549914
1336	2011-10-04T02:06:31	33.953233000000004	-128.0485	CN11ID	217.77351750613929	0.5464225610315301	0.0314633161508107	7.146559229250872																	7.146559229250872	672.3863056452599
1337	2011-10-04T02:09:31	33.953243	-128.0485	CN11ID	217.45643979859642	0.5464225610315301	0.0314633161508107	7.1210557607310285																	7.1210557607310285	672.3874188162564
1338	2011-10-04T02:12:31	33.953237	-128.0485	CN11ID	220.43619290014118	0.5467948184230661	0.0315185880544988	7.214392061366497																	7.214392061366497	672.3880867188544
1339	2011-10-04T02:15:32	33.953237	-128.0485	CN11ID	220.0338052502388	0.5464225610315301	0.0314633161508107	7.234032872413603																	7.234032872413603	672.3880867188544
1340	2011-10-04T02:18:32	33.953242	-128.048333	CN11ID	218.2929768275819	0.546050074258573	0.0314080872390877	7.168379051741849																	7.168379051741849	672.4035170108975
1341	2011-10-04T02:21:32	33.953242	-128.048333	CN11ID	220.15082532235138	0.545307759825561	0.0312980236844384	7.222074461677287																	7.222074461677287	672.4035170108975
1342	2011-10-04T02:24:32	33.953262	-128.048333	CN11ID	222.5109395602922	0.54753550849795	0.0316290122825111	7.34384164294584																	7.34384164294584	672.405743352892
1343	2011-10-04T02:27:33	33.953273	-128.048333	CN11ID	223.3815790811111	0.545678474560771	0.0313529898547075	7.339576625682779																	7.339576625682779	672.4069678409878
1344	2011-10-04T02:30:33	33.953313	-128.048167	CN11ID	217.68595867412208	0.5464225610315301	0.0314633161508107	7.1574880580444376																	7.1574880580444376	672.4229293896752
1345	2011-10-04T02:33:33	33.953288	-128.048167	CN11ID	219.62195789825958	0.546050074258573	0.0314080872390877	7.219377989513742																	7.219377989513742	672.4257123171676
1346	2011-10-04T02:36:33	33.953295000000004	-128.048167	CN11ID	219.0650871552509	0.547164721947465	0.03157373434645798	7.2001554155398795																	7.2001554155398795	672.4264915368658
1347	2011-10-04T02:39:34	33.953346999999994	-128.048167	CN11ID	223.36798192387474	0.54753550849795	0.0316290122825111	7.365825871701253																	7.365825871701253	672.4322800260487
1348	2011-10-04T02:42:34	33.953315	-128.048167	CN11ID	223.5338787550856	0.547164721947465	0.03157373434645798	7.359781943489916																	7.359781943489916	672.4358421732378
1349	2011-10-04T02:45:34	33.953338	-128.048167	CN11ID	218.62758131279992	0.5467948184230661	0.0315185880544988	7.180858938578534																	7.180858938578534	672.4384024665305
1350	2011-10-04T02:48:34	33.953287	-128.048333	CN11ID	222.22776614997585	0.545678474560771	0.0313529898547075	7.287509567322402																	7.287509567322402	672.4547479496068
1351	2011-10-04T02:51:34	33.953323	-128.048167	CN11ID	222.2877110570264	0.5464225610315301	0.0314633161508107	7.298201804912749																	7.298201804912749	672.4705910539502
1352	2011-10-04T02:54:35	33.953275	-128.048333	CN11ID	221.44625157324765	0.5467948184230661	0.0315185880544988	7.28452178283796																	7.28452178283796	672.4868235712236
1353	2011-10-04T02:57:35	33.9533	-128.0485	CN11ID	216.97934895315842	0.546050074258573	0.0314080872390877	7.106026828153382																	7.106026828153382	672.502492921634
1354	2011-10-04T03:00:35	33.953305	-128.0485	CN11ID	213.1277529182481	0.547164721947465	0.03157373434645798	6.991565447699673																	6.991565447699673	672.5030495071327
1355	2011-10-04T03:03:35	33.953308	-128.0485	CN11ID	218.6707980183875	0.543827682850397	0.0310793655283546	7.110716153344369																	7.110716153344369	672.5033834584318
1356	2011-10-04T03:06:36	33.953275	-128.0485	CN11ID	222.04736513052558	0.5464225610315301	0.0314633161508107	7.269198323195765																	7.269198323195765	672.5070569227217
1357	2011-10-04T03:09:36	33.953288	-128.0485	CN11ID	217.72093997927223	0.545678474560771	0.0313529898547075	7.106549020072197																	7.106549020072197	672.5085040450182
1358	2011-10-04T03:12:36	33.953335	-128.0485	CN11ID	217.4099936705347	0.54753550849795	0.0316290122825111	7.1263050859462																	7.1263050859462	672.513735948703
1359	2011-10-04T03:15:36	33.95332	-128.0485	CN11ID	220.4321997089462	0.547164721947465	0.03157373434645798	7.246611474692727																	7.246611474692727	672.5154057051983
1360	2011-10-04T03:18:36	33.953227000000005	-128.0485	CN11ID	224.36467321783007	0.544567489244137	0.0311884592030783	7.307939195309293																	7.307939195309293	672.5257581954687
1361	2011-10-04T03:21:37	33.953302	-128.0485	CN11ID	212.07719422688905	0.547164721947465	0.03157373434645798	6.9608021779421785																	6.9608021779421785	672.5341069779453
1362	2011-10-04T03:24:37	33.95335	-128.048333	CN11ID	220.65036891566768	0.5462363176450515	0.031435701694949206	7.244861353809878																	7.244861353809878	672.5504267098686
1363	2011-10-04T03:27:37	33.95328	-128.048333	CN11ID	221.00031465204486	0.543827682850397	0.0310793655283546	7.170060748605193																	7.170060748605193	672.5582189068472
1364	2011-10-04T03:30:37	33.953272	-128.0485	CN11ID	221.05254047593516	0.545678474560771	0.0313529898547075	7.224019938390032																	7.224019938390032	672.5736648440774
1365	2011-10-04T03:33:37	33.953302	-128.0485	CN11ID	220.29530348980202	0.545678474560771	0.0313529898547075	7.1913089055575465																	7.1913089055575465	672.5770043570684
1366	2011-10-04T03:36:38	33.953332	-128.0485	CN11ID	224.63457682770576	0.544567489244137	0.0311884592030783	7.3356125665645555																	7.3356125665645555	672.5803438700593
1367	2011-10-04T03:39:38	33.953252	-128.0485	CN11ID	218.02460399494544	0.544937927945408	0.0312431884157948	7.097323029691408																	7.097323029691408	672.5892492380352
1368	2011-10-04T03:42:38	33.95329	-128.0485	CN11ID	218.47836998243716	0.5467948184230661	0.0315185880544988	7.163164545185567																	7.163164545185567	672.5934792878238
1369	2011-10-04T03:45:39	33.953305	-128.0485	CN11ID	220.0442303187972	0.545307759825561	0.0312980236844384	7.2070388322355985																	7.2070388322355985	672.5951490443191
1370	2011-10-04T03:48:39	33.953293	-128.0485	CN11ID	221.19894074242558	0.5464225610315301	0.0314633161508107	7.2969965316188174																	7.2969965316188174	672.5964848495153
1371	2011-10-04T03:51:39	33.953288	-128.0485	CN11ID	220.57129371402755	0.5467948184230661	0.0315185880544988	7.234314289073128																	7.234314289073128	672.5970414350137
1372	2011-10-04T03:54:39	33.9533	-128.0485	CN11ID	224.19600272853413	0.546050074258573	0.0314080872390877	7.360457927203071																	7.360457927203071	672.5983772402099
1373	2011-10-04T03:57:40	33.95327	-128.0485	CN11ID	222.9800035142044	0.5464225610315301	0.0314633161508107	7.30523161259206																	7.30523161259206	672.6017167532001
1374	2011-10-04T04:00:40	33.95329	-128.0485	CN11ID	223.78386055468727	0.54753550849795	0.0316290122825111	7.389702624734678																	7.389702624734678	672.6039430951938
1375	2011-10-04T04:03:40	33.95329	-128.0485	CN11ID	225.97418761915455	0.548652800910494	0.0317956327195303	7.4688264597271985																	7.4688264597271985	672.6039430951938
1376	2011-10-04T04:06:40	33.953265	-128.0485	CN11ID	224.5749660367173	0.5467948184230661	0.0315185880544988	7.390241243709988																	7.390241243709988	672.6067260226862
1377	2011-10-04T04:09:41	33.953283	-128.0485	CN11ID	223.95281560912304	0.545678474560771	0.0313529898547075	7.331224098494282																	7.331224098494282	672.6087297304804
1378	2011-10-04T04:12:41	33.953292	-128.0485	CN11ID	223.69146525281826	0.5464225610315301	0.0314633161508107	7.346451671318108																	7.346451671318108	672.6097315843774
1379	2011-10-04T04:15:41	33.953307	-128.0485	CN11ID	225.22275140194526	0.54753550849795	0.0316290122825111	7.410533194230753																	7.410533194230753	672.6114013408733
1380	2011-10-04T04:21:42	33.953282	-128.0485	CN11ID	223.44952753547847	0.54753550849795	0.0316290122825111	7.352604738720959																	7.352604738720959	672.6141842683656
1381	2011-10-04T04:24:42	33.953293	-128.0485	CN11ID	227.08530134812744	0.545678474560771	0.0313529898547075	7.457339310581893																	7.457339310581893	672.6154087564622
1382	2011-10-04T04:27:42	33.953297	-128.0485	CN11ID	223.35194252963075	0.549024850961596	0.0318514025730866	7.397650972374662																	7.397650972374662	672.6158540248607
1383	2011-10-04T04:30:43	33.953282	-128.0485	CN11ID	226.04826041803744	0.545678474560771	0.0313529898547075	7.389453364133048																	7.389453364133048	672.6175237813559
1384	2011-10-04T04:33:43	33.953287	-128.0485	CN11ID	226.37672205991825	0.5467948184230661	0.0315185880544988	7.421535696216153																	7.421535696216153	672.6180803668537
1385	2011-10-04T04:36:43	33.953315	-128.0485	CN11ID	221.86704519147003	0.5467948184230661	0.0315185880544988	7.289613915213567																	7.289613915213567	672.6211972456459
1386	2011-10-04T04:39:43	33.953297	-128.0485	CN11ID	222.6416829185883	0.547907180182463	0.0316844221769163	7.356788527271664																	7.356788527271664	672.6232009534408
1387	2011-10-04T04:42:43	33.953275	-128.0485	CN11ID	223.7288076983207	0.548652800910494	0.0317956327195303	7.391067220881863																	7.391067220881863	672.6256499296343
1388	2011-10-04T04:45:44	33.953282	-128.0485	CN11ID	223.55341992795812	0.547907180182463	0.0316844221769163	7.369620864167162																	7.369620864167162	672.6264291493327
1389	2011-10-04T04:48:44	33.953285	-128.0485	CN11ID	223.83896374507026	0.548652800910494	0.0317956327195303	7.400686916300354																	7.400686916300354	672.6267631006316
1390	2011-10-04T04:51:44	33.953303000000005	-128.0485	CN11ID	224.6986140830932	0.549024850961596	0.0318514025730866	7.441468450187102																	7.441468450187102	672.6287668084266
1391	2011-10-04T04:54:44	33.953298	-128.0485	CN11ID	224.09989333741729	0.54753550849795	0.0316290122825111	7.41034595293344																	7.41034595293344	672.629323393926
1392	2011-10-04T04:57:44	33.953285	-128.0485	CN11ID	226.28830114182202	0.54753550849795	0.0316290122825111	7.469325094393767																	7.469325094393767	672.6307705162217
1393	2011-10-04T05:00:45	33.95329	-128.0485	CN11ID	223.3192757675926	0.547907180182463	0.0316844221769163	7.376719838955031																	7.376719838955031	672.6313271017203
1394	2011-10-04T05:03:45	33.953308	-128.0485	CN11ID	223.1940217716192	0.549771617634664	0.0319633419959529	7.439890452103544																	7.439890452103544	672.6333308095144
1395	2011-10-04T05:06:45	33.953265	-128.0485	CN11ID	223.5170491748694	0.548652800910494	0.0317956327195303	7.406532737335322																	7.406532737335322	672.638117444801
1396	2011-10-04T05:09:45	33.953278000000005	-128.0485	CN11ID	226.99618078074062	0.54753550849795	0.0316290122825111	7.4985127198302175																	7.4985127198302175	672.6395645670973
1397	2011-10-04T05:12:46	33.953277	-128.0485	CN11ID	221.302806250358	0.550146338502039	0.0320195122016446	7.367762547129319																	7.367762547129319	672.6396758841975
1398	2011-10-04T05:15:46	33.953298	-128.0485	CN11ID	224.20456940394055	0.546050074258573	0.0314080872390877	7.379747235614929																	7.379747235614929	672.6420135432908
1399	2011-10-04T05:18:46	33.953292	-128.0485	CN11ID	224.0620861233229	0.547164721947465	0.03157373434645798	7.381845132204968																	7.381845132204968	672.6426814458888
1400	2011-10-04T05:21:46	33.953278000000005	-128.0485	CN11ID	224.5887979131993	0.546050074258573	0.0314080872390877	7.359685553728304																	7.359685553728304	672.6442398852837
1401	2011-10-04T05:24:47	33.953268	-128.0485	CN11ID	222.31854836307843	0.5467948184230661	0.0315185880544988	7.298247551730287																	7.298247551730287	672.6453530562809
1402	2011-10-04T05:27:47	33.953309999999995	-128.0485	CN11ID	220.86936267356026	0.54753550849795	0.0316290122825111	7.311680391842858																	7.311680391842858	672.6500283744672
1403	2011-10-04T05:30:47	33.953253000000004	-128.0485	CN11ID	222.85472424318505	0.5467948184230661	0.0315185880544988	7.33127858281737																	7.33127858281737	672.6563734491486
1404	2011-10-04T05:33:47	33.953292	-128.0485	CN11ID	222.9087126999264	0.548279739113976	0.0317399643446818	7.38822215621187																	7.38822215621187	672.6607148160358
1405	2011-10-04T05:36:48	33.953297	-128.0485	CN11ID	222.77791084815559	0.546050074258573	0.0314080872390877	7.307166659417425																	7.307166659417425	672.6612714015347
1406	2011-10-04T05:39:48	33.953247999999995	-128.0485	CN11ID	222.58632760120358	0.549024850961596	0.0318514025730866	7.365228606718325																	7.365228606718325	672.66672593942
1407	2011-10-04T05:42:48	33.953308	-128.0485	CN11ID	225.7425206231497	0.548279739113976	0.0317399643446818	7.44330778359671																	7.44330778359671	672.673404965402
1408	2011-10-04T05:45:48	33.953255	-128.0485	CN11ID	224.85915351765945	0.54753550849795	0.0316290122825111	7.43772872470926																	7.43772872470926	672.6793047716857
1409	2011-10-04T05:48:48	33.953272	-128.0485	CN11ID	225.3796391769484	0.544937927945408	0.0312431884157948	7.353840370942192																	7.353840370942192	672.6811971623805
1410	2011-10-04T05:51:48	33.953313	-128.0485	CN11ID	225.33434203071724	0.5464225610315301	0.0314633161508107	7.363196882177911																	7.363196882177911	672.6857611634682
1411	2011-10-04T05:54:49	33.953275	-128.0485	CN11ID	219.20889071549192	0.547164721947465	0.03157373434645798	7.189342625415348																	7.189342625415348	672.6899912132569
1412	2011-10-04T05:57:49	33.953288	-128.0485	CN11ID	222.09431783458325	0.5464225610315301	0.0314633161508107	7.2768502114154625																	7.2768502114154625	672.6914383355532
1413	2011-10-04T06:00:49	33.953258	-128.0485	CN11ID	215.61566599488896	0.547164721947465	0.03157373434645798	7.100592804465258																	7.100592804465258	672.6947778485443
1414	2011-10-04T06:03:50	33.953247	-128.048333	CN11ID	216.90334578377102	0.5467948184230661	0.0315185880544988	7.1047405029895225																	7.1047405029895225	672.7102466372353
1415	2011-10-04T06:06:50	33.95324	-128.0485	CN11ID	220.20090470424873	0.544567489244137	0.0311884592030783	7.171030534294097																	7.171030534294097	672.725686562303
1416	2011-10-04T06:09:50	33.953292	-128.0485	CN11ID	220.61151997616642	0.546050074258573	0.0314080872390877	7.225190103479494																	7.225190103479494	672.7314750514868
1417	2011-10-04T06:12:50	33.953298	-128.0485	CN11ID	223.0689175895532	0.544197145060972	0.0311338473367901	7.246402048028908																	7.246402048028908	672.7321429540848
1418	2011-10-04T06:15:50	33.953247999999995	-128.0485	CN11ID	218.41378068984363	0.5467948184230661	0.0315185880544988	7.158147248957357																	7.158147248957357	672.7377088090693
1419	2011-10-04T06:18:51	33.953282	-128.0485	CN11ID	223.96754622278684	0.545678474560771	0.0313529898547075	7.327382067358752																	7.327382067358752	672.7414935904596
1420	2011-10-04T06:21:51	33.953253000000004	-128.0485	CN11ID	219.49874786978498	0.547164721947465	0.03157373434645798	7.1912987870294165																	7.1912987870294165	672.7447217863505
1421	2011-10-04T06:24:51	33.953285	-128.0485	CN11ID	219.2538218009309	0.543827682850397	0.0310793655283546	7.115361551799669																	7.115361551799669	672.7482839335404
1422	2011-10-04T06:27:51	33.953305	-128.0485	CN11ID	222.73694511968307	0.545678474560771	0.0313529898547075	7.2300465121552335																	7.2300465121552335	672.7505102755341
1423	2011-10-04T06:30:51	33.953282	-128.0485	CN11ID	221.6519871815352	0.543827682850397	0.0310793655283546	7.179582584737897																	7.179582584737897	672.7530705688267
1424	2011-10-04T06:33:52	33.953247999999995	-128.0485	CN11ID	225.4192949946136	0.543459100512	0.0310250134680396	7.254565117118817																	7.254565117118817	672.7568553502169
1425	2011-10-04T06:36:52	33.953292	-128.0485	CN11ID	222.81759424358623	0.544197145060972	0.0311338473367901	7.215521110697968																	7.215521110697968	672.7617533026038
1426	2011-10-04T06:39:52	33.953262	-128.0485	CN11ID	222.02734425838256	0.543459100512	0.0310250134680396	7.144448028322718																	7.144448028322718	672.765092815594
1427	2011-10-04T06:42:52	33.953272	-128.0485	CN11ID	222.16620675730675	0.544937927945408	0.0312431884157948	7.219993608893295																	7.219993608893295	672.7662059865905
1428	2011-10-04T06:45:53	33.953278000000005	-128.0485	CN11ID	222.8897436294349	0.543459100512	0.0310250134680396	7.1751499855904015																	7.1751499855904015	672.7668738891894
1429	2011-10-04T06:48:53	33.953272	-128.0485	CN11ID	224.41981075721046	0.544937927945408	0.0312431884157948	7.273001525691807																	7.273001525691807	672.7675417917883
1430	2011-10-04T06:51:53	33.953285	-128.0485	CN11ID	217.6769582261098	0.544197145060972	0.0311338473367901	7.058022544773894																	7.058022544773894	672.7689889140845
1431	2011-10-04T06:54:53	33.953265	-128.0485	CN11ID	222.04419255151	0.543827682850397	0.0310793655283546	7.1758749525658025																	7.1758749525658025	672.7712152560782
1432	2011-10-04T06:57:54	33.953267	-128.0485	CN11ID	221.36372549077373	0.545678474560771	0.0313529898547075	7.1821932694503285																	7.1821932694503285	672.7714378902771
1433	2011-10-04T07:00:54	33.95328	-128.0485	CN11ID	223.43464541697327	0.543459100512	0.0310250134680396	7.201567708364965																	7.201567708364965	672.7728850125734
1434	2011-10-04T07:03:54	33.953268	-128.0485	CN11ID	220.9453415512721	0.543459100512	0.0310250134680396	7.11921770930073																	7.11921770930073	672.7742208177694
1435	2011-10-04T07:06:54	33.95329	-128.0485	CN11ID	221.3553241808691	0.5423552694260121	0.0308627009990835	7.080757699013661																	7.080757699013661	672.7766697939628
1436	2011-10-04T07:09:54	33.953252	-128.0485	CN11ID	223.4773963147494	0.541256232926005	0.0307015162734027	7.127669182646289																	7.127669182646289	672.7808998437515
1437	2011-10-04T07:12:55	33.953255	-128.0485	CN11ID	221.48947471309708	0.5416217052836819	0.0307551164602169	7.090956969905784																	7.090956969905784	672.7812337950505
1438	2011-10-04T07:15:55	33.953272	-128.0485	CN11ID	223.00650298444347	0.542723365381018	0.0309166859627597	7.180872328680986																	7.180872328680986	672.7831261857452
1439	2011-10-04T07:18:55	33.953287	-128.0485	CN11ID	222.25898738155587	0.541256232926005	0.0307015162734027	7.098655751702068																	7.098655751702068	672.7847959422404
1440	2011-10-04T07:21:55	33.953265	-128.0485	CN11ID	220.87759494324038	0.5419880500894539	0.0308088446002947	7.036378282052027																	7.036378282052027	672.787244918433
1441	2011-10-04T07:24:56	33.953228	-128.0485	CN11ID	218.78544656983482	0.540889688447966	0.0306478948760559	6.981488766742423																	6.981488766742423	672.7913636511215
1442	2011-10-04T07:27:56	33.953285	-128.0485	CN11ID	223.51209800588555	0.5416217052836819	0.0307551164602169	7.1358756296931745																	7.1358756296931745	672.7977087258038
1443	2011-10-04T07:30:56	33.953298	-128.0485	CN11ID	221.97973675209832	0.541256232926005	0.0307015162734027	7.087294578445567																	7.087294578445567	672.7991558480992
1444	2011-10-04T07:33:56	33.953278000000005	-128.0485	CN11ID	219.788413195755	0.5416217052836819	0.0307551164602169	7.029951130216108																	7.029951130216108	672.8013821900922
1445	2011-10-04T07:36:56	33.953258	-128.0485	CN11ID	222.7615282477549	0.5416217052836819	0.0307551164602169	7.109270276126398																	7.109270276126398	672.8036085320867
1446	2011-10-04T07:39:57	33.953278000000005	-128.0485	CN11ID	220.8101298629863	0.5416217052836819	0.0307551164602169	7.062693106184225																	7.062693106184225	672.8058348740813
1447	2011-10-04T07:42:57	33.953258	-128.0485	CN11ID	221.7570187226688	0.5401547044279911	0.0305406891246011	7.00365710685558																	7.00365710685558	672.8080612160758
1448	2011-10-04T07:45:57	33.953265	-128.0485	CN11ID	221.48230826383326	0.539788524666556	0.0304872776552015	7.0291958374025																	7.0291958374025	672.8088404357742
1449	2011-10-04T07:48:58	33.953275	-128.0485	CN11ID	221.54121925515844	0.539423216960166	0.0304339933849161	6.995374056814705																	6.995374056814705	672.8099536067706
1450	2011-10-04T07:51:58	33.953258	-128.0485	CN11ID	220.974329631152	0.5401547044279911	0.0305406891246011	7.005325097627315																	7.005325097627315	672.8118459974653
1451	2011-10-04T07:54:58	33.95327	-128.0485	CN11ID	220.28023200757386	0.539788524666556	0.0304872776552015	6.953296042863737																	6.953296042863737	672.8131818026621
1452	2011-10-04T07:57:58	33.953252	-128.0485	CN11ID	223.63898639982003	0.539788524666556	0.0304872776552015	7.069180934012692																	7.069180934012692	672.8151855104571
1453	2011-10-04T08:00:59	33.953293	-128.0485	CN11ID	219.36718826791144	0.5401547044279911	0.0305406891246011	6.954534445120628																	6.954534445120628	672.8197495115447
1454	2011-10-04T08:03:59	33.953273	-128.0485	CN11ID	220.7589301096458	0.539423216960166	0.0304339933849161	6.987693688715991																	6.987693688715991	672.8219758535394
1455	2011-10-04T08:06:59	33.95326	-128.0485	CN11ID	222.32790930256851	0.5386920189302571	0.0303277357393282	7.014012060887342																	7.014012060887342	672.8234229758349
1456	2011-10-04T08:09:59	33.95327	-128.0485	CN11ID	221.529432802916	0.5386920189302571	0.0303277357393282	6.970145664625074																	6.970145664625074	672.8245361468323
1457	2011-10-04T08:13:00	33.953273	-128.0485	CN11ID	219.71918362895127	0.536510310532341	0.0300118900437908	6.869073208110516																	6.869073208110516	672.8248700981303
1458	2011-10-04T08:16:00	33.953283	-128.048333	CN11ID	220.12428518985345	0.5386920189302571	0.0303277357393282	6.928579422605793																	6.928579422605793	672.8403304687478
1459	2011-10-04T08:19:00	33.953245	-128.0485	CN11ID	219.4351741788282	0.537962802779377	0.0302219509964915	6.873887550556009																	6.873887550556009	672.8563203814867
1460	2011-10-04T08:22:01	33.953309999999995	-128.0485	CN11ID	219.28184631752566	0.5386920189302571	0.0303277357393282	6.892770036288155																	6.892770036288155	672.8635559929659
1461	2011-10-04T08:25:01	33.953267	-128.0485	CN11ID	220.7797944289026	0.539057933101868	0.030380817581382006	6.935675580486794																	6.935675580486794	672.8683426282524
1462	2011-10-04T08:28:01	33.953305	-128.0485	CN11ID	217.81215647346846	0.537236548313742	0.0301166696388946	6.790958795441179																	6.790958795441179	672.8725726780411
1463	2011-10-04T08:31:01	33.953282	-128.0485	CN11ID	221.788264410274	0.536148488274564	0.0299596873208804	6.895008755238931																	6.895008755238931	672.8751329713339
1464	2011-10-04T08:34:01	33.953287	-128.0485	CN11ID	221.41617729303547	0.537236548313742	0.0301166696388946	6.898157010569018																	6.898157010569018	672.8756895568317
1465	2011-10-04T08:37:02	33.95324	-128.0485	CN11ID	220.2885529264444	0.537962802779377	0.0302219509964915	6.8811783833846905																	6.8811783833846905	672.8809214605168
1466	2011-10-04T08:40:02	33.953308	-128.0485	CN11ID	218.000447184253	0.536148488274564	0.0299596873208804	6.766443326968192																	6.766443326968192	672.8884910232956
1467	2011-10-04T08:43:02	33.953247	-128.0485	CN11ID	215.98209566089054	0.533977002978919	0.0296475718540024	6.647781246787478																	6.647781246787478	672.895281366377
1468	2011-10-04T08:46:03	33.953208000000004	-128.0485	CN11ID	219.29900279624482	0.535063030091575	0.0298034078856861	6.79074780437467																	6.79074780437467	672.8996227332642
1469	2011-10-04T08:49:03	33.953222	-128.0485	CN11ID	217.96822249273342	0.533616645205419	0.0295958738927892	6.695187198742738																	6.695187198742738	672.9011811726592
1470	2011-10-04T08:52:03	33.953262	-128.048333	CN11ID	221.3999970869136	0.533977002978919	0.0296475718540024	6.826428905493307																	6.826428905493307	672.9172314220606
1471	2011-10-04T08:55:03	33.953295000000004	-128.0485	CN11ID	218.98150544415358	0.53289477410688	0.0294928555823862	6.671075552028397																	6.671075552028397	672.9330831805449
1472	2011-10-04T08:58:03	33.953207	-128.0485	CN11ID	217.9637218730119	0.531818401419	0.0293392463079689	6.647923867995125																	6.647923867995125	672.9428790853185
1473	2011-10-04T09:01:04	33.953232	-128.0485	CN11ID	216.521166690499	0.533977002978919	0.0296475718540024	6.621088287842177																	6.621088287842177	672.9456620128109
1474	2011-10-04T09:04:04	33.953235	-128.048333	CN11ID	214.23784282658644	0.531459235804929	0.029288246390534997	6.480066740009785																	6.480066740009785	672.9610858800991
1475	2011-10-04T09:07:04	33.95321	-128.048333	CN11ID	212.15507528435703	0.531818401419	0.0293392463079689	6.432738072606412																	6.432738072606412	672.9638688075914
1476	2011-10-04T09:10:04	33.95327	-128.0485	CN11ID	215.85547818140518	0.5321763371781629	0.0293903273627673	6.555349022612263																	6.555349022612263	672.9806733757321
1477	2011-10-04T09:13:04	33.953255	-128.0485	CN11ID	214.30283854679686	0.531459235804929	0.029288246390534997	6.4697882492126295																	6.4697882492126295	672.9823431322278
1478	2011-10-04T09:16:05	33.95322	-128.0485	CN11ID	213.1062250021564	0.5311007460406111	0.0292373644368212	6.4410148589221565																	6.4410148589221565	672.9862392307168
1479	2011-10-04T09:22:24	33.953205	-128.0485	CN11ID	214.7305739224936	0.5303863257028699	0.0291359637660758	6.4650088663756																	6.4650088663756	672.9879089872128
1480	2011-10-04T09:25:24	33.953285	-128.0485	CN11ID	214.26521385492427	0.529313733445548	0.0289842253456924	6.4367228545543185																	6.4367228545543185	672.9968143551886
1481	2011-10-04T09:28:24	33.953235	-128.0485	CN11ID	213.3153463110448	0.5303863257028699	0.0291359637660758	6.444859272174767																	6.444859272174767	673.0023802101732
1482	2011-10-04T09:31:25	33.953228	-128.0485	CN11ID	212.8109286273904	0.529313733445548	0.0289842253456924	6.409943904169965																	6.409943904169965	673.0031594298707
1483	2011-10-04T09:34:25	33.95324	-128.0485	CN11ID	213.8400713387179	0.529313733445548	0.0289842253456924	6.4389306581264805																	6.4389306581264805	673.0044952350668
1484	2011-10-04T09:37:25	33.953277	-128.0485	CN11ID	216.29689898638543	0.5296720383186491	0.0290348043495996	6.50020362234315																	6.50020362234315	673.0086139677553
1485	2011-10-04T09:40:25	33.95322	-128.048333	CN11ID	217.68685801309127	0.528777981721914	0.0289085976036288	6.5021924480833855																	6.5021924480833855	673.0252886206016
1486	2011-10-04T09:43:25	33.95321	-128.048333	CN11ID	217.28340253812027	0.5275312419480139	0.0287330656389406	6.476267610115968																	6.476267610115968	673.0264017915989
1487	2011-10-04T09:46:26	33.953272	-128.048333	CN11ID	217.77457987311848	0.528956281873489	0.0289337667953987	6.546650741456734																	6.546650741456734	673.0333034517798
1488	2011-10-04T09:49:26	33.953188	-128.048333	CN11ID	219.91410290958748	0.528599681570339	0.0288834284118589	6.581914186602758																	6.581914186602758	673.0426540881541
1489	2011-10-04T09:52:26	33.953285	-128.0485	CN11ID	220.4483972717781	0.528956281873489	0.0289337667953987	6.63348579652417																	6.63348579652417	673.0614789582518
1490	2011-10-04T09:55:27	33.95323	-128.0485	CN11ID	217.86049429457088	0.528243930508806	0.0288332099088964	6.503011942188247																	6.503011942188247	673.0676013987353
1491	2011-10-04T09:58:27	33.953272	-128.048333	CN11ID	216.43209646006784	0.529313733445548	0.0289842253456924	6.486513541477512																	6.486513541477512	673.0837148298099
1492	2011-10-04T10:01:27	33.953273	-128.0485	CN11ID	218.234390317678	0.528956281873489	0.0289337667953987	6.542340957882414																	6.542340957882414	673.0991354761061
1493	2011-10-04T10:04:27	33.95323	-128.0485	CN11ID	218.8478114846789	0.528956281873489	0.0289337667953987	6.550398059104862																	6.550398059104862	673.1039221113925
1494	2011-10-04T10:07:28	33.953245	-128.0485	CN11ID	218.63717957837503	0.5275312419480139	0.0287330656389406	6.492769364321811																	6.492769364321811	673.1055918678884
1495	2011-10-04T10:10:28	33.953265	-128.0485	CN11ID	219.51713958186332	0.526467497436881	0.02858372303357	6.4808113008325545																	6.4808113008325545	673.1078182098821
1496	2011-10-04T10:13:28	33.953223	-128.0485	CN11ID	215.5283721652292	0.5254010894784841	0.0284347017923416	6.339830084629606																	6.339830084629606	673.1124935280692
1497	2011-10-04T10:16:28	33.953177000000004	-128.0485	CN11ID	217.1417062789243	0.523985564510031	0.0282374384583444	6.345463833074832																	6.345463833074832	673.1176141146548
1498	2011-10-04T10:19:28	33.953177000000004	-128.0485	CN11ID	215.75993204516328	0.5243395788511339	0.0282865993614149	6.335823187019369																	6.335823187019369	673.1176141146548
1499	2011-10-04T10:22:29	33.95329	-128.048333	CN11ID	215.85406646999093	0.522928571959291	0.0280906570930155	6.295940622576648																	6.295940622576648	673.137514144298
1500	2011-10-04T10:25:29	33.953215	-128.048333	CN11ID	217.7859097832358	0.5243395788511339	0.0282865993614149	6.400234992646474																	6.400234992646474	673.1458629267753
1501	2011-10-04T10:28:29	33.95322	-128.0485	CN11ID	215.80287450068843	0.523280063069517	0.0281394676026296	6.299945813374269																	6.299945813374269	673.1612932228027
1502	2011-10-04T10:31:29	33.953295000000004	-128.0485	CN11ID	212.50264253632167	0.525046716239731	0.0283852212497434	6.257995807890418																	6.257995807890418	673.1696420052798
1503	2011-10-04T10:34:30	33.953218	-128.048333	CN11ID	216.0388090039077	0.52611237583295	0.0285340175163099	6.390215628574902																	6.390215628574902	673.1872843751307
1504	2011-10-04T10:37:30	33.953227000000005	-128.0485	CN11ID	214.21935067016238	0.526821233836397	0.0286333852550577	6.340032582246767																	6.340032582246767	673.2027371396523
1505	2011-10-04T10:40:30	33.953215	-128.048333	CN11ID	216.0264973363809	0.526821233836397	0.0286333852550577	6.381535130437702																	6.381535130437702	673.2182151435297
1506	2011-10-04T10:43:30	33.953212	-128.0485	CN11ID	216.4335194671293	0.525046716239731	0.0283852212497434	6.3627488032559345																	6.3627488032559345	673.2336390144416
1507	2011-10-04T10:46:31	33.953309999999995	-128.0485	CN11ID	217.58349358140484	0.525046716239731	0.0283852212497434	6.420898028367822																	6.420898028367822	673.2445480902106
1508	2011-10-04T10:49:31	33.953168	-128.0485	CN11ID	217.0848547029156	0.527175814668171	0.0286831660291791	6.432318928840997																	6.432318928840997	673.2603551183664
1509	2011-10-04T10:52:31	33.953198	-128.048167	CN11ID	218.40442416652718	0.525046716239731	0.0283852212497434	6.419647473325503																	6.419647473325503	673.291284120955
1510	2011-10-04T10:55:31	33.953022	-128.048167	CN11ID	215.56347008192813	0.5254010894784841	0.0284347017923416	6.362785700239187																	6.362785700239187	673.3108759305012
1511	2011-10-04T10:58:32	33.952893	-128.048333	CN11ID	214.91734353148757	0.5243395788511339	0.0282865993614149	6.297879182611132																	6.297879182611132	673.3318795823443
1512	2011-10-04T11:01:32	33.952963000000004	-128.048167	CN11ID	210.72426216688785	0.523632393252091	0.0281883946316883	6.1291491618005205																	6.1291491618005205	673.3490744941231
1513	2011-10-04T11:04:32	33.953177000000004	-128.047833	CN11ID	213.2772592251645	0.523280063069517	0.0281394676026296	6.223936230876928																	6.223936230876928	673.3880439856785
1514	2011-10-04T11:07:32	33.95313	-128.048	CN11ID	217.13074031401814	0.523632393252091	0.0281883946316883	6.354700312093897																	6.354700312093897	673.4043276407352
1515	2011-10-04T11:10:32	33.953137	-128.048	CN11ID	213.21597843439528	0.521173970781568	0.0278481389304242	6.145160572254884																	6.145160572254884	673.4051068604327
1516	2011-10-04T11:13:33	33.953109999999995	-128.048167	CN11ID	213.56070868635803	0.5197712572878189	0.027655242089642002	6.115351353244767																	6.115351353244767	673.4208173083761
1517	2011-10-04T11:16:33	33.953017	-128.048333	CN11ID	207.6113492712389	0.5208245981220629	0.0277999282656054	5.979341966596698																	5.979341966596698	673.4393137935532
1518	2011-10-04T11:19:33	33.952997	-128.048167	CN11ID	218.890175710839	0.518723452433566	0.0275115831871648	6.247618988755398																	6.247618988755398	673.4548025901416
1519	2011-10-04T11:22:33	33.953018	-128.048333	CN11ID	215.74860832799584	0.5197712572878189	0.027655242089642002	6.1910646045749305																	6.1910646045749305	673.4703077785753
1520	2011-10-04T11:25:33	33.952935	-128.048833	CN11ID	212.0333205807861	0.520121534060361	0.0277033558673485	6.108245400566161																	6.108245400566161	673.5173917536289
1521	2011-10-04T11:28:34	33.953203	-128.047833	CN11ID	213.77147903215882	0.5215235390661721	0.027896418277278998	6.163566481027075																	6.163566481027075	673.6144285047436
1522	2011-10-04T11:31:34	33.953315	-128.047	CN11ID	215.93763977838088	0.5197712572878189	0.027655242089642002	6.204978595942054																	6.204978595942054	673.6923489533834
1523	2011-10-04T11:34:34	33.953	-128.0475	CN11ID	215.36930763783684	0.5208245981220629	0.0277999282656054	6.220602625637518																	6.220602625637518	673.7503237140745
1524	2011-10-04T11:37:34	33.952835	-128.0475	CN11ID	216.4870164370997	0.518723452433566	0.0275115831871648	6.176323757326312																	6.176323757326312	673.7686910355242
1525	2011-10-04T11:40:35	33.952625	-128.047333	CN11ID	219.5151645273156	0.520121534060361	0.0277033558673485	6.318662267771686																	6.318662267771686	673.7966955347415
1526	2011-10-04T11:43:35	33.952692	-128.046167	CN11ID	214.7395064572147	0.519421814697441	0.0276072428946268	6.157978133099962																	6.157978133099962	673.9046190289006
1527	2011-10-04T11:46:35	33.952428000000005	-128.046	CN11ID	216.59531765083355	0.5190731665138351	0.0275593579332478	6.192235004592104																	6.192235004592104	673.9378067627123
1528	2011-10-04T11:49:35	33.952002	-128.046167	CN11ID	219.11786661640147	0.5197712572878189	0.027655242089642002	6.291405258607647																	6.291405258607647	673.9876720723279
1529	2011-10-04T11:52:35	33.951683	-128.046333	CN11ID	219.23480207406587	0.518723452433566	0.0275115831871648	6.280386501194973																	6.280386501194973	674.0263492457691
1530	2011-10-04T11:55:36	33.951375	-128.046167	CN11ID	214.57825418483148	0.5197712572878189	0.027655242089642002	6.133389608471229																	6.133389608471229	674.0639053547786
1531	2011-10-04T11:58:36	33.951	-128.046333	CN11ID	206.32914838322202	0.5204726470064099	0.0277515845012754	5.916359312436062																	5.916359312436062	674.108374563107
1532	2011-10-04T12:01:36	33.950678	-128.0465	CN11ID	207.97286894843154	0.516638300517548	0.0272272128328542	5.887074978214178																	5.887074978214178	674.1473950382816
1533	2011-10-04T12:04:36	33.950232	-128.04683300000002	CN11ID	212.58030380521058	0.5197712572878189	0.027655242089642002	6.099222944229171																	6.099222944229171	674.2057934836977
1534	2011-10-04T12:07:36	33.949698	-128.04683300000002	CN11ID	214.00634498029962	0.5169853304898471	0.0272743631328359	6.0506912466630425																	6.0506912466630425	674.2652368149334
1535	2011-10-04T12:10:37	33.949335	-128.04683300000002	CN11ID	214.80064742720842	0.518723452433566	0.0275115831871648	6.1404825773573375																	6.1404825773573375	674.3056449221217
1536	2011-10-04T12:13:37	33.948827	-128.047333	CN11ID	215.44142640307842	0.517332904723168	0.0273216192493983	6.0961032147672976																	6.0961032147672976	674.3786485524204
1537	2011-10-04T12:16:37	33.948502000000005	-128.047167	CN11ID	213.63033685844206	0.518026520815967	0.0274163747499116	6.063617199009862																	6.063617199009862	674.4179400532411
1538	2011-10-04T12:19:37	33.948137	-128.047167	CN11ID	216.91443007625043	0.515602161432164	0.0270864345929374	6.108395264864688																	6.108395264864688	674.4585707946289
1539	2011-10-04T12:22:38	33.947833	-128.047167	CN11ID	216.45754263478022	0.515946717954549	0.0271332488300002	6.115975190543478																	6.115975190543478	674.4924111929354
1540	2011-10-04T12:25:38	33.947534999999995	-128.047333	CN11ID	215.33274684712632	0.5157744396933566	0.0271098417114688	6.0856905899813585																	6.0856905899813585	674.5289541824825
1541	2011-10-04T12:28:38	33.947118	-128.047833	CN11ID	215.73809717557862	0.515255652942874	0.0270395431642101	6.049831322694273																	6.049831322694273	674.5944260366953
1542	2011-10-04T12:31:39	33.946742	-128.048167	CN11ID	215.90694708300225	0.516638300517548	0.0272272128328542	6.094261757185558																	6.094261757185558	674.6464177454371
1543	2011-10-04T12:34:39	33.946413	-128.048167	CN11ID	213.9166626923032	0.515255652942874	0.0270395431642101	5.9972946592888885																	5.9972946592888885	674.683041071236
1544	2011-10-04T12:37:39	33.945983	-128.048667	CN11ID	212.41150650152625	0.514563085507714	0.0269459573081413	5.9492142650715705																	5.9492142650715705	674.7495471836949
1545	2011-10-04T12:40:39	33.943265000000004	-128.047333	CN11ID	214.57255815869263	0.513873812835554	0.0268528166696792	6.0073102784659405																	6.0073102784659405	675.0762247097211
1546	2011-10-04T12:43:39	33.942384999999994	-128.04316699999998	CN11ID	213.46980200535214	0.513184318604698	0.0267600475329458	5.929361987325349																	5.929361987325349	675.473222475775
1547	2011-10-04T12:46:40	33.941352	-128.038333	CN11ID	214.82915988859486	0.512154838108561	0.0266216923516418	5.944041469526483																	5.944041469526483	675.9342105001672
1548	2011-10-04T12:49:40	33.940493	-128.033333	CN11ID	215.83262705262646	0.51249718039119	0.0266677008275274	5.989687343672691																	5.989687343672691	676.4057583781957
1549	2011-10-04T12:52:40	33.939618	-128.028	CN11ID	215.02429541943366	0.5119832196738541	0.02659868232384595	5.936432452716737																	5.936432452716737	676.9078061378402
1550	2011-10-04T12:55:40	33.938723	-128.0225	CN11ID	213.54619675360402	0.514218038307651	0.0268993314693238	5.943508904140607																	5.943508904140607	677.4254212439673
1551	2011-10-04T12:58:40	33.937925	-128.018	CN11ID	215.9640159853416	0.51249718039119	0.0266677008275274	5.982136012901447																	5.982136012901447	677.8503974759145
1552	2011-10-04T13:01:41	33.937028000000005	-128.012833	CN11ID	215.80180050747475	0.512154838108561	0.0266216923516418	5.970581830348568																	5.970581830348568	678.3379251556693
1553	2011-10-04T13:04:41	33.93627	-128.00799999999998	CN11ID	212.7475361203555	0.51249718039119	0.0266677008275274	5.890874035073986																	5.890874035073986	678.7921814921311
1554	2011-10-04T13:07:41	33.935443	-128.002833	CN11ID	218.61515766405142	0.510095777642617	0.0263464021172368	6.003845659902768																	6.003845659902768	679.2781820041978
1555	2011-10-04T13:10:41	33.934643	-127.997833	CN11ID	213.56673616289623	0.511123051771938	0.0264836400330928	5.891942863310003																	5.891942863310003	679.7484733584688
1556	2011-10-04T13:13:41	33.933845	-127.9925	CN11ID	212.39941616558673	0.511123051771938	0.0264836400330928	5.861145509825578																	5.861145509825578	680.2489619018088
1557	2011-10-04T13:16:42	33.933008	-127.987167	CN11ID	216.36997214242413	0.512154838108561	0.0266216923516418	5.9548933054212245																	5.9548933054212245	680.7502438421508
1558	2011-10-04T13:19:42	33.9322	-127.982167	CN11ID	215.3956138920475	0.511811601239147	0.0265756722960501	5.937526839402878																	5.937526839402878	681.2207176221227
1559	2011-10-04T13:22:42	33.93139	-127.977167	CN11ID	211.95745291664684	0.511123051771938	0.0264836400330928	5.829515830563973																	5.829515830563973	681.6912383211762
1560	2011-10-04T13:25:43	33.930652	-127.9725	CN11ID	214.06486701258405	0.510437777952981	0.0263920455968069	5.893268275720446																	5.893268275720446	682.1300454965898
1561	2011-10-04T13:28:43	33.929883000000004	-127.967667	CN11ID	214.3115101143016	0.5107800063821261	0.0264377882170288	5.904804133334353																	5.904804133334353	682.5845637260122
1562	2011-10-04T13:31:43	33.927802	-127.961	CN11ID	214.36717862448444	0.510437777952981	0.0263920455968069	5.87776481713111																	5.87776481713111	683.2424806153998
1563	2011-10-04T13:34:43	33.925553	-127.955	CN11ID	213.5195977483722	0.510437777952981	0.0263920455968069	5.8804532032204815																	5.8804532032204815	683.8505982266297
1564	2011-10-04T13:37:44	33.923727	-127.955833	CN11ID	211.6836056717224	0.5107800063821261	0.0264377882170288	5.819699897667473																	5.819699897667473	684.0679385267006
1565	2011-10-04T13:40:44	33.923322	-127.956167	CN11ID	214.45918730012488	0.511811601239147	0.0265756722960501	5.930186576393237																	5.930186576393237	684.1225674190588
1566	2011-10-04T13:43:44	33.922938	-127.956	CN11ID	217.52357515076682	0.5107800063821261	0.0264377882170288	5.9995268456893776																	5.9995268456893776	684.1680113724298
1567	2011-10-04T13:46:44	33.922625	-127.956333	CN11ID	216.3467786765225	0.5109515290770319	0.0264607141250608	5.993633892059266																	5.993633892059266	684.214488343134
1568	2011-10-04T13:49:44	33.922473	-127.9565	CN11ID	213.6278624835571	0.5107800063821261	0.0264377882170288	5.869912040705128																	5.869912040705128	684.2373848220788
1569	2011-10-04T13:52:45	33.922502	-127.9565	CN11ID	211.2773973538651	0.509411123497149	0.0262553893435736	5.770326191135976																	5.770326191135976	684.2406130179703
1570	2011-10-04T13:55:45	33.922507	-127.956667	CN11ID	215.04732237948528	0.5107800063821261	0.0264377882170288	5.9176205682205305																	5.9176205682205305	684.2560488737823
1571	2011-10-04T13:58:45	33.922468	-127.956667	CN11ID	215.50754712525531	0.509411123497149	0.0262553893435736	5.9093443161095225																	5.9093443161095225	684.2603902406705
1572	2011-10-04T14:01:45	33.92249	-127.956667	CN11ID	215.20059891373242	0.5114669160726489	0.0265296013056691	5.927864326936513																	5.927864326936513	684.2628392168639
1573	2011-10-04T14:04:45	33.922492	-127.956667	CN11ID	218.7664955310122	0.509753042458927	0.0263008414792035	5.994006316129037																	5.994006316129037	684.2630618510627
1574	2011-10-04T14:07:46	33.922468	-127.956667	CN11ID	214.63343217720882	0.5090700188134579	0.0262100454519492	5.876986832860607																	5.876986832860607	684.2657334614548
1575	2011-10-04T14:10:46	33.922888	-127.957167	CN11ID	212.83047554853363	0.508049408501798	0.0260746483662083	5.7752062036919165																	5.7752062036919165	684.3314519007407
1576	2011-10-04T14:13:46	33.922982	-127.9535	CN11ID	215.39261436204342	0.507370622362613	0.0259849064154893	5.832423831456191																	5.832423831456191	684.6703331779172
1577	2011-10-04T14:16:47	33.918558000000004	-127.948167	CN11ID	216.85268779312187	0.506695065424431	0.0258955913956998	5.861324246751993																	5.861324246751993	685.3668948689212
1578	2011-10-04T14:23:30	33.915337	-127.935833	CN11ID	216.0143234251917	0.507370622362613	0.0259849064154893	5.858015900534412																	5.858015900534412	686.5613483544715
1579	2011-10-04T14:26:31	33.914138	-127.931667	CN11ID	216.32432393489293	0.508049408501798	0.0260746483662083	5.898423694116497																	5.898423694116497	686.9686847402394
1580	2011-10-04T14:29:31	33.910428	-127.927333	CN11ID	213.86995687573486	0.506695065424431	0.0258955913956998	5.769932584789017																	5.769932584789017	687.5438909707643
1581	2011-10-04T14:32:31	33.907585	-127.925167	CN11ID	216.2681879414981	0.508049408501798	0.0260746483662083	5.880713843830496																	5.880713843830496	687.9183216315685
1582	2011-10-04T14:35:31	33.907518	-127.9255	CN11ID	214.77664048011013	0.506863753314845	0.025917893531047752	5.813067374910557																	5.813067374910557	687.9499774358159
1583	2011-10-04T14:38:31	33.906998	-127.924333	CN11ID	217.3035788775901	0.5087297264686529	0.0261648095465478	5.914844320716092																	5.914844320716092	688.0723489755028
1584	2011-10-04T14:41:32	33.90661	-127.9235	CN11ID	218.03750983107955	0.5087297264686529	0.0261648095465478	5.958640510187768																	5.958640510187768	688.1605990762581
1585	2011-10-04T14:44:32	33.906234999999995	-127.922833	CN11ID	214.8545821455332	0.5090700188134579	0.0262100454519492	5.884193293323042																	5.884193293323042	688.2350295158751
1586	2011-10-04T14:47:32	33.905977	-127.922667	CN11ID	216.48398918571263	0.5077096108190701	0.0260297238971635	5.846396898668412																	5.846396898668412	688.267587659349
1587	2011-10-04T14:50:32	33.905448	-127.921667	CN11ID	218.16582825473785	0.509753042458927	0.0263008414792035	5.970616587929587																	5.970616587929587	688.3771470481511
1588	2011-10-04T14:53:32	33.904857	-127.920667	CN11ID	219.81020028894088	0.509411123497149	0.0262553893435736	6.019824319895537																	6.019824319895537	688.4905659061417
1589	2011-10-04T14:56:33	33.90443	-127.921167	CN11ID	219.89697138089963	0.510437777952981	0.0263920455968069	6.031375686410497																	6.031375686410497	688.5568477696481
1590	2011-10-04T14:59:33	33.903921999999994	-127.9205	CN11ID	218.40106446410007	0.5087297264686529	0.0261648095465478	5.957317726879762																	5.957317726879762	688.6404858917247
1591	2011-10-04T15:02:33	33.903312	-127.9205	CN11ID	218.84096804217708	0.508049408501798	0.0260746483662083	5.968860917465942																	5.968860917465942	688.7083893225363
1592	2011-10-04T15:05:33	33.902695	-127.921	CN11ID	221.6373060519881	0.510437777952981	0.0263920455968069	6.095287626166779																	6.095287626166779	688.7911621732486
1593	2011-10-04T15:08:34	33.902083000000005	-127.919833	CN11ID	221.75395885687047	0.511811601239147	0.0265756722960501	6.142664409252975																	6.142664409252975	688.9187028398924
1594	2011-10-04T15:11:34	33.901463	-127.919833	CN11ID	219.412744485218	0.510437777952981	0.0263920455968069	6.049239048342872																	6.049239048342872	688.9877194417021
1595	2011-10-04T15:14:34	33.900852	-127.919667	CN11ID	220.51118723226296	0.5114669160726489	0.0265296013056691	6.088977787412651																	6.088977787412651	689.057442023131
1596	2011-10-04T15:17:34	33.9001	-127.919333	CN11ID	220.56117108184188	0.510437777952981	0.0263920455968069	6.075753103778727																	6.075753103778727	689.1466594907189
1597	2011-10-04T15:20:34	33.89937800000001	-127.9195	CN11ID	219.462644213083	0.5106088921675535	0.02641491690691785	6.044658296500577																	6.044658296500577	689.2284981855307
1598	2011-10-04T15:23:35	33.89873	-127.918167	CN11ID	218.3593596466032	0.5107800063821261	0.0264377882170288	6.0274514465634885																	6.0274514465634885	689.3712302466101
1599	2011-10-04T15:26:35	33.897882	-127.919	CN11ID	216.7162070326136	0.5107800063821261	0.0264377882170288	6.008653299626722																	6.008653299626722	689.4930274979395
1600	2011-10-04T15:29:35	33.896845	-127.919333	CN11ID	222.24849143468163	0.512840339906276	0.0267138191339004	6.184152727892804																	6.184152727892804	689.6124934853093
1601	2011-10-04T15:32:36	33.89586	-127.9195	CN11ID	219.63269041052845	0.511811601239147	0.0265756722960501	6.0813459266836825																	6.0813459266836825	689.7232212676985
1602	2011-10-04T15:35:36	33.895072	-127.918667	CN11ID	221.75637331142127	0.514218038307651	0.0268993314693238	6.205174931889808																	6.205174931889808	689.8399200924648
1603	2011-10-04T15:38:36	33.894307	-127.918667	CN11ID	220.58117968292547	0.514563085507714	0.0269459573081413	6.164627060778963																	6.164627060778963	689.9250776737294
1604	2011-10-04T15:41:36	33.893491999999995	-127.917667	CN11ID	217.5570487773389	0.513529118441993	0.0268063862874745	6.097578793399495																	6.097578793399495	690.0545717591854
1605	2011-10-04T15:44:36	33.893015000000005	-127.9185	CN11ID	221.33768288723869	0.515602161432164	0.0270864345929374	6.249334141001659																	6.249334141001659	690.1480807022009
1606	2011-10-04T15:47:36	33.892283	-127.917333	CN11ID	219.79485251132027	0.514563085507714	0.0269459573081413	6.206287869433337																	6.206287869433337	690.2832390474333
1607	2011-10-04T15:50:37	33.891642	-127.917833	CN11ID	220.35160656494406	0.514908956397357	0.0269926944512024	6.189517580929422																	6.189517580929422	690.368245056493
1608	2011-10-04T15:53:37	33.890941999999995	-127.9175	CN11ID	217.8006699360511	0.514218038307651	0.0268993314693238	6.117337094725447																	6.117337094725447	690.4520224933071
1609	2011-10-04T15:56:37	33.890198	-127.917333	CN11ID	217.83151853659308	0.514563085507714	0.0269459573081413	6.138341820497037																	6.138341820497037	690.5362678119928
1610	2011-10-04T15:59:37	33.889435	-127.917167	CN11ID	218.9212382139563	0.514218038307651	0.0268993314693238	6.168000405664006																	6.168000405664006	690.6225767931833
1611	2011-10-04T16:02:37	33.888635	-127.917167	CN11ID	222.96296300376844	0.522928571959291	0.0280906570930155	6.534075275264585																	6.534075275264585	690.7116304729367
1612	2011-10-04T17:17:52	33.871732	-127.9145	CN11ID	223.81049783892456	0.523985564510031	0.0282374384583444	6.613005305006584																	6.613005305006584	692.6092977743007
1613	2011-10-04T17:20:52	33.871045	-127.913667	CN11ID	226.1111051798143	0.526467497436881	0.02858372303357	6.702965374622813																	6.702965374622813	692.7178147643518
1614	2011-10-04T17:23:53	33.870408000000005	-127.913	CN11ID	222.1838520184452	0.5243395788511339	0.0282865993614149	6.5632496971552055																	6.5632496971552055	692.8117753985953
1615	2011-10-04T17:26:53	33.86976	-127.913333	CN11ID	225.9572351099784	0.5254010894784841	0.0284347017923416	6.7005079265388785																	6.7005079265388785	692.8902007474941
1616	2011-10-04T17:29:53	33.869028	-127.913333	CN11ID	227.30877490620003	0.525046716239731	0.0283852212497434	6.759949592168798																	6.759949592168798	692.9716848644687
1617	2011-10-04T17:32:53	33.868427000000004	-127.9135	CN11ID	221.40166134197025	0.527175814668171	0.0286831660291791	6.6266018672875																	6.6266018672875	693.0403440018779
1618	2011-10-04T17:35:54	33.867793	-127.914	CN11ID	225.28514987135296	0.5254010894784841	0.0284347017923416	6.704003136308974																	6.704003136308974	693.1247040705499
1619	2011-10-04T17:38:54	33.867157	-127.913667	CN11ID	225.32602495689582	0.527175814668171	0.0286831660291791	6.776172378631885																	6.776172378631885	693.2019029376047
1620	2011-10-04T17:41:54	33.866423	-127.913667	CN11ID	227.47255020966568	0.526821233836397	0.0286333852550577	6.792163911621026																	6.792163911621026	693.2836096887787
1621	2011-10-04T17:44:55	33.865665	-127.913333	CN11ID	222.8252738080236	0.527887517696549	0.0287830843680242	6.665834800942391																	6.665834800942391	693.3734584085321
1622	2011-10-04T17:47:55	33.86517	-127.9135	CN11ID	223.13412086602267	0.525046716239731	0.0283852212497434	6.6316704147832635																	6.6316704147832635	693.4306816652299
1623	2011-10-04T17:50:55	33.864557	-127.913333	CN11ID	225.60873644578288	0.526821233836397	0.0286333852550577	6.731155174126577																	6.731155174126577	693.5006432121099
1624	2011-10-04T17:53:55	33.863903	-127.912833	CN11ID	225.68450037681717	0.526821233836397	0.0286333852550577	6.730113685654095																	6.730113685654095	693.5868755742496
1625	2011-10-04T17:56:56	33.863157	-127.913167	CN11ID	222.58028854614108	0.528956281873489	0.0289337667953987	6.722459368234151																	6.722459368234151	693.6754713238017
1626	2011-10-04T17:59:56	33.862312	-127.913	CN11ID	220.83320293944766	0.529313733445548	0.0289842253456924	6.6656753655883145																	6.6656753655883145	693.7707925073203
1627	2011-10-04T18:02:56	33.862045	-127.913167	CN11ID	217.955180960322	0.530208358385399	0.02911070411932595	6.616637249364632																	6.616637249364632	693.8042838512483
1628	2011-10-04T18:05:56	33.861208000000005	-127.912667	CN11ID	219.04265651155808	0.52611237583295	0.0285340175163099	6.519584526891997																	6.519584526891997	693.9082896567937
1629	2011-10-04T18:08:56	33.861068	-127.913	CN11ID	221.16767381073447	0.528243930508806	0.0288332099088964	6.6645658501645215																	6.6645658501645215	693.9427913698628
1630	2011-10-04T18:11:57	33.860493	-127.913333	CN11ID	221.1767780869954	0.527175814668171	0.0286831660291791	6.6416057573651255																	6.6416057573651255	694.0138156009006
1631	2011-10-04T18:14:57	33.861325	-127.9145	CN11ID	213.0947781976776	0.528956281873489	0.0289337667953987	6.445344057576555																	6.445344057576555	694.1559931700119
1632	2011-10-04T18:17:57	33.862217	-127.915833	CN11ID	221.55002120634063	0.528599681570339	0.0288834284118589	6.674792273734307																	6.674792273734307	694.3142395975107
1633	2011-10-04T18:20:57	33.862982	-127.917	CN11ID	220.01374729008998	0.5303863257028699	0.0291359637660758	6.647282549611403																	6.647282549611403	694.4516736640605
1634	2011-10-04T18:23:58	33.863847	-127.918167	CN11ID	218.8625158199594	0.5303863257028699	0.0291359637660758	6.637985104595376																	6.637985104595376	694.5962686656012
1635	2011-10-04T18:26:58	33.864693	-127.919333	CN11ID	222.2129563527821	0.529313733445548	0.0289842253456924	6.722800743287699																	6.722800743287699	694.739393482423
1636	2011-10-04T18:29:58	33.86554	-127.920667	CN11ID	215.31173971643963	0.526821233836397	0.0286333852550577	6.455323531311097																	6.455323531311097	694.8946153612558
1637	2011-10-04T18:32:58	33.866383	-127.9215	CN11ID	219.09981969724475	0.530030391067928	0.0290854444725761	6.622132050484468																	6.622132050484468	695.0160002584752
1638	2011-10-04T18:35:58	33.867417	-127.922167	CN11ID	219.58146588385776	0.529313733445548	0.0289842253456924	6.657052806903317																	6.657052806903317	695.1465732240117
1639	2011-10-04T18:38:59	33.868685	-127.922667	CN11ID	221.87385081902409	0.528599681570339	0.0288834284118589	6.697949243954056																	6.697949243954056	695.2950963988424
1640	2011-10-04T18:41:59	33.869935	-127.923167	CN11ID	220.02324254633297	0.5311007460406111	0.0292373644368212	6.713721845274852																	6.713721845274852	695.4417164461363
1641	2011-10-04T18:44:59	33.871142	-127.923667	CN11ID	223.66212854055024	0.5307431100176511	0.0291866036581941	6.805855303969128																	6.805855303969128	695.5838016416353
1642	2011-10-04T18:47:59	33.8724	-127.924167	CN11ID	221.1947301001173	0.531818401419	0.0293392463079689	6.7547572831270255																	6.7547572831270255	695.7312666819396
1643	2011-10-04T18:51:00	33.873665	-127.924667	CN11ID	219.74313459236959	0.5303863257028699	0.0291359637660758	6.669426499027884																	6.669426499027884	695.8794716791867
1644	2011-10-04T18:54:00	33.875378000000005	-127.922167	CN11ID	218.75911827426887	0.533616645205419	0.0295958738927892	6.7529053210129595																	6.7529053210129595	696.1790510870958
1645	2011-10-04T18:57:00	33.87240300000001	-127.917833	CN11ID	221.69698838432342	0.533255279360785	0.0295443033300851	6.835872943845907																	6.835872943845907	696.6987830247654
1646	2011-10-04T19:00:00	33.867795	-127.9155	CN11ID	218.84788743193408	0.533616645205419	0.0295958738927892	6.76254697935353																	6.76254697935353	697.2552127754091
1647	2011-10-04T19:03:00	33.862332	-127.914333	CN11ID	221.41687470660943	0.535063030091575	0.0298034078856861	6.888001756436497																	6.888001756436497	697.8728308101997
1648	2011-10-04T19:06:00	33.856797	-127.913333	CN11ID	223.8647600252441	0.539423216960166	0.0304339933849161	7.115955205565312																	7.115955205565312	698.4958665473335
1649	2011-10-04T19:09:01	33.85172	-127.912667	CN11ID	222.84689024703945	0.53578752769446	0.0299076089184613	6.982192336591457																	6.982192336591457	699.0643671443952
1650	2011-10-04T19:12:01	33.849038	-127.914667	CN11ID	223.84010637738103	0.533977002978919	0.0296475718540024	6.938661901822847																	6.938661901822847	699.4155370771869
1651	2011-10-04T19:15:01	33.847207	-127.9165	CN11ID	219.80607714659007	0.535063030091575	0.0298034078856861	6.804928165867223																	6.804928165867223	699.6806044015692
1652	2011-10-04T19:18:01	33.846583	-127.916167	CN11ID	221.1568554277107	0.533977002978919	0.0296475718540024	6.839003293117791																	6.839003293117791	699.7565830981412
1653	2011-10-04T19:24:37	33.845552000000005	-127.916667	CN11ID	225.1992591024852	0.537236548313742	0.0301166696388946	7.070924662443335																	7.070924662443335	699.8803108849355
1654	2011-10-04T19:27:37	33.844915	-127.916667	CN11ID	220.8240404358061	0.535426768863847	0.0298556014324031	6.875358697483728																	6.875358697483728	699.9512198774398
1655	2011-10-04T19:30:38	33.84429	-127.916667	CN11ID	222.53989845698302	0.533977002978919	0.0296475718540024	6.8946736076441155																	6.8946736076441155	700.0207930647475
1656	2011-10-04T19:33:38	33.84369	-127.916667	CN11ID	218.34539685203399	0.535426768863847	0.0298556014324031	6.7865112536892624																	6.7865112536892624	700.0875833245627
1657	2011-10-04T19:36:38	33.843140000000005	-127.917	CN11ID	216.72699173412892	0.533616645205419	0.0295958738927892	6.716586728478289																	6.716586728478289	700.156112996077
1658	2011-10-04T19:39:38	33.84265	-127.917667	CN11ID	214.58265609970988	0.5325351273942089	0.0294415303572091	6.604807933701676																	6.604807933701676	700.2384427704951
1659	2011-10-04T19:42:38	33.84214	-127.918	CN11ID	217.8703325807053	0.535063030091575	0.0298034078856861	6.7630264400999085																	6.7630264400999085	700.3030255781799
1660	2011-10-04T19:45:39	33.84142	-127.917833	CN11ID	209.63455619879872	0.5375994966544729	0.0301692474943165	6.687249339709918																	6.687249339709918	700.3846476244009
1661	2011-10-04T19:48:39	33.840697	-127.917833	CN11ID	212.7333579112546	0.536872996524771	0.0300642173839676	6.661501209739198																	6.661501209739198	700.4651298874786
1662	2011-10-04T19:51:39	33.840532	-127.918833	CN11ID	219.13167523361648	0.537236548313742	0.0301166696388946	6.895992039423263																	6.895992039423263	700.5593954676118
1663	2011-10-04T19:54:39	33.839858	-127.918833	CN11ID	224.63406739958333	0.537236548313742	0.0301166696388946	7.0789191533170746																	7.0789191533170746	700.6344231928049
1664	2011-10-04T19:57:40	33.839293	-127.918667	CN11ID	225.02209364408242	0.539057933101868	0.030380817581382006	7.13144970023649																	7.13144970023649	700.6991630384274
1665	2011-10-04T20:00:40	33.839093	-127.919333	CN11ID	221.40535109732127	0.539057933101868	0.030380817581382006	6.9877063908343455																	6.9877063908343455	700.7646427075285
1666	2011-10-04T20:03:40	33.838832000000004	-127.919667	CN11ID	219.09881968266998	0.5386920189302571	0.0303277357393282	6.994094927965275																	6.994094927965275	700.8070432997736
1667	2011-10-04T20:06:40	33.838337	-127.9195	CN11ID	222.89413028506007	0.537236548313742	0.0301166696388946	7.041944619408108																	7.041944619408108	700.864267864895
1668	2011-10-04T20:09:40	33.837972	-127.919667	CN11ID	218.1626659881721	0.537236548313742	0.0301166696388946	6.861812932567236																	6.861812932567236	700.9077337586892
1669	2011-10-04T20:12:40	33.837732	-127.919833	CN11ID	216.30136797919602	0.535426768863847	0.0298556014324031	6.7466739387291685																	6.7466739387291685	700.9385449870479
1670	2011-10-04T20:15:41	33.837388	-127.920167	CN11ID	218.9707772791013	0.53578752769446	0.0299076089184613	6.868328457153213																	6.868328457153213	700.9877393010507
1671	2011-10-04T20:18:41	33.837087	-127.920667	CN11ID	215.85416864749328	0.539788524666556	0.0304872776552015	6.856531433235303																	6.856531433235303	701.0448358085762
1672	2011-10-04T20:21:41	33.83664	-127.920667	CN11ID	216.0566306443468	0.5386920189302571	0.0303277357393282	6.819436502513306																	6.819436502513306	701.0945945521379
1673	2011-10-04T20:24:42	33.836277	-127.920667	CN11ID	216.52516769003185	0.5401547044279911	0.0305406891246011	6.878743314389987																	6.878743314389987	701.1350026593261
1674	2011-10-04T20:27:42	33.83594	-127.920833	CN11ID	222.27766254293388	0.5381448894802835	0.0302483656539372	7.060682572180425																	7.060682572180425	701.1755351288106
1675	2011-10-04T20:30:42	33.83567	-127.921167	CN11ID	220.6988778589776	0.539057933101868	0.030380817581382006	7.03134452178018																	7.03134452178018	701.2186292079242
1676	2011-10-04T20:33:42	33.835352	-127.921667	CN11ID	218.96587652015603	0.54052175832622	0.0305942280967619	6.981191566771932																	6.981191566771932	701.2768571500258
1677	2011-10-04T20:36:43	33.835055	-127.922167	CN11ID	222.07851306564103	0.539788524666556	0.0304872776552015	7.0828143200333225																	7.0828143200333225	701.3336943952164
1678	2011-10-04T20:39:43	33.834923	-127.922833	CN11ID	223.21005538005403	0.54052175832622	0.0305942280967619	7.1708896123103605																	7.1708896123103605	701.3970048184578
1679	2011-10-04T20:42:43	33.834692	-127.923167	CN11ID	218.65404657785717	0.54052175832622	0.0305942280967619	7.0031659272694595																	7.0031659272694595	701.4371919365733
1680	2011-10-04T20:45:43	33.834357000000004	-127.923	CN11ID	217.29911028013214	0.5416217052836819	0.0307551164602169	7.004608796502441																	7.004608796502441	701.4775538337815
1681	2011-10-04T20:48:44	33.83408	-127.923333	CN11ID	219.79725668420326	0.5419880500894539	0.0308088446002947	7.1031972789045525																	7.1031972789045525	701.5211299660663
1682	2011-10-04T20:51:44	33.833955	-127.924	CN11ID	218.91957718454213	0.5414389691048436	0.0307283163668098	7.029251685140048																	7.029251685140048	701.5843549665929
1683	2011-10-04T20:54:44	33.833707000000004	-127.924167	CN11ID	218.23313243784145	0.542723365381018	0.0309166859627597	7.052112748196943																	7.052112748196943	701.6159868731454
1684	2011-10-04T20:57:44	33.833425	-127.924167	CN11ID	218.21450012016228	0.541256232926005	0.0307015162734027	7.009980048486787																	7.009980048486787	701.6473782952594
1685	2011-10-04T21:00:44	33.833167	-127.924167	CN11ID	212.59813455519523	0.54052175832622	0.0305942280967619	6.788456735566614																	6.788456735566614	701.6760981069802
1686	2011-10-04T21:03:45	33.833198	-127.924833	CN11ID	215.90970248191672	0.54052175832622	0.0305942280967619	6.9368463145802375																	6.9368463145802375	701.7377776723091
1687	2011-10-04T21:06:45	33.833262	-127.9255	CN11ID	216.0219761659264	0.5416217052836819	0.0307551164602169	6.933479865740368																	6.933479865740368	701.7998631715352
1688	2011-10-04T21:09:45	33.832908	-127.925333	CN11ID	217.57693492489682	0.5414389691048436	0.0307283163668098	7.043117183660763																	7.043117183660763	701.8421870165943
1689	2011-10-04T21:12:45	33.832584999999995	-127.925333	CN11ID	215.18556572320682	0.5430913959503689	0.0309707908468506	6.94259126562813																	6.94259126562813	701.8781424397957
1690	2011-10-04T21:15:45	33.8325	-127.926	CN11ID	222.56475024262107	0.5416217052836819	0.0307551164602169	7.168401159597588																	7.168401159597588	701.9405399028392
1691	2011-10-04T21:18:46	33.832275	-127.926	CN11ID	214.17600843520646	0.544197145060972	0.0311338473367901	6.980916040982338																	6.980916040982338	701.9655862502701
1692	2011-10-04T21:21:46	33.832103000000004	-127.926333	CN11ID	219.5383649473383	0.543827682850397	0.0310793655283546	7.173888604128843																	7.173888604128843	702.0018454175873
1693	2011-10-04T21:24:46	33.831957	-127.926667	CN11ID	219.56463914934886	0.5423552694260121	0.0308627009990835	7.1000499883980845																	7.1000499883980845	702.0367450011951
1694	2011-10-04T21:27:46	33.831648	-127.927	CN11ID	219.1040548180228	0.544197145060972	0.0311338473367901	7.1306367288647365																	7.1306367288647365	702.0829109869986
1695	2011-10-04T21:30:47	33.83129	-127.927167	CN11ID	219.06707905713435	0.5430913959503689	0.0309707908468506	7.09637600283088																	7.09637600283088	702.1256498201483
1696	2011-10-04T21:33:47	33.830935	-127.9275	CN11ID	219.3718637937749	0.5419880500894539	0.0308088446002947	7.118292762943655																	7.118292762943655	702.1757477185671
1697	2011-10-04T21:36:47	33.830738000000004	-127.927833	CN11ID	217.34192976530014	0.543459100512	0.0310250134680396	7.060186088043068																	7.060186088043068	702.213550744551
1698	2011-10-04T21:39:47	33.830555	-127.927833	CN11ID	220.43939660455337	0.5451228438854845	0.0312706060501166	7.2135209729040515																	7.2135209729040515	702.2339217737954
1699	2011-10-04T21:42:48	33.830372	-127.928167	CN11ID	219.40656641428345	0.5464225610315301	0.0314633161508107	7.215145617086713																	7.215145617086713	702.2709198491945
1700	2011-10-04T21:45:48	33.830093	-127.9285	CN11ID	223.35325681645665	0.545678474560771	0.0313529898547075	7.347255566267222																	7.347255566267222	702.3146548131285
1701	2011-10-04T21:48:48	33.829808	-127.9285	CN11ID	219.90514107774047	0.545678474560771	0.0313529898547075	7.233469410410781																	7.233469410410781	702.3463801865407
1702	2011-10-04T21:51:48	33.829472	-127.928667	CN11ID	218.2328026737245	0.544197145060972	0.0311338473367901	7.1494418597453055																	7.1494418597453055	702.3868452911568
1703	2011-10-04T21:54:49	33.829342	-127.929333	CN11ID	219.5339455870427	0.54753550849795	0.0316290122825111	7.26538660245366																	7.26538660245366	702.4501083281317
1704	2011-10-04T21:57:49	33.829327	-127.930167	CN11ID	215.29618221479325	0.544567489244137	0.0311884592030783	7.041843319058526																	7.041843319058526	702.5272472696333
1705	2011-10-04T22:00:49	33.829617	-127.927	CN11ID	219.7897505967289	0.545678474560771	0.0313529898547075	7.22803724238658																	7.22803724238658	702.8218765348212
1706	2011-10-04T22:03:50	33.829608	-127.924	CN11ID	217.6375611774356	0.545678474560771	0.0313529898547075	7.159258971764778																	7.159258971764778	703.0992906343733
1707	2011-10-04T22:06:50	33.829322999999995	-127.923167	CN11ID	219.8059436493198	0.54753550849795	0.0316290122825111	7.2622689559275315																	7.2622689559275315	703.1825964264757
1708	2011-10-04T22:09:50	33.82925	-127.923	CN11ID	215.67589949717004	0.547164721947465	0.03157373434645798	7.119636058555642																	7.119636058555642	703.2000466568445
1709	2011-10-04T22:12:50	33.829407	-127.923333	CN11ID	220.475802936633	0.5467948184230661	0.0315185880544988	7.2998277603262665																	7.2998277603262665	703.2354534165307
1710	2011-10-04T22:15:50	33.829412	-127.923333	CN11ID	222.75882447661166	0.548279739113976	0.0317399643446818	7.389109551460781																	7.389109551460781	703.2360100020287
1711	2011-10-04T22:18:51	33.829472	-127.923333	CN11ID	224.03022734567924	0.549771617634664	0.0319633419959529	7.503741328296442																	7.503741328296442	703.24268902801
1712	2011-10-04T22:21:51	33.829433	-127.923333	CN11ID	222.47960055772407	0.549397789162928	0.0319073055592903	7.426018363185832																	7.426018363185832	703.2470303948971
1713	2011-10-04T22:24:51	33.82943	-127.923333	CN11ID	222.8682068701334	0.551647385508397	0.0322454685214877	7.527842442082317																	7.527842442082317	703.2473643461963
1714	2011-10-04T22:27:51	33.829413	-127.923333	CN11ID	225.83269158232238	0.552402258711968	0.0323592453532663	7.666151846096687																	7.666151846096687	703.2492567368909
1715	2011-10-04T22:30:52	33.829453	-127.923333	CN11ID	226.58864737552864	0.5520243844141629	0.032302290035102	7.650966800049084																	7.650966800049084	703.2537094208784
1716	2011-10-04T22:33:52	33.829443	-127.923333	CN11ID	225.72716631311687	0.549397789162928	0.0319073055592903	7.554676677527473																	7.554676677527473	703.2548225918757
1717	2011-10-04T22:36:52	33.829433	-127.923333	CN11ID	226.19352339305604	0.550146338502039	0.0320195122016446	7.6321937693327975																	7.6321937693327975	703.2559357628724
1718	2011-10-04T22:39:52	33.82943	-127.923333	CN11ID	222.7765747907636	0.5505217671682211	0.0320758146130471	7.525985434580423																	7.525985434580423	703.2562697141713
1719	2011-10-04T22:42:52	33.829383	-127.923167	CN11ID	225.6006335766941	0.5520243844141629	0.032302290035102	7.662694802088474																	7.662694802088474	703.2724870184088
1720	2011-10-04T22:45:52	33.830032	-127.917667	CN11ID	230.358238079486	0.5535291177813481	0.0325300166575032	7.840910704629576																	7.840910704629576	703.78618119739
1721	2011-10-04T22:48:53	33.830145	-127.909833	CN11ID	225.42408734439888	0.5520243844141629	0.032302290035102	7.6835909446725354																	7.6835909446725354	704.5107023276577
1722	2011-10-04T22:51:53	33.830118	-127.903667	CN11ID	229.4585616791738	0.554662187679	0.0327020213202735	7.857086038618008																	7.857086038618008	705.0808815155764
1723	2011-10-04T22:54:53	33.829552	-127.901667	CN11ID	229.01107916204097	0.555040294718183	0.0327596356669389	7.884805288603058																	7.884805288603058	705.2762603288731
1724	2011-10-04T22:57:53	33.829623	-127.901667	CN11ID	229.33220716186932	0.55618004011572	0.0329333052357096	7.923141924779893																	7.923141924779893	705.2841638429511
1725	2011-10-04T23:00:53	33.829593	-127.901833	CN11ID	228.33581951993958	0.5576903565387751	0.0331646577700225	7.966392121759119																	7.966392121759119	705.2998730560709
1726	2011-10-04T23:03:54	33.82955	-127.901833	CN11ID	232.4163963323222	0.5569337707546971	0.0330487419698618	8.075691139055584																	8.075691139055584	705.3046596913582
1727	2011-10-04T23:06:54	33.829622	-127.901833	CN11ID	230.09348841786044	0.5599742030535071	0.0335160908912759	8.106513691075223																	8.106513691075223	705.3126745225363
1728	2011-10-04T23:09:54	33.829593	-127.901833	CN11ID	232.1009174434478	0.559591612480339	0.0334571542614189	8.16191116288762																	8.16191116288762	705.3159027184273
1729	2011-10-04T23:12:54	33.829593	-127.901833	CN11ID	234.93867105462934	0.561123278249334	0.0336939812543172	8.318400405482928																	8.318400405482928	705.3159027184273
1730	2011-10-04T23:15:55	33.829583	-127.901833	CN11ID	230.95741850794187	0.560739480801527	0.0336345350972584	8.151794344904419																	8.151794344904419	705.3170158894244
1731	2011-10-04T23:18:55	33.82959	-127.901833	CN11ID	236.7643597536581	0.561123278249334	0.0336939812543172	8.407261928490021																	8.407261928490021	705.3177951091228
1732	2011-10-04T23:21:55	33.82934	-127.897667	CN11ID	235.11451036329785	0.563432875418307	0.0340529132557163	8.385062687551558																	8.385062687551558	705.704032859195
1733	2011-10-04T23:24:55	33.832557	-127.891	CN11ID	235.38342301310848	0.561123278249334	0.0336939812543172	8.33004725433146																	8.33004725433146	706.4169874540379
1734	2011-10-04T23:27:55	33.83318	-127.8835	CN11ID	234.6091305173804	0.560739480801527	0.0336345350972584	8.32540131647084																	8.32540131647084	707.1139506736409
1735	2011-10-04T23:30:56	33.83056	-127.8765	CN11ID	233.02029141106425	0.55920993304447	0.0333983579888145	8.189011731494537																	8.189011731494537	707.8239009005424
1736	2011-10-04T23:33:56	33.829602	-127.874667	CN11ID	231.93707948660625	0.55920993304447	0.0333983579888145	8.181394109902168																	8.181394109902168	708.024155825571
1737	2011-10-04T23:36:56	33.829678	-127.874833	CN11ID	229.6733308227813	0.558829162576031	0.0333397017392027	8.081317104991525																	8.081317104991525	708.041682951356
1738	2011-10-04T23:39:57	33.829713	-127.875	CN11ID	232.08965513816074	0.560739480801527	0.0336345350972584	8.222920027675256																	8.222920027675256	708.0576094561749
1739	2011-10-04T23:42:57	33.829578000000005	-127.874833	CN11ID	232.7105911321528	0.558070004548626	0.0332228232864352	8.16870742238805																	8.16870742238805	708.0791572931497
1740	2011-10-04T23:45:57	33.829608	-127.874833	CN11ID	232.86297957212227	0.561123278249334	0.0336939812543172	8.25373063979021																	8.25373063979021	708.0824968061398
1741	2011-10-04T23:48:57	33.829553000000004	-127.874833	CN11ID	231.38730636145732	0.561507991890516	0.0337535693200195	8.222795647239554																	8.222795647239554	708.0886192466227
1742	2011-10-04T23:51:57	33.829562	-127.874833	CN11ID	232.01051887918672	0.5657435896893609	0.0344142938859077	8.382338108103925																	8.382338108103925	708.0896211005196
1743	2011-10-04T23:54:57	33.829577	-127.874833	CN11ID	234.85995102352769	0.564204271425783	0.0341732492919573	8.506495963509577																	8.506495963509577	708.0912908570148
1744	2011-10-05T00:00:21	33.829587	-127.874333	CN11ID	235.11171530782903	0.5661300390483149	0.0344749886929984	8.532014862578418																	8.532014862578418	708.1375396537613
1745	2011-10-05T00:03:21	33.82968	-127.869333	CN11ID	236.87543615002846	0.561893623912188	0.0338132996331267	8.466188935396326																	8.466188935396326	708.6000092436642
1746	2011-10-05T00:06:21	33.829273	-127.863	CN11ID	244.88380520150938	0.5649720954361149	0.0342934842239887	8.885752354577383																	8.885752354577383	709.1873774460698
1747	2011-10-05T00:09:22	33.830667	-127.8575	CN11ID	241.9288472686709	0.5653573826878371	0.0343538170423167	8.848396890251768																	8.848396890251768	709.7191108498872
1748	2011-10-05T00:12:22	33.830597999999995	-127.8515	CN11ID	243.4056983032665	0.568072710174532	0.0347810263213403	9.031832371090976																	9.031832371090976	710.2739819755623
1749	2011-10-05T00:15:22	33.830505	-127.846167	CN11ID	234.9129915578336	0.568854123064317	0.0349047333445813	8.735881219919925																	8.735881219919925	710.7672317934665
1750	2011-10-05T00:18:22	33.830418	-127.840167	CN11ID	242.68151781577012	0.567682794397013	0.0347194682008664	8.985025950014258																	8.985025950014258	711.3221353822873
1751	2011-10-05T00:21:23	33.830268	-127.835	CN11ID	242.2658253232004	0.568854123064317	0.0349047333445813	8.960057511013575																	8.960057511013575	711.800219413219
1752	2011-10-05T00:27:23	33.83009000000001	-127.824667	CN11ID	234.12740341238626	0.562277894077772	0.0338730380244847	8.444139585067582																	8.444139585067582	712.7559189086527
1753	2011-10-05T00:30:24	33.829633	-127.820833	CN11ID	229.75125640281288	0.563432875418307	0.0340529132557163	8.310059677547311																	8.310059677547311	713.1140820025563
1754	2011-10-05T00:33:23	33.829663000000004	-127.820833	CN11ID	232.58965373640385	0.564587725743818	0.0342332950879284	8.389084527891622																	8.389084527891622	713.1174215155472
1755	2011-10-05T00:36:24	33.829632000000004	-127.820833	CN11ID	229.635033876504	0.5653573826878371	0.0343538170423167	8.345145611282383																	8.345145611282383	713.1208723456376
1756	2011-10-05T00:39:24	33.829570000000004	-127.820833	CN11ID	233.24383177585042	0.567682794397013	0.0347194682008664	8.562603800101124																	8.562603800101124	713.1277740058185
1757	2011-10-05T00:42:24	33.829563	-127.820833	CN11ID	230.2519041205813	0.563432875418307	0.0340529132557163	8.299667228979837																	8.299667228979837	713.1285532255168
1758	2011-10-05T00:45:25	33.829312	-127.820333	CN11ID	231.04399441571618	0.563046963320205	0.0339928118277149	8.297079225241573																	8.297079225241573	713.1825754057745
1759	2011-10-05T00:48:25	33.829095	-127.820333	CN11ID	229.51927884543176	0.561123278249334	0.0336939812543172	8.254005074449719																	8.254005074449719	713.2067312164078
1760	2011-10-05T00:51:25	33.828928000000005	-127.820167	CN11ID	231.72254310162663	0.5599742030535071	0.0335160908912759	8.207608319066287																	8.207608319066287	713.2308396541183
1761	2011-10-05T00:54:25	33.82832	-127.819333	CN11ID	227.05800570138047	0.563046963320205	0.0339928118277149	8.117105261743802																	8.117105261743802	713.3334477302934
1762	2011-10-05T00:57:26	33.826471999999995	-127.818833	CN11ID	226.43186454505158	0.563046963320205	0.0339928118277149	8.103132886549467																	8.103132886549467	713.5442938145861
1763	2011-10-05T01:00:26	33.824615	-127.825833	CN11ID	227.09067639582864	0.5657435896893609	0.0344142938859077	8.286469407670571																	8.286469407670571	714.2238249692332
1764	2011-10-05T01:03:26	33.82291	-127.834333	CN11ID	232.9618500511676	0.568072710174532	0.0347810263213403	8.609097305217611																	8.609097305217611	715.0324690676524
1765	2011-10-05T01:06:26	33.822395	-127.842833	CN11ID	235.8106799306157	0.569639271152639	0.0350290316945054	8.807669605484463																	8.807669605484463	715.8206222653969
1766	2011-10-05T01:09:26	33.821917	-127.850333	CN11ID	236.14699231188104	0.571979732850151	0.0354015406236051	8.914802243245783																	8.914802243245783	716.5162514945233
1767	2011-10-05T01:12:27	33.8214	-127.859	CN11ID	234.28381923952858	0.572764270022615	0.0355271058796567	8.800135215881868																	8.800135215881868	717.3198336497212
1768	2011-10-05T01:15:27	33.820782	-127.867667	CN11ID	233.0375325815847	0.5704182581068629	0.0351528473930705	8.598732095598114																	8.598732095598114	718.1243044731782
1769	2011-10-05T01:18:27	33.820232	-127.8755	CN11ID	231.3843543061508	0.5672932161002371	0.0346581295551153	8.442630411560017																	8.442630411560017	718.851287757891
1770	2011-10-05T01:21:27	33.819532	-127.884167	CN11ID	234.30245955456158	0.567682794397013	0.0347194682008664	8.528295255043009																	8.528295255043009	719.6566017920436
1771	2011-10-05T01:24:27	33.819016999999995	-127.891833	CN11ID	232.59841194941222	0.5653573826878371	0.0343538170423167	8.385765998447246																	8.385765998447246	720.367882432297
1772	2011-10-05T01:27:28	33.818502	-127.900833	CN11ID	231.05871142193047	0.564587725743818	0.0342332950879284	8.326772126679275																	8.326772126679275	721.2021968718617
1773	2011-10-05T01:30:28	33.818032	-127.9095	CN11ID	233.2624575988074	0.561315635069925	0.03372377528716835	8.280936023783376																	8.280936023783376	722.0054529989148
1774	2011-10-05T01:33:28	33.817457	-127.918167	CN11ID	231.04790594463242	0.563432875418307	0.0340529132557163	8.228756348187979																	8.228756348187979	722.8095599026021
1775	2011-10-05T01:36:28	33.816957	-127.927	CN11ID	233.87237078582882	0.560739480801527	0.0336345350972584	8.280913836340178																	8.280913836340178	723.6283665513471
1776	2011-10-05T01:39:29	33.816363	-127.9355	CN11ID	233.4649770227536	0.560739480801527	0.0336345350972584	8.268349555423383																	8.268349555423383	724.417263053187
1777	2011-10-05T01:42:29	33.816788	-127.942833	CN11ID	229.19994821183303	0.561893623912188	0.0338132996331267	8.123987570202573																	8.123987570202573	725.0971026805057
1778	2011-10-05T01:45:29	33.815825	-127.937667	CN11ID	230.69151749518642	0.5599742030535071	0.0335160908912759	8.119400579313918																	8.119400579313918	725.5867592900667
1779	2011-10-05T01:48:29	33.812892	-127.936667	CN11ID	232.1031598813486	0.561123278249334	0.0336939812543172	8.150432393090973																	8.150432393090973	725.9260992480408
1780	2011-10-05T01:51:29	33.812162	-127.936667	CN11ID	231.940105431546	0.5599742030535071	0.0335160908912759	8.147198480894524																	8.147198480894524	726.0073607308158
1781	2011-10-05T01:54:30	33.811527000000005	-127.936167	CN11ID	233.33377959126216	0.55920993304447	0.0333983579888145	8.19549334158543																	8.19549334158543	726.0918306084949
1782	2011-10-05T01:57:30	33.811065	-127.9355	CN11ID	231.7304974147857	0.559591612480339	0.0334571542614189	8.131964656761259																	8.131964656761259	726.1721468339701
1783	2011-10-05T02:00:30	33.810818	-127.936167	CN11ID	232.86889796596253	0.559591612480339	0.0334571542614189	8.205332206898756																	8.205332206898756	726.2396881533084
1784	2011-10-05T02:03:30	33.81058	-127.935833	CN11ID	234.03047107687718	0.55920993304447	0.0333983579888145	8.159661979773551																	8.159661979773551	726.2803848815221
1785	2011-10-05T02:06:30	33.810162	-127.935667	CN11ID	230.87754255017924	0.559591612480339	0.0334571542614189	8.121729661322012																	8.121729661322012	726.3293830949725
1786	2011-10-05T02:09:31	33.809805	-127.935667	CN11ID	231.5195420336826	0.558449298910323	0.0332811851791197	8.116939660003855																	8.116939660003855	726.3691232995627
1787	2011-10-05T02:12:31	33.809588	-127.936167	CN11ID	232.08149437167427	0.558829162576031	0.0333397017392027	8.102541433229069																	8.102541433229069	726.4212980977333
1788	2011-10-05T02:15:31	33.809178	-127.935833	CN11ID	236.13473035447342	0.5599742030535071	0.0335160908912759	8.320243483136712																	8.320243483136712	726.4764103441098
1789	2011-10-05T02:18:32	33.809062	-127.9365	CN11ID	233.90300928577102	0.5599742030535071	0.0335160908912759	8.199599110211755																	8.199599110211755	726.539440012006
1790	2011-10-05T02:21:32	33.808978	-127.937	CN11ID	230.9982467581036	0.558829162576031	0.0333397017392027	8.078364949361006																	8.078364949361006	726.5866223667508
1791	2011-10-05T02:24:32	33.808637	-127.9365	CN11ID	233.77777404020654	0.559591612480339	0.0334571542614189	8.192265871959123																	8.192265871959123	726.6464525134038
1792	2011-10-05T02:27:32	33.808633	-127.937	CN11ID	233.4747757032445	0.558449298910323	0.0332811851791197	8.178251120619661																	8.178251120619661	726.6927013805313
1793	2011-10-05T02:30:32	33.808355	-127.9365	CN11ID	232.4207008415166	0.559591612480339	0.0334571542614189	8.136633049737569																	8.136633049737569	726.7483469636951
1794	2011-10-05T02:33:32	33.808312	-127.937167	CN11ID	233.8510857685372	0.557311612658525	0.0331066307744603	8.102882992486936																	8.102882992486936	726.8102257234334
1795	2011-10-05T02:36:33	33.808088	-127.937	CN11ID	233.04774971760258	0.5576903565387751	0.0331646577700225	8.104440448095437																	8.104440448095437	726.8395574402678
1796	2011-10-05T02:39:33	33.808002	-127.937	CN11ID	230.72817215944926	0.55618004011572	0.0329333052357096	7.986284905903728																	7.986284905903728	726.8491307108409
1797	2011-10-05T02:42:33	33.807927	-127.937	CN11ID	231.4999382011701	0.555799218779281	0.0328752772959425	7.983872952474179																	7.983872952474179	726.8574794933181
1798	2011-10-05T02:45:33	33.807742	-127.936333	CN11ID	229.95861078961136	0.558070004548626	0.0332228232864352	7.996654002040308																	7.996654002040308	726.9225195763316
1799	2011-10-05T02:48:34	33.807647	-127.935667	CN11ID	229.18774056105218	0.5576903565387751	0.0331646577700225	7.970784431707532																	7.970784431707532	726.9850220164544
1800	2011-10-05T02:51:34	33.807767	-127.935833	CN11ID	230.9532764499195	0.5565568286792391	0.0329909910271259	7.995262313750308																	7.995262313750308	727.005373559082
1801	2011-10-05T02:54:34	33.807543	-127.935	CN11ID	229.5333541242676	0.555799218779281	0.0328752772959425	7.891255029548111																	7.891255029548111	727.0863558925794
1802	2011-10-05T02:57:34	33.807623	-127.935	CN11ID	224.8439426873053	0.55618004011572	0.0329333052357096	7.742787383715737																	7.742787383715737	727.0952612605544
1803	2011-10-05T03:00:34	33.807872	-127.935833	CN11ID	227.98831795709202	0.554662187679	0.0327020213202735	7.806600442638429																	7.806600442638429	727.177143217978
1804	2011-10-05T03:03:35	33.807846999999995	-127.935833	CN11ID	228.08626567780044	0.554662187679	0.0327020213202735	7.813536843099352																	7.813536843099352	727.1799261454704
1805	2011-10-05T03:06:35	33.807835	-127.936	CN11ID	229.42196458662136	0.5535291177813481	0.0325300166575032	7.809866412755003																	7.809866412755003	727.1954303465989
1806	2011-10-05T03:09:36	33.80786	-127.936333	CN11ID	230.3757605980696	0.555799218779281	0.0328752772959425	7.8774844078813775																	7.8774844078813775	727.2263564154327
1807	2011-10-05T03:12:35	33.80771	-127.936167	CN11ID	229.8171718310564	0.5527769831554721	0.0324160334500971	7.82812481069916																	7.82812481069916	727.2490402418433
1808	2011-10-05T03:15:36	33.807552	-127.936	CN11ID	229.8049949316879	0.555040294718183	0.0327596356669389	7.872283482492577																	7.872283482492577	727.2724483253078
1809	2011-10-05T03:18:36	33.807505	-127.936167	CN11ID	231.13671230219714	0.554662187679	0.0327020213202735	7.888810594283572																	7.888810594283572	727.2887569253729
1810	2011-10-05T03:21:36	33.807393	-127.936	CN11ID	230.24600594886653	0.5535291177813481	0.0325300166575032	7.854752711639086																	7.854752711639086	727.3086072905511
1811	2011-10-05T03:24:36	33.807213	-127.935833	CN11ID	230.36901716091285	0.553906532239646	0.0325872124160792	7.872906161439805																	7.872906161439805	727.333907159526
1812	2011-10-05T03:27:37	33.807157000000004	-127.935667	CN11ID	230.1672774543666	0.5531526021334611	0.0324729571103047	7.813355543211878																	7.813355543211878	727.3504785307774
1813	2011-10-05T03:30:37	33.807198	-127.935833	CN11ID	224.81494323360823	0.5542848476539761	0.0326445447111937	7.678157129510231																	7.678157129510231	727.3664966692087
1814	2011-10-05T03:33:37	33.80701	-127.9355	CN11ID	225.06944212095334	0.5556092615729965	0.0328463324226651	7.723733366273183																	7.723733366273183	727.4037345342665
1815	2011-10-05T03:36:38	33.806798	-127.934833	CN11ID	230.7517759358191	0.5531526021334611	0.0324729571103047	7.861250180151561																	7.861250180151561	727.4697884488718
1816	2011-10-05T03:39:37	33.806967	-127.935667	CN11ID	230.86324404930312	0.553906532239646	0.0325872124160792	7.858944676291497																	7.858944676291497	727.5491903705243
1817	2011-10-05T03:42:38	33.80682	-127.9355	CN11ID	230.49230946400243	0.5535291177813481	0.0325300166575032	7.86711225517804																	7.86711225517804	727.5716930151068
1818	2011-10-05T03:45:38	33.806643	-127.935	CN11ID	228.92636085160592	0.5542848476539761	0.0326445447111937	7.826089173588851																	7.826089173588851	727.6219629644768
1819	2011-10-05T03:48:38	33.806678000000005	-127.935167	CN11ID	228.65907629142362	0.553906532239646	0.0325872124160792	7.786889713856317																	7.786889713856317	727.6378935025801
1820	2011-10-05T03:51:38	33.806490000000004	-127.934833	CN11ID	229.59420396075438	0.554662187679	0.0327020213202735	7.8461995738527746																	7.8461995738527746	727.6752080655369
1821	2011-10-05T03:54:39	33.806470000000004	-127.935	CN11ID	233.0883038079266	0.555040294718183	0.0327596356669389	8.012660428630253																	8.012660428630253	727.6908144765962
1822	2011-10-05T03:57:39	33.806238	-127.9345	CN11ID	227.771857387128	0.5531526021334611	0.0324729571103047	7.737671649849893																	7.737671649849893	727.7437845945875
1823	2011-10-05T04:00:39	33.806023	-127.934	CN11ID	228.91841899244668	0.5531526021334611	0.0324729571103047	7.7920140894140335																	7.7920140894140335	727.7958584036487
1824	2011-10-05T04:03:39	33.806187	-127.934667	CN11ID	230.0185219601629	0.5535291177813481	0.0325300166575032	7.847471346984642																	7.847471346984642	727.8601977305494
1825	2011-10-05T04:06:39	33.806158	-127.934667	CN11ID	230.8352646719223	0.554662187679	0.0327020213202735	7.882318658726442																	7.882318658726442	727.8634259264404
1826	2011-10-05T04:09:40	33.805871999999994	-127.934	CN11ID	229.18707297080462	0.552402258711968	0.0323592453532663	7.763274368087043																	7.763274368087043	727.932851067138
1827	2011-10-05T04:12:40	33.806028000000005	-127.934333	CN11ID	232.84263196012958	0.555799218779281	0.0328752772959425	7.955595154421841																	7.955595154421841	727.968210345812
1828	2011-10-05T04:15:40	33.805997999999995	-127.934	CN11ID	232.27331722322216	0.5542848476539761	0.0326445447111937	7.900352688200259																	7.900352688200259	727.9991921158555
1829	2011-10-05T04:18:40	33.805737	-127.933333	CN11ID	234.74019827113457	0.5531526021334611	0.0324729571103047	7.996959471689983																	7.996959471689983	728.0673860273578
1830	2011-10-05T04:21:41	33.8057	-127.933333	CN11ID	230.46643534651488	0.5533408599574045	0.032501486883903946	7.829752355742245																	7.829752355742245	728.0715047600462
1831	2011-10-05T04:24:41	33.805638	-127.933333	CN11ID	234.08360307077385	0.554662187679	0.0327020213202735	8.006486883674555																	8.006486883674555	728.078406420227
1832	2011-10-05T04:27:41	33.805507	-127.933167	CN11ID	229.9172984728709	0.555040294718183	0.0327596356669389	7.855555388096437																	7.855555388096437	728.0995821131728
1833	2011-10-05T04:30:42	33.805358	-127.933	CN11ID	230.29428685663302	0.554662187679	0.0327020213202735	7.880658266460339																	7.880658266460339	728.122247349269
1834	2011-10-05T04:33:42	33.805245	-127.932833	CN11ID	231.31723984283343	0.5508960790210351	0.0321322311323406	7.8316199711982275																	7.8316199711982275	728.1421681188601
1835	2011-10-05T04:36:42	33.805108000000004	-127.9325	CN11ID	228.74808024758565	0.553906532239646	0.0325872124160792	7.795541877621161																	7.795541877621161	728.1765383425735
1836	2011-10-05T04:39:42	33.804902	-127.932167	CN11ID	230.05663261286617	0.552402258711968	0.0323592453532663	7.810420187494105																	7.810420187494105	728.2149386763368
1837	2011-10-05T04:42:43	33.804823	-127.9325	CN11ID	231.50683555472358	0.553906532239646	0.0325872124160792	7.882479424226098																	7.882479424226098	728.2469711375362
1838	2011-10-05T04:45:43	33.804602	-127.932167	CN11ID	227.3810464532916	0.554662187679	0.0327020213202735	7.750422270489272																	7.750422270489272	728.2863914325035
1839	2011-10-05T04:48:43	33.80434	-127.931667	CN11ID	227.67651558088107	0.5520243844141629	0.032302290035102	7.7178565042402125																	7.7178565042402125	728.3410683884944
1840	2011-10-05T04:51:43	33.804113	-127.931167	CN11ID	228.0842765792674	0.5520243844141629	0.032302290035102	7.71167511378005																	7.71167511378005	728.3937703929498
1841	2011-10-05T04:54:43	33.803982	-127.931333	CN11ID	230.20441363842755	0.554662187679	0.0327020213202735	7.855965057829603																	7.855965057829603	728.4149462843125
1842	2011-10-05T04:57:44	33.803583	-127.9305	CN11ID	230.21640475287938	0.5535291177813481	0.0325300166575032	7.840440849378887																	7.840440849378887	728.5038825457692
1843	2011-10-05T05:00:44	33.803282	-127.930167	CN11ID	230.4657556499709	0.551271284423407	0.0321887823279886	7.805389245324597																	7.805389245324597	728.5493958069078
1844	2011-10-05T05:03:44	33.803218	-127.930667	CN11ID	230.4798820455333	0.5508960790210351	0.0321322311323406	7.739527400420719																	7.739527400420719	728.5961909372916
1845	2011-10-05T05:06:44	33.802882000000004	-127.9305	CN11ID	229.5878222708262	0.5535291177813481	0.0325300166575032	7.844045312074067																	7.844045312074067	728.6366578744852
1846	2011-10-05T05:09:45	33.802655	-127.930333	CN11ID	232.82317314993838	0.5527769831554721	0.0324160334500971	7.9270850226006075																	7.9270850226006075	728.6662745184326
1847	2011-10-05T05:12:45	33.802385	-127.929667	CN11ID	226.7468582435547	0.551647385508397	0.0322454685214877	7.652764436383756																	7.652764436383756	728.734820275674
1848	2011-10-05T05:15:45	33.801995	-127.928833	CN11ID	223.79778588013642	0.5531526021334611	0.0324729571103047	7.594664133773934																	7.594664133773934	728.8233423121512
1849	2011-10-05T05:18:45	33.801962	-127.929167	CN11ID	229.88658389504883	0.5508960790210351	0.0321322311323406	7.78554374816496																	7.78554374816496	728.8544551491576
1850	2011-10-05T05:21:46	33.801742	-127.929	CN11ID	229.85548357800442	0.5531526021334611	0.0324729571103047	7.794080544469867																	7.794080544469867	728.8834099020767
1851	2011-10-05T05:27:46	33.8014	-127.928667	CN11ID	230.29532575732014	0.550146338502039	0.0320195122016446	7.7399500367300975																	7.7399500367300975	728.9323810695378
1852	2011-10-05T05:30:46	33.801	-127.928167	CN11ID	228.8944747930223	0.5520243844141629	0.032302290035102	7.730090724895517																	7.730090724895517	728.9965820867134
1853	2011-10-05T05:33:46	33.80063	-127.927833	CN11ID	231.28073519025253	0.5508960790210351	0.0321322311323406	7.784235842930068																	7.784235842930068	729.0480693291754
1854	2011-10-05T05:36:47	33.800338	-127.927833	CN11ID	227.14257692046112	0.5508960790210351	0.0321322311323406	7.619396259119601																	7.619396259119601	729.0805739222849
1855	2011-10-05T05:39:47	33.799978	-127.927333	CN11ID	232.37382090232563	0.549397789162928	0.0319073055592903	7.76686789073213																	7.76686789073213	729.1417713176189
1856	2011-10-05T05:42:47	33.799692	-127.927167	CN11ID	226.49922777351932	0.5527769831554721	0.0324160334500971	7.6570968298347655																	7.6570968298347655	729.1771176890642
1857	2011-10-05T05:45:47	33.799298	-127.9265	CN11ID	227.2128777380978	0.549771617634664	0.0319633419959529	7.626245077441548																	7.626245077441548	729.252817502152
1858	2011-10-05T05:48:47	33.798932	-127.926	CN11ID	228.9064598352196	0.5508960790210351	0.0321322311323406	7.660867219799442																	7.660867219799442	729.3144547530063
1859	2011-10-05T05:51:48	33.798770000000005	-127.9265	CN11ID	230.58355947778716	0.551271284423407	0.0321887823279886	7.73143193758271																	7.73143193758271	729.3640979901976
1860	2011-10-05T05:54:48	33.798377	-127.925833	CN11ID	232.78789714957253	0.5508960790210351	0.0321322311323406	7.854785595136996																	7.854785595136996	729.4397339047266
1861	2011-10-05T05:57:48	33.7981	-127.9255	CN11ID	229.6622112539595	0.550146338502039	0.0320195122016446	7.721502629938729																	7.721502629938729	729.4833191919672
1862	2011-10-05T06:00:48	33.797777	-127.925	CN11ID	233.4371658747997	0.551647385508397	0.0322454685214877	7.872210569714925																	7.872210569714925	729.5419032054074
1863	2011-10-05T06:03:48	33.797368	-127.924167	CN11ID	229.53277286187458	0.549397789162928	0.0319073055592903	7.662381259072879																	7.662381259072879	729.6314054037853
1864	2011-10-05T06:06:49	33.796957	-127.9235	CN11ID	230.19478403328083	0.550146338502039	0.0320195122016446	7.67705301973592																	7.67705301973592	729.7082184679177
1865	2011-10-05T06:09:49	33.796496999999995	-127.923	CN11ID	227.68246468686104	0.549397789162928	0.0319073055592903	7.579932325033092																	7.579932325033092	729.7772213332962
1866	2011-10-05T06:12:49	33.796105	-127.923	CN11ID	229.77802242939686	0.547907180182463	0.0316844221769163	7.612190121378497																	7.612190121378497	729.8208576363754
1867	2011-10-05T06:15:50	33.795691999999995	-127.923167	CN11ID	227.64627989339687	0.54753550849795	0.0316290122825111	7.525338243265241																	7.525338243265241	729.8693578185841
1868	2011-10-05T06:18:50	33.795287	-127.922833	CN11ID	228.37575090611992	0.547907180182463	0.0316844221769163	7.560835876546153																	7.560835876546153	729.9240128665807
1869	2011-10-05T06:21:50	33.794957000000004	-127.922333	CN11ID	227.67975467728627	0.545678474560771	0.0313529898547075	7.468178371835254																	7.468178371835254	729.9830795149329
1870	2011-10-05T06:24:50	33.7946	-127.921667	CN11ID	225.92685111187802	0.5477213443402065	0.0316567172297137	7.4256001096063695																	7.4256001096063695	730.0563949374182
1871	2011-10-05T06:27:50	33.794178	-127.920833	CN11ID	225.8515075467636	0.5464225610315301	0.0314633161508107	7.408315836193007																	7.408315836193007	730.1467233190112
1872	2011-10-05T06:30:51	33.793832	-127.920667	CN11ID	225.59603612761487	0.546050074258573	0.0314080872390877	7.3998079568613315																	7.3998079568613315	730.1881875644526
1873	2011-10-05T06:33:51	33.793603000000004	-127.921	CN11ID	222.80623761310542	0.545678474560771	0.0313529898547075	7.27069556402186																	7.27069556402186	730.2281727220642
1874	2011-10-05T06:36:51	33.793328	-127.9205	CN11ID	225.16307470681545	0.5464225610315301	0.0314633161508107	7.378617048448992																	7.378617048448992	730.2836400520389
1875	2011-10-05T06:39:51	33.793108000000004	-127.920167	CN11ID	229.67026823087247	0.546050074258573	0.0314080872390877	7.517971399718148																	7.517971399718148	730.3229942114802
1876	2011-10-05T06:42:52	33.793018	-127.920333	CN11ID	228.39258359977424	0.543827682850397	0.0310793655283546	7.441700454332953																	7.441700454332953	730.3413299565178
1877	2011-10-05T06:45:52	33.792827	-127.919833	CN11ID	226.36406859211638	0.546050074258573	0.0314080872390877	7.404561546244921																	7.404561546244921	730.3922377072964
1878	2011-10-05T06:48:52	33.79264000000001	-127.919167	CN11ID	228.7272220689649	0.547164721947465	0.03157373434645798	7.5264546209365																	7.5264546209365	730.4572712902916
1879	2011-10-05T06:51:52	33.792393	-127.919167	CN11ID	229.52614432224254	0.548652800910494	0.0317956327195303	7.599086836150622																	7.599086836150622	730.4847666139174
1880	2011-10-05T06:54:52	33.79214	-127.919	CN11ID	225.16732251488224	0.547164721947465	0.03157373434645798	7.43322720021334																	7.43322720021334	730.516889036611
1881	2011-10-05T06:57:52	33.79201	-127.9185	CN11ID	225.68935244632686	0.54753550849795	0.0316290122825111	7.44671871716913																	7.44671871716913	730.5653555565343
1882	2011-10-05T07:00:52	33.791771999999995	-127.918	CN11ID	227.7066288691536	0.546050074258573	0.0314080872390877	7.485154195188802																	7.485154195188802	730.6186612822539
1883	2011-10-05T07:03:53	33.791527	-127.9175	CN11ID	223.92430921507898	0.545678474560771	0.0313529898547075	7.3384553946856546																	7.3384553946856546	730.6723586575657
1884	2011-10-05T07:06:53	33.791283	-127.917167	CN11ID	227.57231237921687	0.545678474560771	0.0313529898547075	7.456268682448722																	7.456268682448722	730.7134291063951
1885	2011-10-05T07:09:53	33.79107	-127.916833	CN11ID	227.0055420714237	0.5464225610315301	0.0314633161508107	7.461409782178192																	7.461409782178192	730.7523770850049
1886	2011-10-05T07:12:54	33.790788	-127.9165	CN11ID	227.03671965220158	0.547164721947465	0.03157373434645798	7.480349940743935																	7.480349940743935	730.7963597356253
1887	2011-10-05T07:15:54	33.790575	-127.916333	CN11ID	229.71264863789105	0.545678474560771	0.0313529898547075	7.507883292403879																	7.507883292403879	730.824659583315
1888	2011-10-05T07:18:54	33.790377	-127.915833	CN11ID	228.377878468578	0.5464225610315301	0.0314633161508107	7.4788259635993075																	7.4788259635993075	730.8758988594318
1889	2011-10-05T07:21:54	33.790133000000004	-127.915333	CN11ID	226.59020940181614	0.5464225610315301	0.0314633161508107	7.4457407782684335																	7.4457407782684335	730.929540432614
1890	2011-10-05T07:24:54	33.78988	-127.915	CN11ID	231.39646445974358	0.546050074258573	0.0314080872390877	7.5853569486584425																	7.5853569486584425	730.9712805803857
1891	2011-10-05T07:27:54	33.789722	-127.914667	CN11ID	226.1084205564032	0.545678474560771	0.0313529898547075	7.403594829100998																	7.403594829100998	731.0067547752863
1892	2011-10-05T07:30:55	33.78957	-127.914833	CN11ID	228.16993699943333	0.545678474560771	0.0313529898547075	7.4861677019218265																	7.4861677019218265	731.0296051666908
1893	2011-10-05T07:33:55	33.789342	-127.914333	CN11ID	227.8159489705019	0.545678474560771	0.0313529898547075	7.4457961734812725																	7.4457961734812725	731.0823676318089
1894	2011-10-05T07:36:55	33.789208	-127.914167	CN11ID	223.5908565522307	0.544197145060972	0.0311338473367901	7.269879788575177																	7.269879788575177	731.1037767655214
1895	2011-10-05T07:39:56	33.788998	-127.913667	CN11ID	229.22769291976104	0.545678474560771	0.0313529898547075	7.517428882153723																	7.517428882153723	731.1556053368776
1896	2011-10-05T07:42:56	33.788862	-127.913333	CN11ID	229.40959168400883	0.544937927945408	0.0312431884157948	7.476550374563558																	7.476550374563558	731.1900146154337
1897	2011-10-05T07:45:56	33.788712	-127.913167	CN11ID	227.4113480407305	0.544567489244137	0.0311884592030783	7.36865600066954																	7.36865600066954	731.2127007489893
1898	2011-10-05T07:48:56	33.788542	-127.912667	CN11ID	228.7106728868309	0.545678474560771	0.0313529898547075	7.484394646539037																	7.484394646539037	731.2626794829645
1899	2011-10-05T07:51:56	33.788442	-127.9125	CN11ID	228.4027918500795	0.543827682850397	0.0310793655283546	7.397142947644391																	7.397142947644391	731.2817220337661
1900	2011-10-05T07:54:57	33.788262	-127.912167	CN11ID	227.57681111932104	0.545678474560771	0.0313529898547075	7.422090183797817																	7.422090183797817	731.3184724595628
1901	2011-10-05T07:57:57	33.78801	-127.911667	CN11ID	226.89275205843919	0.5466086897272979	0.03149095210265475	7.433252236514411																	7.433252236514411	731.3725713850731
1902	2011-10-05T08:00:57	33.787797	-127.911333	CN11ID	225.81307616681838	0.543459100512	0.0310250134680396	7.305927692396293																	7.305927692396293	731.4115203007768
1903	2011-10-05T08:03:57	33.787597	-127.911333	CN11ID	226.30952560045108	0.543459100512	0.0310250134680396	7.3283279307842175																	7.3283279307842175	731.4337837207152
1904	2011-10-05T08:06:57	33.787341999999995	-127.911167	CN11ID	227.5287857525671	0.544567489244137	0.0311884592030783	7.3969636188468755																	7.3969636188468755	731.4660578018062
1905	2011-10-05T08:09:58	33.787063	-127.910667	CN11ID	222.0035390398788	0.545307759825561	0.0312980236844384	7.239023867353878																	7.239023867353878	731.5217749202279
1906	2011-10-05T08:12:58	33.786888	-127.910667	CN11ID	224.53020354664508	0.5423552694260121	0.0308627009990835	7.213193204874293																	7.213193204874293	731.5412554126747
1907	2011-10-05T08:15:58	33.786827	-127.910333	CN11ID	227.56811252094883	0.5430913959503689	0.0309707908468506	7.359751201134642																	7.359751201134642	731.572893369443
1908	2011-10-05T08:18:58	33.786568	-127.9105	CN11ID	228.4504417344463	0.545678474560771	0.0313529898547075	7.4081607914540495																	7.4081607914540495	731.6056034255182
1909	2011-10-05T08:21:58	33.786167	-127.910333	CN11ID	225.1052040677509	0.5416217052836819	0.0307551164602169	7.203475681871681																	7.203475681871681	731.6528398593124
1910	2011-10-05T08:24:59	33.785895000000004	-127.910333	CN11ID	226.37144483920449	0.541256232926005	0.0307015162734027	7.244016588951157																	7.244016588951157	731.6831181104283
1911	2011-10-05T08:27:59	33.785527	-127.910167	CN11ID	226.2691737136656	0.5419880500894539	0.0308088446002947	7.270264427574299																	7.270264427574299	731.7268671101042
1912	2011-10-05T08:30:59	33.785167	-127.910167	CN11ID	223.68552676494983	0.542723365381018	0.0309166859627597	7.1998217861546125																	7.1998217861546125	731.7669412659935
1913	2011-10-05T08:33:59	33.784952000000004	-127.9095	CN11ID	226.806900783458	0.5423552694260121	0.0308627009990835	7.31670202065333																	7.31670202065333	731.8331299074367
1914	2011-10-05T08:37:00	33.78464	-127.909667	CN11ID	225.83334614900463	0.542723365381018	0.0309166859627597	7.264240312961457																	7.264240312961457	731.8711425663048
1915	2011-10-05T08:40:00	33.784362	-127.91	CN11ID	226.3588090916032	0.543459100512	0.0310250134680396	7.298866515102829																	7.298866515102829	731.9148101641747
1916	2011-10-05T08:43:00	33.784108	-127.9095	CN11ID	224.93156231123348	0.5419880500894539	0.0308088446002947	7.1809320578776585																	7.1809320578776585	731.9690266644507
1917	2011-10-05T08:46:01	33.783898	-127.909667	CN11ID	225.32993998085786	0.54052175832622	0.0305942280967619	7.192411215747975																	7.192411215747975	731.9970479743049
1918	2011-10-05T08:49:01	33.783687	-127.909667	CN11ID	224.2861351871286	0.540889688447966	0.0306478948760559	7.171891417822605																	7.171891417822605	732.0205358823401
1919	2011-10-05T08:52:01	33.783517	-127.909667	CN11ID	226.30349261250404	0.541256232926005	0.0307015162734027	7.1966185939824525																	7.1966185939824525	732.0394597892882
1920	2011-10-05T08:55:01	33.783282	-127.9095	CN11ID	224.02174309650684	0.539423216960166	0.0304339933849161	7.100710536024189																	7.100710536024189	732.0698415695383
1921	2011-10-05T08:58:01	33.782975	-127.909167	CN11ID	222.64851230512485	0.537236548313742	0.0301166696388946	6.977123873212888																	6.977123873212888	732.1158536469729
1922	2011-10-05T09:01:02	33.782578	-127.909167	CN11ID	225.0500266188779	0.537962802779377	0.0302219509964915	7.0688294715457225																	7.0688294715457225	732.1600465355507
1923	2011-10-05T09:04:02	33.782403	-127.908833	CN11ID	220.9599663308704	0.537236548313742	0.0301166696388946	6.900983153363137																	6.900983153363137	732.1965765030344
1924	2011-10-05T09:07:02	33.782028000000004	-127.909	CN11ID	223.4880230368503	0.537236548313742	0.0301166696388946	6.982147686893202																	6.982147686893202	732.241088220468
1925	2011-10-05T09:10:03	33.781725	-127.908833	CN11ID	220.546570456308	0.535426768863847	0.0298556014324031	6.860112230867412																	6.860112230867412	732.2781879721755
1926	2011-10-05T09:13:03	33.781492	-127.909	CN11ID	217.02463356801124	0.536148488274564	0.0299596873208804	6.746454604977847																	6.746454604977847	732.3083784361545
1927	2011-10-05T09:16:03	33.781278	-127.9085	CN11ID	223.22387791798423	0.537236548313742	0.0301166696388946	6.999008883936469																	6.999008883936469	732.3604130642012
1928	2011-10-05T09:19:03	33.78109	-127.9085	CN11ID	221.39449907848046	0.537236548313742	0.0301166696388946	6.9232903216207715																	6.9232903216207715	732.3813406789436
1929	2011-10-05T09:22:03	33.780873	-127.908667	CN11ID	219.72725696294307	0.537962802779377	0.0302219509964915	6.909073703885973																	6.909073703885973	732.4100155605416
1930	2011-10-05T09:25:04	33.780712	-127.908833	CN11ID	220.1962652730767	0.53578752769446	0.0299076089184613	6.8451360679409685																	6.8451360679409685	732.4336184418332
1931	2011-10-05T09:28:04	33.780705	-127.908833	CN11ID	219.3211933190627	0.53578752769446	0.0299076089184613	6.815480168052202																	6.815480168052202	732.4343976615315
1932	2011-10-05T09:31:04	33.780615000000004	-127.909	CN11ID	221.65640621070648	0.537236548313742	0.0301166696388946	6.9080358380158255																	6.9080358380158255	732.4528128336134
1933	2011-10-05T09:34:04	33.780428	-127.909	CN11ID	223.68409410816125	0.537236548313742	0.0301166696388946	6.970448653190331																	6.970448653190331	732.4736291312563
1934	2011-10-05T09:37:05	33.780277000000005	-127.908833	CN11ID	221.94124316946133	0.536148488274564	0.0299596873208804	6.90805561054038																	6.90805561054038	732.4964608563301
1935	2011-10-05T09:40:05	33.780105	-127.908833	CN11ID	223.33569054174984	0.535426768863847	0.0298556014324031	6.939181701922996																	6.939181701922996	732.5156073974779
1936	2011-10-05T09:43:05	33.779973	-127.908833	CN11ID	220.86999704729232	0.536510310532341	0.0300118900437908	6.8827575385947135																	6.8827575385947135	732.5303012546375
1937	2011-10-05T09:46:05	33.779787	-127.909	CN11ID	225.65536331738807	0.53578752769446	0.0299076089184613	7.022456202306608																	7.022456202306608	732.5561362697795
1938	2011-10-05T09:49:06	33.779632	-127.908833	CN11ID	220.29071961006264	0.535063030091575	0.0298034078856861	6.845293302412924																	6.845293302412924	732.5792978424047
1939	2011-10-05T09:52:06	33.779542	-127.908667	CN11ID	225.78969541367425	0.535426768863847	0.0298556014324031	7.0238918173966445																	7.0238918173966445	732.5976356117122
1940	2011-10-05T09:55:06	33.779453000000004	-127.908833	CN11ID	221.6963671197823	0.53289477410688	0.0294928555823862	6.823489979466123																	6.823489979466123	732.615912816046
1941	2011-10-05T09:58:06	33.77943	-127.908667	CN11ID	222.26679723943198	0.533616645205419	0.0295958738927892	6.861108213090468																	6.861108213090468	732.6314838970378
1942	2011-10-05T10:01:07	33.779443	-127.908667	CN11ID	223.5797098532016	0.534338149209604	0.0296993933921497	6.902249618824035																	6.902249618824035	732.6329310193339
1943	2011-10-05T10:04:07	33.779367	-127.908167	CN11ID	222.93168169367814	0.534338149209604	0.0296993933921497	6.888228139455537																	6.888228139455537	732.6799607308791
1944	2011-10-05T10:07:07	33.77938	-127.908333	CN11ID	222.99344733274404	0.534700157561144	0.0297513386376071	6.892015428463128																	6.892015428463128	732.695387914648
1945	2011-10-05T10:10:07	33.779422	-127.9085	CN11ID	220.06479526515312	0.533616645205419	0.0295958738927892	6.79823433603606																	6.79823433603606	732.711531429093
1946	2011-10-05T10:13:07	33.779383	-127.908167	CN11ID	221.3554489491773	0.5311007460406111	0.0292373644368212	6.731201365674765																	6.731201365674765	732.7426466208577
1947	2011-10-05T10:16:07	33.77929	-127.908333	CN11ID	224.481930486227	0.531818401419	0.0293392463079689	6.8697802090006475																	6.8697802090006475	732.7611689882747
1948	2011-10-05T10:19:08	33.779207	-127.908167	CN11ID	222.13840157455203	0.5321763371781629	0.0293903273627673	6.789466229693388																	6.789466229693388	732.7790929818391
1949	2011-10-05T10:22:08	33.77906	-127.908167	CN11ID	218.11373067699887	0.5303863257028699	0.0291359637660758	6.631045490459691																	6.631045490459691	732.7954565954936
1950	2011-10-05T10:28:08	33.77895	-127.908	CN11ID	221.63007630922272	0.531459235804929	0.029288246390534997	6.7598030428718685																	6.7598030428718685	732.8151719138029
1951	2011-10-05T10:31:09	33.778887	-127.907667	CN11ID	222.06775281305462	0.5321763371781629	0.0293903273627673	6.7990719668361566																	6.7990719668361566	732.8467709687053
1952	2011-10-05T10:34:09	33.778692	-127.907667	CN11ID	220.61294759533413	0.5294928858820984	0.029009514847646	6.678796817208215																	6.678796817208215	732.8684778031452
1953	2011-10-05T10:37:09	33.77856	-127.9075	CN11ID	222.96943127485144	0.531459235804929	0.029288246390534997	6.7884619592512285																	6.7884619592512285	732.8898007536258
1954	2011-10-05T10:40:09	33.778523	-127.9075	CN11ID	217.2328867622919	0.530030391067928	0.0290854444725761	6.578119222472153																	6.578119222472153	732.8939194863142
1955	2011-10-05T10:43:10	33.778490000000005	-127.907167	CN11ID	223.50898256908425	0.529313733445548	0.0289842253456924	6.746728387888657																	6.746728387888657	732.9249488577658
1956	2011-10-05T10:46:10	33.77851500000001	-127.907333	CN11ID	222.4109282244104	0.5303863257028699	0.0291359637660758	6.736652041294639																	6.736652041294639	732.9405582561923
1957	2011-10-05T10:49:10	33.778413	-127.907	CN11ID	221.78441374512585	0.529313733445548	0.0289842253456924	6.6852014425140425																	6.6852014425140425	732.9733949677554
1958	2011-10-05T10:52:10	33.77822800000001	-127.906833	CN11ID	221.44402900658253	0.528599681570339	0.0288834284118589	6.666645779692647																	6.666645779692647	732.9991410248529
1959	2011-10-05T10:55:10	33.778113	-127.906333	CN11ID	224.79243965608882	0.527887517696549	0.0287830843680242	6.749576464769127																	6.749576464769127	733.0471426885608
1960	2011-10-05T10:58:11	33.77793	-127.906167	CN11ID	216.83743796895686	0.526821233836397	0.0286333852550577	6.482238241622598																	6.482238241622598	733.0726552367605
1961	2011-10-05T11:01:11	33.777648	-127.905833	CN11ID	222.3895076174985	0.527175814668171	0.0286831660291791	6.651419533145825																	6.651419533145825	733.1167060615268
1962	2011-10-05T11:04:11	33.7774	-127.9055	CN11ID	222.170736525637	0.524693186938854	0.0283358585447793	6.576774403924679																	6.576774403924679	733.1580760499545
1963	2011-10-05T11:07:11	33.777152	-127.905333	CN11ID	221.22872071048408	0.525756308669743	0.0284843004538734	6.555665937246661																	6.555665937246661	733.1897129416623
1964	2011-10-05T11:10:12	33.776948	-127.904833	CN11ID	219.8395750160637	0.524693186938854	0.0283358585447793	6.493247429799792																	6.493247429799792	733.2412495567534
1965	2011-10-05T11:13:12	33.77678	-127.904333	CN11ID	221.2706431302792	0.5243395788511339	0.0282865993614149	6.5097006977146075																	6.5097006977146075	733.291150308914
1966	2011-10-05T11:16:12	33.776703000000005	-127.904167	CN11ID	221.29782715061089	0.5243395788511339	0.0282865993614149	6.523399801535125																	6.523399801535125	733.3087397238412
1967	2011-10-05T11:19:12	33.776596999999995	-127.904	CN11ID	218.1072395535801	0.5225772587862921	0.028041948927787	6.388184437023377																	6.388184437023377	733.3281819626883
1968	2011-10-05T11:22:13	33.776423	-127.9035	CN11ID	217.12052518640468	0.522225181074098	0.0279933230005062	6.334011720317108																	6.334011720317108	733.3783370233239
1969	2011-10-05T11:25:13	33.776275	-127.902833	CN11ID	219.4890789896272	0.521873941832996	0.0279448128755977	6.4209181714236365																	6.4209181714236365	733.442214541373
1970	2011-10-05T11:28:13	33.776148	-127.902833	CN11ID	215.14851158043484	0.520121534060361	0.0277033558673485	6.223260692752619																	6.223260692752619	733.4563518130337
1971	2011-10-05T11:31:13	33.776062	-127.903	CN11ID	217.07589320148887	0.521873941832996	0.0279448128755977	6.320872566336558																	6.320872566336558	733.4745292810165
1972	2011-10-05T11:34:13	33.775978	-127.902667	CN11ID	217.48231367060848	0.521873941832996	0.0279448128755977	6.351018488019937																	6.351018488019937	733.5067289249216
1973	2011-10-05T11:37:14	33.775847	-127.902167	CN11ID	216.50317005107576	0.5208245981220629	0.0277999282656054	6.292867344219159																	6.292867344219159	733.5552371251175
1974	2011-10-05T11:40:14	33.775703	-127.9015	CN11ID	216.6370119087984	0.520121534060361	0.0277033558673485	6.256700960899956																	6.256700960899956	733.6190016535626
1975	2011-10-05T11:43:14	33.77554	-127.9015	CN11ID	212.05247683430463	0.5204726470064099	0.0277515845012754	6.115476777046951																	6.115476777046951	733.6371463408125
1976	2011-10-05T11:46:14	33.775382	-127.901167	CN11ID	213.2391586542436	0.520121534060361	0.0277033558673485	6.183433363672679																	6.183433363672679	733.6726250158232
1977	2011-10-05T11:49:15	33.775243	-127.900833	CN11ID	213.25326977192668	0.521173970781568	0.0278481389304242	6.1580539569000265																	6.1580539569000265	733.7071869184031
1978	2011-10-05T11:52:15	33.774993	-127.900667	CN11ID	216.16204399636158	0.5192474906056379	0.0275833004139373	6.215709836383272																	6.215709836383272	733.7389736423389
1979	2011-10-05T11:55:15	33.774775	-127.900333	CN11ID	214.2877538353653	0.518723452433566	0.0275115831871648	6.161382292757758																	6.161382292757758	733.7782675610249
1980	2011-10-05T11:58:15	33.774595	-127.9	CN11ID	217.09723035295207	0.518026520815967	0.0274163747499116	6.225061648189699																	6.225061648189699	733.8150221083572
1981	2011-10-05T12:01:16	33.774367	-127.900333	CN11ID	212.88281839968812	0.518723452433566	0.0275115831871648	6.121028831237044																	6.121028831237044	733.8549417318803
1982	2011-10-05T12:04:16	33.774225	-127.900333	CN11ID	210.52593521565444	0.518374571195413	0.0274639222163712	6.0247221526242765																	6.0247221526242765	733.8707487600363
1983	2011-10-05T12:07:16	33.77415	-127.9	CN11ID	214.68868675818047	0.5204726470064099	0.0277515845012754	6.1997513576801015																	6.1997513576801015	733.9026725043773
1984	2011-10-05T12:10:16	33.774093	-127.899667	CN11ID	211.2231408066065	0.518723452433566	0.0275115831871648	6.058147888401928																	6.058147888401928	733.934131759288
1985	2011-10-05T12:13:16	33.773975	-127.8995	CN11ID	212.8951771029793	0.5169853304898471	0.0272743631328359	6.0602555186966525																	6.0602555186966525	733.954412873099
1986	2011-10-05T12:16:17	33.773632	-127.899667	CN11ID	213.6553874361351	0.516292096995177	0.0271801748210469	6.0628540025303845																	6.0628540025303845	733.9956030764959
1987	2011-10-05T12:19:17	33.773428	-127.8995	CN11ID	209.8430515672185	0.518374571195413	0.0274639222163712	6.003575458570843																	6.003575458570843	734.0230707249766
1988	2011-10-05T12:22:17	33.773298	-127.8995	CN11ID	210.1807993667176	0.516638300517548	0.0272272128328542	5.95684468398324																	5.95684468398324	734.0375419479374
1989	2011-10-05T12:25:17	33.773435	-127.899	CN11ID	214.8630519365236	0.515255652942874	0.0270395431642101	6.082499142657392																	6.082499142657392	734.0862564040773
1990	2011-10-05T12:28:18	33.772978	-127.899333	CN11ID	210.58777697739328	0.516638300517548	0.0272272128328542	5.95164656963918																	5.95164656963918	734.1457324220848
1991	2011-10-05T12:31:18	33.772545	-127.899667	CN11ID	210.3171512699829	0.513529118441993	0.0268063862874745	5.905911540619049																	5.905911540619049	734.2029900434613
1992	2011-10-05T12:34:18	33.772483	-127.899333	CN11ID	212.6952722420424	0.516292096995177	0.0271801748210469	6.0290921620343925																	6.0290921620343925	734.234657129146
1993	2011-10-05T12:37:18	33.772088000000004	-127.899167	CN11ID	214.60773805762017	0.514218038307651	0.0268993314693238	6.0582184938011325																	6.0582184938011325	734.2812331545986
1994	2011-10-05T12:40:18	33.77264	-127.898333	CN11ID	210.62175544073258	0.51249718039119	0.0266677008275274	5.914701550569093																	5.914701550569093	734.3798804572192
1995	2011-10-05T12:43:19	33.771997	-127.898667	CN11ID	212.3588737378622	0.513529118441993	0.0268063862874745	5.941734050185354																	5.941734050185354	734.4578447289989
1996	2011-10-05T12:46:19	33.771678	-127.898667	CN11ID	212.6803251006727	0.513529118441993	0.0268063862874745	5.943407326490639																	5.943407326490639	734.4933548838004
1997	2011-10-05T12:49:19	33.771622	-127.898333	CN11ID	212.54137933428768	0.515255652942874	0.0270395431642101	5.988971292395848																	5.988971292395848	734.5248834486391
1998	2011-10-05T12:52:19	33.77142	-127.898	CN11ID	212.49298429060158	0.51249718039119	0.0266677008275274	5.915371785927542																	5.915371785927542	734.5630292874029
[truncated: 2,804 more rows]
