# Supplementary material for: Understanding opposing predictions of Prochlorococcus in a changing climate
Source: Nat Commun. 2023 Mar 15;14:1445. doi: 10.1038/s41467-023-36928-9 (PMC10017810; doi:10.1038/s41467-023-36928-9)
Supplement: Supplementary file 4 — Supplementary Code [file 41467_2023_36928_MOESM4_ESM.zip › Supplemental Code/Cruises/CN12ID.csv]

	time	lat	lon	cruise	prochloro_abundance	prochloro_diameter	prochloro_carbon_content	prochloro_biomass	synecho_abundance	synecho_diameter	synecho_carbon_content	synecho_biomass	croco_abundance	croco_diameter	croco_carbon_content	croco_biomass	picoeuk_abundance	picoeuk_diameter	picoeuk_carbon_content	picoeuk_biomass	unknown_abundance	unknown_diameter	unknown_carbon_content	unknown_biomass	total_biomass	distance
0	2012-09-11T03:16:48	36.796667	-121.84695	CN12ID	6.806989863189701	0.7586698120056379	0.0733697618645365	0.4964804752393509																	0.4964804752393509	0.0
1	2012-09-11T03:19:48	36.796667	-121.84695	CN12ID	3.3667791746225686	0.7474821675217509	0.0706109625483063	0.2497475717336969																	0.2497475717336969	0.0
2	2012-09-11T03:22:48	36.796667	-121.846933	CN12ID	3.3573356228479767	0.766051115360363	0.0752257979036974	0.25899787784183703																	0.25899787784183703	0.0015153625356071373
3	2012-09-11T03:25:48	36.796667	-121.846933	CN12ID	2.827400937538433	0.7920489974006609	0.08199016248568185	0.2302109974944627																	0.2302109974944627	0.0015153625356071373
4	2012-09-11T03:31:49	36.796667	-121.846933	CN12ID	8.369185378626161	0.717549012276004	0.0635449403944804	0.5492487077725505																	0.5492487077725505	0.0015153625356071373
5	2012-09-11T03:34:49	36.796683	-121.84695	CN12ID	9.312119822818968	0.7015039596679139	0.0599429891940554	0.5930170491817199																	0.5930170491817199	0.0038538548461826906
6	2012-09-11T03:37:49	36.796667	-121.846933	CN12ID	10.444434658761775	0.7193865603686664	0.06396534059608805	0.6957329822080883																	0.6957329822080883	0.0061923471567582435
7	2012-09-11T03:40:50	36.796667	-121.846933	CN12ID	10.510800256251255	0.6851773851986961	0.0564096597028313	0.6521743353613992																	0.6521743353613992	0.0061923471567582435
8	2012-09-11T03:43:50	36.796667	-121.846933	CN12ID	9.281328329789284	0.698708889564315	0.0593285513606921	0.5790583495174442																	0.5790583495174442	0.0061923471567582435
9	2012-09-11T03:52:50	36.796667	-121.84695	CN12ID	8.770672553916361	0.7170252385107595	0.06342513779371335	0.5727935640304278																	0.5727935640304278	0.007707709692365381
10	2012-09-11T04:34:53	36.7552	-121.960167	CN12ID	6.307668947840259	0.758104613863389	0.0732289875613785	0.4642540860038921																	0.4642540860038921	11.107792101951711
11	2012-09-11T04:46:55	36.743167	-121.994567	CN12ID	5.185537661578084	0.7609266321156221	0.0739343028613631	0.36431981361661375																	0.36431981361661375	14.45570908403053
12	2012-09-11T04:49:55	36.740683	-122.002767	CN12ID	5.062133651400619	0.7558530105179305	0.07266908393820179	0.3628241326401109																	0.3628241326401109	15.237690418253882
13	2012-09-11T04:52:55	36.737817	-122.01145	CN12ID	4.6235330073785486	0.751931692687565	0.0717003862012885	0.3274419305139755																	0.3274419305139755	16.0753940026575
14	2012-09-11T04:55:55	36.735433	-122.018383	CN12ID	5.039660047498295	0.7452702519848341	0.0700730844021202	0.3533788085182086																	0.3533788085182086	16.748409384909216
15	2012-09-11T04:58:55	36.734817	-122.019933	CN12ID	5.46162969852324	0.7458265220497344	0.07020880042262526	0.3839886816124053																	0.3839886816124053	16.90275436453369
16	2012-09-11T05:01:56	36.734883	-122.020033	CN12ID	5.460515223062475	0.736511089472588	0.0679678992741034	0.3848173369888568																	0.3848173369888568	16.914311316230513
17	2012-09-11T05:04:56	36.735033	-122.02	CN12ID	5.371243670095364	0.7422463005798949	0.0693419294619351	0.3683142905982039																	0.3683142905982039	16.931266419936414
18	2012-09-11T05:07:56	36.735083	-122.020017	CN12ID	5.6639754367942405	0.746104454012129	0.07027652940669199	0.4003310640737784																	0.4003310640737784	16.937035194337174
19	2012-09-11T05:10:56	36.73513300000001	-122.020083	CN12ID	4.408236430632439	0.741421337899066	0.0691430792917117	0.3174799157957859																	0.3174799157957859	16.94513742066254
20	2012-09-11T05:13:57	36.73515	-122.02005	CN12ID	5.81499482776127	0.750267941971244	0.07129463039280315	0.3967903901638272																	0.3967903901638272	16.948637130279366
21	2012-09-11T08:03:07	36.6478	-122.33915	CN12ID	2.865133655991265	0.766624894578792	0.0753710689644084	0.2229026004269153																	0.2229026004269153	47.04587179136976
22	2012-09-11T08:06:07	36.645133	-122.348267	CN12ID	2.975051742042919	0.7869940350555781	0.08064700215678	0.22099398458765085																	0.22099398458765085	47.912576048265294
23	2012-09-11T08:09:07	36.64255	-122.356833	CN12ID	2.3715350052408635	0.809297186188482	0.0866763644207183	0.1899376783505213																	0.1899376783505213	48.729907061099595
24	2012-09-11T08:12:07	36.64035	-122.364367	CN12ID	1.9920117478682355	0.751931692687565	0.0717003862012885	0.15226765989950464																	0.15226765989950464	49.44601566726792
25	2012-09-11T08:15:08	36.6377	-122.373367	CN12ID	2.7044025073716087	0.7825767051371729	0.07948521851753576	0.20567600370712388																	0.20567600370712388	50.30232900529334
26	2012-09-11T08:18:08	36.635667	-122.380533	CN12ID	1.96448136465814	0.8139246938925926	0.08796187072615916	0.15748157965551																	0.15748157965551	50.98125839982245
27	2012-09-11T08:21:08	36.63315	-122.38935	CN12ID	2.3352616107404223	0.797739015792418	0.0835185022526641	0.19051174890435246																	0.19051174890435246	51.81721145904479
28	2012-09-11T08:24:09	36.630967	-122.396967	CN12ID	3.0285400225693264	0.7890704551684441	0.08119694270646853	0.2393280412910068																	0.2393280412910068	52.539730388854075
29	2012-09-11T08:27:09	36.6287	-122.405517	CN12ID	2.3955676998485282	0.7793469735671391	0.0786407176024154	0.18875232748252904																	0.18875232748252904	53.34413464334074
30	2012-09-11T08:30:09	36.626867	-122.4137	CN12ID	2.585845155208188	0.7793469735671391	0.0786407176024154	0.1925745647596156																	0.1925745647596156	54.10310622128894
31	2012-09-11T08:33:09	36.62585	-122.419	CN12ID	2.1092953855855554	0.7564163201801429	0.0728086237030044	0.154588316657289																	0.154588316657289	54.58993711943018
32	2012-09-11T08:36:10	36.625433	-122.419833	CN12ID	2.5695546827025484	0.7752697014809309	0.0775833280980606	0.19803665775557705																	0.19803665775557705	54.67764582332322
33	2012-09-11T08:39:10	36.625033	-122.419817	CN12ID	3.077244105525058	0.778761339889645	0.0784883417629857	0.23459471217366776																	0.23459471217366776	54.72219560087683
34	2012-09-11T08:42:10	36.624717	-122.419883	CN12ID	2.588131603688675	0.770640806716888	0.0763941165084711	0.19440671532916906																	0.19440671532916906	54.75786256209109
35	2012-09-11T08:45:10	36.62525	-122.420167	CN12ID	2.672930625618004	0.762059919876951	0.0742185259110708	0.1925800829906847																	0.1925800829906847	54.822391866498926
36	2012-09-11T08:48:10	36.625717	-122.420017	CN12ID	3.0258831003597506	0.7654787025939169	0.0750808728052008	0.2254803117847218																	0.2254803117847218	54.87607638023365
37	2012-09-11T08:51:10	36.6259	-122.419633	CN12ID	2.7977441535197074	0.769489422144314	0.0760996987757975	0.20641436802296925																	0.20641436802296925	54.91597438266192
38	2012-09-11T08:54:11	36.625883	-122.419433	CN12ID	2.669315407181934	0.755852338958877	0.0726689175835327	0.19585629051801265																	0.19585629051801265	54.933941779610976
39	2012-09-11T08:57:11	36.625933	-122.419167	CN12ID	2.6032730211935866	0.789070819261006	0.08119730739810804	0.20745493341334265																	0.20745493341334265	54.958348604926435
40	2012-09-11T09:00:11	36.626067	-122.41905	CN12ID	2.713418992789469	0.770064683480813	0.0762466505814839	0.20440794424789893																	0.20440794424789893	54.976562759895906
41	2012-09-11T09:03:12	36.6261	-122.4189	CN12ID	3.189199935676536	0.790557598404008	0.0815924267781628	0.25081890674747537																	0.25081890674747537	54.990457702814254
42	2012-09-11T09:06:12	36.6262	-122.418967	CN12ID	2.7099318488589184	0.7849310610434674	0.0801036842631002	0.21031954741564327																	0.21031954741564327	55.00309661623661
43	2012-09-11T09:09:12	36.6262	-122.418883	CN12ID	2.690450845924627	0.7764290261967149	0.0778833284586545	0.2059262625434106																	0.2059262625434106	55.01060092038333
44	2012-09-11T09:12:12	36.626217	-122.418983	CN12ID	2.696391349885962	0.7917507979547029	0.0819104264257074	0.21302560590391653																	0.21302560590391653	55.01973284453416
45	2012-09-11T09:15:12	36.6262	-122.419	CN12ID	2.4086492446394083	0.749704237245928	0.0711537711746338	0.1775358167448906																	0.1775358167448906	55.022159298209026
46	2012-09-11T09:18:13	36.62618300000001	-122.418967	CN12ID	2.657816335465108	0.784926961990269	0.08010158766999635	0.20469219553181145																	0.20469219553181145	55.025662518579104
47	2012-09-11T09:21:13	36.626167	-122.419	CN12ID	2.5947775384421203	0.7947399107742891	0.0827107428320096	0.1995499555278384																	0.1995499555278384	55.02910688169941
48	2012-09-11T09:24:13	36.626133	-122.419117	CN12ID	2.5258824720741075	0.7712183052625021	0.0765419344630861	0.1905430828153772																	0.1905430828153772	55.04022344014726
49	2012-09-11T09:27:13	36.626167	-122.4191	CN12ID	2.623766213800025	0.784631891088968	0.0800239700002648	0.1989952662359762																	0.1989952662359762	55.04430156576526
50	2012-09-11T09:30:14	36.6262	-122.419067	CN12ID	2.562731731489789	0.7697770528125636	0.07617317467864071	0.1882111380257858																	0.1882111380257858	55.049011741146316
51	2012-09-11T09:33:14	36.626133	-122.41915	CN12ID	2.540899383256524	0.7887735328870945	0.08111824841925369	0.19613778272590432																	0.19613778272590432	55.059528737622884
52	2012-09-11T09:36:14	36.626133	-122.4191	CN12ID	2.3734474766078	0.763766158057745	0.0746481608531988	0.17941297919150326																	0.17941297919150326	55.063995589213064
53	2012-09-11T09:39:14	36.62615	-122.41915	CN12ID	2.4096620067278014	0.7603615516943051	0.0737927882981958	0.17909127454865956																	0.17909127454865956	55.068846764459245
54	2012-09-11T09:42:15	36.626133	-122.419167	CN12ID	2.8844296418961552	0.7770107650165291	0.0780338659684133	0.2188451162267752																	0.2188451162267752	55.071273218960435
55	2012-09-11T09:45:15	36.62615	-122.419117	CN12ID	3.145377600902627	0.762059919876951	0.0742185259110708	0.2252375386584101																	0.2252375386584101	55.07612439420664
56	2012-09-11T09:48:15	36.62615	-122.419167	CN12ID	2.5322500174013816	0.7626273103964549	0.0743613962299718	0.18787435330487345																	0.18787435330487345	55.08059124481159
57	2012-09-11T09:51:15	36.62615	-122.41915	CN12ID	2.9781559756498837	0.7749797152201159	0.0775085343465773	0.22831032507805604																	0.22831032507805604	55.08210997401592
58	2012-09-11T09:54:15	36.626133	-122.419167	CN12ID	3.2999450817541933	0.7793469735671391	0.0786407176024154	0.25551681520499125																	0.25551681520499125	55.08453642851711
59	2012-09-11T09:57:16	36.626167	-122.41915	CN12ID	2.384199372267046	0.7781788692918341	0.07833729178541435	0.18433947714066884																	0.18433947714066884	55.08861455413511
60	2012-09-11T10:00:16	36.62615	-122.419133	CN12ID	2.5079409291403683	0.796236800289603	0.08311318693834435	0.1969907322332847																	0.1969907322332847	55.09104100842682
61	2012-09-11T10:03:16	36.62615	-122.419133	CN12ID	2.2416772059493866	0.7654787025939169	0.0750808728052008	0.16508626933616444																	0.16508626933616444	55.09104100842682
62	2012-09-11T10:06:16	36.62615	-122.41915	CN12ID	2.656957435745823	0.7793469735671391	0.0786407176024154	0.19977990686203176																	0.19977990686203176	55.09255973763243
63	2012-09-11T10:09:17	36.62615	-122.419133	CN12ID	2.3057788801145858	0.7799340052573029	0.0787934571903149	0.1732387359270887																	0.1732387359270887	55.094078466838035
64	2012-09-11T10:12:17	36.626167	-122.419117	CN12ID	2.3475002546587693	0.766624894578792	0.0753710689644084	0.17564569771574226																	0.17564569771574226	55.09645002837741
65	2012-09-11T10:15:17	36.62615	-122.41915	CN12ID	2.3297309452644197	0.7929450194497042	0.08222975135416999	0.1845314826536648																	0.1845314826536648	55.09995324981121
66	2012-09-11T10:18:17	36.62615	-122.419167	CN12ID	2.6794715836707512	0.7683412412595	0.0758074079156049	0.19608090089405025																	0.19608090089405025	55.10147197901554
67	2012-09-11T10:21:17	36.62618300000001	-122.419133	CN12ID	2.2223226601228223	0.7947399107742891	0.0827107428320096	0.17988695937141666																	0.17988695937141666	55.10623858048179
68	2012-09-11T10:24:18	36.62618300000001	-122.4191	CN12ID	2.7551432169092323	0.7758493638388231	0.07773332827835755	0.21249862221774526																	0.21249862221774526	55.109186700618885
69	2012-09-11T10:27:18	36.626167	-122.419117	CN12ID	2.294992197804877	0.779933702290455	0.0787938675827182	0.17864258458261656																	0.17864258458261656	55.11152737574744
70	2012-09-11T10:30:18	36.62618300000001	-122.419117	CN12ID	1.996574830782172	0.7764290261967149	0.0778833284586545	0.15134480967611755																	0.15134480967611755	55.11330844934434
71	2012-09-11T10:33:18	36.626133	-122.419083	CN12ID	1.6948240103100705	0.759797817008835	0.073651610751165	0.12053563595516928																	0.12053563595516928	55.119649182219774
72	2012-09-11T10:36:18	36.626133	-122.419133	CN12ID	1.8247519048016203	0.7875863266834229	0.0808036558140447	0.14575036954729986																	0.14575036954729986	55.12411603380994
73	2012-09-11T10:39:19	36.626167	-122.419133	CN12ID	1.9993704193728032	0.7654793841928095	0.0750810453743544	0.1489614481307708																	0.1489614481307708	55.12790081519862
74	2012-09-11T10:42:19	36.62615	-122.419183	CN12ID	2.1415585607723133	0.7784723851369159	0.07841366157936411	0.16118491634422893																	0.16118491634422893	55.132751989537326
75	2012-09-11T10:45:19	36.626117	-122.419133	CN12ID	2.1264656549336096	0.7726639375909059	0.0769131814062783	0.16874605735087134																	0.16874605735087134	55.13853533655789
76	2012-09-11T10:48:19	36.626167	-122.41915	CN12ID	2.348117279669463	0.7697777270036265	0.07617374781222436	0.1752693361389296																	0.1752693361389296	55.14430467625854
77	2012-09-11T10:51:19	36.626133	-122.419133	CN12ID	1.894925018744936	0.8059337344307479	0.0857504416378303	0.15283774172430015																	0.15283774172430015	55.148382801877034
78	2012-09-11T10:54:20	36.62615	-122.419133	CN12ID	2.1827869888217704	0.790259602354179	0.0815131790713403	0.17125233233158402																	0.17125233233158402	55.150275192571755
79	2012-09-11T10:57:20	36.626133	-122.419133	CN12ID	2.2330675972658875	0.7775938925512901	0.0781847628382194	0.17441991873184534																	0.17441991873184534	55.1521675832665
80	2012-09-11T11:00:20	36.62615	-122.419167	CN12ID	2.1166765834234678	0.7881801017318921	0.08096086391008635	0.16698467357134128																	0.16698467357134128	55.15574631183522
81	2012-09-11T11:03:20	36.626117	-122.419167	CN12ID	1.8071860885555004	0.8083771100450385	0.0864221538089178	0.15178482562016565																	0.15178482562016565	55.159419776125276
82	2012-09-11T11:06:21	36.62615	-122.419133	CN12ID	1.8032964484982403	0.8074586316589729	0.0861689730830958	0.15052941057146146																	0.15052941057146146	55.16418637841965
83	2012-09-11T11:09:21	36.626133	-122.419167	CN12ID	2.4945831084847865	0.763196055378938	0.0745046076059596	0.1891870917515057																	0.1891870917515057	55.167765106988384
84	2012-09-11T11:12:21	36.626133	-122.419167	CN12ID	2.3933258933033748	0.7825767051371729	0.07948521851753576	0.18855873940282414																	0.18855873940282414	55.167765106988384
85	2012-09-11T11:15:21	36.626133	-122.41915	CN12ID	2.4182978617745983	0.80076008728488	0.0843370062913603	0.19909451095176026																	0.19909451095176026	55.16928383652769
86	2012-09-11T11:18:21	36.62615	-122.41915	CN12ID	1.8310237107360487	0.7881800322176621	0.0809606834316983	0.1464570532689978																	0.1464570532689978	55.171176227222425
87	2012-09-11T11:21:21	36.626167	-122.41915	CN12ID	1.9844290261374644	0.8001677739891919	0.0841795090779345	0.15507178329958474																	0.15507178329958474	55.173068617916364
88	2012-09-11T11:24:22	36.626133	-122.41915	CN12ID	2.4627015464729065	0.7764290261967149	0.0778833284586545	0.19018305644641																	0.19018305644641	55.176853399305045
89	2012-09-11T11:27:22	36.626133	-122.419167	CN12ID	2.0870803412997465	0.8022783525756679	0.0847498957998025	0.17128132714415184																	0.17128132714415184	55.178372128844366
90	2012-09-11T11:30:22	36.62615	-122.41915	CN12ID	2.3180600590178093	0.77410956991931	0.0772844283494705	0.17872959722159928																	0.17872959722159928	55.18079858334556
91	2012-09-11T11:33:23	36.62615	-122.419117	CN12ID	2.31503332985094	0.7929450194497042	0.08222975135416999	0.18993643161884347																	0.18993643161884347	55.18374670474617
92	2012-09-11T11:36:23	36.626117	-122.419133	CN12ID	2.240789522020549	0.7899616063043501	0.0814339313645178	0.17743732333999607																	0.17743732333999607	55.1876884686676
93	2012-09-11T11:39:23	36.626167	-122.419167	CN12ID	2.3590732069176927	0.7770107650165291	0.0780338659684133	0.17390878390584796																	0.17390878390584796	55.19402920184368
94	2012-09-11T11:42:23	36.626133	-122.419117	CN12ID	2.0535241321608444	0.7744089538061745	0.07736522265711615	0.15463077533244804																	0.15463077533244804	55.199883885822096
95	2012-09-11T11:45:23	36.626133	-122.419167	CN12ID	2.4156357562445887	0.7793469735671391	0.0786407176024154	0.1859075185849239																	0.1859075185849239	55.20435073741226
96	2012-09-11T11:48:24	36.62615	-122.41915	CN12ID	2.122595718485344	0.7852220328915699	0.0801792053397279	0.16647621392498668																	0.16647621392498668	55.20677719191345
97	2012-09-11T11:51:24	36.625233	-122.423267	CN12ID	2.853755442464652	0.7816920056121609	0.079252684832774	0.21708394863056246																	0.21708394863056246	55.588482149845255
98	2012-09-11T11:54:24	36.621583	-122.4307	CN12ID	2.525615525777693	0.7899654150861826	0.08143555492870284	0.1972267463192766																	0.1972267463192766	56.36698640841714
99	2012-09-11T11:57:24	36.6179	-122.438367	CN12ID	4.085096197077114	0.7712183052625021	0.0765419344630861	0.3060950254372915																	0.3060950254372915	57.1653062385295
100	2012-09-11T12:18:26	36.59235	-122.490833	CN12ID	4.229430305628633	0.7712183052625021	0.0765419344630861	0.31224295901473315																	0.31224295901473315	62.648974070644435
101	2012-09-11T12:21:26	36.5891	-122.497917	CN12ID	3.975142330742084	0.7712189945588275	0.07654211089707665	0.2977357064143371																	0.2977357064143371	63.378199246352914
102	2012-09-11T12:24:26	36.58545	-122.505883	CN12ID	4.352952617526135	0.768914647290365	0.0759533791159776	0.316880736191236																	0.316880736191236	64.19798856013138
103	2012-09-11T12:27:27	36.581683	-122.514117	CN12ID	5.230363210331225	0.7816920056121609	0.079252684832774	0.4003424521325874																	0.4003424521325874	65.04506911743043
104	2012-09-11T12:30:27	36.578533	-122.521017	CN12ID	5.107104071413524	0.77410956991931	0.0772844283494705	0.3793592002295876																	0.3793592002295876	65.75456805478484
105	2012-09-11T12:36:27	36.570733	-122.537767	CN12ID	6.898406787984806	0.7735307925248099	0.0771354716901205	0.5259959271259568																	0.5259959271259568	67.48548950083347
106	2012-09-11T12:39:27	36.567033	-122.545617	CN12ID	7.5858700356735875	0.77410956991931	0.0772844283494705	0.5731447722032526																	0.5731447722032526	68.29923740339997
107	2012-09-11T12:42:28	36.563517	-122.553183	CN12ID	7.964482221802465	0.7790541567283921	0.07856452968270056	0.6138784939115848																	0.6138784939115848	69.08076241205653
108	2012-09-11T12:45:28	36.559983	-122.560783	CN12ID	7.707199692226277	0.7864031539669141	0.0804907215693193	0.6013097131894198																	0.6013097131894198	69.86594892767495
109	2012-09-11T12:48:28	36.556117	-122.569217	CN12ID	7.233211012713696	0.7875863266834229	0.0808036558140447	0.5608231923169504																	0.5608231923169504	70.73423470088197
110	2012-09-11T12:51:29	36.5527	-122.57655	CN12ID	6.556764610931963	0.778177100895461	0.0783363288057612	0.5047154722408895																	0.5047154722408895	71.49228962647621
111	2012-09-11T12:54:29	36.54885	-122.584767	CN12ID	6.343630101441259	0.7864031539669141	0.0804907215693193	0.4962898433349186																	0.4962898433349186	72.34293834180497
112	2012-09-11T12:57:29	36.544917	-122.59315	CN12ID	5.813074399398111	0.782868087031357	0.0795603663694204	0.4531374522260396																	0.4531374522260396	73.21109749732577
113	2012-09-11T13:03:29	36.539183	-122.60535	CN12ID	6.3145007552940084	0.7816920056121609	0.079252684832774	0.4887338275613934																	0.4887338275613934	74.47518427283453
114	2012-09-11T13:06:30	36.53523300000001	-122.6137	CN12ID	5.755309851295108	0.7834558203949209	0.0797146075171835	0.4468201038685063																	0.4468201038685063	75.34183550802697
115	2012-09-11T13:09:30	36.531217	-122.62205	CN12ID	5.942240393204213	0.784631891088968	0.0800239700002648	0.458970851310824																	0.458970851310824	76.21227029839199
116	2012-09-11T13:12:30	36.527817	-122.629183	CN12ID	5.447843271761403	0.784631891088968	0.0800239700002648	0.4254987370547951																	0.4254987370547951	76.9541189288441
117	2012-09-11T13:15:30	36.52415	-122.6369	CN12ID	4.851007086814228	0.784631891088968	0.0800239700002648	0.37720096375962897																	0.37720096375962897	77.75608718165581
118	2012-09-11T13:18:31	36.520917	-122.643717	CN12ID	4.113059753852953	0.770064683480813	0.0762466505814839	0.29986698160766306																	0.29986698160766306	78.46419018659094
119	2012-09-11T13:21:31	36.5178	-122.6504	CN12ID	4.4837978919722925	0.7614930614852979	0.074076155245185	0.32708411126749737																	0.32708411126749737	79.15544629898447
120	2012-09-11T13:24:31	36.514317	-122.6576	CN12ID	4.458660651173321	0.7790541567283921	0.07856452968270056	0.3378637140242902																	0.3378637140242902	79.90727500100644
121	2012-09-11T13:27:31	36.510633	-122.66515	CN12ID	4.397679006375422	0.783161953713139	0.07963748694330194	0.3361463630606489																	0.3361463630606489	80.69750250335815
122	2012-09-11T13:30:31	36.507067	-122.672483	CN12ID	4.189062614690569	0.7692020347173395	0.07602653894588755	0.3087259265664388																	0.3087259265664388	81.46434476885331
123	2012-09-11T13:33:31	36.504	-122.679033	CN12ID	3.665369764754024	0.7651955263182685	0.07500961490880359	0.2652859970276769																	0.2652859970276769	82.14260776830223
124	2012-09-11T13:36:32	36.500633	-122.686167	CN12ID	3.588379676057325	0.7629116828876965	0.0744330019179657	0.25682043740229066																	0.25682043740229066	82.88285958084514
125	2012-09-11T13:42:32	36.493917	-122.7006	CN12ID	4.007321471767427	0.758104613863389	0.0732289875613785	0.2805942496963159																	0.2805942496963159	84.37518173169006
126	2012-09-11T13:45:33	36.4907	-122.707383	CN12ID	4.024981200453111	0.7643376216739408	0.0747920567877972	0.29043973915528737																	0.29043973915528737	85.07996419427279
127	2012-09-11T13:48:33	36.488	-122.71325	CN12ID	4.075190964691647	0.7654787025939169	0.0750808728052008	0.2947650184515795																	0.2947650184515795	85.68496957674601
128	2012-09-11T13:51:33	36.48455	-122.720967	CN12ID	4.060860442081959	0.7654787025939169	0.0750808728052008	0.2934137282006652																	0.2934137282006652	86.47522579916051
129	2012-09-11T13:54:33	36.48125	-122.7285	CN12ID	3.7904387507118207	0.76576490897714	0.0751533353544491	0.2710004324664569																	0.2710004324664569	87.24302910398853
130	2012-09-11T13:57:33	36.477983	-122.735883	CN12ID	3.6688281983943463	0.7626273103964549	0.0743613962299718	0.26010745031281624																	0.26010745031281624	87.99731705116287
131	2012-09-11T14:00:34	36.47505	-122.742567	CN12ID	3.7221476699740648	0.762059919876951	0.0742185259110708	0.2644188841955877																	0.2644188841955877	88.67889142531065
132	2012-09-11T14:03:34	36.47155	-122.75005	CN12ID	4.425393057008142	0.772377369518601	0.0768386217449512	0.32403476797890435																	0.32403476797890435	89.45379208634931
133	2012-09-11T14:06:34	36.467933	-122.757783	CN12ID	3.8653188776348513	0.7620601859408765	0.0742187757375784	0.2798800498365737																	0.2798800498365737	90.2546127432537
134	2012-09-11T14:09:34	36.46465	-122.764367	CN12ID	3.763188172142256	0.76576490897714	0.0751533353544491	0.2726761315665921																	0.2726761315665921	90.9481282824247
135	2012-09-11T14:12:35	36.460717	-122.771667	CN12ID	3.7585138163505625	0.7589526184299935	0.0734402656411027	0.26997695860832605																	0.26997695860832605	91.73476234411119
136	2012-09-11T14:15:35	36.458417	-122.775283	CN12ID	4.304627859367514	0.7669117086070985	0.0754437882700847	0.3149180723410873																	0.3149180723410873	92.14750712806514
137	2012-09-11T14:18:35	36.45903300000001	-122.77685	CN12ID	4.360710678770434	0.762059919876951	0.0742185259110708	0.31464181246879336																	0.31464181246879336	92.30366282072204
138	2012-09-11T14:21:35	36.458933	-122.7767	CN12ID	4.116445343008165	0.7643369055415005	0.0747922268491051	0.2971261610111389																	0.2971261610111389	92.32110610078259
139	2012-09-11T14:24:36	36.4589	-122.776817	CN12ID	4.268797317599845	0.7550090517638786	0.07246002342682875	0.30315411917221663																	0.30315411917221663	92.33220661091316
140	2012-09-11T14:27:36	36.459	-122.777017	CN12ID	4.153964816271891	0.766051115360363	0.0752257979036974	0.3071732204590072																	0.3071732204590072	92.35329079665674
141	2012-09-11T14:30:36	36.459083	-122.777117	CN12ID	4.390442434553573	0.769489422144314	0.0760996987757975	0.318211091495365																	0.318211091495365	92.36615632470287
142	2012-09-11T14:33:36	36.45915	-122.77705	CN12ID	4.4917652491637154	0.7614930614852979	0.074076155245185	0.3251042050717777																	0.3251042050717777	92.37572751807645
143	2012-09-11T14:36:36	36.459067	-122.77715	CN12ID	4.028809941230318	0.7606440919049635	0.07386354557977945	0.2916342483793949																	0.2916342483793949	92.38859304074016
144	2012-09-11T14:39:37	36.459067	-122.777133	CN12ID	4.426031780288814	0.7555710199072976	0.07259923087846595	0.31434717818320085																	0.31434717818320085	92.39011505576755
145	2012-09-11T14:42:37	36.459067	-122.7771	CN12ID	4.201436255182307	0.764907653025256	0.0749362928450114	0.3014345464223019																	0.3014345464223019	92.39306955552681
146	2012-09-11T14:45:37	36.459117	-122.77715	CN12ID	4.235411268264601	0.7578226878003635	0.0731587680364053	0.3006162058131849																	0.3006162058131849	92.40021223803595
147	2012-09-11T14:48:37	36.459117	-122.777117	CN12ID	4.215182557358147	0.7626273103964549	0.0743613962299718	0.2991219984324598																	0.2991219984324598	92.40316673589152
148	2012-09-11T14:51:37	36.459083	-122.777117	CN12ID	3.9680811083076937	0.7626273103964549	0.0743613962299718	0.2848580143632588																	0.2848580143632588	92.406951517281
149	2012-09-11T14:54:38	36.459117	-122.77705	CN12ID	3.923256721945232	0.7564163201801429	0.0728086237030044	0.28145307563339783																	0.28145307563339783	92.41404425296312
150	2012-09-11T14:57:38	36.459067	-122.77715	CN12ID	4.561428769460412	0.7460981583276816	0.07027389915311591	0.3193793255272039																	0.3193793255272039	92.4245863319123
151	2012-09-11T15:00:38	36.459083	-122.777133	CN12ID	4.227626063497743	0.7634811067183415	0.0745763842295792	0.3001969810056522																	0.3001969810056522	92.42692914057231
152	2012-09-11T15:03:39	36.4591	-122.777083	CN12ID	4.143804147955324	0.7651931778095865	0.0750085828251061	0.3049984936723464																	0.3049984936723464	92.43178921408148
153	2012-09-11T15:06:39	36.459067	-122.777133	CN12ID	4.00630804836847	0.766624894578792	0.0753710689644084	0.2916366576613473																	0.2916366576613473	92.43758002715029
154	2012-09-11T15:09:39	36.4591	-122.7771	CN12ID	3.9315003186089936	0.763196055378938	0.0745046076059596	0.28641582862056736																	0.28641582862056736	92.4422941978094
155	2012-09-11T15:12:39	36.4591	-122.777133	CN12ID	4.33009007608669	0.7626273103964549	0.0743613962299718	0.31123122755504723																	0.31123122755504723	92.4452486963114
156	2012-09-11T15:15:39	36.459083	-122.77715	CN12ID	4.0795389557806185	0.7683412412595	0.0758074079156049	0.29438025815108976																	0.29438025815108976	92.44767720837055
157	2012-09-11T15:18:39	36.459117	-122.777133	CN12ID	4.090447190723924	0.7612107357856279	0.0740056571046333	0.2950309511776327																	0.2950309511776327	92.45175655855628
158	2012-09-11T15:21:40	36.459083	-122.777133	CN12ID	4.0736321186531965	0.759797817008835	0.073651610751165	0.2869687349944965																	0.2869687349944965	92.45554133994577
159	2012-09-11T15:24:40	36.459183	-122.777183	CN12ID	4.078118515969842	0.7651931778095865	0.0750085828251061	0.29487727965539845																	0.29487727965539845	92.46753942801728
160	2012-09-11T15:27:40	36.45915	-122.777217	CN12ID	4.356061060679642	0.770640806716888	0.0763941165084711	0.31745755098570044																	0.31745755098570044	92.47231021779238
161	2012-09-11T15:30:40	36.459117	-122.7772	CN12ID	4.050241280188877	0.7626273103964549	0.0743613962299718	0.29152202118866666																	0.29152202118866666	92.47628650571718
162	2012-09-11T15:33:40	36.459117	-122.777217	CN12ID	4.076306172645701	0.768914647290365	0.0759533791159776	0.2980219529975843																	0.2980219529975843	92.47780851976322
163	2012-09-11T15:36:41	36.459133	-122.777183	CN12ID	4.057424104161209	0.772377369518601	0.0768386217449512	0.29285309548066																	0.29285309548066	92.48133532118344
164	2012-09-11T15:39:41	36.459167	-122.777117	CN12ID	3.959547576569503	0.7603615516943051	0.0737927882981958	0.28406206071747																	0.28406206071747	92.48835249801942
165	2012-09-11T15:42:41	36.459167	-122.777167	CN12ID	3.8295088780208726	0.7680552210256866	0.07573459613021516	0.2767003314341794																	0.2767003314341794	92.49282900703345
166	2012-09-11T15:45:41	36.459117	-122.77725	CN12ID	3.780881084220686	0.7651931778095865	0.0750085828251061	0.2757026316395397																	0.2757026316395397	92.50211332779915
167	2012-09-11T15:48:42	36.459117	-122.777233	CN12ID	3.9714720755092783	0.766051115360363	0.0752257979036974	0.2906010356554205																	0.2906010356554205	92.50363534184393
168	2012-09-11T15:51:42	36.45915	-122.7772	CN12ID	3.6957030082527584	0.758104613863389	0.0732289875613785	0.2646943403985666																	0.2646943403985666	92.50834951130993
169	2012-09-11T15:54:42	36.459117	-122.777233	CN12ID	4.097143449676382	0.7683412412595	0.0758074079156049	0.2951256118083224																	0.2951256118083224	92.51306368077593
170	2012-09-11T15:57:43	36.459133	-122.777167	CN12ID	3.9731762572568536	0.766051115360363	0.0752257979036974	0.28816429441298885																	0.28816429441298885	92.51923526454729
171	2012-09-11T16:00:43	36.459167	-122.777233	CN12ID	4.108355849641391	0.759797817008835	0.073651610751165	0.29453004166288355																	0.29453004166288355	92.5262524413833
172	2012-09-11T16:03:43	36.459133	-122.777217	CN12ID	4.1186655426193175	0.758670019358869	0.0733698784895237	0.29095126586311915																	0.29095126586311915	92.53029923990611
173	2012-09-11T16:06:43	36.459083	-122.777233	CN12ID	3.8024234695401535	0.7581052868714879	0.0732291551879843	0.2763976146539248																	0.2763976146539248	92.536046478552
174	2012-09-11T16:09:43	36.459083	-122.77725	CN12ID	4.062706778065496	0.767483861713639	0.0755891459602932	0.2952706670582554																	0.2952706670582554	92.53756849326409
175	2012-09-11T16:12:44	36.459117	-122.77715	CN12ID	4.073222509461252	0.7677692007918729	0.0756617843448254	0.29505105581868074																	0.29505105581868074	92.54728863937734
176	2012-09-11T16:15:44	36.459117	-122.777217	CN12ID	3.733341345831049	0.757540761737338	0.0730885485114321	0.2667488258224709																	0.2667488258224709	92.55328716532243
177	2012-09-11T16:18:44	36.459083	-122.777217	CN12ID	3.5480609104741845	0.770064683480813	0.0762466505814839	0.26024682496812795																	0.26024682496812795	92.55707194671191
178	2012-09-11T16:21:45	36.459133	-122.777217	CN12ID	3.8226599852274337	0.7491496571608309	0.0710178853932554	0.2650706499113311																	0.2650706499113311	92.56263780169672
179	2012-09-11T16:24:45	36.457517	-122.7813	CN12ID	4.29694595792427	0.7712183052625021	0.0765419344630861	0.3139051193949843																	0.3139051193949843	92.97005750502329
180	2012-09-11T16:27:45	36.45453300000001	-122.787167	CN12ID	4.680145535936717	0.757540761737338	0.0730885485114321	0.33644368614203884																	0.33644368614203884	93.59156513804214
181	2012-09-11T16:30:45	36.450767	-122.79445	CN12ID	3.782287071404043	0.7606440919049635	0.07386354557977945	0.2745750389997329																	0.2745750389997329	94.36679673116699
182	2012-09-11T16:36:46	36.4435	-122.808567	CN12ID	3.7886939313610912	0.7717971824007671	0.0766901052856822	0.27674032099377216																	0.27674032099377216	95.86756949938595
183	2012-09-11T16:39:46	36.440117	-122.8151	CN12ID	3.8250048212632586	0.7623436151367029	0.0742899610705213	0.2787176921834509																	0.2787176921834509	96.56332718896529
184	2012-09-11T16:42:46	36.436433	-122.82225	CN12ID	4.3888240687150875	0.766051115360363	0.0752257979036974	0.32039338597114964																	0.32039338597114964	97.32370644562022
185	2012-09-11T16:45:47	36.432683	-122.8294	CN12ID	3.3900465268310667	0.7680552210256866	0.07573459613021516	0.2473213382417949																	0.2473213382417949	98.08809881969908
186	2012-09-11T16:48:47	36.428967	-122.8365	CN12ID	3.6890528613072036	0.7703527450988505	0.0763203835449775	0.2742114261142454																	0.2742114261142454	98.84669904979721
187	2012-09-11T16:51:47	36.42563300000001	-122.842817	CN12ID	3.5671018205773826	0.7773023287839095	0.07810931440331635	0.27287022758183244																	0.27287022758183244	99.52335388235431
188	2012-09-11T16:54:47	36.421833	-122.849933	CN12ID	3.864641874909591	0.7735307925248099	0.0771354716901205	0.2913977104066308																	0.2913977104066308	100.28833516541744
189	2012-09-11T16:57:47	36.41793300000001	-122.85735	CN12ID	3.3318266986494938	0.7799342463762585	0.07879359231861105	0.25096708937983303																	0.25096708937983303	101.08198342451449
190	2012-09-11T17:00:48	36.4147	-122.8634	CN12ID	3.1676585091091924	0.7735307925248099	0.0771354716901205	0.2389833432796689																	0.2389833432796689	101.7325498094272
191	2012-09-11T17:03:48	36.410917	-122.870717	CN12ID	3.5124861841151502	0.7764290261967149	0.0778833284586545	0.2630131192935268																	0.2630131192935268	102.51164848425276
192	2012-09-11T17:06:48	36.40743300000001	-122.878283	CN12ID	3.4226180807188533	0.7735307925248099	0.0771354716901205	0.25273986324947																	0.25273986324947	103.29257967304304
193	2012-09-11T17:09:48	36.404017	-122.885667	CN12ID	3.253661631259753	0.76007968435157	0.0737221995246804	0.2363785648810737																	0.2363785648810737	104.05562645648388
194	2012-09-11T17:12:48	36.400683	-122.89275	CN12ID	4.407347210041425	0.752489215345622	0.07183774052155499	0.3103957023564508																	0.3103957023564508	104.79078894763457
195	2012-09-11T17:15:49	36.397633	-122.899217	CN12ID	4.366119077472276	0.764051889865843	0.074720108820498	0.3229605631369799																	0.3229605631369799	105.46237060827605
196	2012-09-11T17:18:49	36.393883	-122.907	CN12ID	3.945209073373207	0.7717971824007671	0.0766901052856822	0.2928211149790666																	0.2928211149790666	106.2751424797461
197	2012-09-11T18:13:01	36.3333	-123.03075	CN12ID	24.614089520697533	0.7735307925248099	0.0771354716901205	1.892839786576232																	1.892839786576232	119.25725132809588
198	2012-09-11T18:16:01	36.330983	-123.038333	CN12ID	26.69981623444901	0.7715077438316345	0.07661601987438416	2.0502928054664222																	2.0502928054664222	119.98453929898314
199	2012-09-11T18:19:01	36.334967	-123.0341	CN12ID	24.64052606187202	0.772377369518601	0.0768386217449512	1.8894285099891244																	1.8894285099891244	120.56829860803022
200	2012-09-11T18:22:01	36.33895	-123.025483	CN12ID	25.328551432519685	0.77410956991931	0.0772844283494705	1.9491336583799463																	1.9491336583799463	121.45916380673134
201	2012-09-11T18:25:02	36.343	-123.01685	CN12ID	25.40416620913493	0.772953393485422	0.0769868697702174	1.9618670830187768																	1.9618670830187768	122.35496932524174
202	2012-09-11T18:28:02	36.346467	-123.009517	CN12ID	23.558510213017712	0.770064683480813	0.0762466505814839	1.8142753434801893																	1.8142753434801893	123.11736229899105
203	2012-09-11T18:31:02	36.3507	-123.000567	CN12ID	24.427525590718776	0.773242093005116	0.07706117073016895	1.8836094983809963																	1.8836094983809963	124.04792042298523
204	2012-09-11T18:34:02	36.354667	-122.992017	CN12ID	25.51051835966941	0.77410956991931	0.0772844283494705	1.9773685676479																	1.9773685676479	124.93255520377356
205	2012-09-11T18:37:03	36.358283	-122.9843	CN12ID	25.428010277429728	0.7764290261967149	0.0778833284586545	1.9978104885108907																	1.9978104885108907	125.73295319014187
206	2012-09-11T18:40:03	36.362433	-122.975367	CN12ID	25.09531066582093	0.763196055378938	0.0745046076059596	1.8984626971242504																	1.8984626971242504	126.6574415562538
207	2012-09-11T18:43:03	36.3665	-122.96675	CN12ID	24.711703554756426	0.776138849490672	0.0778082389558917	1.9237411157094595																	1.9237411157094595	127.55276170434759
208	2012-09-11T18:46:03	36.370517	-122.958117	CN12ID	24.847052720245987	0.7689153317019071	0.0759535533457012	1.884354279640229																	1.884354279640229	128.44648707091014
209	2012-09-11T18:49:03	36.374067	-122.950433	CN12ID	24.437060144276252	0.7643376216739408	0.0747920567877972	1.8424471450123416																	1.8424471450123416	129.2405266365183
210	2012-09-11T18:52:04	36.378083	-122.9415	CN12ID	22.542474035193163	0.7793469735671391	0.0786407176024154	1.750128477041747																	1.750128477041747	130.15751103694998
211	2012-09-11T18:55:04	36.381933	-122.9328	CN12ID	17.15097117511346	0.7811060646912651	0.0790993934024507	1.3293497969843695																	1.3293497969843695	131.04723900966042
212	2012-09-11T18:58:04	36.385667	-122.924517	CN12ID	14.39462651966372	0.7564163201801429	0.0728086237030044	1.066317770414903																	1.066317770414903	131.89799090952792
213	2012-09-11T19:01:04	36.38945	-122.916183	CN12ID	13.081542638875316	0.744170876577718	0.0698066382969442	0.9355861346404593																	0.9355861346404593	132.75536787927965
214	2012-09-11T19:04:04	36.3932	-122.908417	CN12ID	10.162763676461404	0.708430960594548	0.0614818597942066	0.666437532355598																	0.666437532355598	133.56686715952887
215	2012-09-11T19:16:05	36.410267	-122.876133	CN12ID	8.525559050648893	0.669831534777237	0.0532074395705324	0.5174162693871174																	0.5174162693871174	137.02752679694666
216	2012-09-11T19:19:06	36.413967	-122.869017	CN12ID	7.471628593876848	0.661963963970736	0.0516100635160979	0.432887610389326																	0.432887610389326	137.78648943616952
217	2012-09-11T19:22:06	36.418	-122.86055	CN12ID	7.4852627373358525	0.646602257379058	0.0485764695023721	0.4270692134042008																	0.4270692134042008	138.66786991289578
218	2012-09-11T19:25:06	36.421667	-122.852483	CN12ID	7.610867442056736	0.6570305317689871	0.0506240906200633	0.4325490432242021																	0.4325490432242021	139.49780165931102
219	2012-09-11T19:28:06	36.425067	-122.845067	CN12ID	7.569000876922878	0.6570288065214069	0.05062310503240875	0.4352024216362471																	0.4352024216362471	140.2623211056137
220	2012-09-11T19:31:07	36.429067	-122.83655	CN12ID	7.010251371934178	0.669831534777237	0.0532074395705324	0.4191740192395968																	0.4191740192395968	141.14560759612613
221	2012-09-11T19:34:06	36.4331	-122.827883	CN12ID	6.882641924240277	0.6643378902882221	0.05208977253785105	0.4106542028932924																	0.4106542028932924	142.0423214698669
222	2012-09-11T19:37:07	36.436567	-122.820383	CN12ID	6.896617628382509	0.6982002510146511	0.0592174234600365	0.4294122717313192																	0.4294122717313192	142.8169893430782
223	2012-09-11T19:41:21	36.4424	-122.808017	CN12ID	8.345091352512895	0.6876589384596961	0.0569382879589412	0.5074264528305972																	0.5074264528305972	144.1007207781976
224	2012-09-11T19:44:21	36.445933	-122.800567	CN12ID	8.138009522802397	0.6530659701890991	0.0498392089855533	0.4735940899900958																	0.4735940899900958	144.8751448604191
225	2012-09-11T19:47:21	36.44985	-122.79225	CN12ID	7.8722696584356475	0.692147464539372	0.0579020407436877	0.4846129812970241																	0.4846129812970241	145.73813111256462
226	2012-09-11T19:50:21	36.4537	-122.784117	CN12ID	8.383763323533403	0.6530659701890991	0.0498392089855533	0.4716721243452839																	0.4716721243452839	146.58310149037862
227	2012-09-11T19:53:22	36.455533	-122.78	CN12ID	9.625236916380526	0.6413618495113629	0.047567152651175997	0.5248523486937172																	0.5248523486937172	147.00442420125503
228	2012-09-11T19:56:22	36.4574	-122.776517	CN12ID	9.385873327702187	0.6226669119908375	0.04407206083088355	0.4876408072452704																	0.4876408072452704	147.37917729529815
229	2012-09-11T19:59:22	36.459183	-122.776233	CN12ID	9.366469637154887	0.6343777480094879	0.0462420908132802	0.5050557921480099																	0.5050557921480099	147.5792777598715
230	2012-09-11T20:02:22	36.459517	-122.776083	CN12ID	9.386090086899578	0.634826058788324	0.046326793303324	0.5108945540028207																	0.5108945540028207	147.61880872430882
231	2012-09-11T20:05:22	36.459733	-122.7764	CN12ID	9.386048379394182	0.624414730610559	0.044391790172048695	0.4974766975741968																	0.4974766975741968	147.65600567481545
232	2012-09-11T20:08:23	36.459517	-122.776817	CN12ID	9.03051054111385	0.6146637152055145	0.042625189233980704	0.4709713140738795																	0.4709713140738795	147.70041237612
233	2012-09-11T20:11:23	36.459183	-122.776817	CN12ID	9.528244788052024	0.623321874515886	0.0441913883414969	0.512527432520822																	0.512527432520822	147.73759228741662
234	2012-09-11T20:14:23	36.458983	-122.776867	CN12ID	9.774309069605053	0.6237585704583299	0.0442714143263659	0.5236717559721393																	0.5236717559721393	147.76030129540288
235	2012-09-11T20:17:23	36.4592	-122.77695	CN12ID	9.469881600700118	0.626835001485194	0.0448370733762468	0.5014650679643902																	0.5014650679643902	147.78557426771786
236	2012-09-11T20:20:23	36.459083	-122.777033	CN12ID	8.988628973473684	0.621575253523345	0.0438727073354012	0.4738232131843955																	0.4738232131843955	147.80056916915785
237	2012-09-11T20:23:24	36.459	-122.777167	CN12ID	8.331051992937024	0.651673975338607	0.0495654662958748	0.4755062932158061																	0.4755062932158061	147.81571164435172
238	2012-09-11T20:26:24	36.459133	-122.777117	CN12ID	8.446869843742608	0.660076133268219	0.0512312019429698	0.4840351207257969																	0.4840351207257969	147.83117878273376
239	2012-09-11T20:29:24	36.459083	-122.77715	CN12ID	8.366720829610463	0.646143820852177	0.04848764686872885	0.4751981606247209																	0.4751981606247209	147.83748019537828
240	2012-09-11T20:32:24	36.459067	-122.777217	CN12ID	8.251246068645145	0.6753818311832095	0.0543529327322499	0.481200009441001																	0.481200009441001	147.8437375570941
241	2012-09-11T20:35:24	36.459117	-122.777183	CN12ID	8.009229193128375	0.648901601366772	0.0490233841105779	0.4547432504487825																	0.4547432504487825	147.85008144034524
242	2012-09-11T20:38:25	36.459083	-122.777217	CN12ID	7.774287082546192	0.648441282314395	0.04893370796000498	0.43063134264450176																	0.43063134264450176	147.8549384642536
243	2012-09-11T20:41:25	36.459117	-122.777167	CN12ID	8.098930678366692	0.6802584394647099	0.0553707067943144	0.4807180493755349																	0.4807180493755349	147.86080052342643
244	2012-09-11T20:44:25	36.459083	-122.777183	CN12ID	8.291940034519818	0.659605832581098	0.0511370468403632	0.4670489866865515																	0.4670489866865515	147.8648473222762
245	2012-09-11T20:47:26	36.459083	-122.7772	CN12ID	8.776201461344531	0.6553940787581735	0.05029889358193194	0.493282637376939																	0.493282637376939	147.86636933698827
246	2012-09-11T20:50:26	36.4591	-122.777233	CN12ID	7.822349110227486	0.645228296761332	0.0483103702577307	0.44151727903480975																	0.44151727903480975	147.86987792728362
247	2012-09-11T20:53:26	36.459083	-122.77715	CN12ID	8.413700959213383	0.660547556647467	0.0513255818107009	0.4777734974136881																	0.4777734974136881	147.8775461138249
248	2012-09-11T20:56:26	36.459133	-122.777183	CN12ID	8.121550324233594	0.6598409829246585	0.0511841243916665	0.4680044273772274																	0.4680044273772274	147.88384752646886
249	2012-09-11T20:59:26	36.4591	-122.7772	CN12ID	7.683058895547508	0.6619645275700071	0.0516101769676027	0.4569638342291277																	0.4569638342291277	147.88782381452089
250	2012-09-11T21:02:27	36.459083	-122.7772	CN12ID	8.480680228539224	0.6876589384596961	0.0569382879589412	0.510347173845303																	0.510347173845303	147.8897162052156
251	2012-09-11T21:05:27	36.459083	-122.777183	CN12ID	8.18774367033061	0.639323342783078	0.0471781117438018	0.4528163978354114																	0.4528163978354114	147.8912382199277
252	2012-09-11T21:08:27	36.459117	-122.7772	CN12ID	8.379830958271002	0.6395492979434385	0.04722117980240649	0.4743702483348018																	0.4743702483348018	147.89531757011298
253	2012-09-11T21:11:27	36.4591	-122.777183	CN12ID	8.265677140731464	0.675865699064918	0.0544529783027454	0.4911295797595474																	0.4911295797595474	147.8977460819622
254	2012-09-11T21:14:28	36.459117	-122.777217	CN12ID	8.117920461235899	0.643406588462235	0.0479594163658609	0.4609208056626218																	0.4609208056626218	147.90133038825357
255	2012-09-11T21:17:28	36.459083	-122.7772	CN12ID	8.133228614862446	0.657261955766364	0.0506695279978274	0.4642075273980642																	0.4642075273980642	147.90540973843937
256	2012-09-11T21:26:29	36.4591	-122.777217	CN12ID	8.256503601117114	0.6384213341798575	0.04700655290302415	0.4672182868257894																	0.4672182868257894	147.90783825049851
257	2012-09-11T21:29:29	36.459083	-122.7772	CN12ID	7.565055726018517	0.671033860780381	0.0534542431387482	0.4421316157790284																	0.4421316157790284	147.91026676255763
258	2012-09-11T21:32:29	36.459083	-122.777217	CN12ID	8.007412205025245	0.6805046904541655	0.055422714366270096	0.4780176408118641																	0.4780176408118641	147.91178877727097
259	2012-09-11T21:35:29	36.459083	-122.777167	CN12ID	7.549968973081797	0.65679565727645	0.0505766820669901	0.4367819183939461																	0.4367819183939461	147.91626529113398
260	2012-09-11T21:38:30	36.4591	-122.777167	CN12ID	7.613455175362952	0.660076133268219	0.0512312019429698	0.4348788316691569																	0.4348788316691569	147.91815768182875
261	2012-09-11T21:41:30	36.4591	-122.777183	CN12ID	7.377261982874527	0.6489021507988595	0.04902349114710905	0.4174959922384697																	0.4174959922384697	147.91959016595231
262	2012-09-11T21:44:30	36.45905	-122.7772	CN12ID	7.761097705722202	0.6652872630469151	0.0522811220922602	0.4523323209192567																	0.4523323209192567	147.92536037140562
263	2012-09-11T21:47:30	36.4591	-122.7772	CN12ID	7.866597698577838	0.647062336113647	0.0486656103157525	0.4517469962470631																	0.4517469962470631	147.93092622639043
264	2012-09-11T21:50:30	36.459117	-122.777183	CN12ID	8.034242912484407	0.6734435491510379	0.0539509103016719	0.48238262715467																	0.48238262715467	147.93335473823964
265	2012-09-11T21:53:30	36.4591	-122.777183	CN12ID	7.354354754602082	0.6596063925903191	0.051137158955287004	0.4138090305197924																	0.4138090305197924	147.93524712893438
266	2012-09-11T21:56:31	36.459117	-122.777183	CN12ID	7.818070497924597	0.648441282314395	0.04893370796000498	0.4433190104041264																	0.4433190104041264	147.93713951962908
267	2012-09-11T21:59:31	36.459117	-122.7772	CN12ID	7.598400693475018	0.653763755010949	0.04997663950835599	0.4374939319668161																	0.4374939319668161	147.93866153367387
268	2012-09-11T22:02:31	36.459083	-122.777183	CN12ID	7.772002652717448	0.6605524101571665	0.0513273694193195	0.4432276459149896																	0.4432276459149896	147.94274088385916
269	2012-09-11T22:05:31	36.4591	-122.777183	CN12ID	7.398257290273151	0.6931541170099005	0.05811958623838475	0.4544585207510428																	0.4544585207510428	147.94463327455392
270	2012-09-11T22:08:32	36.4591	-122.7772	CN12ID	8.097465987058772	0.65796710205013	0.0508104793697614	0.4736176454386011																	0.4736176454386011	147.94615528893232
271	2012-09-11T22:11:32	36.459083	-122.777183	CN12ID	7.917427092680107	0.673927514599832	0.0540510296545716	0.478810741210901																	0.478810741210901	147.94858380099066
272	2012-09-11T22:14:32	36.4591	-122.777183	CN12ID	7.769997178511693	0.667668323711037	0.0527651862315611	0.4501623436985438																	0.4501623436985438	147.9504761916854
273	2012-09-11T22:17:32	36.459117	-122.7772	CN12ID	8.066621566314963	0.660547556647467	0.0513255818107009	0.4697019007316983																	0.4697019007316983	147.9529047035346
274	2012-09-11T22:20:32	36.4591	-122.7772	CN12ID	8.469722197803407	0.642496731136319	0.0477846505849216	0.4758896117685424																	0.4758896117685424	147.95479709422938
275	2012-09-11T22:23:33	36.4591	-122.777217	CN12ID	8.521400383795072	0.655393522837494	0.0502987834927685	0.4790705513508552																	0.4790705513508552	147.95631910860902
276	2012-09-11T22:26:33	36.4591	-122.7772	CN12ID	7.585232291925516	0.6662385009625911	0.0524742039844212	0.4390386992673613																	0.4390386992673613	147.95784112298875
277	2012-09-11T22:29:33	36.459183	-122.7773	CN12ID	7.838278877540484	0.67538220736387	0.0543524099477675	0.4532631594108553																	0.4532631594108553	147.9707066430011
278	2012-09-11T22:32:34	36.45915	-122.777283	CN12ID	8.52052280031575	0.6498245510001179	0.049203686567987404	0.4889186745208797																	0.4889186745208797	147.97468293067752
279	2012-09-11T22:35:34	36.45915	-122.777267	CN12ID	8.430421243711413	0.6727196039348349	0.0538015198808619	0.4960972892937949																	0.4960972892937949	147.97611541387744
280	2012-09-11T22:41:34	36.45915	-122.777283	CN12ID	8.401010315918382	0.6683870330887085	0.0529118595011564	0.4939459428634634																	0.4939459428634634	147.97754789707741
281	2012-09-11T22:44:34	36.45915	-122.777267	CN12ID	8.569834393593295	0.659605832581098	0.0511370468403632	0.4944295133966596																	0.4944295133966596	147.9789803802773
282	2012-09-11T22:47:34	36.45915	-122.777283	CN12ID	8.200551811142587	0.65679565727645	0.0505766820669901	0.4711603958705151																	0.4711603958705151	147.98041286347728
283	2012-09-11T22:50:35	36.459133	-122.777283	CN12ID	8.246317191970169	0.649825433462409	0.0492033750998666	0.4637321525096947																	0.4637321525096947	147.98230525417205
284	2012-09-11T22:53:35	36.459133	-122.777283	CN12ID	8.042048617560893	0.647062336113647	0.0486656103157525	0.4539457136836829																	0.4539457136836829	147.98230525417205
285	2012-09-11T22:56:35	36.459183	-122.777283	CN12ID	7.698479702099713	0.659136651912419	0.0510431159676042	0.4436248786149645																	0.4436248786149645	147.98787110915683
286	2012-09-11T22:59:35	36.459133	-122.77725	CN12ID	7.823055121458279	0.6470628852588935	0.04866571671331065	0.44766952571641255																	0.44766952571641255	147.99417252090814
287	2012-09-11T23:05:36	36.459133	-122.777283	CN12ID	7.637940605614514	0.6809931101688039	0.05552519957393976	0.454162119840689																	0.454162119840689	147.99712701815412
288	2012-09-11T23:08:36	36.459133	-122.7772	CN12ID	8.41238204257918	0.667668323711037	0.0527651862315611	0.4827392176827375																	0.4827392176827375	148.00455802637683
289	2012-09-11T23:11:36	36.4607	-122.775733	CN12ID	7.953068104339403	0.6539968633969375	0.0500226279324689	0.4478635448734953																	0.4478635448734953	148.22290923287645
290	2012-09-11T23:14:36	36.456517	-122.769483	CN12ID	8.217419267563328	0.657729367394444	0.0507625955685612	0.4740428897961672																	0.4740428897961672	148.95087629216874
291	2012-09-11T23:17:37	36.455883	-122.766567	CN12ID	7.294715440290156	0.6707927906292745	0.0534050646543061	0.4218884761665233																	0.4218884761665233	149.221327026648
292	2012-09-11T23:20:37	36.455867	-122.766133	CN12ID	6.583069014935522	0.6773232720094811	0.05475643890845295	0.3981220425226489																	0.3981220425226489	149.26022557133948
293	2012-09-11T23:23:37	36.4559	-122.7661	CN12ID	7.441287059034648	0.67538220736387	0.0543524099477675	0.4452986465821713																	0.4452986465821713	149.2649398184074
294	2012-09-11T23:26:38	36.455767	-122.766183	CN12ID	8.16401415211757	0.662437279613853	0.0517053410912809	0.4784016233680995																	0.4784016233680995	149.28150537807278
295	2012-09-11T23:29:38	36.455783	-122.76615	CN12ID	6.651995999712992	0.692147464539372	0.0579020407436877	0.4190626080625496																	0.4190626080625496	149.28495531040616
296	2012-09-11T23:32:38	36.4558	-122.766167	CN12ID	7.461722227523188	0.665764161652129	0.0523776715165925	0.4350156399463731																	0.4350156399463731	149.28738386305702
297	2012-09-11T23:35:38	36.45575	-122.766167	CN12ID	7.330986146428497	0.6393238808940225	0.0471782143101413	0.4117417777658573																	0.4117417777658573	149.29294971804183
298	2012-09-11T23:38:39	36.455767	-122.7662	CN12ID	6.726169240767874	0.6832035072258729	0.0559913821048384	0.41012472705802094																	0.41012472705802094	149.29645841526462
299	2012-09-11T23:41:39	36.455783	-122.766183	CN12ID	7.062967373179937	0.663860689935452	0.0519923571863396	0.41243755314318703																	0.41243755314318703	149.29880126600045
300	2012-09-11T23:44:39	36.45585	-122.766167	CN12ID	7.139102932273853	0.6734441254315355	0.05395102951850995	0.4288463534380573																	0.4288463534380573	149.3063958438781
301	2012-09-11T23:47:40	36.455733	-122.76615	CN12ID	7.472005531784222	0.643406792757316	0.0479593732636781	0.4119307848432466																	0.4119307848432466	149.31950858285703
302	2012-09-11T23:50:40	36.455817	-122.766167	CN12ID	8.146040978800121	0.6468322967463525	0.0486210399090623	0.4642252444411623																	0.4642252444411623	149.32898228999898
303	2012-09-11T23:53:40	36.455783	-122.766183	CN12ID	7.8130216506555525	0.637520066477263	0.0468356019757118	0.4268897376022055																	0.4268897376022055	149.33302911042597
304	2012-09-11T23:56:40	36.455783	-122.766133	CN12ID	7.862227992223103	0.659605832581098	0.0511370468403632	0.4538448388962197																	0.4538448388962197	149.33750581478
305	2012-09-12T00:00:21	36.455783	-122.766167	CN12ID	7.185843376606822	0.650747500633464	0.0493839890253969	0.4121913356357908																	0.4121913356357908	149.34054997373931
306	2012-09-12T00:03:21	36.455767	-122.76615	CN12ID	7.0569696472853325	0.650055259958394	0.049248631679805005	0.3978489070540762																	0.3978489070540762	149.34289282447597
307	2012-09-12T00:06:21	36.455783	-122.766167	CN12ID	7.974323959963621	0.653763755010949	0.04997663950835599	0.4528277771959292																	0.4528277771959292	149.34523567521262
308	2012-09-12T00:12:22	36.455783	-122.76615	CN12ID	7.389830835355098	0.643406792757316	0.0479593732636781	0.4130683071490999																	0.4130683071490999	149.3467577546929
309	2012-09-12T00:15:22	36.455767	-122.766183	CN12ID	7.027484601299036	0.6715141864377421	0.053553068342653	0.4098471793051365																	0.4098471793051365	149.35020768702628
310	2012-09-12T00:18:22	36.4558	-122.76615	CN12ID	7.5673562137566925	0.6314770584489945	0.045698744551293004	0.4162872909219805																	0.4162872909219805	149.3549219364819
311	2012-09-12T00:21:23	36.455767	-122.766167	CN12ID	6.830463668747704	0.6384213273269	0.0470064517993225	0.3707025718028966																	0.3707025718028966	149.35889824957383
312	2012-09-12T00:24:22	36.455767	-122.766183	CN12ID	7.012693879701848	0.648901601366772	0.0490233841105779	0.3882417631997878																	0.3882417631997878	149.36033079526405
313	2012-09-12T00:27:23	36.455783	-122.766117	CN12ID	7.834431284765719	0.655393522837494	0.0502987834927685	0.4393825114894648																	0.4393825114894648	149.36650262343315
314	2012-09-12T00:30:23	36.455783	-122.766167	CN12ID	7.757289607991981	0.6560945900569719	0.0504377327798793	0.44217472437753097																	0.44217472437753097	149.37097932778718
315	2012-09-12T00:33:23	36.455783	-122.76615	CN12ID	7.602922109487518	0.6589018636995225	0.05099646607432445	0.4294443495613127																	0.4294443495613127	149.37250140726746
316	2012-09-12T00:36:24	36.4558	-122.766133	CN12ID	7.551770545068128	0.647062336113647	0.0486656103157525	0.4252444902902557																	0.4252444902902557	149.37492995991752
317	2012-09-12T00:39:24	36.455783	-122.7662	CN12ID	7.319493511951437	0.64158817697932	0.0476105278856921	0.4129065608610317																	0.4129065608610317	149.38122015404244
318	2012-09-12T00:42:24	36.4532	-122.76695	CN12ID	6.4479197594548925	0.6328121745417175	0.0459484342594169	0.3530607354571915																	0.3530607354571915	149.67648958865738
319	2012-09-12T00:45:24	36.450267	-122.759	CN12ID	6.599141497345087	0.6664762367843455	0.0525225854384965	0.3830293072518545																	0.3830293072518545	150.4596269687734
320	2012-09-12T00:51:25	36.44553300000001	-122.744133	CN12ID	6.716160402022308	0.660547556647467	0.0513255818107009	0.3937384040793673																	0.3937384040793673	151.8913737705681
321	2012-09-12T00:54:25	36.4484	-122.739717	CN12ID	8.107583730420703	0.6346013774357825	0.046284432981531454	0.43756400983688537																	0.43756400983688537	152.39952447019942
322	2012-09-12T00:57:25	36.448817	-122.74035	CN12ID	8.265313895948195	0.630809353502694	0.0455741991389605	0.4401766194817928																	0.4401766194817928	152.4727870362919
323	2012-09-12T01:00:25	36.448917	-122.740767	CN12ID	7.6604044773207	0.6384213273269	0.0470064517993225	0.4255061043809838																	0.4255061043809838	152.51175008456727
324	2012-09-12T01:03:25	36.4488	-122.741167	CN12ID	7.238906758350253	0.6316991534754686	0.0457401621053007	0.3882671454022548																	0.3882671454022548	152.54986140393058
325	2012-09-12T01:06:26	36.4487	-122.7416	CN12ID	6.189707672138942	0.676836147766587	0.0546548358099282	0.3593315843928287																	0.3593315843928287	152.590199543528
326	2012-09-12T01:09:26	36.448817	-122.742117	CN12ID	7.0206695639924215	0.660547556647467	0.0513255818107009	0.4064035058728611																	0.4064035058728611	152.63829006476945
327	2012-09-12T01:12:26	36.449483	-122.74285	CN12ID	6.733938072805692	0.6876589384596961	0.0569382879589412	0.4086741998475396																	0.4086741998475396	152.73730601076662
328	2012-09-12T01:27:03	36.43718300000001	-122.7786	CN12ID	7.476017353615353	0.7220272125534609	0.0645728796989519	0.4913345500224691																	0.4913345500224691	156.2191731138428
329	2012-09-12T01:30:03	36.434	-122.786783	CN12ID	7.214351654335092	0.713627110714241	0.0626522113659196	0.4614389327802351																	0.4614389327802351	157.03318214383714
330	2012-09-12T01:33:03	36.43135	-122.793783	CN12ID	6.5075435990932124	0.6994703700891465	0.05949612908896435	0.4105156477294787																	0.4105156477294787	157.72604187971467
331	2012-09-12T01:51:04	36.41258300000001	-122.84015	CN12ID	9.790062258778322	0.720972337076903	0.0643296954372318	0.6505094520180517																	0.6505094520180517	162.37509141080508
332	2012-09-12T01:54:05	36.409417	-122.84775	CN12ID	12.477679575006812	0.7089459192711179	0.0615974695537864	0.7984352136060011																	0.7984352136060011	163.14175039252433
333	2012-09-12T01:57:05	36.406633	-122.854367	CN12ID	12.644111693827169	0.709720729951645	0.0617714334700579	0.8315046481758016																	0.8315046481758016	163.81068081072814
334	2012-09-12T02:00:05	36.403233	-122.862167	CN12ID	17.532341200951606	0.727884904523015	0.0659329600133877	1.1839469720806632																	1.1839469720806632	164.60541345416848
335	2012-09-12T02:03:05	36.400333	-122.868867	CN12ID	19.83591155820612	0.7110175684880621	0.06206276241616501	1.3095056281959971																	1.3095056281959971	165.28700536220674
336	2012-09-12T02:06:05	36.39685	-122.87665	CN12ID	21.47007266485997	0.7089459192711179	0.0615974695537864	1.4199177813452386																	1.4199177813452386	166.08489762350942
337	2012-09-12T02:09:06	36.39385	-122.883317	CN12ID	26.626591896408982	0.7012503388972309	0.0598869697608557	1.7105127440813592																	1.7105127440813592	166.76929265735538
338	2012-09-12T02:12:06	36.39055	-122.890767	CN12ID	29.59171778305933	0.6926498905231209	0.0580106189396224	1.8392417684722442																	1.8392417684722442	167.53126398345296
339	2012-09-12T02:15:06	36.387583	-122.8973	CN12ID	29.971188534864996	0.69516696955393	0.0585560679577917	1.8967330934230664																	1.8967330934230664	168.2034325089671
340	2012-09-12T02:18:07	36.384217	-122.90495	CN12ID	29.62419265794577	0.689652469924765	0.0573650389642133	1.842644084676326																	1.842644084676326	168.98469894561967
341	2012-09-12T02:21:07	36.380867	-122.912483	CN12ID	30.40393029574409	0.696681591752603	0.0588856251413402	1.955365104519165																	1.955365104519165	169.75594409181087
342	2012-09-12T02:27:07	36.374783	-122.926417	CN12ID	35.016492595361555	0.697186604990111	0.0589959609798736	2.239695271665924																	2.239695271665924	171.17658671388145
343	2012-09-12T02:30:07	36.3715	-122.934183	CN12ID	35.559058488149	0.7012503388972309	0.0598869697608557	2.2949212226355318																	2.2949212226355318	171.9627538976072
344	2012-09-12T02:33:07	36.368733	-122.940617	CN12ID	35.26410720705271	0.699722308738646	0.059551163423386996	2.2532618472389094																	2.2532618472389094	172.6165531305915
345	2012-09-12T02:36:08	36.365583	-122.9486	CN12ID	29.181541040475594	0.6992150363966779	0.0594397271213236	1.89702632914972																	1.89702632914972	173.41341577674666
346	2012-09-12T02:39:08	36.362917	-122.955533	CN12ID	34.244362416196445	0.6894047244158386	0.0573117907881216	2.1270156923485226																	2.1270156923485226	174.102110381891
347	2012-09-12T02:42:08	36.359917	-122.963533	CN12ID	30.19509453147085	0.69516696955393	0.0585560679577917	1.9144096200243177																	1.9144096200243177	174.89319691861004
348	2012-09-12T02:45:09	36.357083	-122.97125	CN12ID	33.34495323532997	0.690149143768586	0.0574717895422984	2.0661678625320814																	2.0661678625320814	175.6535327413734
349	2012-09-12T02:48:09	36.354467	-122.978483	CN12ID	33.57326590738939	0.6886570945806795	0.0571516709028369	2.0987856406756165																	2.0987856406756165	176.3643544484652
350	2012-09-12T02:51:09	36.351533	-122.986383	CN12ID	34.24514782235852	0.6809931101688039	0.05552519957393976	2.0664683723750947																	2.0664683723750947	177.144287989664
351	2012-09-12T02:54:09	36.34858300000001	-122.993967	CN12ID	33.19497935689733	0.6734435491510379	0.0539509103016719	1.9735471984377897																	1.9735471984377897	177.8993842640956
352	2012-09-12T02:57:10	36.345917	-123.000833	CN12ID	34.33071234342321	0.6832035072258729	0.0559913821048384	2.11362985162024																	2.11362985162024	178.5827852327105
353	2012-09-12T03:00:10	36.34285	-123.008667	CN12ID	32.968397714649825	0.6851773851986961	0.0564096597028313	2.002692091528314																	2.002692091528314	179.36377754795845
354	2012-09-12T03:03:10	36.339883	-123.0162	CN12ID	32.987801708780324	0.6817301201902429	0.0556801842850347	2.0011834684484198																	2.0011834684484198	180.115656185107
355	2012-09-12T03:06:10	36.337017	-123.0233	CN12ID	31.39460797220293	0.6827119263081479	0.0558874427881177	1.8983246563142733																	1.8983246563142733	180.8277723992855
356	2012-09-12T03:09:10	36.3339	-123.031033	CN12ID	30.010470032049827	0.6822215160876172	0.0557837510022956	1.8208746369208408																	1.8208746369208408	181.6031759116132
357	2012-09-12T03:12:11	36.330783	-123.038767	CN12ID	30.879027973686465	0.676350344947411	0.0545537867324318	1.8534060610036207																	1.8534060610036207	182.3786844362767
358	2012-09-12T03:15:11	36.3276	-123.04655	CN12ID	31.105782145007485	0.675865699064918	0.0544529783027454	1.862848214966501																	1.862848214966501	183.1614485995892
359	2012-09-12T03:18:11	36.32438300000001	-123.054433	CN12ID	30.865994043519784	0.676350344947411	0.0545537867324318	1.8568609459545709																	1.8568609459545709	183.95394879733658
360	2012-09-12T03:21:11	36.321617	-123.061267	CN12ID	32.668549469290966	0.6832035072258729	0.0559913821048384	2.000305589110966																	2.000305589110966	184.63986247149728
361	2012-09-12T03:24:11	36.318333	-123.069467	CN12ID	33.222201132120354	0.684683699193355	0.0563047037948001	2.0514912725966483																	2.0514912725966483	185.4611687222624
362	2012-09-12T03:27:12	36.3154	-123.076867	CN12ID	32.24465520732985	0.6782988507844929	0.0549601987599363	1.9367935859185543																	1.9367935859185543	186.20086094162116
363	2012-09-12T03:30:12	36.312617	-123.08385	CN12ID	33.65161485451579	0.67538220736387	0.0543524099477675	2.018531971381261																	2.018531971381261	186.8996434536526
364	2012-09-12T03:33:12	36.309433	-123.0919	CN12ID	33.72062759810205	0.679279260718088	0.0551652444475055	2.0477439320499387																	2.0477439320499387	187.70403179891983
365	2012-09-12T03:36:12	36.306717	-123.09895	CN12ID	32.398249873526105	0.67538220736387	0.0543524099477675	1.959518564154142																	1.959518564154142	188.40500043612252
366	2012-09-12T03:39:12	36.30365	-123.107033	CN12ID	33.462345274659484	0.67732310497198	0.0547561285397519	2.0271161366892287																	2.0271161366892287	189.2064618429816
367	2012-09-12T03:42:12	36.300417	-123.115083	CN12ID	32.970432169765274	0.6836962616354529	0.0560955695433581	2.019927391475719																	2.019927391475719	190.01334297638076
368	2012-09-12T03:45:13	36.29765	-123.121817	CN12ID	33.195936993983224	0.673927514599832	0.0540510296545716	1.989407258909844																	1.989407258909844	190.69147028245652
369	2012-09-12T03:48:13	36.2943	-123.129917	CN12ID	33.30060190597822	0.678054623518434	0.054909120383457	2.0163584813231235																	2.0163584813231235	191.508282447266
370	2012-09-12T03:51:13	36.293183	-123.132933	CN12ID	33.83519955040452	0.671995658718632	0.0536521294600519	2.0059019515453973																	2.0059019515453973	191.8060809869862
371	2012-09-12T03:54:13	36.293083	-123.134067	CN12ID	31.660653342211212	0.679770213898758	0.0552680385861664	1.9236108336571205																	1.9236108336571205	191.90843230629952
372	2012-09-12T03:57:14	36.293017	-123.1342	CN12ID	33.14106640079668	0.6734435491510379	0.0539509103016719	1.9783064896877816																	1.9783064896877816	191.92244562762008
373	2012-09-12T04:00:14	36.293033	-123.134217	CN12ID	33.65725635676172	0.6782988507844929	0.0549601987599363	2.046469787439954																	2.046469787439954	191.9247905507023
374	2012-09-12T04:06:14	36.29305	-123.134233	CN12ID	33.76805181015254	0.672478280360249	0.0537514270541129	2.007746600300801																	2.007746600300801	191.92716582622367
375	2012-09-12T04:09:14	36.293033	-123.134233	CN12ID	33.14583516767375	0.6817301201902429	0.0556801842850347	2.0274015954493585																	2.0274015954493585	191.92905821691846
376	2012-09-12T04:12:15	36.293067	-123.134183	CN12ID	32.47265589773583	0.676350344947411	0.0545537867324318	1.9672718501535875																	1.9672718501535875	191.93492758489108
377	2012-09-12T04:15:15	36.29305	-123.134217	CN12ID	33.179157998748664	0.6827119263081479	0.0558874427881177	2.039245763269521																	2.039245763269521	191.9385174176165
378	2012-09-12T04:18:15	36.293017	-123.13425	CN12ID	34.67755953505234	0.6778103962523749	0.0548580420069777	2.0962458896097016																	2.0962458896097016	191.94323554801915
379	2012-09-12T04:24:16	36.29305	-123.1342	CN12ID	33.729362707992834	0.6807478305126909	0.0554736200898971	2.0682506430942453																	2.0682506430942453	191.94903375969372
380	2012-09-12T04:27:16	36.292983	-123.134267	CN12ID	33.6634126530644	0.676836147766587	0.0546548358099282	2.029253916472355																	2.029253916472355	191.95861299496838
381	2012-09-12T04:30:16	36.293083	-123.134167	CN12ID	34.53878869128308	0.672478280360249	0.0537514270541129	2.0535670292920023																	2.0535670292920023	191.97291035986046
382	2012-09-12T04:33:17	36.293067	-123.134217	CN12ID	35.291441732539795	0.6805031349887005	0.05542216344210575	2.141867356190505																	2.141867356190505	191.97773706893463
383	2012-09-12T04:36:17	36.293083	-123.134217	CN12ID	34.789835981222474	0.675865699064918	0.0544529783027454	2.092016158943954																	2.092016158943954	191.97951814253
384	2012-09-12T04:39:17	36.293033	-123.1342	CN12ID	34.146661736924074	0.6778103962523749	0.0548580420069777	2.061962359578488																	2.061962359578488	191.9852892066306
385	2012-09-12T04:42:17	36.29305	-123.134267	CN12ID	35.48084549681066	0.6734435491510379	0.0539509103016719	2.1154027896574057																	2.1154027896574057	191.99159138396962
386	2012-09-12T04:45:17	36.293067	-123.1342	CN12ID	35.198425283612664	0.67732310497198	0.0547561285397519	2.1154825287671604																	2.1154825287671604	191.99789356005925
387	2012-09-12T04:48:17	36.293033	-123.134233	CN12ID	35.08243979355428	0.671033860780381	0.0534542431387482	2.083015855027248																	2.083015855027248	192.00269886765233
388	2012-09-12T04:51:18	36.29305	-123.134217	CN12ID	34.954721783401645	0.6734435491510379	0.0539509103016719	2.0969839890761386																	2.0969839890761386	192.0050741431737
389	2012-09-12T05:00:18	36.293017	-123.134233	CN12ID	35.59429729786469	0.674412635360992	0.0541513880103315	2.127883263282039																	2.127883263282039	192.00901814261258
390	2012-09-12T05:03:19	36.29305	-123.1342	CN12ID	35.809831335115156	0.672960736263239	0.0538510293824483	2.126376119719064																	2.126376119719064	192.01373627301518
391	2012-09-12T05:06:19	36.29305	-123.134217	CN12ID	34.71669797062492	0.671995658718632	0.0536521294600519	2.070489962831074																	2.070489962831074	192.0152615400799
392	2012-09-12T05:09:19	36.293033	-123.134217	CN12ID	35.66558381840776	0.6707942698981275	0.0534049482126296	2.128660214159024																	2.128660214159024	192.0171539307746
393	2012-09-12T05:12:19	36.293067	-123.134267	CN12ID	35.2600132805165	0.675865699064918	0.0544529783027454	2.1429358888163237																	2.1429358888163237	192.02302329874732
394	2012-09-12T05:15:19	36.292717	-123.135733	CN12ID	35.835776503127235	0.676593246356999	0.05460431127118	2.1447839497273464																	2.1447839497273464	192.16020440913064
395	2012-09-12T05:18:20	36.289183	-123.14295	CN12ID	34.899734454106785	0.673927514599832	0.0540510296545716	2.1113957233041267																	2.1113957233041267	192.91787518361218
396	2012-09-12T05:21:20	36.285833	-123.150033	CN12ID	34.380176345048014	0.675865699064918	0.0544529783027454	2.0870092236310693																	2.0870092236310693	193.65474606806453
397	2012-09-12T05:24:20	36.282167	-123.157683	CN12ID	34.70924515734719	0.6802584394647099	0.0553707067943144	2.1109092497297834																	2.1109092497297834	194.45333828317862
398	2012-09-12T05:27:20	36.27875	-123.164883	CN12ID	34.69105528819181	0.6761080220061645	0.0545033825175886	2.104954610624792																	2.104954610624792	195.20308928805642
399	2012-09-12T05:30:20	36.275033	-123.17285	CN12ID	33.58380729525175	0.674412635360992	0.0541513880103315	2.003302219648059																	2.003302219648059	196.02914602868526
400	2012-09-12T05:33:21	36.27153300000001	-123.180467	CN12ID	34.596131744490236	0.6756239532143941	0.05440269412525645	2.0836046372327504																	2.0836046372327504	196.815962930616
401	2012-09-12T05:36:21	36.26835	-123.187383	CN12ID	34.93920602691655	0.6703139130152155	0.05330626628950775	2.0675767469174997																	2.0675767469174997	197.53067312186988
402	2012-09-12T05:39:21	36.264817	-123.195017	CN12ID	34.423300955029724	0.6736855318754351	0.05400096997812175	2.0540483097097577																	2.0540483097097577	198.32068923827458
403	2012-09-12T05:42:22	36.260967	-123.203033	CN12ID	34.64279065568489	0.676836147766587	0.0546548358099282	2.0926892144437725																	2.0926892144437725	199.1581457088081
404	2012-09-12T05:45:21	36.257433	-123.210417	CN12ID	35.66805242380357	0.6782988507844929	0.0549601987599363	2.153409206375442																	2.153409206375442	199.9288933910812
405	2012-09-12T05:48:22	36.25365	-123.218467	CN12ID	35.24929195941464	0.6775667506121775	0.0548070852733648	2.137053995536767																	2.137053995536767	200.76525162477563
406	2012-09-12T05:51:22	36.25033300000001	-123.22555	CN12ID	34.17641581561416	0.673927514599832	0.0540510296545716	2.0428458464270336																	2.0428458464270336	201.50052030912983
407	2012-09-12T05:54:22	36.246767	-123.233133	CN12ID	34.285496386163175	0.685424817459906	0.05646226293113945	2.1129774103463976																	2.1129774103463976	202.28854996433418
408	2012-09-12T05:57:22	36.243117	-123.240833	CN12ID	32.693285514948805	0.6876589384596961	0.0569382879589412	2.0365633962184466																	2.0365633962184466	203.09039567033818
409	2012-09-12T06:00:23	36.239367	-123.24885	CN12ID	31.941952354723767	0.6876589384596961	0.0569382879589412	1.9685895987940576																	1.9685895987940576	203.92246056408194
410	2012-09-12T06:03:23	36.236	-123.256067	CN12ID	29.468522792982856	0.692147464539372	0.0579020407436877	1.845794588800966																	1.845794588800966	204.67103023664336
411	2012-09-12T06:06:23	36.232417	-123.263717	CN12ID	27.745392929896344	0.6946637619274878	0.05844672494698599	1.7683829399161737																	1.7683829399161737	205.4653192678356
412	2012-09-12T06:09:23	36.228683	-123.271767	CN12ID	26.667304593063204	0.702775699041636	0.0602238893691542	1.7324515536676868																	1.7324515536676868	206.299144739464
413	2012-09-12T06:12:24	36.225433	-123.27875	CN12ID	27.89627602587479	0.701757580438597	0.0599990086272551	1.8011732368553501																	1.8011732368553501	207.023080972476
414	2012-09-12T06:15:24	36.221717	-123.286867	CN12ID	25.53499665231651	0.7115375269113969	0.0621801458185425	1.6809466889294582																	1.6809466889294582	207.8611928863854
415	2012-09-12T06:18:24	36.2177	-123.294667	CN12ID	26.44183607236248	0.7220272125534609	0.0645728796989519	1.810470808124248																	1.810470808124248	208.6922362158045
416	2012-09-12T06:21:24	36.214217	-123.3013	CN12ID	26.37842145874443	0.726815739325802	0.065683551725513	1.8319785054551727																	1.8319785054551727	209.40300778544062
417	2012-09-12T06:24:24	36.2102	-123.30945	CN12ID	29.363077869767853	0.731641009537393	0.0668144791574123	2.0561309466174187																	2.0561309466174187	210.26077180355415
418	2012-09-12T06:27:25	36.2068	-123.316533	CN12ID	27.72770266461644	0.7327188983950681	0.0670686819940635	1.9599488177053317																	1.9599488177053317	211.00102742467118
419	2012-09-12T06:30:25	36.203183	-123.32425	CN12ID	24.691963534611173	0.741970002217232	0.0692753301142012	1.7550555199530138																	1.7550555199530138	211.80264324209446
420	2012-09-12T06:33:25	36.199433	-123.332167	CN12ID	24.555007010685912	0.751931692687565	0.0717003862012885	1.8010349027306156																	1.8010349027306156	212.62726695025123
421	2012-09-12T06:48:26	36.18215	-123.368883	CN12ID	33.43362718148321	0.6894047244158386	0.0573117907881216	2.0928878168254608																	2.0928878168254608	216.44586211149488
422	2012-09-12T06:51:26	36.178267	-123.37685	CN12ID	36.91414387929953	0.665764161652129	0.0523776715165925	2.160404905007618																	2.160404905007618	217.282084771712
423	2012-09-12T06:54:27	36.174433	-123.3843	CN12ID	37.36982935195103	0.6443153732258872	0.0481344533143505	2.0171959850238794																	2.0171959850238794	218.0759855198735
424	2012-09-12T06:57:27	36.170767	-123.391817	CN12ID	38.30257683157153	0.6377451130763659	0.04687826351124435	2.047255715279128																	2.047255715279128	218.86516568369385
425	2012-09-12T07:00:27	36.167217	-123.399467	CN12ID	42.84766909516542	0.6384213273269	0.0470064517993225	2.269956097460989																	2.269956097460989	219.6581127508123
426	2012-09-12T07:03:27	36.1636	-123.40735	CN12ID	42.0288635803255	0.632144763395295	0.0458232899636255	2.18174027020444																	2.18174027020444	220.47296742064785
427	2012-09-12T07:06:27	36.160483	-123.414333	CN12ID	41.911392225599094	0.6316987939699499	0.0457400670972574	2.181858056095129																	2.181858056095129	221.1900754591416
428	2012-09-12T07:09:28	36.157017	-123.422167	CN12ID	41.643915743117816	0.6339294893676141	0.0461579386673274	2.1697843421531595																	2.1697843421531595	221.9929449441204
429	2012-09-12T07:12:28	36.15345	-123.430067	CN12ID	42.472536960654786	0.629481567852427	0.0453270207480466	2.162820429812895																	2.162820429812895	222.8064773128689
430	2012-09-12T07:15:28	36.150367	-123.437017	CN12ID	43.15180570300747	0.6259529127259339	0.0446743625090892	2.1813021153068988																	2.1813021153068988	223.51923179811112
431	2012-09-12T07:18:29	36.146883	-123.4449	CN12ID	42.70480358623867	0.620271685755558	0.0436358449492634	2.116225528137292																	2.116225528137292	224.327006578584
432	2012-09-12T07:21:29	36.14345	-123.452533	CN12ID	43.4282912285789	0.6237585704583299	0.0442714143263659	2.1824020842777943																	2.1824020842777943	225.11239118042144
433	2012-09-12T07:24:29	36.1403	-123.45935	CN12ID	43.64956522438385	0.622010348316546	0.0439520928729828	2.1756451455417682																	2.1756451455417682	225.81843436950737
434	2012-09-12T07:27:29	36.136567	-123.467017	CN12ID	44.48572144234523	0.617678157767374	0.043166636980793996	2.18342912625444																	2.18342912625444	226.62326553426558
435	2012-09-12T07:30:29	36.13283300000001	-123.474483	CN12ID	42.26836911357745	0.620923151923289	0.04375406202501999	2.1035304851261136																	2.1035304851261136	227.41276271092502
436	2012-09-12T07:33:29	36.129533	-123.4813	CN12ID	43.17651339332193	0.6239771166061165	0.0443115077048973	2.174825049703297																	2.174825049703297	228.1273171983409
437	2012-09-12T07:36:30	36.12695	-123.48685	CN12ID	43.889304671892134	0.629481567852427	0.0453270207480466	2.2668805760615744																	2.2668805760615744	228.70323416171826
438	2012-09-12T07:39:30	36.126733	-123.4883	CN12ID	43.994351789603776	0.6252930951026949	0.04455293050981445	2.2396607198060967																	2.2396607198060967	228.83582601640785
439	2012-09-12T07:42:30	36.126483	-123.4894	CN12ID	44.138956367611065	0.627721306679435	0.0450005620107038	2.2794944871945604																	2.2794944871945604	228.9385705873732
440	2012-09-12T07:45:30	36.126383	-123.48995	CN12ID	43.53344016050339	0.624633798467215	0.0444319792606687	2.1845072390059164																	2.1845072390059164	228.9892600384534
441	2012-09-12T07:48:31	36.126217	-123.489983	CN12ID	44.07446707312509	0.622446481759088	0.0440316679180871	2.2007298170483645																	2.2007298170483645	229.0079753779437
442	2012-09-12T07:51:31	36.125933	-123.490283	CN12ID	43.9231381510015	0.622446481759088	0.0440316679180871	2.2203092745203583																	2.2203092745203583	229.04953309204856
443	2012-09-12T07:54:31	36.125867	-123.490067	CN12ID	43.11689057965522	0.62507298008909	0.0445125493150403	2.169411548862961																	2.169411548862961	229.0702975884976
444	2012-09-12T07:57:31	36.1259	-123.490117	CN12ID	44.461973531569946	0.6237585704583299	0.0442714143263659	2.2393932086880937																	2.2393932086880937	229.07610322472286
445	2012-09-12T08:00:32	36.125883	-123.490217	CN12ID	44.04226347532288	0.6237585704583299	0.0442714143263659	2.222410181893689																	2.222410181893689	229.085291555061
446	2012-09-12T08:03:32	36.125783	-123.4902	CN12ID	45.01812900726157	0.6237585704583299	0.0442714143263659	2.258172502068964																	2.258172502068964	229.09652771854252
447	2012-09-12T08:06:32	36.12575	-123.4901	CN12ID	44.52500694380482	0.6259529127259339	0.0446743625090892	2.2479163740072896																	2.2479163740072896	229.1062405383826
448	2012-09-12T08:09:32	36.1261	-123.489817	CN12ID	43.52253434683658	0.630366221285859	0.0454915613022893	2.2568465639811177																	2.2568465639811177	229.1527747352734
449	2012-09-12T08:12:33	36.126067	-123.490017	CN12ID	43.986871891718906	0.6255132101163	0.0445933117045886	2.2339266484153604																	2.2339266484153604	229.17112874969814
450	2012-09-12T08:15:33	36.1259	-123.490067	CN12ID	43.45578656737639	0.6241956627539029	0.0443516010834287	2.1818661867013023																	2.1818661867013023	229.19025458227088
451	2012-09-12T08:21:33	36.12598300000001	-123.490133	CN12ID	43.415037137216785	0.6211406526303399	0.0437935303793816	2.1622869460552594																	2.1622869460552594	229.20123550849164
452	2012-09-12T08:24:33	36.126017	-123.490067	CN12ID	42.625569602558066	0.6185415799410171	0.0433224649027834	2.1152476572390904																	2.1152476572390904	229.20827399111596
453	2012-09-12T08:27:34	36.126017	-123.490033	CN12ID	44.586815986412056	0.619838753781183	0.0435572837675056	2.2009615508281555																	2.2009615508281555	229.21133104328067
454	2012-09-12T08:30:34	36.125967	-123.490083	CN12ID	42.99643041593621	0.6211406526303399	0.0437935303793816	2.1417004321451167																	2.1417004321451167	229.21848574508653
455	2012-09-12T08:33:34	36.12595	-123.490083	CN12ID	43.63557946175247	0.618974837499886	0.0434006579665541	2.144731946453087																	2.144731946453087	229.22037813578044
456	2012-09-12T08:36:34	36.125883	-123.4901	CN12ID	43.891580231785106	0.616384853996199	0.0429338193753543	2.1512308462278766																	2.1512308462278766	229.22799140226607
457	2012-09-12T08:39:35	36.1258	-123.490117	CN12ID	43.63075396239016	0.6168171677842971	0.0430114176899534	2.140311143872598																	2.140311143872598	229.23735630606143
458	2012-09-12T08:42:35	36.125867	-123.490083	CN12ID	43.1400677317394	0.616384853996199	0.0429338193753543	2.114845290302059																	2.114845290302059	229.24541676760205
459	2012-09-12T08:45:35	36.125783	-123.490167	CN12ID	43.75660389730385	0.6185415799410171	0.0433224649027834	2.1747092296500115																	2.1747092296500115	229.25743667673117
460	2012-09-12T08:48:35	36.1258	-123.4901	CN12ID	43.039332132693254	0.6168171677842971	0.0430114176899534	2.117673784678555																	2.117673784678555	229.2637511227602
461	2012-09-12T08:51:36	36.125967	-123.490083	CN12ID	43.68320219551407	0.619406852831871	0.0434789096787605	2.1527984761763235																	2.1527984761763235	229.2824038129398
462	2012-09-12T08:54:36	36.12595	-123.490017	CN12ID	44.030173404794496	0.613374716965345	0.0423949656061325	2.162835510832992																	2.162835510832992	229.28863252446567
463	2012-09-12T08:57:36	36.125917	-123.490017	CN12ID	43.15368052875672	0.615523312626698	0.0427791767059059	2.1167906796480267																	2.1167906796480267	229.2923059887557
464	2012-09-12T09:00:36	36.125933	-123.490083	CN12ID	43.24499321114785	0.615094080147384	0.0427021314719047	2.1174391744906185																	2.1174391744906185	229.29850179039425
465	2012-09-12T09:03:37	36.125867	-123.490117	CN12ID	37.0431861504216	0.615523312626698	0.0427791767059059	1.8151480521949843																	1.8151480521949843	229.30645936259674
466	2012-09-12T09:07:15	36.1258	-123.490133	CN12ID	42.86582715038079	0.615953569760958	0.0428564058607052	2.094018916482689																	2.094018916482689	229.31405508804195
467	2012-09-12T09:10:15	36.125833	-123.490017	CN12ID	43.639193576253994	0.6129469333295301	0.0423185985814498	2.127038085735434																	2.127038085735434	229.3251130534986
468	2012-09-12T09:13:16	36.1246	-123.492933	CN12ID	43.29021655115913	0.6120898877520989	0.0421662333318642	2.0927450021612493																	2.0927450021612493	229.62105591189083
469	2012-09-12T09:16:16	36.12245	-123.4985	CN12ID	43.53832521567808	0.616384853996199	0.0429338193753543	2.1263646313555684																	2.1263646313555684	230.17589213661202
470	2012-09-12T09:19:16	36.1198	-123.505317	CN12ID	42.73199942683016	0.6168171677842971	0.0430114176899534	2.102693117758521																	2.102693117758521	230.85615699608255
471	2012-09-12T09:22:16	36.116483	-123.51215	CN12ID	40.47331740343667	0.629039993995963	0.0452451215475694	2.1014602589254867																	2.1014602589254867	231.5730062435293
472	2012-09-12T09:25:17	36.11313300000001	-123.518583	CN12ID	38.96984194986421	0.6255132101163	0.0445933117045886	1.9918807870417896																	1.9918807870417896	232.2612793335656
473	2012-09-12T09:28:17	36.109217	-123.5262	CN12ID	37.430186583259506	0.617678157767374	0.043166636980793996	1.8487390510364865																	1.8487390510364865	233.0732202300111
474	2012-09-12T09:31:17	36.105517	-123.533567	CN12ID	36.57934944559158	0.6112354735872672	0.0420145366676554	1.7528656530542288																	1.7528656530542288	233.8533549982887
475	2012-09-12T09:34:17	36.102367	-123.5402	CN12ID	34.955738482436516	0.6059404759961271	0.0410818981611862	1.6463416295261573																	1.6463416295261573	234.54533877351184
476	2012-09-12T09:37:18	36.09865	-123.548083	CN12ID	30.92254484404923	0.615523312626698	0.0427791767059059	1.5075620695899556																	1.5075620695899556	235.36625706078658
477	2012-09-12T09:43:18	36.091967	-123.562733	CN12ID	30.176754108411302	0.6112354735872672	0.0420145366676554	1.4479939517033726																	1.4479939517033726	236.87949426364318
478	2012-09-12T09:49:18	36.0853	-123.577783	CN12ID	29.562446756403407	0.6112354735872672	0.0420145366676554	1.4091129047571325																	1.4091129047571325	238.42340783972236
479	2012-09-12T09:52:19	36.082167	-123.5846	CN12ID	33.57887826600143	0.599440354746627	0.0399545584554011	1.52396296735508																	1.52396296735508	239.1289075876737
480	2012-09-12T09:55:19	36.078633	-123.592417	CN12ID	33.32289952167517	0.598195572382532	0.0397406784376528	1.4933207521063383																	1.4933207521063383	239.93472061956348
481	2012-09-12T09:58:19	36.075533	-123.5992	CN12ID	33.588105217417876	0.597367946710436	0.0395991497389691	1.5007146015457482																	1.5007146015457482	240.63579254194022
482	2012-09-12T10:01:20	36.072267	-123.605983	CN12ID	31.746475889321946	0.603202777659506	0.0406047964639664	1.4498672439506024																	1.4498672439506024	241.3461634146364
483	2012-09-12T10:04:20	36.068533	-123.613717	CN12ID	32.33798737354568	0.6053043955428961	0.040970800659678	1.4965622516826518																	1.4965622516826518	242.15673304745812
484	2012-09-12T10:07:20	36.065	-123.6211	CN12ID	33.74175425230673	0.60152996669674	0.040314887497223	1.522751437323046																	1.522751437323046	242.92874788316433
485	2012-09-12T10:10:20	36.0618	-123.62775	CN12ID	32.26482099574293	0.606996884831556	0.0412669628191803	1.4961374474734634																	1.4961374474734634	243.62514686176112
486	2012-09-12T10:13:20	36.05815	-123.635283	CN12ID	31.43606528439033	0.6078410867171601	0.0414152196744748	1.475083297779049																	1.475083297779049	244.41547307292802
487	2012-09-12T10:16:21	36.05448300000001	-123.6428	CN12ID	30.669831074585662	0.6055162537794314	0.04100780371586915	1.4280370815674737																	1.4280370815674737	245.2055676471481
488	2012-09-12T10:19:21	36.051317	-123.649433	CN12ID	28.21406464230527	0.6057281120159671	0.0410448067720603	1.3262039872770064																	1.3262039872770064	245.8987891824007
489	2012-09-12T10:22:21	36.04775	-123.657283	CN12ID	28.501838069352704	0.6053043955428961	0.040970800659678	1.3461000676149086																	1.3461000676149086	246.70923009888588
490	2012-09-12T10:25:21	36.044317	-123.664783	CN12ID	29.01247098432917	0.6095340586548779	0.0417135093197659	1.3844060609739826																	1.3844060609739826	247.48493218308042
491	2012-09-12T10:28:21	36.041467	-123.671167	CN12ID	32.714844304747835	0.6207056512162379	0.0437145936706584	1.6430986004063726																	1.6430986004063726	248.14130927427632
492	2012-09-12T10:31:22	36.038067	-123.6785	CN12ID	32.25964559198696	0.6299241443859069	0.0454091202671614	1.6704227654024848																	1.6704227654024848	248.90217862535445
493	2012-09-12T10:34:22	36.034567	-123.686117	CN12ID	31.60093401528945	0.6312535435556421	0.0456570342469759	1.6688334497674966																	1.6688334497674966	249.69079363633548
494	2012-09-12T10:37:22	36.031483	-123.692733	CN12ID	30.00960585262774	0.639097925733662	0.0471351462515366	1.6258867349665511																	1.6258867349665511	250.37822379016566
495	2012-09-12T10:40:23	36.028417	-123.699283	CN12ID	19.676147071209762	0.676350344947411	0.0545537867324318	1.1683821288075549																	1.1683821288075549	251.0595269517577
496	2012-09-12T10:43:23	36.02455	-123.707083	CN12ID	25.707866665333185	0.6388725086842459	0.0470921807592714	1.368187940409542																	1.368187940409542	251.8831774849694
497	2012-09-12T10:46:23	36.020783	-123.7147	CN12ID	19.83398560435748	0.665764161652129	0.0523776715165925	1.1364772707426487																	1.1364772707426487	252.6869931825764
498	2012-09-12T10:49:23	36.017283	-123.721917	CN12ID	26.24474683336728	0.6420419124837871	0.0476974854436599	1.4315939811816298																	1.4315939811816298	253.44463404825672
499	2012-09-12T10:52:23	36.0143	-123.728283	CN12ID	24.710676223638224	0.64317971413995	0.0479156985343469	1.3614986603704171																	1.3614986603704171	254.1070619695245
500	2012-09-12T10:55:24	36.010817	-123.73585	CN12ID	20.07064398961269	0.671033860780381	0.0534542431387482	1.173974611889122																	1.173974611889122	254.8910076470099
501	2012-09-12T10:58:24	36.007283	-123.743733	CN12ID	18.433389308900693	0.65679565727645	0.0505766820669901	1.0482767290703945																	1.0482767290703945	255.70257025850384
502	2012-09-12T11:01:24	36.00416699999999	-123.750533	CN12ID	21.183597292890802	0.643860541401886	0.0480468089267061	1.1534522184292848																	1.1534522184292848	256.4063332551159
503	2012-09-12T11:04:24	36.00055	-123.758333	CN12ID	19.09328071467605	0.645685384325296	0.0483988242350856	1.0446469421877151																	1.0446469421877151	257.21597370649044
504	2012-09-12T11:07:24	35.9974	-123.765083	CN12ID	18.88238116026978	0.653530605266297	0.0499307200640008	1.0562073645076162																	1.0562073645076162	257.91775115849845
505	2012-09-12T11:10:24	35.993733	-123.772983	CN12ID	22.637046896997923	0.6384213273269	0.0470064517993225	1.211691607360729																	1.211691607360729	258.73802568757577
506	2012-09-12T11:13:25	35.990133	-123.780683	CN12ID	21.443744817437068	0.640682312693578	0.0474371374533895	1.1550060081490197																	1.1550060081490197	259.5389964874394
507	2012-09-12T11:16:25	35.986783	-123.787267	CN12ID	23.18432674996045	0.624633798467215	0.0444319792606687	1.1953371673323745																	1.1953371673323745	260.2395263259292
508	2012-09-12T11:19:25	35.98278300000001	-123.79515	CN12ID	24.646004105183522	0.623321874515886	0.0441913883414969	1.270831620537748																	1.270831620537748	261.07764842214544
509	2012-09-12T11:22:25	35.979083	-123.802483	CN12ID	24.893448883711535	0.6237585704583299	0.0442714143263659	1.2839286993356291																	1.2839286993356291	261.8560871552156
510	2012-09-12T11:25:26	35.9757	-123.8091	CN12ID	23.899954950986892	0.6211406526303399	0.0437935303793816	1.2237562223384404																	1.2237562223384404	262.5611609951623
511	2012-09-12T11:28:26	35.97175	-123.816933	CN12ID	24.25995934677596	0.626393431307116	0.0447556209534245	1.25999239176277																	1.25999239176277	263.39259769410575
512	2012-09-12T11:31:26	35.968467	-123.823467	CN12ID	23.778180093564032	0.632144763395295	0.0458232899636255	1.2392099010760882																	1.2392099010760882	264.0854722176295
513	2012-09-12T11:34:26	35.964617	-123.8312	CN12ID	25.045161653256887	0.619406852831871	0.0434789096787605	1.27685269235029																	1.27685269235029	264.90344347091116
514	2012-09-12T11:37:26	35.961417	-123.83775	CN12ID	25.13879996108533	0.623321874515886	0.0441913883414969	1.3054721674119654																	1.3054721674119654	265.5927685541136
515	2012-09-12T11:40:27	35.959617	-123.842467	CN12ID	25.610119651547066	0.618974837499886	0.0434006579665541	1.3016744420829334																	1.3016744420829334	266.0626460797112
516	2012-09-12T11:43:27	35.959083	-123.844583	CN12ID	24.761242676939588	0.626393431307116	0.0447556209534245	1.2935747711631835																	1.2935747711631835	266.2623574408387
517	2012-09-12T11:46:27	35.959	-123.84515	CN12ID	24.5826058448882	0.622010348316546	0.0439520928729828	1.2737450507255774																	1.2737450507255774	266.3142752400584
518	2012-09-12T11:49:27	35.958933	-123.845167	CN12ID	24.657601413804073	0.627277625770519	0.0449187202406176	1.2804877106438008																	1.2804877106438008	266.32188915859274
519	2012-09-12T11:52:28	35.958883	-123.845133	CN12ID	24.743538841194876	0.622883656330415	0.0441114329231023	1.2823178439949434																	1.2823178439949434	266.32824243042273
520	2012-09-12T11:58:28	35.959317	-123.84505	CN12ID	26.048265653441373	0.619406852831871	0.0434789096787605	1.3254463889176824																	1.3254463889176824	266.3771294718731
521	2012-09-12T12:01:28	35.95923300000001	-123.844867	CN12ID	29.64871241891355	0.6259529127259339	0.0446743625090892	1.5251379368154383																	1.5251379368154383	266.3960852633934
522	2012-09-12T12:04:28	35.95935	-123.844617	CN12ID	29.625670414652546	0.6301451828358829	0.04545034078472535	1.5238852354963035																	1.5238852354963035	266.4221053834048
523	2012-09-12T12:07:29	35.95945	-123.844667	CN12ID	31.043827852697856	0.62507298008909	0.0445125493150403	1.589018559940787																	1.589018559940787	266.43411420053843
524	2012-09-12T12:10:29	35.959467	-123.844767	CN12ID	32.12899070066698	0.619838753781183	0.0435572837675056	1.5902878551768602																	1.5902878551768602	266.443321149587
525	2012-09-12T12:13:29	35.959283	-123.845333	CN12ID	31.867481136511216	0.6099585675223289	0.0417884682286418	1.5550360159795902																	1.5550360159795902	266.4982793049784
526	2012-09-12T12:16:29	35.959383	-123.845383	CN12ID	31.819481072143358	0.6129469333295301	0.0423185985814498	1.5653396702351343																	1.5653396702351343	266.51028812354696
527	2012-09-12T12:19:30	35.9593	-123.84535	CN12ID	32.16473854866947	0.6140184360305511	0.0425098809643312	1.5815373543404108																	1.5815373543404108	266.519994115816
528	2012-09-12T12:22:30	35.95921699999999	-123.8453	CN12ID	31.77982811036357	0.615523312626698	0.0427791767059059	1.5738196778684557																	1.5738196778684557	266.53027330914693
529	2012-09-12T12:25:30	35.959133	-123.8453	CN12ID	31.09344006995532	0.622883656330415	0.0441114329231023	1.575875456462366																	1.575875456462366	266.5396239455196
530	2012-09-12T12:28:30	35.95905	-123.845067	CN12ID	30.530441040310322	0.615523312626698	0.0427791767059059	1.5045589552934209																	1.5045589552934209	266.5625613377649
531	2012-09-12T12:31:30	35.959	-123.84505	CN12ID	30.56950221684405	0.617678157767374	0.043166636980793996	1.5227030943253637																	1.5227030943253637	266.56833412435867
532	2012-09-12T12:34:31	35.958933	-123.845	CN12ID	30.843158505831994	0.6181093541825881	0.0432444580553543	1.5411287004599694																	1.5411287004599694	266.57704746892637
533	2012-09-12T12:37:31	35.958967	-123.845067	CN12ID	30.79221876842547	0.6161692118785785	0.04289511261802975	1.5300499944970878																	1.5300499944970878	266.584172760479
534	2012-09-12T12:40:31	35.95905	-123.84505	CN12ID	30.217402707817033	0.6185415799410171	0.0433224649027834	1.5091673690842002																	1.5091673690842002	266.5935381939972
535	2012-09-12T12:43:31	35.95903300000001	-123.845067	CN12ID	30.87100076623108	0.614664204807507	0.0426251622327114	1.5255403802075949																	1.5255403802075949	266.59597283255556
536	2012-09-12T12:46:32	35.958967	-123.84505	CN12ID	30.850102118576995	0.619406852831871	0.0434789096787605	1.534500576213386																	1.534500576213386	266.6034777432422
537	2012-09-12T12:49:32	35.958967	-123.84505	CN12ID	31.028979112451573	0.615523312626698	0.0427791767059059	1.5323093724101648																	1.5323093724101648	266.6034777432422
538	2012-09-12T12:52:32	35.958967	-123.845083	CN12ID	30.735511881786856	0.6097463130886035	0.04175098877420385	1.5013518776627044																	1.5013518776627044	266.6064511838594
539	2012-09-12T12:55:32	35.958983	-123.845017	CN12ID	30.20624501089857	0.6170325780141479	0.043050209463319306	1.4916199511340356																	1.4916199511340356	266.61265905083627
540	2012-09-12T12:58:32	35.958983	-123.844983	CN12ID	30.76795407557823	0.612518625172353	0.0422423533672653	1.511312022748916																	1.511312022748916	266.6157225950925
541	2012-09-12T13:01:33	35.958983	-123.845017	CN12ID	29.86036237291253	0.613374716965345	0.0423949656061325	1.4600406587621089																	1.4600406587621089	266.6187861393487
542	2012-09-12T13:04:33	35.958967	-123.845033	CN12ID	30.13165925290753	0.615523312626698	0.0427791767059059	1.4861574398515909																	1.4861574398515909	266.62107756464025
543	2012-09-12T13:10:33	35.95835	-123.846517	CN12ID	29.53086337934459	0.6120898877520989	0.0421662333318642	1.4723322673393615																	1.4723322673393615	266.77140079451635
544	2012-09-12T13:13:34	35.95575	-123.851683	CN12ID	29.105865303509287	0.6108097919852989	0.0419389591764438	1.4243945838851118																	1.4243945838851118	267.31953159519264
545	2012-09-12T13:16:34	35.952233	-123.858783	CN12ID	27.161298975711517	0.612518625172353	0.0422423533672653	1.3380044295170042																	1.3380044295170042	268.0695936993478
546	2012-09-12T13:19:34	35.9491	-123.865667	CN12ID	26.398787200529608	0.615523312626698	0.0427791767059059	1.3283465918769906																	1.3283465918769906	268.781251209142
547	2012-09-12T13:22:34	35.9461	-123.87235	CN12ID	28.73381460429265	0.621575253523345	0.0438727073354012	1.4502478550270617																	1.4502478550270617	269.46989673851016
548	2012-09-12T13:25:34	35.942583	-123.88015	CN12ID	28.377382679257344	0.613374716965345	0.0423949656061325	1.4309500630205831																	1.4309500630205831	270.27451054182046
549	2012-09-12T13:28:34	35.93955	-123.88675	CN12ID	28.833589373836684	0.613374716965345	0.0423949656061325	1.4220041440449116																	1.4220041440449116	270.95847306826704
550	2012-09-12T13:31:35	35.936033	-123.894467	CN12ID	31.23745238685639	0.612518625172353	0.0422423533672653	1.526723722325794																	1.526723722325794	271.75661053433333
551	2012-09-12T13:34:35	35.932517	-123.9022	CN12ID	30.224127971629947	0.6078410867171601	0.0414152196744748	1.4872971211370714																	1.4872971211370714	272.55597748673404
552	2012-09-12T13:37:35	35.929233	-123.909333	CN12ID	30.636928815669165	0.6078410867171601	0.0414152196744748	1.4820955324529177																	1.4820955324529177	273.2955805758369
553	2012-09-12T13:40:36	35.926183	-123.915867	CN12ID	31.454546057705087	0.613374716965345	0.0423949656061325	1.5356271616064756																	1.5356271616064756	273.9754058991307
554	2012-09-12T13:43:36	35.92263300000001	-123.923467	CN12ID	30.43128662188849	0.6110226327862831	0.0419767479220496	1.480310733583334																	1.480310733583334	274.76630080527616
555	2012-09-12T13:46:36	35.91935	-123.930267	CN12ID	30.300449265571324	0.6112354735872672	0.0420145366676554	1.4813428474646682																	1.4813428474646682	275.47997431638333
556	2012-09-12T13:49:36	35.915883	-123.937467	CN12ID	29.90407218255415	0.6095340586548779	0.0417135093197659	1.4609793772288135																	1.4609793772288135	276.2351332013542
557	2012-09-12T13:52:36	35.912283	-123.9451	CN12ID	31.87458147846167	0.603202777659506	0.0406047964639664	1.5231483297114985																	1.5231483297114985	277.0314705191858
558	2012-09-12T13:55:37	35.9092	-123.951617	CN12ID	30.989317592550048	0.613803521797457	0.0424715149326057	1.5258389547777542																	1.5258389547777542	277.7119231170799
559	2012-09-12T13:58:37	35.905567	-123.959383	CN12ID	31.618867546947627	0.6078410867171601	0.0414152196744748	1.535061810610674																	1.535061810610674	278.52052719621554
560	2012-09-12T14:01:37	35.901933	-123.967117	CN12ID	32.538384507198636	0.6112354735872672	0.0420145366676554	1.6161324565501978																	1.6161324565501978	279.32671767538403
561	2012-09-12T14:04:37	35.898583	-123.974233	CN12ID	28.65089793595457	0.6161692118785785	0.04289511261802975	1.4068059843968377																	1.4068059843968377	280.0688691566782
562	2012-09-12T14:08:20	35.895517	-123.980767	CN12ID	32.07003632023165	0.6112354735872672	0.0420145366676554	1.574849473317176																	1.574849473317176	280.74978325188084
563	2012-09-12T14:11:20	35.89175	-123.988683	CN12ID	32.19184768145278	0.613374716965345	0.0423949656061325	1.5639557729848954																	1.5639557729848954	281.5776888792305
564	2012-09-12T14:14:20	35.888283	-123.995833	CN12ID	30.53166493527926	0.613374716965345	0.0423949656061325	1.4877297596619978																	1.4877297596619978	282.3291697657405
565	2012-09-12T14:17:21	35.88455	-124.003517	CN12ID	29.634562273584137	0.608264699706629	0.0414896136443906	1.4404621007177512																	1.4404621007177512	283.13720649615396
566	2012-09-12T14:20:21	35.881067	-124.01065	CN12ID	29.386951052739445	0.6112354735872672	0.0420145366676554	1.4299767171024482																	1.4299767171024482	283.88834032188254
567	2012-09-12T14:23:21	35.877183	-124.018567	CN12ID	28.57001406548121	0.608264699706629	0.0414896136443906	1.3933229826515134																	1.3933229826515134	284.7231072046784
568	2012-09-12T14:26:22	35.87335	-124.026383	CN12ID	27.336536325758434	0.6046708377885299	0.04086014377152225	1.3108399566357367																	1.3108399566357367	285.5471704318238
569	2012-09-12T14:29:22	35.86995	-124.03345	CN12ID	25.333255462039556	0.6120898877520989	0.0421662333318642	1.2463627368509131																	1.2463627368509131	286.28852984354774
570	2012-09-12T14:32:22	35.86631699999999	-124.041	CN12ID	24.86728547418314	0.615523312626698	0.0427791767059059	1.2390039048452268																	1.2390039048452268	287.0806195428437
571	2012-09-12T14:35:22	35.86305	-124.04805	CN12ID	25.850618043129106	0.617678157767374	0.043166636980793996	1.2982918972865969																	1.2982918972865969	287.8132480230438
572	2012-09-12T14:38:23	35.85945	-124.05595	CN12ID	30.3363238408023	0.615523312626698	0.0427791767059059	1.4889927533718226																	1.4889927533718226	288.63089087050037
573	2012-09-12T14:41:23	35.85583300000001	-124.0638	CN12ID	33.7215343078752	0.5979885183770055	0.03970524637095695	1.5432772754750057																	1.5432772754750057	289.4455665366739
574	2012-09-12T14:44:23	35.8523	-124.071717	CN12ID	35.65379030402344	0.594893219598541	0.0391773103330627	1.5878771014743494																	1.5878771014743494	290.260979746781
575	2012-09-12T14:47:23	35.849067	-124.078867	CN12ID	36.1479997810403	0.587948873094621	0.0380080757085521	1.58371925450053																	1.58371925450053	290.9997010190569
576	2012-09-12T14:50:24	35.846	-124.085733	CN12ID	35.58604154089506	0.589567959489474	0.0382787793648454	1.5585861889192936																	1.5585861889192936	291.70707282301703
577	2012-09-12T14:53:24	35.84245	-124.093567	CN12ID	35.92717187228352	0.5891617390758279	0.038210861215706	1.5667891171612691																	1.5667891171612691	292.51693248372584
578	2012-09-12T14:56:24	35.838867	-124.1014	CN12ID	35.92482182550029	0.587542250761385	0.0379403703381554	1.5680892474572077																	1.5680892474572077	293.32854005786066
579	2012-09-12T14:59:24	35.835317	-124.108967	CN12ID	35.66739875883878	0.5899747027105229	0.0383468714669834	1.5595305969723423																	1.5595305969723423	294.11751067061425
580	2012-09-12T15:02:25	35.83205	-124.116083	CN12ID	35.07592030550316	0.591605510858182	0.0386210252246367	1.5355089956273538																	1.5355089956273538	294.85553209748065
581	2012-09-12T15:05:25	35.828833	-124.123067	CN12ID	36.23007073513253	0.5922198548612005	0.03872457798197995	1.5967607555894374																	1.5967607555894374	295.5804680893722
582	2012-09-12T15:08:25	35.8254	-124.130683	CN12ID	35.23293552671701	0.5924244903203111	0.038759167370669	1.5616646301187609																	1.5616646301187609	296.36693369856397
583	2012-09-12T15:11:25	35.821867	-124.138417	CN12ID	33.929484063701445	0.591196349517301	0.0385522414628864	1.4893433287277502																	1.4893433287277502	297.1681561657793
584	2012-09-12T15:14:26	35.818333	-124.1459	CN12ID	34.16820089911481	0.596543863413032	0.0394583250694048	1.5537899121438576																	1.5537899121438576	297.9498018876152
585	2012-09-12T15:20:26	35.8112	-124.160917	CN12ID	31.56395060285645	0.598195572382532	0.0397406784376528	1.4480105041978637																	1.4480105041978637	299.5207963123978
586	2012-09-12T15:23:26	35.808017	-124.1676	CN12ID	31.651213819475828	0.602369775492745	0.0404600975529874	1.47341460167553																	1.47341460167553	300.22045294898726
587	2012-09-12T15:26:26	35.804317	-124.175533	CN12ID	30.124241345805192	0.602369775492745	0.0404600975529874	1.395439431884697																	1.395439431884697	301.04661863560136
588	2012-09-12T15:29:26	35.801167	-124.182267	CN12ID	29.01124054176169	0.607418482559645	0.0413410028733803	1.4025286855222965																	1.4025286855222965	301.7484519715133
589	2012-09-12T15:32:27	35.797783	-124.18955	CN12ID	29.20968631918777	0.613374716965345	0.0423949656061325	1.4525367982009725																	1.4525367982009725	302.5062615038004
590	2012-09-12T15:35:27	35.794317	-124.197133	CN12ID	24.56890918565207	0.6239771166061165	0.0443115077048973	1.2778454056073392																	1.2778454056073392	303.2921560484924
591	2012-09-12T15:38:27	35.793083	-124.199783	CN12ID	21.237533094613887	0.6248533892781525	0.0444722642878545	1.1031382663720577																	1.1031382663720577	303.5680577053406
592	2012-09-12T15:41:27	35.79285	-124.200117	CN12ID	20.82513037164416	0.627277625770519	0.0449187202406176	1.091908974902324																	1.091908974902324	303.60783488394776
593	2012-09-12T15:44:27	35.792717	-124.199783	CN12ID	21.103072640370396	0.632144763395295	0.0458232899636255	1.1129269724455049																	1.1129269724455049	303.64143100497984
594	2012-09-12T15:47:28	35.792883	-124.1997	CN12ID	20.33345264090289	0.626835001485194	0.0448370733762468	1.0633126742439276																	1.0633126742439276	303.66137155323463
595	2012-09-12T15:50:28	35.79285	-124.199467	CN12ID	20.414448554259792	0.6181093541825881	0.0432444580553543	1.030268131900147																	1.030268131900147	303.6827282105649
596	2012-09-12T15:53:28	35.793017	-124.199517	CN12ID	21.182719793608204	0.629039993995963	0.0452451215475694	1.1258858458659335																	1.1258858458659335	303.70185851772635
597	2012-09-12T15:56:28	35.793167	-124.1995	CN12ID	21.839079862574838	0.630809353502694	0.0455741991389605	1.1615450479279648																	1.1615450479279648	303.71862648863583
598	2012-09-12T15:59:29	35.793067	-124.199633	CN12ID	22.03051309898654	0.619838753781183	0.0435572837675056	1.1393246538491182																	1.1393246538491182	303.73500118261217
599	2012-09-12T16:02:29	35.793017	-124.1997	CN12ID	21.06438075723515	0.629039993995963	0.0452451215475694	1.106406105682104																	1.106406105682104	303.7432217009686
600	2012-09-12T16:05:29	35.792967	-124.199683	CN12ID	21.238036147853318	0.619838753781183	0.0435572837675056	1.090389697263625																	1.090389697263625	303.7489953411279
601	2012-09-12T16:08:29	35.793067	-124.1995	CN12ID	21.74489004235444	0.6257330614211171	0.044633837106838894	1.1439119299276133																	1.1439119299276133	303.76891885000566
602	2012-09-12T16:11:30	35.793	-124.199617	CN12ID	20.157823935864148	0.6316987939699499	0.0457400670972574	1.069214501191598																	1.069214501191598	303.7818505911101
603	2012-09-12T16:14:30	35.793	-124.1996	CN12ID	22.045792223300406	0.6343777480094879	0.0462420908132802	1.1681460380963888																	1.1681460380963888	303.783385575963
604	2012-09-12T16:17:30	35.79305	-124.19965	CN12ID	21.28158445110201	0.6363980784174634	0.046623067882598096	1.1473979913906676																	1.1473979913906676	303.7905522276125
605	2012-09-12T16:20:30	35.793083	-124.199683	CN12ID	21.498664474392854	0.639323342783078	0.0471781117438018	1.1721826057438622																	1.1721826057438622	303.79528221672086
606	2012-09-12T16:23:31	35.793017	-124.19965	CN12ID	21.703629032168738	0.636173063623523	0.0465805708262836	1.1615203409131325																	1.1615203409131325	303.80321038298587
607	2012-09-12T16:26:31	35.792983	-124.199683	CN12ID	22.3532036607885	0.637071611649496	0.04675074793653025	1.2009960880829524																	1.2009960880829524	303.8080273365981
608	2012-09-12T16:29:31	35.792983	-124.199683	CN12ID	21.561921464404698	0.635273265503951	0.0464109272957355	1.1686917670321877																	1.1686917670321877	303.8080273365981
609	2012-09-12T16:32:31	35.79313300000001	-124.199533	CN12ID	21.92154791910466	0.630366221285859	0.0454915613022893	1.1637954630410885																	1.1637954630410885	303.82952728800393
610	2012-09-12T16:35:31	35.793017	-124.199583	CN12ID	21.38092562214436	0.6363980784174634	0.046623067882598096	1.145484918520959																	1.145484918520959	303.84320654631415
611	2012-09-12T16:38:32	35.79305	-124.1996	CN12ID	21.280217232190566	0.6366220543985005	0.0466655264636722	1.1404966443711904																	1.1404966443711904	303.8471878170166
612	2012-09-12T16:41:32	35.793067	-124.199683	CN12ID	21.53172518848356	0.6328121745417175	0.0459484342594169	1.1495311258991672																	1.1495311258991672	303.854917380987
613	2012-09-12T16:44:32	35.793067	-124.19965	CN12ID	20.737474133645875	0.645685384325296	0.0483988242350856	1.1509520304449508																	1.1509520304449508	303.85789705495637
614	2012-09-12T16:47:33	35.79305	-124.199667	CN12ID	19.947757695197968	0.642496731136319	0.0477846505849216	1.0949682074838378																	1.0949682074838378	303.86033371610864
615	2012-09-12T16:50:33	35.792967	-124.199717	CN12ID	20.15064403451371	0.6413618495113629	0.047567152651175997	1.1011639502597466																	1.1011639502597466	303.8706170610548
616	2012-09-12T16:53:33	35.793067	-124.199667	CN12ID	19.77846079441422	0.634824972953625	0.0463264084138868	1.048839623710673																	1.048839623710673	303.8826294348878
617	2012-09-12T16:56:33	35.7929	-124.19935	CN12ID	19.621816024834928	0.636173063623523	0.0465805708262836	1.0517360513671636																	1.0517360513671636	303.91675948355703
618	2012-09-12T16:59:33	35.78965	-124.203067	CN12ID	19.19033431719757	0.647062336113647	0.0486656103157525	1.076097638358593																	1.076097638358593	304.41024789002546
619	2012-09-12T17:02:34	35.786967	-124.208867	CN12ID	19.15963293291648	0.644771290815063	0.0482223069248745	1.0484239499768062																	1.0484239499768062	305.01315325197316
620	2012-09-12T17:05:34	35.783567	-124.216367	CN12ID	18.2784521047858	0.647062336113647	0.0486656103157525	1.0244902392092985																	1.0244902392092985	305.78899712309817
621	2012-09-12T17:08:34	35.780567	-124.22295	CN12ID	20.81252549836332	0.640682312693578	0.0474371374533895	1.1566742002852706																	1.1566742002852706	306.47085665097813
622	2012-09-12T17:11:34	35.776967	-124.230917	CN12ID	21.28592514726368	0.6519061672512321	0.04961098994715255	1.2020250855715835																	1.2020250855715835	307.2944261990167
623	2012-09-12T17:14:34	35.773733	-124.237917	CN12ID	21.416160101240443	0.651673975338607	0.0495654662958748	1.2101410189822026																	1.2101410189822026	308.0219339729977
624	2012-09-12T17:17:35	35.77025	-124.24545	CN12ID	21.9732346461628	0.6491323103250479	0.0490683292223955	1.2376218702239543																	1.2376218702239543	308.8050129792952
625	2012-09-12T17:20:35	35.76678300000001	-124.253083	CN12ID	22.70621944960543	0.6468322967463525	0.0486210399090623	1.2586550638168064																	1.2586550638168064	309.5951063312324
626	2012-09-12T17:23:35	35.76385	-124.259633	CN12ID	23.349960102252922	0.647062336113647	0.0486656103157525	1.3076055396529094																	1.3076055396529094	310.2708427852387
627	2012-09-12T17:26:35	35.760417	-124.266883	CN12ID	21.470037168778653	0.65492776758578	0.050206549819866	1.2292338760456714																	1.2292338760456714	311.02906951113084
628	2012-09-12T17:29:36	35.756717	-124.2745	CN12ID	19.699022555724913	0.662911725146339	0.0518008461111319	1.1460425081459995																	1.1460425081459995	311.83098477358936
629	2012-09-12T17:32:36	35.75325	-124.2816	CN12ID	18.23256040661385	0.6703139130152155	0.05330626628950775	1.086097308407371																	1.086097308407371	312.5795340817458
630	2012-09-12T17:35:36	35.75138300000001	-124.285433	CN12ID	13.945452464288815	0.671995658718632	0.0536521294600519	0.8386706626899278																	0.8386706626899278	312.98338620766623
631	2012-09-12T17:38:36	35.74875	-124.290733	CN12ID	13.576785910499654	0.6956713784272671	0.0586656719899839	0.8425789666632137																	0.8425789666632137	313.5447843101841
632	2012-09-12T17:41:37	35.74538300000001	-124.297883	CN12ID	12.820184628869665	0.679770213898758	0.0552680385861664	0.7980880597552874																	0.7980880597552874	314.29161441365005
633	2012-09-12T17:44:37	35.74205	-124.304833	CN12ID	12.504296376373155	0.681238389824917	0.0555767790579824	0.7596193496924228																	0.7596193496924228	315.02096203231116
634	2012-09-12T17:47:37	35.738517	-124.311967	CN12ID	13.378509871042668	0.6783031808326725	0.0549614371980473	0.8079020313178058																	0.8079020313178058	315.77604731106516
635	2012-09-12T17:50:37	35.735167	-124.318967	CN12ID	12.635687719712653	0.676593246356999	0.05460431127118	0.7655532079198568																	0.7655532079198568	316.5102942139739
636	2012-09-12T17:53:37	35.732217	-124.325167	CN12ID	13.893311981904974	0.6809931101688039	0.05552519957393976	0.8476708018563074																	0.8476708018563074	317.15967919255667
637	2012-09-12T17:56:38	35.728517	-124.332717	CN12ID	14.688247978661325	0.688157210254447	0.0570447991936439	0.9197961703109764																	0.9197961703109764	317.9566143975091
638	2012-09-12T17:59:38	35.7254	-124.3389	CN12ID	14.499760106251273	0.674898914192456	0.054251985939494	0.8669295868629621																	0.8669295868629621	318.61432993841936
639	2012-09-12T18:02:38	35.7218	-124.346083	CN12ID	14.98837462423791	0.661963963970736	0.0516100635160979	0.870867487722495																	0.870867487722495	319.3772056887817
640	2012-09-12T18:05:38	35.718317	-124.352917	CN12ID	15.801905790135846	0.6782988507844929	0.0549601987599363	0.9620966611635712																	0.9620966611635712	320.10644600425917
641	2012-09-12T18:08:39	35.715217	-124.359167	CN12ID	16.138468440492964	0.6705546790158741	0.05335565328651098	0.9489832916560677																	0.9489832916560677	320.7683858980403
642	2012-09-12T18:11:39	35.7116	-124.36625	CN12ID	16.398775236398606	0.660547556647467	0.0513255818107009	0.94344583905434																	0.94344583905434	321.5246618725574
643	2012-09-12T18:14:39	35.708283	-124.372717	CN12ID	17.110422739998903	0.6691078488616479	0.05305935588545599	1.0336936637728285																	1.0336936637728285	322.2160515435876
644	2012-09-12T18:17:39	35.704267	-124.380417	CN12ID	18.013533529804427	0.663387303265443	0.051896579118602015	1.066168635526051																	1.066168635526051	323.04327055175776
645	2012-09-12T18:20:39	35.7009	-124.386833	CN12ID	18.04020501892985	0.660076133268219	0.0512312019429698	1.0293243662849352																	1.0293243662849352	323.73381751644837
646	2012-09-12T18:23:40	35.697133	-124.393867	CN12ID	19.698123547113322	0.654463121527578	0.050114535800937006	1.1246860785286978																	1.1246860785286978	324.49550855698726
647	2012-09-12T18:26:40	35.6933	-124.4011	CN12ID	19.769368671066886	0.65866754070048	0.0509493977473581	1.135848951907614																	1.135848951907614	325.2762974919717
648	2012-09-12T18:29:40	35.689883	-124.40765	CN12ID	20.511130554643604	0.659136651912419	0.0510431159676042	1.1699829200652518																	1.1699829200652518	325.9801102044873
649	2012-09-12T18:32:40	35.68605	-124.415	CN12ID	21.600435913664732	0.653996904755601	0.0500225589527112	1.226635924932999																	1.226635924932999	326.76982937064895
650	2012-09-12T18:35:41	35.682133	-124.422333	CN12ID	20.304057391717947	0.653530605266297	0.0499307200640008	1.1480370185276594																	1.1480370185276594	327.56338183133175
651	2012-09-12T18:38:41	35.678333	-124.429367	CN12ID	21.338434611495718	0.653065416266605	0.0498390998890875	1.2207782036293433																	1.2207782036293433	328.32722606053323
652	2012-09-12T18:41:41	35.674233	-124.4369	CN12ID	20.41000276587245	0.655393522837494	0.0502987834927685	1.1665539531493525																	1.1665539531493525	329.1471666189045
653	2012-09-12T18:44:42	35.670667	-124.443317	CN12ID	18.702864625186983	0.653530605266297	0.0499307200640008	1.0713969184817207																	1.0713969184817207	329.8502387469605
654	2012-09-12T18:47:42	35.666683	-124.45075	CN12ID	16.288781972639015	0.6715141864377421	0.053553068342653	0.9726329396074244																	0.9726329396074244	330.65555309494823
655	2012-09-12T18:50:42	35.662733	-124.458083	CN12ID	15.632319363077345	0.6712740236090615	0.0535036557407006	0.9374661714672085																	0.9374661714672085	331.4512641357215
656	2012-09-12T18:53:42	35.65895	-124.465183	CN12ID	16.568229033256618	0.6717549225781869	0.05360259890135245	0.9903155582986964																	0.9903155582986964	332.2191754786561
657	2012-09-12T18:56:42	35.655	-124.472517	CN12ID	17.836402408467496	0.6734435491510379	0.0539509103016719	1.0636328971778928																	1.0636328971778928	333.015015439104
658	2012-09-12T18:59:43	35.651533	-124.47905	CN12ID	17.802353589117068	0.674412635360992	0.0541513880103315	1.0686444286067227																	1.0686444286067227	333.7208020559341
659	2012-09-12T19:02:43	35.64765	-124.4861	CN12ID	19.664246913679523	0.665286902653086	0.0522810246851126	1.1631681388103703																	1.1631681388103703	334.49120090042237
660	2012-09-12T19:05:43	35.643767	-124.493367	CN12ID	15.318074868978705	0.674413214396144	0.0541515077970328	0.9092477267336148																	0.9092477267336148	335.2779517951975
661	2012-09-12T19:09:25	35.641117	-124.499383	CN12ID	17.185447331445662	0.67538220736387	0.0543524099477675	1.0307013937882623																	1.0307013937882623	335.8969890158301
662	2012-09-12T19:12:25	35.637833	-124.507017	CN12ID	17.78547481458898	0.679768850091399	0.055267975620909945	1.0630542350993433																	1.0630542350993433	336.67840102974577
663	2012-09-12T19:15:26	35.634817	-124.514983	CN12ID	17.232771531088034	0.675865699064918	0.0544529783027454	1.0364256887816279																	1.0364256887816279	337.4734558818278
664	2012-09-12T19:18:26	35.632667	-124.523167	CN12ID	18.46515930369413	0.67538220736387	0.0543524099477675	1.0944449455945653																	1.0944449455945653	338.2516126803734
665	2012-09-12T19:21:26	35.631	-124.530617	CN12ID	19.366497789645237	0.6671905792857371	0.0526679607911466	1.1220645710175552																	1.1220645710175552	338.95073562305197
666	2012-09-12T19:24:26	35.629033	-124.538967	CN12ID	19.5761617679458	0.6691078488616479	0.05305935588545599	1.1515433453858557																	1.1515433453858557	339.737317875931
667	2012-09-12T19:27:26	35.6266	-124.547017	CN12ID	19.074804313924293	0.65679565727645	0.0505766820669901	1.0998386975102274																	1.0998386975102274	340.51440980790505
668	2012-09-12T19:30:27	35.625883	-124.551467	CN12ID	19.348001321893445	0.665764161652129	0.0523776715165925	1.1180391045426394																	1.1180391045426394	340.92489054042824
669	2012-09-12T19:33:27	35.626	-124.55435	CN12ID	19.33798260618536	0.6662385009625911	0.0524742039844212	1.115247675510595																	1.115247675510595	341.1860770043246
670	2012-09-12T19:36:27	35.6259	-124.554267	CN12ID	18.9151052473762	0.660547556647467	0.0513255818107009	1.086496485365469																	1.086496485365469	341.1995051829116
671	2012-09-12T19:39:28	35.625817	-124.554383	CN12ID	18.28460516697853	0.6681471429382839	0.0528627721599174	1.0766239693263362																	1.0766239693263362	341.2134884246485
672	2012-09-12T19:42:28	35.626017	-124.554333	CN12ID	17.969874096341137	0.6650486335473935	0.05223279867652025	1.057151940437205																	1.057151940437205	341.2362068679003
673	2012-09-12T19:45:28	35.62605	-124.55425	CN12ID	19.590693995610113	0.671995658718632	0.0536521294600519	1.1737472245665543																	1.1737472245665543	341.2445672049411
674	2012-09-12T19:48:28	35.62598300000001	-124.55425	CN12ID	18.710013542428953	0.6841904462122845	0.05620052090383485	1.1371495412546744																	1.1371495412546744	341.25202545061904
675	2012-09-12T19:51:28	35.626067	-124.554183	CN12ID	19.352751328228127	0.6715141864377421	0.053553068342653	1.142725583976277																	1.142725583976277	341.2631693402708
676	2012-09-12T19:54:29	35.62615	-124.55425	CN12ID	20.455567658988574	0.670073147014557	0.0532568792925045	1.2051068289010587																	1.2051068289010587	341.27421998821075
677	2012-09-12T19:57:29	35.626067	-124.5542	CN12ID	19.722152015729588	0.672960736263239	0.0538510293824483	1.1659010017415066																	1.1659010017415066	341.28450749126364
678	2012-09-12T20:00:29	35.626017	-124.554217	CN12ID	18.4570804863036	0.6681471429382839	0.0528627721599174	1.0905966526069288																	1.0905966526069288	341.2902819879156
679	2012-09-12T20:03:29	35.626083	-124.554133	CN12ID	20.102902788167444	0.6778103962523749	0.0548580420069777	1.2017368804743764																	1.2017368804743764	341.3008529611933
680	2012-09-12T20:06:29	35.6261	-124.5541	CN12ID	18.746628287760295	0.665764161652129	0.0523776715165925	1.1046942849590853																	1.1046942849590853	341.3043880532369
681	2012-09-12T20:09:30	35.626117	-124.554133	CN12ID	19.515686108421658	0.6732021427071385	0.053900969842060095	1.1577964064609734																	1.1577964064609734	341.30792314474417
682	2012-09-12T20:12:30	35.626083	-124.55415	CN12ID	19.322002104116415	0.664810364441701	0.0521845726679279	1.112340887668664																	1.112340887668664	341.31200856229987
683	2012-09-12T20:15:30	35.6262	-124.5542	CN12ID	19.94000807975608	0.674898914192456	0.054251985939494	1.1935408335281787																	1.1935408335281787	341.32579605226675
684	2012-09-12T20:18:31	35.6261	-124.554217	CN12ID	20.25869294182716	0.6681471429382839	0.0528627721599174	1.1826810663281735																	1.1826810663281735	341.3370335355396
685	2012-09-12T20:21:31	35.62616699999999	-124.55425	CN12ID	19.729202112524305	0.6671905792857371	0.0526679607911466	1.1647690344821056																	1.1647690344821056	341.34506728637217
686	2012-09-12T20:24:31	35.6261	-124.5542	CN12ID	20.2721889394257	0.678054623518434	0.054909120383457	1.2260333282591822																	1.2260333282591822	341.35379042308983
687	2012-09-12T20:27:31	35.626067	-124.5542	CN12ID	20.520638881509953	0.6705546790158741	0.05335565328651098	1.1996796177580702																	1.1996796177580702	341.3574638873798
688	2012-09-12T20:30:32	35.626067	-124.554167	CN12ID	19.99323477577952	0.6778103962523749	0.0548580420069777	1.1929104949610754																	1.1929104949610754	341.3604498108013
689	2012-09-12T20:33:32	35.626083	-124.554183	CN12ID	20.453672279042333	0.6662385009625911	0.0524742039844212	1.2008735932721566																	1.2008735932721566	341.36274504874734
690	2012-09-12T20:36:32	35.6261	-124.5542	CN12ID	20.11740128528888	0.6671905792857371	0.0526679607911466	1.1576697429483422																	1.1576697429483422	341.3651837388626
691	2012-09-12T20:39:32	35.6261	-124.554183	CN12ID	20.05976596247172	0.6614920346848234	0.0515151252481045	1.160722283832205																	1.160722283832205	341.36672194120104
692	2012-09-12T20:45:33	35.626117	-124.5542	CN12ID	19.64416218128779	0.655860389930567	0.0503912373439979	1.1112127230095414																	1.1112127230095414	341.36916063111005
693	2012-09-12T20:48:33	35.626067	-124.554183	CN12ID	20.860585834358183	0.67538220736387	0.0543524099477675	1.2511039120076313																	1.2511039120076313	341.3749351275053
694	2012-09-12T20:51:33	35.6261	-124.554183	CN12ID	21.06586183736021	0.6817301201902429	0.0556801842850347	1.2645842934458158																	1.2645842934458158	341.3786085917954
695	2012-09-12T20:54:33	35.626117	-124.5542	CN12ID	20.878439140587567	0.657729367394444	0.0507625955685612	1.20034818461325																	1.20034818461325	341.38104728170435
696	2012-09-12T20:57:33	35.626083	-124.554217	CN12ID	20.573359282983507	0.672960736263239	0.0538510293824483	1.2292620988923315																	1.2292620988923315	341.38513269926005
697	2012-09-12T21:00:34	35.62525	-124.557133	CN12ID	21.78260812781616	0.6787884713452239	0.0550625993793946	1.3146121591294346																	1.3146121591294346	341.6648008726596
698	2012-09-12T21:03:34	35.621417	-124.5634	CN12ID	20.00644849270637	0.6705546790158741	0.05335565328651098	1.16111896906441																	1.16111896906441	342.3744675000512
699	2012-09-12T21:06:34	35.6172	-124.570917	CN12ID	18.06426280837337	0.6715141864377421	0.053553068342653	1.080886010301175																	1.080886010301175	343.200936532178
700	2012-09-12T21:09:35	35.613733	-124.57715	CN12ID	15.463341681439614	0.6715141864377421	0.053553068342653	0.9133931803188172																	0.9133931803188172	343.88438511057115
701	2012-09-12T21:12:35	35.60925	-124.5853	CN12ID	16.422134038352418	0.676350344947411	0.0545537867324318	0.9864484316413188																	0.9864484316413188	344.77491337458326
702	2012-09-12T21:15:35	35.605583	-124.5922	CN12ID	15.799702935021456	0.679770213898758	0.0552680385861664	0.9593758516996932																	0.9593758516996932	345.5209671013758
703	2012-09-12T21:18:35	35.601683	-124.600333	CN12ID	15.00325999403053	0.6812389753514669	0.0555769021874659	0.9195638241078578																	0.9195638241078578	346.3755541905236
704	2012-09-12T21:21:35	35.59845	-124.607167	CN12ID	16.444678287184672	0.6822215160876172	0.0557837510022956	0.9986630359447316																	0.9986630359447316	347.09118976203575
705	2012-09-12T21:24:36	35.594683	-124.615183	CN12ID	16.11793183914298	0.674413214396144	0.0541515077970328	0.9533027106661176																	0.9533027106661176	347.92922238483106
706	2012-09-12T21:27:36	35.591367	-124.622033	CN12ID	16.117421825199067	0.6934059296922621	0.05817400493417025	1.0126995633633982																	1.0126995633633982	348.6508394589605
707	2012-09-12T21:30:36	35.587967	-124.629067	CN12ID	15.32872320623329	0.6836962616354529	0.0560955695433581	0.9447868195399584																	0.9447868195399584	349.39157441760915
708	2012-09-12T21:33:36	35.584167	-124.636833	CN12ID	16.396446800536452	0.675865699064918	0.0544529783027454	0.9701426864054706																	0.9701426864054706	350.2120600132511
709	2012-09-12T21:36:36	35.580967	-124.6433	CN12ID	17.882882929246982	0.664334961103388	0.0520883503506799	1.0303785037448938																	1.0303785037448938	350.89737930158464
710	2012-09-12T21:39:37	35.577317	-124.650833	CN12ID	20.370836714671448	0.6705546790158741	0.05335565328651098	1.2025916397488106																	1.2025916397488106	351.6912408233718
711	2012-09-12T21:42:37	35.573467	-124.658817	CN12ID	22.428712451022463	0.6667139726061	0.0525709668925718	1.3106162913370905																	1.3106162913370905	352.53160629742814
712	2012-09-12T21:45:37	35.57025	-124.6655	CN12ID	24.791302779792552	0.6802584394647099	0.0553707067943144	1.4995122601689963																	1.4995122601689963	353.23473651033066
713	2012-09-12T21:48:37	35.56665	-124.6731	CN12ID	24.462929997359186	0.6876589384596961	0.0569382879589412	1.5047285698804291																	1.5047285698804291	354.03107897181917
714	2012-09-12T21:51:38	35.562933	-124.680733	CN12ID	24.74820888970188	0.6861682955739461	0.0566203237627533	1.5176004366008018																	1.5176004366008018	354.83664377440056
715	2012-09-12T21:54:38	35.559283	-124.688217	CN12ID	23.987091933558375	0.6832035072258729	0.0559913821048384	1.4758209114558647																	1.4758209114558647	355.6268282104797
716	2012-09-12T21:57:38	35.555483	-124.695833	CN12ID	24.671854357552203	0.6836962616354529	0.0560955695433581	1.5132275335447325																	1.5132275335447325	356.4359191597861
717	2012-09-12T22:00:38	35.552183	-124.7025	CN12ID	24.785283833406787	0.685672249721116	0.0565148661594476	1.5173482131309393																	1.5173482131309393	357.14267769265825
718	2012-09-12T22:03:38	35.548383	-124.71025	CN12ID	24.565751883819843	0.672960736263239	0.0538510293824483	1.4588757031055084																	1.4588757031055084	357.9621909319
719	2012-09-12T22:06:38	35.545317	-124.716667	CN12ID	23.59692675938536	0.672960736263239	0.0538510293824483	1.3702468476897471																	1.3702468476897471	358.63619331167695
720	2012-09-12T22:09:39	35.5418	-124.724133	CN12ID	23.474584706657648	0.6722369695394406	0.0537017782570824	1.3690539308846832																	1.3690539308846832	359.41758512848867
721	2012-09-12T22:12:39	35.538167	-124.731733	CN12ID	22.737141697464523	0.671995658718632	0.0536521294600519	1.344524417224752																	1.344524417224752	360.2159932166898
722	2012-09-12T22:15:39	35.5345	-124.739517	CN12ID	20.82833803468052	0.6667139726061	0.0525709668925718	1.1951745084558791																	1.1951745084558791	361.03073305060633
723	2012-09-12T22:18:40	35.531317	-124.746417	CN12ID	20.61259450729947	0.6715141864377421	0.053553068342653	1.2058463979187393																	1.2058463979187393	361.7492310643157
724	2012-09-12T22:21:40	35.528	-124.754133	CN12ID	20.34871600245768	0.6698312639387609	0.0532075045859835	1.1777323484492888																	1.1777323484492888	362.53976504236414
725	2012-09-12T22:24:40	35.5251	-124.76105	CN12ID	19.91351641069839	0.6681471429382839	0.0528627721599174	1.15169250646501																	1.15169250646501	363.24467449654696
726	2012-09-12T22:27:40	35.52173300000001	-124.769	CN12ID	19.03246522215514	0.6705546790158741	0.05335565328651098	1.1068490361644072																	1.1068490361644072	364.05661712516485
727	2012-09-12T22:30:40	35.518383	-124.776833	CN12ID	19.738701607745085	0.670073147014557	0.0532568792925045	1.1398327690818384																	1.1398327690818384	364.8583158498394
728	2012-09-12T22:33:41	35.515	-124.784667	CN12ID	18.865190259300295	0.675865699064918	0.0544529783027454	1.096485127794642																	1.096485127794642	365.66183620726434
729	2012-09-12T22:36:41	35.51208300000001	-124.791483	CN12ID	18.617467966283165	0.669589922539917	0.0531579998485603	1.0794254066707876																	1.0794254066707876	366.3595914082752
730	2012-09-12T22:39:41	35.508617	-124.799717	CN12ID	20.093994397168824	0.6707942698981275	0.0534049482126296	1.1685487657087357																	1.1685487657087357	367.19955627722175
731	2012-09-12T22:42:41	35.50535	-124.807433	CN12ID	18.42387717912089	0.6734435491510379	0.0539509103016719	1.0763845970371702																	1.0763845970371702	367.98768114684333
732	2012-09-12T22:45:41	35.5019	-124.81575	CN12ID	18.28802278683904	0.6778103962523749	0.0548580420069777	1.0889063965037242																	1.0889063965037242	368.8335796791258
733	2012-09-12T22:48:42	35.498483	-124.8231	CN12ID	17.156187134201407	0.673927514599832	0.0540510296545716	1.0216932248288744																	1.0216932248288744	369.60062615477204
734	2012-09-12T22:51:42	35.4946	-124.830983	CN12ID	16.77428244690269	0.675140560778163	0.05430219794363075	0.9924903311544416																	0.9924903311544416	370.43563617353004
735	2012-09-12T22:54:42	35.49055	-124.839167	CN12ID	16.067542669187535	0.6734435491510379	0.0539509103016719	0.9446326435347948																	0.9446326435347948	371.30364236997167
736	2012-09-12T22:57:42	35.486717	-124.846583	CN12ID	15.992395408223302	0.684683699193355	0.0563047037948001	0.9767536181184048																	0.9767536181184048	372.0997999586057
737	2012-09-12T23:00:43	35.483167	-124.853483	CN12ID	16.461219312013867	0.6992150363966779	0.0594397271213236	1.0485023306847996																	1.0485023306847996	372.83961477337454
738	2012-09-12T23:03:43	35.479083	-124.86135	CN12ID	20.34163415193737	0.6846837887684605	0.0563048326994097	1.2370877886872027																	1.2370877886872027	373.6853158562159
739	2012-09-12T23:06:43	35.475133	-124.8694	CN12ID	23.072413414253674	0.690647003261992	0.057578794953168	1.4260370923785448																	1.4260370923785448	374.53728840694055
740	2012-09-12T23:09:43	35.471333	-124.877683	CN12ID	24.033745658234995	0.6954191739905985	0.0586108699738878	1.5146971307381794																	1.5146971307381794	375.39913476467865
741	2012-09-12T23:12:44	35.468083	-124.884933	CN12ID	23.115914586833558	0.702011806647568	0.0600551617888936	1.4856522311021019																	1.4856522311021019	376.1494017667365
742	2012-09-12T23:15:44	35.46455	-124.892983	CN12ID	15.200281611684964	0.7061135369095646	0.0609644582585026	0.9784710373654868																	0.9784710373654868	376.9784576266243
743	2012-09-12T23:18:44	35.460767	-124.901467	CN12ID	11.923948075593646	0.6876589384596961	0.0569382879589412	0.7380624464892622																	0.7380624464892622	377.8554037889647
744	2012-09-12T23:21:44	35.458983	-124.90595	CN12ID	12.280926895534794	0.6946637619274878	0.05844672494698599	0.7562665965673772																	0.7562665965673772	378.30779685926115
745	2012-09-12T23:24:44	35.458867	-124.907183	CN12ID	12.14759897216088	0.6814846733001539	0.055628685546096346	0.7391183252224786																	0.7391183252224786	378.42033781915586
746	2012-09-12T23:27:45	35.459017	-124.9071	CN12ID	11.82100923679184	0.670073147014557	0.0532568792925045	0.7060947913128267																	0.7060947913128267	378.4386529789183
747	2012-09-12T23:30:45	35.4591	-124.906483	CN12ID	11.758439241037426	0.6851773851986961	0.0564096597028313	0.7249423991662401																	0.7249423991662401	378.49535489271966
748	2012-09-12T23:33:45	35.45905	-124.906167	CN12ID	11.641054210024366	0.6856728403863211	0.0565149917327923	0.7118475422154255																	0.7118475422154255	378.5245425650887
749	2012-09-12T23:36:45	35.459167	-124.906367	CN12ID	11.873993348930714	0.694160242720887	0.05833776214449255	0.7446691224737886																	0.7446691224737886	378.54686916489754
750	2012-09-12T23:39:45	35.459083	-124.906433	CN12ID	12.246533655897533	0.696176991415092	0.0587755376666675	0.7737647003730719																	0.7737647003730719	378.5579707925164
751	2012-09-12T23:42:46	35.459017	-124.9066	CN12ID	11.815120168520455	0.6763509234157525	0.0545539070563368	0.7086460327584153																	0.7086460327584153	378.5748011233892
752	2012-09-12T23:45:46	35.458967	-124.906717	CN12ID	12.33768730958606	0.684683699193355	0.0563047037948001	0.7521934703717003																	0.7521934703717003	378.5867810946452
753	2012-09-12T23:48:46	35.458967	-124.90675	CN12ID	11.886460036630584	0.6891569789069121	0.0572585426120299	0.7246146392174145																	0.7246146392174145	378.58977324587255
754	2012-09-12T23:51:46	35.45895	-124.90675	CN12ID	12.451147884505215	0.7037984117717759	0.0604500730115792	0.7913925655500527																	0.7913925655500527	378.5916656365673
755	2012-09-12T23:54:46	35.458967	-124.906717	CN12ID	11.406618577200375	0.675865699064918	0.0544529783027454	0.6936014949526751																	0.6936014949526751	378.5952059915497
756	2012-09-13T00:00:21	35.458967	-124.906767	CN12ID	11.734602945201194	0.6911460512353411	0.0576860558051535	0.7316998658032495																	0.7316998658032495	378.59973955401335
757	2012-09-13T00:03:21	35.458967	-124.90675	CN12ID	12.396060116029155	0.67538220736387	0.0543524099477675	0.7405940492717222																	0.7405940492717222	378.6012809652497
758	2012-09-13T00:06:22	35.458967	-124.90675	CN12ID	11.524446118440672	0.6861682955739461	0.0566203237627533	0.7001504716642927																	0.7001504716642927	378.6012809652497
759	2012-09-13T00:12:22	35.458867	-124.906667	CN12ID	11.33489253670417	0.7007405654639736	0.0597749177523771	0.7038564720533433																	0.7038564720533433	378.614717907007
760	2012-09-13T00:15:22	35.45903300000001	-124.90675	CN12ID	12.019998312310298	0.702011806647568	0.0600551617888936	0.7784567911823942																	0.7784567911823942	378.63467026208497
761	2012-09-13T00:18:22	35.458967	-124.906817	CN12ID	9.949712198164008	0.7048251133036999	0.0606780904592005	0.6319537555502655																	0.6319537555502655	378.64420350050386
762	2012-09-13T00:21:23	35.458983	-124.9068	CN12ID	11.883536494278927	0.6778103962523749	0.0548580420069777	0.7151520338533554																	0.7151520338533554	378.64655895614527
763	2012-09-13T00:24:23	35.458967	-124.906783	CN12ID	11.440549432110672	0.6827119263081479	0.0558874427881177	0.69904558549961																	0.69904558549961	378.6489144117875
764	2012-09-13T00:27:23	35.458983	-124.906783	CN12ID	11.959407239114794	0.6809931101688039	0.05552519957393976	0.7134863680957534																	0.7134863680957534	378.65069548538287
765	2012-09-13T00:30:23	35.458933	-124.906783	CN12ID	11.316248919653734	0.696176991415092	0.0587755376666675	0.7017152692921077																	0.7017152692921077	378.6562613403677
766	2012-09-13T00:33:24	35.45895	-124.906817	CN12ID	12.163453356792495	0.688157210254447	0.0570447991936439	0.7485480124136143																	0.7485480124136143	378.6598786519346
767	2012-09-13T00:36:24	35.45895	-124.9068	CN12ID	11.97073403772626	0.7002307920307161	0.0596628657438985	0.7490806409026483																	0.7490806409026483	378.66142006349656
768	2012-09-13T00:39:24	35.458933	-124.9068	CN12ID	11.699190513187812	0.6954191739905985	0.0586108699738878	0.7318808928146779																	0.7318808928146779	378.66331245419127
769	2012-09-13T00:42:24	35.45895	-124.9068	CN12ID	11.149232793326114	0.6836968497820489	0.05609569390041325	0.6868395480384824																	0.6868395480384824	378.6652048448861
770	2012-09-13T00:45:25	35.45895	-124.906783	CN12ID	12.48658915276438	0.6664762367843455	0.0525225854384965	0.7255123716991819																	0.7255123716991819	378.66674625644936
771	2012-09-13T00:48:25	35.459	-124.906767	CN12ID	12.322701222266467	0.6876589384596961	0.0569382879589412	0.759923630762759																	0.759923630762759	378.67249807249397
772	2012-09-13T00:51:25	35.45895	-124.906817	CN12ID	11.53913484480606	0.681485182886429	0.05562907479121605	0.6908246030113532																	0.6908246030113532	378.67967664660284
773	2012-09-13T00:54:25	35.458933	-124.906817	CN12ID	11.332427800202199	0.6827119263081479	0.0558874427881177	0.6963896129716539																	0.6963896129716539	378.6815690372976
774	2012-09-13T00:57:25	35.458983	-124.906833	CN12ID	12.038933496886795	0.696681591752603	0.0588856251413402	0.7594969772884632																	0.7594969772884632	378.68732085341964
775	2012-09-13T01:00:26	35.4589	-124.906817	CN12ID	11.712180676114626	0.7012490348011196	0.05988692167257365	0.7336466136925913																	0.7336466136925913	378.6966733754599
776	2012-09-13T01:03:26	35.45895	-124.906817	CN12ID	11.539563508711849	0.6901515150711265	0.0574722992085917	0.7235773169654617																	0.7235773169654617	378.7022392304447
777	2012-09-13T01:06:26	35.45895	-124.906817	CN12ID	11.661898741747795	0.6946637619274878	0.05844672494698599	0.7275822583635645																	0.7275822583635645	378.7022392304447
778	2012-09-13T01:12:26	35.458933	-124.9068	CN12ID	11.748808762619015	0.694161752687181	0.0583376423359458	0.732003878094638																	0.732003878094638	378.7046799460462
779	2012-09-13T01:15:27	35.458933	-124.906817	CN12ID	12.182259830259087	0.6802584394647099	0.0553707067943144	0.7268651740492421																	0.7268651740492421	378.7062213579339
780	2012-09-13T01:18:27	35.458933	-124.906817	CN12ID	11.818039111639068	0.671033860780381	0.0534542431387482	0.6984630173046509																	0.6984630173046509	378.7062213579339
781	2012-09-13T01:21:27	35.45895	-124.9068	CN12ID	12.308634756739945	0.6785436610648585	0.055011399069665456	0.7362778355114876																	0.7362778355114876	378.7086620735353
782	2012-09-13T01:24:27	35.45895	-124.90685	CN12ID	12.287297148078466	0.664810364441701	0.0521845726679279	0.6985437405405585																	0.6985437405405585	378.7131956369569
783	2012-09-13T01:27:28	35.45895	-124.906783	CN12ID	11.982164402269865	0.6584327177592135	0.050902641527821896	0.6937114688383508																	0.6937114688383508	378.71927061194214
784	2012-09-13T01:30:28	35.459	-124.906917	CN12ID	11.930875314746759	0.672478280360249	0.0537514270541129	0.701442385942228																	0.701442385942228	378.7326347405783
785	2012-09-13T01:33:28	35.459083	-124.906967	CN12ID	11.865596220722232	0.6669522759459185	0.0526194638418592	0.6979531548293787																	0.6979531548293787	378.7429263959939
786	2012-09-13T01:36:28	35.45905	-124.906933	CN12ID	11.743974538583224	0.674898914192456	0.054251985939494	0.6909886348214637																	0.6909886348214637	378.747722030549
787	2012-09-13T01:39:29	35.45905	-124.906983	CN12ID	10.905458714785317	0.664334961103388	0.0520883503506799	0.6330009750664979																	0.6330009750664979	378.75225558833534
788	2012-09-13T01:42:29	35.4591	-124.906983	CN12ID	11.694145005432535	0.6787884713452239	0.0550625993793946	0.7167814916209215																	0.7167814916209215	378.75782144332015
789	2012-09-13T01:45:29	35.4591	-124.9069	CN12ID	11.838343051251845	0.667668323711037	0.0527651862315611	0.6888452311162497																	0.6888452311162497	378.76534714456926
790	2012-09-13T01:48:29	35.459083	-124.90695	CN12ID	11.36911062184992	0.6802584394647099	0.0553707067943144	0.6705317040574786																	0.6705317040574786	378.7702598085653
791	2012-09-13T01:51:29	35.459083	-124.90695	CN12ID	11.554120724053824	0.679770213898758	0.0552680385861664	0.6842806234309835																	0.6842806234309835	378.7702598085653
792	2012-09-13T01:54:29	35.45905	-124.906967	CN12ID	11.338331283138313	0.675865699064918	0.0544529783027454	0.6780329202586699																	0.6780329202586699	378.77424356089404
793	2012-09-13T01:57:30	35.459083	-124.90695	CN12ID	11.849011746682205	0.6712740236090615	0.0535036557407006	0.7089002721373651																	0.7089002721373651	378.77822731322266
794	2012-09-13T02:00:30	35.45905	-124.906967	CN12ID	11.429437125939556	0.679770213898758	0.0552680385861664	0.6821187065321724																	0.6821187065321724	378.7822110655514
795	2012-09-13T02:03:30	35.4591	-124.906967	CN12ID	12.0668521238337	0.6836968497820489	0.05609569390041325	0.7258391414291249																	0.7258391414291249	378.7877769205362
796	2012-09-13T02:06:31	35.4591	-124.90695	CN12ID	11.182324463799718	0.675865699064918	0.0544529783027454	0.6737327904293475																	0.6737327904293475	378.7893183292254
797	2012-09-13T02:09:31	35.459083	-124.906983	CN12ID	11.809487301114912	0.6987076437056645	0.05932857529068005	0.7322420248035865																	0.7322420248035865	378.7928586800269
798	2012-09-13T02:12:31	35.459067	-124.906983	CN12ID	11.058038243878189	0.6901497365933785	0.05747191695869065	0.67478059323475																	0.67478059323475	378.7946397536222
799	2012-09-13T02:15:31	35.459067	-124.906967	CN12ID	9.86087140561558	0.676350344947411	0.0545537867324318	0.6027892249318764																	0.6027892249318764	378.7960904918087
800	2012-09-13T02:18:32	35.459067	-124.906967	CN12ID	10.993565153767008	0.7004856405971789	0.05971885023089535	0.6944230506288837																	0.6944230506288837	378.7960904918087
801	2012-09-13T02:21:32	35.4591	-124.906917	CN12ID	11.466400213642846	0.6911460512353411	0.0576860558051535	0.7146383328455758																	0.7146383328455758	378.80192551271483
802	2012-09-13T02:24:32	35.459083	-124.90695	CN12ID	10.724214620749127	0.7131048614449929	0.0625339799944317	0.6945474494156967																	0.6945474494156967	378.80546586351517
803	2012-09-13T02:27:32	35.45903300000001	-124.906983	CN12ID	9.892397591791186	0.723616385845112	0.0649399892141187	0.6414194116717912																	0.6414194116717912	378.8117850161805
804	2012-09-13T02:30:32	35.459083	-124.906933	CN12ID	11.201958904690919	0.697187207768718	0.05899609267559585	0.6971190143693982																	0.6971190143693982	378.8189635873342
805	2012-09-13T02:33:32	35.4591	-124.906933	CN12ID	11.416565344914249	0.680014326681734	0.0553193726902404	0.6819037206275802																	0.6819037206275802	378.8208559780289
806	2012-09-13T02:36:33	35.459083	-124.906917	CN12ID	11.62832350064792	0.671995658718632	0.0536521294600519	0.6964425975705705																	0.6964425975705705	378.82324046592896
807	2012-09-13T02:39:33	35.459083	-124.906967	CN12ID	11.485376643151872	0.6805031349887005	0.05542216344210575	0.6883764706062822																	0.6883764706062822	378.8277740218555
808	2012-09-13T02:42:33	35.459117	-124.906933	CN12ID	11.473040396306253	0.6836968497820489	0.05609569390041325	0.6868392376356233																	0.6868392376356233	378.8326554492234
809	2012-09-13T02:45:34	35.459083	-124.906933	CN12ID	12.186887148038444	0.684683699193355	0.0563047037948001	0.7285466751028146																	0.7285466751028146	378.83644023061277
810	2012-09-13T02:48:34	35.459067	-124.906967	CN12ID	11.328216371105595	0.673927514599832	0.0540510296545716	0.6760389020088061																	0.6760389020088061	378.8400005665577
811	2012-09-13T02:51:34	35.4591	-124.906933	CN12ID	10.315326983191607	0.70431115053802	0.0605639458179792	0.6547742854014431																	0.6547742854014431	378.84479620069396
812	2012-09-13T02:54:34	35.459067	-124.906983	CN12ID	7.617304431598803	0.7603615516943051	0.0737927882981958	0.5538354873977273																	0.5538354873977273	378.8506312216001
813	2012-09-13T03:00:34	35.459083	-124.907	CN12ID	10.806460082523284	0.715978995432585	0.06318632875977125	0.6960528705658476																	0.6960528705658476	378.85298667598846
814	2012-09-13T03:03:35	35.459167	-124.907	CN12ID	12.548913331935596	0.701757580438597	0.0599990086272551	0.7890245250524853																	0.7890245250524853	378.8623373123628
815	2012-09-13T03:06:35	35.45915	-124.906983	CN12ID	11.460084129286491	0.7149319601379175	0.06294840408746724	0.7508445124539236																	0.7508445124539236	378.8647780253392
816	2012-09-13T03:09:35	35.459167	-124.907	CN12ID	9.201170868273534	0.7199153568707339	0.06408669048331189	0.6164751409208289																	0.6164751409208289	378.86721873831567
817	2012-09-13T03:12:35	35.459167	-124.907	CN12ID	10.206582536488757	0.708430960594548	0.0614818597942066	0.6697506866565962																	0.6697506866565962	378.86721873831567
818	2012-09-13T03:15:36	35.45915	-124.906983	CN12ID	11.842313170078835	0.70431115053802	0.0605639458179792	0.7620478784462137																	0.7620478784462137	378.869659451292
819	2012-09-13T03:18:36	35.459183	-124.906983	CN12ID	10.996597896561344	0.7037984117717759	0.0604500730115792	0.7070191907640713																	0.7070191907640713	378.87333291558207
820	2012-09-13T03:21:36	35.45915	-124.906983	CN12ID	12.254179644416876	0.712058726568787	0.062297809436164	0.7954433925532252																	0.7954433925532252	378.8770063798721
821	2012-09-13T03:24:36	35.459183	-124.907017	CN12ID	10.596849009368244	0.70791396436368	0.0613664127637625	0.6946247046300293																	0.6946247046300293	378.8818020119638
822	2012-09-13T03:27:37	35.459167	-124.907	CN12ID	11.023167861948659	0.713626458232473	0.06265222124243736	0.7225034179582259																	0.7225034179582259	378.88415746509753
823	2012-09-13T03:30:37	35.459167	-124.907	CN12ID	12.348980552017293	0.70946204902669	0.0617133532862132	0.8115858466064098																	0.8115858466064098	378.88415746509753
824	2012-09-13T03:33:37	35.459167	-124.906983	CN12ID	11.861147356789475	0.6982002510146511	0.0592174234600365	0.7614349171033308																	0.7614349171033308	378.885698872503
825	2012-09-13T03:36:37	35.459167	-124.906983	CN12ID	12.61336649645952	0.702775699041636	0.0602238893691542	0.8014222533617904																	0.8014222533617904	378.885698872503
826	2012-09-13T03:39:38	35.459167	-124.907	CN12ID	12.520919417874794	0.6817301201902429	0.0556801842850347	0.7567636621022823																	0.7567636621022823	378.8872402799085
827	2012-09-13T03:42:38	35.459167	-124.907	CN12ID	13.497193735673491	0.696934098371357	0.0589407930606069	0.8492861120677774																	0.8492861120677774	378.8872402799085
828	2012-09-13T03:45:38	35.459183	-124.906983	CN12ID	13.04756376616894	0.6926498905231209	0.0580106189396224	0.8138988278511329																	0.8138988278511329	378.889595733043
829	2012-09-13T03:48:38	35.45915	-124.906967	CN12ID	13.907197450135277	0.689652469924765	0.0573650389642133	0.8577209872935025																	0.8577209872935025	378.8935452869381
830	2012-09-13T03:51:38	35.459183	-124.907017	CN12ID	13.577122191203838	0.685672249721116	0.0565148661594476	0.8265213967777972																	0.8265213967777972	378.89938030420996
831	2012-09-13T03:54:39	35.45915	-124.907	CN12ID	13.508817228931356	0.6679077333246606	0.052813979195739255	0.7978515011080748																	0.7978515011080748	378.9033640557968
832	2012-09-13T03:57:39	35.45915	-124.906967	CN12ID	13.977589315273626	0.6782988507844929	0.0549601987599363	0.8339704003059392																	0.8339704003059392	378.90635620021766
833	2012-09-13T04:00:39	35.459167	-124.907	CN12ID	14.630947193956173	0.675865699064918	0.0544529783027454	0.8659865788929128																	0.8659865788929128	378.90989654891314
834	2012-09-13T04:03:39	35.459167	-124.907	CN12ID	14.023757485095189	0.6712740236090615	0.0535036557407006	0.8264041596857475																	0.8264041596857475	378.90989654891314
835	2012-09-13T04:06:39	35.459167	-124.907	CN12ID	13.826467035469973	0.6671905792857371	0.0526679607911466	0.8083145475492455																	0.8083145475492455	378.90989654891314
836	2012-09-13T04:09:40	35.459167	-124.906983	CN12ID	14.537708977002511	0.676350344947411	0.0545537867324318	0.8604347465660301																	0.8604347465660301	378.9114379563186
837	2012-09-13T04:12:40	35.459167	-124.906983	CN12ID	14.108149828345447	0.673927514599832	0.0540510296545716	0.8297128785908148																	0.8297128785908148	378.9114379563186
838	2012-09-13T04:15:40	35.45915	-124.906967	CN12ID	13.965733865961953	0.681238389824917	0.0555767790579824	0.8413052868688192																	0.8413052868688192	378.9138224434835
839	2012-09-13T04:18:40	35.459167	-124.906983	CN12ID	15.021060957620744	0.669831534777237	0.0532074395705324	0.8847131688567728																	0.8847131688567728	378.9162069306485
840	2012-09-13T04:21:41	35.45915	-124.907	CN12ID	14.78715263704164	0.665764161652129	0.0523776715165925	0.870079113861272																	0.870079113861272	378.91864764362487
841	2012-09-13T04:24:41	35.459167	-124.906967	CN12ID	14.330006605088446	0.6839432269868391	0.056147787619673095	0.8649149730031691																	0.8649149730031691	378.92218799232035
842	2012-09-13T04:27:41	35.45915	-124.907017	CN12ID	14.385800611865234	0.6827119263081479	0.0558874427881177	0.8552017732764003																	0.8552017732764003	378.92710065283205
843	2012-09-13T04:30:41	35.459167	-124.906983	CN12ID	13.928579321505776	0.6636239966004476	0.0519444681524708	0.7982779283852404																	0.7982779283852404	378.9307179573119
844	2012-09-13T04:33:42	35.459183	-124.906967	CN12ID	14.85019190166847	0.663387303265443	0.051896579118602015	0.8616874307678823																	0.8616874307678823	378.93301509875
845	2012-09-13T04:36:42	35.459183	-124.907	CN12ID	14.421142756666946	0.6717549225781869	0.05360259890135245	0.8477859126635409																	0.8477859126635409	378.9360072419435
846	2012-09-13T04:39:42	35.459167	-124.907	CN12ID	14.510683121667538	0.664334961103388	0.0520883503506799	0.8232607557838205																	0.8232607557838205	378.93778831553885
847	2012-09-13T04:42:42	35.459167	-124.907	CN12ID	14.141681992852375	0.662437279613853	0.0517053410912809	0.8156787902413406																	0.8156787902413406	378.93778831553885
848	2012-09-13T04:45:42	35.459167	-124.906983	CN12ID	14.251154212195239	0.655393522837494	0.0502987834927685	0.7966666747935462																	0.7966666747935462	378.9393297229443
849	2012-09-13T04:48:42	35.45915	-124.907	CN12ID	14.74349494160892	0.6778103962523749	0.0548580420069777	0.8918163984869502																	0.8918163984869502	378.9417704359207
850	2012-09-13T04:51:43	35.459167	-124.907	CN12ID	14.31663036570714	0.6732021427071385	0.053900969842060095	0.8478331900018524																	0.8478331900018524	378.94366282661554
851	2012-09-13T04:54:43	35.459167	-124.906933	CN12ID	14.47302977759418	0.6817301201902429	0.0556801842850347	0.8696631751616968																	0.8696631751616968	378.94973778521376
852	2012-09-13T04:57:43	35.45915	-124.907	CN12ID	14.138472345099206	0.6911460512353411	0.0576860558051535	0.8790093110294691																	0.8790093110294691	378.956100667604
853	2012-09-13T05:03:44	35.459133	-124.906983	CN12ID	14.027509212035966	0.6827119263081479	0.0558874427881177	0.8336573302010171																	0.8336573302010171	378.95854138078613
854	2012-09-13T05:06:44	35.459167	-124.907017	CN12ID	14.267685823326369	0.693153515887844	0.0581194563311934	0.8874806350824406																	0.8874806350824406	378.9634228069438
855	2012-09-13T05:18:45	35.465867	-124.893517	CN12ID	14.3370695313622	0.6836978127507516	0.056096073291458895	0.8684552564074799																	0.8684552564074799	380.39675790252204
856	2012-09-13T05:21:45	35.469567	-124.885283	CN12ID	14.968853911352616	0.6814842550075799	0.05562848167150855	0.8966215607268776																	0.8966215607268776	381.2493484137223
857	2012-09-13T05:24:45	35.4734	-124.876933	CN12ID	14.864780040576516	0.6884069408839124	0.0570981819417097	0.9084244813633778																	0.9084244813633778	382.1183041038453
858	2012-09-13T05:27:45	35.4773	-124.8683	CN12ID	15.89864873853416	0.703287055406706	0.06033698119036671	1.0054635861431769																	1.0054635861431769	383.01325994720185
859	2012-09-13T05:30:46	35.481	-124.860367	CN12ID	20.080470437622512	0.6876589384596961	0.0569382879589412	1.238097419928554																	1.238097419928554	383.84197297172483
860	2012-09-13T05:33:46	35.48511699999999	-124.851517	CN12ID	22.175940300914608	0.7022666397401165	0.06011144899820465	1.4123238092149732																	1.4123238092149732	384.76585453498683
861	2012-09-13T05:36:46	35.488817	-124.8438	CN12ID	21.63034083937044	0.696681591752603	0.0588856251413402	1.3706978194410335																	1.3706978194410335	385.5775766854872
862	2012-09-13T05:39:47	35.493	-124.83495	CN12ID	20.178927316634365	0.6934059296922621	0.05817400493417025	1.248881504301771																	1.248881504301771	386.5050568727885
863	2012-09-13T05:42:47	35.49705	-124.8264	CN12ID	21.55204359506509	0.6827119263081479	0.0558874427881177	1.2950495176874597																	1.2950495176874597	387.4015547487177
864	2012-09-13T05:45:47	35.501	-124.81795	CN12ID	21.832922130405912	0.675140560778163	0.05430219794363075	1.286420242428884																	1.286420242428884	388.28460242875326
865	2012-09-13T05:48:47	35.5046	-124.810233	CN12ID	22.596908494166517	0.6756239532143941	0.05440269412525645	1.3257556665894985																	1.3257556665894985	389.0906137550212
866	2012-09-13T05:51:47	35.508667	-124.801333	CN12ID	22.566430183835816	0.6778103962523749	0.0548580420069777	1.3369356521978428																	1.3369356521978428	390.01549035139277
867	2012-09-13T05:54:47	35.5126	-124.793317	CN12ID	22.86251644539152	0.671995658718632	0.0536521294600519	1.350103312803732																	1.350103312803732	390.8635866606828
868	2012-09-13T05:57:48	35.517183	-124.7845	CN12ID	19.66097435643617	0.6869136894368285	0.05677903174621285	1.2047565466616434																	1.2047565466616434	391.811478260859
869	2012-09-13T06:00:48	35.521667	-124.775933	CN12ID	21.732995692814974	0.70946204902669	0.0617133532862132	1.4285168103227004																	1.4285168103227004	392.7343148907585
870	2012-09-13T06:03:48	35.525767	-124.76785	CN12ID	23.27336606648232	0.7073981993564309	0.0612512406697724	1.54270810378754																	1.54270810378754	393.5972008556369
871	2012-09-13T06:06:48	35.529967	-124.7592	CN12ID	21.03920610450185	0.7025208659490875	0.06016760215984315	1.3647621111373929																	1.3647621111373929	394.5097074408431
872	2012-09-13T06:09:48	35.533533	-124.75175	CN12ID	22.7037696848177	0.7141480550199529	0.062770462490443	1.5322146257189777																	1.5322146257189777	395.29268253998237
873	2012-09-13T06:12:49	35.537733	-124.742667	CN12ID	21.436389532470802	0.706883662640646	0.0611363428574765	1.4184225075070636																	1.4184225075070636	396.2390203112952
874	2012-09-13T06:15:49	35.541817	-124.734	CN12ID	20.810781683322162	0.696681591752603	0.0588856251413402	1.3352222760872556																	1.3352222760872556	397.1462103965529
875	2012-09-13T06:18:49	35.54613300000001	-124.724783	CN12ID	21.27509808939677	0.705856722527972	0.0609071978433304	1.392426855703483																	1.392426855703483	398.10942012135246
876	2012-09-13T06:21:49	35.549917	-124.716667	CN12ID	19.93314144295979	0.7048251133036999	0.0606780904592005	1.2934022940376166																	1.2934022940376166	398.95662782454383
877	2012-09-13T06:24:50	35.554217	-124.707567	CN12ID	18.401566442227754	0.7089459192711179	0.0615974695537864	1.2029049492057091																	1.2029049492057091	399.9096996761067
878	2012-09-13T06:27:50	35.55873300000001	-124.698233	CN12ID	19.111949672185048	0.6911460512353411	0.0576860558051535	1.2006463245473948																	1.2006463245473948	400.89318569938
879	2012-09-13T06:30:50	35.562567	-124.690333	CN12ID	19.683921091491165	0.6951675701773775	0.05855619846848495	1.2322176216817562																	1.2322176216817562	401.72621718101226
880	2012-09-13T06:33:50	35.56705	-124.681183	CN12ID	18.668265375400953	0.6926498905231209	0.0580106189396224	1.1641970325936235																	1.1641970325936235	402.69344462015124
881	2012-09-13T06:36:50	35.571283	-124.672467	CN12ID	18.349384627625284	0.698708889564315	0.0593285513606921	1.1450322709662801																	1.1450322709662801	403.61261895049705
882	2012-09-13T06:39:51	35.575717	-124.66335	CN12ID	16.98969810402124	0.7012503388972309	0.0598869697608557	1.0883535457610554																	1.0883535457610554	404.5744006232101
883	2012-09-13T06:42:51	35.5796	-124.655583	CN12ID	15.713721287276027	0.6956713784272671	0.0586656719899839	0.9846623492494953																	0.9846623492494953	405.3998275798503
884	2012-09-13T06:45:51	35.584367	-124.646067	CN12ID	20.304536452775906	0.692147464539372	0.0579020407436877	1.2713650079498602																	1.2713650079498602	406.4116481809072
885	2012-09-13T06:48:51	35.588467	-124.638183	CN12ID	25.19957381301728	0.6817301201902429	0.0556801842850347	1.5368200993495729																	1.5368200993495729	407.2588165384633
886	2012-09-13T06:51:52	35.593367	-124.628533	CN12ID	26.177829447982287	0.675865699064918	0.0544529783027454	1.5731960183505664																	1.5731960183505664	408.2886670806397
887	2012-09-13T06:54:52	35.597417	-124.620617	CN12ID	25.34443796756229	0.6707942698981275	0.0534049482126296	1.4916679251796985																	1.4916679251796985	409.1352325283039
888	2012-09-13T06:57:52	35.60195	-124.611683	CN12ID	22.013218603829355	0.660547556647467	0.0513255818107009	1.256254530962973																	1.256254530962973	410.08839374131
889	2012-09-13T07:00:52	35.60635	-124.603	CN12ID	19.064091321533255	0.6734435491510379	0.0539509103016719	1.124955797705697																	1.124955797705697	411.01440618666487
890	2012-09-13T07:03:52	35.61025	-124.595017	CN12ID	19.229449759944163	0.6589020963064495	0.050996256857481145	1.0798706548981818																	1.0798706548981818	411.8572914845176
891	2012-09-13T07:06:53	35.614683	-124.586	CN12ID	21.83107540747899	0.660076133268219	0.0512312019429698	1.2424471241108377																	1.2424471241108377	412.8109159076096
892	2012-09-13T07:09:53	35.619067	-124.576933	CN12ID	22.14621701745536	0.670073147014557	0.0532568792925045	1.2952233018575272																	1.2952233018575272	413.7655766192245
893	2012-09-13T07:12:53	35.6233	-124.568217	CN12ID	24.60829141086637	0.6734435491510379	0.0539509103016719	1.478636442403603																	1.478636442403603	414.68431077887635
894	2012-09-13T07:15:53	35.626717	-124.560433	CN12ID	19.97447282491685	0.6832035072258729	0.0559913821048384	1.2336435670275991																	1.2336435670275991	415.484783076056
895	2012-09-13T07:18:53	35.63088300000001	-124.550733	CN12ID	17.135440307637055	0.687161853296424	0.056832030380145	1.093410735891036																	1.093410735891036	416.4774218558428
896	2012-09-13T07:21:54	35.634783	-124.541583	CN12ID	16.552614641485604	0.689652469924765	0.0573650389642133	1.04763452305613																	1.04763452305613	417.41219568531784
897	2012-09-13T07:24:54	35.638317	-124.533067	CN12ID	15.858145763037994	0.671033860780381	0.0534542431387482	0.9442433304568684																	0.9442433304568684	418.277267768812
898	2012-09-13T07:27:54	35.641817	-124.525117	CN12ID	16.057669856927614	0.6662385009625911	0.0524742039844212	0.9401609664179448																	0.9401609664179448	419.0952280537783
899	2012-09-13T07:30:54	35.64585	-124.51605	CN12ID	15.951666891433339	0.661963963970736	0.0516100635160979	0.9093613178535483																	0.9093613178535483	420.03027571867347
900	2012-09-13T07:33:55	35.649767	-124.507767	CN12ID	16.45896586417307	0.6539968633969375	0.0500226279324689	0.937827974694096																	0.937827974694096	420.8971761089505
901	2012-09-13T07:36:55	35.65395	-124.499467	CN12ID	16.723559492735223	0.669589922539917	0.0531579998485603	1.0035121569530678																	1.0035121569530678	421.7806151983387
902	2012-09-13T07:39:55	35.65825	-124.490767	CN12ID	22.20864340882863	0.647062336113647	0.0486656103157525	1.2186533847875922																	1.2186533847875922	422.70166559101176
903	2012-09-13T07:42:55	35.662467	-124.481933	CN12ID	22.293851111869454	0.6495942263728665	0.04915832471703985	1.2347419157567343																	1.2347419157567343	423.62834116609747
904	2012-09-13T07:45:55	35.666683	-124.472867	CN12ID	22.81402407278132	0.653996904755601	0.0500225589527112	1.3008802786063929																	1.3008802786063929	424.5730751425122
905	2012-09-13T07:48:56	35.6705	-124.4646	CN12ID	24.061398808100186	0.652601335111901	0.0497476979071058	1.3610147075242829																	1.3610147075242829	425.43300243070985
906	2012-09-13T07:51:56	35.67465	-124.455633	CN12ID	24.259920101038013	0.652601335111901	0.0497476979071058	1.3572762614697311																	1.3572762614697311	426.3662475153785
907	2012-09-13T07:54:56	35.678733	-124.446767	CN12ID	25.239587134121923	0.657729367394444	0.0507625955685612	1.4511355215554635																	1.4511355215554635	427.2878308927169
908	2012-09-13T07:57:56	35.682767	-124.438	CN12ID	25.1603956914744	0.653530605266297	0.0499307200640008	1.4325767733892825																	1.4325767733892825	428.19890150769476
909	2012-09-13T08:00:56	35.686883	-124.4292	CN12ID	21.348517979565283	0.6739280922560149	0.05405114915600169	1.2875366432077369																	1.2875366432077369	429.1170550256446
910	2012-09-13T08:03:57	35.691117	-124.420033	CN12ID	24.891003063467913	0.660076133268219	0.0512312019429698	1.4270855366362631																	1.4270855366362631	430.0704954771917
911	2012-09-13T08:06:57	35.694917	-124.411667	CN12ID	25.305421213180608	0.658197894817947	0.0508558853082857	1.4484328472349772																	1.4484328472349772	430.9370905993918
912	2012-09-13T08:09:57	35.69938300000001	-124.402017	CN12ID	26.97877062014275	0.661020105398911	0.0514201869801111	1.5312342761113218																	1.5312342761113218	431.9411803425702
913	2012-09-13T08:12:57	35.7032	-124.3938	CN12ID	26.268145828807782	0.670073147014557	0.0532568792925045	1.5876149263243922																	1.5876149263243922	432.79691502190667
914	2012-09-13T08:15:58	35.707567	-124.384667	CN12ID	20.407003982542495	0.682712511656745	0.055887566553567004	1.2658698575321987																	1.2658698575321987	433.75496389677653
915	2012-09-13T08:18:58	35.7117	-124.3764	CN12ID	19.98710700137916	0.663149514205891	0.05184871261486696	1.1731942892053489																	1.1731942892053489	434.6324774212655
916	2012-09-13T08:21:58	35.716333	-124.367467	CN12ID	21.31829758047468	0.663387303265443	0.051896579118602015	1.2442448606887746																	1.2442448606887746	435.5905268976914
917	2012-09-13T08:24:58	35.72095	-124.358583	CN12ID	21.092123248670767	0.6736855318754351	0.05400096997812175	1.2723296285489405																	1.2723296285489405	436.543846443357
918	2012-09-13T08:27:59	35.725383	-124.3497	CN12ID	16.50488565275138	0.6802584394647099	0.0553707067943144	1.0326345012239972																	1.0326345012239972	437.48616566035605
919	2012-09-13T08:30:59	35.72945	-124.3415	CN12ID	15.828441544186793	0.6790338660316559	0.05511392191345005	0.9671328611999293																	0.9671328611999293	438.35453466354943
920	2012-09-13T08:33:59	35.73403300000001	-124.332317	CN12ID	15.65111704266111	0.6844369457657901	0.0562523547453941	0.9905495948385874																	0.9905495948385874	439.3286188690805
921	2012-09-13T08:36:59	35.73875	-124.322583	CN12ID	17.61242450228379	0.6691078488616479	0.05305935588545599	1.057210436941407																	1.057210436941407	440.3529735239325
922	2012-09-13T08:39:59	35.7428	-124.314233	CN12ID	16.955228807780596	0.6732021427071385	0.053900969842060095	1.0434094969677192																	1.0434094969677192	441.23185732427925
923	2012-09-13T08:43:00	35.747817	-124.304017	CN12ID	16.900582563513293	0.685424817459906	0.05646226293113945	1.066599566798298																	1.066599566798298	442.31065576283584
924	2012-09-13T08:46:00	35.751667	-124.295933	CN12ID	16.33615137882087	0.6782988507844929	0.0549601987599363	1.0132753645908894																	1.0132753645908894	443.1574446127685
925	2012-09-13T08:49:00	35.755917	-124.286517	CN12ID	15.71359221854855	0.6809942798274765	0.05552544553967455	0.9787064798954808																	0.9787064798954808	444.1307772089106
926	2012-09-13T08:52:00	35.760167	-124.27705	CN12ID	15.82601263654314	0.6778103962523749	0.0548580420069777	0.962081334562059																	0.962081334562059	445.10809877404967
927	2012-09-13T08:55:00	35.7638	-124.269133	CN12ID	16.640619210330364	0.6667139726061	0.0525709668925718	1.0035786624814622																	1.0035786624814622	445.9296600893978
928	2012-09-13T08:58:01	35.76808300000001	-124.259883	CN12ID	16.13419600950359	0.6715141864377421	0.053553068342653	0.9643647063590541																	0.9643647063590541	446.8916192274878
929	2012-09-13T09:01:01	35.7725	-124.250333	CN12ID	14.11961525425956	0.6817301201902429	0.0556801842850347	0.8736544622454115																	0.8736544622454115	447.8844653808024
930	2012-09-13T09:04:01	35.776617	-124.241383	CN12ID	12.692632602660744	0.690647003261992	0.057578794953168	0.8000141759096836																	0.8000141759096836	448.8136586420467
931	2012-09-13T09:07:01	35.780983	-124.231967	CN12ID	11.394971769042515	0.7094626650738589	0.0617134916038445	0.7456978285303624																	0.7456978285303624	449.7931004551404
932	2012-09-13T09:10:02	35.78515	-124.223117	CN12ID	13.437458692154234	0.6879080743570715	0.05699154357629255	0.8445570546424271																	0.8445570546424271	450.7171551727865
933	2012-09-13T09:13:02	35.78945	-124.214117	CN12ID	18.187562353425413	0.6736855318754351	0.05400096997812175	1.0983314227090557																	1.0983314227090557	451.66033899420717
934	2012-09-13T09:16:02	35.793317	-124.205967	CN12ID	19.8083982163864	0.670073147014557	0.0532568792925045	1.1912866247127651																	1.1912866247127651	452.5128965667403
935	2012-09-13T09:19:03	35.7976	-124.19715	CN12ID	21.221230416972254	0.6722369695394406	0.0537017782570824	1.2891070946889582																	1.2891070946889582	453.4408357875389
936	2012-09-13T09:25:03	35.80616699999999	-124.1794	CN12ID	24.50121804053833	0.661963963970736	0.0516100635160979	1.4354626118883111																	1.4354626118883111	455.30565304838035
937	2012-09-13T09:28:03	35.810533	-124.170017	CN12ID	23.183990059451023	0.657729367394444	0.0507625955685612	1.3386443811752209																	1.3386443811752209	456.2822352714582
938	2012-09-13T09:34:04	35.818567	-124.15265	CN12ID	19.171377577555315	0.660076133268219	0.0512312019429698	1.1285611177421726																	1.1285611177421726	458.0870857507042
939	2012-09-13T09:37:04	35.82305	-124.142967	CN12ID	22.878590932355927	0.656328371519162	0.0504839118991596	1.3107087229750949																	1.3107087229750949	459.0935236063946
940	2012-09-13T09:40:04	35.826767	-124.134833	CN12ID	24.094507913828238	0.657729367394444	0.0507625955685612	1.3689692838581011																	1.3689692838581011	459.93624441017585
941	2012-09-13T09:43:04	35.830717	-124.1261	CN12ID	25.783401004924322	0.657261955766364	0.0506695279978274	1.4803098995265251																	1.4803098995265251	460.8387739699683
942	2012-09-13T09:46:04	35.83475	-124.116917	CN12ID	27.2214506979962	0.645685384325296	0.0483988242350856	1.4920460976135657																	1.4920460976135657	461.78130878485564
943	2012-09-13T09:49:05	35.83885	-124.107517	CN12ID	29.791449675887108	0.636173063623523	0.0465805708262836	1.5559079734946852																	1.5559079734946852	462.7445813383922
944	2012-09-13T09:52:05	35.842733	-124.099083	CN12ID	31.326213424419784	0.632144763395295	0.0458232899636255	1.6347591530182708																	1.6347591530182708	463.619835578168
945	2012-09-13T09:55:05	35.8471	-124.089567	CN12ID	32.6111270966876	0.627277625770519	0.0449187202406176	1.6376966524212164																	1.6376966524212164	464.6065605558419
946	2012-09-13T09:58:06	35.850983	-124.081067	CN12ID	33.23456696187987	0.6299241443859069	0.0454091202671614	1.6962774683373305																	1.6962774683373305	465.48692902321716
947	2012-09-13T10:01:06	35.8552	-124.071983	CN12ID	32.66768281074985	0.6266142163961551	0.04479634716483565	1.6592036610523382																	1.6592036610523382	466.4314437589274
948	2012-09-13T10:04:06	35.859517	-124.0626	CN12ID	30.91443781265541	0.628599471745155	0.0451634173895777	1.5873765683738363																	1.5873765683738363	467.4048680628888
949	2012-09-13T10:07:06	35.863633	-124.0541	CN12ID	29.41183020391232	0.629481567852427	0.0453270207480466	1.5121883517780348																	1.5121883517780348	468.2981527598439
950	2012-09-13T10:13:07	35.8707	-124.03965	CN12ID	26.813702711968652	0.6384213273269	0.0470064517993225	1.4557037768546799																	1.4557037768546799	469.82065794737116
951	2012-09-13T10:16:07	35.87545	-124.03005	CN12ID	25.77265928289536	0.64317971413995	0.0479156985343469	1.4004289397792788																	1.4004289397792788	470.83526936809807
952	2012-09-13T10:19:07	35.879983	-124.0208	CN12ID	19.8878905195879	0.661491775526161	0.0515150128439245	1.159046446654628																	1.159046446654628	471.81031455421794
953	2012-09-13T10:40:09	35.908883	-123.958367	CN12ID	19.891541932962827	0.647523513138729	0.0487549639242492	1.1259691202711752																	1.1259691202711752	478.2946970429204
954	2012-09-13T10:43:09	35.91318300000001	-123.94915	CN12ID	24.060128039231987	0.637970159675469	0.0469209250467769	1.3133959321345212																	1.3133959321345212	479.253691829572
955	2012-09-13T10:46:09	35.91725	-123.940617	CN12ID	26.580896011674977	0.6211406526303399	0.0437935303793816	1.3606032552395095																	1.3606032552395095	480.146306725678
956	2012-09-13T10:49:09	35.92155	-123.931267	CN12ID	28.00303635633728	0.627277625770519	0.0449187202406176	1.4535798663773507																	1.4535798663773507	481.11563310085614
957	2012-09-13T10:52:10	35.92583300000001	-123.92175	CN12ID	27.879590533005647	0.616384853996199	0.0429338193753543	1.3888586554896594																	1.3888586554896594	482.09711762362997
958	2012-09-13T10:55:10	35.9297	-123.913383	CN12ID	28.56395514079197	0.6217928009199455	0.043912400104192	1.4362513588519596																	1.4362513588519596	482.96551633787794
959	2012-09-13T10:58:10	35.934267	-123.903567	CN12ID	25.201184340040875	0.629039993995963	0.0452451215475694	1.3313130480528113																	1.3313130480528113	483.98594051815087
960	2012-09-13T11:01:10	35.938367	-123.894767	CN12ID	21.4519504027224	0.6486714418405835	0.04897854603529145	1.2131575185979178																	1.2131575185979178	484.90102509436724
961	2012-09-13T11:04:11	35.942717	-123.88575	CN12ID	17.38415587000146	0.660547556647467	0.0513255818107009	1.0478134512963866																	1.0478134512963866	485.8470133361313
962	2012-09-13T11:13:11	35.955983	-123.857933	CN12ID	17.521864424262528	0.656328371519162	0.0504839118991596	1.027829315146124																	1.027829315146124	488.75638811991683
963	2012-09-13T11:16:12	35.9604	-123.84855	CN12ID	20.06451579086291	0.651673975338607	0.0495654662958748	1.1535942199138762																	1.1535942199138762	489.73442368131487
964	2012-09-13T11:19:12	35.9642	-123.840417	CN12ID	23.36833032675537	0.6239771166061165	0.0443115077048973	1.2183125973309137																	1.2183125973309137	490.58053835560463
965	2012-09-13T11:22:12	35.968517	-123.831433	CN12ID	29.23058064981367	0.6086880714088111	0.0415641266195437	1.4111688851146604																	1.4111688851146604	491.5218651914398
966	2012-09-13T11:25:12	35.972383	-123.823483	CN12ID	33.50216971558313	0.599440354746627	0.0399545584554011	1.5124764114860232																	1.5124764114860232	492.3574372135365
967	2012-09-13T11:46:14	35.99601699999999	-123.75735	CN12ID	33.919425156407506	0.613374716965345	0.0423949656061325	1.6650520263445567																	1.6650520263445567	498.8694913818471
968	2012-09-13T11:49:14	35.999167	-123.747617	CN12ID	33.646017624162326	0.6108097919852989	0.0419389591764438	1.6609656322377568																	1.6609656322377568	499.81358062312063
969	2012-09-13T11:52:14	36.001967	-123.738883	CN12ID	32.56028339459259	0.6067865879838206	0.0412300309550667	1.5799778162552478																	1.5799778162552478	500.6596418000384
970	2012-09-13T11:55:14	36.005	-123.7294	CN12ID	32.73539456238537	0.609110560752908	0.0416387289251101	1.5865143054213369																	1.5865143054213369	501.57793746223723
971	2012-09-13T11:58:14	36.008133	-123.719367	CN12ID	32.16999128310078	0.6057281120159671	0.0410448067720603	1.5457704065542532																	1.5457704065542532	502.54638506479495
972	2012-09-13T12:01:15	36.011333	-123.709217	CN12ID	32.930047679709425	0.6078410867171601	0.0414152196744748	1.6000607165661962																	1.6000607165661962	503.52731837436636
973	2012-09-13T12:04:15	36.01403300000001	-123.700533	CN12ID	31.46944310177468	0.609110560752908	0.0416387289251101	1.5169783959835532																	1.5169783959835532	504.3650253935205
974	2012-09-13T12:07:15	36.01715	-123.69095	CN12ID	31.452265078300513	0.609110560752908	0.0416387289251101	1.5203170022637975																	1.5203170022637975	505.29502617027373
975	2012-09-13T12:10:15	36.02045	-123.680967	CN12ID	31.98020479193282	0.604881688148224	0.0408969707924362	1.5063788202889568																	1.5063788202889568	506.2660240049452
976	2012-09-13T12:13:16	36.023317	-123.672317	CN12ID	32.52049354953911	0.5959265568182119	0.03935298006829505	1.4849366833785735																	1.4849366833785735	507.107661292885
977	2012-09-13T12:16:16	36.026533	-123.6626	CN12ID	33.65422246542714	0.597781464371479	0.0396698143042611	1.5376913679698565																	1.5376913679698565	508.05288923524176
978	2012-09-13T12:19:16	36.0298	-123.6526	CN12ID	32.365800264629826	0.599024437573813	0.0398830950615829	1.489787547568028																	1.489787547568028	509.0238231006217
979	2012-09-13T12:22:16	36.032867	-123.643217	CN12ID	32.40992090748418	0.602369775492745	0.0404600975529874	1.4933792034267417																	1.4933792034267417	509.93488449990366
980	2012-09-13T12:25:17	36.035917	-123.633567	CN12ID	30.788977901787163	0.602785780037379	0.040532360755861	1.4188377947988235																	1.4188377947988235	510.8675517213929
981	2012-09-13T12:28:17	36.038733	-123.62495	CN12ID	30.993192584127456	0.6120898877520989	0.0421662333318642	1.4833540369861775																	1.4833540369861775	511.70415625730936
982	2012-09-13T12:31:17	36.041967	-123.615217	CN12ID	32.19781387176217	0.615094080147384	0.0427021314719047	1.5454936616406252																	1.5454936616406252	512.6513184347377
983	2012-09-13T12:34:17	36.04528300000001	-123.605517	CN12ID	35.252087235187496	0.6116621713675999	0.0420902945758996	1.7133740717926316																	1.7133740717926316	513.5992174290828
984	2012-09-13T12:37:18	36.048583	-123.595967	CN12ID	37.00332970484711	0.615308696387041	0.0427406540889053	1.7856244037022109																	1.7856244037022109	514.533961250601
985	2012-09-13T12:40:18	36.051583	-123.58725	CN12ID	35.15298196177701	0.6168171677842971	0.0430114176899534	1.7062665222642972																	1.7062665222642972	515.3866121109924
986	2012-09-13T12:43:18	36.055	-123.577317	CN12ID	34.40478107931506	0.6078410867171601	0.0414152196744748	1.6511285022911613																	1.6511285022911613	516.3581070689638
987	2012-09-13T12:46:18	36.058433	-123.567283	CN12ID	35.38829030890164	0.6036207707297789	0.0406774050891043	1.6683729951750463																	1.6683729951750463	517.33862903821
988	2012-09-13T12:49:18	36.061383	-123.558783	CN12ID	34.86807166307483	0.6065762911360849	0.0411930990909531	1.6392832299139348																	1.6392832299139348	518.1710462813419
989	2012-09-13T12:52:19	36.064783	-123.548983	CN12ID	36.09968922670472	0.609110560752908	0.0416387289251101	1.7012011992925489																	1.7012011992925489	519.1306900400152
990	2012-09-13T12:55:19	36.067967	-123.539633	CN12ID	37.714446349480866	0.596543863413032	0.0394583250694048	1.71674326560756																	1.71674326560756	520.0436278326212
991	2012-09-13T12:58:19	36.07125	-123.52975	CN12ID	37.383535365915904	0.596543863413032	0.0394583250694048	1.6999619992987232																	1.6999619992987232	521.0050457784754
992	2012-09-13T13:01:19	36.07415	-123.520667	CN12ID	36.523262672073116	0.596133293091714	0.0393881641645367	1.6505116152348234																	1.6505116152348234	521.8837314760676
993	2012-09-13T13:04:19	36.07735	-123.5104	CN12ID	36.26579897534175	0.599440354746627	0.0399545584554011	1.6794948393625415																	1.6794948393625415	522.8737654194792
994	2012-09-13T13:07:20	36.080233	-123.501167	CN12ID	36.09799131080587	0.6034117741946425	0.04064110077653535	1.669320431740713																	1.669320431740713	523.7642735214689
995	2012-09-13T13:10:20	36.0836	-123.4913	CN12ID	36.15236252161557	0.6065762911360849	0.0411930990909531	1.698991194833387																	1.698991194833387	524.7278301279149
996	2012-09-13T13:13:20	36.086817	-123.481883	CN12ID	35.456608951314685	0.5924244903203111	0.038759167370669	1.5719161822497263																	1.5719161822497263	525.6475636556871
997	2012-09-13T13:16:20	36.089983	-123.472467	CN12ID	35.70773430651417	0.588352198179543	0.0380755097722995	1.5662472465852433																	1.5662472465852433	526.5649868135339
998	2012-09-13T13:19:21	36.092917	-123.463483	CN12ID	35.79600341320093	0.5953060273485401	0.0392474694114036	1.5941101814259804																	1.5941101814259804	527.4366262184826
999	2012-09-13T13:22:21	36.0961	-123.4535	CN12ID	37.761875447164115	0.602369775492745	0.0404600975529874	1.7233804321567574																	1.7233804321567574	528.401968011379
1000	2012-09-13T13:25:21	36.099117	-123.4441	CN12ID	36.904754892210406	0.619406852831871	0.0434789096787605	1.8346745087502303																	1.8346745087502303	529.3117183331993
1001	2012-09-13T13:28:21	36.1021	-123.43465	CN12ID	31.95220202495309	0.650747500633464	0.0493839890253969	1.7776250343273388																	1.7776250343273388	530.2242355540949
1002	2012-09-13T13:55:23	36.131283	-123.349967	CN12ID	35.33452651987589	0.6312535435556421	0.0456570342469759	1.8416543426057703																	1.8416543426057703	538.5032394118092
1003	2012-09-13T13:58:24	36.13445	-123.341433	CN12ID	39.68223541189376	0.6237585704583299	0.0442714143263659	2.003057086498734																	2.003057086498734	539.3476106021836
1004	2012-09-13T14:01:24	36.137483	-123.332933	CN12ID	39.51107013106071	0.6108097919852989	0.0419389591764438	1.8971771628690144																	1.8971771628690144	540.1830388760352
1005	2012-09-13T14:04:24	36.140783	-123.323483	CN12ID	42.16087505286328	0.6097463130886035	0.04175098877420385	1.9800408717293467																	1.9800408717293467	541.1085978259968
1006	2012-09-13T14:07:24	36.143883	-123.314483	CN12ID	41.456977632521024	0.6095340586548779	0.0417135093197659	1.9469024358368925																	1.9469024358368925	541.988169622539
1007	2012-09-13T14:10:25	36.146867	-123.305567	CN12ID	41.41152705119731	0.598195572382532	0.0397406784376528	1.8728791029833345																	1.8728791029833345	542.8557467010302
1008	2012-09-13T14:13:25	36.149917	-123.2963	CN12ID	41.17991637060072	0.602160072073803	0.040423807348556745	1.8801112120212804																	1.8801112120212804	543.7552702017974
1009	2012-09-13T14:16:25	36.15255	-123.288217	CN12ID	37.98132544981666	0.599024437573813	0.0398830950615829	1.718961439566545																	1.718961439566545	544.5386988549589
1010	2012-09-13T14:19:25	36.155633	-123.27875	CN12ID	39.361898617310906	0.60132026631013	0.04027865915731935	1.7983852427891964																	1.7983852427891964	545.4562055575102
1011	2012-09-13T14:22:26	36.15865	-123.26925	CN12ID	39.692194037789605	0.602785780037379	0.040532360755861	1.8092056833032093																	1.8092056833032093	546.3737182338446
1012	2012-09-13T14:25:26	36.1616	-123.259917	CN12ID	38.760729969280526	0.599440354746627	0.0399545584554011	1.7678771784678042																	1.7678771784678042	547.2745044490862
1013	2012-09-13T14:28:26	36.164183	-123.25175	CN12ID	36.61208427411634	0.597367946710436	0.0395991497389691	1.6319638493996254																	1.6319638493996254	548.0627916092221
1014	2012-09-13T14:31:26	36.167083	-123.242367	CN12ID	38.663592951706576	0.596133293091714	0.0393881641645367	1.7310815158094341																	1.7310815158094341	548.9657036612018
1015	2012-09-13T14:34:26	36.170117	-123.232817	CN12ID	36.00140143788057	0.6006921639508829	0.040170146692783994	1.64592896025347																	1.64592896025347	549.8879742973083
1016	2012-09-13T14:37:27	36.17305	-123.223533	CN12ID	36.76519889912555	0.6042498745266744	0.0407867518973335	1.6960155716637115																	1.6960155716637115	550.7838562921235
1017	2012-09-13T14:40:27	36.17595	-123.214467	CN12ID	34.62171026680356	0.6086880714088111	0.0415641266195437	1.6352860020108004																	1.6352860020108004	551.6601367521033
1018	2012-09-13T14:43:27	36.178367	-123.206767	CN12ID	32.84637315536998	0.6185415799410171	0.0433224649027834	1.6291600251319187																	1.6291600251319187	552.4024905486236
1019	2012-09-13T14:46:27	36.181317	-123.19695	CN12ID	34.70049721586451	0.613374716965345	0.0423949656061325	1.6794795486671437																	1.6794795486671437	553.343707933538
1020	2012-09-13T14:49:27	36.1841	-123.187567	CN12ID	31.10401667131989	0.616384853996199	0.0429338193753543	1.5446722210707295																	1.5446722210707295	554.2418733461243
1021	2012-09-13T14:52:27	36.18698300000001	-123.17805	CN12ID	33.77148747880422	0.6099585675223289	0.0417884682286418	1.6279167023853784																	1.6279167023853784	555.1551718815018
1022	2012-09-13T14:55:28	36.18955	-123.169483	CN12ID	33.335761624903114	0.608264699706629	0.0414896136443906	1.5709235654321438																	1.5709235654321438	555.9761802042549
1023	2012-09-13T14:58:28	36.192467	-123.1598	CN12ID	35.2350509402112	0.6057281120159671	0.0410448067720603	1.642921553734205																	1.642921553734205	556.9047165123023
1024	2012-09-13T15:01:28	36.1952	-123.15065	CN12ID	36.15987360465776	0.6053043955428961	0.040970800659678	1.695966858602762																	1.695966858602762	557.7812049700372
1025	2012-09-13T15:04:28	36.197717	-123.142183	CN12ID	35.29038207710849	0.602369775492745	0.0404600975529874	1.6512837021610822																	1.6512837021610822	558.5917816592935
1026	2012-09-13T15:07:29	36.200517	-123.132517	CN12ID	35.273921768095434	0.604881688148224	0.0408969707924362	1.648963525737294																	1.648963525737294	559.5143217128533
1027	2012-09-13T15:13:42	36.204983	-123.11705	CN12ID	34.297607836101236	0.6168171677842971	0.0430114176899534	1.6787928964567491																	1.6787928964567491	560.9899176952523
1028	2012-09-13T15:16:42	36.20753300000001	-123.107567	CN12ID	33.02188265357355	0.624633798467215	0.0444319792606687	1.674280292983777																	1.674280292983777	561.8877467556089
1029	2012-09-13T15:19:43	36.209983	-123.0984	CN12ID	32.032530868433035	0.632589350389933	0.0459066531598506	1.6721364479340497																	1.6721364479340497	562.7551052741351
1030	2012-09-13T15:22:43	36.21265	-123.088283	CN12ID	28.200924961882468	0.642496731136319	0.0477846505849216	1.5747963404755063																	1.5747963404755063	563.7110385559732
1031	2012-09-13T15:25:43	36.2152	-123.078683	CN12ID	25.597115182496	0.6717549225781869	0.05360259890135245	1.5295573963721374																	1.5295573963721374	564.6187634898473
1032	2012-09-13T15:34:14	36.222167	-123.052017	CN12ID	29.704477182875824	0.6662385009625911	0.0524742039844212	1.7643490012295615																	1.7643490012295615	567.1360065383956
1033	2012-09-13T16:01:16	36.246683	-122.964983	CN12ID	28.264927184669595	0.6662385009625911	0.0524742039844212	1.6648132429875238																	1.6648132429875238	575.4135143727916
1034	2012-09-13T16:04:17	36.249783	-122.95475	CN12ID	31.867881252615824	0.660076133268219	0.0512312019429698	1.820696417104828																	1.820696417104828	576.3948383538228
1035	2012-09-13T16:07:17	36.252583	-122.945833	CN12ID	37.81459164376111	0.647062336113647	0.0486656103157525	2.078886795415276																	2.078886795415276	577.2538564232773
1036	2012-09-13T16:10:17	36.255567	-122.936283	CN12ID	37.973215079077896	0.644771290815063	0.0482223069248745	2.0452894401693644																	2.0452894401693644	578.1732297335002
1037	2012-09-13T16:13:17	36.258717	-122.925917	CN12ID	40.35683696225116	0.637970159675469	0.0469209250467769	2.146342803937628																	2.146342803937628	579.1675894210726
1038	2012-09-13T16:16:18	36.261517	-122.916367	CN12ID	40.599468097144936	0.6299241443859069	0.0454091202671614	2.123898505254404																	2.123898505254404	580.0797000995904
1039	2012-09-13T16:19:18	36.264567	-122.906267	CN12ID	41.13654661814814	0.6397752531037989	0.0472642478610112	2.169918895974834																	2.169918895974834	581.0477291918756
1040	2012-09-13T16:22:18	36.267283	-122.897283	CN12ID	42.53392742034299	0.636173063623523	0.0465805708262836	2.2403040448572504																	2.2403040448572504	581.9088855610985
1041	2012-09-13T16:25:18	36.270317	-122.88715	CN12ID	41.82457939224613	0.6479820595092529	0.0488442453726806	2.2731526026397737																	2.2731526026397737	582.8790046901263
1042	2012-09-13T16:28:19	36.27325	-122.8771	CN12ID	41.47144799473431	0.6512101857298621	0.0494746194850512	2.32207354984806																	2.32207354984806	583.8382269875614
1043	2012-09-13T16:31:19	36.276067	-122.867283	CN12ID	39.37483262428209	0.6691078488616479	0.05305935588545599	2.3132316607914487																	2.3132316607914487	584.7733748038935
1044	2012-09-13T16:34:19	36.278833	-122.857433	CN12ID	38.77552673368719	0.671033860780381	0.0534542431387482	2.3103046805430063																	2.3103046805430063	585.7094005881037
1045	2012-09-13T16:37:19	36.2813	-122.848467	CN12ID	39.15211736189811	0.667668323711037	0.0527651862315611	2.2966586316179054																	2.2966586316179054	586.5595540686016
1046	2012-09-13T16:40:20	36.284033	-122.838133	CN12ID	39.75768300727784	0.675865699064918	0.0544529783027454	2.3613915955649287																	2.3613915955649287	587.5354908875903
1047	2012-09-13T16:43:20	36.286383	-122.82895	CN12ID	40.958566010796794	0.6681471429382839	0.0528627721599174	2.4103015073478224																	2.4103015073478224	588.4000148943247
1048	2012-09-13T16:46:20	36.289067	-122.818367	CN12ID	40.850641294995434	0.674898914192456	0.054251985939494	2.4260009773421385																	2.4260009773421385	589.3954970448608
1049	2012-09-13T16:49:20	36.291783	-122.807633	CN12ID	39.10150507058765	0.675865699064918	0.0544529783027454	2.3368039738158664																	2.3368039738158664	590.4049409856087
1050	2012-09-13T16:52:21	36.2941	-122.79835	CN12ID	39.426922350018586	0.664334961103388	0.0520883503506799	2.2821523376467967																	2.2821523376467967	591.2768491603808
1051	2012-09-13T16:55:21	36.296667	-122.78795	CN12ID	39.71849616373429	0.6667139726061	0.0525709668925718	2.315157006746192																	2.315157006746192	592.2527004109013
1052	2012-09-13T16:58:21	36.299067	-122.77805	CN12ID	38.51309254722053	0.6479820595092529	0.0488442453726806	2.140260142097339																	2.140260142097339	593.1801995071123
1053	2012-09-13T17:01:21	36.301383	-122.7683	CN12ID	39.833334152909934	0.6452283375701795	0.04831056557998005	2.1863339371042154																	2.1863339371042154	594.0921069350126
1054	2012-09-13T17:04:22	36.30395	-122.757883	CN12ID	35.695517242593546	0.649363019283324	0.0491132743342131	2.004326206757629																	2.004326206757629	595.0693332076801
1055	2012-09-13T17:07:22	36.306283	-122.748483	CN12ID	34.4363706616849	0.6372955558253706	0.0467930420383863	1.8655364294814247																	1.8655364294814247	595.9516712003475
1056	2012-09-13T17:10:22	36.308817	-122.7382	CN12ID	34.375323395916595	0.652601335111901	0.0497476979071058	1.907627193967063																	1.907627193967063	596.9162722732776
1057	2012-09-13T17:13:22	36.3112	-122.728633	CN12ID	32.83986707152777	0.649825433462409	0.0492033750998666	1.8057546529405903																	1.8057546529405903	597.8145150691194
1058	2012-09-13T17:16:23	36.31385	-122.7181	CN12ID	33.277864145141024	0.655393522837494	0.0502987834927685	1.87353358544229																	1.87353358544229	598.8042975206965
1059	2012-09-13T17:19:23	36.316367	-122.707983	CN12ID	33.069200760247014	0.6539968633969375	0.0500226279324689	1.8681955822234897																	1.8681955822234897	599.7540244625302
1060	2012-09-13T17:22:23	36.318583	-122.698733	CN12ID	31.5794220744419	0.659136651912419	0.0510431159676042	1.7958740702170175																	1.7958740702170175	600.6195844592348
1061	2012-09-13T17:25:23	36.321267	-122.687733	CN12ID	33.01744713279057	0.651673975338607	0.0495654662958748	1.8377444702475616																	1.8377444702475616	601.6504292859809
1062	2012-09-13T17:28:24	36.3239	-122.678333	CN12ID	33.74133104674729	0.647752786323991	0.0487996046484649	1.87235386696266																	1.87235386696266	602.5429888748159
1063	2012-09-13T17:31:24	36.326883	-122.6682	CN12ID	32.44898048521236	0.660547556647467	0.0513255818107009	1.8443080419856024																	1.8443080419856024	603.5105266964987
1064	2012-09-13T17:34:24	36.330117	-122.65735	CN12ID	31.854099258647857	0.649363019283324	0.0491132743342131	1.7758756220504208																	1.7758756220504208	604.548023769311
1065	2012-09-13T17:37:24	36.33325	-122.646717	CN12ID	27.909332914169394	0.661255940462536	0.0514675999120178	1.596320802335684																	1.596320802335684	605.5633385024213
1066	2012-09-13T17:40:24	36.3364	-122.636533	CN12ID	25.158113382177078	0.6662390671291145	0.05247431920458215	1.4649928889945212																	1.4649928889945212	606.541578326171
1067	2012-09-13T17:43:25	36.339283	-122.627383	CN12ID	24.89625751092414	0.669589922539917	0.0531579998485603	1.4572010244635334																	1.4572010244635334	607.4225910012938
1068	2012-09-13T17:46:25	36.342533	-122.617167	CN12ID	25.543277771824798	0.661020105398911	0.0514201869801111	1.4561630984729796																	1.4561630984729796	608.4074778089583
1069	2012-09-13T17:49:25	36.34575	-122.6071	CN12ID	28.496628233625717	0.6707942698981275	0.0534049482126296	1.7035909151043231																	1.7035909151043231	609.3785552522345
1070	2012-09-13T17:52:25	36.3492	-122.596567	CN12ID	29.23800372630896	0.664334961103388	0.0520883503506799	1.6910398780058522																	1.6910398780058522	610.3980351792505
1071	2012-09-13T17:55:25	36.352117	-122.587617	CN12ID	29.445469877242605	0.669831534777237	0.0532074395705324	1.722917043699071																	1.722917043699071	611.2636607058952
1072	2012-09-13T17:58:26	36.355383	-122.577483	CN12ID	28.730165433739987	0.657729367394444	0.0507625955685612	1.6345630952809684																	1.6345630952809684	612.2422336987332
1073	2012-09-13T18:01:26	36.358617	-122.567417	CN12ID	30.20018876939363	0.664334961103388	0.0520883503506799	1.7512141767585632																	1.7512141767585632	613.2137888697661
1074	2012-09-13T18:04:26	36.361783	-122.5574	CN12ID	30.100773958204087	0.65492776758578	0.050206549819866	1.7062818083714466																	1.7062818083714466	614.178439921001
1075	2012-09-13T18:07:27	36.36485	-122.547367	CN12ID	30.421369644356346	0.672478280360249	0.0537514270541129	1.8016438394159209																	1.8016438394159209	615.1404266478565
1076	2012-09-13T18:10:27	36.367383	-122.53875	CN12ID	29.121326757488884	0.676836147766587	0.0546548358099282	1.7246117400787109																	1.7246117400787109	615.9626896204069
1077	2012-09-13T18:13:27	36.3697	-122.528433	CN12ID	20.462931346723536	0.6778103962523749	0.0548580420069777	1.2078332697861616																	1.2078332697861616	616.9227452792809
1078	2012-09-13T18:19:27	36.3703	-122.508817	CN12ID	15.284452972010785	0.6832035072258729	0.0559913821048384	0.9134526575688104																	0.9134526575688104	618.6822546929327
1079	2012-09-13T18:22:28	36.3704	-122.49775	CN12ID	13.842715537641327	0.671033860780381	0.0534542431387482	0.7947246502424318																	0.7947246502424318	619.6742813036097
1080	2012-09-13T18:25:28	36.370467	-122.4875	CN12ID	12.98869186194048	0.652138359163857	0.0496565135984303	0.7050589952212605																	0.7050589952212605	620.5930448965022
1081	2012-09-13T18:28:28	36.370883	-122.480183	CN12ID	12.638567180241678	0.6443153732258872	0.0481344533143505	0.6819365160644472																	0.6819365160644472	621.2505168396808
1082	2012-09-13T18:31:28	36.372783	-122.475933	CN12ID	12.578684920201724	0.637071045173478	0.0467504821010608	0.6629127966783616																	0.6629127966783616	621.6862254567135
1083	2012-09-13T18:34:29	36.374933	-122.47415	CN12ID	12.856702024455217	0.632144763395295	0.0458232899636255	0.6640353594088502																	0.6640353594088502	621.9740069871724
1084	2012-09-13T18:37:29	36.374817	-122.473883	CN12ID	12.820022089833891	0.6312535435556421	0.0456570342469759	0.6719542359590353																	0.6719542359590353	622.001199074022
1085	2012-09-13T18:40:29	36.37448300000001	-122.473533	CN12ID	12.361965846665619	0.6352738005813295	0.0464110281766037	0.6455752606792975																	0.6455752606792975	622.0498447594465
1086	2012-09-13T18:43:29	36.374133	-122.473217	CN12ID	13.095964325994434	0.641135522043406	0.0475237774166599	0.6934467464603062																	0.6934467464603062	622.0980123874657
1087	2012-09-13T18:46:29	36.374133	-122.473033	CN12ID	12.869224270519409	0.622883656330415	0.0441114329231023	0.6514224037526902																	0.6514224037526902	622.1145039866849
1088	2012-09-13T18:49:30	36.37383300000001	-122.472617	CN12ID	12.285044788858295	0.6381957435011845	0.046963688423049696	0.6471771840502231																	0.6471771840502231	622.1645583345722
1089	2012-09-13T18:52:30	36.373533	-122.47225	CN12ID	12.805520723463344	0.6299241443859069	0.0454091202671614	0.6551857816387328																	0.6551857816387328	622.2114329991529
1090	2012-09-13T18:55:30	36.3735	-122.47205	CN12ID	12.55689431750602	0.629039993995963	0.0452451215475694	0.6467877624056333																	0.6467877624056333	622.2297313162529
1091	2012-09-13T18:58:30	36.372933	-122.471433	CN12ID	12.689081091106894	0.6259533207117081	0.04467446632900656	0.6356901029130858																	0.6356901029130858	622.3136477157136
1092	2012-09-13T19:01:31	36.37325	-122.471517	CN12ID	12.472439419947035	0.637071045173478	0.0467504821010608	0.6483331981024528																	0.6483331981024528	622.3497294709276
1093	2012-09-13T19:04:31	36.3725	-122.470717	CN12ID	11.970358584874065	0.6388725086842459	0.0470921807592714	0.6340562296961425																	0.6340562296961425	622.4597823981146
1094	2012-09-13T19:07:31	36.372033	-122.470233	CN12ID	12.054410141889198	0.621575253523345	0.0438727073354012	0.6101325633754748																	0.6101325633754748	622.5274903772574
1095	2012-09-13T19:10:31	36.3718	-122.47	CN12ID	12.604288056539266	0.630809353502694	0.0455741991389605	0.6534179469602464																	0.6534179469602464	622.5607899648754
1096	2012-09-13T19:13:32	36.371617	-122.469783	CN12ID	12.163823919820244	0.630809353502694	0.0455741991389605	0.6214197778089254																	0.6214197778089254	622.5889551724133
1097	2012-09-13T19:16:32	36.371367	-122.46955	CN12ID	11.741101299589033	0.647062336113647	0.0486656103157525	0.6323610083153195																	0.6323610083153195	622.623749049383
1098	2012-09-13T19:19:32	36.371	-122.46915	CN12ID	11.156541920189442	0.641135522043406	0.0475237774166599	0.5959526958922345																	0.5959526958922345	622.6781035493685
1099	2012-09-13T19:22:32	36.370717	-122.468817	CN12ID	11.776261753929427	0.6312535435556421	0.0456570342469759	0.6107489632179899																	0.6107489632179899	622.7215004823537
1100	2012-09-13T19:25:33	36.370367	-122.468383	CN12ID	11.944582566317846	0.6248544364351015	0.04447245639400865	0.6045546260922183																	0.6045546260922183	622.7765568539745
1101	2012-09-13T19:28:33	36.36998300000001	-122.467833	CN12ID	11.4294558522051	0.6330349986935021	0.0459902153589832	0.5976394501793729																	0.5976394501793729	622.8418063612432
1102	2012-09-13T19:31:33	36.36965	-122.467317	CN12ID	12.452108641999073	0.636173063623523	0.0465805708262836	0.6538946069449045																	0.6538946069449045	622.9010787177077
1103	2012-09-13T19:34:33	36.369667	-122.467467	CN12ID	11.731232032563446	0.6239771166061165	0.0443115077048973	0.5988092725345026																	0.5988092725345026	622.9146562537388
1104	2012-09-13T19:37:34	36.3693	-122.46705	CN12ID	11.939221664509153	0.6443153732258872	0.0481344533143505	0.6321480568944123																	0.6321480568944123	622.9700282199041
1105	2012-09-13T19:40:34	36.368917	-122.466617	CN12ID	12.271646923100894	0.640228242215543	0.0473505896005879	0.6423710992455895																	0.6423710992455895	623.0276826389007
1106	2012-09-13T19:43:34	36.368433	-122.465933	CN12ID	12.448852700220785	0.6224470023234805	0.04403176289804255	0.6371566011948715																	0.6371566011948715	623.1093018895614
1107	2012-09-13T19:46:34	36.368283	-122.466117	CN12ID	13.001178650182874	0.632589350389933	0.0459066531598506	0.6743081981813563																	0.6743081981813563	623.1327714848244
1108	2012-09-13T19:49:34	36.368167	-122.466067	CN12ID	12.798809199533133	0.6354979468564925	0.04645328761752805	0.6580129587843647																	0.6580129587843647	623.1464399189292
1109	2012-09-13T19:52:35	36.36785	-122.465567	CN12ID	11.674705920083392	0.6388725086842459	0.0470921807592714	0.6104041808291925																	0.6104041808291925	623.2034822842281
1110	2012-09-13T19:55:35	36.36745	-122.46485	CN12ID	12.653170978489625	0.635499018288574	0.0464534896200852	0.6651363507187851																	0.6651363507187851	623.2816687287684
1111	2012-09-13T19:58:35	36.36698300000001	-122.464017	CN12ID	12.691950022423804	0.6397752531037989	0.0472642478610112	0.6749182513112438																	0.6749182513112438	623.3726500805692
1112	2012-09-13T20:01:35	36.366767	-122.463533	CN12ID	12.167290408896847	0.640228242215543	0.0473505896005879	0.6572883665581744																	0.6572883665581744	623.4222516918047
1113	2012-09-13T20:04:35	36.3667	-122.463517	CN12ID	11.79689220148389	0.627277625770519	0.0449187202406176	0.6026727418782727																	0.6026727418782727	623.4298465799068
1114	2012-09-13T20:07:36	36.366483	-122.46325	CN12ID	11.696041220406213	0.633481710839534	0.0460739770360789	0.6077298707519775																	0.6077298707519775	623.4638509143174
1115	2012-09-13T20:10:36	36.3661	-122.46265	CN12ID	12.421823323328605	0.629481567852427	0.0453270207480466	0.6501738691972367																	0.6501738691972367	623.5324821030633
1116	2012-09-13T20:16:37	36.366117	-122.4611	CN12ID	11.852245542911842	0.642496731136319	0.0477846505849216	0.6304345996678262																	0.6304345996678262	623.6714331176794
1117	2012-09-13T20:19:37	36.366517	-122.4614	CN12ID	11.461243444430082	0.636623093211404	0.0466655649389126	0.6131727444345837																	0.6131727444345837	623.723450181691
1118	2012-09-13T20:22:37	36.366417	-122.461233	CN12ID	12.655851490764706	0.6319217786826226	0.04578167853044145	0.6638193389949826																	0.6638193389949826	623.7421048786355
1119	2012-09-13T20:25:37	36.366083	-122.4608	CN12ID	11.545856926570695	0.662911725146339	0.0518008461111319	0.6533330144269539																	0.6533330144269539	623.7958523647429
1120	2012-09-13T20:28:37	36.365667	-122.4602	CN12ID	12.968515525726412	0.64158817697932	0.0476105278856921	0.6951611113238656																	0.6951611113238656	623.8668241734288
1121	2012-09-13T20:31:37	36.365167	-122.459517	CN12ID	12.147862105193472	0.644771290815063	0.0482223069248745	0.6599848985110944																	0.6599848985110944	623.9495654855239
1122	2012-09-13T20:34:38	36.364767	-122.458967	CN12ID	12.478810316320779	0.636173063623523	0.0465805708262836	0.6626580074137607																	0.6626580074137607	624.0159978759784
1123	2012-09-13T20:37:38	36.364533	-122.4587	CN12ID	11.44403448896192	0.6339294893676141	0.0461579386673274	0.6073685081674224																	0.6073685081674224	624.0513720042107
1124	2012-09-13T20:40:38	36.364067	-122.458083	CN12ID	11.313311154446367	0.6468322967463525	0.0486210399090623	0.6241240078288935																	0.6241240078288935	624.1271995791743
1125	2012-09-13T20:43:39	36.363883	-122.457817	CN12ID	11.667776884224017	0.6507480515744415	0.049384096943361946	0.632460530414986																	0.632460530414986	624.1586332200477
1126	2012-09-13T20:46:38	36.364167	-122.458133	CN12ID	12.323507287942169	0.632144763395295	0.0458232899636255	0.6392832746327933																	0.6392832746327933	624.2010811018804
1127	2012-09-13T20:49:39	36.363667	-122.457467	CN12ID	11.854928264078545	0.647523513138729	0.0487549639242492	0.6337799483301589																	0.6337799483301589	624.2827021464433
1128	2012-09-13T20:52:39	36.363183	-122.45685	CN12ID	12.490650800195533	0.650747500633464	0.0493839890253969	0.6936125929483551																	0.6936125929483551	624.3599147393952
1129	2012-09-13T20:55:39	36.362767	-122.456267	CN12ID	11.057348088265844	0.660547556647467	0.0513255818107009	0.6147013699664091																	0.6147013699664091	624.4297403128985
1130	2012-09-13T20:58:40	36.362233	-122.455517	CN12ID	11.670560620623672	0.632144763395295	0.0458232899636255	0.6053793595619933																	0.6053793595619933	624.5194818851191
1131	2012-09-13T21:01:40	36.36115	-122.454083	CN12ID	11.526902023225775	0.647062336113647	0.0486656103157525	0.6378466072439115																	0.6378466072439115	624.695715545864
1132	2012-09-13T21:04:40	36.360667	-122.4535	CN12ID	11.917621975992784	0.640228242215543	0.0473505896005879	0.6464762207099279																	0.6464762207099279	624.7706964286751
1133	2012-09-13T21:07:40	36.36005	-122.4528	CN12ID	11.717419665113228	0.6589020963064495	0.050996256857481145	0.6634232247249772																	0.6634232247249772	624.8637285757337
1134	2012-09-13T21:10:40	36.359783	-122.45255	CN12ID	11.812261844214827	0.659605832581098	0.0511370468403632	0.6693348685107626																	0.6693348685107626	624.9009527269877
1135	2012-09-13T21:13:41	36.35945	-122.45215	CN12ID	12.159819681167047	0.6551606452116371	0.05025266665631725	0.6741417579661015																	0.6741417579661015	624.9525267152358
1136	2012-09-13T21:19:41	36.3587	-122.451167	CN12ID	12.227182474455633	0.660076133268219	0.0512312019429698	0.6930421551047129																	0.6930421551047129	625.0739171525486
1137	2012-09-13T21:22:41	36.35843300000001	-122.45075	CN12ID	12.310648824590158	0.6542291864260386	0.0500686349419334	0.6776915204499643																	0.6776915204499643	625.1216751444807
1138	2012-09-13T21:25:42	36.3579	-122.450167	CN12ID	12.450390234137954	0.645228296761332	0.0483103702577307	0.6698971060620056																	0.6698971060620056	625.2007435533487
1139	2012-09-13T21:28:42	36.3573	-122.449583	CN12ID	13.823956625559251	0.6420419124837871	0.0476974854436599	0.7463444437677561																	0.7463444437677561	625.285607460312
1140	2012-09-13T21:31:42	36.356633	-122.448933	CN12ID	12.850782746914385	0.652601335111901	0.0497476979071058	0.6932168075626103																	0.6932168075626103	625.3799916525966
1141	2012-09-13T21:34:42	36.3561	-122.448333	CN12ID	12.999776776978704	0.640228242215543	0.0473505896005879	0.6946970684612487																	0.6946970684612487	625.4600764176088
1142	2012-09-13T21:37:42	36.355683	-122.447883	CN12ID	11.632710705801554	0.646143820852177	0.04848764686872885	0.6326983068913549																	0.6326983068913549	625.5215763019818
1143	2012-09-13T21:40:43	36.355667	-122.447883	CN12ID	12.341301329150802	0.645685384325296	0.0483988242350856	0.6674782015781563																	0.6674782015781563	625.5233573755771
1144	2012-09-13T21:43:43	36.35565	-122.447883	CN12ID	12.579601515813305	0.647523513138729	0.0487549639242492	0.691643436888995																	0.691643436888995	625.5252497662717
1145	2012-09-13T21:46:43	36.355333	-122.447617	CN12ID	12.812211728237564	0.650747500633464	0.0493839890253969	0.7038841374849246																	0.7038841374849246	625.5678394403327
1146	2012-09-13T21:49:43	36.354767	-122.447167	CN12ID	11.84340214099201	0.655393522837494	0.0502987834927685	0.6595045529950289																	0.6595045529950289	625.6426539864536
1147	2012-09-13T21:52:44	36.354133	-122.446683	CN12ID	12.721393884574788	0.640228242215543	0.0473505896005879	0.6741740004160023																	0.6741740004160023	625.7255009519378
1148	2012-09-13T21:55:44	36.353483	-122.44615	CN12ID	12.664358543232114	0.6584327177592135	0.050902641527821896	0.6985045936257454																	0.6985045936257454	625.8122116807973
1149	2012-09-13T21:58:44	36.352883	-122.4457	CN12ID	12.379575132583824	0.665764161652129	0.0523776715165925	0.7039699512472961																	0.7039699512472961	625.8902407963623
1150	2012-09-13T22:01:44	36.352667	-122.445583	CN12ID	12.208475725129494	0.6519061672512321	0.04961098994715255	0.6800866051631357																	0.6800866051631357	625.9164736928412
1151	2012-09-13T22:04:44	36.35235	-122.445333	CN12ID	12.128542975292275	0.667668323711037	0.0527651862315611	0.6958373878711913																	0.6958373878711913	625.9582775772345
1152	2012-09-13T22:07:45	36.3519	-122.444967	CN12ID	11.464726759311464	0.672960736263239	0.0538510293824483	0.6699505773626018																	0.6699505773626018	626.0181606760237
1153	2012-09-13T22:10:45	36.35175	-122.444717	CN12ID	11.334192058114507	0.664334961103388	0.0520883503506799	0.6555143839970314																	0.6555143839970314	626.0461101507343
1154	2012-09-13T22:13:45	36.351517	-122.444283	CN12ID	11.360966885400579	0.659136651912419	0.0510431159676042	0.6391561499127915																	0.6391561499127915	626.0928723489178
1155	2012-09-13T22:16:45	36.351167	-122.443917	CN12ID	12.36324340447372	0.6650486335473935	0.05223279867652025	0.7049191740140148																	0.7049191740140148	626.1438104235223
1156	2012-09-13T22:19:46	36.350733	-122.4435	CN12ID	12.141069697492249	0.657729367394444	0.0507625955685612	0.6804784179926059																	0.6804784179926059	626.2048983489123
1157	2012-09-13T22:22:46	36.35055	-122.443283	CN12ID	12.601811104836571	0.6589027503313315	0.05099689875576551	0.6966491034984212																	0.6966491034984212	626.2330671930841
1158	2012-09-13T22:25:46	36.350267	-122.442933	CN12ID	12.266876854615676	0.6734435491510379	0.0539509103016719	0.7148816267585592																	0.7148816267585592	626.277531704242
1159	2012-09-13T22:28:46	36.3505	-122.443583	CN12ID	11.919525999814	0.6700723007778955	0.05325682656753565	0.6895233705232436																	0.6895233705232436	626.3413190970506
1160	2012-09-13T22:31:46	36.350517	-122.443867	CN12ID	12.003657919189514	0.679279260718088	0.0551652444475055	0.7111411403870396																	0.7111411403870396	626.3668514764198
1161	2012-09-13T22:34:46	36.35025	-122.443767	CN12ID	12.338586957168404	0.685672249721116	0.0565148661594476	0.7412528772756241																	0.7412528772756241	626.3978959396528
1162	2012-09-13T22:37:47	36.349817	-122.44345	CN12ID	11.062491711910608	0.662911725146339	0.0518008461111319	0.6295041608079696																	0.6295041608079696	626.4538514588885
1163	2012-09-13T22:40:47	36.349367	-122.44295	CN12ID	12.815829405835162	0.6560943807248645	0.050437574621578746	0.7035215827628905																	0.7035215827628905	626.5210738598909
1164	2012-09-13T22:43:47	36.349	-122.442583	CN12ID	12.947967121707856	0.6648109318782369	0.05218468751789625	0.7202292824124347																	0.7202292824124347	626.5735303107098
1165	2012-09-13T22:46:47	36.3485	-122.4421	CN12ID	12.601872258058865	0.653065416266605	0.0498390998890875	0.690697172467547																	0.690697172467547	626.6440509455881
1166	2012-09-13T22:49:48	36.348067	-122.441567	CN12ID	13.278307066588875	0.645685384325296	0.0483988242350856	0.7299495669597948																	0.7299495669597948	626.711925363074
1167	2012-09-13T22:52:48	36.347983	-122.4413	CN12ID	12.885139194755961	0.6671905792857371	0.0526679607911466	0.7370463728128518																	0.7370463728128518	626.7376255439899
1168	2012-09-13T22:55:48	36.34773300000001	-122.440733	CN12ID	12.564074936466355	0.6674294514983871	0.05271657351135385	0.7212934722570028																	0.7212934722570028	626.7955807530651
1169	2012-09-13T22:58:48	36.347633	-122.4404	CN12ID	12.844524517124741	0.6484418304380125	0.04893381474162925	0.7210752824277296																	0.7210752824277296	626.827444790649
1170	2012-09-13T23:01:49	36.347567	-122.4402	CN12ID	12.90154631213335	0.655860389930567	0.0503912373439979	0.7331957258191159																	0.7331957258191159	626.8468232712696
1171	2012-09-13T23:07:49	36.348017	-122.440467	CN12ID	12.701885275082295	0.652138359163857	0.0496565135984303	0.7108237122797241																	0.7108237122797241	626.9023421546046
1172	2012-09-13T23:10:49	36.34845	-122.445833	CN12ID	11.680299356678953	0.637071045173478	0.0467504821010608	0.6326227724891247																	0.6326227724891247	627.3858559456229
1173	2012-09-13T23:13:50	36.351683	-122.452217	CN12ID	11.396944881308384	0.652138359163857	0.0496565135984303	0.6454410590057179																	0.6454410590057179	628.0619622882041
1174	2012-09-13T23:16:50	36.357583	-122.457833	CN12ID	11.039660594637006	0.65866754070048	0.0509493977473581	0.6348764056290914																	0.6348764056290914	628.8895120092924
1175	2012-09-13T23:19:50	36.363683	-122.463583	CN12ID	11.245861395592113	0.647523513138729	0.0487549639242492	0.6294345735671726																	0.6294345735671726	629.7420249154175
1176	2012-09-13T23:22:50	36.368883	-122.468383	CN12ID	10.137407012167175	0.651673975338607	0.0495654662958748	0.5870399467029292																	0.5870399467029292	630.4632661474043
1177	2012-09-13T23:25:50	36.374817	-122.47375	CN12ID	11.465071438676164	0.6686274958999661	0.0529610640226867	0.6774165047724979																	0.6774165047724979	631.2804209093836
1178	2012-09-13T23:28:51	36.3809	-122.479017	CN12ID	11.905578173141935	0.644771290815063	0.0482223069248745	0.6549358715760852																	0.6549358715760852	632.1058612942762
1179	2012-09-13T23:31:51	36.38635	-122.483283	CN12ID	12.262065218185384	0.641135522043406	0.0475237774166599	0.6556437354122395																	0.6556437354122395	632.8229508564881
1180	2012-09-13T23:34:51	36.392967	-122.4887	CN12ID	12.233091538579552	0.644771290815063	0.0482223069248745	0.6721527406935175																	0.6721527406935175	633.7051015063207
1181	2012-09-13T23:37:51	36.398133	-122.4935	CN12ID	11.74667403298894	0.646602257379058	0.0485764695023721	0.6524307052778416																	0.6524307052778416	634.4232117498001
1182	2012-09-13T23:40:51	36.403967	-122.49895	CN12ID	11.446753931661803	0.655393522837494	0.0502987834927685	0.638565788338832																	0.638565788338832	635.2357344703313
1183	2012-09-13T23:43:52	36.409683	-122.504167	CN12ID	12.30284221390794	0.6703139130152155	0.05330626628950775	0.7263090331434296																	0.7263090331434296	636.0252408233189
1184	2012-09-13T23:46:52	36.415567	-122.509417	CN12ID	11.784844004686368	0.669589922539917	0.0531579998485603	0.6993471562969731																	0.6993471562969731	636.8315957267996
1185	2012-09-13T23:49:52	36.420883	-122.514217	CN12ID	12.440962143161958	0.661963963970736	0.0516100635160979	0.71007866924862																	0.71007866924862	637.5630719939196
1186	2012-09-13T23:52:52	36.4267	-122.519433	CN12ID	12.006527301859471	0.6443159161084745	0.0481345579257903	0.6519689874660411																	0.6519689874660411	638.3615550448675
1187	2012-09-13T23:55:53	36.4329	-122.525117	CN12ID	12.823492716582827	0.6420419124837871	0.0476974854436599	0.6935333505033571																	0.6935333505033571	639.2191644049387
1188	2012-09-14T00:00:21	36.4408	-122.532767	CN12ID	11.990392105027725	0.627721306679435	0.0450005620107038	0.6236638022934471																	0.6236638022934471	640.333937628776
1189	2012-09-14T00:03:21	36.446617	-122.538833	CN12ID	12.801570576970999	0.640682312693578	0.0474371374533895	0.6832302897763256																	0.6832302897763256	641.1791367435097
1190	2012-09-14T00:06:22	36.451867	-122.544383	CN12ID	12.965670153184526	0.643406588462235	0.0479594163658609	0.6983368068910921																	0.6983368068910921	641.9462781790412
1191	2012-09-14T00:09:22	36.457467	-122.550283	CN12ID	13.327294020422373	0.647062336113647	0.0486656103157525	0.7199047655837622																	0.7199047655837622	642.7633795227979
1192	2012-09-14T00:12:22	36.4594	-122.551967	CN12ID	12.921807291266374	0.648901601366772	0.0490233841105779	0.7133178515488272																	0.7133178515488272	643.0261196210693
1193	2012-09-14T00:15:23	36.460383	-122.552283	CN12ID	13.360537718419955	0.656328371519162	0.0504839118991596	0.7380409224325151																	0.7380409224325151	643.1391424641007
1194	2012-09-14T00:18:22	36.466517	-122.554917	CN12ID	12.66384039554076	0.663387303265443	0.051896579118602015	0.7124954466271524																	0.7124954466271524	643.8615329505001
1195	2012-09-14T00:21:23	36.46955	-122.555283	CN12ID	13.458578458732223	0.6563280236035085	0.050483959705494	0.7650989366978371																	0.7650989366978371	644.2007437700862
1196	2012-09-14T00:24:23	36.470367	-122.555567	CN12ID	13.010731738340596	0.654463121527578	0.050114535800937006	0.7365444624505629																	0.7365444624505629	644.2951763825836
1197	2012-09-14T00:27:23	36.46995	-122.5556	CN12ID	13.530052037401502	0.6560943807248645	0.050437574621578746	0.7648111713692127																	0.7648111713692127	644.3416895155515
1198	2012-09-14T00:30:23	36.4655	-122.552583	CN12ID	12.39939741330286	0.664810364441701	0.0521845726679279	0.6885055163044633																	0.6885055163044633	644.9058945316857
1199	2012-09-14T00:33:23	36.459433	-122.54665	CN12ID	11.998249774110901	0.6495937593928964	0.0491584792561253	0.6530478760171434																	0.6530478760171434	645.7651053148337
1200	2012-09-14T00:36:24	36.454	-122.541233	CN12ID	13.358745106803315	0.649825433462409	0.0492033750998666	0.7213597666940558																	0.7213597666940558	646.5403415172727
1201	2012-09-14T00:39:24	36.4487	-122.535867	CN12ID	13.203839543714318	0.6598409829246585	0.0511841243916665	0.7429095813460755																	0.7429095813460755	647.3012134096521
1202	2012-09-14T00:42:24	36.44245	-122.5296	CN12ID	12.940015667774663	0.636173063623523	0.0465805708262836	0.6877160580651753																	0.6877160580651753	648.1950647876997
1203	2012-09-14T00:45:24	36.436383	-122.5235	CN12ID	12.863198765441208	0.646602257379058	0.0485764695023721	0.7068210018569067																	0.7068210018569067	649.0636997160777
1204	2012-09-14T00:48:25	36.431233	-122.518267	CN12ID	12.634147577787836	0.6323670568926141	0.04586497156173805	0.6709822246537663																	0.6709822246537663	649.8041725225112
1205	2012-09-14T00:51:25	36.425317	-122.5123	CN12ID	12.917276963999992	0.6486725393962884	0.04897875985344685	0.7069565579866546																	0.7069565579866546	650.6522975608292
1206	2012-09-14T00:54:25	36.419	-122.505833	CN12ID	12.859280948769436	0.6316987939699499	0.0457400670972574	0.6739491767056536																	0.6739491767056536	651.5633560739807
1207	2012-09-14T00:57:25	36.41295	-122.499567	CN12ID	12.900799583828599	0.6693488857007825	0.05310867786700815	0.7563412407134937																	0.7563412407134937	652.4400697643049
1208	2012-09-14T01:00:26	36.406033	-122.495233	CN12ID	13.541148617547774	0.698708889564315	0.0593285513606921	0.847394485210562																	0.847394485210562	653.3024067635732
1209	2012-09-14T01:03:25	36.399267	-122.494567	CN12ID	12.880973219086213	0.712581170423278	0.0624157539379534	0.8318157736345778																	0.8318157736345778	654.0579382818478
1210	2012-09-14T01:21:55	36.358933	-122.4796	CN12ID	20.392730374356848	0.713627110714241	0.0626522113659196	1.3528324889896195																	1.3528324889896195	658.7438938253847
1211	2012-09-14T01:24:55	36.355333	-122.4718	CN12ID	14.12683585894241	0.703798866214693	0.06045033917054615	0.909123891050554																	0.909123891050554	659.5498397117929
1212	2012-09-14T01:27:55	36.351233	-122.46275	CN12ID	13.348978452301814	0.6832035072258729	0.0559913821048384	0.813882355262845																	0.813882355262845	660.4807504946187
1213	2012-09-14T01:33:56	36.344483	-122.44525	CN12ID	10.40253692238649	0.6871622320184645	0.05683216053561095	0.6380914085604223																	0.6380914085604223	662.220412613766
1214	2012-09-14T01:36:56	36.34015	-122.438317	CN12ID	11.814908398605725	0.6802590222057245	0.05537082933803175	0.7021900323686717																	0.7021900323686717	663.0072376762124
1215	2012-09-14T01:39:56	36.334933	-122.430867	CN12ID	12.908934374540632	0.665764161652129	0.0523776715165925	0.7622370317645705																	0.7622370317645705	663.8924178231891
1216	2012-09-14T01:42:56	36.328933	-122.423967	CN12ID	13.771007713490373	0.67538220736387	0.0543524099477675	0.8261561902556156																	0.8261561902556156	664.8028960337332
1217	2012-09-14T01:45:56	36.327667	-122.419483	CN12ID	14.046492162529688	0.684190192338225	0.0562000056959881	0.8444871170698728																	0.8444871170698728	665.2290050567092
1218	2012-09-14T01:48:56	36.328583	-122.420067	CN12ID	15.423508591112313	0.6691078488616479	0.05305935588545599	0.8861624987896833																	0.8861624987896833	665.3436356770948
1219	2012-09-14T01:51:57	36.3284	-122.420017	CN12ID	16.097428080357016	0.658197894817947	0.0508558853082857	0.8962371829692801																	0.8962371829692801	665.364494379232
1220	2012-09-14T01:54:57	36.32815	-122.419817	CN12ID	15.830842025255071	0.6645726627725446	0.0521364615093039	0.8930590142222244																	0.8930590142222244	665.3976029323408
1221	2012-09-14T01:57:57	36.327817	-122.4195	CN12ID	14.846903019078988	0.6691078488616479	0.05305935588545599	0.8505055673150199																	0.8505055673150199	665.4443179081591
1222	2012-09-14T02:00:57	36.3276	-122.419367	CN12ID	15.48476171952416	0.6636233431248635	0.0519445982309059	0.8784549104390836																	0.8784549104390836	665.4712580726745
1223	2012-09-14T02:03:58	36.327467	-122.41935	CN12ID	14.522821979094653	0.662437279613853	0.0517053410912809	0.8237176051551213																	0.8237176051551213	665.486141538922
1224	2012-09-14T02:06:58	36.327333	-122.419267	CN12ID	15.736473237982233	0.6664762367843455	0.0525225854384965	0.9041197267848408																	0.9041197267848408	665.5028121440528
1225	2012-09-14T02:09:58	36.327117	-122.419033	CN12ID	15.926441938270154	0.662437279613853	0.0517053410912809	0.905070843215512																	0.905070843215512	665.5347266434528
1226	2012-09-14T02:12:58	36.32715	-122.419083	CN12ID	15.415413406868273	0.670073147014557	0.0532568792925045	0.8912665317162642																	0.8912665317162642	665.5405233376092
1227	2012-09-14T02:15:58	36.326933	-122.41885	CN12ID	14.394820945173581	0.6660013313073601	0.05242593775050685	0.8263827280430163																	0.8263827280430163	665.5724630747313
1228	2012-09-14T02:18:59	36.326733	-122.418667	CN12ID	15.788465783152835	0.6662385009625911	0.0524742039844212	0.9206087239734936																	0.9206087239734936	665.6001219178803
1229	2012-09-14T02:21:59	36.3267	-122.418633	CN12ID	15.494947868287527	0.6681471429382839	0.0528627721599174	0.892730146097749																	0.892730146097749	665.6048960215313
1230	2012-09-14T02:24:59	36.326467	-122.418367	CN12ID	15.423343494224872	0.6734435491510379	0.0539509103016719	0.8939121702951768																	0.8939121702951768	665.6401354242383
1231	2012-09-14T02:27:59	36.3259	-122.417717	CN12ID	14.255164114417909	0.674898914192456	0.054251985939494	0.8432190285047758																	0.8432190285047758	665.7260537014963
1232	2012-09-14T02:30:59	36.3256	-122.417433	CN12ID	15.678082581102338	0.6734435491510379	0.0539509103016719	0.9138510059080488																	0.9138510059080488	665.768053323437
1233	2012-09-14T02:34:00	36.32535	-122.417333	CN12ID	17.24823899542842	0.648901601366772	0.0490233841105779	0.9571703355176984																	0.9571703355176984	665.7972920179959
1234	2012-09-14T02:37:00	36.325167	-122.417317	CN12ID	16.701826143654248	0.6509788431816629	0.04942930425522405	0.914295882788234																	0.914295882788234	665.8177135243419
1235	2012-09-14T02:40:00	36.325067	-122.4174	CN12ID	16.854697423296866	0.646602257379058	0.0485764695023721	0.9150566480587984																	0.9150566480587984	665.8311047742669
1236	2012-09-14T02:43:00	36.324867	-122.417367	CN12ID	15.992068975779269	0.6472929246261879	0.04871028712000085	0.8598413773086043																	0.8598413773086043	665.8535640508453
1237	2012-09-14T02:46:00	36.324783	-122.417383	CN12ID	16.010218909884127	0.650747500633464	0.0493839890253969	0.8887490111583322																	0.8887490111583322	665.8630241519277
1238	2012-09-14T02:49:01	36.324533	-122.417217	CN12ID	15.249504120704833	0.6570288694568029	0.0506232537338604	0.8472433169669101																	0.8472433169669101	665.894585419085
1239	2012-09-14T02:52:01	36.324267	-122.41715	CN12ID	16.146453015104974	0.646602257379058	0.0485764695023721	0.8764312847530558																	0.8764312847530558	665.924799322873
1240	2012-09-14T02:55:01	36.324083	-122.417133	CN12ID	15.486787033390328	0.647062336113647	0.0486656103157525	0.8374281825316359																	0.8374281825316359	665.9453383368412
1241	2012-09-14T02:58:01	36.32385	-122.417067	CN12ID	16.765449530588146	0.655393522837494	0.0502987834927685	0.9360594043569781																	0.9360594043569781	665.9719420924295
1242	2012-09-14T03:01:02	36.32355	-122.416833	CN12ID	17.003596541794266	0.645685384325296	0.0483988242350856	0.9217564443117268																	0.9217564443117268	666.0113841023798
1243	2012-09-14T03:04:02	36.323317	-122.41665	CN12ID	15.302385545552873	0.657261955766364	0.0506695279978274	0.8509740678417432																	0.8509740678417432	666.0420777043507
1244	2012-09-14T03:07:02	36.322917	-122.416283	CN12ID	16.217072465723348	0.6645726627725446	0.0521364615093039	0.921077525110111																	0.921077525110111	666.0974495857537
1245	2012-09-14T03:10:03	36.322283	-122.415733	CN12ID	16.830781150737582	0.662437279613853	0.0517053410912809	0.9489384317087376																	0.9489384317087376	666.1835547868349
1246	2012-09-14T03:13:02	36.32183300000001	-122.415333	CN12ID	15.30225054371443	0.6705546790158741	0.05335565328651098	0.8824840411023762																	0.8824840411023762	666.2451690254967
1247	2012-09-14T03:16:03	36.32165	-122.415217	CN12ID	15.71912410672583	0.6556269563840305	0.0503450104183832	0.8784248932028266																	0.8784248932028266	666.2680430165519
1248	2012-09-14T03:19:03	36.32185	-122.415467	CN12ID	15.575512276070054	0.6671905792857371	0.0526679607911466	0.8884535937013696																	0.8884535937013696	666.2996406811251
1249	2012-09-14T03:22:03	36.321583	-122.415283	CN12ID	16.636266264861344	0.657729367394444	0.0507625955685612	0.9363827532271082																	0.9363827532271082	666.3336365144078
1250	2012-09-14T03:25:03	36.3216	-122.415367	CN12ID	16.3307141259471	0.6756239532143941	0.05440269412525645	0.9478035587230116																	0.9478035587230116	666.3414044049863
1251	2012-09-14T03:28:04	36.321317	-122.415183	CN12ID	15.38868787606311	0.662437279613853	0.0517053410912809	0.8510121275827194																	0.8510121275827194	666.3769679207641
1252	2012-09-14T03:31:04	36.320983	-122.414967	CN12ID	16.41325188596913	0.65866754070048	0.0509493977473581	0.9085804878314548																	0.9085804878314548	666.4188923091575
1253	2012-09-14T03:34:04	36.3205	-122.414567	CN12ID	16.702498543510448	0.648901601366772	0.0490233841105779	0.9091866751176938																	0.9091866751176938	666.4835288288548
1254	2012-09-14T03:37:04	36.320167	-122.414267	CN12ID	16.44814498827139	0.652601335111901	0.0497476979071058	0.9050109203788416																	0.9050109203788416	666.5293335300112
1255	2012-09-14T03:40:05	36.319933	-122.41405	CN12ID	16.969227910714473	0.6449997937881975	0.0482663385913026	0.9203428568657592																	0.9203428568657592	666.561849851234
1256	2012-09-14T03:43:05	36.3199	-122.414	CN12ID	16.50019469645911	0.6671905792857371	0.0526679607911466	0.9392990836161303																	0.9392990836161303	666.5676468666426
1257	2012-09-14T03:46:05	36.319733	-122.4138	CN12ID	16.71445520168216	0.6715141864377421	0.053553068342653	0.9623118851736387																	0.9623118851736387	666.5934802566796
1258	2012-09-14T03:49:05	36.31965	-122.413717	CN12ID	15.232795357347452	0.661020105398911	0.0514201869801111	0.8568361619720125																	0.8568361619720125	666.6053454723882
1259	2012-09-14T03:52:06	36.319367	-122.413517	CN12ID	16.200514329164413	0.649825433462409	0.0492033750998666	0.8951317906419517																	0.8951317906419517	666.6415974062785
1260	2012-09-14T03:55:06	36.3189	-122.41315	CN12ID	16.791781984220847	0.652369695802606	0.04970228309248115	0.9269294864987064																	0.9269294864987064	666.7031276074331
1261	2012-09-14T03:58:06	36.319017	-122.41305	CN12ID	16.643758950334448	0.657729367394444	0.0507625955685612	0.9130488594097086																	0.9130488594097086	666.7189413156201
1262	2012-09-14T04:01:06	36.319117	-122.412867	CN12ID	16.621828660267738	0.6679077333246606	0.052813979195739255	0.9482353149565492																	0.9482353149565492	666.7387736223594
1263	2012-09-14T04:04:06	36.31885	-122.412383	CN12ID	17.124573801881187	0.6638611321844154	0.05199246473464095	0.9561553420439726																	0.9561553420439726	666.7913842293084
1264	2012-09-14T04:07:07	36.318933	-122.4122	CN12ID	16.836428608610674	0.653763755010949	0.04997663950835599	0.9391855122275358																	0.9391855122275358	666.8102196124373
1265	2012-09-14T04:10:07	36.318683	-122.4118	CN12ID	16.3704934941988	0.670073147014557	0.0532568792925045	0.9326535853560574																	0.9326535853560574	666.8556245924473
1266	2012-09-14T04:13:07	36.31815	-122.41115	CN12ID	16.809453842160664	0.653530605266297	0.0499307200640008	0.9316383740597364																	0.9316383740597364	666.9388062357959
1267	2012-09-14T04:16:07	36.318417	-122.4112	CN12ID	16.419689305986864	0.645456840543314	0.04835459724640815	0.909582747049038																	0.909582747049038	666.9688643344969
1268	2012-09-14T04:19:08	36.31845	-122.411083	CN12ID	17.351922162065616	0.660076133268219	0.0512312019429698	0.976319807057952																	0.976319807057952	666.9799827239231
1269	2012-09-14T04:22:08	36.3182	-122.410783	CN12ID	16.984750170239465	0.648211670911824	0.0488889766663428	0.936875864890668																	0.936875864890668	667.0186931337422
1270	2012-09-14T04:25:08	36.31805	-122.410517	CN12ID	17.007389888097038	0.6384213273269	0.0470064517993225	0.9106912271791412																	0.9106912271791412	667.0478140155791
1271	2012-09-14T04:28:08	36.317733	-122.410117	CN12ID	17.21539667262969	0.6636239966004476	0.0519444681524708	0.973304672638134																	0.973304672638134	667.0981368041167
1272	2012-09-14T04:31:08	36.31755	-122.409883	CN12ID	16.738206384671052	0.660076133268219	0.0512312019429698	0.9385832043796422																	0.9385832043796422	667.127385475169
1273	2012-09-14T04:34:09	36.317267	-122.409517	CN12ID	15.854610799105993	0.6686269232391329	0.0529609468423954	0.8933783353904603																	0.8933783353904603	667.1728837183414
1274	2012-09-14T04:37:09	36.317067	-122.4092	CN12ID	15.98992354076622	0.662911725146339	0.0518008461111319	0.8905068648461697																	0.8905068648461697	667.2089959396881
1275	2012-09-14T04:40:09	36.317083	-122.409067	CN12ID	15.683689684013787	0.654463121527578	0.050114535800937006	0.8705019337409297																	0.8705019337409297	667.2210574623073
1276	2012-09-14T04:43:09	36.31695	-122.40885	CN12ID	16.330878860360418	0.6662385009625911	0.0524742039844212	0.9249882012046572																	0.9249882012046572	667.2455120124755
1277	2012-09-14T04:46:10	36.316417	-122.408283	CN12ID	16.894907879129818	0.655393522837494	0.0502987834927685	0.9464777352062836																	0.9464777352062836	667.3236573558986
1278	2012-09-14T04:49:10	36.316333	-122.408033	CN12ID	16.771949598355135	0.646602257379058	0.0485764695023721	0.9145877694050496																	0.9145877694050496	667.3479525464434
1279	2012-09-14T04:52:10	36.31648300000001	-122.4079	CN12ID	17.21908285252112	0.660311844957843	0.05127839187683535	0.9643222835833428																	0.9643222835833428	667.3684737358717
1280	2012-09-14T04:55:10	36.316267	-122.407367	CN12ID	16.179465669650547	0.653763755010949	0.04997663950835599	0.9035042768174129																	0.9035042768174129	667.4219870643423
1281	2012-09-14T04:58:11	36.316217	-122.407033	CN12ID	18.41586887601975	0.65679565727645	0.0505766820669901	1.030187433413527																	1.030187433413527	667.4524578137875
1282	2012-09-14T05:01:11	36.316033	-122.406633	CN12ID	17.258522242381233	0.6556269563840305	0.0503450104183832	0.9447981127369132																	0.9447981127369132	667.4937707510908
1283	2012-09-14T05:04:11	36.315567	-122.405883	CN12ID	17.543553545136973	0.652601335111901	0.0497476979071058	0.972545550569864																	0.972545550569864	667.578719862694
1284	2012-09-14T05:10:11	36.315633	-122.391283	CN12ID	16.29776432284401	0.664334961103388	0.0520883503506799	0.9191069671773722																	0.9191069671773722	668.8882969996292
1285	2012-09-14T05:13:12	36.31565	-122.38235	CN12ID	15.71338189325768	0.6662385009625911	0.0524742039844212	0.8796544081241486																	0.8796544081241486	669.6895500725352
1286	2012-09-14T05:16:11	36.315633	-122.374367	CN12ID	16.888180387186182	0.6691078488616479	0.05305935588545599	0.9601224704285336																	0.9601224704285336	670.4055925867646
1287	2012-09-14T05:19:12	36.315583	-122.365333	CN12ID	15.368447738803788	0.6655255321526075	0.05232934810085255	0.8815817136475665																	0.8815817136475665	671.2159221443936
1288	2012-09-14T05:22:12	36.315433	-122.356783	CN12ID	15.34405215050602	0.6899008068466755	0.05741841425325585	0.9414738800866184																	0.9414738800866184	671.9830026344503
1289	2012-09-14T05:25:13	36.313033	-122.356483	CN12ID	15.976693099689086	0.691646235080279	0.057793721126115985	0.9731455345278291																	0.9731455345278291	672.2515154352664
1290	2012-09-14T05:28:13	36.312283	-122.3642	CN12ID	16.366285621109764	0.660076133268219	0.0512312019429698	0.930510642981317																	0.930510642981317	672.948739504627
1291	2012-09-14T05:31:13	36.311633	-122.370783	CN12ID	16.32689649154577	0.675865699064918	0.0544529783027454	0.9567451328646608																	0.9567451328646608	673.5436501279464
1292	2012-09-14T05:34:13	36.310933	-122.3783	CN12ID	16.215887125778625	0.660547556647467	0.0513255818107009	0.9145507260082802																	0.9145507260082802	674.2224172123238
1293	2012-09-14T05:37:13	36.3108	-122.385433	CN12ID	17.375255391886352	0.6507480515744415	0.049384096943361946	0.9490151965249766																	0.9490151965249766	674.8624264148864
1294	2012-09-14T05:40:14	36.310717	-122.393017	CN12ID	18.083863401351614	0.653530605266297	0.0499307200640008	0.9963735368151234																	0.9963735368151234	675.5427832285611
1295	2012-09-14T05:43:14	36.311617	-122.397133	CN12ID	19.967004339744424	0.664334961103388	0.0520883503506799	1.1046532282082375																	1.1046532282082375	675.9253428719177
1296	2012-09-14T05:46:14	36.312783	-122.398383	CN12ID	18.49154790809889	0.6667139726061	0.0525709668925718	1.0445713778603891																	1.0445713778603891	676.0968620464439
1297	2012-09-14T05:49:14	36.31295	-122.398267	CN12ID	18.310503853854765	0.662911725146339	0.0518008461111319	1.0305209689064427																	1.0305209689064427	676.1181658427206
1298	2012-09-14T05:52:15	36.31275	-122.397717	CN12ID	18.979247834940512	0.660076133268219	0.0512312019429698	1.0638762254172591																	1.0638762254172591	676.1722910482838
1299	2012-09-14T05:55:15	36.312317	-122.39675	CN12ID	18.76660752716511	0.640682312693578	0.0474371374533895	0.9875788270215824																	0.9875788270215824	676.2715228081099
1300	2012-09-14T05:58:15	36.31185	-122.395717	CN12ID	18.3432114421681	0.659605832581098	0.0511370468403632	1.0251212554762283																	1.0251212554762283	676.3777691518212
1301	2012-09-14T06:01:15	36.311767	-122.3954	CN12ID	17.907102819306623	0.6691078488616479	0.05305935588545599	1.005298509550814																	1.005298509550814	676.4076674599468
1302	2012-09-14T06:04:15	36.311617	-122.39485	CN12ID	18.30335002870688	0.661963963970736	0.0516100635160979	1.0318874068515698																	1.0318874068515698	676.4597516128849
1303	2012-09-14T06:07:16	36.311133	-122.39385	CN12ID	18.980808335597985	0.6707942698981275	0.0534049482126296	1.0662288559036956																	1.0662288559036956	676.5643889131684
1304	2012-09-14T06:10:16	36.3108	-122.3931	CN12ID	19.557345249675343	0.674655774776724	0.05420168697491275	1.127934191655299																	1.127934191655299	676.6412010578441
1305	2012-09-14T06:13:16	36.310767	-122.39275	CN12ID	16.485051086303383	0.6732021427071385	0.053900969842060095	0.9419069400387348																	0.9419069400387348	676.6728106546533
1306	2012-09-14T06:17:00	36.310367	-122.39205	CN12ID	18.783818638339948	0.667668323711037	0.0527651862315611	1.0585588099406025																	1.0585588099406025	676.7497869526135
1307	2012-09-14T06:20:00	36.30975	-122.3912	CN12ID	19.460338869256933	0.6570288065214069	0.05062310503240875	1.0719508000631464																	1.0719508000631464	676.8524069770524
1308	2012-09-14T06:23:01	36.3095	-122.390717	CN12ID	19.22685759176616	0.657261955766364	0.0506695279978274	1.0569411668981008																	1.0569411668981008	676.9039010407613
1309	2012-09-14T06:26:01	36.3095	-122.390467	CN12ID	18.10787470651145	0.6681476234750849	0.052863066536978254	1.0294496095320462																	1.0294496095320462	676.926326708481
1310	2012-09-14T06:29:01	36.308767	-122.3895	CN12ID	20.650256120067066	0.667668323711037	0.0527651862315611	1.1708823097282792																	1.1708823097282792	677.0454155152905
1311	2012-09-14T06:32:01	36.308233	-122.38875	CN12ID	18.51372081120634	0.6669522759459185	0.0526194638418592	1.028071038293636																	1.028071038293636	677.1351920204568
1312	2012-09-14T06:35:02	36.308083	-122.388367	CN12ID	19.17446020388359	0.6681471429382839	0.0528627721599174	1.0869582460626614																	1.0869582460626614	677.1733913985887
1313	2012-09-14T06:38:02	36.307467	-122.3877	CN12ID	19.85757011453688	0.6715141864377421	0.053553068342653	1.1071884704021149																	1.1071884704021149	677.2643969823099
1314	2012-09-14T06:41:02	36.306883	-122.387167	CN12ID	19.325198855980368	0.657729367394444	0.0507625955685612	1.0495728684243435																	1.0495728684243435	677.3450956341255
1315	2012-09-14T06:44:02	36.306533	-122.386733	CN12ID	19.44850513057122	0.662911725146339	0.0518008461111319	1.0897709098756063																	1.0897709098756063	677.4001745453836
1316	2012-09-14T06:47:03	36.306033	-122.38615	CN12ID	19.323329591750067	0.6645726627725446	0.0521364615093039	1.0788788213655576																	1.0788788213655576	677.4765488878855
1317	2012-09-14T06:50:03	36.305167	-122.385233	CN12ID	20.22968636395493	0.6648109318782369	0.05218468751789625	1.1436968218468302																	1.1436968218468302	677.6032770443541
1318	2012-09-14T06:53:03	36.3043	-122.3843	CN12ID	19.29523583421145	0.6756239532143941	0.05440269412525645	1.1016572727975438																	1.1016572727975438	677.7310262441672
1319	2012-09-14T06:56:03	36.304067	-122.383967	CN12ID	19.01365070629663	0.663860689935452	0.0519923571863396	1.0638051960123491																	1.0638051960123491	677.7705878372533
1320	2012-09-14T06:59:04	36.3041	-122.383833	CN12ID	20.097616631057747	0.659605832581098	0.0511370468403632	1.1048944875062454																	1.1048944875062454	677.7831575870152
1321	2012-09-14T07:02:04	36.303983	-122.383583	CN12ID	19.759060427929906	0.6671905792857371	0.0526679607911466	1.116414043488653																	1.116414043488653	677.8090922777285
1322	2012-09-14T07:05:04	36.30385	-122.3834	CN12ID	18.63460014413093	0.6645726627725446	0.0521364615093039	1.0346867078650313																	1.0346867078650313	677.8311989131972
1323	2012-09-14T07:08:04	36.3033	-122.382817	CN12ID	18.983546596098357	0.6570288065214069	0.05062310503240875	1.0463573277386229																	1.0463573277386229	677.9117208588458
1324	2012-09-14T07:11:04	36.302683	-122.38225	CN12ID	18.887108042752885	0.6662385009625911	0.0524742039844212	1.0527061898656054																	1.0527061898656054	677.9971879390989
1325	2012-09-14T07:14:05	36.302033	-122.38165	CN12ID	20.577669526215765	0.665286902653086	0.0522810246851126	1.1587353968656755																	1.1587353968656755	678.0873694388587
1326	2012-09-14T07:17:05	36.301833	-122.3815	CN12ID	19.739287010611573	0.667668323711037	0.0527651862315611	1.1075753389991014																	1.1075753389991014	678.1133837197964
1327	2012-09-14T07:20:05	36.30148300000001	-122.381167	CN12ID	19.54192257633583	0.664810364441701	0.0521845726679279	1.0834124449113132																	1.0834124449113132	678.1624796852643
1328	2012-09-14T07:23:05	36.300767	-122.380533	CN12ID	19.33459538070052	0.6667139726061	0.0525709668925718	1.0897003488081352																	1.0897003488081352	678.2603961632359
1329	2012-09-14T07:26:06	36.2999	-122.379833	CN12ID	18.670574613306968	0.664334961103388	0.0520883503506799	1.0437091211743363																	1.0437091211743363	678.3755408445935
1330	2012-09-14T08:19:18	36.291083	-122.371667	CN12ID	19.407752770896657	0.6339294893676141	0.0461579386673274	1.0357572321205621																	1.0357572321205621	679.6003164379143
1331	2012-09-14T08:22:18	36.290367	-122.371383	CN12ID	18.947367500040592	0.640908917368492	0.0474804574350247	0.9914254138306458																	0.9914254138306458	679.6839937450233
1332	2012-09-14T08:25:18	36.289817	-122.3712	CN12ID	18.203092139133656	0.659136651912419	0.0510431159676042	0.9921845902750758																	0.9921845902750758	679.7473817047329
1333	2012-09-14T08:28:19	36.289417	-122.371033	CN12ID	16.403849348252674	0.642496731136319	0.0477846505849216	0.8662793927591119																	0.8662793927591119	679.794362175943
1334	2012-09-14T08:31:19	36.28905	-122.3709	CN12ID	16.855108221774653	0.6493635174145904	0.04911337960522225	0.9139004716912718																	0.9139004716912718	679.8369228155384
1335	2012-09-14T08:34:19	36.288167	-122.370483	CN12ID	16.807672211629473	0.6479820595092529	0.0488442453726806	0.9247392897554744																	0.9247392897554744	679.9420963542158
1336	2012-09-14T08:37:19	36.2878	-122.370333	CN12ID	16.319636832285404	0.6427246833294515	0.04782833719496865	0.8645513778046755																	0.8645513778046755	679.9851096778797
1337	2012-09-14T08:40:19	36.287383	-122.370067	CN12ID	17.246501700801804	0.6551606452116371	0.05025266665631725	0.9418864183782836																	0.9418864183782836	680.0373055390622
1338	2012-09-14T08:43:20	36.28665	-122.369633	CN12ID	17.138915615852788	0.647062336113647	0.0486656103157525	0.9149283097981196																	0.9149283097981196	680.127717421067
1339	2012-09-14T08:46:20	36.285867	-122.36915	CN12ID	17.76148400826545	0.652138359163857	0.0496565135984303	0.9698725898459868																	0.9698725898459868	680.2250590119977
1340	2012-09-14T08:49:20	36.285667	-122.369067	CN12ID	16.866162392737735	0.654463121527578	0.050114535800937006	0.933115106393968																	0.933115106393968	680.2485350939371
1341	2012-09-14T08:52:21	36.2853	-122.368933	CN12ID	17.185305396728012	0.6502864670479365	0.04929368206263175	0.9320664055134928																	0.9320664055134928	680.2911211419786
1342	2012-09-14T08:55:21	36.284967	-122.3688	CN12ID	17.506358224978165	0.655393522837494	0.0502987834927685	0.9729845536666568																	0.9729845536666568	680.3300634761025
1343	2012-09-14T08:58:21	36.2844	-122.368367	CN12ID	15.827482913686529	0.6402287828986886	0.04735069265720035	0.8398704035666466																	0.8398704035666466	680.4041805003442
1344	2012-09-14T09:01:21	36.28395	-122.36815	CN12ID	15.842045012579069	0.6512101857298621	0.0494746194850512	0.8706004068714971																	0.8706004068714971	680.4579246076901
1345	2012-09-14T09:04:22	36.2835	-122.3679	CN12ID	17.08514290890772	0.6505178095961355	0.0493389972924589	0.9373596053000224																	0.9373596053000224	680.5128110458817
1346	2012-09-14T09:07:22	36.28335	-122.36785	CN12ID	16.5624358668228	0.646602257379058	0.0485764695023721	0.8984347574066245																	0.8984347574066245	680.5301008854094
1347	2012-09-14T09:10:22	36.28305	-122.367633	CN12ID	16.804391352047933	0.652369695802606	0.04970228309248115	0.9337107419019638																	0.9337107419019638	680.5687582931189
1348	2012-09-14T09:13:22	36.28275	-122.367367	CN12ID	15.934508887995507	0.646602257379058	0.0485764695023721	0.8650596194063268																	0.8650596194063268	680.6098066323684
1349	2012-09-14T09:16:22	36.282717	-122.36735	CN12ID	15.515719382153534	0.6505178095961355	0.0493389972924589	0.8415964844481282																	0.8415964844481282	680.6137842440553
1350	2012-09-14T09:19:22	36.2825	-122.367167	CN12ID	16.57317884140296	0.644771290815063	0.0482223069248745	0.8925854543745305																	0.8925854543745305	680.6429931569038
1351	2012-09-14T09:22:23	36.281867	-122.366617	CN12ID	17.14632006153835	0.649825433462409	0.0492033750998666	0.9385393008558988																	0.9385393008558988	680.7290218081909
1352	2012-09-14T09:25:23	36.281567	-122.366483	CN12ID	17.097063139534495	0.6512101857298621	0.0494746194850512	0.9412217518977009																	0.9412217518977009	680.7645157773619
1353	2012-09-14T09:28:23	36.281033	-122.366117	CN12ID	16.507660376322573	0.6514420805342345	0.049520042890463	0.9064134606289878																	0.9064134606289878	680.8324287761534
1354	2012-09-14T09:31:23	36.280233	-122.365483	CN12ID	17.257476713710915	0.662911725146339	0.0518008461111319	0.9618071601588548																	0.9618071601588548	680.938104313227
1355	2012-09-14T09:34:24	36.28015	-122.365467	CN12ID	16.447540303934776	0.6584327177592135	0.050902641527821896	0.9186900179055808																	0.9186900179055808	680.9474545266319
1356	2012-09-14T09:37:24	36.280133	-122.3655	CN12ID	16.60384163931959	0.6563280236035085	0.050483959705494	0.9197959502825644																	0.9197959502825644	680.9509688479195
1357	2012-09-14T09:40:24	36.2798	-122.365217	CN12ID	16.141688280378425	0.657262512335447	0.05066963881777565	0.9015501114020888																	0.9015501114020888	680.9959022482791
1358	2012-09-14T09:43:24	36.279517	-122.364883	CN12ID	15.918429406813786	0.6512107379860355	0.04947472766063585	0.8828509975152959																	0.8828509975152959	681.0393850337398
1359	2012-09-14T09:46:25	36.279167	-122.364383	CN12ID	16.77713664726956	0.6574956615804038	0.0507160617831943	0.9366858675423816																	0.9366858675423816	681.0988085687244
1360	2012-09-14T09:49:25	36.279283	-122.364333	CN12ID	16.285060701790947	0.6539968633969375	0.0500226279324689	0.9056173093090022																	0.9056173093090022	681.1124786828932
1361	2012-09-14T09:52:25	36.279217	-122.36415	CN12ID	15.151048114708908	0.657729367394444	0.0507625955685612	0.8412006365383646																	0.8412006365383646	681.1304691795191
1362	2012-09-14T09:55:25	36.279017	-122.363967	CN12ID	15.397553783062591	0.645685384325296	0.0483988242350856	0.8270560798989517																	0.8270560798989517	681.1581339837951
1363	2012-09-14T09:58:25	36.278417	-122.363417	CN12ID	15.536617692627456	0.650285917419021	0.0492935744016727	0.8589047386289359																	0.8589047386289359	681.2411818470806
1364	2012-09-14T10:01:26	36.277883	-122.36285	CN12ID	16.100888635968914	0.645456840543314	0.04835459724640815	0.8791481685270355																	0.8791481685270355	681.3194280799445
1365	2012-09-14T10:04:26	36.277667	-122.36275	CN12ID	16.165473031502884	0.6622006217922944	0.0516577023036894	0.9131092694807056																	0.9131092694807056	681.3450926241461
1366	2012-09-14T10:07:26	36.277167	-122.3623	CN12ID	16.1331861767077	0.642496731136319	0.0477846505849216	0.8633001107235162																	0.8633001107235162	681.4138577687656
1367	2012-09-14T10:10:26	36.276217	-122.361417	CN12ID	16.302029538927695	0.660311844957843	0.05127839187683535	0.9275652657605156																	0.9275652657605156	681.546003241348
1368	2012-09-14T10:13:27	36.27545	-122.360683	CN12ID	15.564071731314778	0.65492776758578	0.050206549819866	0.8648245302317803																	0.8648245302317803	681.6538395133471
1369	2012-09-14T10:16:27	36.274983	-122.360183	CN12ID	15.424738433490779	0.667668323711037	0.0527651862315611	0.8851680893835715																	0.8851680893835715	681.7225116334872
1370	2012-09-14T10:19:27	36.274983	-122.36005	CN12ID	15.679019807640257	0.660076133268219	0.0512312019429698	0.8993372782298251																	0.8993372782298251	681.7344473680007
1371	2012-09-14T10:22:27	36.27455	-122.359617	CN12ID	15.133267083835294	0.6512101857298621	0.0494746194850512	0.8519801033841616																	0.8519801033841616	681.7963606651359
1372	2012-09-14T10:25:27	36.274767	-122.359533	CN12ID	15.8748651815713	0.653996904755601	0.0500225589527112	0.8863164227656759																	0.8863164227656759	681.8216654178652
1373	2012-09-14T10:28:28	36.275333	-122.359717	CN12ID	15.515182815504167	0.653065416266605	0.0498390998890875	0.8493119770535128																	0.8493119770535128	681.8867987859735
1374	2012-09-14T10:31:28	36.275283	-122.359483	CN12ID	16.83073199498903	0.6662385009625911	0.0524742039844212	0.9667672493408752																	0.9667672493408752	681.9085234961202
1375	2012-09-14T10:34:28	36.274933	-122.35905	CN12ID	14.696204421577669	0.655393522837494	0.0502987834927685	0.8239914201886496																	0.8239914201886496	681.9635501457913
1376	2012-09-14T10:37:28	36.274483	-122.358467	CN12ID	16.015163079730574	0.650747500633464	0.0493839890253969	0.8830281512180632																	0.8830281512180632	682.0359839686528
1377	2012-09-14T10:40:29	36.27408300000001	-122.357833	CN12ID	15.543414659484458	0.65866754070048	0.0509493977473581	0.8613419832691789																	0.8613419832691789	682.1082330333901
1378	2012-09-14T10:43:29	36.273867	-122.357317	CN12ID	15.965455134830773	0.653530605266297	0.0499307200640008	0.9126963719349808																	0.9126963719349808	682.1604109680778
1379	2012-09-14T10:46:29	36.273833	-122.356967	CN12ID	15.788556283241205	0.648901601366772	0.0490233841105779	0.8797162786264044																	0.8797162786264044	682.1920484534318
1380	2012-09-14T10:49:29	36.273467	-122.3564	CN12ID	16.390018814798015	0.647062336113647	0.0486656103157525	0.8929261285235677																	0.8929261285235677	682.2572341661621
1381	2012-09-14T10:52:29	36.27315	-122.355817	CN12ID	16.262531974647263	0.6574956615804038	0.0507160617831943	0.9187625279839028																	0.9187625279839028	682.3203427065182
1382	2012-09-14T10:55:30	36.2726	-122.3551	CN12ID	16.090112658619393	0.6593718369843495	0.05109029984516395	0.9153081421535324																	0.9153081421535324	682.4091625568658
1383	2012-09-14T10:58:30	36.27238300000001	-122.354717	CN12ID	16.223247260857804	0.652601335111901	0.0497476979071058	0.9073788241411854																	0.9073788241411854	682.4511740626883
1384	2012-09-14T11:01:30	36.2722	-122.35425	CN12ID	15.453585064455044	0.651673975338607	0.0495654662958748	0.8659462499477788																	0.8659462499477788	682.4977736504449
1385	2012-09-14T11:04:30	36.272183	-122.3539	CN12ID	16.509512504046928	0.654463121527578	0.050114535800937006	0.923240380791808																	0.923240380791808	682.529241554222
1386	2012-09-14T11:07:31	36.27175	-122.353167	CN12ID	15.482899344206652	0.650285917419021	0.0492935744016727	0.8643595634735872																	0.8643595634735872	682.6107937696612
1387	2012-09-14T11:10:31	36.271067	-122.352483	CN12ID	16.31851023266238	0.6574956615804038	0.0507160617831943	0.9237734019259138																	0.9237734019259138	682.7085117826767
1388	2012-09-14T11:13:31	36.270767	-122.352067	CN12ID	14.816494763796019	0.655860389930567	0.0503912373439979	0.8364073642658515																	0.8364073642658515	682.7586028956855
1389	2012-09-14T11:19:32	36.27035	-122.351367	CN12ID	16.352264461730655	0.6598409829246585	0.0511841243916665	0.9229068804535996																	0.9229068804535996	682.836715003282
1390	2012-09-14T11:22:32	36.2699	-122.35085	CN12ID	15.355861723165235	0.658197894817947	0.0508558853082857	0.8627939439784174																	0.8627939439784174	682.9049953757517
1391	2012-09-14T11:25:32	36.269533	-122.350333	CN12ID	16.486125987727757	0.6607838310231889	0.05137288439540599	0.9307828986994574																	0.9307828986994574	682.9668173136789
1392	2012-09-14T11:28:32	36.26905	-122.349733	CN12ID	16.824393418914624	0.653065416266605	0.0498390998890875	0.9513982669368618																	0.9513982669368618	683.0429129884863
1393	2012-09-14T11:31:33	36.2688	-122.349383	CN12ID	16.194147411655724	0.660076133268219	0.0512312019429698	0.9122678986593836																	0.9122678986593836	683.0848796290741
1394	2012-09-14T11:34:33	36.269	-122.34925	CN12ID	15.633055549610452	0.65492776758578	0.050206549819866	0.8645151705871708																	0.8645151705871708	683.1101411378452
1395	2012-09-14T11:37:33	36.26875	-122.348817	CN12ID	15.692129538395154	0.659136651912419	0.0510431159676042	0.8977471943134957																	0.8977471943134957	683.1579395005124
1396	2012-09-14T11:40:33	36.2683	-122.348217	CN12ID	16.85447292697163	0.661020105398911	0.0514201869801111	0.9730464755719636																	0.9730464755719636	683.231485995064
1397	2012-09-14T11:43:34	36.267717	-122.347533	CN12ID	15.998691397462482	0.6584327177592135	0.050902641527821896	0.9045587571034062																	0.9045587571034062	683.3208189383865
1398	2012-09-14T11:46:34	36.267183	-122.346983	CN12ID	16.030575353784506	0.6715141864377421	0.053553068342653	0.9381843114880968																	0.9381843114880968	683.3980861474422
1399	2012-09-14T11:49:34	36.267067	-122.346767	CN12ID	16.257192806472414	0.657261955766364	0.0506695279978274	0.9078003509379664																	0.9078003509379664	683.4213792509937
1400	2012-09-14T11:52:34	36.267017	-122.346533	CN12ID	16.483817773024338	0.661963963970736	0.0516100635160979	0.9462837804393452																	0.9462837804393452	683.4431061101749
1401	2012-09-14T11:55:34	36.266817	-122.346183	CN12ID	16.476910765980676	0.658197894817947	0.0508558853082857	0.9342366219513508																	0.9342366219513508	683.4816085905277
1402	2012-09-14T11:58:35	36.266633	-122.345883	CN12ID	15.274950715151613	0.6614920346848234	0.0515151252481045	0.8787079882254281																	0.8787079882254281	683.5154392294277
1403	2012-09-14T12:01:35	36.26595	-122.345233	CN12ID	16.186011449921967	0.6589020963064495	0.050996256857481145	0.9316936903254874																	0.9316936903254874	683.6112721015613
1404	2012-09-14T12:04:35	36.26553300000001	-122.3447	CN12ID	15.918838252567935	0.661963963970736	0.0516100635160979	0.9104624003421748																	0.9104624003421748	683.6779298237514
1405	2012-09-14T12:07:36	36.265183	-122.344283	CN12ID	15.550624873930055	0.6712740236090615	0.0535036557407006	0.9033314773012584																	0.9033314773012584	683.7319553000779
1406	2012-09-14T12:10:36	36.264967	-122.343917	CN12ID	15.143607642356713	0.6715141864377421	0.053553068342653	0.8938334655334418																	0.8938334655334418	683.7726646584467
1407	2012-09-14T12:13:36	36.264833	-122.343633	CN12ID	14.607175418599855	0.657261955766364	0.0506695279978274	0.8344126781229679																	0.8344126781229679	683.8021985047885
1408	2012-09-14T12:16:36	36.26455	-122.343267	CN12ID	15.070113262526247	0.6741700749804119	0.05410120883245155	0.8906833976679487																	0.8906833976679487	683.8477127593178
1409	2012-09-14T12:19:36	36.264133	-122.342783	CN12ID	14.599896233567435	0.6556269563840305	0.0503450104183832	0.8509422661850821																	0.8509422661850821	683.9112885797018
1410	2012-09-14T12:22:37	36.263583	-122.342183	CN12ID	15.164204671724232	0.657729367394444	0.0507625955685612	0.8698074619716876																	0.8698074619716876	683.9928274240459
1411	2012-09-14T12:25:37	36.263483	-122.341867	CN12ID	15.172119092245048	0.6734435491510379	0.0539509103016719	0.8859164778200413																	0.8859164778200413	684.0232964299228
1412	2012-09-14T12:28:37	36.2634	-122.341533	CN12ID	14.605021449092431	0.6681471429382839	0.0528627721599174	0.8649276205764502																	0.8649276205764502	684.0546662930573
1413	2012-09-14T12:31:37	36.26305	-122.341117	CN12ID	14.84760037247232	0.658197894817947	0.0508558853082857	0.8635803257437029																	0.8635803257437029	684.1086303353642
1414	2012-09-14T12:34:38	36.263033	-122.340883	CN12ID	14.879442114886368	0.6662385009625911	0.0524742039844212	0.8638135854927939																	0.8638135854927939	684.1297183414425
1415	2012-09-14T12:37:38	36.26275	-122.34045	CN12ID	14.225298585890195	0.665286902653086	0.0522810246851126	0.8401619307990776																	0.8401619307990776	684.179747022647
1416	2012-09-14T12:40:38	36.262233	-122.339867	CN12ID	15.924965385046587	0.665764161652129	0.0523776715165925	0.9278676516391096																	0.9278676516391096	684.2575310055936
1417	2012-09-14T12:43:38	36.262	-122.339467	CN12ID	16.016588023318693	0.662437279613853	0.0517053410912809	0.9242358748967718																	0.9242358748967718	684.3018225103757
1418	2012-09-14T12:46:39	36.261467	-122.338917	CN12ID	14.810944043808847	0.679768850091399	0.055267975620909945	0.8781920550085104																	0.8781920550085104	684.3790064245262
1419	2012-09-14T12:49:39	36.261417	-122.338667	CN12ID	15.5987105951179	0.65866754070048	0.0509493977473581	0.9023520522893972																	0.9023520522893972	684.4021258771884
1420	2012-09-14T12:52:39	36.26135	-122.3384	CN12ID	15.713864469959669	0.663860689935452	0.0519923571863396	0.9166467391025408																	0.9166467391025408	684.4272249825599
1421	2012-09-14T12:55:39	36.261167	-122.3381	CN12ID	14.520365300488644	0.6734441254315355	0.05395102951850995	0.8683517330655623																	0.8683517330655623	684.4609898451066
1422	2012-09-14T12:58:39	36.260983	-122.337767	CN12ID	14.765330201239527	0.6715141864377421	0.053553068342653	0.8789196161764828																	0.8789196161764828	684.4972239524914
1423	2012-09-14T13:01:40	36.2608	-122.3374	CN12ID	15.897719392461633	0.660076133268219	0.0512312019429698	0.8973436912023429																	0.8973436912023429	684.5359552591589
1424	2012-09-14T13:04:40	36.260517	-122.337033	CN12ID	14.722511739376705	0.657261955766364	0.0506695279978274	0.8418159370862212																	0.8418159370862212	684.5815355656023
1425	2012-09-14T13:07:40	36.259983	-122.3364	CN12ID	15.554004283920994	0.661491775526161	0.0515150128439245	0.8910977596278359																	0.8910977596278359	684.6637654464979
1426	2012-09-14T13:10:41	36.259733	-122.3361	CN12ID	14.901740545877571	0.65492776758578	0.050206549819866	0.8555075813759709																	0.8555075813759709	684.7024898787656
1427	2012-09-14T13:13:41	36.259283	-122.335683	CN12ID	15.095895084964864	0.660076133268219	0.0512312019429698	0.8718991643222858																	0.8718991643222858	684.7650221238592
1428	2012-09-14T13:16:41	36.2587	-122.335233	CN12ID	14.903872338559179	0.6662390671291145	0.05247431920458215	0.8631963709336886																	0.8631963709336886	684.8414634354248
1429	2012-09-14T13:19:41	36.2582	-122.334867	CN12ID	14.70380439773158	0.6542300131415895	0.050068547376824105	0.8321404216375207																	0.8321404216375207	684.9060944762152
1430	2012-09-14T13:22:41	36.257683	-122.334517	CN12ID	14.754544440593806	0.67247886779439	0.05375198932216245	0.8770298990188408																	0.8770298990188408	684.971662141262
1431	2012-09-14T13:25:41	36.257233	-122.3342	CN12ID	15.186133555103607	0.654463121527578	0.050114535800937006	0.8649145819191696																	0.8649145819191696	685.0292724601715
1432	2012-09-14T13:28:42	36.256867	-122.333967	CN12ID	14.896635537890274	0.6681471429382839	0.0528627721599174	0.8631203579014636																	0.8631203579014636	685.0750692183752
1433	2012-09-14T13:31:42	36.256517	-122.3337	CN12ID	14.967179126593606	0.6560943807248645	0.050437574621578746	0.8706724453525716																	0.8706724453525716	685.1208116166239
1434	2012-09-14T13:34:42	36.25625	-122.333433	CN12ID	15.431337021216342	0.650055259958394	0.049248631679805005	0.8756378866957614																	0.8756378866957614	685.1589926406714
1435	2012-09-14T13:37:42	36.256233	-122.333217	CN12ID	15.582300593892471	0.6691078488616479	0.05305935588545599	0.916709801413153																	0.916709801413153	685.1784737747718
1436	2012-09-14T13:40:42	36.256133	-122.332883	CN12ID	14.914045839234412	0.6785436610648585	0.055011399069665456	0.8940456743016671																	0.8940456743016671	685.2104547893617
1437	2012-09-14T13:43:43	36.255733	-122.332233	CN12ID	14.540215221108587	0.6626745023800961	0.0517530936012064	0.8400307339185373																	0.8400307339185373	685.2838508707715
1438	2012-09-14T13:46:43	36.2556	-122.3317	CN12ID	16.12512170874995	0.674412635360992	0.0541513880103315	0.9439347291009346																	0.9439347291009346	685.3339337079468
1439	2012-09-14T13:49:43	36.255617	-122.331117	CN12ID	14.782369627674484	0.673927514599832	0.0540510296545716	0.8805990475349248																	0.8805990475349248	685.3863006916197
1440	2012-09-14T13:52:43	36.25515	-122.330317	CN12ID	15.229347784536063	0.6681471429382839	0.0528627721599174	0.9041327858423353																	0.9041327858423353	685.4749539473182
1441	2012-09-14T13:55:44	36.254717	-122.329617	CN12ID	14.739542821066461	0.670073147014557	0.0532568792925045	0.8795602092112683																	0.8795602092112683	685.554147413766
1442	2012-09-14T13:58:44	36.25475	-122.32925	CN12ID	13.963563161205	0.6607838310231889	0.05137288439540599	0.8068029148268194																	0.8068029148268194	685.587295576847
1443	2012-09-14T14:01:44	36.2553	-122.329283	CN12ID	14.927956048420773	0.6832035072258729	0.0559913821048384	0.8942823003423647																	0.8942823003423647	685.6485916020132
1444	2012-09-14T14:04:44	36.255517	-122.329233	CN12ID	13.427745688722904	0.6705546790158741	0.05335565328651098	0.783352920538851																	0.783352920538851	685.6731608411717
1445	2012-09-14T14:07:44	36.256067	-122.329533	CN12ID	14.860256826288786	0.667910910733874	0.052815161389013904	0.8777320076605011																	0.8777320076605011	685.7400459392505
1446	2012-09-14T14:10:45	36.2555	-122.3325	CN12ID	13.621082302587068	0.667430557772192	0.0527168695262446	0.7907336952996991																	0.7907336952996991	686.0137537487492
1447	2012-09-14T14:13:45	36.2508	-122.333283	CN12ID	13.345158264217865	0.679279260718088	0.0551652444475055	0.8036682218349325																	0.8036682218349325	686.5416444127247
1448	2012-09-14T14:16:45	36.247867	-122.326283	CN12ID	14.03532659195823	0.6802584394647099	0.0553707067943144	0.8384469318653268																	0.8384469318653268	687.2498025125533
1449	2012-09-14T14:19:45	36.251017	-122.3254	CN12ID	13.750431386218581	0.660547556647467	0.0513255818107009	0.7853621564284867																	0.7853621564284867	687.6092995348034
1450	2012-09-14T14:22:46	36.251167	-122.325217	CN12ID	13.581189590699491	0.6676688611120105	0.05276536647553201	0.7937657800969247																	0.7937657800969247	687.6327235357288
1451	2012-09-14T14:25:46	36.2508	-122.324733	CN12ID	14.296544159654749	0.6780577042423375	0.05491004012871685	0.8589691640126743																	0.8589691640126743	687.6923623130244
1452	2012-09-14T14:28:46	36.25025	-122.324117	CN12ID	14.304732856952945	0.6778109778782365	0.0548581636498441	0.8604422905688919																	0.8604422905688919	687.7748630042248
1453	2012-09-14T14:31:47	36.25035	-122.3239	CN12ID	14.40664584874208	0.6734435491510379	0.0539509103016719	0.8458802209482948																	0.8458802209482948	687.7972994710344
1454	2012-09-14T14:34:47	36.2496	-122.323133	CN12ID	14.083262343302126	0.675865699064918	0.0544529783027454	0.8513195795553441																	0.8513195795553441	687.9055175390966
1455	2012-09-14T14:37:47	36.24883300000001	-122.3224	CN12ID	15.218117139003196	0.672478280360249	0.0537514270541129	0.8841112659775426																	0.8841112659775426	688.013312702361
1456	2012-09-14T14:40:47	36.248317	-122.321733	CN12ID	14.175071795568554	0.6866655255772328	0.0567260331122807	0.8532640410539132																	0.8532640410539132	688.0962869932782
1457	2012-09-14T14:43:47	36.24785	-122.3212	CN12ID	14.305383631050095	0.672478280360249	0.0537514270541129	0.8323895862326184																	0.8323895862326184	688.1669410155619
1458	2012-09-14T14:46:47	36.247417	-122.320667	CN12ID	13.686686755400276	0.689652469924765	0.0573650389642133	0.8446063488179069																	0.8446063488179069	688.2348588882794
1459	2012-09-14T14:49:48	36.246867	-122.319983	CN12ID	13.217022622125027	0.671034432726808	0.053454360814582	0.7829191355401515																	0.7829191355401515	688.3215715338605
1460	2012-09-14T14:52:48	36.246433	-122.31945	CN12ID	14.133180071635197	0.6805031349887005	0.05542216344210575	0.8444606176861598																	0.8444606176861598	688.3895688756487
1461	2012-09-14T14:55:48	36.245883	-122.318917	CN12ID	14.20001382160588	0.6778109778782365	0.0548581636498441	0.8498841486977723																	0.8498841486977723	688.4672739740422
1462	2012-09-14T14:58:48	36.2458	-122.3188	CN12ID	14.429801797976813	0.6734435491510379	0.0539509103016719	0.8426869489534061																	0.8426869489534061	688.4812630520032
1463	2012-09-14T15:01:49	36.245567	-122.318567	CN12ID	13.885893504359533	0.672960736263239	0.0538510293824483	0.8313734047038793																	0.8313734047038793	688.5145838709806
1464	2012-09-14T15:04:49	36.244933	-122.318033	CN12ID	14.15099502275177	0.6802584394647099	0.0553707067943144	0.8529098387489804																	0.8529098387489804	688.5999017709051
1465	2012-09-14T15:07:49	36.244283	-122.317533	CN12ID	14.076045102457206	0.6667139726061	0.0525709668925718	0.8285256671160106																	0.8285256671160106	688.6850510329863
1466	2012-09-14T15:10:49	36.2441	-122.317417	CN12ID	14.00019744758918	0.6734435491510379	0.0539509103016719	0.8304351157342579																	0.8304351157342579	688.7079297301165
1467	2012-09-14T15:13:50	36.243533	-122.316883	CN12ID	12.719650482089724	0.655393522837494	0.0502987834927685	0.7346808258585805																	0.7346808258585805	688.7871895673183
1468	2012-09-14T15:16:50	36.2428	-122.316267	CN12ID	13.727784838827386	0.672478280360249	0.0537514270541129	0.8035220471679831																	0.8035220471679831	688.8857609986536
1469	2012-09-14T15:19:50	36.242367	-122.315933	CN12ID	12.962306674165065	0.6512101857298621	0.0494746194850512	0.7365664177491729																	0.7365664177491729	688.9425276488048
1470	2012-09-14T15:22:50	36.241833	-122.315517	CN12ID	13.951089899685913	0.662911725146339	0.0518008461111319	0.8134177146187433																	0.8134177146187433	689.0127303782785
1471	2012-09-14T15:25:50	36.241233	-122.315083	CN12ID	13.273872878238633	0.6691078488616479	0.05305935588545599	0.7848357104936846																	0.7848357104936846	689.0900556632776
1472	2012-09-14T15:28:51	36.240683	-122.314683	CN12ID	14.265036391821539	0.663387303265443	0.051896579118602015	0.8214608116375877																	0.8214608116375877	689.1610355298906
1473	2012-09-14T15:31:51	36.239817	-122.314017	CN12ID	13.363819293708776	0.6691078488616479	0.05305935588545599	0.7827704760874156																	0.7827704760874156	689.2744750233028
1474	2012-09-14T15:34:51	36.2395	-122.313917	CN12ID	13.329948349506715	0.6778103962523749	0.0548580420069777	0.7912964914263232																	0.7912964914263232	689.3108868194365
1475	2012-09-14T15:37:51	36.238883	-122.313417	CN12ID	14.007737929044053	0.671995658718632	0.0536521294600519	0.8311362390379708																	0.8311362390379708	689.392939090859
1476	2012-09-14T15:40:52	36.237933	-122.312517	CN12ID	13.045103365959209	0.6832035072258729	0.0559913821048384	0.7901318138284725																	0.7901318138284725	689.5260290132411
1477	2012-09-14T15:43:52	36.236833	-122.311467	CN12ID	13.231094655873495	0.6705546790158741	0.05335565328651098	0.7828040082422085																	0.7828040082422085	689.6805652790393
1478	2012-09-14T15:46:52	36.236183	-122.3108	CN12ID	13.79016061974285	0.6795247373084229	0.055216641516835946	0.8207408773835086																	0.8207408773835086	689.7744904470512
1479	2012-09-14T15:49:52	36.236517	-122.311	CN12ID	12.808114871145749	0.679279260718088	0.0551652444475055	0.7650459849086015																	0.7650459849086015	689.8157798191345
1480	2012-09-14T15:52:52	36.236533	-122.310917	CN12ID	13.53904043040285	0.6746548609818511	0.05420171980116955	0.7990599180046186																	0.7990599180046186	689.8234419831689
1481	2012-09-14T15:55:53	36.2359	-122.3103	CN12ID	13.574132552361526	0.6734435491510379	0.0539509103016719	0.7963584351676131																	0.7963584351676131	689.9130753061496
1482	2012-09-14T15:58:53	36.23525	-122.309683	CN12ID	12.968302615101535	0.684190192338225	0.0562000056959881	0.7758883191318048																	0.7758883191318048	690.0042040825418
1483	2012-09-14T16:01:53	36.23428300000001	-122.308833	CN12ID	12.879972093106694	0.673927514599832	0.0540510296545716	0.7551426415297308																	0.7551426415297308	690.1361583864195
1484	2012-09-14T16:04:53	36.2339	-122.310617	CN12ID	12.157838001542974	0.681238389824917	0.0555767790579824	0.7360888551910637																	0.7360888551910637	690.3019192763363
1485	2012-09-14T16:07:53	36.2336	-122.318367	CN12ID	12.367678050547529	0.670073147014557	0.0532568792925045	0.7387714032875552																	0.7387714032875552	690.9985906179152
1486	2012-09-14T16:10:54	36.233333	-122.325017	CN12ID	12.924525684380498	0.6849305421960254	0.0563571817488157	0.7867497780526916																	0.7867497780526916	691.5964338093993
1487	2012-09-14T16:13:54	36.233	-122.33265	CN12ID	13.015105685185105	0.6686269232391329	0.0529609468423954	0.7639994942041378																	0.7639994942041378	692.2828057083791
1488	2012-09-14T16:34:56	36.22685	-122.341617	CN12ID	14.711556337939733	0.658197894817947	0.0508558853082857	0.8392083888991534																	0.8392083888991534	693.3396872634917
1489	2012-09-14T16:37:56	36.227383	-122.333933	CN12ID	14.324494229453066	0.662437279613853	0.0517053410912809	0.8219671823990283																	0.8219671823990283	694.0322363747122
1490	2012-09-14T16:40:56	36.22715	-122.32575	CN12ID	14.00368676507543	0.6775674992755402	0.05480751728493225	0.8205823070080309																	0.8205823070080309	694.76750434243
1491	2012-09-14T16:43:56	36.22695	-122.3172	CN12ID	12.332517348190525	0.6727208505187869	0.053802048998612295	0.7160966119040483																	0.7160966119040483	695.5355951174286
1492	2012-09-14T16:46:57	36.226183	-122.309833	CN12ID	12.184154908345239	0.6936583434966801	0.0582285535371471	0.7517466840955943																	0.7517466840955943	696.2026238303332
1493	2012-09-14T16:49:57	36.2258	-122.3046	CN12ID	11.160018783719853	0.697186604990111	0.0589959609798736	0.6944744446909936																	0.6944744446909936	696.6744702558846
1494	2012-09-14T16:52:57	36.225483	-122.303617	CN12ID	12.136374301981393	0.691646235080279	0.057793721126115985	0.7442933546265358																	0.7442933546265358	696.7695346413586
1495	2012-09-14T16:55:57	36.225683	-122.30105	CN12ID	11.345708589125216	0.6987076437056645	0.05932857529068005	0.7078961854180649																	0.7078961854180649	697.0011215967462
1496	2012-09-14T16:58:57	36.224967	-122.3006	CN12ID	11.538643704366851	0.687161853296424	0.056832030380145	0.6982514383106874																	0.6982514383106874	697.0904833440921
1497	2012-09-14T17:01:58	36.2244	-122.300383	CN12ID	11.733749123650053	0.6785436610648585	0.055011399069665456	0.6968602872647561																	0.6968602872647561	697.1565398254138
1498	2012-09-14T17:04:58	36.2239	-122.3002	CN12ID	12.049782332338355	0.6906475975019635	0.05757892267372596	0.7208550757942972																	0.7208550757942972	697.2145737412931
1499	2012-09-14T17:07:58	36.223133	-122.299767	CN12ID	12.650848235955484	0.6782988507844929	0.0549601987599363	0.7558742303233952																	0.7558742303233952	697.3083913843726
1500	2012-09-14T17:10:58	36.222767	-122.299717	CN12ID	11.326248059863296	0.6851773851986961	0.0564096597028313	0.7032676572202641																	0.7032676572202641	697.349380119298
1501	2012-09-14T17:13:59	36.2221	-122.299367	CN12ID	11.596529372513304	0.684190192338225	0.0562000056959881	0.6998293582795484																	0.6998293582795484	697.4300073206671
1502	2012-09-14T17:16:59	36.221017	-122.2987	CN12ID	12.785378022757941	0.6836962616354529	0.0560955695433581	0.7680199650670302																	0.7680199650670302	697.564624375679
1503	2012-09-14T17:19:59	36.2208	-122.29875	CN12ID	12.065966630863805	0.694916565557224	0.05850165716296485	0.7473127532323016																	0.7473127532323016	697.589193976829
1504	2012-09-14T17:22:59	36.220267	-122.298583	CN12ID	12.004265225052421	0.6732021427071385	0.053900969842060095	0.7257756754406854																	0.7257756754406854	697.6503921020392
1505	2012-09-14T17:26:00	36.219483	-122.29825	CN12ID	11.53291080424824	0.690149143768586	0.0574717895422984	0.6993161761593018																	0.6993161761593018	697.7426462837883
1506	2012-09-14T17:29:00	36.218883	-122.298	CN12ID	11.09535050079054	0.6817301201902429	0.0556801842850347	0.6774936332321109																	0.6774936332321109	697.813109138373
1507	2012-09-14T17:32:00	36.2188	-122.298333	CN12ID	12.381650314110468	0.699722914213697	0.05955129643261105	0.7718430156906932																	0.7718430156906932	697.8444095363861
1508	2012-09-14T17:35:00	36.218767	-122.298667	CN12ID	11.8654873126548	0.6992155215226835	0.0594401446019675	0.7500703241209988																	0.7500703241209988	697.8746291509602
1509	2012-09-14T17:38:01	36.218117	-122.298467	CN12ID	11.538599348489313	0.685672249721116	0.0565148661594476	0.7063756385379795																	0.7063756385379795	697.9491812904683
1510	2012-09-14T17:41:01	36.217033	-122.298017	CN12ID	13.330987644548795	0.688157210254447	0.0570447991936439	0.8181720772932096																	0.8181720772932096	698.0764368321692
1511	2012-09-14T17:44:01	36.2159	-122.297417	CN12ID	12.721278367755266	0.6951675701773775	0.05855619846848495	0.7778700354638721																	0.7778700354638721	698.2135882157937
1512	2012-09-14T17:47:01	36.214933	-122.29695	CN12ID	11.897343891353385	0.7007404891636421	0.0597748347178922	0.7509101536477083																	0.7509101536477083	698.3291142010045
1513	2012-09-14T17:50:01	36.2148	-122.297117	CN12ID	13.887485353273075	0.6939086389076661	0.0582830906390897	0.864467601656394																	0.864467601656394	698.3501890295987
1514	2012-09-14T17:53:01	36.214433	-122.297083	CN12ID	11.441582259247413	0.6782988507844929	0.0549601987599363	0.6902294522879463																	0.6902294522879463	698.391156367293
1515	2012-09-14T17:56:02	36.213383	-122.29665	CN12ID	13.842554977373235	0.70431115053802	0.0605639458179792	0.8779316878821604																	0.8779316878821604	698.5143390182867
1516	2012-09-14T17:59:02	36.212083	-122.296067	CN12ID	13.028035236861149	0.691646235080279	0.057793721126115985	0.7923100976929554																	0.7923100976929554	698.6682329900833
1517	2012-09-14T18:02:02	36.211767	-122.295983	CN12ID	14.205075185022164	0.681238389824917	0.0555767790579824	0.8687800788297225																	0.8687800788297225	698.7042091476202
1518	2012-09-14T18:05:02	36.2119	-122.29605	CN12ID	13.814588325494375	0.690149143768586	0.0574717895422984	0.8460639064216192																	0.8460639064216192	698.7201905328873
1519	2012-09-14T18:08:03	36.2118	-122.296033	CN12ID	14.578360663387516	0.706370351291157	0.0610217186736748	0.9226054564222584																	0.9226054564222584	698.7314264684034
1520	2012-09-14T18:11:03	36.21135	-122.295733	CN12ID	13.882537365469869	0.690647003261992	0.057578794953168	0.8616956779470735																	0.8616956779470735	698.7883060548758
1521	2012-09-14T18:14:03	36.210833	-122.295467	CN12ID	12.772519294756489	0.6934059296922621	0.05817400493417025	0.7808573433191353																	0.7808573433191353	698.8506188960254
1522	2012-09-14T18:17:03	36.209917	-122.29495	CN12ID	14.122049592332187	0.679770213898758	0.0552680385861664	0.8379361354950425																	0.8379361354950425	698.9626607837059
1523	2012-09-14T18:20:04	36.209133	-122.294633	CN12ID	12.737422271160614	0.6936583434966801	0.0582285535371471	0.7879304699814398																	0.7879304699814398	699.0544604127067
1524	2012-09-14T18:23:04	36.208233	-122.294167	CN12ID	14.130741921903939	0.6856728403863211	0.0565149917327923	0.8637412571608918																	0.8637412571608918	699.1630375246982
1525	2012-09-14T18:26:04	36.20805	-122.2941	CN12ID	14.427972888217516	0.676350344947411	0.0545537867324318	0.8571184755898914																	0.8571184755898914	699.1842788462112
1526	2012-09-14T18:29:04	36.208067	-122.2943	CN12ID	13.186072877461882	0.6982002510146511	0.0592174234600365	0.8272015795125786																	0.8272015795125786	699.2023420943475
1527	2012-09-14T18:32:04	36.207417	-122.294067	CN12ID	13.555727091624432	0.706370351291157	0.0610217186736748	0.8426942179134642																	0.8426942179134642	699.2776639843585
1528	2012-09-14T18:35:05	36.206533	-122.2936	CN12ID	13.9921252778456	0.681238389824917	0.0555767790579824	0.8298742426312432																	0.8298742426312432	699.3846354292193
1529	2012-09-14T18:38:05	36.205683	-122.2931	CN12ID	12.802075377945368	0.6856728403863211	0.0565149917327923	0.7739274980059315																	0.7739274980059315	699.4893723882024
1530	2012-09-14T18:41:05	36.206017	-122.293433	CN12ID	13.782041664759074	0.6861682955739461	0.0566203237627533	0.8422990440536379																	0.8422990440536379	699.5370902330894
1531	2012-09-14T18:44:05	36.206083	-122.29355	CN12ID	13.546370508800615	0.689652469924765	0.0573650389642133	0.842712413010775																	0.842712413010775	699.5499128289177
1532	2012-09-14T18:47:05	36.205617	-122.293317	CN12ID	11.390865732164848	0.685672249721116	0.0565148661594476	0.6965656909148797																	0.6965656909148797	699.605849299989
1533	2012-09-14T18:50:06	36.205583	-122.293367	CN12ID	13.173014796274295	0.6807501670445005	0.05547411143560055	0.7859608400138466																	0.7859608400138466	699.6117225081598
1534	2012-09-14T18:53:06	36.205367	-122.293267	CN12ID	13.18469327394699	0.6926498905231209	0.0580106189396224	0.8178810141625306																	0.8178810141625306	699.6373899572587
1535	2012-09-14T18:56:06	36.204567	-122.292783	CN12ID	12.643963567480217	0.6751389297736214	0.0543024081935017	0.7488598373938867																	0.7488598373938867	699.7364887273609
1536	2012-09-14T18:59:07	36.2044	-122.2927	CN12ID	13.621672363078993	0.6951675701773775	0.05855619846848495	0.8538871445523568																	0.8538871445523568	699.7565179185553
1537	2012-09-14T19:02:07	36.204517	-122.2928	CN12ID	13.367354819107954	0.6829577167670104	0.05593941244647805	0.7914795240559356																	0.7914795240559356	699.7723390932158
1538	2012-09-14T19:05:07	36.204133	-122.292633	CN12ID	12.330663765804848	0.6959241849211795	0.0587206048283257	0.76620582396124																	0.76620582396124	699.8176404879288
1539	2012-09-14T19:08:07	36.203433	-122.292183	CN12ID	12.749838426935707	0.689652469924765	0.0573650389642133	0.7944049845049016																	0.7944049845049016	699.9054224881239
1540	2012-09-14T19:11:07	36.2039	-122.2925	CN12ID	13.218318296269699	0.7115375269113969	0.0621801458185425	0.8398684124903453																	0.8398684124903453	699.9646950331261
1541	2012-09-14T19:14:08	36.20375	-122.2924	CN12ID	13.478460607045331	0.6792793426219911	0.0551653189827805	0.8177010937153905																	0.8177010937153905	699.9836553166404
1542	2012-09-14T19:17:08	36.203217	-122.292033	CN12ID	13.456181475045426	0.6959242806532665	0.05872084654956596	0.8362019628739911																	0.8362019628739911	700.0515303322319
1543	2012-09-14T19:20:08	36.20255	-122.29165	CN12ID	11.631651966365256	0.697186604990111	0.0589959609798736	0.7316933017183745																	0.7316933017183745	700.133361926425
1544	2012-09-14T19:23:08	36.202417	-122.29155	CN12ID	11.563349718736653	0.6849322786046995	0.0563579466530557	0.7117644082681875																	0.7117644082681875	700.1506789592538
1545	2012-09-14T19:26:09	36.202317	-122.291417	CN12ID	12.739748539262779	0.6807478305126909	0.0554736200898971	0.7883772673218127																	0.7883772673218127	700.1670081244929
1546	2012-09-14T19:29:09	36.2017	-122.29095	CN12ID	12.654952688266293	0.6876589384596961	0.0569382879589412	0.7886168975192241																	0.7886168975192241	700.2474880000092
1547	2012-09-14T19:32:09	36.201417	-122.29065	CN12ID	12.617517008532749	0.6954191739905985	0.0586108699738878	0.797258641926607																	0.797258641926607	700.2889442143852
1548	2012-09-14T19:35:09	36.20088300000001	-122.290133	CN12ID	12.770089040613826	0.697692823784833	0.0591065602098515	0.7992918311235909																	0.7992918311235909	700.3643779132451
1549	2012-09-14T19:38:09	36.199867	-122.289383	CN12ID	13.185885974683607	0.702011806647568	0.0600551617888936	0.8368688651480909																	0.8368688651480909	700.496021574764
1550	2012-09-14T19:41:10	36.200367	-122.289533	CN12ID	13.46302254922492	0.706370351291157	0.0610217186736748	0.8345204746081787																	0.8345204746081787	700.5532878793451
1551	2012-09-14T19:44:10	36.20015	-122.28925	CN12ID	12.728017309633398	0.6846837887684605	0.0563048326994097	0.7904073397194109																	0.7904073397194109	700.5883556645856
1552	2012-09-14T19:47:10	36.19945	-122.288717	CN12ID	12.1159468407273	0.7020130189694335	0.06005542956500495	0.7685652417375953																	0.7685652417375953	700.6798116844689
1553	2012-09-14T19:50:11	36.199283	-122.28845	CN12ID	12.299159159123487	0.694915365740709	0.05850139645238885	0.7649864659645692																	0.7649864659645692	700.710156994313
1554	2012-09-14T19:53:11	36.1991	-122.288083	CN12ID	12.152368451244545	0.696681591752603	0.0588856251413402	0.7687784565038385																	0.7687784565038385	700.7489104179788
1555	2012-09-14T19:56:11	36.198767	-122.28765	CN12ID	12.384997082581966	0.7025220811649815	0.0601678705751841	0.7886449298095272																	0.7886449298095272	700.8026412276041
1556	2012-09-14T19:59:11	36.198017	-122.287083	CN12ID	12.761080769399236	0.6921480628016999	0.0579021700328692	0.7913970652625529																	0.7913970652625529	700.9004393276658
1557	2012-09-14T20:02:11	36.197967	-122.287067	CN12ID	12.384875305818108	0.703543424789828	0.0603939175935667	0.794648677231787																	0.794648677231787	700.9061877667275
1558	2012-09-14T20:05:12	36.19768300000001	-122.286883	CN12ID	12.709669326364505	0.706370351291157	0.0610217186736748	0.8071147711653014																	0.8071147711653014	700.9418620303499
1559	2012-09-14T20:08:12	36.196933	-122.286417	CN12ID	12.550367226206093	0.6992150363966779	0.0594397271213236	0.8030249691630228																	0.8030249691630228	701.0352569073758
1560	2012-09-14T20:11:12	36.195833	-122.285683	CN12ID	11.776269289614088	0.6889048400896061	0.0572049190789286	0.7308864314456412																	0.7308864314456412	701.1743303374642
1561	2012-09-14T20:14:12	36.19468300000001	-122.284783	CN12ID	10.494866321636517	0.7196515890324159	0.06402616020879606	0.7067355381044451																	0.7067355381044451	701.3257389323293
1562	2012-09-14T20:17:13	36.196967	-122.2847	CN12ID	12.397050926680295	0.7115375269113969	0.0621801458185425	0.8039517804330891																	0.8039517804330891	701.5800964953577
1563	2012-09-14T20:20:13	36.2038	-122.284933	CN12ID	12.301702846033391	0.686418161829196	0.05667397383088625	0.7521212781819041																	0.7521212781819041	702.3410141432261
1564	2012-09-14T20:23:13	36.210083	-122.2849	CN12ID	12.846699464971122	0.703286581891366	0.0603367325231131	0.8080499509417142																	0.8080499509417142	703.0404257614375
1565	2012-09-14T20:26:13	36.216717	-122.285533	CN12ID	13.061514858329414	0.6790338660316559	0.05511392191345005	0.7793888019539525																	0.7793888019539525	703.7810885315106
1566	2012-09-14T20:29:13	36.2234	-122.287783	CN12ID	12.166653306376906	0.6913961431578102	0.05773988846563475	0.7492894525222049																	0.7492894525222049	704.5519738998394
1567	2012-09-14T20:32:14	36.229617	-122.28805	CN12ID	12.618178910939449	0.6787884713452239	0.0550625993793946	0.7536264724158049																	0.7536264724158049	705.2444475048312
1568	2012-09-14T20:35:14	36.23665	-122.288583	CN12ID	11.80078821389634	0.71912216286919	0.06390466582494575	0.7775220838980148																	0.7775220838980148	706.0288020936473
1569	2012-09-14T20:38:14	36.243117	-122.291417	CN12ID	12.33288917810036	0.7220272125534609	0.0645728796989519	0.8280984409895026																	0.8280984409895026	706.7923334333203
1570	2012-09-14T20:41:14	36.24975	-122.2946	CN12ID	13.483506491706262	0.7149332081819935	0.0629486873857273	0.8875207456594039																	0.8875207456594039	707.5840659553046
1571	2012-09-14T20:44:15	36.2548	-122.298617	CN12ID	14.82100389197366	0.690149143768586	0.0574717895422984	0.9073986818477398																	0.9073986818477398	708.2519330356558
1572	2012-09-14T20:47:15	36.260783	-122.303417	CN12ID	14.485979303672858	0.6812399777761635	0.055577228898305	0.8584365313090602																	0.8584365313090602	709.0451595951052
1573	2012-09-14T20:50:15	36.265883	-122.307633	CN12ID	14.11696130707225	0.660076133268219	0.0512312019429698	0.8028171946019856																	0.8028171946019856	709.7274331142619
1574	2012-09-14T20:53:15	36.271717	-122.312083	CN12ID	14.790428566645458	0.658197894817947	0.0508558853082857	0.8003825956776932																	0.8003825956776932	710.4898371911296
1575	2012-09-14T20:56:16	36.277483	-122.316267	CN12ID	17.831379242529227	0.6468322967463525	0.0486210399090623	0.968100286961883																	0.968100286961883	711.2334535055217
1576	2012-09-14T20:59:15	36.283367	-122.32045	CN12ID	16.374806053196714	0.636173063623523	0.0465805708262836	0.8624593738645809																	0.8624593738645809	711.9883782689102
1577	2012-09-14T21:02:16	36.288683	-122.324183	CN12ID	15.636992429581197	0.657729367394444	0.0507625955685612	0.8824075634887334																	0.8824075634887334	712.6683640694342
1578	2012-09-14T21:05:16	36.293917	-122.327867	CN12ID	15.123885475233493	0.6598409829246585	0.0511841243916665	0.8392006864929681																	0.8392006864929681	713.3382296400964
1579	2012-09-14T21:08:16	36.300067	-122.3321	CN12ID	15.931493874529414	0.6544623361706905	0.050114554386288604	0.8870393174471527																	0.8870393174471527	714.1211117449099
1580	2012-09-14T21:11:17	36.3061	-122.336233	CN12ID	15.968827195336528	0.6519061672512321	0.04961098994715255	0.8803790285039346																	0.8803790285039346	714.8882401702111
1581	2012-09-14T21:14:17	36.31133300000001	-122.339867	CN12ID	16.6532870035687	0.661963963970736	0.0516100635160979	0.9431586547693148																	0.9431586547693148	715.5557707689093
1582	2012-09-14T21:20:20	36.321033	-122.346583	CN12ID	15.76342099536144	0.644771290815063	0.0482223069248745	0.8747923008450942																	0.8747923008450942	716.7922138284582
1583	2012-09-14T21:23:20	36.3272	-122.350767	CN12ID	16.713045595131593	0.665286902653086	0.0522810246851126	0.9518743690704584																	0.9518743690704584	717.5745700717921
1584	2012-09-14T21:26:20	36.333183	-122.3548	CN12ID	16.372995547371186	0.661963963970736	0.0516100635160979	0.9325211058179969																	0.9325211058179969	718.3324475614556
1585	2012-09-14T21:29:21	36.338483	-122.357517	CN12ID	16.99979748797114	0.6556269563840305	0.0503450104183832	0.959296171557048																	0.959296171557048	718.9707558754291
1586	2012-09-14T21:32:21	36.340367	-122.357433	CN12ID	16.124581424592794	0.660311844957843	0.05127839187683535	0.9288003708694238																	0.9288003708694238	719.180612505673
1587	2012-09-14T21:35:21	36.3412	-122.357083	CN12ID	15.024427344804792	0.655393522837494	0.0502987834927685	0.8622557705075358																	0.8622557705075358	719.2785065140097
1588	2012-09-14T21:38:22	36.3419	-122.357533	CN12ID	16.097120475842193	0.6512101857298621	0.0494746194850512	0.9189398265649076																	0.9189398265649076	719.366255723989
1589	2012-09-14T21:41:22	36.342283	-122.357883	CN12ID	18.440337306790322	0.65492776758578	0.050206549819866	1.0547858297567323																	1.0547858297567323	719.4191950930838
1590	2012-09-14T21:44:22	36.342283	-122.358	CN12ID	17.383621732464828	0.6614920346848234	0.0515151252481045	1.005923015601381																	1.005923015601381	719.4296858911699
1591	2012-09-14T21:47:22	36.343467	-122.355983	CN12ID	16.726150900030074	0.6624378445585375	0.051705454813614896	0.9684200602359221																	0.9684200602359221	719.6534688959599
1592	2012-09-14T21:50:23	36.3376	-122.354467	CN12ID	16.584790985150182	0.65679565727645	0.0505766820669901	0.9450063726638916																	0.9450063726638916	720.3205630404407
1593	2012-09-14T21:53:23	36.329767	-122.35415	CN12ID	14.119189958739224	0.6846837887684605	0.0563048326994097	0.8626665150020788																	0.8626665150020788	721.1929731418962
1594	2012-09-14T21:56:23	36.321517	-122.355017	CN12ID	13.101081368027932	0.6770803705998929	0.05470591436970475	0.7838737797960892																	0.7838737797960892	722.1146250588237
1595	2012-09-14T21:59:23	36.314217	-122.355883	CN12ID	14.329306242575404	0.674898914192456	0.054251985939494	0.8327642943579935																	0.8327642943579935	722.9309437073484
1596	2012-09-14T22:02:23	36.306183	-122.3569	CN12ID	15.487547700804345	0.6691078488616479	0.05305935588545599	0.8913989905883926																	0.8913989905883926	723.8299061176157
1597	2012-09-14T22:05:24	36.29865	-122.356817	CN12ID	14.220004089486928	0.673927514599832	0.0540510296545716	0.8466578041076199																	0.8466578041076199	724.6684908876617
1598	2012-09-14T22:08:24	36.293233	-122.356317	CN12ID	14.487388805605493	0.6683870330887085	0.0529118595011564	0.8701742292285534																	0.8701742292285534	725.2731619098582
1599	2012-09-14T22:11:24	36.291083	-122.355583	CN12ID	13.387659635510616	0.6763509234157525	0.0545539070563368	0.7999244430442897																	0.7999244430442897	725.5213891425418
1600	2012-09-14T22:14:24	36.2909	-122.356217	CN12ID	12.432267367547393	0.6851773851986961	0.0564096597028313	0.7503730732599285																	0.7503730732599285	725.5818116627215
1601	2012-09-14T22:17:25	36.291	-122.356367	CN12ID	12.584403152372936	0.690647003261992	0.057578794953168	0.7840096057190266																	0.7840096057190266	725.5992773121318
1602	2012-09-14T22:20:25	36.2916	-122.3537	CN12ID	14.22838812188058	0.6879080743570715	0.05699154357629255	0.8714003010397106																	0.8714003010397106	725.8477164566007
1603	2012-09-14T22:23:25	36.285183	-122.34955	CN12ID	13.684142377746513	0.6667139726061	0.0525709668925718	0.7926992199907101																	0.7926992199907101	726.6532676577284
1604	2012-09-14T22:26:25	36.277167	-122.347517	CN12ID	13.801203581219687	0.690647003261992	0.057578794953168	0.8502974817705486																	0.8502974817705486	727.5640434417566
1605	2012-09-14T22:29:26	36.273683	-122.346683	CN12ID	13.368783480039385	0.692147464539372	0.0579020407436877	0.8282690034361667																	0.8282690034361667	727.9590281115317
1606	2012-09-14T22:32:26	36.2703	-122.34565	CN12ID	13.69960117778284	0.690647003261992	0.057578794953168	0.8509955936816811																	0.8509955936816811	728.3468573143645
1607	2012-09-14T22:35:26	36.269833	-122.346117	CN12ID	14.05430441802746	0.7009954140304364	0.05983090223937396	0.8794313839240637																	0.8794313839240637	728.4136337471728
1608	2012-09-14T22:38:26	36.27003300000001	-122.346333	CN12ID	13.238204093420658	0.6763509234157525	0.0545539070563368	0.8022323578635667																	0.8022323578635667	728.4431542744893
1609	2012-09-14T22:41:26	36.27095	-122.34555	CN12ID	14.616210579847055	0.6832035072258729	0.0559913821048384	0.8978683788270504																	0.8978683788270504	728.5670819605588
1610	2012-09-14T22:59:28	36.23285	-122.31755	CN12ID	14.212741128820625	0.653530605266297	0.0499307200640008	0.7859094248226306																	0.7859094248226306	733.4971375745355
1611	2012-09-14T23:02:28	36.226283	-122.31395	CN12ID	13.261216479185052	0.6802584394647099	0.0553707067943144	0.7921798182729017																	0.7921798182729017	734.2964414037916
1612	2012-09-14T23:05:28	36.218817	-122.309783	CN12ID	12.288973736546055	0.6861682955739461	0.0566203237627533	0.7679087553633382																	0.7679087553633382	735.2078949416067
1613	2012-09-14T23:08:29	36.2112	-122.30555	CN12ID	11.328473032880922	0.70946204902669	0.0617133532862132	0.7364018205082437																	0.7364018205082437	736.1371249560033
1614	2012-09-14T23:11:29	36.205833	-122.29995	CN12ID	10.187465248542113	0.696681591752603	0.0588856251413402	0.6509922664729705																	0.6509922664729705	736.9181031137912
1615	2012-09-14T23:14:29	36.19985	-122.2932	CN12ID	11.645482455105105	0.689652469924765	0.0573650389642133	0.7244515259679886																	0.7244515259679886	737.8187661091397
1616	2012-09-14T23:17:29	36.19385	-122.286417	CN12ID	11.489505655306427	0.700233235001456	0.0596637799939736	0.7316110743944959																	0.7316110743944959	738.7228558600638
1617	2012-09-14T23:20:29	36.188717	-122.280617	CN12ID	11.083600279676757	0.696681591752603	0.0588856251413402	0.7124203951469166																	0.7124203951469166	739.496156678929
1618	2012-09-14T23:23:30	36.182417	-122.273567	CN12ID	11.667025548230386	0.696176485089935	0.05877564856566205	0.7319614624039508																	0.7319614624039508	740.4411559404816
1619	2012-09-14T23:26:30	36.176	-122.267233	CN12ID	10.585869673181614	0.723616385845112	0.0649399892141187	0.7086929464319249																	0.7086929464319249	741.3544787602124
1620	2012-09-14T23:29:30	36.170067	-122.261867	CN12ID	11.682473454074454	0.705856722527972	0.0609071978433304	0.7370377409315911																	0.7370377409315911	742.1722132605822
1621	2012-09-14T23:32:30	36.165067	-122.257767	CN12ID	10.965614563216443	0.7230856348583421	0.0648170991464286	0.7277047519586891																	0.7277047519586891	742.8397028132159
1622	2012-09-14T23:35:31	36.16695	-122.25505	CN12ID	10.186365217358835	0.705598512759348	0.06084985271374599	0.6375001062321802																	0.6375001062321802	743.1615029697322
1623	2012-09-14T23:38:31	36.167083	-122.2557	CN12ID	10.921432794175015	0.7188583950308721	0.0638441355504299	0.7156925457985116																	0.7156925457985116	743.2217631049913
1624	2012-09-14T23:41:31	36.16705	-122.255783	CN12ID	11.054416160742896	0.7107584688939985	0.06200482973622255	0.7019278036187099																	0.7019278036187099	743.2300775212956
1625	2012-09-14T23:44:31	36.166783	-122.255383	CN12ID	11.141069471006595	0.712581170423278	0.0624157539379534	0.7249653419300263																	0.7249653419300263	743.2767201348762
1626	2012-09-14T23:47:31	36.166267	-122.2547	CN12ID	10.98434976571716	0.7214998911198459	0.0644512060073014	0.7181714988241876																	0.7181714988241876	743.3607838099223
1627	2012-09-14T23:50:32	36.1659	-122.254183	CN12ID	9.95262614983225	0.708430960594548	0.0614818597942066	0.6314019128076063																	0.6314019128076063	743.4226519232906
1628	2012-09-14T23:53:32	36.165033	-122.2532	CN12ID	10.152436611892707	0.7092039841489041	0.0616554114199998	0.6601546780758633																	0.6601546780758633	743.5534898621901
1629	2012-09-14T23:56:32	36.1649	-122.25265	CN12ID	9.753531575256464	0.717283377017162	0.0634839646467654	0.6479756702249732																	0.6479756702249732	743.6050873153073
1630	2012-09-15T00:00:22	36.1649	-122.2521	CN12ID	10.35334213265473	0.716239629521136	0.0632457452385309	0.687226728714063																	0.687226728714063	743.6545151225482
1631	2012-09-15T00:03:22	36.164483	-122.251333	CN12ID	10.751600256319213	0.713627110714241	0.0626522113659196	0.7050097169694706																	0.7050097169694706	743.7376176010807
1632	2012-09-15T00:06:22	36.1641	-122.2507	CN12ID	9.713977148394736	0.713627110714241	0.0626522113659196	0.6264608387085419																	0.6264608387085419	743.8087081583773
1633	2012-09-15T00:09:23	36.163767	-122.250217	CN12ID	10.549911996552504	0.706884275323794	0.0611364796717236	0.6931895076851007																	0.6931895076851007	743.8657893304378
1634	2012-09-15T00:12:23	36.163117	-122.249433	CN12ID	10.20974825779291	0.716239629521136	0.0632457452385309	0.6663333708912329																	0.6663333708912329	743.9667833594858
1635	2012-09-15T00:15:23	36.162417	-122.248567	CN12ID	11.369077403523296	0.6839432269868391	0.056147787619673095	0.6897850746061158																	0.6897850746061158	744.0769155551873
1636	2012-09-15T00:18:23	36.162367	-122.24825	CN12ID	10.540211954531538	0.712058726568787	0.062297809436164	0.6943170548982347																	0.6943170548982347	744.1059434569618
1637	2012-09-15T00:21:23	36.16165	-122.247583	CN12ID	10.67689850269887	0.702775699041636	0.0602238893691542	0.6850950602919215																	0.6850950602919215	744.205761764485
1638	2012-09-15T00:24:24	36.1611	-122.246883	CN12ID	10.098832931722832	0.7089459192711179	0.0615974695537864	0.6581089579871661																	0.6581089579871661	744.2935468145828
1639	2012-09-15T00:27:24	36.16055	-122.246267	CN12ID	10.068438318174817	0.7217635518366535	0.06451204285312664	0.6616418923309694																	0.6616418923309694	744.3760900227635
1640	2012-09-15T00:30:24	36.159967	-122.245733	CN12ID	10.287683382039392	0.715978995432585	0.06318632875977125	0.6695759186265552																	0.6695759186265552	744.4568058041403
1641	2012-09-15T00:33:24	36.15925	-122.245183	CN12ID	10.095889276067725	0.719914725706461	0.0640865456417462	0.6698468189093526																	0.6698468189093526	744.5506874855652
1642	2012-09-15T00:36:25	36.158667	-122.24465	CN12ID	10.220170529403381	0.723616385845112	0.0649399892141187	0.6834656579404587																	0.6834656579404587	744.6313503328631
1643	2012-09-15T00:39:25	36.158067	-122.244067	CN12ID	10.05922988928924	0.7112783671654326	0.06212188037669845	0.6569720846419039																	0.6569720846419039	744.716241278536
1644	2012-09-15T00:42:25	36.157633	-122.243633	CN12ID	9.687790707361335	0.7270827119693035	0.0657458294634141	0.6487116706068434																	0.6487116706068434	744.7783341363333
1645	2012-09-15T00:45:25	36.15735	-122.24325	CN12ID	9.854177630677569	0.707401176008707	0.0612529304351874	0.6263840541422204																	0.6263840541422204	744.8249963711703
1646	2012-09-15T00:48:26	36.156817	-122.2428	CN12ID	9.156305809187641	0.718332115677485	0.0637233633064151	0.5930070142773359																	0.5930070142773359	744.8968022423718
1647	2012-09-15T00:51:26	36.1561	-122.242283	CN12ID	10.439852496828124	0.7040580010161801	0.0605081984766579	0.6665139841045178																	0.6665139841045178	744.9891576830124
1648	2012-09-15T00:54:26	36.155333	-122.241733	CN12ID	10.287094343284043	0.7115375269113969	0.0621801458185425	0.6663465029438776																	0.6663465029438776	745.087815991088
1649	2012-09-15T00:57:26	36.154967	-122.241417	CN12ID	9.65949127705834	0.712581170423278	0.0624157539379534	0.6379253077521656																	0.6379253077521656	745.1374807874437
1650	2012-09-15T01:00:26	36.154283	-122.240917	CN12ID	9.472782992280276	0.7022660328565389	0.0601113149505321	0.6022973282557459																	0.6022973282557459	745.2258949435948
1651	2012-09-15T01:03:26	36.1538	-122.240517	CN12ID	8.961250332931495	0.712058726568787	0.062297809436164	0.5813257405227953																	0.5813257405227953	745.2905740000571
1652	2012-09-15T01:06:27	36.153633	-122.24035	CN12ID	10.032246376432225	0.7284200456116675	0.0660582125288651	0.6831982257990665																	0.6831982257990665	745.3144673709776
1653	2012-09-15T01:09:27	36.1532	-122.239917	CN12ID	9.851506221969002	0.722555792797957	0.0646948438475367	0.6504646073844488																	0.6504646073844488	745.3764185400163
1654	2012-09-15T01:12:27	36.15235	-122.239183	CN12ID	9.681678554977447	0.7141480550199529	0.062770462490443	0.6401115522444197																	0.6401115522444197	745.4917676025756
1655	2012-09-15T01:15:27	36.152067	-122.238917	CN12ID	9.968009434215377	0.7180771776137984	0.06366614544013854	0.6549821638328926																	0.6549821638328926	745.5313158098836
1656	2012-09-15T01:18:28	36.151983	-122.238833	CN12ID	9.186852159255864	0.70946204902669	0.0617133532862132	0.5999440597945687																	0.5999440597945687	745.5433341346895
1657	2012-09-15T01:21:28	36.151433	-122.238333	CN12ID	9.934544411731679	0.7354245510530841	0.0677094462862943	0.6777480179303916																	0.6777480179303916	745.6192828340734
1658	2012-09-15T01:24:28	36.150617	-122.237583	CN12ID	9.339835647314084	0.718332115677485	0.0637233633064151	0.6152976441533349																	0.6152976441533349	745.7324001636632
1659	2012-09-15T01:27:28	36.1502	-122.237217	CN12ID	9.32413009011366	0.7020130189694335	0.06005542956500495	0.5868456771042135																	0.5868456771042135	745.7892950309773
1660	2012-09-15T01:30:29	36.149783	-122.236833	CN12ID	9.408386491120847	0.731641009537393	0.0668144791574123	0.6260010314653606																	0.6260010314653606	745.8471406027896
1661	2012-09-15T01:33:29	36.149567	-122.236583	CN12ID	9.779339089752627	0.7214998911198459	0.0644512060073014	0.6505546112904819																	0.6505546112904819	745.8800512112088
1662	2012-09-15T01:36:29	36.149183	-122.236167	CN12ID	9.733005882896943	0.701757580438597	0.0599990086272551	0.6171401048919947																	0.6171401048919947	745.9368440097513
1663	2012-09-15T01:39:29	36.148767	-122.23575	CN12ID	9.299575752012114	0.724681279516136	0.0651870474167399	0.6179694370930096																	0.6179694370930096	745.9964207578166
1664	2012-09-15T01:42:29	36.148617	-122.2355	CN12ID	8.685128271117412	0.712581170423278	0.0624157539379534	0.5753493504846688																	0.5753493504846688	746.0244170399043
1665	2012-09-15T01:45:30	36.148267	-122.235067	CN12ID	9.168012420934858	0.722555792797957	0.0646948438475367	0.60035733319771																	0.60035733319771	746.079488162375
1666	2012-09-15T01:48:30	36.14785	-122.234583	CN12ID	8.19795619088507	0.7319101604959954	0.06687795410353213	0.5729165549198654																	0.5729165549198654	746.1431081341742
1667	2012-09-15T01:51:30	36.147733	-122.234333	CN12ID	9.278576858382868	0.7335327802952385	0.06726196272185331	0.6409615035136362																	0.6409615035136362	746.1690816192908
1668	2012-09-15T01:54:30	36.147467	-122.234033	CN12ID	9.058555317191468	0.7094626650738589	0.0617134916038445	0.5917628996503583																	0.5917628996503583	746.2091311973529
1669	2012-09-15T01:57:31	36.147167	-122.2338	CN12ID	8.88507444981785	0.729490982820104	0.0663091360798614	0.5985950967935091																	0.5985950967935091	746.2485506158188
1670	2012-09-15T02:00:31	36.146633	-122.233283	CN12ID	7.97189335807396	0.70714528070731	0.0611967297359409	0.5207155983037024																	0.5207155983037024	746.3240041201037
1671	2012-09-15T02:03:31	36.146617	-122.233133	CN12ID	8.899586828351595	0.7149332081819935	0.0629486873857273	0.5856306015319129																	0.5856306015319129	746.3376046985401
1672	2012-09-15T02:06:31	36.14625	-122.232633	CN12ID	8.23079559469398	0.720972337076903	0.0643296954372318	0.5347971713024647																	0.5347971713024647	746.3983422253862
1673	2012-09-15T02:09:31	36.1461	-122.2322	CN12ID	9.483673289312069	0.7230856348583421	0.0648170991464286	0.6326118246938863																	0.6326118246938863	746.4406951052339
1674	2012-09-15T02:12:32	36.145933	-122.231733	CN12ID	8.504211563213243	0.7094626650738589	0.0617134916038445	0.5451722729747623																	0.5451722729747623	746.4866059638638
1675	2012-09-15T02:15:32	36.145283	-122.230867	CN12ID	8.911826463879281	0.7050843815314665	0.060735895842627	0.5721596516736628																	0.5721596516736628	746.5928854349771
1676	2012-09-15T02:21:32	36.144717	-122.230267	CN12ID	8.779780557401606	0.7289551867003199	0.0661834650443425	0.5776063968574091																	0.5776063968574091	746.6758231646675
1677	2012-09-15T02:24:33	36.1443	-122.229767	CN12ID	9.70226356425851	0.717807120217196	0.0636035010247245	0.644328644595333																	0.644328644595333	746.7404365764831
1678	2012-09-15T02:27:33	36.14435	-122.2296	CN12ID	8.743134650774506	0.7265494024761505	0.06562142230169454	0.5887159731174544																	0.5887159731174544	746.7564471801103
1679	2012-09-15T02:30:33	36.144183	-122.229233	CN12ID	8.485298657049531	0.7092051857355741	0.0616556867240546	0.5660218189213972																	0.5660218189213972	746.7943148448477
1680	2012-09-15T02:33:33	36.1436	-122.228467	CN12ID	8.885849950276334	0.7172883781874531	0.06348552391572075	0.5928541249975412																	0.5928541249975412	746.888935898993
1681	2012-09-15T02:36:33	36.14345	-122.228017	CN12ID	9.632398182933418	0.71912216286919	0.06390466582494575	0.6339423861821704																	0.6339423861821704	746.9326985497593
1682	2012-09-15T02:39:34	36.14355	-122.227767	CN12ID	9.094899098324706	0.727884904523015	0.0659329600133877	0.60986114732018																	0.60986114732018	746.9577777235394
1683	2012-09-15T02:42:34	36.143433	-122.2274	CN12ID	9.364926052010624	0.71912216286919	0.06390466582494575	0.6160957431224007																	0.6160957431224007	746.993246333392
1684	2012-09-15T02:45:34	36.143	-122.226783	CN12ID	9.17783460402836	0.7214998911198459	0.0644512060073014	0.609353019754994																	0.609353019754994	747.0667280533673
1685	2012-09-15T02:48:34	36.142683	-122.226217	CN12ID	8.440032706551401	0.7112865149926795	0.06212484045985301	0.5383021661274241																	0.5383021661274241	747.1286472368878
1686	2012-09-15T02:51:34	36.142183	-122.225583	CN12ID	9.129229734383404	0.7348815461041899	0.0675806859340749	0.6223118705443803																	0.6223118705443803	747.2083095775125
1687	2012-09-15T02:54:35	36.142233	-122.22535	CN12ID	8.706700357695741	0.726283065626499	0.0655592928778761	0.5799858829003972																	0.5799858829003972	747.2299819501376
1688	2012-09-15T02:57:35	36.142017	-122.224933	CN12ID	8.911996171357544	0.7313753781232446	0.066752687396974	0.5955695643971213																	0.5955695643971213	747.274516758241
1689	2012-09-15T03:00:35	36.141633	-122.2243	CN12ID	9.529330878844831	0.7252156336784991	0.0653110190230222	0.632868885068049																	0.632868885068049	747.345687162313
1690	2012-09-15T03:03:35	36.1409	-122.223517	CN12ID	9.62619634889031	0.7286879436715595	0.06612104804662455	0.654212254919765																	0.654212254919765	747.4534477602476
1691	2012-09-15T03:06:36	36.14	-122.22255	CN12ID	9.160106944981603	0.7327188983950681	0.0670686819940635	0.6198782175197265																	0.6198782175197265	747.586090011913
1692	2012-09-15T03:09:36	36.139967	-122.222333	CN12ID	8.803933459257454	0.736239798939125	0.06790351924723835	0.6116443418866682																	0.6116443418866682	747.6059405846449
1693	2012-09-15T03:12:36	36.140117	-122.222333	CN12ID	9.087021522563376	0.726283065626499	0.0655592928778761	0.6073945979376457																	0.6073945979376457	747.6226381495987
1694	2012-09-15T03:15:36	36.139783	-122.221883	CN12ID	8.28487278362061	0.7125817940068899	0.06241589471529785	0.5507614859601083																	0.5507614859601083	747.6775822655077
1695	2012-09-15T03:18:36	36.139583	-122.221467	CN12ID	8.628659087703722	0.72070930426661	0.06426900347401279	0.563627510519331																	0.563627510519331	747.7211049819964
1696	2012-09-15T03:21:36	36.139233	-122.220883	CN12ID	8.824260384168742	0.7378735814515475	0.0682927511794463	0.6164481227358536																	0.6164481227358536	747.7864827391606
1697	2012-09-15T03:24:37	36.138667	-122.220083	CN12ID	8.015140974502103	0.7289551867003199	0.0661834650443425	0.5381553782120722																	0.5381553782120722	747.8820965568301
1698	2012-09-15T03:27:37	36.138583	-122.219833	CN12ID	7.8857820204648625	0.740873702848117	0.0690112291666337	0.5465412025071861																	0.5465412025071861	747.9064388484449
1699	2012-09-15T03:30:37	36.138533	-122.219783	CN12ID	8.077824529842282	0.7172840006629055	0.06348410698437144	0.5317992059404623																	0.5317992059404623	747.9135930979958
1700	2012-09-15T03:33:38	36.137783	-122.21915	CN12ID	9.841509211120194	0.7455460803800901	0.070139934543698	0.6669468147316767																	0.6669468147316767	748.0146304448707
1701	2012-09-15T03:36:38	36.13685	-122.2183	CN12ID	8.914407171550513	0.7167608811086149	0.0633647129440184	0.5938796915408261																	0.5938796915408261	748.1435721364412
1702	2012-09-15T03:39:38	36.136283	-122.217683	CN12ID	9.45047085120145	0.7157183613440341	0.0631269122810116	0.623315472407808																	0.623315472407808	748.2275991872069
1703	2012-09-15T03:42:38	36.1364	-122.21765	CN12ID	8.05345004574135	0.7378735814515475	0.0682927511794463	0.5493134394727587																	0.5493134394727587	748.2409569113819
1704	2012-09-15T03:45:38	36.136117	-122.217183	CN12ID	9.399426534668311	0.7343398343185291	0.0674522322239104	0.6413934606121198																	0.6413934606121198	748.2934457815178
1705	2012-09-15T03:48:39	36.13565	-122.216583	CN12ID	9.345179395602598	0.7151936773626391	0.0630078122733158	0.6246208939848504																	0.6246208939848504	748.3683597450714
1706	2012-09-15T03:51:39	36.1359	-122.21655	CN12ID	8.59408552079346	0.7220305844395359	0.06457408704064045	0.5831320524179959																	0.5831320524179959	748.3963467110889
1707	2012-09-15T03:54:39	36.135633	-122.216133	CN12ID	9.999122890024305	0.7340696234674845	0.06738815832472245	0.6776284398308503																	0.6776284398308503	748.4441882897536
1708	2012-09-15T03:57:39	36.135	-122.215517	CN12ID	8.672901291753561	0.723616385845112	0.0649399892141187	0.5685014814084232																	0.5685014814084232	748.533810185078
1709	2012-09-15T04:00:40	36.134133	-122.2147	CN12ID	8.574872250174959	0.7188583950308721	0.0638441355504299	0.5659429070312474																	0.5659429070312474	748.6550934287583
1710	2012-09-15T04:03:40	36.133283	-122.213883	CN12ID	8.978904539970834	0.7327188983950681	0.0670686819940635	0.6082406517173169																	0.6082406517173169	748.7748767658533
1711	2012-09-15T04:06:40	36.133183	-122.220733	CN12ID	8.454680886171769	0.7217635518366535	0.06451204285312664	0.5613491355541156																	0.5613491355541156	749.3908268375458
1712	2012-09-15T04:09:40	36.133017	-122.228033	CN12ID	9.550399167887141	0.727885175594394	0.06593310024750175	0.6298889833986651																	0.6298889833986651	750.0473947752083
1713	2012-09-15T04:12:41	36.132867	-122.23665	CN12ID	8.481047532138737	0.732989362035519	0.06713275673759325	0.5655069372392001																	0.5655069372392001	750.8222892379036
1714	2012-09-15T04:15:41	36.13275	-122.24465	CN12ID	10.758270913574819	0.71912216286919	0.06390466582494575	0.7051992229770303																	0.7051992229770303	751.5416513020036
1715	2012-09-15T04:18:41	36.132633	-122.25185	CN12ID	10.541342482124744	0.7252162714781325	0.0653111669942566	0.7125271561762305																	0.7125271561762305	752.1891030143274
1716	2012-09-15T04:21:41	36.1325	-122.260267	CN12ID	10.477065541131179	0.7131048614449929	0.0625339799944317	0.6794794908088371																	0.6794794908088371	752.9459849166234
1717	2012-09-15T04:24:41	36.127867	-122.259717	CN12ID	10.17471366450235	0.7157183613440341	0.0631269122810116	0.6770835512717737																	0.6770835512717737	753.4640822958428
1718	2012-09-15T04:27:42	36.127917	-122.2505	CN12ID	10.781476346889539	0.7209738254992599	0.0643298220808634	0.7245462187330881																	0.7245462187330881	754.2928120677806
1719	2012-09-15T04:30:42	36.127633	-122.242567	CN12ID	9.108941888401393	0.7469276273837728	0.0704758271725624	0.6406358758295984																	0.6406358758295984	755.0067785641862
1720	2012-09-15T04:33:42	36.1273	-122.233817	CN12ID	9.707069723098416	0.7284206665759829	0.0660580932936883	0.6536431589130024																	0.6536431589130024	755.7943782079486
1721	2012-09-15T04:36:42	36.126983	-122.224683	CN12ID	8.187227884387788	0.725751263440129	0.0654352865717733	0.5585042841410947																	0.5585042841410947	756.6163922786902
1722	2012-09-15T04:39:42	36.126633	-122.215833	CN12ID	9.50160611205802	0.7305664152374058	0.0665613788649849	0.645988632521319																	0.645988632521319	757.4130702067042
1723	2012-09-15T04:42:43	36.128367	-122.210383	CN12ID	9.265925716310374	0.7337994126164399	0.0673240844255345	0.6266425350029909																	0.6266425350029909	757.9397352468491
1724	2012-09-15T04:45:43	36.130083	-122.2092	CN12ID	9.456421616727742	0.726283065626499	0.0655592928778761	0.6273838690623101																	0.6273838690623101	758.1583714767603
1725	2012-09-15T04:48:43	36.13035	-122.209033	CN12ID	8.446704694046456	0.7433454264366459	0.06960726747003926	0.5839750986294551																	0.5839750986294551	758.1916704129467
1726	2012-09-15T04:51:43	36.129883	-122.208383	CN12ID	8.47086659425241	0.723616385845112	0.0649399892141187	0.5767651229920295																	0.5767651229920295	758.2698864721225
1727	2012-09-15T04:54:44	36.1293	-122.20765	CN12ID	8.895527747861578	0.727884904523015	0.0659329600133877	0.6063461557147131																	0.6063461557147131	758.3623797028339
1728	2012-09-15T04:57:44	36.128833	-122.207033	CN12ID	7.8875187436080765	0.703286581891366	0.0603367325231131	0.5112518824295932																	0.5112518824295932	758.4384050450118
1729	2012-09-15T05:00:44	36.128933	-122.20695	CN12ID	8.962421043529561	0.7430712632607241	0.0695407796321585	0.6230427779011279																	0.6230427779011279	758.4518066994159
1730	2012-09-15T05:03:44	36.128567	-122.206417	CN12ID	9.547739832775594	0.717283377017162	0.0634839646467654	0.6125365891246665																	0.6125365891246665	758.5147069767894
1731	2012-09-15T05:06:44	36.127867	-122.20575	CN12ID	8.560484715301753	0.7125902051853621	0.0624201327836124	0.556253297319402																	0.556253297319402	758.6130344551246
1732	2012-09-15T05:09:45	36.127283	-122.20505	CN12ID	9.447102337441166	0.730835202410292	0.06662460523030614	0.6421964179943765																	0.6421964179943765	758.7035186730756
1733	2012-09-15T05:12:45	36.12748300000001	-122.205033	CN12ID	9.95294907046888	0.7276182029508925	0.06587082250960065	0.6609425777161011																	0.6609425777161011	758.7258345010479
1734	2012-09-15T05:15:45	36.127283	-122.204733	CN12ID	9.618224409591537	0.7403263432236241	0.0688800110570695	0.6565355321268576																	0.6565355321268576	758.7608092156935
1735	2012-09-15T05:18:45	36.127167	-122.204467	CN12ID	8.76201805749179	0.710498007762078	0.0619459513172329	0.5798817899837934																	0.5798817899837934	758.7879890294273
1736	2012-09-15T05:21:46	36.12675	-122.203867	CN12ID	7.9144460442604245	0.7463744078800172	0.07034101362095599	0.5489745434489405																	0.5489745434489405	758.8591582617781
1737	2012-09-15T05:24:46	36.12625	-122.203217	CN12ID	9.672460831651673	0.7348815461041899	0.0675806859340749	0.6680755888098586																	0.6680755888098586	758.9398644678728
1738	2012-09-15T05:27:46	36.126217	-122.202933	CN12ID	9.588534627505755	0.7433472074859135	0.0696073352961607	0.6628608250967409																	0.6628608250967409	758.9656626503148
1739	2012-09-15T05:30:46	36.125883	-122.202433	CN12ID	7.375023123344268	0.7485938842984861	0.07088290425615865	0.5136235858139081																	0.5136235858139081	759.024001697607
1740	2012-09-15T05:33:47	36.12525	-122.201667	CN12ID	8.041926255717282	0.743623151711103	0.0696738909601629	0.5643831815427343																	0.5643831815427343	759.1225347471558
1741	2012-09-15T05:36:47	36.125483	-122.2017	CN12ID	8.093083830157969	0.7376003027015491	0.0682275947425663	0.5559333825071416																	0.5559333825071416	759.1486408005237
1742	2012-09-15T05:39:47	36.1252	-122.2013	CN12ID	8.133013440306893	0.7547284026720391	0.0723905026802583	0.5869522715563064																	0.5869522715563064	759.1964524001006
1743	2012-09-15T05:42:47	36.124567	-122.200683	CN12ID	9.105137440579274	0.7246838246426205	0.065187637892946	0.6080313978266322																	0.6080313978266322	759.2861344381972
1744	2012-09-15T05:45:48	36.124067	-122.20015	CN12ID	8.194823268008289	0.739235531471888	0.0686185115793064	0.5679566579439272																	0.5679566579439272	759.3595828087696
1745	2012-09-15T05:48:48	36.12335	-122.199417	CN12ID	7.45145519676978	0.743623151711103	0.0696738909601629	0.5342639100216665																	0.5342639100216665	759.4630924582139
1746	2012-09-15T05:51:48	36.122967	-122.198817	CN12ID	7.25084189113526	0.763766158057745	0.0746481608531988	0.5498795029405148																	0.5498795029405148	759.5318550403374
1747	2012-09-15T05:54:48	36.1229	-122.1986	CN12ID	9.835474953084027	0.7389662136858269	0.06855548928290756	0.6740522380423196																	0.6740522380423196	759.5527438342378
1748	2012-09-15T05:57:48	36.123033	-122.1985	CN12ID	8.440341366950742	0.7220278419589015	0.06457302492741905	0.5793199854017842																	0.5793199854017842	759.5700655974711
1749	2012-09-15T06:00:49	36.122683	-122.19805	CN12ID	7.3356451029656355	0.7214998911198459	0.0644512060073014	0.4925254518341722																	0.4925254518341722	759.6262365986787
1750	2012-09-15T06:03:49	36.122317	-122.1977	CN12ID	8.755293094618926	0.7089459192711179	0.0615974695537864	0.5802007503139428																	0.5802007503139428	759.677718083064
1751	2012-09-15T06:06:49	36.122517	-122.1977	CN12ID	7.563129606267912	0.764907653025256	0.0749362928450114	0.5450471263575508																	0.5450471263575508	759.6999815030023
1752	2012-09-15T06:09:49	36.12195	-122.19715	CN12ID	7.962846074989708	0.7595169116113181	0.07358235187830857	0.5908556712279236																	0.5908556712279236	759.7801656474579
1753	2012-09-15T06:12:49	36.121067	-122.196367	CN12ID	5.984666925171765	0.741970002217232	0.0692753301142012	0.4242457782968643																	0.4242457782968643	759.9010728040904
1754	2012-09-15T06:15:50	36.11998300000001	-122.1954	CN12ID	6.305416108171164	0.775848672784629	0.0777331494531289	0.4847124676976172																	0.4847124676976172	760.0498054335466
1755	2012-09-15T06:18:50	36.119733	-122.195067	CN12ID	7.715629838057437	0.749704237245928	0.0711537711746338	0.557141045211106																	0.557141045211106	760.0906842837583
1756	2012-09-15T06:21:50	36.119933	-122.195033	CN12ID	6.817257120818031	0.7414257751968625	0.06914494253742705	0.4738882264895479																	0.4738882264895479	760.1131566425069
1757	2012-09-15T06:24:51	36.119867	-122.1948	CN12ID	7.639110449620851	0.7403263432236241	0.0688800110570695	0.5309110341666141																	0.5309110341666141	760.1353588906871
1758	2012-09-15T06:27:51	36.119817	-122.19455	CN12ID	8.314720380204207	0.725751263440129	0.0654352865717733	0.5593163357214362																	0.5593163357214362	760.1585177619389
1759	2012-09-15T06:30:51	36.11933300000001	-122.193917	CN12ID	8.26145296639935	0.7337994126164399	0.0673240844255345	0.5705526716643602																	0.5705526716643602	760.2368927885553
1760	2012-09-15T06:33:51	36.118583	-122.193217	CN12ID	8.109874742602074	0.7381456883027946	0.06835850235839949	0.557875290972797																	0.557875290972797	760.341450361098
1761	2012-09-15T06:36:51	36.11855	-122.192983	CN12ID	7.503101551364972	0.751931692687565	0.0717003862012885	0.5360012203090362																	0.5360012203090362	760.3628103200672
1762	2012-09-15T06:39:52	36.1181	-122.192517	CN12ID	7.90166667072562	0.7458219087753459	0.0702067846852758	0.5436213333663314																	0.5436213333663314	760.4281188063535
1763	2012-09-15T06:42:52	36.1173	-122.191767	CN12ID	9.023596453630603	0.7305664152374058	0.0665613788649849	0.6267170280752337																	0.6267170280752337	760.5398282384557
1764	2012-09-15T06:45:52	36.1169	-122.191383	CN12ID	8.877412910309445	0.741421337899066	0.0691430792917117	0.6344612708875611																	0.6344612708875611	760.5961754102966
1765	2012-09-15T06:48:52	36.116583	-122.1911	CN12ID	7.4813356308189185	0.753892015823221	0.0721846518924106	0.5334643330457305																	0.5334643330457305	760.6396821193878
1766	2012-09-15T06:51:53	36.116733	-122.191083	CN12ID	8.26454357617797	0.7474821675217509	0.0706109625483063	0.5715415294390611																	0.5715415294390611	760.6564495170537
1767	2012-09-15T06:54:53	36.11645	-122.19075	CN12ID	7.809098083165404	0.719914725706461	0.0640865456417462	0.5363736096533903																	0.5363736096533903	760.6999133989888
1768	2012-09-15T06:57:53	36.116067	-122.190433	CN12ID	7.030990323346165	0.731641009537393	0.0668144791574123	0.4669101520342526																	0.4669101520342526	760.7511997679355
1769	2012-09-15T07:00:53	36.115667	-122.190083	CN12ID	7.924186800641066	0.7284206665759829	0.0660580932936883	0.5277052662706087																	0.5277052662706087	760.8057271438887
1770	2012-09-15T07:03:54	36.114783	-122.189433	CN12ID	9.00998529899918	0.7477600994841456	0.07067869153237305	0.6427757908576356																	0.6427757908576356	760.9201824108188
1771	2012-09-15T07:06:54	36.113733	-122.1887	CN12ID	7.730738041950502	0.7663380049695775	0.0752984334340529	0.5579221774639973																	0.5579221774639973	761.054371032885
1772	2012-09-15T07:09:54	36.113617	-122.188467	CN12ID	7.657956032222992	0.7408751446751165	0.0690122177784484	0.5326889855235842																	0.5326889855235842	761.0789834697293
1773	2012-09-15T07:12:54	36.113333	-122.1882	CN12ID	8.970762478219946	0.7265494024761505	0.06562142230169454	0.6158898856470861																	0.6158898856470861	761.1186818525418
1774	2012-09-15T07:15:54	36.112783	-122.187717	CN12ID	7.970152455704023	0.7300280579813659	0.0664351071146914	0.5532096446422204																	0.5532096446422204	761.1937488380976
1775	2012-09-15T07:22:35	36.11225	-122.187117	CN12ID	6.999672020421532	0.7354245510530841	0.0677094462862943	0.4861088416201679																	0.4861088416201679	761.2739465525522
1776	2012-09-15T07:25:35	36.111617	-122.186667	CN12ID	6.06487680577482	0.753050066952197	0.07197608925747015	0.4353674479698685																	0.4353674479698685	761.3552042603319
1777	2012-09-15T07:28:36	36.111083	-122.1863	CN12ID	8.455189443303025	0.7362397585119871	0.06790320723856061	0.5843720755158469																	0.5843720755158469	761.4231954100154
1778	2012-09-15T07:31:36	36.110967	-122.186233	CN12ID	8.036507132450646	0.7324517010998091	0.06700595801058096	0.5494507034991655																	0.5494507034991655	761.4374447860739
1779	2012-09-15T07:34:36	36.110317	-122.185767	CN12ID	7.553699930011761	0.752489215345622	0.07183774052155499	0.5485753962779892																	0.5485753962779892	761.5210610002005
1780	2012-09-15T07:37:36	36.109567	-122.1853	CN12ID	9.109465294028382	0.7370550468251659	0.0680975922081824	0.6291611598308361																	0.6291611598308361	761.6145171821317
1781	2012-09-15T07:40:37	36.109233	-122.185	CN12ID	7.27755580353534	0.7308421585697276	0.06662852221946111	0.5006867690610148																	0.5006867690610148	761.6604546390048
1782	2012-09-15T07:43:37	36.108867	-122.18465	CN12ID	6.836202541297397	0.744996392676532	0.07000671149111	0.484413846842834																	0.484413846842834	761.7119394190106
1783	2012-09-15T07:46:37	36.108067	-122.1841	CN12ID	6.987188829142715	0.7357054857691935	0.06777845535926605	0.4820133035338292																	0.4820133035338292	761.8138078768042
1784	2012-09-15T07:49:37	36.108033	-122.18395	CN12ID	7.462867205068027	0.744170876577718	0.0698066382969442	0.5324168970251208																	0.5324168970251208	761.8278188318242
1785	2012-09-15T07:52:38	36.107733	-122.1836	CN12ID	7.502282777963443	0.7337994126164399	0.0673240844255345	0.5190844849760696																	0.5190844849760696	761.8737103493892
1786	2012-09-15T07:55:38	36.107383	-122.183267	CN12ID	8.365847555745859	0.752489215345622	0.07183774052155499	0.6117448700583892																	0.6117448700583892	761.9228514838825
1787	2012-09-15T07:58:38	36.106567	-122.182667	CN12ID	7.755421425958882	0.7376003027015491	0.0682275947425663	0.5507871342192625																	0.5507871342192625	762.0285053941733
1788	2012-09-15T08:01:38	36.106033	-122.182333	CN12ID	7.4268517229475695	0.748595222318259	0.070882201847049	0.5302449162205851																	0.5302449162205851	762.0951073920078
1789	2012-09-15T08:04:38	36.105367	-122.18185	CN12ID	7.807499038815313	0.7510959169503819	0.07149518377052169	0.5642292190587188																	0.5642292190587188	762.1810335276285
1790	2012-09-15T08:07:39	36.105	-122.181683	CN12ID	7.827550591554263	0.7289551867003199	0.0661834650443425	0.5264574246662292																	0.5264574246662292	762.2245603450064
1791	2012-09-15T08:10:39	36.104067	-122.181017	CN12ID	7.290668121132247	0.7491497297820935	0.0710179865108414	0.5323090193330849																	0.5323090193330849	762.3444540848146
1792	2012-09-15T08:13:39	36.103133	-122.1803	CN12ID	6.656943125615271	0.723351010351727	0.06487854418027364	0.4444280766905528																	0.4444280766905528	762.4667989733741
1793	2012-09-15T08:16:40	36.102717	-122.1799	CN12ID	7.662913701730548	0.7499821892295635	0.07122187625719434	0.5631845163056687																	0.5631845163056687	762.5254393008087
1794	2012-09-15T08:19:40	36.102467	-122.1796	CN12ID	7.565518188015175	0.7480386949200051	0.07074658219767765	0.5341826070995328																	0.5341826070995328	762.5642013810176
1795	2012-09-15T08:22:40	36.102733	-122.1796	CN12ID	7.627906400012237	0.7428098502635461	0.06948202794851549	0.5245238071775657																	0.5245238071775657	762.5938117295361
1796	2012-09-15T08:25:40	36.102517	-122.1795	CN12ID	6.7928286592445275	0.7230856348583421	0.0648170991464286	0.4560110483421454																	0.4560110483421454	762.6194833064067
1797	2012-09-15T08:28:40	36.101683	-122.179017	CN12ID	8.902245487561693	0.730835202410292	0.06662460523030614	0.6107635447289311																	0.6107635447289311	762.7219827253998
1798	2012-09-15T08:31:41	36.101033	-122.178533	CN12ID	7.4285153670213795	0.7575414331426725	0.07308871573883616	0.5347109299187076																	0.5347109299187076	762.8064245192439
1799	2012-09-15T08:34:41	36.100917	-122.178367	CN12ID	9.109561129133404	0.7466510176318949	0.07040842039675921	0.6279344853608895																	0.6279344853608895	762.8261642218832
1800	2012-09-15T08:37:41	36.100333	-122.178	CN12ID	7.755812125063957	0.7425199762955742	0.0694078966431343	0.5460669098002977																	0.5460669098002977	762.8990736079633
1801	2012-09-15T08:40:41	36.100183	-122.177967	CN12ID	7.6488680265501205	0.7324491049248331	0.06700505552185776	0.5148115337978357																	0.5148115337978357	762.9160329229743
1802	2012-09-15T08:43:42	36.099567	-122.177683	CN12ID	8.722875180308673	0.72044478303396	0.0642081848671622	0.6018892783503881																	0.6018892783503881	762.9892074915458
1803	2012-09-15T08:46:42	36.09875	-122.1773	CN12ID	9.201285156104161	0.723616385845112	0.0649399892141187	0.6236667445399906																	0.6236667445399906	763.0864591850153
1804	2012-09-15T08:49:42	36.09858300000001	-122.177167	CN12ID	7.947207192967262	0.7406090617311349	0.0689493436242424	0.542845316491365																	0.542845316491365	763.1085655430237
1805	2012-09-15T08:52:42	36.0981	-122.17685	CN12ID	8.578904716522883	0.727884904523015	0.0659329600133877	0.5885868903184807																	0.5885868903184807	763.1694241170529
1806	2012-09-15T08:55:43	36.097433	-122.176467	CN12ID	7.853868947515199	0.7403263432236241	0.0688800110570695	0.5486455526570851																	0.5486455526570851	763.2512751205112
1807	2012-09-15T08:58:43	36.096517	-122.175917	CN12ID	6.853759263299956	0.735166541340356	0.06765135394094045	0.4721632343342406																	0.4721632343342406	763.3646087003648
1808	2012-09-15T09:01:43	36.0953	-122.175217	CN12ID	8.11553176314421	0.7348815461041899	0.0675806859340749	0.5532734203685477																	0.5532734203685477	763.5139984738504
1809	2012-09-15T09:04:43	36.095033	-122.17515	CN12ID	8.596192443106133	0.739235531471888	0.0686185115793064	0.5961832528719772																	0.5961832528719772	763.5443249772001
1810	2012-09-15T09:07:44	36.09475	-122.175167	CN12ID	8.369343479415424	0.7188583950308721	0.0638441355504299	0.5628993373666432																	0.5628993373666432	763.575864806344
1811	2012-09-15T09:10:44	36.093567	-122.1746	CN12ID	7.739076293695768	0.748595222318259	0.070882201847049	0.5587607899806694																	0.5587607899806694	763.7170842055084
1812	2012-09-15T09:13:44	36.091967	-122.173783	CN12ID	8.603459716245862	0.7340760495049905	0.06739118921575785	0.5940350970206318																	0.5940350970206318	763.9097576368135
1813	2012-09-15T09:16:44	36.090817	-122.173167	CN12ID	7.604087132830676	0.713627110714241	0.0626522113659196	0.5188346963762107																	0.5188346963762107	764.0492500549834
1814	2012-09-15T09:19:45	36.090367	-122.172967	CN12ID	7.4204540414299345	0.718332115677485	0.0637233633064151	0.473330648260798																	0.473330648260798	764.1024754807387
1815	2012-09-15T09:22:45	36.090683	-122.1733	CN12ID	8.805704697608618	0.7483159323148505	0.07081479917359809	0.6376569210531815																	0.6376569210531815	764.1486777207152
1816	2012-09-15T09:25:45	36.090633	-122.1734	CN12ID	7.439083856583274	0.7378733104722379	0.0682932054267049	0.5090120161122111																	0.5090120161122111	764.1592557910918
1817	2012-09-15T09:28:45	36.089883	-122.173017	CN12ID	8.070215043191311	0.7286879266381515	0.0661207791690154	0.5421125278400235																	0.5421125278400235	764.2495729537517
1818	2012-09-15T09:31:45	36.088967	-122.172617	CN12ID	7.35789491621109	0.716239629521136	0.0632457452385309	0.4900469942965917																	0.4900469942965917	764.3577019025113
1819	2012-09-15T09:34:46	36.088533	-122.172583	CN12ID	7.3921018075661875	0.7107584688939985	0.06200482973622255	0.4884710449296066																	0.4884710449296066	764.4061102405243
1820	2012-09-15T09:37:46	36.0876	-122.172267	CN12ID	9.660008461590142	0.7252156336784991	0.0653110190230222	0.6656870740116814																	0.6656870740116814	764.5137890125599
1821	2012-09-15T09:40:46	36.086783	-122.172	CN12ID	8.454136334045389	0.713626458232473	0.06265222124243736	0.5483495145371701																	0.5483495145371701	764.607853281062
1822	2012-09-15T09:43:46	36.086333	-122.17185	CN12ID	9.025615733144944	0.7289551867003199	0.0661834650443425	0.6008605744494911																	0.6008605744494911	764.6597315996768
1823	2012-09-15T09:46:47	36.08545	-122.1715	CN12ID	8.107052058030611	0.7214998911198459	0.0644512060073014	0.540720753740244																	0.540720753740244	764.7629443172061
1824	2012-09-15T09:49:47	36.08435	-122.171117	CN12ID	8.26445044798519	0.7469276273837728	0.0704758271725624	0.585124720097959																	0.585124720097959	764.8901482707428
1825	2012-09-15T09:52:47	36.083833	-122.171017	CN12ID	8.94825925700809	0.7086880066951851	0.06153988302498785	0.5764569358815352																	0.5764569358815352	764.9483980871213
1826	2012-09-15T09:55:47	36.082667	-122.170533	CN12ID	7.767208921677196	0.724681279516136	0.0651870474167399	0.5072243426965434																	0.5072243426965434	765.0853024927465
1827	2012-09-15T09:58:47	36.08253300000001	-122.1708	CN12ID	7.494850136113857	0.741421337899066	0.0691430792917117	0.5202587264963843																	0.5202587264963843	765.1135773576297
1828	2012-09-15T10:01:48	36.081817	-122.170567	CN12ID	8.422008371287724	0.723616385845112	0.0649399892141187	0.5802191918070041																	0.5802191918070041	765.1959907019819
1829	2012-09-15T10:04:48	36.080217	-122.169967	CN12ID	6.9731110717799885	0.7212441998666659	0.0643952742207322	0.4732241210902216																	0.4732241210902216	765.3820980688878
1830	2012-09-15T10:07:48	36.079333	-122.169683	CN12ID	8.245616187104849	0.751931692687565	0.0717003862012885	0.5893505503688313																	0.5893505503688313	765.4837653347496
1831	2012-09-15T10:10:49	36.07888300000001	-122.169583	CN12ID	8.996803623601611	0.723616385845112	0.0649399892141187	0.6137966300678971																	0.6137966300678971	765.5346595258638
1832	2012-09-15T10:13:49	36.0779	-122.16935	CN12ID	9.077981421707834	0.72761729456791	0.06587053360735146	0.6170633975477552																	0.6170633975477552	765.6460740376189
1833	2012-09-15T10:16:49	36.077067	-122.169133	CN12ID	7.955128028616335	0.7321799539662305	0.0669415805757379	0.5273200246718266																	0.5273200246718266	765.7408341570415
1834	2012-09-15T10:19:49	36.076383	-122.169	CN12ID	8.575663414698068	0.7193865603686664	0.06396534059608805	0.5921334560428512																	0.5921334560428512	765.8179095785257
1835	2012-09-15T10:22:50	36.075467	-122.1687	CN12ID	8.314408332497539	0.7201796641154731	0.06414812150268351	0.54957215309019																	0.54957215309019	765.9233879370357
1836	2012-09-15T10:25:50	36.074633	-122.16845	CN12ID	7.642270211179905	0.7569782524219559	0.0729484439162938	0.5534226553864924																	0.5534226553864924	766.0189123365259
1837	2012-09-15T10:28:50	36.073717	-122.168267	CN12ID	7.228535578357122	0.7581068386381525	0.07322960666698136	0.5072280257467883																	0.5072280257467883	766.1221995848317
1838	2012-09-15T10:31:50	36.072917	-122.168083	CN12ID	7.95658003283837	0.7583880932958436	0.0732996589645505	0.5674684171865768																	0.5674684171865768	766.2127790017618
1839	2012-09-15T10:34:50	36.07205	-122.167767	CN12ID	8.818254907878543	0.737330041262486	0.06816397893280035	0.6150089265298905																	0.6150089265298905	766.313391766818
1840	2012-09-15T10:37:51	36.07075	-122.167267	CN12ID	7.729510375540527	0.735968427551386	0.0678385152030178	0.5373169924712603																	0.5373169924712603	766.4649356263535
1841	2012-09-15T10:40:51	36.069883	-122.1671	CN12ID	7.0979143360528925	0.7025258198508311	0.0601693902679357	0.4394054744340301																	0.4394054744340301	766.5626102775913
1842	2012-09-15T10:43:51	36.068917	-122.166917	CN12ID	6.8296548474148375	0.7102387093193391	0.06188773248556776	0.4446645850011725																	0.4446645850011725	766.6713959771048
1843	2012-09-15T10:46:51	36.0684	-122.166917	CN12ID	8.496715554720181	0.7354245510530841	0.0677094462862943	0.5801772342995202																	0.5801772342995202	766.7289469176459
1844	2012-09-15T10:49:52	36.067717	-122.166767	CN12ID	8.054272807995206	0.74803803144654	0.0707464205164398	0.5635155447787504																	0.5635155447787504	766.8061652085495
1845	2012-09-15T10:52:52	36.0668	-122.1666	CN12ID	6.655064043331661	0.7411588683896321	0.06908227295663524	0.4742606483657931																	0.4742606483657931	766.9093430964633
1846	2012-09-15T10:55:52	36.0659	-122.166383	CN12ID	7.270783890811819	0.77410956991931	0.0772844283494705	0.5529180096490538																	0.5529180096490538	767.0114135487346
1847	2012-09-15T10:58:52	36.065433	-122.166333	CN12ID	6.913800570176398	0.7384194666724324	0.06842306817039745	0.4751128346577412																	0.4751128346577412	767.0635929622089
1848	2012-09-15T11:01:53	36.064917	-122.16625	CN12ID	7.1825290471869065	0.7603648659412945	0.07379414388780364	0.5172474720105724																	0.5172474720105724	767.1215161016846
1849	2012-09-15T11:04:53	36.064067	-122.165967	CN12ID	6.0814376875980924	0.7378733104722379	0.0682932054267049	0.4200157524286721																	0.4200157524286721	767.2195025424871
1850	2012-09-15T11:07:53	36.062933	-122.165683	CN12ID	5.615346333298769	0.7555866573877099	0.07260748487036425	0.3950902615475322																	0.3950902615475322	767.3482970037203
1851	2012-09-15T11:10:53	36.06185	-122.1655	CN12ID	7.250912479868207	0.731641009537393	0.0668144791574123	0.5071109770097484																	0.5071109770097484	767.4699729150807
1852	2012-09-15T11:13:54	36.0607	-122.165267	CN12ID	7.276115462704443	0.7712183052625021	0.0765419344630861	0.5609508727552832																	0.5609508727552832	767.5996932763885
1853	2012-09-15T11:16:54	36.059883	-122.165233	CN12ID	7.561072043537194	0.713631393946881	0.06265673915033401	0.5143513989862928																	0.5143513989862928	767.6906907980153
1854	2012-09-15T11:19:54	36.059383	-122.165283	CN12ID	7.209130674966679	0.7305659961787485	0.06656180761863685	0.4902720803093478																	0.4902720803093478	767.7465309210977
1855	2012-09-15T11:23:40	36.059133	-122.16545	CN12ID	7.933604856720081	0.7609313676254019	0.07393608282382036	0.5798441319361766																	0.5798441319361766	767.7781587216713
1856	2012-09-15T11:26:40	36.0589	-122.16565	CN12ID	7.541391207443135	0.7397809373477561	0.06874926131818795	0.532762296015637																	0.532762296015637	767.8097284831281
1857	2012-09-15T11:29:41	36.057983	-122.165533	CN12ID	7.011940567467705	0.74334579494195	0.06960808184691596	0.4825686170341188																	0.4825686170341188	767.9123478336038
1858	2012-09-15T11:32:41	36.057117	-122.165417	CN12ID	7.038990519177648	0.7284206665759829	0.0660580932936883	0.4610282273359028																	0.4610282273359028	768.0093120057802
1859	2012-09-15T11:35:41	36.056267	-122.165483	CN12ID	6.634688242370157	0.7775939329559951	0.07818509738708726	0.5103144081840321																	0.5103144081840321	768.1041177766159
1860	2012-09-15T11:38:41	36.0556	-122.165683	CN12ID	7.313511214721893	0.7558533275469975	0.07266947329827605	0.5292651789589018																	0.5292651789589018	768.1805166890753
1861	2012-09-15T11:41:42	36.054517	-122.1655	CN12ID	8.444368539596969	0.758104613863389	0.0732289875613785	0.6099071362595858																	0.6099071362595858	768.3021928081398
1862	2012-09-15T11:44:42	36.053817	-122.165533	CN12ID	6.55852240142714	0.7717971824007671	0.0766901052856822	0.4803704346556894																	0.4803704346556894	768.3801713526151
1863	2012-09-15T11:47:42	36.053233	-122.16555	CN12ID	6.574298899035503	0.717283377017162	0.0634839646467654	0.4445256653099046																	0.4445256653099046	768.4451985392258
1864	2012-09-15T11:50:42	36.05265	-122.165583	CN12ID	6.5619419445565175	0.7469276273837728	0.0704758271725624	0.4825047450147176																	0.4825047450147176	768.5101643280257
1865	2012-09-15T11:53:42	36.051717	-122.165433	CN12ID	7.51958864113067	0.7397802871330009	0.0687491054426956	0.5430751375412063																	0.5430751375412063	768.6148968570192
1866	2012-09-15T11:56:43	36.051133	-122.165517	CN12ID	6.7110123266490005	0.7805215191853779	0.0789464670348067	0.5069236875250859																	0.5069236875250859	768.6803441349972
1867	2012-09-15T11:59:43	36.050517	-122.1655	CN12ID	6.4228150679945495	0.7629201271441111	0.07443683055169831	0.4766043146898879																	0.4766043146898879	768.748932535123
1868	2012-09-15T12:02:43	36.049467	-122.165267	CN12ID	6.796284825121822	0.736511089472588	0.0679678992741034	0.469563036723563																	0.469563036723563	768.8676817201257
1869	2012-09-15T12:05:44	36.04835	-122.165	CN12ID	6.857331190450663	0.7677692007918729	0.0756617843448254	0.5207332808911821																	0.5207332808911821	768.9943237146198
1870	2012-09-15T12:08:44	36.047617	-122.165	CN12ID	6.798262092064773	0.735968427551386	0.0678385152030178	0.4696843962273555																	0.4696843962273555	769.0759191486944
1871	2012-09-15T12:11:44	36.04745	-122.16535	CN12ID	7.8462992686686865	0.722555792797957	0.0646948438475367	0.5360807724871915																	0.5360807724871915	769.112496533457
1872	2012-09-15T12:14:44	36.046933	-122.165317	CN12ID	7.089027510178688	0.7474821675217509	0.0706109625483063	0.5045176575797596																	0.5045176575797596	769.170124064584
1873	2012-09-15T12:17:44	36.046	-122.16515	CN12ID	8.93417622366408	0.7643376216739408	0.0747920567877972	0.6612932623504425																	0.6612932623504425	769.2750649250935
1874	2012-09-15T12:20:45	36.044883	-122.16495	CN12ID	6.5659141843453535	0.753608256558715	0.0721134336130439	0.4685280044032678																	0.4685280044032678	769.4007023945649
1875	2012-09-15T12:23:45	36.04395	-122.16475	CN12ID	5.684932772972043	0.7513754977665849	0.0715633589895635	0.4199211783018091																	0.4199211783018091	769.5061097454633
1876	2012-09-15T12:26:45	36.043283	-122.16465	CN12ID	6.5452850932079425	0.772377369518601	0.0768386217449512	0.4843531477339731																	0.4843531477339731	769.580901818781
1877	2012-09-15T12:29:45	36.04245	-122.164433	CN12ID	5.725083651891471	0.7626273103964549	0.0743613962299718	0.4281707696716504																	0.4281707696716504	769.6756637085247
1878	2012-09-15T12:32:46	36.042233	-122.164583	CN12ID	6.202475321171969	0.7671985226354051	0.075516507575761	0.472408356320376																	0.472408356320376	769.7033366164412
1879	2012-09-15T12:35:46	36.04165	-122.164517	CN12ID	5.7134894215135255	0.768914647290365	0.0759533791159776	0.42670259238440383																	0.42670259238440383	769.7685058152208
1880	2012-09-15T12:38:46	36.040933	-122.164467	CN12ID	3.9175207283685824	0.7712447338052231	0.07655736938680703	0.3058024680141338																	0.3058024680141338	769.8484469607623
1881	2012-09-15T12:41:46	36.040333	-122.164417	CN12ID	4.36307826564502	0.751931692687565	0.0717003862012885	0.3126425973078258																	0.3126425973078258	769.9153886798682
1882	2012-09-15T12:44:46	36.04143300000001	-122.163333	CN12ID	4.094449105227678	0.7671961783099315	0.07551660290965115	0.3060215158533254																	0.3060215158533254	770.0719579330748
1883	2012-09-15T12:47:47	36.045983	-122.164983	CN12ID	5.7455092873692415	0.7764290261967149	0.0778833284586545	0.4353107935955529																	0.4353107935955529	770.5997750212567
1884	2012-09-15T12:50:47	36.0514	-122.16785	CN12ID	7.863205478979576	0.7510964349947855	0.07149493782627205	0.5619759654062858																	0.5619759654062858	771.2556689379567
1885	2012-09-15T12:53:47	36.0569	-122.170683	CN12ID	8.954576455688109	0.7397802871330009	0.0687491054426956	0.6162306986008277																	0.6162306986008277	771.9188778362487
1886	2012-09-15T12:56:48	36.06235	-122.173417	CN12ID	8.533627137128711	0.7238822918801591	0.06500168013112985	0.5754175952659185																	0.5754175952659185	772.5735453394557
1887	2012-09-15T12:59:48	36.068717	-122.176483	CN12ID	8.530863628235041	0.7089459192711179	0.0615974695537864	0.5517724448095206																	0.5517724448095206	773.334103262418
1888	2012-09-15T13:02:48	36.0751	-122.179883	CN12ID	9.002859045152245	0.731641009537393	0.0668144791574123	0.62025195832423																	0.62025195832423	774.1076970672896
1889	2012-09-15T13:05:48	36.080517	-122.18345	CN12ID	8.197544976793155	0.706883662640646	0.0611363428574765	0.5395707437662454																	0.5395707437662454	774.7907803742712
1890	2012-09-15T13:08:48	36.08655	-122.187367	CN12ID	8.196097660536307	0.7452702519848341	0.0700730844021202	0.573537852588326																	0.573537852588326	775.5491910212326
1891	2012-09-15T13:11:49	36.092717	-122.191333	CN12ID	8.712900722957183	0.716239629521136	0.0632457452385309	0.576226364952149																	0.576226364952149	776.3228515995372
1892	2012-09-15T13:14:49	36.0983	-122.194883	CN12ID	9.8829294530399	0.7207073084131534	0.06426887582452381	0.6431912299287836																	0.6431912299287836	777.0215678696579
1893	2012-09-15T13:17:49	36.104483	-122.1988	CN12ID	9.240158216155404	0.7220272125534609	0.0645728796989519	0.6015010731062764																	0.6015010731062764	777.7947667264851
1894	2012-09-15T13:20:49	36.109967	-122.202267	CN12ID	10.319518492846909	0.7037984117717759	0.0604500730115792	0.6579930251033012																	0.6579930251033012	778.480249614021
1895	2012-09-15T13:23:49	36.1162	-122.206167	CN12ID	12.030745422575805	0.690647003261992	0.057578794953168	0.7552666325616594																	0.7552666325616594	779.2576925306827
1896	2012-09-15T13:26:50	36.121833	-122.20975	CN12ID	13.417318827308359	0.7061135369095646	0.0609644582585026	0.8445895828508382																	0.8445895828508382	779.9626718817952
1897	2012-09-15T13:29:50	36.1281	-122.213717	CN12ID	13.047804145995102	0.6992150363966779	0.0594397271213236	0.8170902086019729																	0.8170902086019729	780.7461946714772
1898	2012-09-15T13:32:51	36.133333	-122.217033	CN12ID	13.84178284374037	0.6982002510146511	0.0592174234600365	0.8622204670791609																	0.8622204670791609	781.4005772774676
1899	2012-09-15T13:35:50	36.1395	-122.220983	CN12ID	13.84369927747452	0.6891545707190715	0.0572583018269944	0.8466150363250156																	0.8466150363250156	782.1734779661232
1900	2012-09-15T13:41:51	36.151317	-122.22855	CN12ID	14.70492117872318	0.6906475975019635	0.05757892267372596	0.9124469174056964																	0.9124469174056964	783.6543719542311
1901	2012-09-15T13:44:51	36.1575	-122.232567	CN12ID	14.866725980062105	0.697946537399742	0.059161991834944	0.9294040771723598																	0.9294040771723598	784.4315967875917
1902	2012-09-15T13:47:52	36.163017	-122.234933	CN12ID	13.501699294875015	0.6732021427071385	0.053900969842060095	0.8164031697334589																	0.8164031697334589	785.0815046260857
1903	2012-09-15T13:50:52	36.16963300000001	-122.236733	CN12ID	14.165653781735795	0.692147464539372	0.0579020407436877	0.8748272632209101																	0.8748272632209101	785.8355340722574
1904	2012-09-15T13:53:52	36.176567	-122.2382	CN12ID	14.237773683356565	0.6929049065814146	0.05806639037606976	0.8865150544822847																	0.8865150544822847	786.6185826316832
1905	2012-09-15T13:56:52	36.182533	-122.239467	CN12ID	13.794213274279713	0.7110175684880621	0.06206276241616501	0.8958934376097214																	0.8958934376097214	787.292387179587
1906	2012-09-15T13:59:52	36.18935	-122.240933	CN12ID	13.27484292856663	0.7007404891636421	0.0597748347178922	0.8320992724596548																	0.8320992724596548	788.0625815739737
1907	2012-09-15T14:02:53	36.195783	-122.242317	CN12ID	12.348711115390346	0.6939086389076661	0.0582830906390897	0.7676150157452317																	0.7676150157452317	788.7893982051116
1908	2012-09-15T14:05:53	36.202717	-122.243833	CN12ID	12.789109193352935	0.6822215160876172	0.0557837510022956	0.7604403047912472																	0.7604403047912472	789.5731921280734
1909	2012-09-15T14:08:53	36.2087	-122.245167	CN12ID	14.945803774593914	0.689652469924765	0.0573650389642133	0.9365847373650816																	0.9365847373650816	790.2498951776653
1910	2012-09-15T14:11:53	36.21575	-122.244367	CN12ID	14.334911564608367	0.6871671820528039	0.0568341011574306	0.8631414216712133																	0.8631414216712133	791.0379630750009
1911	2012-09-15T14:14:53	36.2217	-122.242667	CN12ID	12.608201417871506	0.693153515887844	0.0581194563311934	0.7693683416189533																	0.7693683416189533	791.7176679120457
1912	2012-09-15T14:17:54	36.228417	-122.240617	CN12ID	14.512123647895873	0.696681591752603	0.0588856251413402	0.9114193219692812																	0.9114193219692812	792.4877130837709
1913	2012-09-15T14:20:54	36.232683	-122.239533	CN12ID	15.242879759166815	0.7022666397401165	0.06011144899820465	0.9763864559543572																	0.9763864559543572	792.9724647040166
1914	2012-09-15T14:23:54	36.233617	-122.239783	CN12ID	14.092704926921115	0.709720729951645	0.0617714334700579	0.9022553554568904																	0.9022553554568904	793.0788305422533
1915	2012-09-15T14:26:54	36.23375	-122.239783	CN12ID	12.690536850357358	0.723351010351727	0.06487854418027364	0.8364108975858001																	0.8364108975858001	793.0936357165127
1916	2012-09-15T14:29:54	36.233883	-122.239833	CN12ID	15.404604670268645	0.708430960594548	0.0614818597942066	0.9838639276795194																	0.9838639276795194	793.1091066131813
1917	2012-09-15T14:32:54	36.23375	-122.239783	CN12ID	13.996997875925965	0.7146708661912959	0.0628891373818794	0.912997775188284																	0.912997775188284	793.1245775098497
1918	2012-09-15T14:35:55	36.233883	-122.23995	CN12ID	13.489444373585211	0.696176991415092	0.0587755376666675	0.8396340503548609																	0.8396340503548609	793.1456497527766
1919	2012-09-15T14:38:55	36.234217	-122.240333	CN12ID	14.576092720008054	0.705856722527972	0.0609071978433304	0.9379631039913752																	0.9379631039913752	793.1962953091862
1920	2012-09-15T14:41:55	36.234433	-122.240617	CN12ID	14.154946820983454	0.7092078839222464	0.0616570015429687	0.9212280187704432																	0.9212280187704432	793.2313437426452
1921	2012-09-15T14:44:55	36.23415	-122.240433	CN12ID	15.183283754297635	0.70791396436368	0.0613664127637625	0.9693699326523012																	0.9693699326523012	793.2669158180396
1922	2012-09-15T14:47:55	36.234233	-122.240467	CN12ID	14.475584565642235	0.70456813192086	0.06062101813858985	0.909536832298226																	0.909536832298226	793.2766464303247
1923	2012-09-15T14:50:56	36.23428300000001	-122.240517	CN12ID	13.761884662537293	0.6906475975019635	0.05757892267372596	0.8444143877245581																	0.8444143877245581	793.2837972325867
1924	2012-09-15T14:53:56	36.23425	-122.240483	CN12ID	14.242811987340325	0.7141480550199529	0.062770462490443	0.9364373960632928																	0.9364373960632928	793.2885736451316
1925	2012-09-15T14:56:56	36.233683	-122.24005	CN12ID	13.917355408412027	0.7125817940068899	0.06241589471529785	0.9043004033306598																	0.9043004033306598	793.3627039008328
1926	2012-09-15T14:59:56	36.233483	-122.239983	CN12ID	14.902634961628307	0.706370351291157	0.0610217186736748	0.959283761643072																	0.959283761643072	793.3857658007
1927	2012-09-15T15:02:57	36.23343300000001	-122.239983	CN12ID	13.260683218317828	0.7188583950308721	0.0638441355504299	0.8707976423200433																	0.8707976423200433	793.3913316556833
1928	2012-09-15T15:05:57	36.2336	-122.240083	CN12ID	12.776283714206953	0.7151936773626391	0.0630078122733158	0.8169527520507878																	0.8169527520507878	793.4119764832487
1929	2012-09-15T15:08:57	36.23385	-122.24025	CN12ID	14.66899228290678	0.7012503388972309	0.0598869697608557	0.9303214481160292																	0.9303214481160292	793.4435884320357
1930	2012-09-15T15:11:57	36.234117	-122.240417	CN12ID	13.245767589341204	0.705082708147212	0.06073529902168105	0.8366967291706382																	0.8366967291706382	793.4768784107644
1931	2012-09-15T15:14:58	36.234367	-122.240567	CN12ID	13.828287491043866	0.697692823784833	0.0591065602098515	0.8600015580726783																	0.8600015580726783	793.5077954885434
1932	2012-09-15T15:17:57	36.234117	-122.240383	CN12ID	14.257462389480965	0.7089459192711179	0.0615974695537864	0.9032562521526402																	0.9032562521526402	793.540159339648
1933	2012-09-15T15:20:58	36.233283	-122.239817	CN12ID	11.746851249903436	0.703286581891366	0.0603367325231131	0.7567014105641489																	0.7567014105641489	793.6459976901605
1934	2012-09-15T15:24:45	36.232333	-122.239117	CN12ID	13.607817909544769	0.708688439932833	0.0615396646739965	0.8751246169000007																	0.8751246169000007	793.7690175975255
1935	2012-09-15T15:27:45	36.231617	-122.238567	CN12ID	14.226052959279153	0.706370351291157	0.0610217186736748	0.919752726529696																	0.919752726529696	793.8627805994357
1936	2012-09-15T15:30:46	36.231683	-122.2386	CN12ID	12.363461360657912	0.717807120217196	0.0636035010247245	0.8048829641319011																	0.8048829641319011	793.8707025666162
1937	2012-09-15T15:33:46	36.232667	-122.239317	CN12ID	14.685762019047125	0.7154560193533365	0.0630673622771637	0.9601092981802312																	0.9601092981802312	793.9977576527882
1938	2012-09-15T15:36:46	36.233733	-122.240017	CN12ID	12.778746439921726	0.7007404891636421	0.0597748347178922	0.8134121724291776																	0.8134121724291776	794.1320397582433
1939	2012-09-15T15:39:46	36.23485	-122.24075	CN12ID	12.774044879155625	0.678054623518434	0.054909120383457	0.774240175762134																	0.774240175762134	794.2727252372905
1940	2012-09-15T15:42:47	36.235033	-122.240867	CN12ID	14.044161669336965	0.7110177673367375	0.0620630485678877	0.9091942255852336																	0.9091942255852336	794.2956455096968
1941	2012-09-15T15:45:47	36.235083	-122.240817	CN12ID	14.135841799451375	0.710498007762078	0.0619459513172329	0.8853643920314731																	0.8853643920314731	794.3027962831183
1942	2012-09-15T15:48:47	36.235217	-122.2407	CN12ID	13.297081601385393	0.709720729951645	0.0617714334700579	0.8693050034354687																	0.8693050034354687	794.3210407666838
1943	2012-09-15T15:51:47	36.235467	-122.240817	CN12ID	13.678536578888318	0.688157210254447	0.0570447991936439	0.8369654350669578																	0.8369654350669578	794.3507868162845
1944	2012-09-15T15:54:47	36.2355	-122.2409	CN12ID	12.52022715960816	0.6936583434966801	0.0582285535371471	0.7794320737848276																	0.7794320737848276	794.3590953874068
1945	2012-09-15T15:57:48	36.235533	-122.240883	CN12ID	14.45811788747188	0.7004863238179385	0.05971906659212135	0.9167942573610108																	0.9167942573610108	794.3630733529187
1946	2012-09-15T16:00:48	36.235517	-122.24085	CN12ID	12.700601313358849	0.687161853296424	0.056832030380145	0.7599457851464726																	0.7599457851464726	794.3665304553692
1947	2012-09-15T16:03:48	36.23565	-122.240783	CN12ID	12.668272325706079	0.693153515887844	0.0581194563311934	0.7883268201766672																	0.7883268201766672	794.3825111528192
1948	2012-09-15T16:06:48	36.235717	-122.240667	CN12ID	13.085085241441252	0.703543424789828	0.0603939175935667	0.8214922639851492																	0.8214922639851492	794.3953214997949
1949	2012-09-15T16:09:48	36.235767	-122.240467	CN12ID	13.361812310537578	0.702775699041636	0.0602238893691542	0.8336007011608632																	0.8336007011608632	794.4141217710746
1950	2012-09-15T16:12:48	36.23615	-122.241267	CN12ID	14.166968924470352	0.684190192338225	0.0562000056959881	0.867037189902201																	0.867037189902201	794.4976514724872
1951	2012-09-15T16:15:49	36.237833	-122.247233	CN12ID	12.896795274990232	0.671756070570315	0.05360283509643055	0.7565747151768473																	0.7565747151768473	795.0651318945186
1952	2012-09-15T16:18:49	36.23975	-122.254067	CN12ID	15.469942555498099	0.6722369695394406	0.0537017782570824	0.90084629875122																	0.90084629875122	795.7147641736285
1953	2012-09-15T16:21:49	36.24145	-122.2602	CN12ID	15.908932758335412	0.663387303265443	0.051896579118602015	0.8905572563590614																	0.8905572563590614	796.2970074812812
1954	2012-09-15T16:24:50	36.2433	-122.26705	CN12ID	17.332517751179545	0.659605832581098	0.0511370468403632	0.9614319953131432																	0.9614319953131432	796.945563480312
1955	2012-09-15T16:27:50	36.245217	-122.2742	CN12ID	16.402764058359757	0.661963963970736	0.0516100635160979	0.9389336743863708																	0.9389336743863708	797.6220147051395
1956	2012-09-15T16:30:50	36.247	-122.280367	CN12ID	16.15953869568957	0.685672249721116	0.0565148661594476	0.9641188016700856																	0.9641188016700856	798.2101620729027
1957	2012-09-15T16:33:50	36.249033	-122.287267	CN12ID	13.803698625300367	0.696681591752603	0.0588856251413402	0.8603387781225037																	0.8603387781225037	798.8696439038054
1958	2012-09-15T16:36:51	36.251083	-122.29435	CN12ID	9.566229694060533	0.7569782524219559	0.0729484439162938	0.6876607477846749																	0.6876607477846749	799.5452014550714
1959	2012-09-15T16:39:51	36.2528	-122.300433	CN12ID	14.014867280505307	0.716239629521136	0.0632457452385309	0.9208492330060136																	0.9208492330060136	800.1237487680897
1960	2012-09-15T16:42:51	36.254733	-122.307333	CN12ID	15.71554955447082	0.723616385845112	0.0649399892141187	1.0505721618765649																	1.0505721618765649	800.7794509498771
1961	2012-09-15T16:45:51	36.256717	-122.314367	CN12ID	16.802218050809504	0.727884904523015	0.0659329600133877	1.1423034876580191																	1.1423034876580191	801.4483653292253
1962	2012-09-15T16:48:51	36.258717	-122.3214	CN12ID	14.41542012766119	0.7324491049248331	0.06700505552185776	0.9887794279608658																	0.9887794279608658	802.1177700338943
1963	2012-09-15T16:51:52	36.260483	-122.327467	CN12ID	15.467880949144194	0.7327188983950681	0.0670686819940635	1.044297192977689																	1.044297192977689	802.6967407607046
1964	2012-09-15T16:54:52	36.262483	-122.3343	CN12ID	13.536323688038394	0.7564163201801429	0.0728086237030044	0.9823728999665976																	0.9823728999665976	803.3492145226165
1965	2012-09-15T16:57:52	36.264717	-122.3406	CN12ID	15.754778667191866	0.726283065626499	0.0655592928778761	1.0821361346004972																	1.0821361346004972	803.9669419549307
1966	2012-09-15T17:00:53	36.266867	-122.343817	CN12ID	16.524783851113966	0.7530480689103008	0.0719754227312298	1.1749490257498982																	1.1749490257498982	804.3419722108204
1967	2012-09-15T17:03:53	36.268867	-122.345717	CN12ID	16.225278032633927	0.7319101604959954	0.06687795410353213	1.1158804228867378																	1.1158804228867378	804.6224095743323
1968	2012-09-15T17:06:53	36.26885	-122.3455	CN12ID	16.626399206300267	0.7403263432236241	0.0688800110570695	1.174594703270373																	1.174594703270373	804.6419769182097
1969	2012-09-15T17:09:53	36.2697	-122.345767	CN12ID	16.77430505479536	0.7249497306776675	0.06524932880995715	1.1409071590491433																	1.1409071590491433	804.7395836800539
1970	2012-09-15T17:12:53	36.271833	-122.34695	CN12ID	15.665558035869465	0.7458219087753459	0.0702067846852758	1.1119452995099042																	1.1119452995099042	804.9996792913513
1971	2012-09-15T17:15:53	36.274033	-122.348167	CN12ID	15.830071150690724	0.7319101604959954	0.06687795410353213	1.1014148669664583																	1.1014148669664583	805.2678279535797
1972	2012-09-15T17:30:30	36.28158300000001	-122.3517	CN12ID	11.426088093376794	0.755290370815458	0.07252971013189549	0.8221022372765779																	0.8221022372765779	806.1660851078125
1973	2012-09-15T17:33:31	36.2816	-122.351383	CN12ID	12.597907943060779	0.7547284026720391	0.0723905026802583	0.914631404383256																	0.914631404383256	806.1945939061612
1974	2012-09-15T17:36:31	36.281467	-122.351017	CN12ID	12.863290444156293	0.7452702519848341	0.0700730844021202	0.9243203233957126																	0.9243203233957126	806.2306196262443
1975	2012-09-15T17:39:31	36.2813	-122.35045	CN12ID	13.787818631035426	0.751931692687565	0.0717003862012885	0.99675075913938																	0.99675075913938	806.2847891314365
1976	2012-09-15T17:42:31	36.281283	-122.349967	CN12ID	13.583695557183836	0.7614930614852979	0.074076155245185	1.0024672607705902																	1.0024672607705902	806.3281724836786
1977	2012-09-15T17:45:31	36.281533	-122.34965	CN12ID	12.445653129954211	0.744170876577718	0.0698066382969442	0.8641860633440531																	0.8641860633440531	806.3679674932692
1978	2012-09-15T17:48:32	36.281467	-122.349133	CN12ID	12.615787155488167	0.7425199762955742	0.0694078966431343	0.8803007284868687																	0.8803007284868687	806.4149385614293
1979	2012-09-15T17:51:32	36.281533	-122.348667	CN12ID	13.51111388552794	0.7626346023597805	0.0743645405716036	1.0016252222475917																	1.0016252222475917	806.4573955150651
1980	2012-09-15T17:54:32	36.28185	-122.348467	CN12ID	13.381552997989175	0.7569785409587405	0.07294858610721824	0.9632850920199141																	0.9632850920199141	806.4969846729969
1981	2012-09-15T17:57:32	36.282017	-122.3482	CN12ID	12.795186424358757	0.7597988376743435	0.07365257140328174	0.9111323181845086																	0.9111323181845086	806.5273099737929
1982	2012-09-15T18:00:33	36.282083	-122.347733	CN12ID	11.65358265201704	0.7609266321156221	0.0739343028613631	0.8455684416703875																	0.8455684416703875	806.5698550205362
1983	2012-09-15T18:03:33	36.281817	-122.347267	CN12ID	13.283669005485358	0.759235424854349	0.0735107694176689	0.9756541699048829																	0.9756541699048829	806.6210933668092
1984	2012-09-15T18:06:33	36.282	-122.346967	CN12ID	13.76679672249753	0.7422449892564029	0.06934161337866776	0.9704235541722988																	0.9704235541722988	806.6548525509328
1985	2012-09-15T18:09:33	36.282133	-122.3467	CN12ID	14.174966778766295	0.7547284026720391	0.0723905026802583	1.0394051594868003																	1.0394051594868003	806.6830168660472
1986	2012-09-15T18:12:33	36.282133	-122.346267	CN12ID	13.542815921295812	0.7626273103964549	0.0743613962299718	1.006395626511008																	1.006395626511008	806.7218717508632
1987	2012-09-15T18:15:34	36.282283	-122.345917	CN12ID	13.076276199692098	0.7463744078800172	0.07034101362095599	0.9485100608395935																	0.9485100608395935	806.7574414477513
1988	2012-09-15T18:18:34	36.282533	-122.345683	CN12ID	14.057421342469327	0.751931692687565	0.0717003862012885	0.9929938766814044																	0.9929938766814044	806.7923036424374
1989	2012-09-15T18:21:34	36.282483	-122.34525	CN12ID	13.655973864170578	0.755290370815458	0.07252971013189549	0.9982735140933487																	0.9982735140933487	806.8315549648194
1990	2012-09-15T18:24:34	36.282583	-122.344983	CN12ID	13.20489361341002	0.7547284026720391	0.0723905026802583	0.9765130328385221																	0.9765130328385221	806.8579735863925
1991	2012-09-15T18:27:35	36.28243300000001	-122.344467	CN12ID	13.75605108482388	0.738146187922434	0.06835791173351745	0.9635797032084564																	0.9635797032084564	806.907194914166
1992	2012-09-15T18:30:35	36.282417	-122.34415	CN12ID	13.093598128560913	0.732179311454598	0.066941429049652	0.8905868660193644																	0.8905868660193644	806.9356962366237
1993	2012-09-15T18:33:35	36.282317	-122.343833	CN12ID	12.453019944431492	0.7609266321156221	0.0739343028613631	0.9022204820846628																	0.9022204820846628	806.9662424201518
1994	2012-09-15T18:36:35	36.282333	-122.343667	CN12ID	12.373452412234338	0.7677692007918729	0.0756617843448254	0.9121989625382779																	0.9121989625382779	806.9812443539407
1995	2012-09-15T18:39:35	36.282383	-122.343433	CN12ID	12.84387647823011	0.7541684412168291	0.0722517923136518	0.9417685576118486																	0.9417685576118486	807.0029672308739
1996	2012-09-15T18:42:36	36.282417	-122.343117	CN12ID	13.772166781179257	0.7586698120056379	0.0733697618645365	1.026655623518682																	1.026655623518682	807.0315745940685
1997	2012-09-15T18:45:36	36.282583	-122.342817	CN12ID	13.110243891555195	0.7654787025939169	0.0750808728052008	0.9664245151994136																	0.9664245151994136	807.0642265890857
1998	2012-09-15T18:48:36	36.282617	-122.34255	CN12ID	12.074928686304483	0.7614930614852979	0.074076155245185	0.8927949000953056																	0.8927949000953056	807.0884825612094
[truncated: 1,589 more rows]
