# Supplementary material for: Understanding opposing predictions of Prochlorococcus in a changing climate
Source: Nat Commun. 2023 Mar 15;14:1445. doi: 10.1038/s41467-023-36928-9 (PMC10017810; doi:10.1038/s41467-023-36928-9)
Supplement: Supplementary file 4 — Supplementary Code [file 41467_2023_36928_MOESM4_ESM.zip › Supplemental Code/Cruises/CN13ID.csv]

	time	lat	lon	cruise	prochloro_abundance	prochloro_diameter	prochloro_carbon_content	prochloro_biomass	synecho_abundance	synecho_diameter	synecho_carbon_content	synecho_biomass	croco_abundance	croco_diameter	croco_carbon_content	croco_biomass	picoeuk_abundance	picoeuk_diameter	picoeuk_carbon_content	picoeuk_biomass	unknown_abundance	unknown_diameter	unknown_carbon_content	unknown_biomass	total_biomass	distance
0	2013-10-08T18:30:41	36.7838	-121.9291	CN13ID	8.162743627000001	0.692399875	0.057956589	0.48952799799999996																	0.48952799799999996	0.0
1	2013-10-08T18:33:41	36.7828	-121.9383	CN13ID	9.528040608	0.68369685	0.056095694	0.602777928																	0.602777928	0.82774092
2	2013-10-08T18:36:42	36.7817	-121.9475	CN13ID	10.77778064	0.659605833	0.051137047000000005	0.6429503010000001																	0.6429503010000001	1.6570633419999998
3	2013-10-08T18:39:42	36.7806	-121.9569	CN13ID	10.55670829	0.653996905	0.050022559	0.603344588																	0.603344588	2.504037474
4	2013-10-08T18:42:42	36.7796	-121.9662	CN13ID	9.565892304	0.6308093539999999	0.045574199	0.513585842																	0.513585842	3.3406480289999996
5	2013-10-08T18:45:42	36.7786	-121.9756	CN13ID	8.08303337	0.641135245	0.047523833	0.448613926																	0.448613926	4.186106805
6	2013-10-08T18:48:42	36.7776	-121.9851	CN13ID	12.97858191	0.593658174	0.038967696	0.6217751420000001																	0.6217751420000001	5.040415665
7	2013-10-08T18:51:43	36.7766	-121.9945	CN13ID	15.68916226	0.575914445	0.03603326	0.705842799																	0.705842799	5.885896118
8	2013-10-08T18:54:43	36.7762	-122.00399999999999	CN13ID	17.98455389	0.582091116	0.037038842999999995	0.7937830790000001																	0.7937830790000001	6.734109885
9	2013-10-08T18:57:43	36.7761	-122.0118	CN13ID	18.36784664	0.575914445	0.03603326	0.8231260840000001																	0.8231260840000001	7.429669143
10	2013-10-08T19:00:44	36.775999999999996	-122.0159	CN13ID	17.93525378	0.5725679020000001	0.035495677	0.794647597																	0.794647597	7.795406719
11	2013-10-08T19:03:44	36.7762	-122.0158	CN13ID	17.413427300000002	0.5802955360000001	0.036744839	0.781404042																	0.781404042	7.819389215
12	2013-10-08T19:06:44	36.7761	-122.0158	CN13ID	22.60477062	0.573749455	0.035684849	0.999731028																	0.999731028	7.830520925
13	2013-10-08T19:18:45	36.775999999999996	-122.0161	CN13ID	26.14667928	0.580097318	0.036712414	1.195191576																	1.195191576	7.859493636
14	2013-10-08T21:32:34	36.7184	-122.1569	CN13ID	6.286276088999999	0.663149514	0.051848713	0.374484324																	0.374484324	21.9604573
15	2013-10-08T21:44:35	36.7033	-122.1932	CN13ID	7.8420781889999995	0.616171181	0.0428959	0.41791875700000003																	0.41791875700000003	25.60996122
16	2013-10-08T21:47:35	36.6995	-122.2024	CN13ID	8.933346986	0.592015219	0.038689989	0.455212601																	0.455212601	26.53361381
17	2013-10-08T21:50:36	36.6957	-122.2116	CN13ID	7.441203156	0.631698794	0.045740067	0.414393794																	0.414393794	27.45730248
18	2013-10-08T21:53:36	36.6922	-122.2208	CN13ID	7.638284752000001	0.64637386	0.048532217	0.42720642799999997																	0.42720642799999997	28.36621799
19	2013-10-08T21:58:32	36.6865	-122.2359	CN13ID	8.245318901000001	0.601529967	0.040314887	0.394955491																	0.394955491	29.85597817
20	2013-10-08T22:04:32	36.679	-122.2565	CN13ID	8.291479471	0.620706169	0.043714688	0.437423964																	0.437423964	31.87560841
21	2013-10-08T22:07:32	36.6755	-122.2659	CN13ID	8.553415158	0.595719821	0.039317796	0.421998136																	0.421998136	32.80084926
22	2013-10-08T22:10:32	36.672	-122.2753	CN13ID	8.418527362999999	0.605728112	0.041044807	0.42682593799999996																	0.42682593799999996	33.72612475
23	2013-10-08T22:13:33	36.6685	-122.2847	CN13ID	7.67535539	0.599440355	0.039954558	0.37297669899999997																	0.37297669899999997	34.65143486
24	2013-10-08T22:16:33	36.665	-122.2941	CN13ID	7.580164094	0.5847074179999999	0.037469986000000004	0.35452488200000004																	0.35452488200000004	35.57677959
25	2013-10-08T22:19:33	36.6614	-122.3036	CN13ID	8.961875912	0.58349986	0.037270597999999995	0.416567774																	0.416567774	36.51496699
26	2013-10-08T22:22:33	36.6579	-122.3131	CN13ID	8.558911234	0.589974703	0.038346871	0.416398445																	0.416398445	37.44848936
27	2013-10-08T22:25:33	36.6545	-122.3227	CN13ID	10.15778552	0.6176781579999999	0.043166637	0.508956384																	0.508956384	38.38561817
28	2013-10-08T22:28:34	36.650999999999996	-122.3322	CN13ID	9.077302484	0.594481395	0.039107317999999995	0.42641285700000003																	0.42641285700000003	39.31920964
29	2013-10-08T22:31:34	36.6476	-122.3417	CN13ID	9.401011105	0.596543884	0.039458473	0.43327675299999996																	0.43327675299999996	40.24824537
30	2013-10-08T22:34:34	36.6441	-122.3512	CN13ID	10.89824903	0.599440355	0.039954558	0.504029273																	0.504029273	41.18190592
31	2013-10-08T22:37:35	36.6406	-122.3608	CN13ID	10.22526932	0.58189068	0.037005876	0.46975190200000005																	0.46975190200000005	42.12372594
32	2013-10-08T22:40:35	36.6372	-122.3701	CN13ID	9.667248231	0.601949871	0.040387493	0.468951435																	0.468951435	43.03658014
33	2013-10-08T22:43:35	36.6336	-122.3794	CN13ID	11.42028324	0.593658174	0.038967696	0.554778517																	0.554778517	43.95892151
34	2013-10-08T22:46:35	36.63	-122.3886	CN13ID	10.66169318	0.597781464	0.039669814	0.5180805239999999																	0.5180805239999999	44.87326018
35	2013-10-08T22:49:35	36.6264	-122.3978	CN13ID	11.75325774	0.6078410870000001	0.04141522	0.5778466560000001																	0.5778466560000001	45.78763336
36	2013-10-08T22:52:36	36.6227	-122.4068	CN13ID	12.50726103	0.604881688	0.040896971000000004	0.6110141																	0.6110141	46.69103563
37	2013-10-08T22:58:36	36.6199	-122.415	CN13ID	12.40786708	0.601110566	0.040242431	0.6185098760000001																	0.6185098760000001	47.48719275
38	2013-10-08T23:01:36	36.6199	-122.415	CN13ID	15.18994513	0.611235474	0.042014537000000005	0.774453994																	0.774453994	47.48719275
39	2013-10-08T23:04:36	36.6199	-122.415	CN13ID	13.12947337	0.6176781579999999	0.043166637	0.6750671429999999																	0.6750671429999999	47.48719275
40	2013-10-08T23:07:37	36.62	-122.4149	CN13ID	14.72458738	0.597781464	0.039669814	0.697820433																	0.697820433	47.50146646
41	2013-10-08T23:10:37	36.62	-122.4149	CN13ID	12.77889436	0.5975747060000001	0.039634482	0.601310661																	0.601310661	47.50146646
42	2013-10-08T23:13:37	36.62	-122.4149	CN13ID	13.18040636	0.601949871	0.040387493	0.653033513																	0.653033513	47.50146646
43	2013-10-08T23:16:37	36.62	-122.415	CN13ID	12.96894118	0.587948873	0.038008076	0.605695365																	0.605695365	47.51040087
44	2013-10-08T23:19:38	36.62	-122.4149	CN13ID	12.18227648	0.5883521979999999	0.03807551	0.572092276																	0.572092276	47.51933529
45	2013-10-08T23:22:38	36.62	-122.4149	CN13ID	12.26412637	0.614663417	0.042625345999999995	0.609619592																	0.609619592	47.51933529
46	2013-10-08T23:25:38	36.62	-122.415	CN13ID	13.64570623	0.595306027	0.039247469	0.646524057																	0.646524057	47.5282697
47	2013-10-08T23:28:38	36.62	-122.415	CN13ID	13.36328627	0.61423335	0.042548247000000004	0.667604691																	0.667604691	47.5282697
48	2013-10-08T23:37:39	36.62	-122.415	CN13ID	14.72585143	0.608688071	0.041564127	0.732815419																	0.732815419	47.5282697
49	2013-10-08T23:40:39	36.62	-122.415	CN13ID	14.593183100000001	0.604883937	0.040897497000000005	0.7179836409999999																	0.7179836409999999	47.5282697
50	2013-10-09T00:00:21	36.6097	-122.4354	CN13ID	11.71728535	0.6622006220000001	0.051657702	0.699804077																	0.699804077	49.68163986
51	2013-10-09T00:03:21	36.6058	-122.4434	CN13ID	18.60406543	0.631477058	0.045698745	1.023652697																	1.023652697	50.51800642
52	2013-10-09T00:06:21	36.602	-122.4514	CN13ID	17.48558876	0.638872335	0.047092282	0.9847102040000001																	0.9847102040000001	51.34868
53	2013-10-09T00:09:21	36.5981	-122.4593	CN13ID	14.35910489	0.624196184	0.044351697	0.81222341																	0.81222341	52.17748186
54	2013-10-09T00:12:22	36.5942	-122.4671	CN13ID	14.25667308	0.629487425	0.045328798	0.828695593																	0.828695593	52.99871437
55	2013-10-09T00:15:22	36.5904	-122.4748	CN13ID	16.06011689	0.658667541	0.050949398	0.986521924																	0.986521924	53.80651898
56	2013-10-09T00:18:22	36.5867	-122.4826	CN13ID	18.40641907	0.657028869	0.050623254000000006	1.115404468																	1.115404468	54.61626183
57	2013-10-09T00:21:22	36.5829	-122.4904	CN13ID	18.21556051	0.670793667	0.053404974	1.155453195																	1.155453195	55.43175207
58	2013-10-09T00:24:23	36.5791	-122.4983	CN13ID	16.11788532	0.68965247	0.05736503900000001	1.0527388709999999																	1.0527388709999999	56.25492715
59	2013-10-09T00:27:23	36.5753	-122.5062	CN13ID	14.66305053	0.645685786	0.04839895599999999	0.905043285																	0.905043285	57.07813203
60	2013-10-09T00:30:23	36.5715	-122.514	CN13ID	12.27691182	0.636173064	0.046580570999999994	0.731495969																	0.731495969	57.8937103
61	2013-10-09T00:33:23	36.5677	-122.5219	CN13ID	13.13602587	0.62375857	0.044271414	0.7548522559999999																	0.7548522559999999	58.71697481
62	2013-10-09T00:36:24	36.564	-122.5298	CN13ID	12.55245738	0.6308093539999999	0.045574199	0.71224085																	0.71224085	59.5346051
63	2013-10-09T00:39:24	36.5602	-122.5377	CN13ID	11.63298772	0.601111065	0.040242517	0.605925543																	0.605925543	60.35792845
64	2013-10-09T00:42:24	36.5564	-122.5456	CN13ID	11.58917032	0.605304396	0.040970801	0.620847614																	0.620847614	61.1812816
65	2013-10-09T00:45:24	36.5525	-122.5535	CN13ID	13.1194519	0.62551321	0.044593312	0.671602245																	0.671602245	62.01043877
66	2013-10-09T00:48:24	36.5487	-122.5614	CN13ID	13.81932092	0.611023131	0.04197695	0.7159635040000001																	0.7159635040000001	62.83385231
67	2013-10-09T00:51:25	36.5449	-122.5693	CN13ID	13.74087887	0.61509408	0.042702131	0.7229648470000001																	0.7229648470000001	63.65729566
68	2013-10-09T00:54:25	36.5412	-122.5773	CN13ID	12.01826071	0.6281603889999999	0.04508199	0.633344262																	0.633344262	64.48284459999999
69	2013-10-09T00:57:25	36.5374	-122.5853	CN13ID	13.15940604	0.609534059	0.041713508999999996	0.681973246																	0.681973246	65.31403311
70	2013-10-09T01:00:25	36.5336	-122.5934	CN13ID	12.48341753	0.6330349989999999	0.045990215	0.686244565																	0.686244565	66.15296364
71	2013-10-09T01:03:26	36.5296	-122.6015	CN13ID	12.80737444	0.628159999	0.045081908	0.672788306																	0.672788306	67.00336831
72	2013-10-09T01:06:26	36.5257	-122.6096	CN13ID	11.50003197	0.6400047520000001	0.04730849	0.614706755																	0.614706755	67.84802946
73	2013-10-09T01:09:26	36.5219	-122.6178	CN13ID	12.08517698	0.631699352	0.045740425999999994	0.661406933																	0.661406933	68.6947921
74	2013-10-09T01:12:26	36.5181	-122.626	CN13ID	11.39130624	0.656328372	0.050483912	0.612769225																	0.612769225	69.54158596
75	2013-10-09T01:33:28	36.4896	-122.6847	CN13ID	11.23518418	0.632813237	0.045948632999999996	0.578282146																	0.578282146	75.67775841
76	2013-10-09T01:36:28	36.4856	-122.6926	CN13ID	13.09683568	0.626393431	0.044755620999999995	0.686131425																	0.686131425	76.51331449
77	2013-10-09T04:38:13	36.3744	-123.0003	CN13ID	66.30793137	0.737600303	0.068227595	4.87871895																	4.87871895	106.7244625
78	2013-10-09T04:41:13	36.3736	-123.0058	CN13ID	62.66217721	0.7289551870000001	0.066183465	4.461830991999999																	4.461830991999999	107.225398
79	2013-10-09T04:44:13	36.3727	-123.0113	CN13ID	65.17749651	0.727349685	0.065808107	4.604563573																	4.604563573	107.72843710000001
80	2013-10-09T04:47:13	36.3718	-123.0168	CN13ID	64.33944026	0.7262830659999999	0.065559293	4.48871548																	4.48871548	108.2314818
81	2013-10-09T04:50:13	36.371	-123.0221	CN13ID	66.03260420000001	0.7214998909999999	0.064451206	4.5394090160000005																	4.5394090160000005	108.7148033
82	2013-10-09T04:53:14	36.3703	-123.0275	CN13ID	66.78986452	0.714148055	0.062770462	4.478464391																	4.478464391	109.20504979999998
83	2013-10-09T04:56:14	36.3697	-123.0329	CN13ID	67.6268042	0.71258117	0.062415754000000004	4.49330149																	4.49330149	109.69365459999999
84	2013-10-09T04:59:14	36.3692	-123.0382	CN13ID	69.64138421	0.7063703509999999	0.061021719	4.523614332																	4.523614332	110.17196229999999
85	2013-10-09T05:02:14	36.3687	-123.0437	CN13ID	74.70548003	0.705856723	0.060907197999999996	4.853364003																	4.853364003	110.66808259999999
86	2013-10-09T05:05:15	36.3682	-123.04899999999999	CN13ID	75.57394423	0.704825113	0.06067809	4.8634036510000005																	4.8634036510000005	111.14639640000001
87	2013-10-09T05:08:15	36.3677	-123.0543	CN13ID	73.03057517	0.704311151	0.060563945999999994	4.68319925																	4.68319925	111.6247133
88	2013-10-09T05:11:15	36.3672	-123.0598	CN13ID	68.58988225	0.7063703509999999	0.061021719	4.453859416																	4.453859416	112.1208429
89	2013-10-09T05:14:15	36.3665	-123.065	CN13ID	67.7352938	0.7063703509999999	0.061021719	4.36836427																	4.36836427	112.59342190000001
90	2013-10-09T05:17:16	36.3659	-123.0705	CN13ID	65.75253956	0.704311151	0.060563945999999994	4.241551966																	4.241551966	113.09093130000001
91	2013-10-09T05:20:16	36.3652	-123.0758	CN13ID	64.80240211	0.70175758	0.059999009000000006	4.1432834960000005																	4.1432834960000005	113.57236129999998
92	2013-10-09T05:23:16	36.3645	-123.0809	CN13ID	67.68760784	0.692147465	0.057902040999999994	4.162946197																	4.162946197	114.0361133
93	2013-10-09T05:26:16	36.3638	-123.0861	CN13ID	68.83905379	0.6911460509999999	0.057686056	4.208166868999999																	4.208166868999999	114.50870819999999
94	2013-10-09T05:29:16	36.363	-123.0913	CN13ID	68.29088367	0.68815721	0.05704479900000001	4.1118513430000005																	4.1118513430000005	114.98326999999999
95	2013-10-09T05:32:17	36.3623	-123.0967	CN13ID	70.28377223	0.687658938	0.056938288	4.2331677																	4.2331677	115.4735656
96	2013-10-09T05:35:17	36.3616	-123.1019	CN13ID	70.44562071	0.691646235	0.057793721	4.321037868																	4.321037868	115.94617360000001
97	2013-10-09T05:38:17	36.3601	-123.1071	CN13ID	67.68362629	0.687658938	0.056938288	4.11845309																	4.11845309	116.44132350000001
98	2013-10-09T05:41:17	36.3548	-123.1103	CN13ID	68.65416395	0.6906470029999999	0.057578795	4.228282785																	4.228282785	117.0973514
99	2013-10-09T05:44:17	36.3481	-123.1128	CN13ID	69.16353840000001	0.6906470029999999	0.057578795	4.2739783860000005																	4.2739783860000005	117.8761269
100	2013-10-09T05:47:18	36.3416	-123.1153	CN13ID	65.98851029	0.694663762	0.058446725	4.088293396																	4.088293396	118.63361359999999
101	2013-10-09T05:50:18	36.3351	-123.1177	CN13ID	68.84374051	0.692649891	0.058010619000000006	4.283842462																	4.283842462	119.38850079999999
102	2013-10-09T05:53:18	36.3285	-123.1201	CN13ID	70.11766526	0.692649891	0.058010619000000006	4.339884125																	4.339884125	120.15406940000001
103	2013-10-09T05:56:18	36.3218	-123.1226	CN13ID	69.80389721	0.690149144	0.05747179	4.286670897																	4.286670897	120.93286670000002
104	2013-10-09T05:59:19	36.3151	-123.125	CN13ID	67.68550188	0.68965247	0.05736503900000001	4.136736363																	4.136736363	121.70913459999998
105	2013-10-09T06:02:19	36.3085	-123.1275	CN13ID	67.93290621	0.694663762	0.058446725	4.208088861																	4.208088861	122.4772893
106	2013-10-09T06:05:19	36.302	-123.1299	CN13ID	68.35348656	0.687161853	0.05683203	4.154611185																	4.154611185	123.23220259999998
107	2013-10-09T06:08:19	36.2958	-123.1322	CN13ID	68.08061009999999	0.6891569790000001	0.057258542999999995	4.156834882																	4.156834882	123.95255459999998
108	2013-10-09T06:11:20	36.2929	-123.1339	CN13ID	68.68110738	0.6891569790000001	0.057258542999999995	4.242862015																	4.242862015	124.3095926
109	2013-10-09T06:14:20	36.2913	-123.1338	CN13ID	70.39425237	0.690149144	0.05747179	4.292136424																	4.292136424	124.48792579999999
110	2013-10-09T06:17:20	36.2907	-123.1346	CN13ID	71.71847089	0.6911460509999999	0.057686056	4.3920009680000005																	4.3920009680000005	124.5859726
111	2013-10-09T06:20:20	36.2903	-123.135	CN13ID	70.20569879	0.6906470029999999	0.057578795	4.322316533																	4.322316533	124.6431628
112	2013-10-09T06:23:21	36.2901	-123.135	CN13ID	72.15068654	0.68965247	0.05736503900000001	4.388775217																	4.388775217	124.66542630000001
113	2013-10-09T06:26:21	36.29	-123.1351	CN13ID	69.67338247	0.68815721	0.05704479900000001	4.242590809																	4.242590809	124.67972379999999
114	2013-10-09T06:32:21	36.2898	-123.1352	CN13ID	69.04298672	0.68567225	0.056514866	4.180853601																	4.180853601	124.70372730000001
115	2013-10-09T06:35:21	36.2897	-123.1354	CN13ID	69.52157233	0.682711926	0.055887442999999995	4.154423877																	4.154423877	124.7248446
116	2013-10-09T06:38:22	36.2896	-123.1354	CN13ID	68.9032407	0.683696262	0.05609557	4.1299695210000005																	4.1299695210000005	124.7359763
117	2013-10-09T06:41:22	36.2896	-123.1355	CN13ID	69.03980545	0.6768361479999999	0.054654836	4.0863027380000005																	4.0863027380000005	124.74494890000001
118	2013-10-09T06:44:22	36.2895	-123.1355	CN13ID	68.44859499	0.679770214	0.055268039000000005	4.086056317																	4.086056317	124.75608059999999
119	2013-10-09T06:47:22	36.2895	-123.1358	CN13ID	67.31606368	0.6807478309999999	0.05547362	3.9870929669999997																	3.9870929669999997	124.7829983
120	2013-10-09T06:50:22	36.2894	-123.1357	CN13ID	69.62833454	0.68173012	0.055680184	4.162738472																	4.162738472	124.79729590000001
121	2013-10-09T06:53:23	36.2893	-123.1356	CN13ID	70.77620967	0.676350345	0.054553787	4.151365603																	4.151365603	124.8115935
122	2013-10-09T06:56:23	36.2893	-123.13600000000001	CN13ID	67.53495413	0.674412635	0.054151387999999995	3.9718719160000004																	3.9718719160000004	124.84748390000001
123	2013-10-09T06:59:23	36.2893	-123.1362	CN13ID	70.07913032	0.673443549	0.05395091	4.110550276000001																	4.110550276000001	124.8654291
124	2013-10-09T07:02:23	36.2893	-123.1363	CN13ID	68.0605913	0.678298851	0.054960199	4.013732705																	4.013732705	124.87440169999999
125	2013-10-09T07:05:23	36.2893	-123.1362	CN13ID	68.68346398	0.678298851	0.054960199	4.0291856489999995																	4.0291856489999995	124.8833743
126	2013-10-09T07:08:24	36.2894	-123.1362	CN13ID	68.89835648	0.674898914	0.054251985999999995	4.02824627																	4.02824627	124.894506
127	2013-10-09T07:11:24	36.2895	-123.1365	CN13ID	68.37637578	0.669107849	0.053059355999999995	3.9284340980000003																	3.9284340980000003	124.92363459999999
128	2013-10-09T07:14:24	36.2916	-123.1409	CN13ID	69.11589075	0.6715141859999999	0.053553067999999995	4.012802355																	4.012802355	125.3824415
129	2013-10-09T07:20:53	36.2959	-123.1497	CN13ID	68.14188142	0.673443549	0.05395091	3.9830211139999996																	3.9830211139999996	126.30574909999999
130	2013-10-09T07:23:54	36.2982	-123.1545	CN13ID	72.42315605	0.670073147	0.05325687900000001	4.138090759																	4.138090759	126.80675120000001
131	2013-10-09T07:26:54	36.3002	-123.1592	CN13ID	76.27570337	0.661020105	0.051420187	4.280456587																	4.280456587	127.2835758
132	2013-10-09T07:29:54	36.3023	-123.1643	CN13ID	77.53671624	0.654927768	0.05020655	4.254795948																	4.254795948	127.7973676
133	2013-10-09T07:32:54	36.3038	-123.1701	CN13ID	78.95238533	0.659605833	0.051137047000000005	4.3563230289999995																	4.3563230289999995	128.3438219
134	2013-10-09T07:35:54	36.3054	-123.1761	CN13ID	77.57334663	0.659605833	0.051137047000000005	4.271726698999999																	4.271726698999999	128.9107744
135	2013-10-09T07:38:55	36.3072	-123.182	CN13ID	77.91906393	0.651210186	0.049474619000000004	4.188723528																	4.188723528	129.47670060000002
136	2013-10-09T07:41:55	36.3089	-123.1878	CN13ID	78.14624527	0.6484412820000001	0.048933708	4.144382877																	4.144382877	130.0303323
137	2013-10-09T07:44:55	36.3113	-123.1928	CN13ID	76.52182753	0.651210186	0.049474619000000004	4.136524995																	4.136524995	130.55238229999998
138	2013-10-09T07:47:55	36.3138	-123.1973	CN13ID	75.23044136	0.650285917	0.04929357400000001	4.0249301289999995																	4.0249301289999995	131.042665
139	2013-10-09T07:50:56	36.3156	-123.2017	CN13ID	74.64751004	0.647062336	0.04866561	3.957548642																	3.957548642	131.4852814
140	2013-10-09T07:53:56	36.3109	-123.2056	CN13ID	75.51424784	0.647062336	0.04866561	4.008575331																	4.008575331	132.11464990000002
141	2013-10-09T07:56:56	36.3055	-123.2096	CN13ID	72.81105816	0.641135522	0.047523777	3.802612284																	3.802612284	132.81471090000002
142	2013-10-09T07:59:57	36.3002	-123.2136	CN13ID	73.46211098	0.6402282420000001	0.04735059	3.793135913																	3.793135913	133.50525
143	2013-10-09T08:02:57	36.2948	-123.2177	CN13ID	71.09323771	0.642496731	0.047784651	3.7071305310000002																	3.7071305310000002	134.2099772
144	2013-10-09T08:05:57	36.2897	-123.2215	CN13ID	70.18026334	0.642496731	0.047784651	3.6530472410000003																	3.6530472410000003	134.87220580000002
145	2013-10-09T08:08:57	36.2844	-123.2257	CN13ID	70.71270625	0.637071045	0.046750482	3.65018158																	3.65018158	135.57227749999998
146	2013-10-09T08:11:58	36.2792	-123.2298	CN13ID	71.31119956	0.640682313	0.047437137000000004	3.720909318																	3.720909318	136.2581528
147	2013-10-09T08:14:58	36.2731	-123.2345	CN13ID	71.27602406	0.635722628	0.046495648	3.648251686																	3.648251686	137.05752030000002
148	2013-10-09T08:17:58	36.2676	-123.2381	CN13ID	71.57265445	0.638872509	0.047092181	3.697069001																	3.697069001	137.7497854
149	2013-10-09T08:26:59	36.2506	-123.2471	CN13ID	70.68951205	0.638421327	0.047006452000000004	3.685365598																	3.685365598	139.8073949
150	2013-10-09T08:29:59	36.2448	-123.2501	CN13ID	70.88091961	0.642952636	0.047872024000000006	3.718726377																	3.718726377	140.50695469999997
151	2013-10-09T08:33:00	36.239000000000004	-123.25299999999999	CN13ID	76.01022651	0.6402282420000001	0.04735059	3.9501822030000002																	3.9501822030000002	141.2031148
152	2013-10-09T08:45:53	36.2143	-123.2658	CN13ID	70.31877634	0.6484412820000001	0.048933708	3.761189017																	3.761189017	144.18322859999998
153	2013-10-09T08:48:53	36.2087	-123.2687	CN13ID	71.39835664	0.6466022570000001	0.04857647	3.795619232																	3.795619232	144.85883130000002
154	2013-10-09T08:51:53	36.2029	-123.2717	CN13ID	72.72523003	0.642952636	0.047872024000000006	3.827408159																	3.827408159	145.5584466
155	2013-10-09T08:54:53	36.1972	-123.2747	CN13ID	75.10228367	0.642041912	0.047697485	3.9390038639999996																	3.9390038639999996	146.2478101
156	2013-10-09T08:57:54	36.1916	-123.2776	CN13ID	74.8029552	0.638421327	0.047006452000000004	3.880679775																	3.880679775	146.92343480000002
157	2013-10-09T09:00:54	36.1858	-123.2808	CN13ID	75.37319323	0.6434067929999999	0.047959373	3.941693113																	3.941693113	147.6301893
158	2013-10-09T09:03:54	36.1801	-123.2839	CN13ID	75.95474449	0.641135522	0.047523777	3.966995346																	3.966995346	148.3231381
159	2013-10-09T09:06:54	36.1743	-123.2871	CN13ID	76.85678509	0.6393233429999999	0.047178112	3.9449025310000003																	3.9449025310000003	149.0299098
160	2013-10-09T09:09:54	36.1687	-123.2902	CN13ID	78.14609145	0.638872509	0.047092181	3.995941536																	3.995941536	149.712697
161	2013-10-09T09:12:55	36.1628	-123.2934	CN13ID	76.97609565	0.638872509	0.047092181	3.952181333																	3.952181333	150.4296688
162	2013-10-09T09:15:55	36.1569	-123.2966	CN13ID	73.98116861	0.63797016	0.046920925	3.8029395289999997																	3.8029395289999997	151.14664919999998
163	2013-10-09T09:18:55	36.150999999999996	-123.2997	CN13ID	72.21339668	0.642496731	0.047784651	3.7408991560000002																	3.7408991560000002	151.8600802
164	2013-10-09T09:21:56	36.1451	-123.3029	CN13ID	70.17569317	0.637520066	0.046835602000000004	3.5880210210000003																	3.5880210210000003	152.5770779
165	2013-10-09T09:27:56	36.1338	-123.3094	CN13ID	71.70495924	0.62551321	0.044593312	3.5562256039999998																	3.5562256039999998	153.96406000000002
166	2013-10-09T09:30:56	36.1282	-123.3126	CN13ID	69.95123139	0.635722628	0.046495648	3.601071675																	3.601071675	154.6506247
167	2013-10-09T09:33:56	36.1225	-123.3158	CN13ID	72.16038354	0.631253544	0.045657034000000006	3.6423966310000004																	3.6423966310000004	155.3473208
168	2013-10-09T09:36:56	36.1168	-123.319	CN13ID	72.61874388	0.629039994	0.045245122	3.642027367																	3.642027367	156.04402549999998
169	2013-10-09T09:39:57	36.111	-123.3223	CN13ID	74.28246744	0.62551321	0.044593312	3.6701706730000003																	3.6701706730000003	156.7546001
170	2013-10-09T09:42:57	36.1053	-123.3255	CN13ID	75.25130695	0.619406853	0.04347891	3.6567644980000003																	3.6567644980000003	157.4513221
171	2013-10-09T09:45:57	36.0997	-123.3287	CN13ID	75.40360205	0.629039994	0.045245122	3.7921127739999996																	3.7921127739999996	158.13793059999998
172	2013-10-09T09:48:57	36.0945	-123.3317	CN13ID	77.77993434	0.619406853	0.04347891	3.8170344089999997																	3.8170344089999997	158.77658490000002
173	2013-10-09T09:51:58	36.0889	-123.3348	CN13ID	76.05390266	0.6277213070000001	0.045000562	3.791249736																	3.791249736	159.4594878
174	2013-10-09T09:54:58	36.0835	-123.3379	CN13ID	75.21650552	0.625952913	0.044674362999999995	3.700732473																	3.700732473	160.1221385
175	2013-10-09T09:57:58	36.0781	-123.34100000000001	CN13ID	72.2227245	0.629924144	0.04540912	3.60436405																	3.60436405	160.78479719999999
176	2013-10-09T10:00:58	36.0727	-123.3441	CN13ID	71.89330638	0.632144763	0.04582329	3.631276606																	3.631276606	161.447464
177	2013-10-09T10:03:59	36.0674	-123.3471	CN13ID	72.99813558	0.618109354	0.043244458	3.501578817																	3.501578817	162.0962633
178	2013-10-09T10:06:59	36.0621	-123.3501	CN13ID	72.20221579	0.628159999	0.045081908	3.593194408																	3.593194408	162.7450701
179	2013-10-09T10:09:59	36.0568	-123.3531	CN13ID	70.3034605	0.628379735	0.045122663	3.50196739																	3.50196739	163.39388449999998
180	2013-10-09T10:12:59	36.0516	-123.3561	CN13ID	68.66271361	0.626835001	0.044837073	3.397851096																	3.397851096	164.032601
181	2013-10-09T10:16:00	36.0463	-123.3592	CN13ID	69.48200515	0.626835001	0.044837073	3.451982234																	3.451982234	164.685227
182	2013-10-09T10:19:00	36.041	-123.3623	CN13ID	69.12714596	0.619838754	0.043557284	3.3343300769999997																	3.3343300769999997	165.3378611
183	2013-10-09T10:22:00	36.0414	-123.3671	CN13ID	71.94332565	0.621140653	0.04379353	3.491464031																	3.491464031	165.7721992
184	2013-10-09T10:25:00	36.0445	-123.3718	CN13ID	68.8067413	0.629481568	0.045327020999999995	3.419647663																	3.419647663	166.31813369999998
185	2013-10-09T10:28:00	36.0475	-123.3762	CN13ID	71.82806678	0.62375857	0.044271414	3.544824883																	3.544824883	166.836165
186	2013-10-09T10:31:01	36.0504	-123.3803	CN13ID	72.48924025	0.628599472	0.045163417000000004	3.607399758																	3.607399758	167.3264486
187	2013-10-09T10:34:01	36.0531	-123.3843	CN13ID	70.5659512	0.6330349989999999	0.045990215	3.553368958																	3.553368958	167.7954146
188	2013-10-09T10:37:01	36.056	-123.3885	CN13ID	70.90885825	0.628599472	0.045163417000000004	3.5807509769999997																	3.5807509769999997	168.2924869
189	2013-10-09T10:40:02	36.0588	-123.3927	CN13ID	67.88063842	0.636173064	0.046580570999999994	3.482603531																	3.482603531	168.78239240000002
190	2013-10-09T10:43:02	36.0616	-123.3967	CN13ID	68.66332455	0.629481568	0.045327020999999995	3.475204668																	3.475204668	169.25853999999998
191	2013-10-09T10:46:02	36.0643	-123.4008	CN13ID	67.97030117	0.6330349989999999	0.045990215	3.4863202639999997																	3.4863202639999997	169.7344088
192	2013-10-09T10:49:02	36.0672	-123.4049	CN13ID	66.16719359	0.641135522	0.047523777	3.4886534869999997																	3.4886534869999997	170.2246331
193	2013-10-09T10:52:02	36.0687	-123.4075	CN13ID	63.963434299999996	0.6484412820000001	0.048933708	3.460917057																	3.460917057	170.5120566
194	2013-10-09T10:58:03	36.0716	-123.4128	CN13ID	61.03786809	0.650285917	0.04929357400000001	3.343391048																	3.343391048	171.08792680000002
195	2013-10-09T11:01:03	36.0731	-123.4155	CN13ID	57.83784826	0.656795657	0.050576682000000005	3.239873118																	3.239873118	171.3827092
196	2013-10-09T11:04:03	36.0749	-123.419	CN13ID	58.37796051	0.655393523	0.050298783	3.286971929																	3.286971929	171.7559566
197	2013-10-09T11:07:03	36.0769	-123.42299999999999	CN13ID	51.99119259	0.6652869029999999	0.052281025	2.989156565																	2.989156565	172.1791369
198	2013-10-09T11:10:04	36.0787	-123.4268	CN13ID	55.22604509	0.657261956	0.050669528	3.089894065																	3.089894065	172.57540769999997
199	2013-10-09T11:13:04	36.0806	-123.4305	CN13ID	57.78948903	0.656328372	0.050483912	3.2287014910000003																	3.2287014910000003	172.9697926
200	2013-10-09T11:16:04	36.0824	-123.4342	CN13ID	57.75525132	0.651673975	0.049565465999999996	3.189628245																	3.189628245	173.3583147
201	2013-10-09T11:19:04	36.0844	-123.43799999999999	CN13ID	60.94714905	0.649594226	0.049158325	3.322888109																	3.322888109	173.76627480000002
202	2013-10-09T11:22:05	36.0867	-123.4422	CN13ID	61.88052056	0.649825433	0.049203375	3.32210455																	3.32210455	174.2226813
203	2013-10-09T11:25:05	36.0878	-123.445	CN13ID	62.266942900000004	0.6466022570000001	0.04857647	3.346794596																	3.346794596	174.50274919999998
204	2013-10-09T11:28:05	36.0888	-123.4474	CN13ID	60.41105943	0.660076133	0.051231202	3.372705088																	3.372705088	174.7456532
205	2013-10-09T11:31:05	36.0896	-123.4498	CN13ID	59.39354279	0.6636239970000001	0.051944468	3.308600896																	3.308600896	174.97919199999998
206	2013-10-09T11:34:05	36.0906	-123.4522	CN13ID	56.90044096	0.653065416	0.0498391	3.106976975																	3.106976975	175.2220917
207	2013-10-09T11:37:06	36.0892	-123.4569	CN13ID	64.78996838	0.650285917	0.04929357400000001	3.511463649																	3.511463649	175.67268700000002
208	2013-10-09T11:40:06	36.0846	-123.4619	CN13ID	67.00445679	0.648901601	0.049023384	3.57732005																	3.57732005	176.3542407
209	2013-10-09T11:43:06	36.0799	-123.4677	CN13ID	67.12635118	0.656795657	0.050576682000000005	3.6699756139999997																	3.6699756139999997	177.0931525
210	2013-10-09T11:46:07	36.075	-123.4736	CN13ID	67.60011295	0.6493630189999999	0.049113274000000005	3.611513757																	3.611513757	177.8542609
211	2013-10-09T11:49:07	36.0704	-123.4795	CN13ID	72.40384923	0.6484412820000001	0.048933708	3.877158361																	3.877158361	178.5918273
212	2013-10-09T11:52:07	36.0652	-123.4848	CN13ID	70.44957234	0.652138359	0.049656514000000006	3.841770757																	3.841770757	179.3418231
213	2013-10-09T11:55:07	36.06	-123.4902	CN13ID	65.01829773	0.6577293670000001	0.05076259599999999	3.525469778																	3.525469778	180.0975929
214	2013-10-09T11:58:07	36.0549	-123.4956	CN13ID	61.01380664	0.671995659	0.05365212900000001	3.489635578																	3.489635578	180.8448918
215	2013-10-09T12:01:08	36.0498	-123.501	CN13ID	59.88922799	0.666238501	0.052474204	3.390133951																	3.390133951	181.59221110000001
216	2013-10-09T12:04:07	36.0448	-123.5063	CN13ID	59.48511592	0.673928092	0.05405114900000001	3.470568343																	3.470568343	182.3252415
217	2013-10-09T12:16:08	36.0224	-123.5273	CN13ID	56.36396401	0.687161853	0.05683203	3.3433342219999997																	3.3433342219999997	185.45432580000002
218	2013-10-09T12:22:09	36.0137	-123.5352	CN13ID	55.56814007	0.6891569790000001	0.057258542999999995	3.343028265																	3.343028265	186.65592769999998
219	2013-10-09T12:25:09	36.0084	-123.5402	CN13ID	57.87158326	0.68173012	0.055680184	3.419466762																	3.419466762	187.39807240000002
220	2013-10-09T12:28:10	36.0031	-123.5451	CN13ID	55.77700986	0.6906470029999999	0.057578795	3.357420103																	3.357420103	188.1348071
221	2013-10-09T12:31:10	35.9977	-123.5499	CN13ID	58.57763683	0.6829577170000001	0.055939412	3.48876916																	3.48876916	188.87521
222	2013-10-09T12:34:10	35.9922	-123.5547	CN13ID	57.63697685	0.680258439	0.055370707000000005	3.402311389																	3.402311389	189.6246957
223	2013-10-09T12:37:10	35.9869	-123.5594	CN13ID	61.4223956	0.680258439	0.055370707000000005	3.650486119																	3.650486119	190.3508376
224	2013-10-09T12:40:11	35.9816	-123.5643	CN13ID	65.07860852	0.678298851	0.054960199	3.831807791																	3.831807791	191.08764440000002
225	2013-10-09T12:43:10	35.9763	-123.5691	CN13ID	62.55322963	0.68123839	0.05557677900000001	3.6418298080000002																	3.6418298080000002	191.819108
226	2013-10-09T12:46:11	35.9708	-123.5741	CN13ID	66.03431781	0.670554679	0.053355652999999996	3.826414619																	3.826414619	192.5791983
227	2013-10-09T12:58:12	35.9485	-123.5942	CN13ID	64.40483185	0.684683699	0.056304704000000004	3.839742712																	3.839742712	195.6520111
228	2013-10-09T13:01:12	35.9428	-123.5994	CN13ID	62.70214658	0.6844369459999999	0.056252355	3.706837164																	3.706837164	196.4408111
229	2013-10-09T13:04:12	35.9369	-123.6045	CN13ID	58.21921145	0.687161853	0.05683203	3.469928385																	3.469928385	197.2424467
230	2013-10-09T13:07:12	35.9312	-123.6095	CN13ID	55.29656066	0.698961963	0.059384139	3.444239247																	3.444239247	198.0207122
231	2013-10-09T13:10:13	35.9256	-123.6147	CN13ID	53.70673113	0.6992150359999999	0.059439727000000005	3.32088638																	3.32088638	198.8006475
232	2013-10-09T13:13:13	35.9201	-123.6198	CN13ID	52.77449794	0.7007404890000001	0.059774835	3.293681255																	3.293681255	199.5662879
233	2013-10-09T13:16:13	35.9146	-123.6248	CN13ID	50.43496803	0.6992150359999999	0.059439727000000005	3.144751718																	3.144751718	200.32656819999997
234	2013-10-09T13:19:13	35.9091	-123.6299	CN13ID	48.77157546	0.694663762	0.058446725	3.0432279010000003																	3.0432279010000003	201.092247
235	2013-10-09T13:22:14	35.9036	-123.6347	CN13ID	53.48703294	0.709979411	0.061829514	3.425058702																	3.425058702	201.8420127
236	2013-10-09T13:25:14	35.8978	-123.6391	CN13ID	64.83940319	0.70175758	0.059999009000000006	4.063192515																	4.063192515	202.59981299999998
237	2013-10-09T13:28:14	35.8923	-123.6435	CN13ID	67.38255550000001	0.70175758	0.059999009000000006	4.151668306																	4.151668306	203.3293859
238	2013-10-09T13:31:14	35.8866	-123.6479	CN13ID	67.93513292	0.696681592	0.058885625	4.1296413439999995																	4.1296413439999995	204.07775469999999
239	2013-10-09T13:34:14	35.881	-123.6523	CN13ID	70.48839488	0.692147465	0.057902040999999994	4.20253912																	4.20253912	204.81672419999998
240	2013-10-09T13:37:15	35.8754	-123.6568	CN13ID	70.91762569	0.6911460509999999	0.057686056	4.219610705																	4.219610705	205.5605916
241	2013-10-09T13:40:15	35.8698	-123.6613	CN13ID	71.04529071	0.68965247	0.05736503900000001	4.268338912																	4.268338912	206.3044746
242	2013-10-09T13:43:15	35.8642	-123.6658	CN13ID	68.15261027	0.692147465	0.057902040999999994	4.092648433																	4.092648433	207.0483733
243	2013-10-09T13:46:16	35.8579	-123.6679	CN13ID	71.52678797	0.68567225	0.056514866	4.20070614																	4.20070614	207.7748106
244	2013-10-09T13:49:16	35.851	-123.6691	CN13ID	78.63454995	0.667668324	0.052765186	4.380653632																	4.380653632	208.5504916
245	2013-10-09T13:52:16	35.8431	-123.6705	CN13ID	77.32572171	0.67247828	0.053751427000000004	4.333674854																	4.333674854	209.43892350000002
246	2013-10-09T13:55:16	35.8364	-123.6718	CN13ID	74.7680157	0.666713973	0.052570967	4.145981386																	4.145981386	210.19391780000004
247	2013-10-09T13:58:16	35.8297	-123.6731	CN13ID	78.34254061	0.6633873029999999	0.051896579000000005	4.250135011																	4.250135011	210.94891370000002
248	2013-10-09T14:01:17	35.8229	-123.6745	CN13ID	82.18405272	0.655393523	0.050298783	4.359591488																	4.359591488	211.7163438
249	2013-10-09T14:04:17	35.8162	-123.6758	CN13ID	83.62848477	0.650747501	0.049383989	4.389113946																	4.389113946	212.47134280000003
250	2013-10-09T14:07:17	35.8093	-123.6772	CN13ID	86.64840145	0.635947846	0.046538109	4.2891372819999996																	4.2891372819999996	213.24975840000002
251	2013-10-09T14:13:18	35.7958	-123.68	CN13ID	85.13625665	0.647523513	0.048754964000000005	4.39006084																	4.39006084	214.7736525
252	2013-10-09T14:16:18	35.789	-123.6814	CN13ID	82.58848667	0.647523513	0.048754964000000005	4.261438571																	4.261438571	215.5410915
253	2013-10-09T14:19:18	35.7823	-123.6835	CN13ID	80.05476687	0.648901601	0.049023384	4.188118643																	4.188118643	216.31064669999998
254	2013-10-09T14:22:18	35.7754	-123.6857	CN13ID	78.20267157	0.653530605	0.04993072	4.12958877																	4.12958877	217.1040149
255	2013-10-09T14:25:18	35.7688	-123.6879	CN13ID	76.75539397	0.657028807	0.050623105	4.1257868239999995																	4.1257868239999995	217.8651024
256	2013-10-09T14:28:19	35.762	-123.6901	CN13ID	77.84433986	0.661020105	0.051420187	4.221584836																	4.221584836	218.6477071
257	2013-10-09T14:31:19	35.755	-123.69200000000001	CN13ID	74.33521251	0.654695445	0.050160542999999995	3.9794844210000004																	3.9794844210000004	219.44560479999998
258	2013-10-09T14:34:19	35.7479	-123.6936	CN13ID	73.73729303	0.6636239970000001	0.051944468	4.053871727																	4.053871727	220.2490651
259	2013-10-09T14:37:19	35.7408	-123.6955	CN13ID	71.39034235	0.652369847	0.049702105999999996	3.815935687																	3.815935687	221.05784390000002
260	2013-10-09T14:40:20	35.7336	-123.6974	CN13ID	73.31423962	0.656328372	0.050483912	3.9010002939999997																	3.9010002939999997	221.8775075
261	2013-10-09T14:43:20	35.7265	-123.6995	CN13ID	73.01525336	0.662911725	0.051800846	3.972982214																	3.972982214	222.69032140000002
262	2013-10-09T14:46:20	35.7194	-123.7017	CN13ID	71.8077853	0.662911725	0.051800846	3.8848223610000003																	3.8848223610000003	223.50529669999997
263	2013-10-09T14:49:21	35.7123	-123.7038	CN13ID	73.46704956	0.658197895	0.050855885	3.954394896																	3.954394896	224.3181185
264	2013-10-09T14:52:21	35.7053	-123.7059	CN13ID	73.21729859	0.667190579	0.052667961	4.035916775																	4.035916775	225.1201245
265	2013-10-09T14:55:21	35.6984	-123.7079	CN13ID	72.82440891	0.667190579	0.052667961	4.006408339																	4.006408339	225.9092034
266	2013-10-09T14:58:21	35.6914	-123.7099	CN13ID	77.49645259	0.667668324	0.052765186	4.263920628999999																	4.263920628999999	226.7091254
267	2013-10-09T15:01:21	35.6843	-123.7116	CN13ID	78.30009296	0.667190579	0.052667961	4.302883146																	4.302883146	227.51428340000004
268	2013-10-09T15:04:21	35.6771	-123.7133	CN13ID	81.57145954	0.6577293670000001	0.05076259599999999	4.3773537330000005																	4.3773537330000005	228.3303738
269	2013-10-09T15:07:22	35.67	-123.7149	CN13ID	81.74101822	0.66243728	0.051705340999999995	4.439483264																	4.439483264	229.1338596
270	2013-10-09T15:10:22	35.6628	-123.7166	CN13ID	78.56029002	0.661020105	0.051420187	4.2548560680000005																	4.2548560680000005	229.94995519999998
271	2013-10-09T15:13:22	35.6557	-123.7183	CN13ID	78.06553628	0.666713973	0.052570967	4.272433518																	4.272433518	230.75512369999998
272	2013-10-09T15:16:22	35.6486	-123.7201	CN13ID	76.38242655	0.672960736	0.053851029	4.292031817																	4.292031817	231.5620712
273	2013-10-09T15:19:23	35.6417	-123.7219	CN13ID	75.43626424	0.6710338610000001	0.053454243	4.225559226000001																	4.225559226000001	232.34722889999998
274	2013-10-09T15:22:23	35.6346	-123.7239	CN13ID	76.46486022	0.6765932459999999	0.054604310999999996	4.325273288																	4.325273288	233.1580272
275	2013-10-09T15:25:23	35.6277	-123.7257	CN13ID	75.83893211	0.669107849	0.053059355999999995	4.2270418439999995																	4.2270418439999995	233.94319080000002
276	2013-10-09T15:28:23	35.6208	-123.7278	CN13ID	76.95899971	0.667668324	0.052765186	4.262583787																	4.262583787	234.734434
277	2013-10-09T15:31:24	35.6139	-123.73	CN13ID	77.0880532	0.664334961	0.05208835	4.2208720280000005																	4.2208720280000005	235.52790319999997
278	2013-10-09T15:34:24	35.6057	-123.7324	CN13ID	75.88460313	0.667668324	0.052765186	4.2441761069999995																	4.2441761069999995	236.4661894
279	2013-10-09T15:37:24	35.599000000000004	-123.7345	CN13ID	74.44407371	0.674412635	0.054151387999999995	4.17478456																	4.17478456	237.23585219999998
280	2013-10-09T15:40:24	35.5922	-123.7362	CN13ID	74.85653029999999	0.6715141859999999	0.053553067999999995	4.186758773																	4.186758773	238.0082909
281	2013-10-09T15:43:25	35.5853	-123.7379	CN13ID	74.02713408	0.676350345	0.054553787	4.241326971																	4.241326971	238.79164390000003
282	2013-10-09T15:46:25	35.5786	-123.7395	CN13ID	68.80144972	0.686665526	0.056726032999999995	4.035983933																	4.035983933	239.5514046
283	2013-10-09T15:49:25	35.571999999999996	-123.7411	CN13ID	67.97866866	0.697186605	0.058995961	4.130498328																	4.130498328	240.3002431
284	2013-10-09T15:52:25	35.5651	-123.7427	CN13ID	67.85648122	0.696681592	0.058885625	4.121879038																	4.121879038	241.08187489999997
285	2013-10-09T15:55:25	35.5585	-123.7441	CN13ID	63.59750159	0.70175758	0.059999009000000006	3.9389551039999997																	3.9389551039999997	241.8274258
286	2013-10-09T15:58:26	35.5521	-123.7454	CN13ID	59.71856246	0.702775699	0.060223889	3.68449047																	3.68449047	242.5495174
287	2013-10-09T16:01:26	35.5456	-123.7464	CN13ID	61.22882443	0.702266033	0.060111315	3.849817897																	3.849817897	243.278725
288	2013-10-09T16:04:26	35.5397	-123.7467	CN13ID	59.03354319	0.704311151	0.060563945999999994	3.698733859																	3.698733859	243.9360577
289	2013-10-09T16:07:26	35.5342	-123.7471	CN13ID	58.10642507	0.702775699	0.060223889	3.617590957																	3.617590957	244.549373
290	2013-10-09T16:10:27	35.529	-123.7475	CN13ID	55.05194169	0.69870889	0.05932855099999999	3.379449815																	3.379449815	245.12935499999998
291	2013-10-09T16:13:27	35.5237	-123.7479	CN13ID	56.13929912	0.697946537	0.059161992000000004	3.4340873519999997																	3.4340873519999997	245.7204475
292	2013-10-09T16:16:27	35.5185	-123.7483	CN13ID	56.26675888	0.70175758	0.059999009000000006	3.4490338069999997																	3.4490338069999997	246.3004298
293	2013-10-09T16:19:27	35.5134	-123.749	CN13ID	53.75531019	0.704311151	0.060563945999999994	3.33114722																	3.33114722	246.87167889999998
294	2013-10-09T16:22:28	35.5082	-123.7498	CN13ID	51.47371499	0.70175758	0.059999009000000006	3.232873917																	3.232873917	247.45504920000002
295	2013-10-09T16:31:28	35.4926	-123.7513	CN13ID	53.96629756	0.7012503390000001	0.05988697	3.335780372																	3.335780372	249.1969084
296	2013-10-09T16:34:28	35.4875	-123.7521	CN13ID	50.82267394	0.696176991	0.058775537999999995	3.091419618																	3.091419618	249.76923730000001
297	2013-10-09T16:37:29	35.4822	-123.7523	CN13ID	54.53305542	0.6954191740000001	0.05861087	3.3090913																	3.3090913	250.3594963
298	2013-10-09T16:40:29	35.4769	-123.7525	CN13ID	50.67932471	0.70226664	0.060111449000000004	3.122025763																	3.122025763	250.9497555
299	2013-10-09T16:43:29	35.4719	-123.7528	CN13ID	52.13138682	0.7063703509999999	0.061021719	3.242053331																	3.242053331	251.507005
300	2013-10-09T16:46:29	35.4668	-123.7532	CN13ID	50.01204707	0.7092039840000001	0.06165541099999999	3.146522405																	3.146522405	252.0758792
301	2013-10-09T16:49:29	35.4616	-123.7533	CN13ID	52.45566424	0.710498008	0.061945951	3.3167482410000004																	3.3167482410000004	252.6547992
302	2013-10-09T16:52:30	35.4564	-123.7536	CN13ID	50.34174022	0.7094620490000001	0.061713353	3.174935943																	3.174935943	253.23428680000004
303	2013-10-09T16:55:30	35.4511	-123.7538	CN13ID	49.81830314	0.714148055	0.062770462	3.212675644																	3.212675644	253.82454610000002
304	2013-10-09T16:58:30	35.4461	-123.7542	CN13ID	49.26652644	0.7204447829999999	0.064208185	3.187868413																	3.187868413	254.3823124
305	2013-10-09T17:01:30	35.4408	-123.7545	CN13ID	49.92122865	0.718332758	0.063723818	3.265035653																	3.265035653	254.97292000000002
306	2013-10-09T18:38:18	35.2521	-123.7771	CN13ID	24.10583777	0.648901601	0.049023384	1.328381469																	1.328381469	276.0784503
307	2013-10-09T18:41:18	35.2456	-123.7781	CN13ID	24.51162242	0.647523513	0.048754964000000005	1.332102572																	1.332102572	276.8076998
308	2013-10-09T18:44:18	35.2392	-123.7792	CN13ID	24.85417548	0.653065416	0.0498391	1.3933490480000001																	1.3933490480000001	277.5271141
309	2013-10-09T18:47:19	35.2326	-123.7802	CN13ID	24.55474617	0.640682313	0.047437137000000004	1.328675076																	1.328675076	278.26741160000006
310	2013-10-09T18:50:19	35.2261	-123.7815	CN13ID	25.83821565	0.647062336	0.04866561	1.420631716																	1.420631716	279.000565
311	2013-10-09T18:53:19	35.2196	-123.7827	CN13ID	26.35436316	0.651906167	0.04961099	1.485888643																	1.485888643	279.7323087
312	2013-10-09T18:56:19	35.2131	-123.7839	CN13ID	24.29347941	0.660076133	0.051231202	1.383857568																	1.383857568	280.46405360000006
313	2013-10-09T18:59:20	35.2064	-123.7851	CN13ID	26.44162094	0.651210186	0.049474619000000004	1.477656041																	1.477656041	281.2178216
314	2013-10-09T19:02:20	35.1988	-123.7865	CN13ID	24.73636057	0.657261956	0.050669528	1.398984046																	1.398984046	282.07336180000004
315	2013-10-09T19:05:20	35.1925	-123.7878	CN13ID	23.22076083	0.660076133	0.051231202	1.332438223																	1.332438223	282.7845603
316	2013-10-09T19:08:20	35.1862	-123.7894	CN13ID	24.11209387	0.6622006220000001	0.051657702	1.3937782619999999																	1.3937782619999999	283.5008045
317	2013-10-09T19:11:20	35.1802	-123.7913	CN13ID	25.53707401	0.651673975	0.049565465999999996	1.4256620130000002																	1.4256620130000002	284.1907145
318	2013-10-09T19:14:21	35.1741	-123.7931	CN13ID	27.83011686	0.656328372	0.050483912	1.553501475																	1.553501475	284.8892207
319	2013-10-09T19:17:21	35.1679	-123.7949	CN13ID	25.95457095	0.650978843	0.049429304	1.437509305																	1.437509305	285.5985559
320	2013-10-09T19:20:21	35.1618	-123.7967	CN13ID	25.00273173	0.6434067929999999	0.047959373	1.373071179																	1.373071179	286.29706780000004
321	2013-10-09T19:23:21	35.1556	-123.7986	CN13ID	24.75570243	0.650978843	0.049429304	1.3768925969999999																	1.3768925969999999	287.00856560000005
322	2013-10-09T19:26:22	35.1494	-123.8005	CN13ID	22.51844333	0.647062336	0.04866561	1.2612810220000001																	1.2612810220000001	287.7200666
323	2013-10-09T19:29:22	35.1432	-123.8023	CN13ID	24.69436932	0.660783831	0.051372884	1.419544273																	1.419544273	288.42941329999996
324	2013-10-09T19:32:22	35.1369	-123.8043	CN13ID	20.31704843	0.6648103639999999	0.052184573	1.1695420570000001																	1.1695420570000001	289.15395710000007
325	2013-10-09T19:35:22	35.1308	-123.8062	CN13ID	20.07175096	0.670073147	0.05325687900000001	1.174089207																	1.174089207	289.8546752
326	2013-10-09T19:38:22	35.1246	-123.8082	CN13ID	18.76206919	0.683696262	0.05609557	1.14374207																	1.14374207	290.56845699999997
327	2013-10-09T19:41:23	35.1183	-123.8101	CN13ID	17.56273296	0.686168296	0.05662032400000001	1.070510218																	1.070510218	291.2907768
328	2013-10-09T19:44:23	35.111999999999995	-123.8122	CN13ID	14.27374971	0.6941617529999999	0.058337642	0.8990576240000001																	0.8990576240000001	292.0176768
329	2013-10-09T19:50:23	35.1003	-123.8172	CN13ID	19.02757472	0.685177385	0.05640966	1.186954605																	1.186954605	293.39738789999996
330	2013-10-09T19:53:24	35.0944	-123.8197	CN13ID	19.83640575	0.677323105	0.054756129	1.201636764																	1.201636764	294.092508
331	2013-10-09T19:56:24	35.0885	-123.8216	CN13ID	20.21894286	0.692147465	0.057902040999999994	1.289467448																	1.289467448	294.77169669999995
332	2013-10-09T19:59:24	35.0825	-123.8235	CN13ID	20.81823437	0.694412757	0.05839218400000001	1.339082614																	1.339082614	295.4616588
333	2013-10-09T20:02:25	35.0763	-123.8254	CN13ID	20.04145874	0.690149144	0.05747179	1.251905665																	1.251905665	296.1731975
334	2013-10-09T20:05:25	35.0701	-123.8273	CN13ID	20.92949809	0.686913689	0.056779032	1.289988195																	1.289988195	296.8847394
335	2013-10-09T20:08:25	35.0639	-123.8291	CN13ID	20.46112545	0.6911460509999999	0.057686056	1.269377343																	1.269377343	297.5941229
336	2013-10-09T20:11:25	35.0577	-123.831	CN13ID	19.67108147	0.694663762	0.058446725	1.2521156420000001																	1.2521156420000001	298.3056712
337	2013-10-09T20:14:26	35.0516	-123.8328	CN13ID	21.43774083	0.686665526	0.056726032999999995	1.33952024																	1.33952024	299.0042352
338	2013-10-09T20:29:35	35.0189	-123.84200000000001	CN13ID	18.84339387	0.70175758	0.059999009000000006	1.253039136																	1.253039136	302.7396419
339	2013-10-09T20:32:35	35.0127	-123.8436	CN13ID	16.74365975	0.6976928240000001	0.05910656	1.049146081																	1.049146081	303.44505449999997
340	2013-10-09T20:35:36	35.0063	-123.8454	CN13ID	17.7596921	0.693153516	0.05811945599999999	1.153794965																	1.153794965	304.1761423
341	2013-10-09T20:38:36	34.9998	-123.8471	CN13ID	17.115263	0.687658938	0.056938288	1.075950322																	1.075950322	304.91612119999996
342	2013-10-09T20:41:36	34.9934	-123.8489	CN13ID	14.91724438	0.70175758	0.059999009000000006	0.9603827309999999																	0.9603827309999999	305.6472149
343	2013-10-09T20:44:36	34.9872	-123.8509	CN13ID	14.93413235	0.677810978	0.054858164	0.92287649																	0.92287649	306.361075
344	2013-10-09T20:47:37	34.9809	-123.8529	CN13ID	13.2626568	0.688656672	0.057151565	0.83701116																	0.83701116	307.0857065
345	2013-10-09T20:50:37	34.9746	-123.855	CN13ID	13.78364467	0.686168296	0.05662032400000001	0.853452688																	0.853452688	307.8126912
346	2013-10-09T20:53:37	34.9682	-123.85700000000001	CN13ID	14.07617518	0.6992150359999999	0.059439727000000005	0.8869790670000001																	0.8869790670000001	308.5481082
347	2013-10-09T20:56:37	34.9621	-123.8589	CN13ID	13.11649694	0.68965247	0.05736503900000001	0.839093382																	0.839093382	309.2489147
348	2013-10-09T20:59:38	34.9558	-123.8611	CN13ID	12.24421529	0.697440921	0.059051524	0.782180235																	0.782180235	309.9783683
349	2013-10-09T21:02:38	34.9498	-123.8633	CN13ID	12.62755046	0.683696262	0.05609557	0.808164945																	0.808164945	310.6757807
350	2013-10-09T21:05:38	34.9436	-123.8653	CN13ID	13.37445834	0.69997655	0.059607015	0.864888935																	0.864888935	311.38966560000006
351	2013-10-09T21:08:38	34.9373	-123.8675	CN13ID	13.24213267	0.6982002509999999	0.059217423	0.854986603																	0.854986603	312.11913169999997
352	2013-10-09T21:11:38	34.9311	-123.8695	CN13ID	12.65191546	0.7063703509999999	0.061021719	0.840394242																	0.840394242	312.8330238
353	2013-10-09T21:14:38	34.9248	-123.8715	CN13ID	12.86382764	0.696934098	0.058940793	0.8287253729999999																	0.8287253729999999	313.55768670000003
354	2013-10-09T21:17:39	34.9187	-123.8735	CN13ID	13.7247191	0.691396143	0.057739887999999996	0.882929544																	0.882929544	314.2608299
355	2013-10-09T21:20:39	34.9123	-123.8752	CN13ID	12.83095718	0.69870889	0.05932855099999999	0.844578205																	0.844578205	314.9899631
356	2013-10-09T21:23:39	34.9059	-123.8769	CN13ID	14.01525331	0.69870889	0.05932855099999999	0.9077240190000001																	0.9077240190000001	315.7190988
357	2013-10-09T21:26:39	34.8999	-123.8785	CN13ID	11.80176958	0.693153516	0.05811945599999999	0.781334429																	0.781334429	316.4027875
358	2013-10-09T21:29:40	34.8937	-123.88	CN13ID	11.31573031	0.7007404890000001	0.059774835	0.737870485																	0.737870485	317.1064101
359	2013-10-09T21:32:40	34.8876	-123.8814	CN13ID	12.30658361	0.714148055	0.062770462	0.8408762259999999																	0.8408762259999999	317.7973718
360	2013-10-09T21:35:40	34.8802	-123.8831	CN13ID	12.32456992	0.7167608809999999	0.063364713	0.836568538																	0.836568538	318.63561780000003
361	2013-10-09T21:38:40	34.874	-123.8846	CN13ID	12.7222495	0.71258117	0.062415754000000004	0.864418004																	0.864418004	319.3392467
362	2013-10-09T21:41:40	34.8679	-123.88600000000001	CN13ID	11.41205297	0.711798127	0.062238978	0.7477513790000001																	0.7477513790000001	320.0302141
363	2013-10-09T21:44:41	34.8618	-123.8873	CN13ID	10.771487599999999	0.722555793	0.064694844	0.7501971190000001																	0.7501971190000001	320.7195515
364	2013-10-09T21:47:41	34.8556	-123.8887	CN13ID	11.10368355	0.707658135	0.061309594	0.734602289																	0.734602289	321.4214649
365	2013-10-09T21:50:41	34.8493	-123.8899	CN13ID	10.72622866	0.7294916220000001	0.066309286	0.724126918																	0.724126918	322.1312783
366	2013-10-09T21:53:41	34.8431	-123.8912	CN13ID	11.30950946	0.7204447829999999	0.064208185	0.736017985																	0.736017985	322.83158810000003
367	2013-10-09T21:56:41	34.8368	-123.8925	CN13ID	10.93362801	0.700230792	0.059662865999999995	0.7079987670000001																	0.7079987670000001	323.5428725
368	2013-10-09T21:59:42	34.8305	-123.8937	CN13ID	11.16697654	0.714148055	0.062770462	0.729280035																	0.729280035	324.25268969999996
369	2013-10-09T22:02:42	34.8242	-123.895	CN13ID	11.12383301	0.6982002509999999	0.059217423	0.679909025																	0.679909025	324.9639771
370	2013-10-09T22:05:42	34.8179	-123.8962	CN13ID	12.48247766	0.696681592	0.058885625	0.7733024479999999																	0.7733024479999999	325.67379689999996
371	2013-10-09T22:08:42	34.8114	-123.8975	CN13ID	13.13685023	0.702775699	0.060223889	0.8403894120000001																	0.8403894120000001	326.40704750000003
372	2013-10-09T22:11:42	34.805	-123.8991	CN13ID	13.27055297	0.7002313990000001	0.059662999	0.8424773790000001																	0.8424773790000001	327.13433100000003
373	2013-10-09T22:14:43	34.7985	-123.9006	CN13ID	13.18414613	0.6992150359999999	0.059439727000000005	0.830322627																	0.830322627	327.8707681
374	2013-10-09T22:17:43	34.7918	-123.9022	CN13ID	12.81201894	0.699215522	0.059440145	0.818594022																	0.818594022	328.6307988
375	2013-10-09T22:24:23	34.7796	-123.9052	CN13ID	11.31798531	0.7084309609999999	0.06148186	0.7268174040000001																	0.7268174040000001	330.01628619999997
376	2013-10-09T22:27:23	34.7729	-123.9069	CN13ID	11.353735400000001	0.7252156340000001	0.065311019	0.76503079																	0.76503079	330.7781361
377	2013-10-09T22:30:24	34.7662	-123.9087	CN13ID	11.85788421	0.715193677	0.063007812	0.7796438640000001																	0.7796438640000001	331.54190689999996
378	2013-10-09T22:33:24	34.7595	-123.9105	CN13ID	12.56281893	0.718858395	0.063844136	0.834583977																	0.834583977	332.3056806
379	2013-10-09T22:36:24	34.7529	-123.9123	CN13ID	12.31751201	0.7193859309999999	0.063965196	0.815923497																	0.815923497	333.05859080000005
380	2013-10-09T22:39:24	34.7462	-123.9143	CN13ID	11.26466669	0.6994686729999999	0.059495445	0.725864662																	0.725864662	333.82652110000004
381	2013-10-09T22:42:25	34.7393	-123.917	CN13ID	9.619407406	0.7131048609999999	0.06253398	0.62884599																	0.62884599	334.6333387
382	2013-10-09T22:45:25	34.7323	-123.9197	CN13ID	10.30210898	0.704825113	0.06067809	0.655461637																	0.655461637	335.4507671
383	2013-10-09T22:48:25	34.7241	-123.9228	CN13ID	10.11807905	0.687909262	0.056991797999999996	0.6183468289999999																	0.6183468289999999	336.406612
384	2013-10-09T22:51:26	34.7197	-123.9269	CN13ID	11.22490955	0.7167608809999999	0.063364713	0.7479444390000001																	0.7479444390000001	337.023556
385	2013-10-09T22:54:26	34.7183	-123.9329	CN13ID	11.11750444	0.719122163	0.063904666	0.750614895																	0.750614895	337.5942336
386	2013-10-09T22:57:26	34.7169	-123.9395	CN13ID	12.45650698	0.7079139640000001	0.061366413	0.833660011																	0.833660011	338.21791329999996
387	2013-10-09T23:00:26	34.7159	-123.9457	CN13ID	9.937015837999999	0.708945919	0.06159747	0.648930369																	0.648930369	338.7960349
388	2013-10-09T23:03:26	34.7149	-123.9521	CN13ID	9.738537359	0.709462665	0.061713492	0.63289962																	0.63289962	339.3921316
389	2013-10-09T23:06:27	34.7138	-123.9588	CN13ID	9.967666562	0.715193677	0.063007812	0.656741704																	0.656741704	340.0173093
390	2013-10-09T23:09:27	34.7127	-123.9655	CN13ID	8.816588355	0.702520866	0.060167602	0.560397345																	0.560397345	340.642495
391	2013-10-09T23:12:27	34.7116	-123.9722	CN13ID	8.671845259	0.723085635	0.064817099	0.6113894089999999																	0.6113894089999999	341.2676887
392	2013-10-09T23:15:27	34.7105	-123.9789	CN13ID	9.227724889	0.7236163859999999	0.064939989	0.6192895620000001																	0.6192895620000001	341.89289039999994
393	2013-10-09T23:18:28	34.7093	-123.986	CN13ID	9.700920042	0.7183321159999999	0.06372336299999999	0.651794558																	0.651794558	342.5561854
394	2013-10-09T23:24:28	34.7069	-124.0003	CN13ID	11.22790901	0.7348815459999999	0.067580686	0.78789417																	0.78789417	343.89176789999993
395	2013-10-09T23:27:28	34.7055	-124.0075	CN13ID	11.42671183	0.737600303	0.068227595	0.846707931																	0.846707931	344.5688329
396	2013-10-09T23:30:28	34.7042	-124.0147	CN13ID	11.12934413	0.739780287	0.068749105	0.821462755																	0.821462755	345.2434331
397	2013-10-09T23:39:29	34.7	-124.0365	CN13ID	19.84341489	0.766911709	0.075443788	1.602620129																	1.602620129	347.29253969999996
398	2013-10-09T23:42:29	34.6987	-124.0438	CN13ID	22.56247446	0.779934005	0.078793457	1.8482904409999998																	1.8482904409999998	347.9761244
399	2013-10-09T23:45:30	34.6973	-124.0512	CN13ID	24.79627516	0.7781771009999999	0.07833632900000001	2.0133014940000002																	2.0133014940000002	348.67107860000004
400	2013-10-09T23:48:30	34.696	-124.0586	CN13ID	29.07804297	0.7735307929999999	0.077135472	2.3260557630000003																	2.3260557630000003	349.3636322
401	2013-10-09T23:51:30	34.6946	-124.0662	CN13ID	33.24899654	0.766051115	0.075225798	2.651592576																	2.651592576	350.0764583
402	2013-10-09T23:54:30	34.6932	-124.0737	CN13ID	34.86467294	0.7735307929999999	0.077135472	2.810836605																	2.810836605	350.78036749999995
403	2013-10-10T01:18:35	34.6617	-124.2751	CN13ID	34.99850435	0.7767198959999999	0.077958597	2.87470885																	2.87470885	369.54773880000005
404	2013-10-10T01:21:35	34.6605	-124.2823	CN13ID	35.4130344	0.7828675829999999	0.079560475	2.947142565																	2.947142565	370.22038030000004
405	2013-10-10T01:24:36	34.6593	-124.2895	CN13ID	34.52746547	0.792945019	0.08222975099999999	2.9442668419999998																	2.9442668419999998	370.8930312
406	2013-10-10T01:27:36	34.6583	-124.2965	CN13ID	35.97286087	0.793244644	0.08230986900000001	3.0863936169999997																	3.0863936169999997	371.5435756
407	2013-10-10T01:30:36	34.6572	-124.3038	CN13ID	35.55100396	0.779934005	0.078793457	2.951561986																	2.951561986	372.22312610000006
408	2013-10-10T01:36:37	34.6552	-124.3181	CN13ID	36.57570417	0.799551467	0.08400849699999999	3.155812568																	3.155812568	373.5513277
409	2013-10-10T01:39:37	34.6541	-124.3252	CN13ID	39.294050899999995	0.789961606	0.081433931	3.3964311410000003																	3.3964311410000003	374.212897
410	2013-10-10T01:42:37	34.6531	-124.3322	CN13ID	35.91076592	0.7917507979999999	0.081910426	3.0863981469999997																	3.0863981469999997	374.863481
411	2013-10-10T01:45:37	34.6521	-124.3393	CN13ID	34.04389773	0.792646108	0.082149825	2.929059793																	2.929059793	375.5230965
412	2013-10-10T01:48:38	34.650999999999996	-124.3466	CN13ID	32.88648547	0.782279345	0.079406342	2.76694508																	2.76694508	376.2026962
413	2013-10-10T01:57:38	34.6476	-124.3686	CN13ID	25.65928927	0.795936565	0.083032468	2.245332802																	2.245332802	378.25258310000004
414	2013-10-10T02:00:39	34.6466	-124.376	CN13ID	27.38780995	0.789961606	0.081433931	2.320477686																	2.320477686	378.93933589999995
415	2013-10-10T02:09:39	34.6433	-124.3979	CN13ID	26.32272133	0.795337525	0.082871413	2.2370452380000003																	2.2370452380000003	380.978292
416	2013-10-10T02:12:40	34.6423	-124.4043	CN13ID	29.75384335	0.781106065	0.079099393	2.421662266																	2.421662266	381.57489330000004
417	2013-10-10T02:15:40	34.6412	-124.4104	CN13ID	30.81751375	0.78345582	0.07971460799999999	2.495955672																	2.495955672	382.146812
418	2013-10-10T02:18:40	34.6401	-124.4163	CN13ID	38.07573303	0.777010765	0.078033866	3.05572852																	3.05572852	382.7008597
419	2013-10-10T02:21:40	34.6388	-124.4232	CN13ID	39.44814464	0.770064683	0.076246651	3.130195923																	3.130195923	383.349158
420	2013-10-10T02:24:40	34.6376	-124.4293	CN13ID	42.94886197	0.766624895	0.075371069	3.376722677																	3.376722677	383.9235863
421	2013-10-10T02:27:41	34.6364	-124.4354	CN13ID	42.14757637	0.772953393	0.07698687	3.354376803																	3.354376803	384.49802239999997
422	2013-10-10T02:30:41	34.6353	-124.4413	CN13ID	41.88924551	0.76262731	0.074361396	3.215770717																	3.215770717	385.0521006
423	2013-10-10T02:33:41	34.6341	-124.4468	CN13ID	40.63066892	0.7674838620000001	0.075589146	3.1984124589999996																	3.1984124589999996	385.5732604
424	2013-10-10T02:36:41	34.633	-124.4528	CN13ID	41.72611297	0.759797817	0.07365161099999999	3.204195191																	3.204195191	386.1362896
425	2013-10-10T02:42:42	34.6306	-124.4648	CN13ID	40.78555986	0.759235425	0.073510769	3.13466368																	3.13466368	387.2674213
426	2013-10-10T02:45:42	34.6295	-124.4708	CN13ID	41.20344414	0.7758486729999999	0.077733149	3.31141228																	3.31141228	387.8304732
427	2013-10-10T02:48:42	34.6284	-124.4765	CN13ID	41.34515551	0.77410957	0.077284428	3.3367525839999996																	3.3367525839999996	388.366744
428	2013-10-10T02:51:42	34.6273	-124.4824	CN13ID	42.1154035	0.7709295559999999	0.076468025	3.3631062660000004																	3.3631062660000004	388.920873
429	2013-10-10T02:54:43	34.626	-124.4883	CN13ID	46.54402703	0.760644092	0.073863546	3.575094504																	3.575094504	389.4803508
430	2013-10-10T02:57:43	34.6247	-124.4939	CN13ID	46.26903286	0.76205992	0.07421852599999999	3.549199835																	3.549199835	390.0133389
431	2013-10-10T03:00:43	34.6235	-124.4998	CN13ID	45.94298616	0.7441708770000001	0.069806638	3.391068785																	3.391068785	390.57005739999994
432	2013-10-10T03:03:43	34.6222	-124.5056	CN13ID	49.06118738	0.749982189	0.07122187599999999	3.689021095																	3.689021095	391.12071549999996
433	2013-10-10T03:06:44	34.6208	-124.5115	CN13ID	47.89562871	0.737055047	0.068097592	3.469546101																	3.469546101	391.68320760000006
434	2013-10-10T03:12:44	34.609	-124.5156	CN13ID	48.204294700000005	0.722555793	0.064694844	3.316110128																	3.316110128	393.0493981
435	2013-10-10T03:15:44	34.6025	-124.51700000000001	CN13ID	50.35512743	0.7193859309999999	0.063965196	3.423003457																	3.423003457	393.7842412
436	2013-10-10T03:18:44	34.5959	-124.5185	CN13ID	51.3044696	0.715978995	0.063186329	3.447052638																	3.447052638	394.53168
437	2013-10-10T03:24:23	34.5841	-124.5212	CN13ID	55.17902537	0.70175758	0.059999009000000006	3.567937756																	3.567937756	395.8683224
438	2013-10-10T03:28:28	34.5776	-124.5226	CN13ID	55.65127297	0.693153516	0.05811945599999999	3.485664113																	3.485664113	396.6031722
439	2013-10-10T03:31:29	34.5712	-124.5241	CN13ID	52.62720658	0.695671378	0.058665672	3.295215233																	3.295215233	397.32874649999997
440	2013-10-10T03:34:29	34.5638	-124.5259	CN13ID	51.65970723	0.693658343	0.058228554	3.219452203																	3.219452203	398.16885510000003
441	2013-10-10T03:37:29	34.5575	-124.5274	CN13ID	50.99144037	0.6976928240000001	0.05910656	3.258344742																	3.258344742	398.8835069
442	2013-10-10T03:40:29	34.5513	-124.5289	CN13ID	53.17241712	0.6992150359999999	0.059439727000000005	3.361431185																	3.361431185	399.5872402
443	2013-10-10T03:43:29	34.5452	-124.5307	CN13ID	53.34568082	0.705082708	0.060735299000000006	3.436327504																	3.436327504	400.2860422
444	2013-10-10T03:49:30	34.5324	-124.5335	CN13ID	54.52827979	0.7084309609999999	0.06148186	3.549165144																	3.549165144	401.73384869999995
445	2013-10-10T03:52:30	34.5258	-124.5349	CN13ID	57.160560499999995	0.6997223090000001	0.059551163	3.63685162																	3.63685162	402.4796755
446	2013-10-10T03:55:30	34.5194	-124.5365	CN13ID	55.89860754	0.702775699	0.060223889	3.5670558939999997																	3.5670558939999997	403.2070608
447	2013-10-10T03:58:31	34.513000000000005	-124.538	CN13ID	55.97744936	0.6992150359999999	0.059439727000000005	3.5437716810000004																	3.5437716810000004	403.9326533
448	2013-10-10T04:01:31	34.5065	-124.5396	CN13ID	54.95177515	0.7007404890000001	0.059774835	3.497309172																	3.497309172	404.6709493
449	2013-10-10T04:04:31	34.5001	-124.5414	CN13ID	55.05337608	0.702775699	0.060223889	3.524317775																	3.524317775	405.4022644
450	2013-10-10T04:07:31	34.4937	-124.5436	CN13ID	53.80230777	0.6997223090000001	0.059551163	3.4028120910000004																	3.4028120910000004	406.14273219999995
451	2013-10-10T04:13:32	34.4812	-124.5481	CN13ID	51.08993035	0.7115375270000001	0.062180146	3.4013153089999997																	3.4013153089999997	407.59416219999997
452	2013-10-10T04:16:32	34.4749	-124.5505	CN13ID	51.63450311	0.7094620490000001	0.061713353	3.4002157910000004																	3.4002157910000004	408.3292273
453	2013-10-10T04:19:32	34.4685	-124.5529	CN13ID	50.59556564	0.7094620490000001	0.061713353	3.354254763																	3.354254763	409.0749252
454	2013-10-10T04:22:33	34.4622	-124.5553	CN13ID	51.12021952	0.708945919	0.06159747	3.3977760939999997																	3.3977760939999997	409.8100004
455	2013-10-10T04:25:33	34.4559	-124.5577	CN13ID	50.04585686	0.718858395	0.063844136	3.414083676																	3.414083676	410.5450806
456	2013-10-10T04:28:33	34.4494	-124.5603	CN13ID	51.23264248	0.713627111	0.062652211	3.4487704089999998																	3.4487704089999998	411.306985
457	2013-10-10T04:31:33	34.443000000000005	-124.5627	CN13ID	50.25827121	0.7193859309999999	0.063965196	3.455471057																	3.455471057	412.0527028
458	2013-10-10T04:34:33	34.4365	-124.5653	CN13ID	48.03978522	0.7286879270000001	0.066120779	3.35036136																	3.35036136	412.8146186
459	2013-10-10T04:37:34	34.4301	-124.5679	CN13ID	49.20778237	0.7262830659999999	0.065559293	3.3963017439999996																	3.3963017439999996	413.5659771
460	2013-10-10T04:40:34	34.4237	-124.5705	CN13ID	47.08983692	0.722555793	0.064694844	3.241379115																	3.241379115	414.3173414
461	2013-10-10T04:43:34	34.4171	-124.5732	CN13ID	47.09093575	0.7262830659999999	0.065559293	3.283565844																	3.283565844	415.0927408
462	2013-10-10T04:46:34	34.4106	-124.57600000000001	CN13ID	46.7484497	0.7236163859999999	0.064939989	3.21555068																	3.21555068	415.8606335
463	2013-10-10T04:49:34	34.4029	-124.5794	CN13ID	45.60663076	0.722555793	0.064694844	3.125398906																	3.125398906	416.77288319999997
464	2013-10-10T04:52:35	34.3965	-124.5824	CN13ID	42.31657746	0.722555793	0.064694844	2.895165018																	2.895165018	417.5367437
465	2013-10-10T04:55:35	34.3901	-124.5854	CN13ID	41.45553342	0.7262830659999999	0.065559293	2.883933641																	2.883933641	418.3006117
466	2013-10-10T04:58:35	34.3837	-124.5883	CN13ID	38.23203866	0.7294909829999999	0.06630913599999999	2.6835505459999998																	2.6835505459999998	419.06122139999997
467	2013-10-10T05:01:35	34.3774	-124.5911	CN13ID	36.25738775	0.7289551870000001	0.066183465	2.544194305																	2.544194305	419.8082085
468	2013-10-10T05:04:36	34.371	-124.5939	CN13ID	35.64771488	0.739235531	0.068618512	2.584218259																	2.584218259	420.5656627
469	2013-10-10T05:07:36	34.3646	-124.5968	CN13ID	33.84317029	0.7441708770000001	0.069806638	2.5085669569999998																	2.5085669569999998	421.3262937
470	2013-10-10T05:10:36	34.3583	-124.5995	CN13ID	31.64792392	0.7365110890000001	0.067967899	2.2526001890000003																	2.2526001890000003	422.0701859
471	2013-10-10T05:13:37	34.3521	-124.6021	CN13ID	34.17995009	0.738692073	0.068488229	2.457386408																	2.457386408	422.80054160000003
472	2013-10-10T05:16:37	34.3461	-124.6047	CN13ID	35.06924778	0.722555793	0.064694844	2.394786441																	2.394786441	423.5099023
473	2013-10-10T05:19:37	34.3401	-124.6073	CN13ID	34.40706595	0.719914726	0.064086546	2.328079448																	2.328079448	424.2192687
474	2013-10-10T05:28:38	34.3218	-124.6147	CN13ID	34.22755772	0.7441708770000001	0.069806638	2.514797991																	2.514797991	426.36694680000005
475	2013-10-10T05:31:38	34.3155	-124.6171	CN13ID	32.48841857	0.741421338	0.06914307900000001	2.395777237																	2.395777237	427.10213780000004
476	2013-10-10T05:34:38	34.3094	-124.6197	CN13ID	31.1657408	0.746374408	0.07034101400000001	2.274490777																	2.274490777	427.822024
477	2013-10-10T05:37:39	34.3035	-124.62299999999999	CN13ID	31.1808925	0.7278851759999999	0.06593310000000001	2.1717398119999998																	2.1717398119999998	428.54550480000006
478	2013-10-10T05:43:39	34.292	-124.6307	CN13ID	42.56679506	0.741421338	0.06914307900000001	3.072452307																	3.072452307	430.0084416
479	2013-10-10T05:46:39	34.286	-124.6338	CN13ID	44.56974891	0.740873703	0.06901122900000001	3.201765318																	3.201765318	430.734652
480	2013-10-10T05:49:39	34.2798	-124.6365	CN13ID	46.95176744	0.7284206670000001	0.066058093	3.263034677																	3.263034677	431.4681379
481	2013-10-10T05:52:39	34.2737	-124.6393	CN13ID	46.74012703	0.734339834	0.067452232	3.2824387319999997																	3.2824387319999997	432.1943767
482	2013-10-10T05:55:40	34.2675	-124.6421	CN13ID	48.16096722	0.749704237	0.07115377099999999	3.5613460580000003																	3.5613460580000003	432.9310408
483	2013-10-10T06:01:40	34.2541	-124.6485	CN13ID	50.08559858	0.741421338	0.06914307900000001	3.6216247010000004																	3.6216247010000004	434.5346978
484	2013-10-10T06:04:41	34.248000000000005	-124.6514	CN13ID	53.49986086	0.739235531	0.068618512	3.8307928380000003																	3.8307928380000003	435.2642791999999
485	2013-10-10T06:07:41	34.2422	-124.6542	CN13ID	56.95035398	0.7436231520000001	0.069673891	4.084570355																	4.084570355	435.9594303
486	2013-10-10T06:10:41	34.2363	-124.6569	CN13ID	58.229557799999995	0.7367830679999999	0.06803274599999999	4.114831876																	4.114831876	436.6616301
487	2013-10-10T06:13:41	34.2302	-124.6602	CN13ID	60.02777529	0.741421338	0.06914307900000001	4.347316391000001																	4.347316391000001	437.40548789999997
488	2013-10-10T06:16:42	34.224000000000004	-124.6637	CN13ID	58.21156589	0.73814686	0.068357908	4.144075824																	4.144075824	438.167131
489	2013-10-10T06:19:42	34.2179	-124.6671	CN13ID	60.27372161	0.734339834	0.067452232	4.224317781																	4.224317781	438.9148127
490	2013-10-10T06:22:42	34.2116	-124.6704	CN13ID	60.77693815	0.732718898	0.067068682	4.27270333																	4.27270333	439.67907429999997
491	2013-10-10T06:25:42	34.2054	-124.6738	CN13ID	55.49610182	0.73110399	0.066687832	3.8712407860000004																	3.8712407860000004	440.43689910000006
492	2013-10-10T06:28:42	34.1991	-124.6769	CN13ID	50.58595812	0.746374408	0.07034101400000001	3.754496729																	3.754496729	441.1940476
493	2013-10-10T06:31:42	34.1926	-124.6797	CN13ID	44.94727832	0.746927627	0.070475827	3.335841199																	3.335841199	441.96216439999995
494	2013-10-10T06:37:43	34.1796	-124.6853	CN13ID	43.33545984	0.7365110890000001	0.067967899	3.1325796																	3.1325796	443.4984181
495	2013-10-10T06:40:43	34.1733	-124.6883	CN13ID	50.1033179	0.72335101	0.06487854400000001	3.457552916																	3.457552916	444.2521754
496	2013-10-10T06:43:43	34.167	-124.6912	CN13ID	59.09123828	0.7167608809999999	0.063364713	3.897690491																	3.897690491	445.00261320000004
497	2013-10-10T06:46:44	34.1608	-124.694	CN13ID	62.98684938	0.702775699	0.060223889	3.9728628319999997																	3.9728628319999997	445.7393914
498	2013-10-10T06:49:44	34.1543	-124.6969	CN13ID	63.28829134	0.7063703509999999	0.061021719	4.057678266																	4.057678266	446.5106893
499	2013-10-10T06:52:44	34.1478	-124.6997	CN13ID	61.55482438	0.7063703509999999	0.061021719	3.9332707360000003																	3.9332707360000003	447.278852
500	2013-10-10T06:55:44	34.1413	-124.7025	CN13ID	61.40769264	0.708945919	0.06159747	3.979614933																	3.979614933	448.04702149999997
501	2013-10-10T06:58:45	34.1347	-124.7052	CN13ID	62.12580557	0.6992150359999999	0.059439727000000005	3.8903704969999997																	3.8903704969999997	448.82268799999997
502	2013-10-10T07:01:45	34.1281	-124.7081	CN13ID	64.53255856	0.696681592	0.058885625	4.002199357																	4.002199357	449.6044664
503	2013-10-10T07:04:45	34.1214	-124.7109	CN13ID	62.80508897	0.696681592	0.058885625	3.901433332																	3.901433332	450.3936615
504	2013-10-10T07:07:45	34.1148	-124.7137	CN13ID	62.12599375	0.703798412	0.060450073	3.909943886																	3.909943886	451.17235199999993
505	2013-10-10T07:10:46	34.1081	-124.7167	CN13ID	58.16176434	0.70175758	0.059999009000000006	3.6387287089999996																	3.6387287089999996	451.96777860000003
506	2013-10-10T07:13:46	34.1001	-124.7203	CN13ID	56.90981974	0.7094620490000001	0.061713353	3.70527885																	3.70527885	452.91812680000004
507	2013-10-10T07:16:46	34.0933	-124.7235	CN13ID	54.76030817	0.705856723	0.060907197999999996	3.508157942																	3.508157942	453.7305277
508	2013-10-10T07:19:46	34.0866	-124.7267	CN13ID	50.442606700000006	0.719914726	0.064086546	3.4275997869999997																	3.4275997869999997	454.5325755
509	2013-10-10T07:22:47	34.0799	-124.73	CN13ID	46.0258763	0.72441601	0.065125504	3.1747123939999997																	3.1747123939999997	455.33806880000003
510	2013-10-10T07:28:47	34.0664	-124.7368	CN13ID	40.91664052	0.745821909	0.070206785	3.0074920119999997																	3.0074920119999997	456.9664068
511	2013-10-10T07:37:48	34.0477	-124.7457	CN13ID	35.97225478	0.722027213	0.06457288	2.52057113																	2.52057113	459.20401380000004
512	2013-10-10T07:40:48	34.0416	-124.7483	CN13ID	44.24110385	0.7063703509999999	0.061021719	2.925217777																	2.925217777	459.9241527
513	2013-10-10T07:43:48	34.0354	-124.7509	CN13ID	51.63375609	0.675865699	0.054452978	3.131884087																	3.131884087	460.654803
514	2013-10-10T07:46:49	34.0291	-124.7537	CN13ID	56.98612002	0.666713973	0.052570967	3.292268773																	3.292268773	461.4021576
515	2013-10-10T07:49:49	34.0229	-124.7566	CN13ID	58.32052617	0.660547557	0.051325582	3.3442381439999997																	3.3442381439999997	462.1423676
516	2013-10-10T07:52:49	34.0167	-124.7593	CN13ID	58.09420547	0.651210186	0.049474619000000004	3.235046348																	3.235046348	462.8761163
517	2013-10-10T07:55:49	34.0107	-124.762	CN13ID	57.99948868	0.651906167	0.04961099	3.24085102																	3.24085102	463.58897019999995
518	2013-10-10T07:58:49	34.0044	-124.7649	CN13ID	55.67027486	0.651210186	0.049474619000000004	3.073990771																	3.073990771	464.3395908
519	2013-10-10T08:01:50	33.9982	-124.7678	CN13ID	50.77411367	0.645685384	0.04839882400000001	2.769693843																	2.769693843	465.079829
520	2013-10-10T08:04:50	33.9921	-124.7706	CN13ID	46.66630965	0.6493630189999999	0.049113274000000005	2.592079123																	2.592079123	465.80637300000006
521	2013-10-10T08:07:50	33.986	-124.7734	CN13ID	44.919434499999994	0.648901601	0.049023384	2.481438612																	2.481438612	466.53292369999997
522	2013-10-10T08:10:51	33.9797	-124.7763	CN13ID	42.92104197	0.644771291	0.048222307	2.3237101119999997																	2.3237101119999997	467.2835721
523	2013-10-10T08:13:51	33.9733	-124.7792	CN13ID	46.49530029	0.64798206	0.048844245	2.538058711																	2.538058711	468.0446377
524	2013-10-10T08:16:51	33.9669	-124.7821	CN13ID	47.86183881	0.642496731	0.047784651	2.526898931																	2.526898931	468.80571050000003
525	2013-10-10T08:19:51	33.9605	-124.7851	CN13ID	47.66796369	0.645685384	0.04839882400000001	2.54408949																	2.54408949	469.5700871
526	2013-10-10T08:22:52	33.9529	-124.7885	CN13ID	41.73049567	0.642496731	0.047784651	2.215965776																	2.215965776	470.4724653
527	2013-10-10T08:26:40	33.9476	-124.791	CN13ID	50.66818663	0.641135522	0.047523777	2.644921538																	2.644921538	471.1060022
528	2013-10-10T08:29:40	33.9413	-124.7939	CN13ID	50.78967117	0.6434067929999999	0.047959373	2.667042757																	2.667042757	471.8566937
529	2013-10-10T08:32:41	33.9354	-124.7966	CN13ID	52.90558135	0.644999794	0.048266339000000005	2.79393681																	2.79393681	472.559207
530	2013-10-10T08:35:41	33.9295	-124.7994	CN13ID	54.94841153	0.6461432739999999	0.048487540999999995	2.924112028																	2.924112028	473.26505769999994
531	2013-10-10T08:38:41	33.9235	-124.8024	CN13ID	60.55370972	0.645685384	0.04839882400000001	3.1967354789999995																	3.1967354789999995	473.98815999999994
532	2013-10-10T08:41:41	33.9175	-124.8052	CN13ID	57.59525018	0.642041912	0.047697485	3.0209873239999996																	3.0209873239999996	474.7043931
533	2013-10-10T08:44:41	33.9115	-124.8079	CN13ID	57.35179498	0.641135522	0.047523777	2.9835831969999997																	2.9835831969999997	475.4173486
534	2013-10-10T08:47:41	33.9057	-124.8105	CN13ID	55.23770172	0.6402282420000001	0.04735059	2.872227																	2.872227	476.1062222
535	2013-10-10T08:50:42	33.8996	-124.8132	CN13ID	52.94927696	0.635273266	0.046410927000000005	2.7271297710000004																	2.7271297710000004	476.8296285
536	2013-10-10T08:53:42	33.8939	-124.8156	CN13ID	51.86673315	0.6402282420000001	0.04735059	2.71245852																	2.71245852	477.50177069999995
537	2013-10-10T08:56:42	33.8879	-124.8181	CN13ID	53.60876141	0.63797016	0.046920925	2.769110565																	2.769110565	478.2084955
538	2013-10-10T08:59:43	33.8819	-124.8206	CN13ID	54.6352426	0.638872509	0.047092181	2.8669656089999997																	2.8669656089999997	478.9152257
539	2013-10-10T09:02:43	33.8758	-124.8231	CN13ID	54.59417616	0.634377748	0.046242091	2.8142803219999997																	2.8142803219999997	479.6324905
540	2013-10-10T09:05:43	33.8697	-124.8256	CN13ID	57.23907126	0.642496731	0.047784651	2.9756277669999998																	2.9756277669999998	480.3497606000001
541	2013-10-10T09:08:43	33.8636	-124.82799999999999	CN13ID	62.61485677	0.644543332	0.04817838	3.275254269																	3.275254269	481.0641119
542	2013-10-10T09:11:43	33.8574	-124.8304	CN13ID	64.16647654	0.641588177	0.047610528	3.345377656																	3.345377656	481.78905760000004
543	2013-10-10T09:14:44	33.8514	-124.8327	CN13ID	63.92561739	0.647062336	0.04866561	3.379288944																	3.379288944	482.4899867
544	2013-10-10T09:17:44	33.8453	-124.835	CN13ID	62.48966425	0.6434067929999999	0.047959373	3.3072237939999996																	3.3072237939999996	483.20153560000006
545	2013-10-10T09:20:44	33.8393	-124.8373	CN13ID	61.32886231	0.6402282420000001	0.04735059	3.2071139489999996																	3.2071139489999996	483.9024738
546	2013-10-10T09:29:45	33.8209	-124.8437	CN13ID	59.15234764	0.637071045	0.046750482	3.033022523																	3.033022523	486.0344925
547	2013-10-10T09:32:45	33.8135	-124.8462	CN13ID	57.99937931	0.629481568	0.045327020999999995	2.901978465																	2.901978465	486.8900722
548	2013-10-10T09:35:46	33.8074	-124.8483	CN13ID	55.99904345	0.619406853	0.04347891	2.718253705																	2.718253705	487.5963396000001
549	2013-10-10T09:38:46	33.8013	-124.8505	CN13ID	55.17684766	0.620705651	0.043714594	2.67970329																	2.67970329	488.30521060000007
550	2013-10-10T09:41:46	33.795	-124.8527	CN13ID	54.16419178	0.611662171	0.042090295	2.5636332719999997																	2.5636332719999997	489.0354401000001
551	2013-10-10T09:44:46	33.7888	-124.855	CN13ID	55.28830166	0.616384854	0.042933819000000005	2.639639518																	2.639639518	489.7576609
552	2013-10-10T09:47:46	33.7827	-124.8573	CN13ID	53.94417697	0.61854158	0.043322465	2.608479961																	2.608479961	490.4692563
553	2013-10-10T09:50:46	33.7766	-124.8595	CN13ID	55.53530445	0.620271686	0.043635845	2.696676688																	2.696676688	491.17814419999996
554	2013-10-10T09:53:47	33.7705	-124.8617	CN13ID	59.75606	0.6277213070000001	0.045000562	2.9544002380000003																	2.9544002380000003	491.88703619999995
555	2013-10-10T09:56:47	33.7643	-124.8639	CN13ID	60.2884498	0.621575254	0.043872707000000004	2.93425439																	2.93425439	492.6066023
556	2013-10-10T09:59:47	33.7581	-124.8661	CN13ID	59.5749891	0.631253544	0.045657034000000006	2.9834066010000004																	2.9834066010000004	493.3261726
557	2013-10-10T10:02:48	33.7518	-124.8683	CN13ID	59.25545166	0.62551321	0.044593312	2.9208622																	2.9208622	494.0564307
558	2013-10-10T10:05:48	33.7455	-124.8705	CN13ID	57.24309079	0.626835001	0.044837073	2.8364288269999998																	2.8364288269999998	494.78669289999993
559	2013-10-10T10:08:48	33.7392	-124.8728	CN13ID	57.0769	0.618109354	0.043244458	2.7807651110000005																	2.7807651110000005	495.51959450000004
560	2013-10-10T10:11:48	33.7329	-124.8749	CN13ID	56.73865557	0.626393431	0.044755620999999995	2.8420864580000003																	2.8420864580000003	496.24733770000006
561	2013-10-10T10:14:48	33.7266	-124.87700000000001	CN13ID	52.30718508	0.622010348	0.043952093	2.573802104																	2.573802104	496.97508480000005
562	2013-10-10T10:17:49	33.7204	-124.8791	CN13ID	52.38254552	0.6176781579999999	0.043166637	2.540029954																	2.540029954	497.6921147
563	2013-10-10T10:20:49	33.714	-124.8813	CN13ID	51.68055316	0.613374717	0.042394966	2.472067187																	2.472067187	498.43309410000006
564	2013-10-10T10:23:49	33.7076	-124.8837	CN13ID	51.02482557	0.609110561	0.041638729	2.402168351																	2.402168351	499.1793818
565	2013-10-10T10:26:49	33.7013	-124.8861	CN13ID	51.24415396	0.618974837	0.043400657999999995	2.466817476																	2.466817476	499.9150553
566	2013-10-10T10:29:50	33.6951	-124.8884	CN13ID	50.17194457	0.611662171	0.042090295	2.372109925																	2.372109925	500.63734469999997
567	2013-10-10T10:32:50	33.6887	-124.8907	CN13ID	50.598245399999996	0.61423335	0.042548247000000004	2.400778134																	2.400778134	501.3809409
568	2013-10-10T10:35:50	33.6824	-124.89299999999999	CN13ID	49.63559414	0.615523313	0.042779177	2.3648337919999998																	2.3648337919999998	502.11388339999996
569	2013-10-10T10:38:50	33.676	-124.8954	CN13ID	52.08775017	0.612518625	0.042242352999999996	2.493039171																	2.493039171	502.8601954
570	2013-10-10T10:41:50	33.6696	-124.8978	CN13ID	52.84092814	0.61423335	0.042548247000000004	2.5064901269999997																	2.5064901269999997	503.6065124
571	2013-10-10T10:44:50	33.6633	-124.9002	CN13ID	52.75793665	0.615523313	0.042779177	2.527638898																	2.527638898	504.34221560000003
572	2013-10-10T10:47:51	33.657	-124.9025	CN13ID	52.85139798	0.616384854	0.042933819000000005	2.549961338																	2.549961338	505.0751764
573	2013-10-10T10:50:51	33.6495	-124.9057	CN13ID	51.37102126	0.622010348	0.043952093	2.501870083																	2.501870083	505.9611465
574	2013-10-10T10:53:51	33.6436	-124.9092	CN13ID	47.90284246	0.6082647	0.041489614	2.2744423119999997																	2.2744423119999997	506.6936381
575	2013-10-10T10:56:52	33.6378	-124.9126	CN13ID	47.17079885	0.618974837	0.043400657999999995	2.3393566740000002																	2.3393566740000002	507.41206270000004
576	2013-10-10T10:59:52	33.6319	-124.9161	CN13ID	41.436406899999994	0.621575254	0.043872707000000004	2.036518285																	2.036518285	508.14457369999997
577	2013-10-10T11:02:52	33.6264	-124.9201	CN13ID	42.03911867	0.609534059	0.041713508999999996	2.007296053																	2.007296053	508.8603228999999
578	2013-10-10T11:05:52	33.621	-124.9241	CN13ID	45.45387006	0.614664205	0.042625162	2.1917162930000003																	2.1917162930000003	509.56658600000003
579	2013-10-10T11:08:53	33.6155	-124.9283	CN13ID	45.51788479	0.609110561	0.041638729	2.163020276																	2.163020276	510.29213710000005
580	2013-10-10T11:11:53	33.6103	-124.9327	CN13ID	44.81139842	0.6108097920000001	0.041938959	2.13700496																	2.13700496	511.00026720000005
581	2013-10-10T11:14:53	33.6052	-124.9371	CN13ID	42.564088399999996	0.615523313	0.042779177	2.054728915																	2.054728915	511.6993416
582	2013-10-10T11:17:53	33.5998	-124.9412	CN13ID	36.59936537	0.61423335	0.042548247000000004	1.79043911																	1.79043911	512.4105646
583	2013-10-10T11:20:53	33.5945	-124.9453	CN13ID	37.23031139	0.621792801	0.043912400000000004	1.863120975																	1.863120975	513.1124173000001
584	2013-10-10T11:23:54	33.5892	-124.9493	CN13ID	38.12835079	0.616817168	0.043011417999999996	1.860447165																	1.860447165	513.8093034
585	2013-10-10T11:26:54	33.5839	-124.9532	CN13ID	39.94921178	0.62375857	0.044271414	1.981188516																	1.981188516	514.5013104
586	2013-10-10T11:29:54	33.5787	-124.9571	CN13ID	41.27200072	0.6176781579999999	0.043166637	2.0170245490000003																	2.0170245490000003	515.1838634
587	2013-10-10T11:32:54	33.5735	-124.9609	CN13ID	44.70624748	0.621575254	0.043872707000000004	2.190282612																	2.190282612	515.8615589
588	2013-10-10T11:35:55	33.5683	-124.9647	CN13ID	44.844805900000004	0.628379735	0.045122663	2.236840786																	2.236840786	516.5392654
589	2013-10-10T11:38:55	33.5632	-124.9684	CN13ID	46.79534145	0.622447002	0.044031763	2.274133844																	2.274133844	517.2026545
590	2013-10-10T11:41:55	33.558	-124.9721	CN13ID	46.73447197	0.6228836560000001	0.044111433	2.286116821																	2.286116821	517.875605
591	2013-10-10T11:44:55	33.553000000000004	-124.9758	CN13ID	45.74632543	0.62551321	0.044593312	2.230147859																	2.230147859	518.5295145
592	2013-10-10T11:47:56	33.548	-124.9794	CN13ID	47.38545536	0.624195663	0.044351601	2.312170652																	2.312170652	519.1786127
593	2013-10-10T11:50:56	33.5431	-124.98299999999999	CN13ID	46.79575359	0.619406853	0.04347891	2.256436288																	2.256436288	519.8182013
594	2013-10-10T11:53:56	33.5381	-124.9866	CN13ID	43.51943398	0.620705651	0.043714594	2.118871066																	2.118871066	520.4673192
595	2013-10-10T11:56:56	33.5331	-124.9903	CN13ID	42.76218082	0.6099585679999999	0.041788467999999995	2.008573413																	2.008573413	521.1212701999999
596	2013-10-10T11:59:56	33.5281	-124.9938	CN13ID	42.42967319	0.611662171	0.042090295	1.99671295																	1.99671295	521.7656819
597	2013-10-10T12:02:57	33.5222	-124.9979	CN13ID	45.94883515	0.605304396	0.040970801	2.111882927																	2.111882927	522.5247004
598	2013-10-10T12:05:57	33.5172	-125.0014	CN13ID	44.86438362	0.603202778	0.040604796	2.036581162																	2.036581162	523.1691327
599	2013-10-10T12:08:57	33.5121	-125.005	CN13ID	41.06626117	0.61038409	0.041863606	1.896506031																	1.896506031	523.8278712
600	2013-10-10T12:11:58	33.5069	-125.0084	CN13ID	43.08708664	0.602994279	0.040568579	1.960793745																	1.960793745	524.4871529
601	2013-10-10T12:14:58	33.5018	-125.0119	CN13ID	43.92300695	0.602994279	0.040568579	1.982816055																	1.982816055	525.1412521999999
602	2013-10-10T12:17:58	33.4984	-125.016	CN13ID	46.53520288	0.599857265	0.040026192	2.064787404																	2.064787404	525.677993
603	2013-10-10T12:20:58	33.4982	-125.0225	CN13ID	45.25945551	0.5981955720000001	0.039740678	2.03133798																	2.03133798	526.2817828
604	2013-10-10T12:23:59	33.4979	-125.0296	CN13ID	43.06344526	0.606996885	0.041266963	1.974863466																	1.974863466	526.941706
605	2013-10-10T12:26:59	33.4976	-125.0366	CN13ID	43.04957383	0.603202778	0.040604796	1.955634088																	1.955634088	527.5923608
606	2013-10-10T12:29:59	33.4973	-125.044	CN13ID	42.81486282	0.599857265	0.040026192	1.929046979																	1.929046979	528.2801028
607	2013-10-10T12:32:59	33.4969	-125.0514	CN13ID	43.59516179999999	0.601950369	0.040387517000000005	1.9589201530000002																	1.9589201530000002	528.968478
608	2013-10-10T12:36:00	33.4964	-125.0584	CN13ID	43.58259919	0.60278578	0.040532361	1.987674402																	1.987674402	529.6206627
609	2013-10-10T12:39:00	33.4959	-125.0657	CN13ID	42.36591494	0.603620771	0.040677405	1.912024365																	1.912024365	530.3006027
610	2013-10-10T12:42:00	33.4954	-125.0729	CN13ID	42.74991852	0.601950369	0.040387517000000005	1.929745145																	1.929745145	530.9712952
611	2013-10-10T12:45:00	33.495	-125.0801	CN13ID	41.67216742	0.603620771	0.040677405	1.904662719																	1.904662719	531.6411592000001
612	2013-10-10T12:48:01	33.4944	-125.0872	CN13ID	40.4259975	0.61038409	0.041863606	1.9116906359999999																	1.9116906359999999	532.3036378
613	2013-10-10T12:51:01	33.4939	-125.0941	CN13ID	37.24736999	0.6099585679999999	0.041788467999999995	1.72950274																	1.72950274	532.9465924
614	2013-10-10T12:54:01	33.4933	-125.1013	CN13ID	34.58960068	0.612732779	0.042280476	1.651935493																	1.651935493	533.618316
615	2013-10-10T12:57:01	33.4926	-125.1083	CN13ID	32.87575113	0.615523313	0.042779177	1.5980375530000002																	1.5980375530000002	534.2728043000001
616	2013-10-10T13:00:01	33.4919	-125.1154	CN13ID	33.76150014	0.605516254	0.041007804	1.57025045																	1.57025045	534.9365161999999
617	2013-10-10T13:03:02	33.4911	-125.1225	CN13ID	33.75352776	0.605728112	0.041044807	1.571713013																	1.571713013	535.6016324
618	2013-10-10T13:06:02	33.4904	-125.1295	CN13ID	32.808410200000004	0.613374717	0.042394966	1.564053621																	1.564053621	536.2561371999999
619	2013-10-10T13:09:02	33.4897	-125.1366	CN13ID	31.713562800000002	0.606996885	0.041266963	1.494650927																	1.494650927	536.9198657000001
620	2013-10-10T13:12:03	33.4891	-125.1437	CN13ID	29.63792991	0.612089888	0.042166233	1.427015119																	1.427015119	537.5823843999999
621	2013-10-10T13:15:02	33.4884	-125.1509	CN13ID	27.89928407	0.603620771	0.040677405	1.30829235																	1.30829235	538.2553432
622	2013-10-10T13:21:03	33.4867	-125.1665	CN13ID	28.17741813	0.6099585679999999	0.041788467999999995	1.370114495																	1.370114495	539.7159442000001
623	2013-10-10T13:24:03	33.486	-125.1736	CN13ID	24.007877800000003	0.609534059	0.041713508999999996	1.142263929																	1.142263929	540.3797006
624	2013-10-10T13:27:51	33.4853	-125.1797	CN13ID	31.92833802	0.611662171	0.042090295	1.530682816																	1.530682816	540.9513671
625	2013-10-10T13:30:52	33.4845	-125.1868	CN13ID	30.79789607	0.605304396	0.040970801	1.44588876																	1.44588876	541.6165332
626	2013-10-10T13:33:52	33.4836	-125.1938	CN13ID	30.61949126	0.60615284	0.04111899	1.437001829																	1.437001829	542.2741097999999
627	2013-10-10T13:36:52	33.4826	-125.2009	CN13ID	30.88567765	0.605728112	0.041044807	1.429516478																	1.429516478	542.9426342999999
628	2013-10-10T13:39:52	33.4818	-125.2081	CN13ID	31.21370055	0.611235474	0.042014537000000005	1.5062885480000001																	1.5062885480000001	543.6170227000001
629	2013-10-10T13:42:52	33.4809	-125.2151	CN13ID	31.43777747	0.613803522	0.042471515	1.493693219																	1.493693219	544.2746194
630	2013-10-10T13:45:52	33.4801	-125.2221	CN13ID	35.79171203	0.612089888	0.042166233	1.6691932459999999																	1.6691932459999999	544.9306187999999
631	2013-10-10T13:48:53	33.4794	-125.2294	CN13ID	34.53389102	0.604459987	0.040823317000000005	1.6084448269999998																	1.6084448269999998	545.6128697
632	2013-10-10T13:51:53	33.4786	-125.2367	CN13ID	35.50016797	0.612518625	0.042242352999999996	1.685379601																	1.685379601	546.2964873
633	2013-10-10T13:54:53	33.4779	-125.2438	CN13ID	33.68804661	0.6161692120000001	0.042895113	1.588620701																	1.588620701	546.9603049
634	2013-10-10T13:57:53	33.4772	-125.251	CN13ID	35.37313099	0.6097463129999999	0.041750989	1.650484645																	1.650484645	547.6333495
635	2013-10-10T14:00:54	33.4765	-125.2583	CN13ID	33.21562145	0.606576291	0.041193099	1.54459398																	1.54459398	548.3156230000001
636	2013-10-10T14:03:54	33.4758	-125.2655	CN13ID	33.81001633	0.616384854	0.042933819000000005	1.59919336																	1.59919336	548.9886784
637	2013-10-10T14:06:54	33.4751	-125.2727	CN13ID	33.12189685	0.606576291	0.041193099	1.546050399																	1.546050399	549.6617391
638	2013-10-10T14:09:54	33.4745	-125.2801	CN13ID	33.11067382	0.611235474	0.042014537000000005	1.551427691																	1.551427691	550.3520881000001
639	2013-10-10T14:12:54	33.4738	-125.2874	CN13ID	36.866949600000005	0.6108097920000001	0.041938959	1.7118815109999999																	1.7118815109999999	551.0343825
640	2013-10-10T14:15:55	33.4732	-125.2947	CN13ID	36.17923108	0.607418483	0.041341003	1.671728299																	1.671728299	551.7155005
641	2013-10-10T14:18:55	33.4732	-125.3021	CN13ID	34.79298737	0.611235474	0.042014537000000005	1.6268818459999999																	1.6268818459999999	552.4026236000001
642	2013-10-10T14:21:55	33.4731	-125.3096	CN13ID	34.79385934	0.618758209	0.04336156099999999	1.679109652																	1.679109652	553.0991216
643	2013-10-10T14:24:56	33.4729	-125.3169	CN13ID	35.59390148	0.609534059	0.041713508999999996	1.6591499859999999																	1.6591499859999999	553.7773264
644	2013-10-10T14:27:56	33.4728	-125.3242	CN13ID	33.67943373	0.62005522	0.043596564000000004	1.593125417																	1.593125417	554.4552582
645	2013-10-10T14:30:56	33.4727	-125.3314	CN13ID	33.29851264	0.613374717	0.042394966	1.590593393																	1.590593393	555.1239066
646	2013-10-10T14:33:57	33.4727	-125.34	CN13ID	35.46029839	0.613374717	0.042394966	1.694464856																	1.694464856	555.9224597
647	2013-10-10T14:36:57	33.4726	-125.3473	CN13ID	34.39963877	0.60615284	0.04111899	1.6004022219999998																	1.6004022219999998	556.6003931
648	2013-10-10T14:39:57	33.4726	-125.3555	CN13ID	31.69025854	0.612518625	0.042242352999999996	1.5039630240000001																	1.5039630240000001	557.3618052
649	2013-10-10T14:42:57	33.4726	-125.3638	CN13ID	31.26534853	0.61595357	0.042856406	1.516994816																	1.516994816	558.1325027
650	2013-10-10T14:45:57	33.4725	-125.3722	CN13ID	33.89335146	0.6114488220000001	0.042052415999999995	1.589791624																	1.589791624	558.9125656
651	2013-10-10T14:48:57	33.4724	-125.3806	CN13ID	34.01429928	0.604670838	0.040860144	1.6023898319999998																	1.6023898319999998	559.6926294
652	2013-10-10T14:51:58	33.4722	-125.3891	CN13ID	32.50340556	0.611662171	0.042090295	1.529481275																	1.529481275	560.4822146
653	2013-10-10T14:54:58	33.472	-125.3977	CN13ID	31.45863842	0.621792801	0.043912400000000004	1.557641725																	1.557641725	561.2810835
654	2013-10-10T14:57:58	33.4718	-125.4062	CN13ID	30.75611785	0.61038409	0.041863606	1.462953861																	1.462953861	562.0706723999999
655	2013-10-10T15:00:58	33.4716	-125.4146	CN13ID	30.74819612	0.605093042	0.040933886	1.4551393559999999																	1.4551393559999999	562.8509812000001
656	2013-10-10T15:03:59	33.4713	-125.4228	CN13ID	31.72171528	0.606364566	0.041156043999999996	1.5135436869999999																	1.5135436869999999	563.6131353
657	2013-10-10T15:06:59	33.4711	-125.431	CN13ID	31.56899581	0.5981955720000001	0.039740678	1.4350087619999998																	1.4350087619999998	564.374885
658	2013-10-10T15:09:59	33.4708	-125.4392	CN13ID	32.33189324	0.601950369	0.040387517000000005	1.495953607																	1.495953607	565.1370435
659	2013-10-10T15:12:59	33.4705	-125.4472	CN13ID	32.15823597	0.598609511	0.039811802	1.474312298																	1.474312298	565.8806513999999
660	2013-10-10T15:15:59	33.4704	-125.4552	CN13ID	33.5499302	0.604670838	0.040860144	1.54491101																	1.54491101	566.6235942000001
661	2013-10-10T15:19:00	33.4702	-125.4635	CN13ID	33.10658275	0.602369775	0.040460098	1.510853693																	1.510853693	567.3946337
662	2013-10-10T15:22:00	33.4701	-125.4717	CN13ID	33.15134994	0.600066012	0.040062113999999996	1.498365591																	1.498365591	568.1561486
663	2013-10-10T15:25:00	33.4701	-125.4801	CN13ID	31.97093477	0.595306027	0.039247469	1.4143206780000002																	1.4143206780000002	568.9361541000001
664	2013-10-10T15:28:01	33.4702	-125.4886	CN13ID	33.88380216	0.598402542	0.03977624	1.564121745																	1.564121745	569.7255235
665	2013-10-10T15:31:01	33.4703	-125.49700000000001	CN13ID	32.67315911	0.599857557	0.040026297	1.477256352																	1.477256352	570.5056071
666	2013-10-10T15:34:01	33.4705	-125.5055	CN13ID	32.86915901	0.591605511	0.038621025	1.4846441769999998																	1.4846441769999998	571.2952096
667	2013-10-10T15:37:01	33.4706	-125.5138	CN13ID	35.39719261	0.590177825	0.038381017999999996	1.549872179																	1.549872179	572.0660057
668	2013-10-10T15:40:02	33.4708	-125.522	CN13ID	38.33326119	0.57276427	0.035527106	1.5788318430000001																	1.5788318430000001	572.8277598
669	2013-10-10T15:43:02	33.4712	-125.5306	CN13ID	41.99567039	0.557311613	0.033106631	1.5798138480000001																	1.5798138480000001	573.627569
670	2013-10-10T15:46:02	33.4715	-125.5389	CN13ID	39.56551098	0.555799219	0.032875277	1.479100179																	1.479100179	574.3990008999999
671	2013-10-10T15:49:02	33.4716	-125.54700000000001	CN13ID	38.71690159	0.568267831	0.034811916	1.538071679																	1.538071679	575.1512187999999
672	2013-10-10T15:52:02	33.4717	-125.5552	CN13ID	37.88904619	0.57276427	0.035527106	1.518767613																	1.518767613	575.9127205
673	2013-10-10T15:55:02	33.4718	-125.5648	CN13ID	37.2635274	0.57276427	0.035527106	1.486930274																	1.486930274	576.804208
674	2013-10-10T15:58:03	33.4719	-125.5732	CN13ID	37.92781543	0.580692919	0.036809844	1.546261451																	1.546261451	577.5842772000001
675	2013-10-10T16:01:03	33.472	-125.5816	CN13ID	37.10569451	0.5802955360000001	0.036744839	1.519869736																	1.519869736	578.3643455
676	2013-10-10T16:04:03	33.4722	-125.5899	CN13ID	36.44074904	0.582693383	0.037137903	1.496321796																	1.496321796	579.1353688999999
677	2013-10-10T16:07:03	33.4723	-125.5983	CN13ID	36.8916801	0.582693383	0.037137903	1.502988908																	1.502988908	579.9154346
678	2013-10-10T16:10:04	33.4723	-125.6066	CN13ID	36.05200417	0.589161739	0.038210861	1.531960939																	1.531960939	580.6861347
679	2013-10-10T16:13:04	33.4725	-125.6148	CN13ID	34.96992427	0.594481395	0.039107317999999995	1.5091647419999998																	1.5091647419999998	581.4478739
680	2013-10-10T16:16:04	33.4725	-125.6232	CN13ID	36.18065423	0.5981955720000001	0.039740678	1.601243415																	1.601243415	582.2278577999999
681	2013-10-10T16:19:05	33.4725	-125.6316	CN13ID	35.91388099	0.607418483	0.041341003	1.644750085																	1.644750085	583.0078417999999
682	2013-10-10T16:22:05	33.4726	-125.6398	CN13ID	37.06956252	0.5990244379999999	0.039883095	1.65094695																	1.65094695	583.7693356000001
683	2013-10-10T16:25:05	33.4726	-125.6482	CN13ID	35.78547637	0.603411774	0.040641101	1.6220363469999999																	1.6220363469999999	584.5493186000001
684	2013-10-10T16:28:05	33.4725	-125.6563	CN13ID	37.93361642	0.607629785	0.041378111	1.755279171																	1.755279171	585.3015279
685	2013-10-10T16:31:05	33.4726	-125.6646	CN13ID	38.15515176	0.601950369	0.040387517000000005	1.7063206180000001																	1.7063206180000001	586.0723062999999
686	2013-10-10T16:34:06	33.4726	-125.6729	CN13ID	38.198474600000004	0.603202778	0.040604796	1.735275761																	1.735275761	586.8430038
687	2013-10-10T16:37:06	33.4726	-125.6812	CN13ID	36.12360809	0.614448778	0.042586705	1.7126301780000002																	1.7126301780000002	587.6137012999999
688	2013-10-10T16:40:06	33.4727	-125.6894	CN13ID	32.74211388	0.627277626	0.04491872	1.614972866																	1.614972866	588.3751942000001
689	2013-10-10T16:43:06	33.4727	-125.6977	CN13ID	32.97028238	0.6277213070000001	0.045000562	1.668374298																	1.668374298	589.1458909
690	2013-10-11T00:05:25	33.2014	-126.8145	CN13ID	28.85397957	0.624195663	0.044351601	1.3289810640000002																	1.3289810640000002	697.3100437
691	2013-10-11T00:08:25	33.1983	-126.8214	CN13ID	30.72200698	0.625952913	0.044674362999999995	1.4210265219999998																	1.4210265219999998	698.0395352999999
692	2013-10-11T00:11:25	33.1947	-126.8285	CN13ID	29.45599072	0.623321875	0.044191388	1.33559012																	1.33559012	698.8128377
693	2013-10-11T00:14:25	33.1909	-126.8357	CN13ID	28.83024413	0.61509408	0.042702131	1.2700527990000001																	1.2700527990000001	699.6057954
694	2013-10-11T00:17:26	33.1872	-126.8427	CN13ID	30.5408284	0.616384854	0.042933819000000005	1.360056815																	1.360056815	700.3770802
695	2013-10-11T00:20:26	33.1835	-126.8498	CN13ID	30.56343958	0.621140653	0.04379353	1.377757581																	1.377757581	701.1562807999999
696	2013-10-11T00:23:26	33.1798	-126.8566	CN13ID	29.38426808	0.6176781579999999	0.043166637	1.315728697																	1.315728697	701.9119234
697	2013-10-11T00:26:26	33.1762	-126.8635	CN13ID	28.62429676	0.61854158	0.043322465	1.28686471																	1.28686471	702.6694693
698	2013-10-11T00:29:27	33.1726	-126.8702	CN13ID	29.85525373	0.62507298	0.044512549000000005	1.369261998																	1.369261998	703.411289
699	2013-10-11T00:32:27	33.1691	-126.87700000000001	CN13ID	32.16710922	0.635722628	0.046495648	1.533074866																	1.533074866	704.1550973999999
700	2013-10-11T00:35:27	33.1656	-126.884	CN13ID	33.31980389	0.636623093	0.046665565	1.595173591																	1.595173591	704.9148652000001
701	2013-10-11T00:38:27	33.1626	-126.8912	CN13ID	34.94512988	0.636623093	0.046665565	1.6738550369999998																	1.6738550369999998	705.6643096
702	2013-10-11T00:41:28	33.1595	-126.8983	CN13ID	35.18913165	0.636173064	0.046580570999999994	1.6763643380000002																	1.6763643380000002	706.4105261
703	2013-10-11T00:44:28	33.1563	-126.9054	CN13ID	32.78930414	0.629924144	0.04540912	1.532400341																	1.532400341	707.1619761
704	2013-10-11T00:47:28	33.1565	-126.9112	CN13ID	33.09463589	0.629481568	0.045327020999999995	1.547994998																	1.547994998	707.7029511
705	2013-10-11T00:50:28	33.157	-126.9169	CN13ID	34.12307474	0.6303662210000001	0.04549156099999999	1.595852145																	1.595852145	708.2370543999999
706	2013-10-11T00:53:29	33.1576	-126.9228	CN13ID	32.52867378	0.6303662210000001	0.04549156099999999	1.51841361																	1.51841361	708.7909265
707	2013-10-11T00:56:29	33.1582	-126.9284	CN13ID	30.803694	0.620271686	0.043635845	1.39551369																	1.39551369	709.3170524
708	2013-10-11T00:59:29	33.1588	-126.9338	CN13ID	30.88692664	0.617247988	0.043089000999999995	1.3768277430000002																	1.3768277430000002	709.824693
709	2013-10-11T01:02:29	33.1593	-126.9387	CN13ID	29.95147281	0.619406853	0.04347891	1.3526152409999999																	1.3526152409999999	710.2847022000001
710	2013-10-11T01:05:30	33.1601	-126.9438	CN13ID	32.01013208	0.6228836560000001	0.044111433	1.466642618																	1.466642618	710.7682376
711	2013-10-11T01:08:30	33.161	-126.9486	CN13ID	31.907115500000003	0.621575254	0.043872707000000004	1.443467998																	1.443467998	711.2266228999999
712	2013-10-11T01:11:30	33.162	-126.954	CN13ID	33.46677368	0.621575254	0.043872707000000004	1.5158762319999999																	1.5158762319999999	711.7419987000001
713	2013-10-11T01:17:31	33.1642	-126.9655	CN13ID	34.70672582	0.6228836560000001	0.044111433	1.587596685																	1.587596685	712.8412578
714	2013-10-11T01:20:31	33.1653	-126.9708	CN13ID	28.95822745	0.616384854	0.042933819000000005	1.2763603209999999																	1.2763603209999999	713.3500845
715	2013-10-11T01:23:31	33.1665	-126.9766	CN13ID	28.84684251	0.6129469329999999	0.042318599000000005	1.26141079																	1.26141079	713.9068059
716	2013-10-11T01:26:31	33.1677	-126.9825	CN13ID	30.47792066	0.61595357	0.042856406	1.352508354																	1.352508354	714.4725705
717	2013-10-11T01:29:32	33.169000000000004	-126.9882	CN13ID	30.828217	0.621575254	0.043872707000000004	1.392223011																	1.392223011	715.0230571000001
718	2013-10-11T01:32:31	33.1703	-126.9941	CN13ID	31.94426008	0.626393431	0.044755620999999995	1.4723322669999999																	1.4723322669999999	715.5915372999999
719	2013-10-11T01:35:32	33.1715	-126.9999	CN13ID	35.90710874	0.632812175	0.045948434	1.696311881																	1.696311881	716.1482288
720	2013-10-11T01:38:32	33.1728	-127.0055	CN13ID	38.28981616	0.63797016	0.046920925	1.8411847780000001																	1.8411847780000001	716.6897088999999
721	2013-10-11T01:41:32	33.1741	-127.0111	CN13ID	36.49385024	0.629924144	0.04540912	1.707279634																	1.707279634	717.2311815
722	2013-10-11T01:44:32	33.1755	-127.0171	CN13ID	33.40675886	0.6277213070000001	0.045000562	1.55011717																	1.55011717	717.8115353999999
723	2013-10-11T01:47:33	33.1766	-127.0226	CN13ID	34.427968799999995	0.635273266	0.046410927000000005	1.634348671																	1.634348671	718.338406
724	2013-10-11T01:50:33	33.1778	-127.0283	CN13ID	36.20422091	0.6334817110000001	0.046073977	1.7182936340000001																	1.7182936340000001	718.8860195
725	2013-10-11T01:53:33	33.1791	-127.0339	CN13ID	37.17187968	0.634377748	0.046242091	1.76936092																	1.76936092	719.4274634
726	2013-10-11T01:56:33	33.1805	-127.0397	CN13ID	35.52559	0.6393233429999999	0.047178112	1.715237359																	1.715237359	719.9898598
727	2013-10-11T01:59:33	33.1818	-127.0456	CN13ID	36.48320096	0.641135522	0.047523777	1.7767610319999998																	1.7767610319999998	720.5582703
728	2013-10-11T02:02:34	33.1831	-127.0515	CN13ID	36.50101652	0.6397752529999999	0.047264247999999995	1.763878371																	1.763878371	721.1266730000001
729	2013-10-11T02:05:34	33.1844	-127.0572	CN13ID	35.80952337	0.63797016	0.046920925	1.721516325																	1.721516325	721.6770695
730	2013-10-11T02:08:34	33.1856	-127.0629	CN13ID	35.74785981	0.634377748	0.046242091	1.698589453																	1.698589453	722.2246372000001
731	2013-10-11T02:11:35	33.1867	-127.0685	CN13ID	34.27903977	0.628599472	0.045163417000000004	1.593457432																	1.593457432	722.7605157
732	2013-10-11T02:14:35	33.188	-127.0744	CN13ID	33.51786284	0.627277626	0.04491872	1.5474948780000002																	1.5474948780000002	723.3288886
733	2013-10-11T02:17:35	33.1891	-127.0799	CN13ID	33.30216778	0.6277213070000001	0.045000562	1.5340227530000001																	1.5340227530000001	723.8556881
734	2013-10-11T02:20:35	33.1902	-127.0854	CN13ID	33.65465593	0.628599472	0.045163417000000004	1.560509364																	1.560509364	724.3824812999999
735	2013-10-11T02:23:35	33.1913	-127.0911	CN13ID	32.39869234	0.623321875	0.044191388	1.475627204																	1.475627204	724.9274063999999
736	2013-10-11T02:26:36	33.1926	-127.09700000000001	CN13ID	32.51907577	0.621575254	0.043872707000000004	1.4715415580000002																	1.4715415580000002	725.4957513999999
737	2013-10-11T02:29:36	33.1937	-127.1028	CN13ID	33.23247542	0.6228836560000001	0.044111433	1.5151523409999998																	1.5151523409999998	726.0497432999999
738	2013-10-11T02:32:36	33.1952	-127.11	CN13ID	32.77081503	0.621575254	0.043872707000000004	1.483644934																	1.483644934	726.7409109
739	2013-10-11T02:35:36	33.1965	-127.1159	CN13ID	33.83402464	0.6224464820000001	0.044031667999999996	1.5381948559999998																	1.5381948559999998	727.3092323
740	2013-10-11T02:38:37	33.1976	-127.1216	CN13ID	32.24398037	0.61423335	0.042548247000000004	1.4311595																	1.4311595	727.8541201
741	2013-10-11T02:41:37	33.1987	-127.1272	CN13ID	31.48634105	0.611662171	0.042090295	1.3721450869999998																	1.3721450869999998	728.389929
742	2013-10-11T02:44:37	33.1997	-127.1326	CN13ID	31.183500800000004	0.6108097920000001	0.041938959	1.354318981																	1.354318981	728.9050933999999
743	2013-10-11T02:53:38	33.2032	-127.1492	CN13ID	29.70484562	0.612518625	0.042242352999999996	1.3041225859999999																	1.3041225859999999	730.4996257
744	2013-10-11T02:56:38	33.2044	-127.1546	CN13ID	29.78641349	0.612089888	0.042166233	1.307297488																	1.307297488	731.0200295
745	2013-10-11T02:59:38	33.2057	-127.1602	CN13ID	30.36989338	0.61509408	0.042702131	1.342772334																	1.342772334	731.5613207
746	2013-10-11T03:02:39	33.207	-127.1657	CN13ID	33.16000492	0.6176781579999999	0.043166637	1.481677341																	1.481677341	732.0936353999999
747	2013-10-11T03:05:39	33.2083	-127.1714	CN13ID	34.06889256	0.6228836560000001	0.044111433	1.547486954																	1.547486954	732.6438921
748	2013-10-11T03:08:39	33.2095	-127.1767	CN13ID	34.2462459	0.61595357	0.042856406	1.529091098																	1.529091098	733.1552715
749	2013-10-11T03:11:39	33.2108	-127.1823	CN13ID	33.18666119	0.61423335	0.042548247000000004	1.46812599																	1.46812599	733.6965335
750	2013-10-11T03:17:40	33.2133	-127.1935	CN13ID	32.85159298	0.6108097920000001	0.041938959	1.430917969																	1.430917969	734.7761126
751	2013-10-11T03:20:40	33.2146	-127.1991	CN13ID	32.63700396	0.611662171	0.042090295	1.4286388540000001																	1.4286388540000001	735.3173527
752	2013-10-11T03:23:40	33.2159	-127.2049	CN13ID	32.28293196	0.613803522	0.042471515	1.424380039																	1.424380039	735.8765553999999
753	2013-10-11T03:26:41	33.2172	-127.2107	CN13ID	32.84582127	0.615523313	0.042779177	1.456772819																	1.456772819	736.4357504
754	2013-10-11T03:29:41	33.2183	-127.21600000000001	CN13ID	34.579207700000005	0.6176781579999999	0.043166637	1.5477677859999999																	1.5477677859999999	736.9442871
755	2013-10-11T03:32:41	33.2197	-127.2219	CN13ID	34.69747631	0.618109354	0.043244458	1.553883891																	1.553883891	737.5154045
756	2013-10-11T03:35:41	33.2209	-127.2274	CN13ID	34.14900135	0.616817168	0.043011417999999996	1.52500419																	1.52500419	738.0447224
757	2013-10-11T03:38:41	33.2222	-127.2331	CN13ID	32.28578848	0.615523313	0.042779177	1.4254331080000002																	1.4254331080000002	738.5948977999999
758	2013-10-11T03:41:41	33.2234	-127.2388	CN13ID	32.690642499999996	0.612089888	0.042166233	1.426440345																	1.426440345	739.1422432
759	2013-10-11T03:44:42	33.2249	-127.2456	CN13ID	35.10726892	0.61423335	0.042548247000000004	1.552324601																	1.552324601	739.7971076
760	2013-10-11T03:47:42	33.2265	-127.2513	CN13ID	35.99685611	0.621575254	0.043872707000000004	1.624688573																	1.624688573	740.3569708
761	2013-10-11T03:50:42	33.2283	-127.2572	CN13ID	36.48855515	0.616384854	0.042933819000000005	1.624556365																	1.624556365	740.9417599
762	2013-10-11T03:53:42	33.23	-127.2624	CN13ID	36.65069678	0.613374717	0.042394966	1.616849954																	1.616849954	741.4616252000001
763	2013-10-11T03:56:43	33.2316	-127.2677	CN13ID	37.96344631	0.61509408	0.042702131	1.677313969																	1.677313969	741.9862826
764	2013-10-11T03:59:43	33.2332	-127.2731	CN13ID	38.8780569	0.611662171	0.042090295	1.6993228230000001																	1.6993228230000001	742.5196992000001
765	2013-10-11T04:02:43	33.2352	-127.2787	CN13ID	38.68689153	0.613374717	0.042394966	1.705468681																	1.705468681	743.0866553999999
766	2013-10-11T04:05:44	33.2372	-127.28399999999999	CN13ID	38.1203091	0.6099585679999999	0.041788467999999995	1.664162251																	1.664162251	743.6280232999999
767	2013-10-11T04:08:43	33.2392	-127.2895	CN13ID	39.54751385	0.613374717	0.042394966	1.749045542																	1.749045542	744.1864069000001
768	2013-10-11T04:11:44	33.2413	-127.2949	CN13ID	39.34982651	0.6108097920000001	0.041938959	1.7260594130000002																	1.7260594130000002	744.7408545
769	2013-10-11T04:14:44	33.2434	-127.3003	CN13ID	40.07186085	0.612518625	0.042242352999999996	1.7594163280000001																	1.7594163280000001	745.2952911
770	2013-10-11T04:17:44	33.2453	-127.3056	CN13ID	39.21424551	0.6099585679999999	0.041788467999999995	1.704529516																	1.704529516	745.8321347
771	2013-10-11T04:20:45	33.2473	-127.3109	CN13ID	39.6029109	0.611235474	0.042014537000000005	1.7258207819999998																	1.7258207819999998	746.3734506
772	2013-10-11T04:26:45	33.2512	-127.3215	CN13ID	41.23846939999999	0.611235474	0.042014537000000005	1.8001537680000002																	1.8001537680000002	747.4515213
773	2013-10-11T04:32:46	33.2544	-127.3303	CN13ID	40.95655144	0.60615284	0.04111899	1.760992717																	1.760992717	748.3448096
774	2013-10-11T04:35:46	33.256	-127.3352	CN13ID	40.92737588	0.606786588	0.041230031	1.7613022059999999																	1.7613022059999999	748.8344781000001
775	2013-10-11T04:38:46	33.2579	-127.3407	CN13ID	41.43872864	0.604459987	0.040823317000000005	1.76823378																	1.76823378	749.3884159
776	2013-10-11T04:41:46	33.2599	-127.3463	CN13ID	40.90171467	0.605304396	0.040970801	1.751779403																	1.751779403	749.9552367
777	2013-10-11T04:44:46	33.2618	-127.3518	CN13ID	41.40251879	0.605304396	0.040970801	1.7704538859999999																	1.7704538859999999	750.5091533
778	2013-10-11T04:47:47	33.2634	-127.3574	CN13ID	41.31966365	0.603202778	0.040604796	1.7576647890000001																	1.7576647890000001	751.0599881
779	2013-10-11T04:50:47	33.2652	-127.3628	CN13ID	42.22626615	0.599440355	0.039954558	1.766305831																	1.766305831	751.6010749
780	2013-10-11T04:53:47	33.266999999999996	-127.3683	CN13ID	42.577208899999995	0.600274758	0.040098035	1.7834262459999999																	1.7834262459999999	752.1508087999999
781	2013-10-11T04:56:47	33.2688	-127.3739	CN13ID	42.88736968	0.600274758	0.040098035	1.800355274																	1.800355274	752.7092102999999
782	2013-10-11T04:59:48	33.2709	-127.3804	CN13ID	42.85814335	0.600274758	0.040098035	1.808548019																	1.808548019	753.3577711
783	2013-10-11T05:02:48	33.2728	-127.38600000000001	CN13ID	41.95145499	0.5990244379999999	0.039883095	1.758580807																	1.758580807	753.9202411
784	2013-10-11T05:05:48	33.2744	-127.3915	CN13ID	42.92872016	0.5990244379999999	0.039883095	1.798738903																	1.798738903	754.4622154
785	2013-10-11T05:08:49	33.2761	-127.397	CN13ID	42.12666901	0.601110566	0.040242431	1.781014614																	1.781014614	755.0079400000001
786	2013-10-11T05:11:49	33.2779	-127.4027	CN13ID	39.7440347	0.596543863	0.039458325	1.644223116																	1.644223116	755.5749871
787	2013-10-11T05:14:49	33.2796	-127.4082	CN13ID	39.315399	0.593658174	0.038967696	1.617486555																	1.617486555	756.1206925
788	2013-10-11T05:20:49	33.283	-127.4192	CN13ID	39.48034638	0.5907881629999999	0.038483622	1.599985124																	1.599985124	757.2120752999999
789	2013-10-11T05:23:50	33.2848	-127.4246	CN13ID	39.45131821	0.587948873	0.038008076	1.5797079790000002																	1.5797079790000002	757.7530573
790	2013-10-11T05:26:50	33.2866	-127.43	CN13ID	40.4621221	0.5883521979999999	0.03807551	1.620900714																	1.620900714	758.2940297
791	2013-10-11T05:29:50	33.2884	-127.4353	CN13ID	40.78342884	0.589974703	0.038346871	1.640965061																	1.640965061	758.8263602000001
792	2013-10-11T05:32:50	33.29	-127.4407	CN13ID	39.37977768	0.588756486	0.038143105	1.5861025709999999																	1.5861025709999999	759.3594687000001
793	2013-10-11T05:35:51	33.2916	-127.4459	CN13ID	40.60462001	0.587338732	0.037906527999999995	1.624671468																	1.624671468	759.8750655
794	2013-10-11T05:38:51	33.2934	-127.4513	CN13ID	41.28038727	0.586324043	0.0377378	1.645642456																	1.645642456	760.4160016
795	2013-10-11T05:44:52	33.2968	-127.4619	CN13ID	42.16699298	0.582291553	0.037071811	1.652735995																	1.652735995	761.4724037000001
796	2013-10-11T05:47:52	33.2985	-127.4673	CN13ID	41.47554836	0.583499923	0.037270561	1.6308341480000001																	1.6308341480000001	762.0092882
797	2013-10-11T05:50:52	33.3005	-127.4729	CN13ID	40.66149403	0.582291553	0.037071811	1.597645648																	1.597645648	762.5758860000001
798	2013-10-11T05:53:52	33.3023	-127.4785	CN13ID	39.86727359	0.5802955360000001	0.036744839	1.542920413																	1.542920413	763.1341007999999
799	2013-10-11T05:56:52	33.3041	-127.4839	CN13ID	40.22545172	0.578300161	0.036419746	1.551617974																	1.551617974	763.6749796
800	2013-10-11T05:59:53	33.306	-127.4896	CN13ID	39.89729515	0.578300161	0.036419746	1.538382432																	1.538382432	764.2458967
801	2013-10-11T06:02:53	33.3079	-127.4952	CN13ID	39.910737899999994	0.579499319	0.036614841	1.5469327469999998																	1.5469327469999998	764.8081725
802	2013-10-11T06:05:53	33.3098	-127.5008	CN13ID	39.97480015	0.580692919	0.036809844	1.551706843																	1.551706843	765.3704377
803	2013-10-11T06:08:53	33.3115	-127.5066	CN13ID	39.70491463	0.578300161	0.036419746	1.519000799																	1.519000799	765.9422251
804	2013-10-11T06:11:54	33.3131	-127.5125	CN13ID	40.70009703	0.579098646	0.036549654	1.5786855880000001																	1.5786855880000001	766.5192569
805	2013-10-11T06:14:54	33.3148	-127.5195	CN13ID	41.09734693	0.579098646	0.036549654	1.5912220419999998																	1.5912220419999998	767.1973706
806	2013-10-11T06:17:54	33.3164	-127.5256	CN13ID	41.27276439	0.578300161	0.036419746	1.588873091																	1.588873091	767.7921065
807	2013-10-11T06:20:55	33.3179	-127.5316	CN13ID	40.72260708	0.5798991	0.036679988999999996	1.573095696																	1.573095696	768.3746765999999
808	2013-10-11T06:23:54	33.3194	-127.5374	CN13ID	41.47347242	0.577902344	0.036355023	1.59100261																	1.59100261	768.9394392
809	2013-10-11T06:26:55	33.3209	-127.5432	CN13ID	42.14701471	0.578300161	0.036419746	1.627526122																	1.627526122	769.504193
810	2013-10-11T06:29:55	33.3225	-127.5491	CN13ID	42.93777273	0.58109125	0.036875003999999996	1.6719243369999999																	1.6719243369999999	770.0811685
811	2013-10-11T06:32:55	33.3239	-127.5548	CN13ID	45.22627319	0.582291553	0.037071811	1.771604973																	1.771604973	770.6337835
812	2013-10-11T06:35:56	33.3253	-127.5606	CN13ID	46.15093242	0.576310302	0.036097312	1.76364421																	1.76364421	771.1953202999999
813	2013-10-11T06:38:56	33.3267	-127.5662	CN13ID	46.06087146	0.579499319	0.036614841	1.7758131069999998																	1.7758131069999998	771.7390017000001
814	2013-10-11T06:41:56	33.328	-127.5721	CN13ID	44.43053628	0.579499319	0.036614841	1.71326634																	1.71326634	772.3065236000001
815	2013-10-11T06:44:56	33.3299	-127.5775	CN13ID	43.60529182	0.575124519	0.035906022999999995	1.654988533																	1.654988533	772.8514875
816	2013-10-11T06:47:57	33.3321	-127.583	CN13ID	42.90261918	0.576310302	0.036097312	1.6355404580000001																	1.6355404580000001	773.4186242000001
817	2013-10-11T06:50:57	33.3342	-127.5883	CN13ID	43.76530677	0.57276427	0.035527106	1.6457823669999998																	1.6457823669999998	773.9641691
818	2013-10-11T06:53:57	33.3362	-127.5932	CN13ID	42.40960718	0.569246229	0.034966807999999995	1.5691866859999999																	1.5691866859999999	774.4713552999999
819	2013-10-11T06:56:57	33.3384	-127.5984	CN13ID	38.34078086	0.564972095	0.034293484	1.398775865																	1.398775865	775.0134282
820	2013-10-11T06:59:58	33.3405	-127.6036	CN13ID	37.19652457	0.566516841	0.03453589	1.359149063																	1.359149063	775.550553
821	2013-10-11T07:02:58	33.3425	-127.6087	CN13ID	38.82819044	0.564204271	0.034173248999999996	1.4051660590000001																	1.4051660590000001	776.0744844
822	2013-10-11T07:05:59	33.3444	-127.6138	CN13ID	39.24718168	0.563819709	0.034113158	1.420700045																	1.420700045	776.5937736000001
823	2013-10-11T07:08:59	33.3463	-127.6188	CN13ID	39.65953556	0.561893624	0.033813300000000004	1.4161729969999999																	1.4161729969999999	777.1045745
824	2013-10-11T07:11:59	33.3481	-127.6237	CN13ID	41.02357036	0.561507992	0.033753569	1.4673066719999999																	1.4673066719999999	777.6023325
825	2013-10-11T07:14:59	33.3499	-127.6287	CN13ID	41.429389	0.561507992	0.033753569	1.486873306																	1.486873306	778.1086078
826	2013-10-11T07:17:59	33.3518	-127.6339	CN13ID	42.02388309	0.563819709	0.034113158	1.524245581																	1.524245581	778.6363660000001
827	2013-10-11T07:20:59	33.3537	-127.6391	CN13ID	42.58323182	0.564204271	0.034173248999999996	1.538786479																	1.538786479	779.1641145
828	2013-10-11T07:24:00	33.3556	-127.6443	CN13ID	41.74044459	0.5595916120000001	0.033457153999999996	1.4840430580000001																	1.4840430580000001	779.6918532999999
829	2013-10-11T07:27:00	33.3575	-127.6493	CN13ID	43.09218426	0.555799219	0.032875277	1.507123878																	1.507123878	780.2025999
830	2013-10-11T07:30:00	33.3597	-127.6553	CN13ID	43.45973475	0.55618004	0.032933305	1.5201789819999998																	1.5201789819999998	780.8118498
831	2013-10-11T07:33:00	33.3616	-127.6602	CN13ID	43.35246939	0.556933771	0.033048742	1.5217603469999998																	1.5217603469999998	781.3141283
832	2013-10-11T07:36:01	33.3636	-127.6654	CN13ID	43.72680033	0.556933771	0.033048742	1.534269876																	1.534269876	781.8463861
833	2013-10-11T07:42:01	33.3677	-127.6758	CN13ID	41.3910016	0.5539065320000001	0.032587212000000004	1.4333866069999999																	1.4333866069999999	782.9155749
834	2013-10-11T07:45:01	33.3696	-127.6805	CN13ID	40.35944668	0.552402259	0.032359245	1.3878518880000001																	1.3878518880000001	783.4010143999999
835	2013-10-11T07:48:01	33.3718	-127.6858	CN13ID	41.25000931	0.552776983	0.032416033	1.417865514																	1.417865514	783.9512308
836	2013-10-11T07:51:02	33.3738	-127.6908	CN13ID	43.10341186	0.5535291179999999	0.032530017	1.487940293																	1.487940293	784.4666082
837	2013-10-11T07:54:02	33.3759	-127.6961	CN13ID	42.98811136	0.554851241	0.032730828	1.489418968																	1.489418968	785.0119399
838	2013-10-11T07:57:02	33.3781	-127.7013	CN13ID	44.23274324	0.554284848	0.032644545	1.53774187																	1.53774187	785.553816
839	2013-10-11T08:00:03	33.38	-127.7063	CN13ID	43.04592237	0.554662188	0.032702021	1.491548848																	1.491548848	786.0644531
840	2013-10-11T08:03:03	33.382	-127.7114	CN13ID	43.48616362	0.554662188	0.032702021	1.496843045																	1.496843045	786.5881896000001
841	2013-10-11T08:06:03	33.3842	-127.7168	CN13ID	43.41534438	0.553152602	0.032472957000000004	1.493522698																	1.493522698	787.1466818
842	2013-10-11T08:09:03	33.3862	-127.7222	CN13ID	42.33092912	0.552024384	0.03230229	1.4485589280000002																	1.4485589280000002	787.6957651
843	2013-10-11T08:12:03	33.3882	-127.7277	CN13ID	41.3899059	0.550896079	0.032132231000000004	1.41265264																	1.41265264	788.2533469
844	2013-10-11T08:15:03	33.3903	-127.7332	CN13ID	39.048151399999995	0.550896079	0.032132231000000004	1.330923875																	1.330923875	788.8154551
845	2013-10-11T08:18:04	33.3923	-127.7386	CN13ID	39.59082807	0.550896079	0.032132231000000004	1.345571813																	1.345571813	789.3645062999999
846	2013-10-11T08:21:04	33.3942	-127.744	CN13ID	38.27721851	0.5482797389999999	0.031739964	1.293787125																	1.293787125	789.9091283
847	2013-10-11T08:24:04	33.3962	-127.7494	CN13ID	38.52834621	0.547535508	0.031629012000000005	1.2983707629999999																	1.2983707629999999	790.4581588
848	2013-10-11T08:27:04	33.3982	-127.7548	CN13ID	38.1696875	0.549397789	0.031907306	1.290140928																	1.290140928	791.0071788
849	2013-10-11T08:30:05	33.4003	-127.7603	CN13ID	37.93658843	0.54921132	0.031879354	1.2787773040000001																	1.2787773040000001	791.5692336
850	2013-10-11T08:33:05	33.4006	-127.7672	CN13ID	39.60016502	0.549024851	0.031851403	1.336446247																	1.336446247	792.2113359
851	2013-10-11T08:36:05	33.4003	-127.775	CN13ID	39.91421975	0.550896079	0.032132231000000004	1.3547158719999999																	1.3547158719999999	792.9369772000001
852	2013-10-11T08:39:05	33.3999	-127.7827	CN13ID	39.77867185	0.550896079	0.032132231000000004	1.353609024																	1.353609024	793.6539432
853	2013-10-11T08:42:06	33.3994	-127.7921	CN13ID	39.63394825	0.549397789	0.031907306	1.343418047																	1.343418047	794.5292868
854	2013-10-11T08:45:06	33.399	-127.7996	CN13ID	38.58818493	0.547535508	0.031629012000000005	1.294190388																	1.294190388	795.2277102999999
855	2013-10-11T08:48:06	33.3982	-127.8075	CN13ID	37.47056261	0.546422561	0.031463316	1.247189508																	1.247189508	795.9672727999999
856	2013-10-11T08:51:07	33.3974	-127.8151	CN13ID	36.77966151	0.5460500739999999	0.031408087	1.224384486																	1.224384486	796.6791722999999
857	2013-10-11T08:54:07	33.3966	-127.8229	CN13ID	35.9360381	0.543459101	0.031025012999999997	1.185999944																	1.185999944	797.4095231000001
858	2013-10-11T08:57:07	33.3959	-127.8304	CN13ID	35.97346407	0.542355269	0.030862701	1.175336268																	1.175336268	798.1108915
859	2013-10-11T09:00:07	33.3952	-127.8383	CN13ID	35.20148343	0.542355269	0.030862701	1.152462657																	1.152462657	798.8492219
860	2013-10-11T09:03:08	33.3944	-127.8461	CN13ID	35.3093463	0.540521758	0.030594227999999998	1.1477934159999998																	1.1477934159999998	799.579591
861	2013-10-11T09:06:08	33.3937	-127.8539	CN13ID	35.11899549	0.5394232170000001	0.030433993	1.138656642																	1.138656642	800.3086926
862	2013-10-11T09:09:08	33.3929	-127.8614	CN13ID	35.58282875	0.540521758	0.030594227999999998	1.152440763																	1.152440763	801.0114083
863	2013-10-11T09:12:08	33.3921	-127.8693	CN13ID	35.88394235	0.539788525	0.030487278	1.156666178																	1.156666178	801.7510219999999
864	2013-10-11T09:15:09	33.3913	-127.87700000000001	CN13ID	34.40386978	0.535787528	0.029907608999999998	1.098929391																	1.098929391	802.4721927999999
865	2013-10-11T09:18:09	33.3905	-127.8844	CN13ID	34.14448289	0.537236548	0.03011667	1.086066637																	1.086066637	803.1657092
866	2013-10-11T09:33:10	33.3866	-127.9209	CN13ID	30.408797399999997	0.5347001579999999	0.029751338999999998	0.963820103																	0.963820103	806.5858702
867	2013-10-11T09:36:10	33.3858	-127.9289	CN13ID	31.37199755	0.534338149	0.029699392999999998	0.987178082																	0.987178082	807.3347647
868	2013-10-11T09:39:11	33.385	-127.9369	CN13ID	30.96031701	0.533977003	0.029647572	0.973616151																	0.973616151	808.083666
869	2013-10-11T09:42:11	33.3842	-127.9449	CN13ID	31.65054729	0.53506303	0.029803407999999997	0.996295635																	0.996295635	808.8325741
870	2013-10-11T09:45:11	33.3835	-127.9528	CN13ID	31.02653681	0.531818401	0.029339246	0.964481919																	0.964481919	809.5710028
871	2013-10-11T09:48:11	33.3826	-127.9606	CN13ID	31.17178389	0.5347001579999999	0.029751338999999998	0.985234932																	0.985234932	810.3029096
872	2013-10-11T09:51:12	33.3818	-127.9683	CN13ID	32.22724907	0.535787528	0.029907608999999998	1.019118028																	1.019118028	811.0241579
873	2013-10-11T09:54:12	33.381	-127.9764	CN13ID	31.56663636	0.532894774	0.029492856	0.986964664																	0.986964664	811.7823232999999
874	2013-10-11T09:57:12	33.3801	-127.9859	CN13ID	30.27844828	0.531818401	0.029339246	0.940831766																	0.940831766	812.6710479
875	2013-10-11T10:00:12	33.3793	-127.9938	CN13ID	30.09554812	0.533616645	0.029595873999999998	0.946854587																	0.946854587	813.4107688999999
876	2013-10-11T10:03:12	33.3785	-128.0018	CN13ID	29.28666105	0.533616645	0.029595873999999998	0.918653959																	0.918653959	814.1597254
877	2013-10-11T10:06:13	33.3777	-128.0098	CN13ID	30.21000229	0.533977003	0.029647572	0.953550995																	0.953550995	814.9086886
878	2013-10-11T10:09:13	33.376999999999995	-128.0179	CN13ID	30.22462574	0.530386326	0.029135964	0.9367085059999999																	0.9367085059999999	815.6656621000001
879	2013-10-11T10:12:13	33.3763	-128.0259	CN13ID	31.66168849	0.533616645	0.029595873999999998	0.99424667																	0.99424667	816.4133958
880	2013-10-11T10:18:14	33.3746	-128.042	CN13ID	36.01818078	0.5390579329999999	0.030380817999999997	1.163116338																	1.163116338	817.9219536
881	2013-10-11T10:27:14	33.3724	-128.0656	CN13ID	34.89284836	0.533616645	0.029595873999999998	1.091712158																	1.091712158	820.1294637
882	2013-10-11T10:30:15	33.3716	-128.0735	CN13ID	35.52291177	0.53506303	0.029803407999999997	1.119095544																	1.119095544	820.8692492
883	2013-10-11T10:33:15	33.3708	-128.0814	CN13ID	36.20149032	0.535426769	0.029855601000000002	1.143534895																	1.143534895	821.6090415
884	2013-10-11T10:36:15	33.3702	-128.0895	CN13ID	36.56167791	0.536872997	0.030064217	1.160844389																	1.160844389	822.3650092
885	2013-10-11T10:39:15	33.3694	-128.0973	CN13ID	36.95904613	0.5361484879999999	0.029959687000000002	1.167620839																	1.167620839	823.0955852000001
886	2013-10-11T10:42:16	33.3687	-128.1052	CN13ID	36.79477798	0.533616645	0.029595873999999998	1.1485598999999997																	1.1485598999999997	823.8341381
887	2013-10-11T10:45:15	33.368	-128.113	CN13ID	35.92894484	0.5347001579999999	0.029751338999999998	1.131736134																	1.131736134	824.5634529
888	2013-10-11T10:48:16	33.3672	-128.1207	CN13ID	37.27190595	0.537962803	0.030221951	1.186136415																	1.186136415	825.2848205
889	2013-10-11T10:51:16	33.3664	-128.1285	CN13ID	36.84086513	0.537236548	0.03011667	1.170868458																	1.170868458	826.0154212
890	2013-10-11T10:54:16	33.3656	-128.1363	CN13ID	37.18357048	0.537236548	0.03011667	1.183572533																	1.183572533	826.7460286
891	2013-10-11T10:57:16	33.3648	-128.144	CN13ID	38.33848195	0.538692019	0.030327736	1.22486893																	1.22486893	827.4674157000001
892	2013-10-11T11:00:17	33.364000000000004	-128.1516	CN13ID	40.71161883	0.539788525	0.030487278	1.308715401																	1.308715401	828.1795844
893	2013-10-11T11:03:17	33.3632	-128.1597	CN13ID	42.3831045	0.542355269	0.030862701	1.3780581230000002																	1.3780581230000002	828.9379028
894	2013-10-11T11:06:17	33.3623	-128.1677	CN13ID	42.79120674	0.543091396	0.030970791	1.3945987880000001																	1.3945987880000001	829.6884011
895	2013-10-11T11:09:17	33.3612	-128.1774	CN13ID	42.04042917	0.54198805	0.030808845	1.3636894519999998																	1.3636894519999998	830.5985212
896	2013-10-11T11:15:18	33.3594	-128.1935	CN13ID	43.56686245	0.54530776	0.031298024	1.4392675209999999																	1.4392675209999999	832.1087741
897	2013-10-11T11:18:18	33.3586	-128.2015	CN13ID	45.91632774	0.5460500739999999	0.031408087	1.517624224																	1.517624224	832.8578995
898	2013-10-11T11:21:18	33.3581	-128.2098	CN13ID	45.86637704	0.544197145	0.031133847000000003	1.500788913																	1.500788913	833.6316162
899	2013-10-11T11:24:19	33.3576	-128.2179	CN13ID	44.70393525	0.544567489	0.031188458999999998	1.4621739169999999																	1.4621739169999999	834.386791
900	2013-10-11T11:30:19	33.3566	-128.2344	CN13ID	42.36458872	0.542723365	0.030916686000000002	1.374776547																	1.374776547	835.9249727999999
901	2013-10-11T11:36:20	33.3556	-128.2509	CN13ID	42.68704477	0.539788525	0.030487278	1.374167335																	1.374167335	837.4631722
902	2013-10-11T11:39:20	33.355	-128.2591	CN13ID	43.37452177	0.5412562329999999	0.030701516	1.399453945																	1.399453945	838.2285331
903	2013-10-11T11:42:20	33.3545	-128.2672	CN13ID	41.57517475	0.5390579329999999	0.030380817999999997	1.327771202																	1.327771202	838.9837347000001
904	2013-10-11T11:45:20	33.3539	-128.2753	CN13ID	42.80940047	0.538326976	0.03027478	1.363741321																	1.363741321	839.739843
905	2013-10-11T11:48:21	33.3534	-128.2833	CN13ID	42.82317338	0.538326976	0.03027478	1.36219441																	1.36219441	840.4857814
906	2013-10-11T11:51:21	33.3528	-128.2914	CN13ID	41.573463200000006	0.536872997	0.030064217	1.310668873																	1.310668873	841.2418992
907	2013-10-11T11:54:21	33.3523	-128.2995	CN13ID	41.70468106	0.538692019	0.030327736	1.332179004																	1.332179004	841.9971197999998
908	2013-10-11T11:57:21	33.3518	-128.3075	CN13ID	43.19683628	0.540521758	0.030594227999999998	1.39471279																	1.39471279	842.7430719
909	2013-10-11T12:00:22	33.3512	-128.3154	CN13ID	43.65301851	0.539788525	0.030487278	1.40411499																	1.40411499	843.480681
910	2013-10-11T12:03:22	33.3507	-128.3235	CN13ID	44.52233244	0.538692019	0.030327736	1.4213402480000001																	1.4213402480000001	844.2359154
911	2013-10-11T12:06:22	33.3502	-128.3316	CN13ID	41.22489779	0.535787528	0.029907608999999998	1.301191639																	1.301191639	844.9911541000001
912	2013-10-11T12:09:23	33.3496	-128.3398	CN13ID	41.11923712	0.536510311	0.03001189	1.302035311																	1.302035311	845.7565622000002
913	2013-10-11T12:12:23	33.3491	-128.3478	CN13ID	41.81344889	0.538326976	0.03027478	1.338686796																	1.338686796	846.5025373
914	2013-10-11T12:15:23	33.3485	-128.3559	CN13ID	37.28961737	0.53074311	0.029186603999999998	1.149626196																	1.149626196	847.2586921
915	2013-10-11T12:18:23	33.3479	-128.364	CN13ID	36.52952118	0.530386326	0.029135964	1.122276981																	1.122276981	848.0148519999999
916	2013-10-11T12:21:23	33.3474	-128.372	CN13ID	34.73068029	0.526821234	0.028633385	1.051416359																	1.051416359	848.7608416000002
917	2013-10-11T12:24:24	33.3468	-128.3815	CN13ID	35.02898296	0.528243931	0.02883321	1.071080544																	1.071080544	849.646762
918	2013-10-11T12:27:24	33.3462	-128.3896	CN13ID	33.80103018	0.525046716	0.028385221000000002	1.019361536																	1.019361536	850.4029366000001
919	2013-10-11T12:30:24	33.3456	-128.3978	CN13ID	32.18941975	0.523632393	0.028188395	0.9596515459999999																	0.9596515459999999	851.1683796
920	2013-10-11T12:33:24	33.345	-128.4059	CN13ID	31.069844	0.521873942	0.027944813	0.9253109759999999																	0.9253109759999999	851.9245645
921	2013-10-11T12:36:25	33.3444	-128.414	CN13ID	32.40504089	0.523985565	0.028237437999999997	0.9699296209999999																	0.9699296209999999	852.6807547000001
922	2013-10-11T12:39:25	33.3438	-128.422	CN13ID	32.60758008	0.526112376	0.028534017999999998	0.9839260670000001																	0.9839260670000001	853.4276875
923	2013-10-11T12:42:25	33.3432	-128.4303	CN13ID	33.71804871	0.527531242	0.028733066	1.022571738																	1.022571738	854.2024157
924	2013-10-11T12:45:25	33.3426	-128.4383	CN13ID	35.82243797	0.529313733	0.028984225	1.098379779																	1.098379779	854.9493587000002
925	2013-10-11T12:48:25	33.3419	-128.4461	CN13ID	36.14099897	0.531459236	0.029288246	1.119490409																	1.119490409	855.6788897
926	2013-10-11T12:51:26	33.3412	-128.4541	CN13ID	37.37462031	0.531818401	0.029339246	1.160239061																	1.160239061	856.4269217
927	2013-10-11T12:54:26	33.3405	-128.4622	CN13ID	36.01228946	0.531818401	0.029339246	1.109630949																	1.109630949	857.1842094000001
928	2013-10-11T12:57:26	33.3397	-128.4702	CN13ID	33.82425569	0.526821234	0.028633385	1.025027729																	1.025027729	857.9334951
929	2013-10-11T13:00:26	33.3389	-128.4783	CN13ID	34.75302038	0.5254010889999999	0.028434702000000003	1.044376771																	1.044376771	858.6920223
930	2013-10-11T13:03:26	33.3382	-128.4864	CN13ID	34.52453282	0.526821234	0.028633385	1.0469412329999999																	1.0469412329999999	859.4493297
931	2013-10-11T13:06:27	33.3375	-128.4943	CN13ID	35.96981124	0.528243931	0.02883321	1.092046144																	1.092046144	860.1881445
932	2013-10-11T13:09:27	33.3368	-128.5024	CN13ID	38.80760744	0.5285996820000001	0.028883428	1.183849245																	1.183849245	860.945464
933	2013-10-11T13:12:27	33.3361	-128.5105	CN13ID	39.91763599	0.531459236	0.029288246	1.234256032																	1.234256032	861.7027895
934	2013-10-11T13:15:27	33.3355	-128.5186	CN13ID	40.92639888	0.531459236	0.029288246	1.266526733																	1.266526733	862.4590562999999
935	2013-10-11T13:18:28	33.3349	-128.5265	CN13ID	42.86463792	0.533616645	0.029595873999999998	1.337008676																	1.337008676	863.1968024
936	2013-10-11T13:21:28	33.3343	-128.5346	CN13ID	44.50625519	0.535426769	0.029855601000000002	1.3983806859999999																	1.3983806859999999	863.9530795
937	2013-10-11T13:24:28	33.3337	-128.5426	CN13ID	43.70316847	0.535426769	0.029855601000000002	1.3755155769999998																	1.3755155769999998	864.7000982999999
938	2013-10-11T13:27:28	33.3331	-128.5506	CN13ID	44.38292682	0.536510311	0.03001189	1.399844281																	1.399844281	865.4471221000001
939	2013-10-11T13:30:28	33.3325	-128.5587	CN13ID	44.79582798	0.537236548	0.03011667	1.422696105																	1.422696105	866.2034148
940	2013-10-11T13:33:29	33.3319	-128.5668	CN13ID	43.67798746	0.536872997	0.030064217	1.3804372459999998																	1.3804372459999998	866.9597126
941	2013-10-11T13:36:29	33.3313	-128.5766	CN13ID	43.77962053	0.534338149	0.029699392999999998	1.367625302																	1.367625302	867.8736146
942	2013-10-11T13:39:29	33.3309	-128.5847	CN13ID	39.78832465	0.532176337	0.029390327	1.231306539																	1.231306539	868.6282817
943	2013-10-11T13:42:29	33.3305	-128.593	CN13ID	36.91042609	0.529313733	0.028984225	1.1287069220000001																	1.1287069220000001	869.4015220000001
944	2013-10-11T13:45:29	33.33	-128.6012	CN13ID	35.78492005	0.5264674970000001	0.028583723	1.0750968																	1.0750968	870.1662107000001
945	2013-10-11T13:48:30	33.3295	-128.6094	CN13ID	36.03165112	0.526821234	0.028633385	1.094846406																	1.094846406	870.9309037999999
946	2013-10-11T13:51:30	33.329	-128.6175	CN13ID	35.87545041	0.527887518	0.028783084	1.088570757																	1.088570757	871.6863252999999
947	2013-10-11T13:54:30	33.3285	-128.6257	CN13ID	36.51535479	0.528956282	0.028933767000000003	1.1120275370000001																	1.1120275370000001	872.4510272
948	2013-10-11T14:00:31	33.3275	-128.6418	CN13ID	36.79919906	0.530030391	0.029085444	1.126238908																	1.126238908	873.9526162999999
949	2013-10-11T14:03:31	33.3269	-128.6498	CN13ID	37.26183298	0.5285996820000001	0.028883428	1.134129599																	1.134129599	874.6996929
950	2013-10-11T14:06:31	33.3265	-128.658	CN13ID	36.01164781	0.5285996820000001	0.028883428	1.091381027																	1.091381027	875.4636831
951	2013-10-11T14:09:31	33.3259	-128.666	CN13ID	35.08069149	0.5264674970000001	0.028583723	1.062325993																	1.062325993	876.2107682
952	2013-10-11T14:12:31	33.3255	-128.6742	CN13ID	33.89047093	0.5264674970000001	0.028583723	1.019906167																	1.019906167	876.9747671
953	2013-10-11T14:15:32	33.325	-128.6824	CN13ID	33.251376300000004	0.525046716	0.028385221000000002	0.996488996																	0.996488996	877.7394995
954	2013-10-11T14:18:32	33.3245	-128.6905	CN13ID	32.87035442	0.525046716	0.028385221000000002	0.981645908																	0.981645908	878.4949598999999
955	2013-10-11T14:21:32	33.324	-128.6986	CN13ID	30.77689594	0.5208245979999999	0.027799927999999998	0.901934352																	0.901934352	879.2504246
956	2013-10-11T14:24:33	33.3236	-128.7066	CN13ID	31.27898418	0.5201215339999999	0.027703356000000002	0.916063078																	0.916063078	879.9958697000001
957	2013-10-11T14:27:33	33.323	-128.7148	CN13ID	29.38677834	0.5204726470000001	0.027751585	0.85925583																	0.85925583	880.7615097000001
958	2013-10-11T14:33:45	33.3222	-128.7285	CN13ID	29.69416164	0.5201215339999999	0.027703356000000002	0.866715575																	0.866715575	882.0389305
959	2013-10-11T14:36:46	33.3215	-128.7366	CN13ID	30.84094367	0.518723452	0.027511583	0.8992668620000001																	0.8992668620000001	882.7963814999999
960	2013-10-11T14:39:46	33.3209	-128.7446	CN13ID	29.07937442	0.5190731670000001	0.027559358	0.8500248159999999																	0.8500248159999999	883.5435092
961	2013-10-11T14:42:46	33.3204	-128.7527	CN13ID	29.14578714	0.518026521	0.027416375	0.8438961690000001																	0.8438961690000001	884.2990049000001
962	2013-10-11T14:45:46	33.3198	-128.7606	CN13ID	27.86517794	0.517332905	0.027321619	0.807333845																	0.807333845	885.0368778
963	2013-10-11T14:48:47	33.3192	-128.7689	CN13ID	27.1652145	0.518026521	0.027416375	0.78636956																	0.78636956	885.8118178
964	2013-10-11T14:51:47	33.3184	-128.7787	CN13ID	29.47499078	0.521873942	0.027944813	0.8681804759999999																	0.8681804759999999	886.7277492999999
965	2013-10-11T14:56:44	33.3173	-128.7923	CN13ID	31.42897565	0.59119635	0.038552241	1.260041121																	1.260041121	887.9987418
966	2013-10-11T14:59:44	33.3166	-128.8006	CN13ID	32.59669588	0.591605511	0.038621025	1.310194313																	1.310194313	888.7747429
967	2013-10-11T15:02:45	33.3159	-128.8087	CN13ID	33.83821058	0.593658174	0.038967696	1.3748933680000002																	1.3748933680000002	889.5322422
968	2013-10-11T15:05:45	33.3152	-128.8168	CN13ID	32.77421642	0.595306027	0.039247469	1.334616567																	1.334616567	890.2897473999999
969	2013-10-11T15:08:45	33.3145	-128.825	CN13ID	31.85160291	0.591605511	0.038621025	1.2827075000000001																	1.2827075000000001	891.0565123
970	2013-10-11T15:11:46	33.3139	-128.8334	CN13ID	32.14981615	0.593658174	0.038967696	1.304337888																	1.304337888	891.8407673
971	2013-10-11T15:14:46	33.3133	-128.8418	CN13ID	30.93935454	0.596955414	0.039528653	1.266782135																	1.266782135	892.6250277999999
972	2013-10-11T15:17:46	33.3126	-128.8501	CN13ID	31.61231122	0.596955414	0.039528653	1.300771667																	1.300771667	893.4010642000001
973	2013-10-11T15:20:46	33.3119	-128.8585	CN13ID	30.926819399999996	0.593658174	0.038967696	1.257683125																	1.257683125	894.186363
974	2013-10-11T15:23:47	33.3111	-128.8668	CN13ID	29.11842644	0.589567959	0.038278779	1.16577069																	1.16577069	894.9636088
975	2013-10-11T15:26:47	33.3104	-128.8751	CN13ID	29.93562412	0.59489322	0.03917731	1.2193988359999999																	1.2193988359999999	895.7396646
976	2013-10-11T15:29:47	33.3098	-128.8833	CN13ID	31.47443499	0.5973679470000001	0.03959915	1.29342821																	1.29342821	896.5054197000001
977	2013-10-11T15:32:47	33.3091	-128.8914	CN13ID	31.57530079	0.600274758	0.040098035	1.30666302																	1.30666302	897.2629774000001
978	2013-10-11T15:35:47	33.3084	-128.8994	CN13ID	32.18634412	0.599440355	0.039954558	1.336369707																	1.336369707	898.011288
979	2013-10-11T15:38:48	33.3078	-128.9075	CN13ID	30.76891952	0.5973679470000001	0.03959915	1.267714969																	1.267714969	898.7677934000001
980	2013-10-11T15:41:48	33.306999999999995	-128.9155	CN13ID	32.163684499999995	0.60278578	0.040532361	1.35212859																	1.35212859	899.5173563999999
981	2013-10-11T15:44:48	33.3063	-128.9235	CN13ID	32.74974435	0.601950369	0.040387517000000005	1.377230676																	1.377230676	900.2656847999999
982	2013-10-11T15:47:49	33.3055	-128.9314	CN13ID	31.22350667	0.604039762	0.040750187	1.318428408																	1.318428408	901.0060239000001
983	2013-10-11T15:50:49	33.3047	-128.9395	CN13ID	31.34229347	0.605728112	0.041044807	1.329164414																	1.329164414	901.7648447
984	2013-10-11T15:53:49	33.3039	-128.9476	CN13ID	29.36181246	0.600692164	0.040170147	1.223794212																	1.223794212	902.5236723999999
985	2013-10-11T15:56:49	33.3032	-128.9556	CN13ID	27.28607746	0.600692164	0.040170147	1.132976866																	1.132976866	903.2720271
986	2013-10-11T15:59:50	33.3024	-128.9637	CN13ID	26.368664799999998	0.601110566	0.040242431	1.1022539040000001																	1.1022539040000001	904.0308677000002
987	2013-10-11T16:02:50	33.3017	-128.9719	CN13ID	24.64535787	0.600692164	0.040170147	1.028064064																	1.028064064	904.797744
988	2013-10-11T16:05:50	33.3007	-128.9818	CN13ID	23.60687022	0.599440355	0.039954558	0.983802615																	0.983802615	905.7255261
989	2013-10-11T16:08:50	33.3	-128.9899	CN13ID	22.46784955	0.600066012	0.040062113999999996	0.934786181																	0.934786181	906.4831619999999
990	2013-10-11T16:11:50	33.2992	-128.9981	CN13ID	21.61298707	0.601950369	0.040387517000000005	0.908060251																	0.908060251	907.2512705
991	2013-10-11T16:14:51	33.2984	-129.0063	CN13ID	21.17323175	0.604881688	0.040896971000000004	0.897723965																	0.897723965	908.0193859
992	2013-10-11T16:17:51	33.2977	-129.0145	CN13ID	21.6280954	0.600692164	0.040170147	0.903666836																	0.903666836	908.7862970000001
993	2013-10-11T16:20:51	33.2969	-129.0227	CN13ID	23.5349073	0.5990244379999999	0.039883095	0.9746761540000001																	0.9746761540000001	909.5544255000001
994	2013-10-11T16:23:51	33.2961	-129.0307	CN13ID	23.63908954	0.600274758	0.040098035	0.98529127																	0.98529127	910.3040808000001
995	2013-10-11T16:26:52	33.2954	-129.0387	CN13ID	23.10269177	0.604039762	0.040750187	0.9709751090000001																	0.9709751090000001	911.0525018
996	2013-10-11T16:29:52	33.2947	-129.047	CN13ID	22.77810777	0.605304396	0.040970801	0.9636521109999999																	0.9636521109999999	911.8286958999998
997	2013-10-11T16:32:52	33.2939	-129.0554	CN13ID	21.56557016	0.6108097920000001	0.041938959	0.932067779																	0.932067779	912.6153370999999
998	2013-10-11T16:35:52	33.2932	-129.0638	CN13ID	20.35609914	0.6078410870000001	0.04141522	0.8712132859999999																	0.8712132859999999	913.4008026
999	2013-10-11T16:38:53	33.2925	-129.0723	CN13ID	20.83959322	0.6129469329999999	0.042318599000000005	0.9115350740000001																	0.9115350740000001	914.1955337000002
1000	2013-10-11T16:41:53	33.2918	-129.0804	CN13ID	21.807533199999998	0.6176781579999999	0.043166637	0.969209405																	0.969209405	914.9532401
1001	2013-10-11T16:44:53	33.2911	-129.0887	CN13ID	21.00511997	0.61423335	0.042548247000000004	0.923314574																	0.923314574	915.7294659
1002	2013-10-11T16:47:53	33.2904	-129.0968	CN13ID	21.18306157	0.613374717	0.042394966	0.931288793																	0.931288793	916.4871843000001
1003	2013-10-11T16:59:54	33.2877	-129.1293	CN13ID	20.11166657	0.616817168	0.043011417999999996	0.89192688																	0.89192688	919.5262512
1004	2013-10-11T17:02:54	33.287	-129.1373	CN13ID	18.37506786	0.6176781579999999	0.043166637	0.823360235																	0.823360235	920.2747434
1005	2013-10-11T17:05:55	33.2863	-129.1454	CN13ID	18.81906418	0.6277213070000001	0.045000562	0.875772008																	0.875772008	921.032497
1006	2013-10-11T17:08:55	33.2858	-129.1535	CN13ID	17.01940443	0.627277626	0.04491872	0.791603202																	0.791603202	921.7882909
1007	2013-10-11T17:14:55	33.2848	-129.1698	CN13ID	16.76213807	0.6277213070000001	0.045000562	0.7774558970000001																	0.7774558970000001	923.3091720000001
1008	2013-10-11T17:17:55	33.2844	-129.1779	CN13ID	17.49710474	0.628379735	0.045122663	0.813082083																	0.813082083	924.0642402999999
1009	2013-10-11T17:23:56	33.2836	-129.1959	CN13ID	18.47198149	0.631253544	0.045657034000000006	0.871416601																	0.871416601	925.7416268
1010	2013-10-11T17:26:56	33.2832	-129.2041	CN13ID	18.27109091	0.63258935	0.045906653	0.862950289																	0.862950289	926.5059951
1011	2013-10-11T17:29:57	33.2829	-129.2122	CN13ID	18.11612976	0.633929489	0.046157939	0.860294535																	0.860294535	927.2605020999999
1012	2013-10-11T17:32:57	33.2827	-129.2204	CN13ID	18.3883338	0.634824973	0.046326408	0.875744519																	0.875744519	928.0239023
1013	2013-10-11T17:35:57	33.2824	-129.2286	CN13ID	16.84701381	0.636173064	0.046580570999999994	0.803572752																	0.803572752	928.7877105
1014	2013-10-11T17:38:57	33.2821	-129.2369	CN13ID	15.62487307	0.632144763	0.04582329	0.734569989																	0.734569989	929.5608183
1015	2013-10-11T17:41:58	33.2818	-129.2451	CN13ID	15.265761300000001	0.6308093539999999	0.045574199	0.719363229																	0.719363229	930.3246316999999
1016	2013-10-11T17:44:58	33.2816	-129.2533	CN13ID	14.86355769	0.6334817110000001	0.046073977	0.701765957																	0.701765957	931.0880414999999
1017	2013-10-11T17:47:58	33.2813	-129.2617	CN13ID	14.80165582	0.629924144	0.04540912	0.694671147																	0.694671147	931.8704537999998
1018	2013-10-11T17:50:58	33.281	-129.27	CN13ID	15.18259555	0.631476169	0.045698551	0.710597191																	0.710597191	932.6435713
1019	2013-10-11T17:53:58	33.2808	-129.2784	CN13ID	17.27725275	0.636173064	0.046580570999999994	0.8306532390000001																	0.8306532390000001	933.4255925000001
1020	2013-10-11T17:56:59	33.2807	-129.2867	CN13ID	16.96648204	0.637520066	0.046835602000000004	0.8178619020000001																	0.8178619020000001	934.1980722000001
1021	2013-10-11T17:59:59	33.2807	-129.2951	CN13ID	15.949141399999998	0.638872509	0.047092181	0.7698961590000001																	0.7698961590000001	934.9797781
1022	2013-10-11T18:02:59	33.2807	-129.3035	CN13ID	16.78858021	0.641588177	0.047610528	0.816622875																	0.816622875	935.7614841
1023	2013-10-11T18:05:59	33.2807	-129.3118	CN13ID	16.70271145	0.638646918	0.047049315999999994	0.811046575																	0.811046575	936.533884
1024	2013-10-11T18:09:00	33.2807	-129.32	CN13ID	16.02666602	0.635722628	0.046495648	0.765799805																	0.765799805	937.2969778999999
1025	2013-10-11T18:12:00	33.2808	-129.3284	CN13ID	15.39837438	0.634377748	0.046242091	0.731755458																	0.731755458	938.0787627000001
1026	2013-10-11T18:15:00	33.2809	-129.3367	CN13ID	16.79222113	0.642952636	0.047872024000000006	0.8195525909999999																	0.8195525909999999	938.8512414999999
1027	2013-10-11T18:18:00	33.2811	-129.345	CN13ID	19.32664026	0.6466022570000001	0.04857647	0.957629092																	0.957629092	939.6239596
1028	2013-10-11T18:21:00	33.2811	-129.3531	CN13ID	20.94066403	0.657261956	0.050669528	1.078180909																	1.078180909	940.3777439999999
1029	2013-10-11T18:24:01	33.2817	-129.3614	CN13ID	22.19488493	0.667668324	0.052765186	1.186034711																	1.186034711	941.1530200999999
1030	2013-10-11T18:27:01	33.2822	-129.3695	CN13ID	23.22753745	0.670073147	0.05325687900000001	1.253013762																	1.253013762	941.9088492999999
1031	2013-10-11T18:30:01	33.2827	-129.3775	CN13ID	22.99496429	0.673443549	0.05395091	1.26069002																	1.26069002	942.6553938999999
1032	2013-10-11T18:33:01	33.2833	-129.3854	CN13ID	22.92269723	0.6778103959999999	0.054858042	1.271071213																	1.271071213	943.3935782
1033	2013-10-11T18:36:02	33.284	-129.3948	CN13ID	23.41941004	0.680258439	0.055370707000000005	1.31015704																	1.31015704	944.2717786000001
1034	2013-10-11T18:39:02	33.2845	-129.4028	CN13ID	23.30764406	0.683696262	0.05609557	1.318422487																	1.318422487	945.0183079
1035	2013-10-11T18:42:02	33.2851	-129.4106	CN13ID	23.4325232	0.684190192	0.056200006	1.324919142																	1.324919142	945.7472101
1036	2013-10-11T18:45:02	33.2856	-129.4186	CN13ID	22.92863115	0.686168296	0.05662032400000001	1.303234085																	1.303234085	946.4937301000001
1037	2013-10-11T18:48:02	33.2859	-129.425	CN13ID	21.73080043	0.686168296	0.05662032400000001	1.234145005																	1.234145005	947.0902167000002
1038	2013-10-11T18:51:03	33.2858	-129.4272	CN13ID	21.316937600000003	0.688656672	0.057151565	1.220711086																	1.220711086	947.2952396
1039	2013-10-11T18:54:03	33.2865	-129.4281	CN13ID	21.51425807	0.69189685	0.057847881	1.242884528																	1.242884528	947.4096324
1040	2013-10-11T18:57:03	33.2865	-129.4281	CN13ID	21.41435328	0.691646235	0.057793721	1.239510348																	1.239510348	947.4096324
1041	2013-10-11T19:00:04	33.2864	-129.4279	CN13ID	20.38043133	0.6911460509999999	0.057686056	1.1842523790000001																	1.1842523790000001	947.4313183
1042	2013-10-11T19:03:04	33.2867	-129.4275	CN13ID	20.25397491	0.6906470029999999	0.057578795	1.1746960229999999																	1.1746960229999999	947.4813251
1043	2013-10-11T19:06:04	33.2868	-129.4274	CN13ID	19.98442487	0.692147465	0.057902040999999994	1.1611614609999998																	1.1611614609999998	947.4958339
1044	2013-10-11T19:09:04	33.2873	-129.4272	CN13ID	20.35203102	0.6941617529999999	0.058337642	1.195273017																	1.195273017	947.5545215
1045	2013-10-11T19:12:04	33.2874	-129.4271	CN13ID	20.34253244	0.692649891	0.058010619000000006	1.182463951																	1.182463951	947.5690302000002
1046	2013-10-11T19:15:05	33.2873	-129.4272	CN13ID	19.88196595	0.692147465	0.057902040999999994	1.15210053																	1.15210053	947.5835390000001
1047	2013-10-11T19:18:05	33.2873	-129.4271	CN13ID	19.19289287	0.692147465	0.057902040999999994	1.113434347																	1.113434347	947.5928443
1048	2013-10-11T19:21:05	33.2874	-129.4271	CN13ID	19.26123977	0.692649891	0.058010619000000006	1.122035373																	1.122035373	947.603976
1049	2013-10-11T19:24:05	33.2874	-129.4271	CN13ID	20.17072278	0.695671378	0.058665672	1.18670973																	1.18670973	947.603976
1050	2013-10-11T19:30:06	33.2873	-129.4274	CN13ID	20.57489562	0.69870889	0.05932855099999999	1.2219874																	1.2219874	947.6340295
1051	2013-10-11T19:36:06	33.2873	-129.4274	CN13ID	20.50244763	0.696681592	0.058885625	1.211246687																	1.211246687	947.6340295
1052	2013-10-11T19:39:06	33.2873	-129.4274	CN13ID	20.85855946	0.6997223090000001	0.059551163	1.245703605																	1.245703605	947.6340295
1053	2013-10-11T19:42:07	33.2873	-129.4273	CN13ID	20.37863363	0.694663762	0.058446725	1.197232447																	1.197232447	947.6433348999999
1054	2013-10-11T19:45:07	33.2873	-129.4275	CN13ID	19.42066331	0.696176991	0.058775537999999995	1.145466801																	1.145466801	947.6619455
1055	2013-10-11T19:48:07	33.2874	-129.4275	CN13ID	20.03931395	0.6997223090000001	0.059551163	1.186923889																	1.186923889	947.6730772
1056	2013-10-11T19:51:07	33.2872	-129.4275	CN13ID	20.26196497	0.6976928240000001	0.05910656	1.2001538109999998																	1.2001538109999998	947.6953405999999
1057	2013-10-11T19:54:07	33.2873	-129.4276	CN13ID	19.74756718	0.6982002509999999	0.059217423	1.169773404																	1.169773404	947.7098493999999
1058	2013-10-11T20:03:08	33.2873	-129.4273	CN13ID	18.98343499	0.69870889	0.05932855099999999	1.124195866																	1.124195866	947.7377654
1059	2013-10-11T20:06:09	33.2873	-129.4273	CN13ID	19.09290857	0.700230792	0.059662865999999995	1.140081134																	1.140081134	947.7377654
1060	2013-10-11T20:09:09	33.2873	-129.4273	CN13ID	18.92809681	0.6992150359999999	0.059439727000000005	1.129291709																	1.129291709	947.7377654
1061	2013-10-11T20:12:09	33.2873	-129.4273	CN13ID	19.80398408	0.6992150359999999	0.059439727000000005	1.182329594																	1.182329594	947.7377654
1062	2013-10-11T20:15:09	33.2873	-129.4272	CN13ID	20.09226555	0.705340303	0.060792507999999995	1.2164030890000002																	1.2164030890000002	947.7470707
1063	2013-10-11T20:18:09	33.2872	-129.4273	CN13ID	21.53866672	0.7094620490000001	0.061713353	1.324141145																	1.324141145	947.7615794
1064	2013-10-11T20:21:10	33.2873	-129.4272	CN13ID	21.6418992	0.703286582	0.060336733	1.305775822																	1.305775822	947.7760882000001
1065	2013-10-11T20:24:10	33.2873	-129.4273	CN13ID	22.49921023	0.704825113	0.06067809	1.365145139																	1.365145139	947.7853935
1066	2013-10-11T20:27:10	33.2873	-129.4274	CN13ID	21.80629562	0.703286582	0.060336733	1.317553838																	1.317553838	947.7946988
1067	2013-10-11T20:30:10	33.2873	-129.4273	CN13ID	21.6475265	0.705856723	0.060907197999999996	1.314331042																	1.314331042	947.8040041000002
1068	2013-10-11T20:33:11	33.2873	-129.4273	CN13ID	21.79893895	0.702775699	0.060223889	1.316201427																	1.316201427	947.8040041000002
1069	2013-10-11T20:36:11	33.2873	-129.4273	CN13ID	21.81057173	0.704825113	0.06067809	1.321247942																	1.321247942	947.8040041000002
1070	2013-10-11T20:39:11	33.2873	-129.4273	CN13ID	21.81108581	0.704311151	0.060563945999999994	1.319931274																	1.319931274	947.8040041000002
1071	2013-10-11T20:42:11	33.2873	-129.4273	CN13ID	21.4192103	0.7063703509999999	0.061021719	1.310236983																	1.310236983	947.8040041000002
1072	2013-10-11T20:45:12	33.2872	-129.4273	CN13ID	21.78230587	0.7084309609999999	0.06148186	1.3379901140000001																	1.3379901140000001	947.8151359
1073	2013-10-11T20:49:56	33.2873	-129.4273	CN13ID	22.94862196	0.705340303	0.060792507999999995	1.397149416																	1.397149416	947.8262676
1074	2013-10-11T20:52:56	33.2873	-129.4274	CN13ID	22.77520065	0.7079139640000001	0.061366413	1.3972792109999999																	1.3972792109999999	947.8355729
1075	2013-10-11T20:55:56	33.2873	-129.4273	CN13ID	22.81138641	0.708945919	0.06159747	1.4092714869999998																	1.4092714869999998	947.8448781999999
1076	2013-10-11T20:58:56	33.2873	-129.4273	CN13ID	22.62457317	0.709979411	0.061829514	1.403105221																	1.403105221	947.8448781999999
1077	2013-10-11T21:01:57	33.2873	-129.4273	CN13ID	22.50891419	0.7115375270000001	0.062180146	1.389164144																	1.389164144	947.8448781999999
1078	2013-10-11T21:04:57	33.2873	-129.4273	CN13ID	21.74817685	0.7115375270000001	0.062180146	1.3589906969999999																	1.3589906969999999	947.8448781999999
1079	2013-10-11T21:07:57	33.2873	-129.4273	CN13ID	22.22289366	0.71258117	0.062415754000000004	1.382302441																	1.382302441	947.8448781999999
1080	2013-10-11T21:10:57	33.2873	-129.4273	CN13ID	22.11378979	0.715193677	0.063007812	1.3878561440000001																	1.3878561440000001	947.8448781999999
1081	2013-10-11T21:13:58	33.2873	-129.4272	CN13ID	22.25890163	0.7167608809999999	0.063364713	1.4138118709999998																	1.4138118709999998	947.8541835000001
1082	2013-10-11T21:16:58	33.2873	-129.4274	CN13ID	22.58203804	0.7183321159999999	0.06372336299999999	1.43767583																	1.43767583	947.8727941999999
1083	2013-10-11T21:19:58	33.2873	-129.4273	CN13ID	22.49389739	0.71780712	0.06360350099999999	1.4304121969999999																	1.4304121969999999	947.8820994999999
1084	2013-10-11T21:22:58	33.2873	-129.4272	CN13ID	21.53574986	0.71780712	0.06360350099999999	1.363554004																	1.363554004	947.8914048
1085	2013-10-11T21:25:59	33.2872	-129.4271	CN13ID	21.31275939	0.71258117	0.062415754000000004	1.335173907																	1.335173907	947.9059136
1086	2013-10-11T21:28:59	33.2872	-129.4272	CN13ID	21.85730684	0.7167608809999999	0.063364713	1.382987704																	1.382987704	947.9152188999999
1087	2013-10-11T21:31:59	33.2872	-129.42700000000002	CN13ID	21.87306649	0.713627111	0.062652211	1.372744239																	1.372744239	947.9338296
1088	2013-10-11T21:34:59	33.2872	-129.42700000000002	CN13ID	21.81408067	0.718858395	0.063844136	1.392064697																	1.392064697	947.9338296
1089	2013-10-11T21:38:00	33.2872	-129.4269	CN13ID	21.16804912	0.718858395	0.063844136	1.3480439290000001																	1.3480439290000001	947.9431348999999
1090	2013-10-11T21:41:00	33.2872	-129.4271	CN13ID	21.89281539	0.7183321159999999	0.06372336299999999	1.395079987																	1.395079987	947.9617455
1091	2013-10-11T21:44:00	33.2872	-129.4271	CN13ID	22.16924913	0.71780712	0.06360350099999999	1.410354479																	1.410354479	947.9617455
1092	2013-10-11T21:47:00	33.2872	-129.42700000000002	CN13ID	22.05574418	0.724148198	0.065063371	1.423563689																	1.423563689	947.9710508999999
1093	2013-10-11T21:50:01	33.2872	-129.42700000000002	CN13ID	22.10515336	0.722555793	0.064694844	1.427272282																	1.427272282	947.9710508999999
1094	2013-10-11T21:53:01	33.2873	-129.42700000000002	CN13ID	21.52206766	0.720973825	0.06432982200000001	1.3912969469999998																	1.3912969469999998	947.9821826
1095	2013-10-11T21:56:01	33.2872	-129.4271	CN13ID	21.95872627	0.722027213	0.06457288	1.420173268																	1.420173268	947.9966912999998
1096	2013-10-11T21:59:01	33.2873	-129.42700000000002	CN13ID	21.68791504	0.722555793	0.064694844	1.400560333																	1.400560333	948.0112001
1097	2013-10-11T22:02:02	33.2872	-129.4271	CN13ID	22.44120361	0.722555793	0.064694844	1.4432945330000002																	1.4432945330000002	948.0257088999999
1098	2013-10-11T22:05:02	33.2872	-129.42700000000002	CN13ID	22.29774063	0.7257512629999999	0.06543528700000001	1.448718182																	1.448718182	948.0350142000001
1099	2013-10-11T22:08:02	33.2872	-129.42700000000002	CN13ID	22.35054061	0.723085635	0.064817099	1.448204685																	1.448204685	948.0350142000001
1100	2013-10-11T22:11:02	33.2872	-129.42700000000002	CN13ID	23.59206468	0.724948457	0.065249033	1.5351587930000001																	1.5351587930000001	948.0350142000001
1101	2013-10-11T22:14:03	33.2872	-129.42700000000002	CN13ID	23.92839904	0.723085635	0.064817099	1.552805391																	1.552805391	948.0350142000001
1102	2013-10-11T22:17:03	33.2872	-129.4271	CN13ID	23.47200354	0.724148198	0.065063371	1.527532731																	1.527532731	948.0443195
1103	2013-10-11T22:20:03	33.2872	-129.42700000000002	CN13ID	24.09202387	0.7244147390000001	0.065125209	1.5671184230000001																	1.5671184230000001	948.0536248
1104	2013-10-11T22:23:03	33.2872	-129.4269	CN13ID	24.64977982	0.7236163859999999	0.064939989	1.5967110919999998																	1.5967110919999998	948.0629302000001
1105	2013-10-11T22:26:03	33.2872	-129.42700000000002	CN13ID	25.81439511	0.724148198	0.065063371	1.683079218																	1.683079218	948.0722355
1106	2013-10-11T22:29:03	33.2872	-129.42700000000002	CN13ID	25.14746416	0.7262830659999999	0.065559293	1.6463028180000001																	1.6463028180000001	948.0722355
1107	2013-10-11T22:32:04	33.2872	-129.42700000000002	CN13ID	25.57595378	0.72468128	0.065187047	1.6657829290000001																	1.6657829290000001	948.0722355
1108	2013-10-11T22:35:04	33.2872	-129.42700000000002	CN13ID	26.47153198	0.7257512629999999	0.06543528700000001	1.736051188																	1.736051188	948.0722355
1109	2013-10-11T22:38:04	33.2872	-129.4269	CN13ID	26.14025659	0.7252156340000001	0.065311019	1.7062471559999999																	1.7062471559999999	948.0815408
1110	2013-10-11T22:41:04	33.2872	-129.42700000000002	CN13ID	25.40124991	0.7236163859999999	0.064939989	1.6617556390000001																	1.6617556390000001	948.0908462000001
1111	2013-10-11T22:44:04	33.2872	-129.42700000000002	CN13ID	25.111203500000002	0.7236163859999999	0.064939989	1.639107824																	1.639107824	948.0908462000001
1112	2013-10-11T22:47:05	33.2872	-129.42700000000002	CN13ID	25.38605267	0.724148198	0.065063371	1.652570401																	1.652570401	948.0908462000001
1113	2013-10-11T22:50:05	33.2872	-129.4269	CN13ID	24.50355837	0.727349685	0.065808107	1.609962329																	1.609962329	948.1001515
1114	2013-10-11T22:53:05	33.2872	-129.42700000000002	CN13ID	24.91084091	0.7257512629999999	0.06543528700000001	1.63412147																	1.63412147	948.1094568
1115	2013-10-11T22:56:06	33.2872	-129.4271	CN13ID	24.23878331	0.7262830659999999	0.065559293	1.5912752159999999																	1.5912752159999999	948.1187622000001
1116	2013-10-11T22:59:06	33.2872	-129.4269	CN13ID	24.37092128	0.7262830659999999	0.065559293	1.596679678																	1.596679678	948.1373728
1117	2013-10-11T23:02:06	33.2872	-129.42700000000002	CN13ID	23.87847303	0.7289551870000001	0.066183465	1.583535334																	1.583535334	948.1466780999999
1118	2013-10-11T23:05:06	33.2872	-129.42700000000002	CN13ID	24.622777199999998	0.7284206670000001	0.066058093	1.621862109																	1.621862109	948.1466780999999
1119	2013-10-11T23:08:06	33.2872	-129.42700000000002	CN13ID	24.49538203	0.7281527859999999	0.065995527	1.6115156430000002																	1.6115156430000002	948.1466780999999
1120	2013-10-11T23:11:07	33.2872	-129.42700000000002	CN13ID	24.27410092	0.7294909829999999	0.06630913599999999	1.6032424619999999																	1.6032424619999999	948.1466780999999
1121	2013-10-11T23:14:07	33.2872	-129.42700000000002	CN13ID	23.96650398	0.7257512629999999	0.06543528700000001	1.572050093																	1.572050093	948.1466780999999
1122	2013-10-11T23:17:07	33.2872	-129.42700000000002	CN13ID	23.14047944	0.7284206670000001	0.066058093	1.525538048																	1.525538048	948.1466780999999
1123	2013-10-11T23:20:07	33.2872	-129.42700000000002	CN13ID	22.39219063	0.73164101	0.06681447900000001	1.4873665230000002																	1.4873665230000002	948.1466780999999
1124	2013-10-11T23:23:08	33.2872	-129.42700000000002	CN13ID	22.60149164	0.730566415	0.066561379	1.502423931																	1.502423931	948.1466780999999
1125	2013-10-11T23:26:08	33.2871	-129.4269	CN13ID	22.74790158	0.730566415	0.066561379	1.512382416																	1.512382416	948.1611868999998
1126	2013-10-11T23:29:08	33.2871	-129.42700000000002	CN13ID	23.21807042	0.7300280579999999	0.06643510700000001	1.54635408																	1.54635408	948.1704923000001
1127	2013-10-11T23:32:08	33.2871	-129.42700000000002	CN13ID	23.67628081	0.7300280579999999	0.06643510700000001	1.571373694																	1.571373694	948.1704923000001
1128	2013-10-11T23:35:09	33.2871	-129.42700000000002	CN13ID	23.61410356	0.7348815459999999	0.067580686	1.591719705																	1.591719705	948.1704923000001
1129	2013-10-11T23:38:09	33.2872	-129.4269	CN13ID	23.98453493	0.7294909829999999	0.06630913599999999	1.595974884																	1.595974884	948.1850009999999
1130	2013-10-11T23:41:09	33.2872	-129.4269	CN13ID	23.37381138	0.732718898	0.067068682	1.568360987																	1.568360987	948.1850009999999
1131	2013-10-11T23:44:09	33.2872	-129.42700000000002	CN13ID	23.67164726	0.733799413	0.067324084	1.587106856																	1.587106856	948.1943062999999
1132	2013-10-12T00:22:03	33.2872	-129.4269	CN13ID	25.19473982	0.73814686	0.068357908	1.729530267																	1.729530267	948.2036117
1133	2013-10-12T00:37:04	33.2871	-129.4269	CN13ID	25.25545485	0.738692073	0.068488229	1.745386901																	1.745386901	948.2147434000001
1134	2013-10-12T00:40:04	33.2871	-129.4271	CN13ID	25.52813832	0.739235531	0.068618512	1.761341627																	1.761341627	948.2333541000002
1135	2013-10-12T00:43:04	33.2871	-129.4271	CN13ID	25.55925231	0.741421338	0.06914307900000001	1.770746474																	1.770746474	948.2333541000002
1136	2013-10-12T00:46:04	33.2871	-129.4272	CN13ID	25.72157302	0.74114752	0.069077154	1.78206825																	1.78206825	948.2426594000001
1137	2013-10-12T00:49:05	33.2872	-129.4272	CN13ID	26.10069235	0.742519976	0.069407897	1.8254663580000001																	1.8254663580000001	948.2537911000001
1138	2013-10-12T00:52:05	33.2871	-129.4271	CN13ID	25.94359273	0.742519976	0.069407897	1.817233998																	1.817233998	948.2682999
1139	2013-10-12T00:55:05	33.2872	-129.4271	CN13ID	26.58884132	0.7436231520000001	0.069673891	1.859530202																	1.859530202	948.2794316
1140	2013-10-12T01:01:06	33.2872	-129.4272	CN13ID	25.10754821	0.7430712629999999	0.06954078	1.762185705																	1.762185705	948.2887368999999
1141	2013-10-12T01:10:06	33.2872	-129.4271	CN13ID	26.14673215	0.747482168	0.070610963	1.8633021369999998																	1.8633021369999998	948.2980423
1142	2013-10-12T02:25:01	33.2872	-129.4272	CN13ID	32.19064253	0.741421338	0.06914307900000001	2.250484759																	2.250484759	948.3073476
1143	2013-10-12T02:28:01	33.2872	-129.4272	CN13ID	32.24601475	0.738692073	0.068488229	2.23423925																	2.23423925	948.3073476
1144	2013-10-12T02:31:02	33.2872	-129.4272	CN13ID	31.48734747	0.739235531	0.068618512	2.175340295																	2.175340295	948.3073476
1145	2013-10-12T02:34:02	33.2872	-129.4272	CN13ID	32.09414995	0.738692073	0.068488229	2.2244273409999997																	2.2244273409999997	948.3073476
1146	2013-10-12T02:37:02	33.2872	-129.4273	CN13ID	31.61461848	0.7365110890000001	0.067967899	2.17747599																	2.17747599	948.3166528999999
1147	2013-10-12T02:40:02	33.2872	-129.4273	CN13ID	32.39005806	0.740326343	0.06888001099999999	2.260092727																	2.260092727	948.3166528999999
1148	2013-10-12T02:43:03	33.2872	-129.4272	CN13ID	32.20127208	0.739235531	0.068618512	2.239990746																	2.239990746	948.3259582000001
1149	2013-10-12T02:46:03	33.2872	-129.4273	CN13ID	31.98147905	0.738692073	0.068488229	2.223417307																	2.223417307	948.3352636
1150	2013-10-12T02:49:03	33.2872	-129.4273	CN13ID	32.60655412	0.735968428	0.067838515	2.247815438																	2.247815438	948.3352636
1151	2013-10-12T02:52:03	33.2872	-129.4273	CN13ID	32.50779369	0.7365110890000001	0.067967899	2.239664039																	2.239664039	948.3352636
1152	2013-10-12T02:55:04	33.2872	-129.4273	CN13ID	33.34718342	0.737055047	0.068097592	2.29900248																	2.29900248	948.3352636
1153	2013-10-12T02:58:04	33.2873	-129.4273	CN13ID	33.18291313	0.7365110890000001	0.067967899	2.27939116																	2.27939116	948.3463952999999
1154	2013-10-12T03:04:04	33.2872	-129.4272	CN13ID	33.9008045	0.732718898	0.067068682	2.309552475																	2.309552475	948.3609039999999
1155	2013-10-12T03:10:05	33.2872	-129.4273	CN13ID	33.67915394	0.733799413	0.067324084	2.2989533730000002																	2.2989533730000002	948.3702094
1156	2013-10-12T03:13:05	33.2871	-129.4272	CN13ID	33.78288089	0.732718898	0.067068682	2.304988389																	2.304988389	948.3847181
1157	2013-10-12T03:16:05	33.2872	-129.4272	CN13ID	33.39016258	0.733799413	0.067324084	2.277162665																	2.277162665	948.3958498
1158	2013-10-12T03:19:05	33.2872	-129.4272	CN13ID	33.43161079	0.7354245509999999	0.06770944599999999	2.301912589																	2.301912589	948.3958498
1159	2013-10-12T03:22:05	33.2872	-129.4272	CN13ID	33.13760186	0.73164101	0.06681447900000001	2.239466229																	2.239466229	948.3958498
1160	2013-10-12T03:25:06	33.2872	-129.4273	CN13ID	33.35659375	0.730566415	0.066561379	2.260912593																	2.260912593	948.4051552000001
1161	2013-10-12T03:28:06	33.2872	-129.4272	CN13ID	33.2999811	0.730566415	0.066561379	2.244978005																	2.244978005	948.4144605
1162	2013-10-12T03:31:06	33.2872	-129.4272	CN13ID	34.11678399	0.7294909829999999	0.06630913599999999	2.2900628690000002																	2.2900628690000002	948.4144605
1163	2013-10-12T03:34:07	33.2872	-129.4273	CN13ID	34.64053749	0.7284206670000001	0.066058093	2.310457563																	2.310457563	948.4237658
1164	2013-10-12T03:37:06	33.2872	-129.4272	CN13ID	34.08689685	0.7262830659999999	0.065559293	2.265041204																	2.265041204	948.4330712000001
1165	2013-10-12T03:40:07	33.2872	-129.4272	CN13ID	33.84788581	0.7262830659999999	0.065559293	2.249663915																	2.249663915	948.4330712000001
1166	2013-10-12T03:43:07	33.2872	-129.4272	CN13ID	33.85189951	0.724148198	0.065063371	2.244038331																	2.244038331	948.4330712000001
1167	2013-10-12T03:46:08	33.2872	-129.4272	CN13ID	33.39399353	0.7257512629999999	0.06543528700000001	2.225771733																	2.225771733	948.4330712000001
1168	2013-10-12T03:49:08	33.2871	-129.4272	CN13ID	33.70886097	0.722555793	0.064694844	2.2158641119999998																	2.2158641119999998	948.4442028999999
1169	2013-10-12T03:52:08	33.2872	-129.4272	CN13ID	33.28585283	0.72468128	0.065187047	2.203664986																	2.203664986	948.4553346000001
1170	2013-10-12T03:55:08	33.2872	-129.4272	CN13ID	33.53563037	0.720973825	0.06432982200000001	2.201346117																	2.201346117	948.4553346000001
1171	2013-10-12T03:58:09	33.2872	-129.4272	CN13ID	33.07560843	0.722555793	0.064694844	2.181460276																	2.181460276	948.4553346000001
1172	2013-10-12T04:01:08	33.2872	-129.4273	CN13ID	32.97746699	0.7183321159999999	0.06372336299999999	2.145968242																	2.145968242	948.4646399000001
1173	2013-10-12T04:04:09	33.2872	-129.4273	CN13ID	33.32275808	0.718858395	0.063844136	2.166406972																	2.166406972	948.4646399000001
1174	2013-10-12T04:07:09	33.2872	-129.4272	CN13ID	33.46581847	0.717283377	0.063483965	2.164785595																	2.164785595	948.4739452
1175	2013-10-12T04:10:09	33.2871	-129.4272	CN13ID	33.15028821	0.71780712	0.06360350099999999	2.134005812																	2.134005812	948.4850769999999
1176	2013-10-12T04:13:10	33.2871	-129.4272	CN13ID	33.8427369	0.715193677	0.063007812	2.182845175																	2.182845175	948.4850769999999
1177	2013-10-12T04:16:10	33.2871	-129.4272	CN13ID	33.36820214	0.715718361	0.06312691200000001	2.141540579																	2.141540579	948.4850769999999
1178	2013-10-12T04:19:10	33.2872	-129.4272	CN13ID	33.31339059	0.7146702429999999	0.062888996	2.13318476																	2.13318476	948.4962087000001
1179	2013-10-12T04:22:10	33.2871	-129.4272	CN13ID	33.30117553	0.714148055	0.062770462	2.12468416																	2.12468416	948.5073403999999
1180	2013-10-12T04:25:10	33.2871	-129.4272	CN13ID	32.68495972	0.7115375270000001	0.062180146	2.072950828																	2.072950828	948.5073403999999
1181	2013-10-12T04:28:11	33.2872	-129.4272	CN13ID	32.70065809	0.7120587270000001	0.062297809	2.077198869																	2.077198869	948.5184721
1182	2013-10-12T04:37:12	33.2872	-129.4272	CN13ID	33.37042373	0.7079139640000001	0.061366413	2.093212149																	2.093212149	948.5184721
1183	2013-10-12T04:40:12	33.2872	-129.4271	CN13ID	32.98166394	0.708945919	0.06159747	2.0692743719999998																	2.0692743719999998	948.5277774
1184	2013-10-12T04:43:12	33.2872	-129.4271	CN13ID	32.78952498	0.7063703509999999	0.061021719	2.0388356830000003																	2.0388356830000003	948.5277774
1185	2013-10-12T04:46:12	33.2872	-129.4271	CN13ID	32.13205605	0.7063703509999999	0.061021719	2.004719616																	2.004719616	948.5277774
1186	2013-10-12T04:49:12	33.2872	-129.4271	CN13ID	32.414379	0.704311151	0.060563945999999994	2.008215893																	2.008215893	948.5277774
1187	2013-10-12T04:52:13	33.2872	-129.4271	CN13ID	33.74117845	0.702775699	0.060223889	2.075297678																	2.075297678	948.5277774
1188	2013-10-12T04:55:13	33.2872	-129.4271	CN13ID	33.74725201	0.70175758	0.059999009000000006	2.06810646																	2.06810646	948.5277774
1189	2013-10-12T04:58:13	33.2872	-129.4272	CN13ID	32.90302247	0.70175758	0.059999009000000006	2.017514511																	2.017514511	948.5370826999999
1190	2013-10-12T05:01:13	33.2871	-129.42700000000002	CN13ID	32.57018765	0.702266033	0.060111315	1.992177726																	1.992177726	948.5587685
1191	2013-10-12T05:04:14	33.2872	-129.4271	CN13ID	32.32247724	0.70175758	0.059999009000000006	1.975761927																	1.975761927	948.5732773
1192	2013-10-12T05:07:14	33.2872	-129.4271	CN13ID	32.62521533	0.6992150359999999	0.059439727000000005	1.9821795169999998																	1.9821795169999998	948.5732773
1193	2013-10-12T05:10:14	33.2872	-129.4271	CN13ID	32.19910275	0.7012503390000001	0.05988697	1.9637521580000001																	1.9637521580000001	948.5732773
1194	2013-10-12T05:13:14	33.2872	-129.4271	CN13ID	31.75465649	0.696681592	0.058885625	1.9043537080000001																	1.9043537080000001	948.5732773
1195	2013-10-12T05:16:15	33.2872	-129.42700000000002	CN13ID	32.40876964	0.695671378	0.058665672	1.944153188																	1.944153188	948.5825825999999
1196	2013-10-12T05:19:15	33.2872	-129.42700000000002	CN13ID	32.71227774	0.695671378	0.058665672	1.9603140030000001																	1.9603140030000001	948.5825825999999
1197	2013-10-12T05:22:15	33.2872	-129.42700000000002	CN13ID	32.37213924	0.69516697	0.058556067999999996	1.93847977																	1.93847977	948.5825825999999
1198	2013-10-12T05:25:16	33.2871	-129.4269	CN13ID	31.44827288	0.693153516	0.05811945599999999	1.8642655280000002																	1.8642655280000002	948.5970913999998
1199	2013-10-12T05:28:16	33.2871	-129.4269	CN13ID	31.85299628	0.692147465	0.057902040999999994	1.8853052959999999																	1.8853052959999999	948.5970913999998
1200	2013-10-12T05:31:16	33.2872	-129.4269	CN13ID	31.42612618	0.690149144	0.05747179	1.8452874259999998																	1.8452874259999998	948.6082231
1201	2013-10-12T05:37:17	33.2871	-129.4269	CN13ID	31.43559482	0.687658938	0.056938288	1.841598895																	1.841598895	948.6193548
1202	2013-10-12T05:40:17	33.2872	-129.4269	CN13ID	31.75645317	0.68965247	0.05736503900000001	1.8607139819999998																	1.8607139819999998	948.6304865000001
1203	2013-10-12T05:43:17	33.2872	-129.4269	CN13ID	31.32819312	0.686665526	0.056726032999999995	1.815159745																	1.815159745	948.6304865000001
1204	2013-10-12T05:46:17	33.2872	-129.4269	CN13ID	31.75892715	0.686665526	0.056726032999999995	1.8444809219999998																	1.8444809219999998	948.6304865000001
1205	2013-10-12T05:55:18	33.2872	-129.42700000000002	CN13ID	31.35225431	0.684190192	0.056200006	1.7973181630000001																	1.7973181630000001	948.6397918
1206	2013-10-12T05:58:18	33.2871	-129.4269	CN13ID	31.34849534	0.683203507	0.055991382	1.803279186																	1.803279186	948.6543006
1207	2013-10-12T06:01:18	33.2872	-129.4269	CN13ID	31.45075658	0.680258439	0.055370707000000005	1.786098116																	1.786098116	948.6654322999999
1208	2013-10-12T06:10:19	33.2871	-129.42700000000002	CN13ID	31.31063073	0.680258439	0.055370707000000005	1.773857045																	1.773857045	948.6799411000001
1209	2013-10-12T06:13:19	33.2871	-129.4269	CN13ID	31.04139198	0.677323105	0.054756129	1.745619443																	1.745619443	948.6892464
1210	2013-10-12T06:16:19	33.2872	-129.4269	CN13ID	31.39713246	0.6778103959999999	0.054858042	1.772797575																	1.772797575	948.7003781
1211	2013-10-12T06:19:19	33.2872	-129.4269	CN13ID	31.33121289	0.677323105	0.054756129	1.7570394219999999																	1.7570394219999999	948.7003781
1212	2013-10-12T06:22:20	33.2872	-129.4269	CN13ID	30.73843838	0.674412635	0.054151387999999995	1.7096989580000002																	1.7096989580000002	948.7003781
1213	2013-10-12T06:25:20	33.2871	-129.4269	CN13ID	29.94979053	0.675865699	0.054452978	1.676324166																	1.676324166	948.7115097999999
1214	2013-10-12T06:28:20	33.2872	-129.42700000000002	CN13ID	29.64027002	0.673443549	0.05395091	1.633784491																	1.633784491	948.7260186000001
1215	2013-10-12T06:31:21	33.2872	-129.4269	CN13ID	29.94343623	0.671995659	0.05365212900000001	1.653035193																	1.653035193	948.7353239
1216	2013-10-12T06:37:21	33.2872	-129.4269	CN13ID	29.2964477	0.668147143	0.052862772	1.5896868659999999																	1.5896868659999999	948.7353239
1217	2013-10-12T06:40:21	33.2872	-129.42700000000002	CN13ID	28.89296238	0.667190579	0.052667961	1.568883379																	1.568883379	948.7446292000001
1218	2013-10-12T06:43:22	33.2871	-129.4269	CN13ID	28.69781272	0.666713973	0.052570967	1.551511656																	1.551511656	948.7591380000001
1219	2013-10-12T06:46:22	33.2871	-129.42700000000002	CN13ID	29.17757158	0.665764162	0.052377672	1.579952099																	1.579952099	948.7684434
1220	2013-10-12T06:49:22	33.2871	-129.4269	CN13ID	28.66686296	0.661963964	0.051610064000000004	1.525513347																	1.525513347	948.7777487
1221	2013-10-12T06:52:23	33.2871	-129.42700000000002	CN13ID	29.04288979	0.662911725	0.051800846	1.5562459469999999																	1.5562459469999999	948.7870539999999
1222	2013-10-12T06:55:23	33.2871	-129.4269	CN13ID	27.92858647	0.660547557	0.051325582	1.4834245330000002																	1.4834245330000002	948.7963594
1223	2013-10-12T06:58:23	33.2871	-129.42700000000002	CN13ID	28.17211759	0.659605833	0.051137047000000005	1.489019638																	1.489019638	948.8056647
1224	2013-10-12T07:01:23	33.2871	-129.4269	CN13ID	27.54177863	0.659605833	0.051137047000000005	1.4514583369999998																	1.4514583369999998	948.8149701
1225	2013-10-12T07:04:24	33.2871	-129.4269	CN13ID	27.72774877	0.659136652	0.051043116	1.458053036																	1.458053036	948.8149701
1226	2013-10-12T07:07:24	33.2872	-129.42700000000002	CN13ID	27.53899971	0.658667541	0.050949398	1.447345977																	1.447345977	948.8294787999998
1227	2013-10-12T07:10:24	33.2871	-129.4269	CN13ID	27.33929146	0.654927768	0.05020655	1.4226455230000001																	1.4226455230000001	948.8439876
1228	2013-10-12T07:13:24	33.2871	-129.42700000000002	CN13ID	28.10294689	0.655393523	0.050298783	1.46313038																	1.46313038	948.8532928999999
1229	2013-10-12T07:16:25	33.2871	-129.4269	CN13ID	27.48731055	0.653530605	0.04993072	1.419315782																	1.419315782	948.8625983
1230	2013-10-12T07:19:25	33.2872	-129.42700000000002	CN13ID	27.38295458	0.653065416	0.0498391	1.411214344																	1.411214344	948.877107
1231	2013-10-12T07:22:25	33.2872	-129.42700000000002	CN13ID	27.60674711	0.651673975	0.049565465999999996	1.4159802119999998																	1.4159802119999998	948.877107
1232	2013-10-12T07:25:25	33.2871	-129.4269	CN13ID	26.89771557	0.653065416	0.0498391	1.3852041030000002																	1.3852041030000002	948.8916158
1233	2013-10-12T07:28:26	33.2872	-129.4269	CN13ID	27.20061932	0.6493630189999999	0.049113274000000005	1.3876612480000001																	1.3876612480000001	948.9027474999999
1234	2013-10-12T07:31:26	33.2872	-129.42700000000002	CN13ID	27.2069191	0.651210186	0.049474619000000004	1.3892506690000002																	1.3892506690000002	948.9120527999999
1235	2013-10-12T07:34:26	33.2871	-129.4269	CN13ID	27.62908309	0.650285917	0.04929357400000001	1.4077429069999998																	1.4077429069999998	948.9265616
1236	2013-10-12T07:37:26	33.2871	-129.4269	CN13ID	26.79584692	0.64798206	0.048844245	1.3536512569999999																	1.3536512569999999	948.9265616
1237	2013-10-12T07:40:27	33.2871	-129.42700000000002	CN13ID	27.07453068	0.647062336	0.04866561	1.3631025469999998																	1.3631025469999998	948.9358669
1238	2013-10-12T07:43:27	33.2871	-129.42700000000002	CN13ID	26.44269022	0.647062336	0.04866561	1.334214738																	1.334214738	948.9358669
1239	2013-10-12T07:46:27	33.2872	-129.42700000000002	CN13ID	26.7499593	0.644315373	0.048134453	1.339016532																	1.339016532	948.9469985999999
1240	2013-10-12T07:49:27	33.2872	-129.4269	CN13ID	26.00537471	0.642952636	0.047872024000000006	1.295123395																	1.295123395	948.9563039999999
1241	2013-10-12T07:52:27	33.2872	-129.42700000000002	CN13ID	26.61032245	0.644771291	0.048222307	1.327280137																	1.327280137	948.9656093
1242	2013-10-12T07:55:28	33.2871	-129.42700000000002	CN13ID	26.29228352	0.6434067929999999	0.047959373	1.31544253																	1.31544253	948.9767410000001
1243	2013-10-12T07:58:28	33.2872	-129.4269	CN13ID	25.63418889	0.644315373	0.048134453	1.280777302																	1.280777302	948.9912498
1244	2013-10-12T08:01:29	33.2871	-129.42700000000002	CN13ID	25.70824146	0.6393233429999999	0.047178112	1.261113886																	1.261113886	949.0057585000001
1245	2013-10-12T08:04:28	33.2871	-129.42700000000002	CN13ID	25.58163093	0.6402282420000001	0.04735059	1.25784222																	1.25784222	949.0057585000001
1246	2013-10-12T08:07:29	33.2871	-129.42700000000002	CN13ID	26.02589238	0.6397752529999999	0.047264247999999995	1.273639704																	1.273639704	949.0057585000001
1247	2013-10-12T08:10:29	33.2871	-129.4269	CN13ID	25.30138197	0.638872509	0.047092181	1.235865128																	1.235865128	949.0150639000001
1248	2013-10-12T08:13:29	33.2871	-129.42700000000002	CN13ID	25.25088165	0.637071045	0.046750482	1.224401228																	1.224401228	949.0243692
1249	2013-10-12T08:16:30	33.2871	-129.42700000000002	CN13ID	25.08701511	0.637071045	0.046750482	1.221242709																	1.221242709	949.0243692
1250	2013-10-12T08:19:30	33.2871	-129.4269	CN13ID	24.97726684	0.638421327	0.047006452000000004	1.21744846																	1.21744846	949.0336745999999
1251	2013-10-12T08:22:30	33.2872	-129.42700000000002	CN13ID	24.65814102	0.635273266	0.046410927000000005	1.189256762																	1.189256762	949.0481832999999
1252	2013-10-12T08:25:30	33.2871	-129.42700000000002	CN13ID	24.66305187	0.633929489	0.046157939	1.1799162490000001																	1.1799162490000001	949.0593150000001
1253	2013-10-12T08:31:30	33.2872	-129.42700000000002	CN13ID	25.34709975	0.634377748	0.046242091	1.218907899																	1.218907899	949.0704468
1254	2013-10-12T08:34:31	33.2872	-129.42700000000002	CN13ID	24.82406012	0.633929489	0.046157939	1.187352562																	1.187352562	949.0704468
1255	2013-10-12T08:37:31	33.2872	-129.4269	CN13ID	24.74988995	0.6330349989999999	0.045990215	1.1880773629999999																	1.1880773629999999	949.0797521
1256	2013-10-12T08:40:31	33.2871	-129.42700000000002	CN13ID	24.97084351	0.632144763	0.04582329	1.184291802																	1.184291802	949.0942607999999
1257	2013-10-12T08:46:32	33.2871	-129.4269	CN13ID	24.83846754	0.629924144	0.04540912	1.175926464																	1.175926464	949.1035662
1258	2013-10-12T08:49:32	33.2872	-129.4269	CN13ID	24.47861913	0.628159999	0.045081908	1.155025344																	1.155025344	949.1146979
1259	2013-10-12T08:52:32	33.2871	-129.4269	CN13ID	24.66962523	0.629481568	0.045327020999999995	1.161498798																	1.161498798	949.1258296
1260	2013-10-12T08:55:32	33.2872	-129.42700000000002	CN13ID	24.69024913	0.629039994	0.045245122	1.1669048990000002																	1.1669048990000002	949.1403383999999
1261	2013-10-12T08:58:33	33.2871	-129.4269	CN13ID	24.25477733	0.6277213070000001	0.045000562	1.139091945																	1.139091945	949.1548471000001
1262	2013-10-12T09:01:33	33.2872	-129.4269	CN13ID	24.38648194	0.625952913	0.044674362999999995	1.139252758																	1.139252758	949.1659787999998
1263	2013-10-12T09:04:33	33.2872	-129.4269	CN13ID	24.21402238	0.624195663	0.044351601	1.120559728																	1.120559728	949.1659787999998
1264	2013-10-12T09:07:34	33.2872	-129.4269	CN13ID	23.8520008	0.624195663	0.044351601	1.10821502																	1.10821502	949.1659787999998
1265	2013-10-12T09:10:34	33.2872	-129.42700000000002	CN13ID	24.21062301	0.624195663	0.044351601	1.118555948																	1.118555948	949.1752842
1266	2013-10-12T09:16:34	33.2872	-129.4269	CN13ID	24.07613559	0.622010348	0.043952093	1.104446821																	1.104446821	949.1845894999999
1267	2013-10-12T09:19:35	33.2872	-129.4269	CN13ID	23.983028100000002	0.622010348	0.043952093	1.100169167																	1.100169167	949.1845894999999
1268	2013-10-12T09:22:35	33.2871	-129.42700000000002	CN13ID	23.61485544	0.621575254	0.043872707000000004	1.0818645470000001																	1.0818645470000001	949.1990983
1269	2013-10-12T09:25:35	33.2872	-129.4269	CN13ID	24.16197616	0.621140653	0.04379353	1.101702835																	1.101702835	949.213607
1270	2013-10-12T09:28:35	33.2871	-129.4269	CN13ID	24.60463139	0.619838754	0.043557284	1.117267869																	1.117267869	949.2247387
1271	2013-10-12T09:31:36	33.2872	-129.4269	CN13ID	24.44347775	0.617893756	0.043205547999999996	1.104860339																	1.104860339	949.2358705
1272	2013-10-12T09:34:36	33.2871	-129.42700000000002	CN13ID	24.60807098	0.621575254	0.043872707000000004	1.12029062																	1.12029062	949.2503792000001
1273	2013-10-12T09:37:36	33.2872	-129.4269	CN13ID	24.35747259	0.6228836560000001	0.044111433	1.1134678709999999																	1.1134678709999999	949.264888
1274	2013-10-12T09:40:36	33.2872	-129.42700000000002	CN13ID	23.95902619	0.619838754	0.043557284	1.091246811																	1.091246811	949.2741933
1275	2013-10-12T09:43:37	33.2871	-129.4269	CN13ID	24.15689277	0.619406853	0.04347891	1.096627994																	1.096627994	949.2887021
1276	2013-10-12T09:46:37	33.2871	-129.42700000000002	CN13ID	23.57234835	0.621575254	0.043872707000000004	1.070812729																	1.070812729	949.2980074
1277	2013-10-12T09:49:37	33.2872	-129.42700000000002	CN13ID	23.71110322	0.620705651	0.043714594	1.0772383890000001																	1.0772383890000001	949.3091391
1278	2013-10-12T09:55:37	33.2872	-129.4269	CN13ID	22.63124834	0.6176781579999999	0.043166637	1.016109932																	1.016109932	949.3184445
1279	2013-10-12T09:58:38	33.2871	-129.4269	CN13ID	22.489635	0.616384854	0.042933819000000005	1.000753945																	1.000753945	949.3295762
1280	2013-10-12T10:01:38	33.2872	-129.4269	CN13ID	22.66598416	0.616384854	0.042933819000000005	1.0130039229999999																	1.0130039229999999	949.3407079
1281	2013-10-12T10:04:38	33.2872	-129.4269	CN13ID	22.55553231	0.614448778	0.042586705	0.9987587170000001																	0.9987587170000001	949.3407079
1282	2013-10-12T10:07:39	33.2872	-129.4269	CN13ID	21.95146378	0.613374717	0.042394966	0.971499837																	0.971499837	949.3407079
1283	2013-10-12T10:10:39	33.2871	-129.42700000000002	CN13ID	19.73358135	0.6078410870000001	0.04141522	0.8531327479999999																	0.8531327479999999	949.3552166000001
1284	2013-10-12T10:13:39	33.2872	-129.4269	CN13ID	14.61185492	0.596543863	0.039458325	0.597467833																	0.597467833	949.3697254000001
1285	2013-10-12T10:16:39	33.2872	-129.4269	CN13ID	17.16925898	0.603202778	0.040604796	0.72121799																	0.72121799	949.3697254000001
1286	2013-10-12T10:19:40	33.2872	-129.4269	CN13ID	19.11611702	0.606576291	0.041193099	0.820070967																	0.820070967	949.3697254000001
1287	2013-10-12T10:22:40	33.2871	-129.4269	CN13ID	19.54073244	0.611235474	0.042014537000000005	0.850467559																	0.850467559	949.3808571000001
1288	2013-10-12T10:25:40	33.2871	-129.42700000000002	CN13ID	18.91731139	0.6078410870000001	0.04141522	0.817532873																	0.817532873	949.3901625
1289	2013-10-12T10:28:40	33.2871	-129.42700000000002	CN13ID	19.31661458	0.6078410870000001	0.04141522	0.831449565																	0.831449565	949.3901625
1290	2013-10-12T10:31:41	33.2871	-129.4269	CN13ID	18.98963112	0.606996885	0.041266963	0.8157125359999999																	0.8157125359999999	949.3994677999999
1291	2013-10-12T10:34:41	33.2871	-129.4269	CN13ID	16.08600668	0.604459987	0.040823317000000005	0.6825180809999999																	0.6825180809999999	949.3994677999999
1292	2013-10-12T10:38:24	33.2871	-129.4269	CN13ID	19.35351578	0.603202778	0.040604796	0.816891235																	0.816891235	949.3994677999999
1293	2013-10-12T10:41:24	33.2872	-129.4269	CN13ID	17.85636869	0.604670838	0.040860144	0.7595694270000001																	0.7595694270000001	949.4105994999999
1294	2013-10-12T10:44:24	33.2872	-129.4269	CN13ID	18.67000965	0.601950369	0.040387517000000005	0.78817402																	0.78817402	949.4105994999999
1295	2013-10-12T10:47:25	33.2871	-129.42700000000002	CN13ID	18.74581624	0.603620771	0.040677405	0.7921304229999999																	0.7921304229999999	949.4251082999999
1296	2013-10-12T10:50:25	33.2871	-129.4269	CN13ID	18.59471543	0.603202778	0.040604796	0.785935319																	0.785935319	949.4344136
1297	2013-10-12T10:53:25	33.2872	-129.42700000000002	CN13ID	18.85113793	0.600274758	0.040098035	0.7907072270000001																	0.7907072270000001	949.4489223999999
1298	2013-10-12T10:56:26	33.2872	-129.4269	CN13ID	18.33978207	0.5981955720000001	0.039740678	0.761735983																	0.761735983	949.4582277000001
1299	2013-10-12T10:59:26	33.2872	-129.4269	CN13ID	17.96634582	0.599440355	0.039954558	0.74621447																	0.74621447	949.4582277000001
1300	2013-10-12T11:02:26	33.2872	-129.4269	CN13ID	17.60469511	0.5973679470000001	0.03959915	0.727928027																	0.727928027	949.4582277000001
1301	2013-10-12T11:38:29	33.2871	-129.42700000000002	CN13ID	17.68446317	0.59242449	0.038759167000000004	0.719229288																	0.719229288	949.4727365
1302	2013-10-12T11:53:30	33.2872	-129.42700000000002	CN13ID	16.94768007	0.5883521979999999	0.03807551	0.673067139																	0.673067139	949.4838682
1303	2013-10-12T12:20:32	33.2872	-129.4269	CN13ID	17.356668600000003	0.587542251	0.03794037	0.689042852																	0.689042852	949.4931734999999
1304	2013-10-12T12:23:32	33.2871	-129.4269	CN13ID	17.06870927	0.587948873	0.038008076	0.675850552																	0.675850552	949.5043052000001
1305	2013-10-12T12:26:33	33.2872	-129.4269	CN13ID	17.08498372	0.587948873	0.038008076	0.680776822																	0.680776822	949.5154368999999
1306	2013-10-12T12:32:33	33.2872	-129.4269	CN13ID	16.72967222	0.5859199070000001	0.037670598	0.661303537																	0.661303537	949.5154368999999
1307	2013-10-12T12:53:35	33.2872	-129.42700000000002	CN13ID	11.15917639	0.558070005	0.033222823	0.39042667299999995																	0.39042667299999995	949.5247423000001
1308	2013-10-12T12:56:35	33.2872	-129.42700000000002	CN13ID	10.33828815	0.552402259	0.032359245	0.353823712																	0.353823712	949.5247423000001
1309	2013-10-12T12:59:35	33.2872	-129.42700000000002	CN13ID	10.63172087	0.554662188	0.032702021	0.368855644																	0.368855644	949.5247423000001
1310	2013-10-12T13:02:35	33.2872	-129.4269	CN13ID	10.55130697	0.554284848	0.032644545	0.36454924899999996																	0.36454924899999996	949.5340476
1311	2013-10-12T13:05:36	33.2872	-129.42700000000002	CN13ID	10.59119274	0.557690357	0.033164658	0.372285049																	0.372285049	949.5433529
1312	2013-10-12T13:08:36	33.2872	-129.4269	CN13ID	11.03217069	0.557311613	0.033106631	0.38622973200000005																	0.38622973200000005	949.5526582999998
1313	2013-10-12T13:11:36	33.2872	-129.4269	CN13ID	10.57398105	0.555040295	0.032759636	0.366146346																	0.366146346	949.5526582999998
1314	2013-10-12T13:14:36	33.2871	-129.42700000000002	CN13ID	10.28900739	0.553152602	0.032472957000000004	0.353643408																	0.353643408	949.567167
1315	2013-10-12T13:17:36	33.2872	-129.4269	CN13ID	10.55389967	0.555419304	0.032817387999999996	0.36691486700000003																	0.36691486700000003	949.5816758
1316	2013-10-12T13:20:37	33.2872	-129.4269	CN13ID	10.69841241	0.557311613	0.033106631	0.372705502																	0.372705502	949.5816758
1317	2013-10-12T13:23:37	33.2872	-129.4269	CN13ID	10.65253715	0.558070005	0.033222823	0.37596323600000003																	0.37596323600000003	949.5816758
1318	2013-10-12T13:26:38	33.2872	-129.42700000000002	CN13ID	11.07704306	0.558070005	0.033222823	0.38862188799999997																	0.38862188799999997	949.5909811
1319	2013-10-12T13:29:38	33.2872	-129.4269	CN13ID	10.28153253	0.558829163	0.033339702	0.360084313																	0.360084313	949.6002864
1320	2013-10-12T13:32:38	33.2872	-129.4269	CN13ID	12.09044534	0.559974203	0.033516091	0.429083046																	0.429083046	949.6002864
1321	2013-10-12T13:35:38	33.2872	-129.4269	CN13ID	13.22119477	0.5645877260000001	0.034233295	0.47538257799999994																	0.47538257799999994	949.6002864
1322	2013-10-12T13:38:38	33.2872	-129.42700000000002	CN13ID	13.65779485	0.56574359	0.034414294	0.49396580799999995																	0.49396580799999995	949.6095918
1323	2013-10-12T13:41:39	33.2872	-129.4269	CN13ID	14.05155362	0.566516841	0.03453589	0.509733809																	0.509733809	949.6188971000001
1324	2013-10-12T13:44:39	33.2872	-129.4269	CN13ID	13.88942789	0.564204271	0.034173248999999996	0.500922042																	0.500922042	949.6188971000001
1325	2013-10-12T13:47:39	33.2872	-129.4269	CN13ID	14.14648482	0.566904566	0.034596937	0.5149015889999999																	0.5149015889999999	949.6188971000001
1326	2013-10-12T13:50:39	33.2872	-129.4269	CN13ID	14.35896531	0.567293216	0.03465813	0.52267852																	0.52267852	949.6188971000001
1327	2013-10-12T13:56:40	33.2871	-129.42700000000002	CN13ID	13.90318551	0.568267831	0.034811916	0.5079271320000001																	0.5079271320000001	949.6334059000001
1328	2013-10-12T13:59:40	33.2872	-129.4269	CN13ID	14.23787957	0.5708073339999999	0.03521478	0.523328792																	0.523328792	949.6479145999999
1329	2013-10-12T14:02:40	33.2872	-129.4269	CN13ID	14.39944074	0.5711973379999999	0.035276861	0.5326274520000001																	0.5326274520000001	949.6479145999999
1330	2013-10-12T14:05:40	33.2872	-129.4269	CN13ID	14.0467527	0.570418258	0.035152847	0.517596263																	0.517596263	949.6479145999999
1331	2013-10-12T14:14:41	33.2872	-129.4269	CN13ID	14.02181159	0.569246229	0.034966807999999995	0.51383957																	0.51383957	949.6479145999999
1332	2013-10-12T14:17:41	33.2871	-129.4269	CN13ID	13.88091189	0.567682794	0.034719467999999996	0.50760336																	0.50760336	949.6590463
1333	2013-10-12T14:20:41	33.2871	-129.4269	CN13ID	13.9729595	0.569246229	0.034966807999999995	0.514515333																	0.514515333	949.6590463
1334	2013-10-12T14:23:41	33.2877	-129.42700000000002	CN13ID	14.19507875	0.567293216	0.03465813	0.516723515																	0.516723515	949.7264817
1335	2013-10-12T14:26:42	33.2887	-129.42700000000002	CN13ID	14.21415228	0.570030109	0.035091062	0.522307389																	0.522307389	949.8377988
1336	2013-10-12T14:29:42	33.2892	-129.42700000000002	CN13ID	14.07003281	0.5688541229999999	0.034904733	0.51514311																	0.51514311	949.8934573999999
1337	2013-10-12T14:32:43	33.2891	-129.4271	CN13ID	14.3972012	0.569246229	0.034966807999999995	0.530001452																	0.530001452	949.907966
1338	2013-10-12T14:35:43	33.2872	-129.4291	CN13ID	14.09237767	0.569246229	0.034966807999999995	0.519840328																	0.519840328	950.1896896
1339	2013-10-12T14:38:43	33.2879	-129.4267	CN13ID	13.89314713	0.567293216	0.03465813	0.507367083																	0.507367083	950.4262204
1340	2013-10-12T14:41:43	33.2891	-129.4266	CN13ID	13.75038417	0.567293216	0.03465813	0.49944087299999995																	0.49944087299999995	950.5601245999999
1341	2013-10-12T14:44:43	33.2896	-129.4267	CN13ID	14.03921758	0.5688541229999999	0.034904733	0.512472371																	0.512472371	950.6165556
1342	2013-10-12T14:47:44	33.2896	-129.4267	CN13ID	13.76483729	0.568462951	0.034842806000000004	0.502658323																	0.502658323	950.6165556
1343	2013-10-12T14:53:44	33.2898	-129.4267	CN13ID	13.19162876	0.5645877260000001	0.034233295	0.47619752600000004																	0.47619752600000004	950.6388189999999
1344	2013-10-12T14:56:44	33.2898	-129.4267	CN13ID	13.22622302	0.5653573829999999	0.034353817	0.478550792																	0.478550792	950.6388189999999
1345	2013-10-12T14:59:44	33.2898	-129.4267	CN13ID	13.25995757	0.567682794	0.034719467999999996	0.48341054899999997																	0.48341054899999997	950.6388189999999
1346	2013-10-12T15:02:44	33.2898	-129.4268	CN13ID	13.01871101	0.566516841	0.03453589	0.475006324																	0.475006324	950.6481241
1347	2013-10-12T15:05:45	33.2899	-129.4268	CN13ID	13.27454227	0.567293216	0.03465813	0.484992121																	0.484992121	950.6592558
1348	2013-10-12T15:08:45	33.2899	-129.4267	CN13ID	13.08592413	0.566130039	0.034474989	0.471976424																	0.471976424	950.6685607999999
1349	2013-10-12T15:11:45	33.2899	-129.4268	CN13ID	12.68913866	0.569246229	0.034966807999999995	0.466800485																	0.466800485	950.6778659
1350	2013-10-12T15:14:45	33.2899	-129.4269	CN13ID	12.16639051	0.56574359	0.034414294	0.442197075																	0.442197075	950.6871708999998
1351	2013-10-12T15:17:46	33.2892	-129.4268	CN13ID	11.36083651	0.567293216	0.03465813	0.413760745																	0.413760745	950.7656465
1352	2013-10-12T15:20:46	33.2893	-129.4268	CN13ID	10.48180041	0.567682794	0.034719467999999996	0.381264383																	0.381264383	950.7767782
1353	2013-10-12T15:23:46	33.2892	-129.4267	CN13ID	11.1897504	0.5645877260000001	0.034233295	0.402003304																	0.402003304	950.7912867999999
1354	2013-10-12T16:12:37	33.2901	-129.4253	CN13ID	10.75901256	0.566516841	0.03453589	0.387681777																	0.387681777	950.9556269
1355	2013-10-12T16:15:37	33.2902	-129.4252	CN13ID	10.03564857	0.563819709	0.034113158	0.359497605																	0.359497605	950.9701354
1356	2013-10-12T16:18:37	33.2904	-129.4251	CN13ID	9.327443491	0.567293216	0.03465813	0.33892855899999996																	0.33892855899999996	950.9942651
1357	2013-10-12T16:21:38	33.2905	-129.425	CN13ID	8.879995068	0.567293216	0.03465813	0.322483742																	0.322483742	951.0087737
1358	2013-10-12T16:24:38	33.2907	-129.4249	CN13ID	9.089359664	0.569246229	0.034966807999999995	0.334369565																	0.334369565	951.0329034
1359	2013-10-12T16:27:38	33.2908	-129.4248	CN13ID	7.755527900000001	0.569639271	0.035029032	0.28672145600000004																	0.28672145600000004	951.0474118999999
1360	2013-10-12T16:30:38	33.291	-129.4247	CN13ID	7.17197261	0.5719797329999999	0.035401541	0.266404934																	0.266404934	951.0715416000002
1361	2013-10-12T16:33:39	33.2911	-129.4247	CN13ID	6.955458576	0.573157944	0.035590113	0.257943467																	0.257943467	951.0826732999999
1362	2013-10-12T16:36:39	33.2911	-129.4247	CN13ID	7.247111202	0.576310302	0.036097312	0.27379658																	0.27379658	951.0826732999999
1363	2013-10-12T16:39:39	33.2912	-129.4247	CN13ID	7.257049777000001	0.57473086	0.035842673	0.271985818																	0.271985818	951.0938050000001
1364	2013-10-12T16:42:39	33.2913	-129.4246	CN13ID	6.617705986	0.576310302	0.036097312	0.249126965																	0.249126965	951.1083135
1365	2013-10-12T16:45:39	33.2914	-129.4245	CN13ID	5.661399771	0.574338138	0.035779475	0.214688425																	0.214688425	951.1228219000001
1366	2013-10-12T16:48:40	33.2915	-129.4246	CN13ID	5.148531049	0.576310302	0.036097312	0.19453321699999998																	0.19453321699999998	951.1373304
1367	2013-10-12T16:51:40	33.2915	-129.4245	CN13ID	6.093835221	0.580692919	0.036809844	0.23282930100000002																	0.23282930100000002	951.1466353
1368	2013-10-12T16:54:40	33.2916	-129.4245	CN13ID	7.646358106	0.585110793	0.037536696	0.300462273																	0.300462273	951.157767
1369	2013-10-12T16:57:40	33.2917	-129.4245	CN13ID	8.140207173	0.5859199070000001	0.037670598	0.322359936																	0.322359936	951.1688987
1370	2013-10-12T17:00:40	33.2917	-129.4244	CN13ID	8.097105872	0.588756486	0.038143105	0.321930475																	0.321930475	951.1782036000001
1371	2013-10-12T17:03:40	33.2917	-129.4244	CN13ID	8.517840575	0.586324043	0.0377378	0.335236298																	0.335236298	951.1782036000001
1372	2013-10-12T17:06:41	33.2917	-129.4244	CN13ID	8.229307141	0.5871352129999999	0.037872686	0.325198375																	0.325198375	951.1782036000001
1373	2013-10-12T17:09:41	33.2917	-129.4245	CN13ID	8.617422736	0.5802955360000001	0.036744839	0.335137256																	0.335137256	951.1875083999998
1374	2013-10-12T17:12:41	33.2917	-129.4244	CN13ID	8.318225326	0.588756486	0.038143105	0.330496265																	0.330496265	951.1968132999999
1375	2013-10-12T17:15:41	33.2918	-129.4244	CN13ID	8.264236915	0.587542251	0.03794037	0.327097707																	0.327097707	951.2079449999999
1376	2013-10-12T17:18:41	33.2918	-129.4244	CN13ID	7.597684927	0.593658174	0.038967696	0.307116586																	0.307116586	951.2079449999999
1377	2013-10-12T17:21:42	33.2917	-129.4244	CN13ID	7.645278052	0.592015219	0.038689989	0.31011642300000003																	0.31011642300000003	951.2190767000001
1378	2013-10-12T17:24:42	33.2917	-129.4244	CN13ID	7.615576363	0.595719821	0.039317796	0.31095912																	0.31095912	951.2190767000001
1379	2013-10-12T17:27:42	33.2918	-129.4244	CN13ID	8.199973623	0.598609511	0.039811802	0.338622639																	0.338622639	951.2302083999999
1380	2013-10-12T17:30:42	33.2917	-129.4244	CN13ID	8.094804072999999	0.5990244379999999	0.039883095	0.335415975																	0.335415975	951.2413401
1381	2013-10-12T17:39:43	33.292	-129.4243	CN13ID	6.802307505	0.602577778	0.040496229	0.283044122																	0.283044122	951.2760073
1382	2013-10-12T17:42:44	33.2921	-129.4242	CN13ID	6.3923044870000005	0.599857265	0.040026192	0.264853285																	0.264853285	951.2905157
1383	2013-10-12T17:45:44	33.2923	-129.424	CN13ID	6.899293856	0.601529967	0.040314887	0.287343224																	0.287343224	951.3195325999999
1384	2013-10-12T17:48:44	33.2925	-129.4238	CN13ID	7.001636455	0.603202778	0.040604796	0.29401749																	0.29401749	951.3485493999999
1385	2013-10-12T17:51:44	33.2927	-129.4236	CN13ID	6.700094625	0.603202778	0.040604796	0.282764265																	0.282764265	951.3775662
1386	2013-10-12T17:54:44	33.2927	-129.4234	CN13ID	6.57574856	0.604039762	0.040750187	0.276442374																	0.276442374	951.3961756000001
1387	2013-10-12T17:57:45	33.2928	-129.4231	CN13ID	6.901804476000001	0.599857265	0.040026192	0.287294275																	0.287294275	951.4262276000001
1388	2013-10-12T18:00:45	33.2929	-129.4229	CN13ID	6.605267727999999	0.601950369	0.040387517000000005	0.27292495899999997																	0.27292495899999997	951.4479123
1389	2013-10-12T18:24:47	33.2936	-129.4222	CN13ID	6.0022267	0.6110226329999999	0.041976748	0.260800911																	0.260800911	951.5494707
1390	2013-10-12T18:27:47	33.2936	-129.4221	CN13ID	5.6535371020000005	0.60615284	0.04111899	0.23911996100000002																	0.23911996100000002	951.5587754000001
1391	2013-10-12T18:30:47	33.2938	-129.422	CN13ID	5.351872546	0.607418483	0.041341003	0.227713544																	0.227713544	951.5829049
1392	2013-10-12T18:33:47	33.2939	-129.4219	CN13ID	4.906788136	0.6099585679999999	0.041788467999999995	0.211044705																	0.211044705	951.5974132000001
1393	2013-10-12T18:36:47	33.294000000000004	-129.4218	CN13ID	4.909091838999999	0.6110226329999999	0.041976748	0.211360128																	0.211360128	951.6119215
1394	2013-10-12T18:39:48	33.294000000000004	-129.4217	CN13ID	5.018641752	0.616817168	0.043011417999999996	0.220861022																	0.220861022	951.6212261
1395	2013-10-12T18:42:48	33.294000000000004	-129.4215	CN13ID	4.9429453930000005	0.621575254	0.043872707000000004	0.22325477300000002																	0.22325477300000002	951.6398353
1396	2013-10-12T18:45:48	33.294000000000004	-129.4214	CN13ID	5.012306199	0.618109354	0.043244458	0.22070272300000002																	0.22070272300000002	951.64914
1397	2013-10-12T18:48:48	33.294000000000004	-129.4215	CN13ID	4.744170595	0.619406853	0.04347891	0.210515518																	0.210515518	951.6584446
1398	2013-10-12T18:51:49	33.294000000000004	-129.4214	CN13ID	4.529072824	0.622010348	0.043952093	0.20353756399999998																	0.20353756399999998	951.6677492
1399	2013-10-12T18:54:49	33.294000000000004	-129.4214	CN13ID	4.584876515	0.624195663	0.044351601	0.20724393100000002																	0.20724393100000002	951.6677492
1400	2013-10-12T18:57:49	33.2941	-129.4214	CN13ID	4.694741312	0.62507298	0.044512549000000005	0.213805999																	0.213805999	951.6788809000001
1401	2013-10-12T19:00:49	33.2939	-129.4213	CN13ID	4.7009638439999994	0.62375857	0.044271414	0.21117741399999998																	0.21117741399999998	951.7030104
1402	2013-10-12T19:03:50	33.294000000000004	-129.4214	CN13ID	4.549525494	0.62375857	0.044271414	0.20361782399999998																	0.20361782399999998	951.7175187000001
1403	2013-10-12T19:06:50	33.2938	-129.4215	CN13ID	4.556090172	0.624633798	0.044431979	0.20667836899999997																	0.20667836899999997	951.7416483
1404	2013-10-12T19:09:50	33.2939	-129.4213	CN13ID	4.318877635	0.628159999	0.045081908	0.197565983																	0.197565983	951.7633328
1405	2013-10-12T19:12:50	33.2939	-129.4212	CN13ID	4.198820118	0.623321875	0.044191388	0.189738021																	0.189738021	951.7726374
1406	2013-10-12T19:15:51	33.2938	-129.4211	CN13ID	4.172582353999999	0.629924144	0.04540912	0.191940262																	0.191940262	951.7871457
1407	2013-10-12T19:18:51	33.2937	-129.4209	CN13ID	4.11547777	0.627940653	0.045041235	0.190182088																	0.190182088	951.8088303
1408	2013-10-12T19:21:51	33.2936	-129.4208	CN13ID	3.786291989	0.627277626	0.04491872	0.174140679																	0.174140679	951.8233385999999
1409	2013-10-12T19:24:51	33.2936	-129.4208	CN13ID	3.7294468999999997	0.6303662210000001	0.04549156099999999	0.173170555																	0.173170555	951.8233385999999
1410	2013-10-12T19:27:52	33.2936	-129.4209	CN13ID	3.3340903610000003	0.628159999	0.045081908	0.152495999																	0.152495999	951.8326433
1411	2013-10-12T19:30:52	33.2936	-129.4208	CN13ID	3.407076869	0.6308093539999999	0.045574199	0.157805501																	0.157805501	951.8419479
1412	2013-10-12T19:33:52	33.2936	-129.4207	CN13ID	3.543292998	0.629039994	0.045245122	0.162875765																	0.162875765	951.8512526000001
1413	2013-10-12T19:36:52	33.2936	-129.4206	CN13ID	3.390602917	0.6303662210000001	0.04549156099999999	0.157404562																	0.157404562	951.8605572
1414	2013-10-12T19:42:53	33.2937	-129.4207	CN13ID	3.832667704	0.629481568	0.045327020999999995	0.176628166																	0.176628166	951.8750654999999
1415	2013-10-12T19:45:53	33.2936	-129.4207	CN13ID	4.412441854	0.6308093539999999	0.045574199	0.205657206																	0.205657206	951.8861972000001
1416	2013-10-12T19:48:53	33.2937	-129.4207	CN13ID	5.132200798	0.633929489	0.046157939	0.239971572																	0.239971572	951.8973288999999
1417	2013-10-12T19:51:54	33.2936	-129.4207	CN13ID	5.301280057	0.635722628	0.046495648	0.25043957899999997																	0.25043957899999997	951.9084607000001
1418	2013-10-12T19:54:54	33.2937	-129.4207	CN13ID	5.290345075	0.637520066	0.046835602000000004	0.250425815																	0.250425815	951.9195924
1419	2013-10-12T19:57:54	33.2936	-129.4207	CN13ID	5.049670193	0.636623093	0.046665565	0.24205948																	0.24205948	951.9307241
1420	2013-10-12T20:00:54	33.2937	-129.4207	CN13ID	4.927940984	0.635722628	0.046495648	0.232970468																	0.232970468	951.9418558
1421	2013-10-12T20:03:54	33.2936	-129.4207	CN13ID	5.027298951000001	0.631698794	0.045740067	0.233157933																	0.233157933	951.9529875
1422	2013-10-12T20:06:55	33.2931	-129.4206	CN13ID	4.627590767	0.638872509	0.047092181	0.22031320000000001																	0.22031320000000001	952.0094184000001
1423	2013-10-12T20:09:55	33.2931	-129.4206	CN13ID	4.668173802	0.6308093539999999	0.045574199	0.219261462																	0.219261462	952.0094184000001
1424	2013-10-12T20:12:55	33.2931	-129.4206	CN13ID	4.727550142	0.6334817110000001	0.046073977	0.22066094																	0.22066094	952.0094184000001
1425	2013-10-12T20:15:56	33.2931	-129.4207	CN13ID	4.617617083	0.63797016	0.046920925	0.218917513																	0.218917513	952.0187231000001
1426	2013-10-12T20:18:56	33.2931	-129.4207	CN13ID	4.48397193	0.638195744	0.046963687999999996	0.21636625899999998																	0.21636625899999998	952.0187231000001
1427	2013-10-12T20:21:56	33.293	-129.4206	CN13ID	4.556115223	0.636173064	0.046580570999999994	0.215500671																	0.215500671	952.0332314999999
1428	2013-10-12T20:24:56	33.2929	-129.4204	CN13ID	4.127388363000001	0.642496731	0.047784651	0.198940328																	0.198940328	952.0549162000001
1429	2013-10-12T20:27:56	33.2928	-129.4203	CN13ID	4.058583942	0.638646918	0.047049315999999994	0.193441141																	0.193441141	952.0694245999999
1430	2013-10-12T20:30:57	33.2927	-129.4201	CN13ID	4.041115872	0.63797016	0.046920925	0.193338701																	0.193338701	952.0911093000001
1431	2013-10-12T20:33:57	33.2926	-129.42	CN13ID	4.57275965	0.642496731	0.047784651	0.222017805																	0.222017805	952.1056177000002
1432	2013-10-12T20:36:57	33.2925	-129.4198	CN13ID	3.920475372	0.637071045	0.046750482	0.188690865																	0.188690865	952.1273025
1433	2013-10-12T20:40:41	33.2924	-129.4197	CN13ID	4.5870087	0.647062336	0.04866561	0.225102435																	0.225102435	952.1418108999999
1434	2013-10-12T20:43:41	33.2922	-129.4195	CN13ID	4.503088439	0.642041912	0.047697485	0.218094197																	0.218094197	952.1708277
1435	2013-10-12T20:46:42	33.2921	-129.4194	CN13ID	4.394629542	0.647062336	0.04866561	0.21447676699999998																	0.21447676699999998	952.1853361
1436	2013-10-12T20:55:42	33.2921	-129.4193	CN13ID	5.114428355	0.644771291	0.048222307	0.25035758399999997																	0.25035758399999997	952.1946409
1437	2013-10-12T21:07:10	33.2921	-129.4193	CN13ID	5.001076379	0.645685384	0.04839882400000001	0.244554091																	0.244554091	952.1946409
1438	2013-10-12T21:10:10	33.2921	-129.4192	CN13ID	4.9611337419999995	0.6493630189999999	0.049113274000000005	0.24412580600000003																	0.24412580600000003	952.2039457000001
1439	2013-10-12T21:13:10	33.2921	-129.4193	CN13ID	5.06296567	0.6484412820000001	0.048933708	0.250657025																	0.250657025	952.2132505000001
1440	2013-10-12T21:16:10	33.2921	-129.4193	CN13ID	4.862085975	0.642952636	0.047872024000000006	0.23730151																	0.23730151	952.2132505000001
1441	2013-10-12T21:19:11	33.2921	-129.4193	CN13ID	4.895664445	0.643179714	0.047915699000000006	0.238150511																	0.238150511	952.2132505000001
1442	2013-10-12T21:28:11	33.2921	-129.4193	CN13ID	4.921342434	0.64798206	0.048844245	0.24542574399999997																	0.24542574399999997	952.2132505000001
1443	2013-10-12T21:31:11	33.2921	-129.4192	CN13ID	4.769843735	0.641135522	0.047523777	0.23179626600000003																	0.23179626600000003	952.2225553
1444	2013-10-12T21:34:12	33.2921	-129.4193	CN13ID	5.088834371	0.643860541	0.048046809	0.249348193																	0.249348193	952.2318601
1445	2013-10-12T21:37:12	33.2921	-129.4193	CN13ID	4.856252726	0.6484412820000001	0.048933708	0.23987225199999998																	0.23987225199999998	952.2318601
1446	2013-10-12T21:46:13	33.2921	-129.4192	CN13ID	5.03186072	0.650285917	0.04929357400000001	0.248643005																	0.248643005	952.2411649000001
1447	2013-10-12T21:49:13	33.2921	-129.41899999999998	CN13ID	5.130124276	0.653065416	0.0498391	0.259277166																	0.259277166	952.2597745999999
1448	2013-10-12T21:52:13	33.2921	-129.4187	CN13ID	5.2748355689999995	0.653530605	0.04993072	0.266990789																	0.266990789	952.2876890000001
1449	2013-10-12T21:55:13	33.2921	-129.4186	CN13ID	5.302029262	0.6493630189999999	0.049113274000000005	0.264624951																	0.264624951	952.2969937999999
1450	2013-10-12T21:58:14	33.2921	-129.4184	CN13ID	5.16447201	0.645685384	0.04839882400000001	0.252576612																	0.252576612	952.3156034
1451	2013-10-12T22:01:14	33.2921	-129.4183	CN13ID	5.320334805	0.651210186	0.049474619000000004	0.265701028																	0.265701028	952.3249082000001
1452	2013-10-12T22:04:14	33.2921	-129.4183	CN13ID	5.616102067999999	0.650747501	0.049383989	0.27730683899999997																	0.27730683899999997	952.3249082000001
1453	2013-10-12T22:13:15	33.2921	-129.4183	CN13ID	4.77736185	0.648901601	0.049023384	0.23717935199999998																	0.23717935199999998	952.3249082000001
1454	2013-10-12T22:16:15	33.2921	-129.4183	CN13ID	4.797698023	0.642496731	0.047784651	0.234311739																	0.234311739	952.3249082000001
1455	2013-10-12T22:19:16	33.2921	-129.4183	CN13ID	4.772442272	0.647752786	0.048799605	0.235520673																	0.235520673	952.3249082000001
1456	2013-10-12T22:22:16	33.2921	-129.4183	CN13ID	4.8355601130000005	0.645685384	0.04839882400000001	0.23746628399999997																	0.23746628399999997	952.3249082000001
1457	2013-10-12T22:25:16	33.2922	-129.4183	CN13ID	4.559574874	0.643860541	0.048046809	0.222825561																	0.222825561	952.3360399000001
1458	2013-10-12T22:28:16	33.2937	-129.4185	CN13ID	4.485840545	0.645685384	0.04839882400000001	0.22056906199999998																	0.22056906199999998	952.5040493999999
1459	2013-10-12T22:40:17	33.2938	-129.4185	CN13ID	4.799568989	0.651673975	0.049565465999999996	0.24047034																	0.24047034	952.5151811000001
1460	2013-10-12T22:43:17	33.2938	-129.4185	CN13ID	5.099130949	0.64798206	0.048844245	0.25338555																	0.25338555	952.5151811000001
1461	2013-10-12T22:46:18	33.2938	-129.4185	CN13ID	4.703102803	0.652138359	0.049656514000000006	0.23684161399999998																	0.23684161399999998	952.5151811000001
1462	2013-10-12T22:49:18	33.2938	-129.4185	CN13ID	4.893184608	0.647062336	0.04866561	0.243753351																	0.243753351	952.5151811000001
1463	2013-10-12T22:52:18	33.2938	-129.4184	CN13ID	4.761949737	0.6560943810000001	0.050437575	0.241703857																	0.241703857	952.5244857000001
1464	2013-10-12T22:55:18	33.2937	-129.4185	CN13ID	4.753608845	0.654463122	0.050114535999999994	0.24073428100000002																	0.24073428100000002	952.538994
1465	2013-10-12T22:58:19	33.2937	-129.4185	CN13ID	4.42184065	0.648901601	0.049023384	0.221335559																	0.221335559	952.538994
1466	2013-10-12T23:01:19	33.2938	-129.4185	CN13ID	4.7059090580000005	0.650285917	0.04929357400000001	0.233650003																	0.233650003	952.5501257000001
1467	2013-10-12T23:04:19	33.2938	-129.4185	CN13ID	4.60299729	0.651906167	0.04961099	0.23248853																	0.23248853	952.5501257000001
1468	2013-10-12T23:07:19	33.2938	-129.4184	CN13ID	4.649194201	0.6493630189999999	0.049113274000000005	0.23313987																	0.23313987	952.5594304
1469	2013-10-12T23:10:19	33.2939	-129.4183	CN13ID	4.387183457	0.647062336	0.04866561	0.218632895																	0.218632895	952.5739387
1470	2013-10-12T23:13:20	33.2939	-129.4183	CN13ID	4.4206574739999995	0.653996905	0.050022559	0.220311549																	0.220311549	952.5739387
1471	2013-10-12T23:16:20	33.294000000000004	-129.4182	CN13ID	4.152443517	0.647752786	0.048799605	0.207094727																	0.207094727	952.5884470000001
1472	2013-10-12T23:22:20	33.2941	-129.4181	CN13ID	4.132160721	0.651210186	0.049474619000000004	0.207384252																	0.207384252	952.6029553
1473	2013-10-12T23:25:21	33.2942	-129.4181	CN13ID	4.310935012	0.653530605	0.04993072	0.216776341																	0.216776341	952.6140869999999
1474	2013-10-12T23:28:21	33.2942	-129.4181	CN13ID	4.332241022	0.6577293670000001	0.05076259599999999	0.218640285																	0.218640285	952.6140869999999
1475	2013-10-12T23:31:21	33.2942	-129.4181	CN13ID	4.3229096789999994	0.654463122	0.050114535999999994	0.218357558																	0.218357558	952.6140869999999
1476	2013-10-12T23:34:21	33.2942	-129.4181	CN13ID	4.78508325	0.654695445	0.050160542999999995	0.24277368600000002																	0.24277368600000002	952.6140869999999
1477	2013-10-12T23:37:22	33.2942	-129.4181	CN13ID	4.22429002	0.647523513	0.048754964000000005	0.21040400399999998																	0.21040400399999998	952.6140869999999
1478	2013-10-12T23:40:22	33.2942	-129.4182	CN13ID	4.608720839	0.653996905	0.050022559	0.233240355																	0.233240355	952.6233916000001
1479	2013-10-12T23:43:22	33.2943	-129.4181	CN13ID	4.544992669	0.656562014	0.050530297	0.231671358																	0.231671358	952.6378998
1480	2013-10-12T23:46:22	33.2943	-129.418	CN13ID	4.711418908	0.6577293670000001	0.05076259599999999	0.243689212																	0.243689212	952.6472044
1481	2013-10-12T23:49:22	33.2944	-129.4181	CN13ID	4.59240791	0.652369847	0.049702105999999996	0.233043059																	0.233043059	952.6617127000001
1482	2013-10-12T23:52:23	33.2945	-129.4181	CN13ID	4.242275745	0.653530605	0.04993072	0.215171743																	0.215171743	952.6728444
1483	2013-10-12T23:55:23	33.2946	-129.418	CN13ID	4.600739899	0.661491776	0.051515013	0.239018244																	0.239018244	952.6873527
1484	2013-10-13T00:00:21	33.2946	-129.4181	CN13ID	4.673262282	0.667190579	0.052667961	0.245945374																	0.245945374	952.6966572000001
1485	2013-10-13T00:03:21	33.2946	-129.418	CN13ID	4.580837261	0.6648103639999999	0.052184573	0.240093301																	0.240093301	952.7059617000001
1486	2013-10-13T00:06:21	33.2947	-129.418	CN13ID	4.7705568519999995	0.66386069	0.051992357	0.249392096																	0.249392096	952.7170934000001
1487	2013-10-13T00:09:21	33.2948	-129.418	CN13ID	4.654896619	0.6648103639999999	0.052184573	0.24386491300000002																	0.24386491300000002	952.7282252
1488	2013-10-13T00:12:22	33.2949	-129.418	CN13ID	4.55472539	0.666713973	0.052570967	0.240860567																	0.240860567	952.7393569
1489	2013-10-13T00:15:22	33.2949	-129.418	CN13ID	4.8455420160000005	0.666713973	0.052570967	0.25664622800000003																	0.25664622800000003	952.7393569
1490	2013-10-13T00:18:22	33.2952	-129.418	CN13ID	4.589963254	0.664097826	0.052040354000000004	0.23943514800000001																	0.23943514800000001	952.772752
1491	2013-10-13T00:21:22	33.2957	-129.4179	CN13ID	4.744596844	0.667190579	0.052667961	0.252875227																	0.252875227	952.8291829
1492	2013-10-13T00:24:23	33.2962	-129.4178	CN13ID	4.974498625	0.664572663	0.052136462	0.262347742																	0.262347742	952.8856138
1493	2013-10-13T00:27:23	33.2967	-129.4179	CN13ID	4.900859135	0.6648103639999999	0.052184573	0.258070079																	0.258070079	952.9420447000001
1494	2013-10-13T00:30:23	33.2976	-129.418	CN13ID	5.1094932889999995	0.670554679	0.053355652999999996	0.27261432																	0.27261432	953.0426612
1495	2013-10-13T00:33:23	33.2978	-129.4182	CN13ID	5.001169153999999	0.666238501	0.052474204	0.263525825																	0.263525825	953.0716773
1496	2013-10-13T00:36:23	33.2978	-129.4183	CN13ID	5.270198924	0.669107849	0.053059355999999995	0.281625038																	0.281625038	953.0809814999999
1497	2013-10-13T00:39:24	33.2978	-129.4183	CN13ID	5.1488287260000005	0.665764162	0.052377672	0.273732625																	0.273732625	953.0809814999999
1498	2013-10-13T00:42:24	33.298	-129.4183	CN13ID	5.148676001	0.666713973	0.052570967	0.27471986600000003																	0.27471986600000003	953.1032448999999
1499	2013-10-13T00:45:24	33.2983	-129.4183	CN13ID	5.164731964	0.668147143	0.052862772	0.277164621																	0.277164621	953.13664
1500	2013-10-13T00:48:24	33.2985	-129.4182	CN13ID	5.276996466	0.669589923	0.053158000000000004	0.281919092																	0.281919092	953.1607694
1501	2013-10-13T00:51:25	33.2984	-129.4181	CN13ID	5.301162508	0.6710338610000001	0.053454243	0.282645047																	0.282645047	953.1752774
1502	2013-10-13T00:57:25	33.2988	-129.4181	CN13ID	5.3103302889999995	0.670073147	0.05325687900000001	0.282867275																	0.282867275	953.2198042000001
1503	2013-10-13T01:00:25	33.2988	-129.418	CN13ID	5.453368403	0.670554679	0.053355652999999996	0.293468828																	0.293468828	953.2291082999999
1504	2013-10-13T01:03:25	33.2991	-129.418	CN13ID	5.208496669	0.669107849	0.053059355999999995	0.279271184																	0.279271184	953.2625035
1505	2013-10-13T01:06:26	33.2991	-129.4179	CN13ID	5.081119438	0.672960736	0.053851029	0.273446864																	0.273446864	953.2718074999999
1506	2013-10-13T01:09:26	33.299	-129.418	CN13ID	5.275239602	0.674412635	0.054151387999999995	0.28819277																	0.28819277	953.2863154999999
1507	2013-10-13T01:12:26	33.299	-129.418	CN13ID	5.488515307999999	0.67247828	0.053751427000000004	0.29628763399999997																	0.29628763399999997	953.2863154999999
1508	2013-10-13T01:15:26	33.299	-129.418	CN13ID	5.054731933999999	0.670554679	0.053355652999999996	0.27203504300000003																	0.27203504300000003	953.2863154999999
1509	2013-10-13T01:18:26	33.2991	-129.4179	CN13ID	5.121306472	0.669589923	0.053158000000000004	0.27556671																	0.27556671	953.3008233999999
1510	2013-10-13T01:21:27	33.2991	-129.418	CN13ID	5.112397331	0.670073147	0.05325687900000001	0.274771783																	0.274771783	953.3101275
1511	2013-10-13T01:24:27	33.2991	-129.4179	CN13ID	5.328865951	0.6715141859999999	0.053553067999999995	0.285584037																	0.285584037	953.3194315
1512	2013-10-13T01:27:27	33.2991	-129.418	CN13ID	5.070140359	0.669107849	0.053059355999999995	0.272368157																	0.272368157	953.3287356000001
1513	2013-10-13T01:30:27	33.2994	-129.4178	CN13ID	5.380385252000001	0.673443549	0.05395091	0.293049719																	0.293049719	953.3669651
1514	2013-10-13T01:33:28	33.3005	-129.4176	CN13ID	5.394699452	0.671995659	0.05365212900000001	0.294251782																	0.294251782	953.4908197000001
1515	2013-10-13T01:36:28	33.3022	-129.4171	CN13ID	5.12054075	0.6715141859999999	0.053553067999999995	0.276947373																	0.276947373	953.6856926
1516	2013-10-13T01:42:28	33.3026	-129.4174	CN13ID	5.489632213999999	0.6715141859999999	0.053553067999999995	0.2957563																	0.2957563	953.7382441999999
1517	2013-10-13T01:45:29	33.3026	-129.4177	CN13ID	5.719748806	0.671995659	0.05365212900000001	0.308980778																	0.308980778	953.7661552999999
1518	2013-10-13T01:48:29	33.3026	-129.4177	CN13ID	5.390925456000001	0.670073147	0.05325687900000001	0.290892366																	0.290892366	953.7661552999999
1519	2013-10-13T01:51:29	33.3026	-129.4177	CN13ID	5.546513236	0.6715141859999999	0.053553067999999995	0.299841287																	0.299841287	953.7661552999999
1520	2013-10-13T01:54:29	33.3026	-129.4176	CN13ID	5.621988701	0.676108022	0.054503382999999996	0.308045235																	0.308045235	953.775459
1521	2013-10-13T01:57:30	33.3026	-129.4176	CN13ID	5.449408657999999	0.669107849	0.053059355999999995	0.291041476																	0.291041476	953.775459
1522	2013-10-13T02:00:30	33.3026	-129.4177	CN13ID	5.467403979	0.67247828	0.053751427000000004	0.297551187																	0.297551187	953.7847627
1523	2013-10-13T02:03:30	33.3026	-129.4176	CN13ID	5.441660408	0.6688673860000001	0.053010151	0.293532315																	0.293532315	953.7940663999999
1524	2013-10-13T02:06:30	33.3028	-129.4176	CN13ID	5.186155567	0.669107849	0.053059355999999995	0.277768089																	0.277768089	953.8163298000001
1525	2013-10-13T02:09:30	33.3036	-129.4175	CN13ID	5.33828579	0.6715141859999999	0.053553067999999995	0.288546827																	0.288546827	953.9058681
1526	2013-10-13T02:12:30	33.3046	-129.4174	CN13ID	4.923508673	0.664334961	0.05208835	0.257795156																	0.257795156	954.0175732999999
1527	2013-10-13T02:15:31	33.3042	-129.4203	CN13ID	5.076702931	0.664334961	0.05208835	0.26768189600000003																	0.26768189600000003	954.2910242999999
1528	2013-10-13T02:18:31	33.3015	-129.4175	CN13ID	5.678631472999999	0.660076133	0.051231202	0.296724775																	0.296724775	954.6887624
1529	2013-10-13T02:21:31	33.3026	-129.4174	CN13ID	5.771145456	0.669107849	0.053059355999999995	0.30900559699999997																	0.30900559699999997	954.8115641
1530	2013-10-13T02:24:31	33.3026	-129.4174	CN13ID	5.675929738	0.667190579	0.052667961	0.299994718																	0.299994718	954.8115641
1531	2013-10-13T02:27:32	33.3028	-129.4174	CN13ID	5.840307576	0.6686269229999999	0.052960947	0.311065893																	0.311065893	954.8338275
1532	2013-10-13T02:30:32	33.303000000000004	-129.4174	CN13ID	5.989552366	0.670554679	0.053355652999999996	0.321559738																	0.321559738	954.856091
1533	2013-10-13T02:33:32	33.303000000000004	-129.4174	CN13ID	5.98173682	0.668147143	0.052862772	0.31996094399999997																	0.31996094399999997	954.856091
1534	2013-10-13T02:36:32	33.3032	-129.4173	CN13ID	6.054690281	0.6688673860000001	0.053010151	0.32503578																	0.32503578	954.8802201
1535	2013-10-13T02:39:33	33.3034	-129.4172	CN13ID	6.437816927	0.6715141859999999	0.053553067999999995	0.34901185																	0.34901185	954.9043492999999
1536	2013-10-13T02:42:33	33.3034	-129.4173	CN13ID	5.870988979	0.671995659	0.05365212900000001	0.319872322																	0.319872322	954.9136528999999
1537	2013-10-13T02:45:33	33.3034	-129.4172	CN13ID	5.960940099	0.6715141859999999	0.053553067999999995	0.320396212																	0.320396212	954.9229564999999
1538	2013-10-13T02:48:33	33.3036	-129.4172	CN13ID	6.202573066	0.669107849	0.053059355999999995	0.332186219																	0.332186219	954.9452198999999
1539	2013-10-13T02:51:33	33.3038	-129.4172	CN13ID	5.983619666	0.6674294510000001	0.052716574	0.319966052																	0.319966052	954.9674833999999
1540	2013-10-13T02:54:34	33.3039	-129.4171	CN13ID	5.863730275	0.667668324	0.052765186	0.313021422																	0.313021422	954.981991
1541	2013-10-13T02:57:34	33.3041	-129.4169	CN13ID	5.925742302000001	0.669348886	0.053108678	0.31584328300000003																	0.31584328300000003	955.0110062000001
1542	2013-10-13T03:00:34	33.3042	-129.4167	CN13ID	6.21424624	0.667668324	0.052765186	0.330047694																	0.330047694	955.0326888000001
1543	2013-10-13T03:03:34	33.3042	-129.4168	CN13ID	6.159623572999999	0.667190579	0.052667961	0.330437708																	0.330437708	955.0419924
1544	2013-10-13T03:06:35	33.3042	-129.4167	CN13ID	6.295635712	0.666713973	0.052570967	0.337248831																	0.337248831	955.0512958999999
1545	2013-10-13T03:09:35	33.3042	-129.4167	CN13ID	6.153916347999999	0.664334961	0.05208835	0.32643368100000003																	0.32643368100000003	955.0512958999999
1546	2013-10-13T03:12:35	33.3042	-129.4167	CN13ID	6.440423064	0.669107849	0.053059355999999995	0.346748204																	0.346748204	955.0512958999999
1547	2013-10-13T03:15:35	33.3042	-129.4167	CN13ID	6.531464575	0.667668324	0.052765186	0.34816648200000005																	0.34816648200000005	955.0512958999999
1548	2013-10-13T03:18:36	33.3042	-129.4168	CN13ID	6.6150680920000005	0.6710338610000001	0.053454243	0.357614809																	0.357614809	955.0605993999999
1549	2013-10-13T03:21:36	33.3042	-129.4167	CN13ID	6.469135396	0.669107849	0.053059355999999995	0.347775189																	0.347775189	955.0699028999999
1550	2013-10-13T03:24:36	33.3042	-129.4167	CN13ID	6.528865462000001	0.6710338610000001	0.053454243	0.35277506299999994																	0.35277506299999994	955.0699028999999
1551	2013-10-13T03:27:37	33.3044	-129.4166	CN13ID	6.313933846	0.669107849	0.053059355999999995	0.339213692																	0.339213692	955.0940320000001
1552	2013-10-13T03:30:37	33.3047	-129.4164	CN13ID	6.520930162999999	0.6686269229999999	0.052960947	0.348957914																	0.348957914	955.132261
1553	2013-10-13T03:33:37	33.3049	-129.4162	CN13ID	6.543509156	0.669107849	0.053059355999999995	0.351639133																	0.351639133	955.1612761
1554	2013-10-13T03:36:37	33.3052	-129.416	CN13ID	6.275719358	0.668147143	0.052862772	0.337979346																	0.337979346	955.199505
1555	2013-10-13T03:39:37	33.3054	-129.4156	CN13ID	6.207413894	0.668147143	0.052862772	0.335931573																	0.335931573	955.2428699
1556	2013-10-13T03:42:38	33.3056	-129.4154	CN13ID	6.177474376	0.669107849	0.053059355999999995	0.335276475																	0.335276475	955.2718848999999
1557	2013-10-13T03:45:38	33.3058	-129.4151	CN13ID	6.521862724	0.6652869029999999	0.052281025	0.349629109																	0.349629109	955.3075868999999
1558	2013-10-13T03:48:38	33.3061	-129.4148	CN13ID	6.497359486000001	0.666238501	0.052474204	0.34400823																	0.34400823	955.3511093000001
1559	2013-10-13T03:51:38	33.3064	-129.4145	CN13ID	6.433739057	0.6686269229999999	0.052960947	0.34540410200000005																	0.34540410200000005	955.3946317
1560	2013-10-13T03:54:38	33.3066	-129.4142	CN13ID	6.490706751	0.666713973	0.052570967	0.347154983																	0.347154983	955.4303335000001
1561	2013-10-13T03:57:39	33.3067	-129.414	CN13ID	6.48088744	0.6686269229999999	0.052960947	0.34635878600000003																	0.34635878600000003	955.4520157
1562	2013-10-13T04:00:39	33.3067	-129.414	CN13ID	6.461952441	0.664334961	0.05208835	0.344163547																	0.344163547	955.4520157
1563	2013-10-13T04:03:39	33.3067	-129.4139	CN13ID	6.5030763579999995	0.665764162	0.052377672	0.345853581																	0.345853581	955.4613188999999
1564	2013-10-13T04:06:39	33.3067	-129.4138	CN13ID	6.712062484	0.66243728	0.051705340999999995	0.354062511																	0.354062511	955.4706222000001
1565	2013-10-13T04:09:40	33.3067	-129.4137	CN13ID	6.704700119	0.6652869029999999	0.052281025	0.357868598																	0.357868598	955.4799254000001
1566	2013-10-13T04:12:40	33.3068	-129.4136	CN13ID	6.688202546	0.667190579	0.052667961	0.35639638																	0.35639638	955.4944329
1567	2013-10-13T04:15:40	33.3069	-129.4136	CN13ID	7.05416921	0.666713973	0.052570967	0.376177992																	0.376177992	955.5055646
1568	2013-10-13T04:18:40	33.3069	-129.4135	CN13ID	7.424186518	0.665764162	0.052377672	0.39599849200000004																	0.39599849200000004	955.5148677999999
1569	2013-10-13T04:21:41	33.306999999999995	-129.4134	CN13ID	7.969656861	0.664334961	0.05208835	0.42312025																	0.42312025	955.5293752
1570	2013-10-13T04:24:41	33.3071	-129.4134	CN13ID	7.793021124	0.66386069	0.051992357	0.41150919																	0.41150919	955.5405069
1571	2013-10-13T04:27:41	33.3072	-129.4133	CN13ID	7.996496555	0.66386069	0.051992357	0.42360868																	0.42360868	955.5550142999999
1572	2013-10-13T04:30:41	33.3071	-129.4132	CN13ID	7.950071172	0.66386069	0.051992357	0.420554184																	0.420554184	955.5695217
1573	2013-10-13T04:33:41	33.3071	-129.4131	CN13ID	7.8644465939999995	0.660547557	0.051325582	0.41062858700000004																	0.41062858700000004	955.5788249
1574	2013-10-13T04:36:42	33.3072	-129.41299999999998	CN13ID	7.7189923789999995	0.66243728	0.051705340999999995	0.405365926																	0.405365926	955.5933322999999
1575	2013-10-13T04:39:42	33.3072	-129.4128	CN13ID	7.586612054	0.662911725	0.051800846	0.400568896																	0.400568896	955.6119387
1576	2013-10-13T04:42:42	33.3072	-129.4126	CN13ID	7.656621808	0.658667541	0.050949398	0.398721479																	0.398721479	955.6305451
1577	2013-10-13T04:45:42	33.3071	-129.4125	CN13ID	7.964742253	0.661963964	0.051610064000000004	0.419469792																	0.419469792	955.6450525
1578	2013-10-13T04:48:42	33.306999999999995	-129.4125	CN13ID	8.387381502	0.659136652	0.051043116	0.43805248399999996																	0.43805248399999996	955.6561842
1579	2013-10-13T04:51:43	33.306999999999995	-129.4127	CN13ID	8.820529452	0.662911725	0.051800846	0.466522566																	0.466522566	955.6747907
1580	2013-10-13T04:54:43	33.3069	-129.4126	CN13ID	9.372947918	0.660076133	0.051231202	0.488966312																	0.488966312	955.6892981000001
1581	2013-10-13T04:57:43	33.3068	-129.4126	CN13ID	9.111183922999999	0.659136652	0.051043116	0.47560979200000003																	0.47560979200000003	955.7004298
1582	2013-10-13T05:00:43	33.3068	-129.4127	CN13ID	8.376078592	0.6577293670000001	0.05076259599999999	0.433504515																	0.433504515	955.709733
1583	2013-10-13T05:03:44	33.3068	-129.4126	CN13ID	8.374196872	0.657261956	0.050669528	0.433484004																	0.433484004	955.7190363
1584	2013-10-13T05:06:44	33.3068	-129.4127	CN13ID	8.496068246	0.656795657	0.050576682000000005	0.438904979																	0.438904979	955.7283395
1585	2013-10-13T05:09:44	33.3068	-129.4127	CN13ID	8.507333147	0.654695445	0.050160542999999995	0.439093771																	0.439093771	955.7283395
1586	2013-10-13T05:12:45	33.3068	-129.4127	CN13ID	8.682755536	0.656795657	0.050576682000000005	0.448921222																	0.448921222	955.7283395
1587	2013-10-13T05:15:45	33.3068	-129.4126	CN13ID	8.773164612	0.652138359	0.049656514000000006	0.449143529																	0.449143529	955.7376427000002
1588	2013-10-13T05:18:45	33.3068	-129.4126	CN13ID	8.721037091	0.653530605	0.04993072	0.44702736200000004																	0.44702736200000004	955.7376427000002
1589	2013-10-13T05:21:45	33.3068	-129.4126	CN13ID	8.479877925	0.648901601	0.049023384	0.426309182																	0.426309182	955.7376427000002
1590	2013-10-13T05:24:45	33.3068	-129.4127	CN13ID	9.103792698	0.652601335	0.049747698	0.465736537																	0.465736537	955.7469460000001
1591	2013-10-13T05:27:45	33.3068	-129.4126	CN13ID	8.674897374	0.651673975	0.049565465999999996	0.44266000899999997																	0.44266000899999997	955.7562492000001
1592	2013-10-13T05:30:46	33.3067	-129.4125	CN13ID	8.594893191	0.651210186	0.049474619000000004	0.437555735																	0.437555735	955.7707565999999
1593	2013-10-13T05:33:46	33.3066	-129.4123	CN13ID	8.739948788	0.650285917	0.04929357400000001	0.44308748299999995																	0.44308748299999995	955.7924388
1594	2013-10-13T05:36:46	33.3066	-129.4123	CN13ID	8.484315778	0.6484412820000001	0.048933708	0.427913599																	0.427913599	955.7924388
1595	2013-10-13T05:39:46	33.3064	-129.4121	CN13ID	8.580075972000001	0.647523513	0.048754964000000005	0.42951285100000003																	0.42951285100000003	955.8214537
1596	2013-10-13T05:42:47	33.3062	-129.4119	CN13ID	8.413890164	0.649825433	0.049203375	0.422471186																	0.422471186	955.8504686000001
1597	2013-10-13T05:45:47	33.3062	-129.4117	CN13ID	8.207057955	0.6484412820000001	0.048933708	0.41281529899999997																	0.41281529899999997	955.8690752
1598	2013-10-13T05:48:47	33.3062	-129.4115	CN13ID	8.347287027	0.648901601	0.049023384	0.419372064																	0.419372064	955.8876818
1599	2013-10-13T05:51:47	33.3062	-129.4113	CN13ID	8.538058929	0.647292925	0.048710287000000005	0.42517765399999996																	0.42517765399999996	955.9062884
1600	2013-10-13T05:54:47	33.3062	-129.4111	CN13ID	8.155309453	0.644771291	0.048222307	0.405177698																	0.405177698	955.9248949999999
1601	2013-10-13T05:57:48	33.3061	-129.4109	CN13ID	8.451215632	0.642952636	0.047872024000000006	0.42033602700000006																	0.42033602700000006	955.9465773000001
1602	2013-10-13T06:00:48	33.3061	-129.4107	CN13ID	8.086664107	0.642496731	0.047784651	0.398038166																	0.398038166	955.9651838999999
1603	2013-10-13T06:03:48	33.3061	-129.4105	CN13ID	7.9838950760000005	0.644315373	0.048134453	0.39688599700000005																	0.39688599700000005	955.9837905999999
1604	2013-10-13T06:06:48	33.306	-129.4104	CN13ID	8.052401349	0.642496731	0.047784651	0.39600837899999997																	0.39600837899999997	955.9982980000001
1605	2013-10-13T06:09:49	33.306	-129.4102	CN13ID	8.056639255	0.642496731	0.047784651	0.39796869799999995																	0.39796869799999995	956.0169047
1606	2013-10-13T06:12:49	33.3059	-129.41	CN13ID	8.284328306	0.6402282420000001	0.04735059	0.40540317																	0.40540317	956.0385869999999
1607	2013-10-13T06:15:49	33.3059	-129.4098	CN13ID	8.210171897	0.637071045	0.046750482	0.397721043																	0.397721043	956.0571937000001
1608	2013-10-13T06:18:49	33.3059	-129.4096	CN13ID	8.026014522999999	0.637071045	0.046750482	0.38595636																	0.38595636	956.0758004
1609	2013-10-13T06:21:49	33.3059	-129.4094	CN13ID	8.119532153	0.635273266	0.046410927000000005	0.389832009																	0.389832009	956.094407
1610	2013-10-13T06:24:49	33.3059	-129.4092	CN13ID	7.84121139	0.636173064	0.046580570999999994	0.378212613																	0.378212613	956.1130137
1611	2013-10-13T06:27:50	33.3059	-129.409	CN13ID	7.974328451	0.633929489	0.046157939	0.382853095																	0.382853095	956.1316204
1612	2013-10-13T06:30:50	33.3059	-129.4089	CN13ID	7.95877227	0.634377748	0.046242091	0.383168002																	0.383168002	956.1409236999999
1613	2013-10-13T06:33:50	33.3058	-129.4086	CN13ID	7.827349485	0.632144763	0.04582329	0.37149909700000006																	0.37149909700000006	956.1709717
1614	2013-10-13T06:36:51	33.3058	-129.4084	CN13ID	7.954775744	0.631253544	0.045657034000000006	0.37754796399999996																	0.37754796399999996	956.1895784
1615	2013-10-13T06:42:57	33.3058	-129.4081	CN13ID	7.762816872999999	0.6303662210000001	0.04549156099999999	0.367998311																	0.367998311	956.2174885
1616	2013-10-13T06:45:58	33.3058	-129.4079	CN13ID	8.350214572999999	0.631253544	0.045657034000000006	0.39699302																	0.39699302	956.2360951999999
1617	2013-10-13T06:48:58	33.3058	-129.4077	CN13ID	8.057444295	0.629481568	0.045327020999999995	0.37870592200000003																	0.37870592200000003	956.2547019
1618	2013-10-13T06:51:58	33.3057	-129.4075	CN13ID	7.547237442	0.628599472	0.045163417000000004	0.355051865																	0.355051865	956.2763842
1619	2013-10-13T06:54:58	33.3057	-129.4074	CN13ID	7.503021231	0.62507298	0.044512549000000005	0.34992249700000005																	0.34992249700000005	956.2856876
1620	2013-10-13T06:57:58	33.3058	-129.4075	CN13ID	7.449839913	0.629039994	0.045245122	0.34841479200000003																	0.34841479200000003	956.3001951
1621	2013-10-13T07:00:59	33.3058	-129.4076	CN13ID	7.4430773939999995	0.62507298	0.044512549000000005	0.346646698																	0.346646698	956.3094983999999
1622	2013-10-13T07:03:59	33.3058	-129.4075	CN13ID	7.65715456	0.6224464820000001	0.044031667999999996	0.353859796																	0.353859796	956.3188018
1623	2013-10-13T07:06:59	33.3057	-129.4074	CN13ID	7.40183629	0.62375857	0.044271414	0.33971231700000004																	0.33971231700000004	956.3333092
1624	2013-10-13T07:09:59	33.3057	-129.4074	CN13ID	7.597455721	0.619406853	0.04347891	0.34875665200000006																	0.34875665200000006	956.3333092
1625	2013-10-13T07:13:00	33.3058	-129.4074	CN13ID	7.228297006	0.621575254	0.043872707000000004	0.329323002																	0.329323002	956.344441
1626	2013-10-13T07:16:00	33.3057	-129.4076	CN13ID	7.476211037000001	0.619406853	0.04347891	0.340736582																	0.340736582	956.3661232999999
1627	2013-10-13T07:19:00	33.3056	-129.4075	CN13ID	7.4419800689999995	0.620271686	0.043635845	0.338755795																	0.338755795	956.3806308000001
1628	2013-10-13T07:22:00	33.3056	-129.4074	CN13ID	7.549623437999999	0.622010348	0.043952093	0.34529623																	0.34529623	956.3899342
1629	2013-10-13T07:25:00	33.3055	-129.4073	CN13ID	7.9798885870000005	0.615523313	0.042779177	0.359544095																	0.359544095	956.4044417000001
1630	2013-10-13T07:28:00	33.3054	-129.4072	CN13ID	8.021417875	0.621575254	0.043872707000000004	0.36560779200000004																	0.36560779200000004	956.4189492
1631	2013-10-13T07:31:00	33.3053	-129.4072	CN13ID	8.025905325	0.618974837	0.043400657999999995	0.36412148299999997																	0.36412148299999997	956.4300809
1632	2013-10-13T07:34:01	33.3053	-129.4072	CN13ID	7.817832902	0.619406853	0.04347891	0.35530441100000004																	0.35530441100000004	956.4300809
1633	2013-10-13T07:37:01	33.3053	-129.407	CN13ID	7.815652375	0.615523313	0.042779177	0.349033507																	0.349033507	956.4486877
1634	2013-10-13T07:40:01	33.3053	-129.407	CN13ID	7.822507458	0.612089888	0.042166233	0.343637336																	0.343637336	956.4486877
1635	2013-10-13T07:43:02	33.3053	-129.407	CN13ID	7.884633386	0.6097463129999999	0.041750989	0.345986699																	0.345986699	956.4486877
1636	2013-10-13T07:46:02	33.3053	-129.4071	CN13ID	7.758193127	0.611235474	0.042014537000000005	0.34221548700000004																	0.34221548700000004	956.4579911000001
1637	2013-10-13T07:49:02	33.3052	-129.4071	CN13ID	7.960376631	0.613374717	0.042394966	0.353745683																	0.353745683	956.4691228
1638	2013-10-13T07:52:02	33.305	-129.407	CN13ID	7.576221779	0.612089888	0.042166233	0.3330304																	0.3330304	956.4932518999999
1639	2013-10-13T07:55:03	33.3049	-129.4069	CN13ID	7.567225382	0.612089888	0.042166233	0.334667662																	0.334667662	956.5077595
1640	2013-10-13T07:58:03	33.3048	-129.4067	CN13ID	7.587602724	0.6099585679999999	0.041788467999999995	0.333212401																	0.333212401	956.529442
1641	2013-10-13T08:01:03	33.3047	-129.4067	CN13ID	7.545052622	0.6099585679999999	0.041788467999999995	0.332118873																	0.332118873	956.5405737
1642	2013-10-13T08:04:03	33.3045	-129.4065	CN13ID	7.743214052999999	0.611662171	0.042090295	0.34066547799999997																	0.34066547799999997	956.5695888
1643	2013-10-13T08:07:03	33.3044	-129.4064	CN13ID	7.807509898999999	0.6078410870000001	0.04141522	0.339337858																	0.339337858	956.5840964
1644	2013-10-13T08:10:04	33.3043	-129.4063	CN13ID	7.45897306	0.608899316	0.041601427999999996	0.323215343																	0.323215343	956.5986039999999
1645	2013-10-13T08:13:04	33.3042	-129.4061	CN13ID	7.3998656060000005	0.603620771	0.040677405	0.317849864																	0.317849864	956.6202866
1646	2013-10-13T08:16:04	33.304	-129.406	CN13ID	7.469806315	0.607418483	0.041341003	0.324116583																	0.324116583	956.6444157999999
1647	2013-10-13T08:19:04	33.3039	-129.4059	CN13ID	7.563435478	0.604039762	0.040750187	0.321665012																	0.321665012	956.6589233999999
1648	2013-10-13T08:22:05	33.3038	-129.4057	CN13ID	7.761566642000001	0.604039762	0.040750187	0.33560925700000005																	0.33560925700000005	956.6806061000001
1649	2013-10-13T08:25:05	33.3036	-129.4056	CN13ID	7.800588227	0.603620771	0.040677405	0.33462845199999997																	0.33462845199999997	956.7047352
1650	2013-10-13T08:28:05	33.3035	-129.4055	CN13ID	7.775818168	0.603202778	0.040604796	0.332485611																	0.332485611	956.7192428999999
1651	2013-10-13T08:31:05	33.3034	-129.4054	CN13ID	7.775770621	0.602369775	0.040460098	0.33232530899999996																	0.33232530899999996	956.7337505
1652	2013-10-13T08:34:06	33.3034	-129.4053	CN13ID	7.8174779029999995	0.600274758	0.040098035	0.32827937																	0.32827937	956.7430541000001
1653	2013-10-13T08:37:06	33.3033	-129.405	CN13ID	8.24157372	0.603202778	0.040604796	0.35196581299999996																	0.35196581299999996	956.7731028999999
1654	2013-10-13T08:40:06	33.3033	-129.4049	CN13ID	8.34733577	0.603620771	0.040677405	0.35833061200000005																	0.35833061200000005	956.7824065
1655	2013-10-13T08:43:06	33.3032	-129.4047	CN13ID	8.371459486000001	0.603202778	0.040604796	0.356163905																	0.356163905	956.8040892999999
1656	2013-10-13T08:46:06	33.3032	-129.4045	CN13ID	8.786695486000001	0.603202778	0.040604796	0.373015676																	0.373015676	956.8226966
1657	2013-10-13T08:52:07	33.303000000000004	-129.4041	CN13ID	9.027509428	0.601110566	0.040242431	0.38328379999999995																	0.38328379999999995	956.8660623
1658	2013-10-13T08:55:07	33.303000000000004	-129.4039	CN13ID	9.044647249	0.604459987	0.040823317000000005	0.391079135																	0.391079135	956.8846695000001
1659	2013-10-13T08:58:08	33.303000000000004	-129.4038	CN13ID	9.041818224	0.601950369	0.040387517000000005	0.38458977899999996																	0.38458977899999996	956.8939732000001
1660	2013-10-13T09:01:08	33.303000000000004	-129.4039	CN13ID	8.903476169	0.599440355	0.039954558	0.375401036																	0.375401036	956.9032768
1661	2013-10-13T09:04:08	33.303000000000004	-129.4039	CN13ID	8.78490994	0.596955414	0.039528653	0.36307138299999997																	0.36307138299999997	956.9032768
1662	2013-10-13T09:07:08	33.303000000000004	-129.4039	CN13ID	8.835211735	0.5973679470000001	0.03959915	0.36555902																	0.36555902	956.9032768
1663	2013-10-13T09:13:09	33.303000000000004	-129.4039	CN13ID	8.277283951	0.595306027	0.039247469	0.342404117																	0.342404117	956.9032768
1664	2013-10-13T09:16:09	33.303000000000004	-129.4039	CN13ID	8.311171842	0.595512924	0.039282633	0.343728663																	0.343728663	956.9032768
1665	2013-10-13T09:19:09	33.303000000000004	-129.4039	CN13ID	8.292972345	0.591605511	0.038621025	0.340047524																	0.340047524	956.9032768
1666	2013-10-13T09:22:09	33.303000000000004	-129.4039	CN13ID	7.935439252999999	0.5940705510000001	0.039037493	0.327421063																	0.327421063	956.9032768
1667	2013-10-13T09:25:10	33.303000000000004	-129.4039	CN13ID	8.314893502	0.594481395	0.039107317999999995	0.342838645																	0.342838645	956.9032768
1668	2013-10-13T09:28:10	33.3029	-129.4039	CN13ID	8.326549718999999	0.593658174	0.038967696	0.343719793																	0.343719793	956.9144085
1669	2013-10-13T09:31:10	33.3028	-129.4037	CN13ID	7.992467245	0.589974703	0.038346871	0.322173579																	0.322173579	956.9360913999999
1670	2013-10-13T09:34:10	33.3027	-129.4034	CN13ID	7.825180505	0.587948873	0.038008076	0.31358055																	0.31358055	956.9661404
1671	2013-10-13T09:37:10	33.3026	-129.4032	CN13ID	7.96037043	0.590177825	0.038381017999999996	0.32338275699999997																	0.32338275699999997	956.9878233
1672	2013-10-13T09:40:11	33.3025	-129.403	CN13ID	7.664362387000001	0.587948873	0.038008076	0.307715282																	0.307715282	957.0095062
1673	2013-10-13T09:43:11	33.3025	-129.403	CN13ID	7.981217211000001	0.583903547	0.037337042	0.315215876																	0.315215876	957.0095062
1674	2013-10-13T09:46:11	33.3025	-129.403	CN13ID	7.894517652	0.5859199070000001	0.037670598	0.313594566																	0.313594566	957.0095062
1675	2013-10-13T09:49:11	33.3025	-129.403	CN13ID	7.897594063	0.5883521979999999	0.03807551	0.315453401																	0.315453401	957.0095062
1676	2013-10-13T09:52:11	33.3025	-129.403	CN13ID	7.722160085	0.587542251	0.03794037	0.308635278																	0.308635278	957.0095062
1677	2013-10-13T09:55:12	33.3025	-129.403	CN13ID	8.138275548	0.5883521979999999	0.03807551	0.327037966																	0.327037966	957.0095062
1678	2013-10-13T09:58:12	33.3025	-129.403	CN13ID	8.061220998	0.585110793	0.037536696	0.319900025																	0.319900025	957.0095062
1679	2013-10-13T10:01:12	33.3025	-129.403	CN13ID	8.139721879	0.5859199070000001	0.037670598	0.32468596899999996																	0.32468596899999996	957.0095062
1680	2013-10-13T10:04:12	33.3025	-129.403	CN13ID	8.097933821	0.5859199070000001	0.037670598	0.321374141																	0.321374141	957.0095062
1681	2013-10-13T10:07:13	33.3025	-129.403	CN13ID	7.906608375	0.58109125	0.036875003999999996	0.310266816																	0.310266816	957.0095062
1682	2013-10-13T10:10:13	33.3026	-129.403	CN13ID	7.890011724	0.583499923	0.037270561	0.308695467																	0.308695467	957.0206379000001
1683	2013-10-13T10:13:13	33.3025	-129.403	CN13ID	7.964412852000001	0.581490532	0.03694032	0.310986443																	0.310986443	957.0317697
1684	2013-10-13T10:16:14	33.3025	-129.403	CN13ID	7.810455892	0.582291553	0.037071811	0.309401698																	0.309401698	957.0317697
1685	2013-10-13T10:19:14	33.3025	-129.403	CN13ID	7.676859696	0.582291553	0.037071811	0.30103641800000003																	0.30103641800000003	957.0317697
1686	2013-10-13T10:22:14	33.3025	-129.403	CN13ID	7.411568507999999	0.579499319	0.036614841	0.287213828																	0.287213828	957.0317697
1687	2013-10-13T10:25:14	33.3024	-129.4028	CN13ID	7.489320547	0.5802955360000001	0.036744839	0.29105190000000003																	0.29105190000000003	957.0534526
1688	2013-10-13T10:28:14	33.3024	-129.4026	CN13ID	7.35703245	0.579499319	0.036614841	0.284238289																	0.284238289	957.07206
1689	2013-10-13T10:31:15	33.3022	-129.4024	CN13ID	7.718128332999999	0.57473086	0.035842673	0.293135018																	0.293135018	957.1010755000001
1690	2013-10-13T10:34:15	33.3022	-129.4022	CN13ID	7.327167395	0.5715882729999999	0.035339089	0.275171085																	0.275171085	957.1196829
1691	2013-10-13T10:37:15	33.3021	-129.4021	CN13ID	7.212187137000001	0.572371534	0.035464248	0.271347694																	0.271347694	957.1341907
1692	2013-10-13T10:40:15	33.302	-129.4019	CN13ID	7.075362008	0.5715882729999999	0.035339089	0.26627877																	0.26627877	957.1558737
1693	2013-10-13T10:43:16	33.302	-129.4018	CN13ID	7.113886979	0.573157944	0.035590113	0.268234138																	0.268234138	957.1651775
1694	2013-10-13T10:46:16	33.302	-129.4018	CN13ID	7.358825639	0.567682794	0.034719467999999996	0.27377697																	0.27377697	957.1651775
1695	2013-10-13T10:49:16	33.3019	-129.4018	CN13ID	7.93131824	0.574338138	0.035779475	0.299116151																	0.299116151	957.1763092
1696	2013-10-13T10:52:16	33.3018	-129.4015	CN13ID	7.585761357999999	0.57276427	0.035527106	0.287922902																	0.287922902	957.2063583999999
1697	2013-10-13T10:55:17	33.3016	-129.4013	CN13ID	7.904590412	0.57276427	0.035527106	0.299589913																	0.299589913	957.2353739
1698	2013-10-13T10:58:17	33.3015	-129.401	CN13ID	7.4618719360000005	0.569246229	0.034966807999999995	0.279198185																	0.279198185	957.2654233
1699	2013-10-13T11:01:17	33.3014	-129.4008	CN13ID	7.642866006	0.570418258	0.035152847	0.286288332																	0.286288332	957.2871064
1700	2013-10-13T11:04:18	33.3013	-129.4005	CN13ID	7.694162682999999	0.569246229	0.034966807999999995	0.28731384																	0.28731384	957.3171558
1701	2013-10-13T11:07:18	33.3013	-129.4005	CN13ID	7.535113832	0.56807271	0.034781026	0.279192532																	0.279192532	957.3171558
1702	2013-10-13T11:10:18	33.3013	-129.4006	CN13ID	7.494944286	0.569246229	0.034966807999999995	0.278046384																	0.278046384	957.3264596000001
1703	2013-10-13T11:13:18	33.3013	-129.4006	CN13ID	7.21834959	0.570030109	0.035091062	0.26986322																	0.26986322	957.3264596000001
1704	2013-10-13T11:16:18	33.3013	-129.4005	CN13ID	7.3432905129999995	0.567293216	0.03465813	0.27085664																	0.27085664	957.3357633999999
1705	2013-10-13T11:19:19	33.3013	-129.4006	CN13ID	7.348777802000001	0.56807271	0.034781026	0.272321942																	0.272321942	957.3450672
1706	2013-10-13T11:22:19	33.3013	-129.4006	CN13ID	7.317693674	0.567682794	0.034719467999999996	0.271725928																	0.271725928	957.3450672
1707	2013-10-13T11:25:19	33.3013	-129.4006	CN13ID	7.351377875	0.567293216	0.03465813	0.270776291																	0.270776291	957.3450672
1708	2013-10-13T11:28:19	33.3013	-129.4006	CN13ID	7.8147409979999995	0.567293216	0.03465813	0.289179519																	0.289179519	957.3450672
1709	2013-10-13T11:31:19	33.3013	-129.4006	CN13ID	7.369956973	0.564972095	0.034293484	0.268435176																	0.268435176	957.3450672
1710	2013-10-13T11:34:20	33.3013	-129.4006	CN13ID	7.481615576	0.5653573829999999	0.034353817	0.274458592																	0.274458592	957.3450672
1711	2013-10-13T11:37:20	33.3013	-129.4006	CN13ID	7.436949891	0.5653573829999999	0.034353817	0.27049711																	0.27049711	957.3450672
1712	2013-10-13T11:40:20	33.3013	-129.4006	CN13ID	6.437310872	0.56266197	0.033932854	0.23434281																	0.23434281	957.3450672
1713	2013-10-13T11:44:06	33.3013	-129.4006	CN13ID	7.353207659	0.561507992	0.033753569	0.264730197																	0.264730197	957.3450672
1714	2013-10-13T11:47:06	33.3013	-129.4006	CN13ID	8.198622617	0.564204271	0.034173248999999996	0.29992562																	0.29992562	957.3450672
1715	2013-10-13T11:50:07	33.3013	-129.4006	CN13ID	7.282230877000001	0.563432875	0.034052913	0.261740407																	0.261740407	957.3450672
1716	2013-10-13T11:53:07	33.3013	-129.4006	CN13ID	7.166035343	0.561123278	0.033693981	0.257114885																	0.257114885	957.3450672
1717	2013-10-13T11:56:07	33.3013	-129.4006	CN13ID	7.401588153	0.5603565970000001	0.033575231000000004	0.264898417																	0.264898417	957.3450672
1718	2013-10-13T11:59:07	33.3013	-129.4006	CN13ID	7.485553717999999	0.559209933	0.033398357999999996	0.268687287																	0.268687287	957.3450672
1719	2013-10-13T12:02:08	33.3013	-129.4006	CN13ID	7.507029822000001	0.561123278	0.033693981	0.270733473																	0.270733473	957.3450672
1720	2013-10-13T12:05:08	33.3013	-129.4005	CN13ID	7.6126717489999995	0.561507992	0.033753569	0.275446722																	0.275446722	957.3543711000001
1721	2013-10-13T12:08:08	33.3013	-129.4006	CN13ID	7.649931525	0.562277894	0.033873038	0.276152319																	0.276152319	957.3636749
1722	2013-10-13T12:11:08	33.3013	-129.4006	CN13ID	7.710726447000001	0.561893624	0.033813300000000004	0.277913018																	0.277913018	957.3636749
1723	2013-10-13T12:14:08	33.3013	-129.4006	CN13ID	7.683463147	0.561893624	0.033813300000000004	0.277989314																	0.277989314	957.3636749
1724	2013-10-13T12:17:09	33.3013	-129.4006	CN13ID	7.991268549	0.5595916120000001	0.033457153999999996	0.28747243100000003																	0.28747243100000003	957.3636749
1725	2013-10-13T12:20:09	33.3013	-129.4006	CN13ID	7.8526566120000005	0.56266197	0.033932854	0.28503492199999997																	0.28503492199999997	957.3636749
1726	2013-10-13T12:23:09	33.3013	-129.4006	CN13ID	7.61479017	0.559209933	0.033398357999999996	0.273813488																	0.273813488	957.3636749
1727	2013-10-13T12:26:10	33.3013	-129.4006	CN13ID	7.762734169	0.559782908	0.033486623	0.277318247																	0.277318247	957.3636749
1728	2013-10-13T12:29:10	33.3013	-129.4006	CN13ID	7.764948707	0.563046963	0.033992812000000004	0.28184946																	0.28184946	957.3636749
1729	2013-10-13T12:32:10	33.3013	-129.4006	CN13ID	8.148099899	0.561893624	0.033813300000000004	0.292287573																	0.292287573	957.3636749
1730	2013-10-13T12:35:10	33.3013	-129.4006	CN13ID	8.054993322	0.5603565970000001	0.033575231000000004	0.28624651100000004																	0.28624651100000004	957.3636749
1731	2013-10-13T12:38:10	33.3013	-129.4006	CN13ID	8.085841282999999	0.561123278	0.033693981	0.291199511																	0.291199511	957.3636749
1732	2013-10-13T12:41:10	33.3013	-129.4006	CN13ID	7.692853914	0.559974203	0.033516091	0.276011178																	0.276011178	957.3636749
1733	2013-10-13T12:44:11	33.3013	-129.4006	CN13ID	7.874231617	0.558070005	0.033222823	0.279797101																	0.279797101	957.3636749
1734	2013-10-13T12:47:11	33.3015	-129.4005	CN13ID	7.570643361	0.559209933	0.033398357999999996	0.27260024																	0.27260024	957.3878041000002
1735	2013-10-13T12:50:11	33.3015	-129.4005	CN13ID	7.789948154	0.561507992	0.033753569	0.281135662																	0.281135662	957.3878041000002
1736	2013-10-13T12:53:11	33.3015	-129.4005	CN13ID	7.726784349	0.556556829	0.032990991000000004	0.27244224																	0.27244224	957.3878041000002
1737	2013-10-13T12:56:11	33.3015	-129.4005	CN13ID	7.5278869120000005	0.553717825	0.032558615	0.26432112399999996																	0.26432112399999996	957.3878041000002
1738	2013-10-13T12:59:12	33.3015	-129.4005	CN13ID	7.552484324	0.549024851	0.031851403	0.260605281																	0.260605281	957.3878041000002
1739	2013-10-13T13:02:12	33.3015	-129.4005	CN13ID	7.438507645	0.556556829	0.032990991000000004	0.261816415																	0.261816415	957.3878041000002
1740	2013-10-13T13:05:12	33.3014	-129.4005	CN13ID	7.676912901000001	0.555799219	0.032875277	0.270003885																	0.270003885	957.3989359
1741	2013-10-13T13:08:12	33.3015	-129.4005	CN13ID	7.424138172999999	0.555799219	0.032875277	0.261488701																	0.261488701	957.4100676
1742	2013-10-13T13:11:13	33.3017	-129.4005	CN13ID	7.466326523999999	0.554851241	0.032730828	0.261582322																	0.261582322	957.4323310000001
1743	2013-10-13T13:14:13	33.3019	-129.4004	CN13ID	7.542501487000001	0.55618004	0.032933305	0.264264335																	0.264264335	957.4564602
1744	2013-10-13T13:17:13	33.302	-129.4004	CN13ID	7.346164751	0.552402259	0.032359245	0.256427395																	0.256427395	957.4675919
1745	2013-10-13T13:20:13	33.3021	-129.4003	CN13ID	7.2436802810000005	0.55409569	0.032615879	0.25252776																	0.25252776	957.4820997000002
1746	2013-10-13T13:23:14	33.3023	-129.4003	CN13ID	7.358347052	0.554662188	0.032702021	0.257227159																	0.257227159	957.5043631000001
1747	2013-10-13T13:26:14	33.3039	-129.3995	CN13ID	7.931997497	0.555799219	0.032875277	0.279130231																	0.279130231	957.6973966
1748	2013-10-13T13:29:14	33.3046	-129.399	CN13ID	7.431468209	0.5535291179999999	0.032530017	0.258118095																	0.258118095	957.7881474
1749	2013-10-13T13:32:14	33.3047	-129.3992	CN13ID	7.771812875	0.550146339	0.032019512	0.267327142																	0.267327142	957.80983
1750	2013-10-13T13:35:15	33.3044	-129.3997	CN13ID	7.437938821	0.552024384	0.03230229	0.259735855																	0.259735855	957.8670934
1751	2013-10-13T13:38:15	33.3045	-129.3999	CN13ID	8.016040157	0.554662188	0.032702021	0.282765708																	0.282765708	957.888776
1752	2013-10-13T13:41:15	33.3044	-129.3998	CN13ID	8.045463962000001	0.551083682	0.032160507000000005	0.279341557																	0.279341557	957.9032836000001
1753	2013-10-13T13:44:15	33.3044	-129.3998	CN13ID	7.9368163460000005	0.552589621	0.032387638999999996	0.275559895																	0.275559895	957.9032836000001
1754	2013-10-13T13:47:16	33.3044	-129.3998	CN13ID	8.026272676	0.554284848	0.032644545	0.281260099																	0.281260099	957.9032836000001
1755	2013-10-13T13:50:16	33.3044	-129.3998	CN13ID	9.030233857999999	0.554284848	0.032644545	0.31932902399999996																	0.31932902399999996	957.9032836000001
1756	2013-10-13T13:53:16	33.3045	-129.3998	CN13ID	8.269927882000001	0.552776983	0.032416033	0.286593572																	0.286593572	957.9144152999999
1757	2013-10-13T13:56:17	33.3045	-129.3998	CN13ID	8.115023998	0.55334086	0.032501487	0.28154208																	0.28154208	957.9144152999999
1758	2013-10-13T13:59:17	33.3045	-129.3998	CN13ID	7.856587384	0.552776983	0.032416033	0.273173092																	0.273173092	957.9144152999999
1759	2013-10-13T14:02:17	33.3045	-129.3998	CN13ID	7.774493286	0.555040295	0.032759636	0.273444032																	0.273444032	957.9144152999999
1760	2013-10-13T14:05:17	33.3045	-129.3998	CN13ID	7.963956017	0.554662188	0.032702021	0.278796222																	0.278796222	957.9144152999999
1761	2013-10-13T14:08:17	33.3045	-129.3998	CN13ID	8.12758036	0.555419304	0.032817387999999996	0.284460583																	0.284460583	957.9144152999999
1762	2013-10-13T14:11:18	33.3045	-129.3998	CN13ID	7.977475932999999	0.554662188	0.032702021	0.279094143																	0.279094143	957.9144152999999
1763	2013-10-13T14:14:18	33.3045	-129.3998	CN13ID	8.239218443	0.5539065320000001	0.032587212000000004	0.288811274																	0.288811274	957.9144152999999
1764	2013-10-13T14:17:18	33.3044	-129.3998	CN13ID	7.939667552	0.5535291179999999	0.032530017	0.275510422																	0.275510422	957.925547
1765	2013-10-13T14:20:18	33.3045	-129.3998	CN13ID	8.624769613	0.554662188	0.032702021	0.301818243																	0.301818243	957.9366787
1766	2013-10-13T14:23:19	33.3045	-129.3998	CN13ID	8.192957657000001	0.555419304	0.032817387999999996	0.287774632																	0.287774632	957.9366787
1767	2013-10-13T14:26:19	33.3054	-129.3987	CN13ID	8.010970161	0.556556829	0.032990991000000004	0.28351701100000004																	0.28351701100000004	958.0798923000001
1768	2013-10-13T14:29:19	33.3093	-129.3925	CN13ID	8.088693182	0.558449299	0.033281185	0.287329363																	0.287329363	958.8018132000001
1769	2013-10-13T14:32:19	33.3133	-129.3856	CN13ID	7.838121836	0.556556829	0.032990991000000004	0.276212743																	0.276212743	959.583022
1770	2013-10-13T14:35:19	33.3171	-129.3791	CN13ID	7.847567449	0.556556829	0.032990991000000004	0.279577319																	0.279577319	960.32095
1771	2013-10-13T14:38:20	33.3215	-129.3713	CN13ID	8.168457781	0.554851241	0.032730828	0.285774577																	0.285774577	961.1963471000001
1772	2013-10-13T14:41:20	33.3265	-129.3616	CN13ID	8.15490711	0.552402259	0.032359245	0.283956755																	0.283956755	962.2564497999999
1773	2013-10-13T14:44:20	33.3306	-129.3532	CN13ID	8.305913274	0.551271284	0.032188782	0.28616258699999997																	0.28616258699999997	963.1612675000001
1774	2013-10-13T14:47:21	33.3347	-129.3446	CN13ID	8.669754429	0.554662188	0.032702021	0.304149283																	0.304149283	964.0821622999999
1775	2013-10-13T14:50:21	33.3387	-129.3361	CN13ID	8.919583458	0.557311613	0.033106631	0.315800642																	0.315800642	964.9894444
1776	2013-10-13T14:53:21	33.3428	-129.3277	CN13ID	8.991222869	0.55618004	0.032933305	0.314686378																	0.314686378	965.8941676000001
1777	2013-10-13T14:56:21	33.3469	-129.3192	CN13ID	9.394539221	0.558070005	0.033222823	0.33285730399999996																	0.33285730399999996	966.8069002000001
1778	2013-10-13T14:59:21	33.351	-129.3107	CN13ID	9.759534902999999	0.558070005	0.033222823	0.344791587																	0.344791587	967.7196007000001
1779	2013-10-13T15:02:22	33.355	-129.3021	CN13ID	10.1321131	0.558070005	0.033222823	0.355933071																	0.355933071	968.6348662999999
1780	2013-10-13T15:05:22	33.3589	-129.2937	CN13ID	10.47437433	0.56266197	0.033932854	0.374968686																	0.374968686	969.5284382000001
1781	2013-10-13T15:08:22	33.3629	-129.2852	CN13ID	9.712877816	0.561893624	0.033813300000000004	0.34698600399999996																	0.34698600399999996	970.4355287999999
1782	2013-10-13T15:11:22	33.3669	-129.2767	CN13ID	9.186397111	0.559209933	0.033398357999999996	0.32609430300000003																	0.32609430300000003	971.3425877999998
1783	2013-10-13T15:14:23	33.371	-129.2682	CN13ID	9.36825027	0.560739481	0.033634535	0.33482503																	0.33482503	972.2551309
1784	2013-10-13T15:17:23	33.3751	-129.2596	CN13ID	9.465683173	0.561507992	0.033753569	0.337830797																	0.337830797	973.1757034
1785	2013-10-13T15:20:23	33.3791	-129.251	CN13ID	9.299343661	0.564204271	0.034173248999999996	0.335352941																	0.335352941	974.0907756000001
1786	2013-10-13T15:23:24	33.3831	-129.2423	CN13ID	10.12522003	0.567293216	0.03465813	0.373297371																	0.373297371	975.0139472999999
1787	2013-10-13T15:26:23	33.3872	-129.2337	CN13ID	11.34668241	0.56807271	0.034781026	0.41508397799999996																	0.41508397799999996	975.9344232000001
1788	2013-10-13T15:29:24	33.3912	-129.2251	CN13ID	12.55532573	0.569246229	0.034966807999999995	0.461032546																	0.461032546	976.8493982000001
1789	2013-10-13T15:32:24	33.3953	-129.2165	CN13ID	12.63032881	0.571392806	0.035307975	0.467170476																	0.467170476	977.7698094000001
1790	2013-10-13T15:35:24	33.3993	-129.2078	CN13ID	12.65916446	0.573946352	0.035716426	0.47141827																	0.47141827	978.6928491
1791	2013-10-13T15:38:25	33.4032	-129.1992	CN13ID	12.37878064	0.57276427	0.035527106	0.45726346100000004																	0.45726346100000004	979.6023615
1792	2013-10-13T15:41:25	33.4072	-129.1906	CN13ID	11.43632847	0.575716781	0.036001392	0.42862567																	0.42862567	980.5172079
1793	2013-10-13T15:44:25	33.4112	-129.1819	CN13ID	9.63503041	0.567488005	0.034688799	0.35199361100000004																	0.35199361100000004	981.4401506000002
1794	2013-10-13T15:47:25	33.4153	-129.1735	CN13ID	8.566516517	0.564395999	0.034203272	0.311333805																	0.311333805	982.3443118999999
1795	2013-10-13T15:50:26	33.4194	-129.1652	CN13ID	8.377707977	0.563432875	0.034052913	0.301419156																	0.301419156	983.2404329
1796	2013-10-13T15:53:26	33.4236	-129.1568	CN13ID	7.488820982000001	0.562277894	0.033873038	0.26803323																	0.26803323	984.1502002999998
1797	2013-10-13T15:56:26	33.4278	-129.1485	CN13ID	7.9560625179999995	0.563432875	0.034052913	0.284479753																	0.284479753	985.0519782
1798	2013-10-13T15:59:26	33.4319	-129.1402	CN13ID	8.824128454	0.561507992	0.033753569	0.313771621																	0.313771621	985.9480036
1799	2013-10-13T16:02:27	33.4368	-129.1303	CN13ID	9.945882579	0.561315635	0.033723775	0.35259247899999996																	0.35259247899999996	987.0172627999999
1800	2013-10-13T16:05:27	33.4409	-129.122	CN13ID	9.700364226	0.561893624	0.033813300000000004	0.344982719																	0.344982719	987.9132194
1801	2013-10-13T16:08:27	33.445	-129.1136	CN13ID	9.551180354	0.5601654	0.033545661000000004	0.336556465																	0.336556465	988.8171502
1802	2013-10-13T16:11:27	33.4492	-129.1054	CN13ID	8.740762137	0.561507992	0.033753569	0.310864181																	0.310864181	989.7108366
1803	2013-10-13T16:14:28	33.4533	-129.0971	CN13ID	9.03768532	0.561123278	0.033693981	0.320364003																	0.320364003	990.6066983999999
1804	2013-10-13T16:17:28	33.4574	-129.0888	CN13ID	10.28674647	0.56266197	0.033932854	0.369660845																	0.369660845	991.5025287999998
1805	2013-10-13T16:20:28	33.4615	-129.0806	CN13ID	11.0669315	0.566904566	0.034596937	0.400521809																	0.400521809	992.3903492999999
1806	2013-10-13T16:23:28	33.4656	-129.0723	CN13ID	10.947529699999999	0.567293216	0.03465813	0.39517159700000004																	0.39517159700000004	993.286117
1807	2013-10-13T16:26:29	33.4698	-129.0641	CN13ID	11.29329556	0.5708073339999999	0.03521478	0.415685453																	0.415685453	994.1796492000001
1808	2013-10-13T16:29:29	33.474000000000004	-129.0559	CN13ID	11.14417137	0.5708073339999999	0.03521478	0.41145112899999997																	0.41145112899999997	995.07315
1809	2013-10-13T16:32:29	33.4782	-129.0476	CN13ID	11.18005068	0.5708073339999999	0.03521478	0.41200200600000003																	0.41200200600000003	995.9745447999999
1810	2013-10-13T16:35:29	33.4823	-129.0394	CN13ID	10.92859671	0.5688541229999999	0.034904733	0.3995453																	0.3995453	996.8622086000001
1811	2013-10-13T16:38:30	33.4865	-129.0311	CN13ID	10.46962154	0.570224184	0.035121955	0.387333672																	0.387333672	997.7635402999999
1812	2013-10-13T16:41:30	33.4907	-129.0228	CN13ID	8.908711025	0.572371534	0.035464248	0.33110538300000003																	0.33110538300000003	998.6648401000001
1813	2013-10-13T16:45:14	33.4943	-129.0156	CN13ID	10.94583673	0.573749455	0.035684849	0.410688614																	0.410688614	999.4441711000001
1814	2013-10-13T16:48:14	33.4984	-129.0073	CN13ID	11.24110067	0.577902344	0.036355023	0.42313254899999997																	0.42313254899999997	1000.3396880000001
1815	2013-10-13T16:51:15	33.5025	-128.999	CN13ID	10.52913863	0.578698927	0.036484622	0.39815701700000006																	0.39815701700000006	1001.235173
1816	2013-10-13T16:54:15	33.5066	-128.9908	CN13ID	9.621243871	0.575519117	0.035969523999999996	0.362265529																	0.362265529	1002.1226539999999
1817	2013-10-13T16:57:15	33.5107	-128.9827	CN13ID	8.776645871	0.578499544	0.036452184	0.33383492																	0.33383492	1003.002156
1818	2013-10-13T17:00:15	33.5148	-128.9745	CN13ID	8.808815696	0.579098646	0.036549654	0.336164655																	0.336164655	1003.889575
1819	2013-10-13T17:03:16	33.5189	-128.9663	CN13ID	9.259613171	0.5847074179999999	0.037469986000000004	0.361909342																	0.361909342	1004.7769619999999
1820	2013-10-13T17:06:16	33.523	-128.958	CN13ID	8.913762801	0.583499923	0.037270561	0.34465565600000003																	0.34465565600000003	1005.672291
1821	2013-10-13T17:09:16	33.5271	-128.9498	CN13ID	8.784188713999999	0.585515131	0.037603566	0.343039266																	0.343039266	1006.559616
1822	2013-10-13T17:12:16	33.5312	-128.9416	CN13ID	8.893073659	0.5859199070000001	0.037670598	0.348484625																	0.348484625	1007.4469109999999
1823	2013-10-13T17:15:17	33.5353	-128.9333	CN13ID	8.693908012	0.586324043	0.0377378	0.341641575																	0.341641575	1008.342145
1824	2013-10-13T17:18:17	33.5394	-128.9251	CN13ID	8.583277341	0.5859199070000001	0.037670598	0.33768162399999996																	0.33768162399999996	1009.2293779999999
1825	2013-10-13T17:21:17	33.5435	-128.9166	CN13ID	9.456727574	0.592015219	0.038689989	0.37960887600000004																	0.37960887600000004	1010.1405619999999
1826	2013-10-13T17:24:17	33.5483	-128.9067	CN13ID	9.562560689	0.593658174	0.038967696	0.38512905799999997																	0.38512905799999997	1011.2031619999999
1827	2013-10-13T17:27:17	33.5524	-128.8984	CN13ID	9.4095677	0.5973679470000001	0.03959915	0.38589561																	0.38589561	1012.0982650000001
1828	2013-10-13T17:30:18	33.5564	-128.8901	CN13ID	9.105598065	0.5940705510000001	0.039037493	0.36677378																	0.36677378	1012.9877119999999
1829	2013-10-13T17:33:18	33.5605	-128.8819	CN13ID	8.882971745	0.589771331	0.038312825	0.350939295																	0.350939295	1013.874786
1830	2013-10-13T17:36:18	33.5646	-128.8736	CN13ID	9.076620684	0.5859199070000001	0.037670598	0.35702942200000004																	0.35702942200000004	1014.769796
1831	2013-10-13T17:39:19	33.5686	-128.8654	CN13ID	9.49850674	0.5907881629999999	0.038483622	0.379873201																	0.379873201	1015.6511320000001
1832	2013-10-13T17:42:19	33.5726	-128.8572	CN13ID	8.810887637	0.592015219	0.038689989	0.35303435899999996																	0.35303435899999996	1016.5324380000001
1833	2013-10-13T17:45:19	33.5767	-128.849	CN13ID	8.291463187	0.589567959	0.038278779	0.328963965																	0.328963965	1017.419389
1834	2013-10-13T17:48:19	33.5808	-128.8407	CN13ID	8.091470326	0.594481395	0.039107317999999995	0.32709369899999996																	0.32709369899999996	1018.3142740000001
1835	2013-10-13T17:51:19	33.5849	-128.8324	CN13ID	7.425275074	0.595719821	0.039317796	0.301609255																	0.301609255	1019.209128
1836	2013-10-13T17:54:19	33.5891	-128.8241	CN13ID	7.309941587999999	0.5973679470000001	0.03959915	0.299502789																	0.299502789	1020.1096779999999
1837	2013-10-13T17:57:20	33.5933	-128.8158	CN13ID	7.448713212	0.59489322	0.03917731	0.301641705																	0.301641705	1021.0101960000001
1838	2013-10-13T18:00:20	33.5975	-128.8076	CN13ID	7.948302159	0.601950369	0.040387517000000005	0.331087152																	0.331087152	1021.9027710000001
1839	2013-10-13T18:03:20	33.6017	-128.7994	CN13ID	8.006393047000001	0.603202778	0.040604796	0.335042171																	0.335042171	1022.7953140000001
1840	2013-10-13T18:06:21	33.6059	-128.7911	CN13ID	8.48110447	0.61038409	0.041863606	0.363628231																	0.363628231	1023.6957369999999
1841	2013-10-13T18:09:21	33.6101	-128.7829	CN13ID	7.818097731	0.609534059	0.041713508999999996	0.33627314799999997																	0.33627314799999997	1024.588217
1842	2013-10-13T18:12:21	33.6142	-128.7747	CN13ID	7.4436474939999995	0.61038409	0.041863606	0.32003448																	0.32003448	1025.4748849999999
1843	2013-10-13T18:15:21	33.6184	-128.7665	CN13ID	6.754310959	0.609534059	0.041713508999999996	0.29090558699999997																	0.29090558699999997	1026.3673019999999
1844	2013-10-13T18:18:22	33.6225	-128.7584	CN13ID	6.677235665	0.6108097920000001	0.041938959	0.286269531																	0.286269531	1027.245973
1845	2013-10-13T18:21:22	33.6266	-128.7502	CN13ID	7.1072022420000005	0.612089888	0.042166233	0.309695884																	0.309695884	1028.132548
1846	2013-10-13T18:27:22	33.6349	-128.7339	CN13ID	7.224073522	0.620271686	0.043635845	0.321680452																	0.321680452	1029.903445
1847	2013-10-13T18:30:23	33.6391	-128.7257	CN13ID	7.631299022	0.619838754	0.043557284	0.34379660700000003																	0.34379660700000003	1030.795707
1848	2013-10-13T18:33:23	33.6433	-128.7175	CN13ID	7.896978535	0.628599472	0.045163417000000004	0.362517745																	0.362517745	1031.687938
1849	2013-10-13T18:36:23	33.6475	-128.7092	CN13ID	8.461325663	0.6277213070000001	0.045000562	0.38868303200000004																	0.38868303200000004	1032.588043
1850	2013-10-13T18:39:23	33.6517	-128.701	CN13ID	8.288928852	0.626393431	0.044755620999999995	0.378044255																	0.378044255	1033.48021
1851	2013-10-13T18:42:24	33.6559	-128.6929	CN13ID	7.617458825	0.629924144	0.04540912	0.351737057																	0.351737057	1034.364468
1852	2013-10-13T18:45:24	33.6609	-128.6832	CN13ID	7.882363852999999	0.6452282970000001	0.04831037	0.386429907																	0.386429907	1035.4216119999999
1853	2013-10-13T18:48:24	33.6652	-128.6751	CN13ID	7.8887020020000005	0.650055675	0.049248475	0.39408877200000003																	0.39408877200000003	1036.311737
1854	2013-10-13T18:51:24	33.6692	-128.6675	CN13ID	8.02355185	0.651210186	0.049474619000000004	0.401661771																	0.401661771	1037.144825
1855	2013-10-13T18:54:24	33.6735	-128.6594	CN13ID	7.970992492000001	0.653530605	0.04993072	0.401836796																	0.401836796	1038.034889
1856	2013-10-13T18:57:25	33.6778	-128.6514	CN13ID	8.050255919	0.653530605	0.04993072	0.405441038																	0.405441038	1038.917126
1857	2013-10-13T19:00:25	33.681999999999995	-128.6432	CN13ID	8.221056426	0.652138359	0.049656514000000006	0.41277697399999996																	0.41277697399999996	1039.8090650000001
1858	2013-10-13T19:03:25	33.6861	-128.635	CN13ID	7.94809639	0.651210186	0.049474619000000004	0.39709261799999995																	0.39709261799999995	1040.695189
1859	2013-10-13T19:06:26	33.6902	-128.6267	CN13ID	8.141722222	0.6493630189999999	0.049113274000000005	0.405561675																	0.405561675	1041.589234
1860	2013-10-13T19:09:26	33.6942	-128.6184	CN13ID	7.742025885	0.650285917	0.04929357400000001	0.38599226299999995																	0.38599226299999995	1042.4776160000001
1861	2013-10-13T19:12:26	33.6983	-128.6101	CN13ID	7.265203941	0.648901601	0.049023384	0.359780408																	0.359780408	1043.371599
1862	2013-10-13T19:15:26	33.7024	-128.6019	CN13ID	6.8699225660000005	0.644315373	0.048134453	0.334676312																	0.334676312	1044.257599
1863	2013-10-13T19:18:27	33.7065	-128.5937	CN13ID	7.202811216000001	0.6484412820000001	0.048933708	0.352747431																	0.352747431	1045.1435689999998
1864	2013-10-13T19:21:27	33.7105	-128.5855	CN13ID	7.226362052000001	0.6484412820000001	0.048933708	0.355798014																	0.355798014	1046.023824
1865	2013-10-13T19:24:27	33.7144	-128.5774	CN13ID	6.588535185	0.644771291	0.048222307	0.320949408																	0.320949408	1046.890445
1866	2013-10-13T19:27:27	33.7184	-128.5693	CN13ID	5.646705233	0.6393233429999999	0.047178112	0.269935133																	0.269935133	1047.762666
1867	2013-10-13T19:30:27	33.7223	-128.5613	CN13ID	6.112162549	0.642496731	0.047784651	0.295764313																	0.295764313	1048.6212269999999
1868	2013-10-13T19:33:28	33.7263	-128.5532	CN13ID	5.981184636	0.651673975	0.049565465999999996	0.297523714																	0.297523714	1049.493388
1869	2013-10-13T19:36:28	33.7301	-128.5452	CN13ID	5.961174327	0.6434067929999999	0.047959373	0.289550047																	0.289550047	1050.346315
1870	2013-10-13T19:39:28	33.7341	-128.5371	CN13ID	5.696918189	0.6466022570000001	0.04857647	0.28151608899999997																	0.28151608899999997	1051.218418
1871	2013-10-13T19:42:28	33.738	-128.529	CN13ID	6.170726383	0.653530605	0.04993072	0.312385083																	0.312385083	1052.084861
1872	2013-10-13T19:45:29	33.742	-128.5209	CN13ID	6.035181095	0.65586039	0.050391237	0.308261313																	0.308261313	1052.956905
1873	2013-10-13T19:48:28	33.7461	-128.5127	CN13ID	6.098200024	0.6577293670000001	0.05076259599999999	0.312593305																	0.312593305	1053.842574
1874	2013-10-13T19:51:29	33.7502	-128.5044	CN13ID	6.323558864	0.655393523	0.050298783	0.319071388																	0.319071388	1054.736157
1875	2013-10-13T19:54:29	33.7542	-128.4961	CN13ID	6.214412696	0.6577293670000001	0.05076259599999999	0.318529826																	0.318529826	1055.624074
1876	2013-10-13T19:57:29	33.7582	-128.4877	CN13ID	6.518308014	0.65586039	0.050391237	0.33281097800000004																	0.33281097800000004	1056.51998
1877	2013-10-13T20:00:29	33.7623	-128.4792	CN13ID	6.777316364	0.661020105	0.051420187	0.35132795200000005																	0.35132795200000005	1057.429431
1878	2013-10-13T20:03:30	33.7664	-128.4707	CN13ID	6.747574114	0.66243728	0.051705340999999995	0.35160484299999994																	0.35160484299999994	1058.33885
1879	2013-10-13T20:06:30	33.7713	-128.4606	CN13ID	7.2059058270000005	0.6648103639999999	0.052184573	0.379356543																	0.379356543	1059.420991
1880	2013-10-13T20:09:30	33.7754	-128.4522	CN13ID	7.683752816	0.6715141859999999	0.053553067999999995	0.413279765																	0.413279765	1060.322347
1881	2013-10-13T20:12:30	33.7794	-128.4437	CN13ID	8.099759372000001	0.670073147	0.05325687900000001	0.435683455																	0.435683455	1061.226126
1882	2013-10-13T20:15:31	33.7833	-128.4352	CN13ID	8.251341083	0.668147143	0.052862772	0.43737257700000004																	0.43737257700000004	1062.124441
1883	2013-10-13T20:18:31	33.7873	-128.4267	CN13ID	7.648359735	0.6577293670000001	0.05076259599999999	0.39143933799999997																	0.39143933799999997	1063.028157
1884	2013-10-13T20:21:31	33.7912	-128.4183	CN13ID	7.45346206	0.653065416	0.0498391	0.373472759																	0.373472759	1063.918321
1885	2013-10-13T20:24:31	33.7951	-128.4098	CN13ID	7.742932975	0.653530605	0.04993072	0.39078595299999996																	0.39078595299999996	1064.816542
1886	2013-10-13T20:27:32	33.799	-128.4013	CN13ID	7.348467358	0.653996905	0.050022559	0.37069569399999996																	0.37069569399999996	1065.714731
1887	2013-10-13T20:45:33	33.8224	-128.3515	CN13ID	7.9079463489999995	0.679770214	0.055268039000000005	0.442621025																	0.442621025	1071.006318
1888	2013-10-13T20:48:33	33.8263	-128.3431	CN13ID	6.493593153	0.677323105	0.054756129	0.357152828																	0.357152828	1071.896204
1889	2013-10-13T20:51:33	33.8302	-128.3349	CN13ID	6.620359692999999	0.685177385	0.05640966	0.377424342																	0.377424342	1072.769961
1890	2013-10-13T20:54:33	33.8341	-128.3267	CN13ID	7.257903206	0.6891569790000001	0.057258542999999995	0.41800202200000003																	0.41800202200000003	1073.643688
1891	2013-10-13T20:57:34	33.838	-128.3184	CN13ID	7.332832122999999	0.6906470029999999	0.057578795	0.424892363																	0.424892363	1074.525421
1892	2013-10-13T21:00:34	33.8419	-128.3103	CN13ID	7.665362507999999	0.69516697	0.058556067999999996	0.450653274																	0.450653274	1075.391077
1893	2013-10-13T21:03:34	33.8458	-128.30200000000002	CN13ID	7.289500165	0.695671378	0.058665672	0.431066636																	0.431066636	1076.272749
1894	2013-10-13T21:06:34	33.8497	-128.2937	CN13ID	7.192592046000001	0.69516697	0.058556067999999996	0.424565554																	0.424565554	1077.154391
1895	2013-10-13T21:30:36	33.8814	-128.2246	CN13ID	8.328658995	0.7063703509999999	0.061021719	0.511330245																	0.511330245	1084.451404
1896	2013-10-13T21:33:36	33.885	-128.216	CN13ID	10.08120642	0.707398199	0.061251241	0.6228021029999999																	0.6228021029999999	1085.341472
1897	2013-10-13T21:39:37	33.891999999999996	-128.1987	CN13ID	11.43546087	0.7079139640000001	0.061366413	0.708651294																	0.708651294	1087.119909
1898	2013-10-13T21:46:21	33.8987	-128.1824	CN13ID	12.99040019	0.720973825	0.06432982200000001	0.8423166																	0.8423166	1088.800573
1899	2013-10-13T21:49:21	33.9023	-128.1737	CN13ID	12.77682105	0.714148055	0.062770462	0.8079772040000001																	0.8079772040000001	1089.6987570000001
1900	2013-10-13T21:52:22	33.906	-128.165	CN13ID	12.27701482	0.7094620490000001	0.061713353	0.7661306529999999																	0.7661306529999999	1090.6019310000001
1901	2013-10-13T21:55:22	33.9096	-128.1563	CN13ID	13.43988727	0.714148055	0.062770462	0.85520974																	0.85520974	1091.500053
1902	2013-10-13T21:58:22	33.9132	-128.1475	CN13ID	14.27815929	0.7214998909999999	0.064451206	0.9310762359999999																	0.9310762359999999	1092.4064210000001
1903	2013-10-13T22:01:22	33.9169	-128.1387	CN13ID	14.2000759	0.7214998909999999	0.064451206	0.931645939																	0.931645939	1093.317734
1904	2013-10-13T22:04:23	33.9205	-128.13	CN13ID	14.00459224	0.7252156340000001	0.065311019	0.928623815																	0.928623815	1094.215764
1905	2013-10-13T22:07:23	33.9241	-128.1211	CN13ID	13.88702656	0.722555793	0.064694844	0.914336465																	0.914336465	1095.130333
1906	2013-10-13T22:10:23	33.9277	-128.1123	CN13ID	13.70413661	0.719914726	0.064086546	0.8924712779999999																	0.8924712779999999	1096.0365769999999
1907	2013-10-13T22:13:23	33.9313	-128.1035	CN13ID	12.9752015	0.7204447829999999	0.064208185	0.843212491																	0.843212491	1096.94279
1908	2013-10-13T22:16:24	33.9349	-128.0947	CN13ID	12.92843963	0.71623963	0.063245745	0.8275299709999999																	0.8275299709999999	1097.8489730000001
1909	2013-10-13T22:19:24	33.9384	-128.0857	CN13ID	11.59972155	0.714148055	0.062770462	0.7361329120000001																	0.7361329120000001	1098.766948
1910	2013-10-13T22:22:24	33.9417	-128.0768	CN13ID	10.64858543	0.7094620490000001	0.061713353	0.6643415420000001																	0.6643415420000001	1099.667228
1911	2013-10-13T22:25:25	33.9451	-128.0678	CN13ID	10.44541225	0.7094620490000001	0.061713353	0.649740962																	0.649740962	1100.580474
1912	2013-10-13T22:28:24	33.9484	-128.0589	CN13ID	12.15539625	0.715718361	0.06312691200000001	0.779105618																	0.779105618	1101.480696
1913	2013-10-13T22:31:25	33.9516	-128.0519	CN13ID	12.01465606	0.71780712	0.06360350099999999	0.776144595																	0.776144595	1102.218733
1914	2013-10-13T22:34:25	33.9526	-128.0492	CN13ID	12.3723401	0.7183321159999999	0.06372336299999999	0.7981149740000001																	0.7981149740000001	1102.4917679999999
1915	2013-10-13T22:37:25	33.9529	-128.0484	CN13ID	12.85787686	0.722555793	0.064694844	0.843547728																	0.843547728	1102.572836
1916	2013-10-13T22:40:25	33.9521	-128.0483	CN13ID	12.59152446	0.7204447829999999	0.064208185	0.818825351																	0.818825351	1102.662367
1917	2013-10-13T22:43:26	33.9522	-128.0477	CN13ID	12.91491445	0.719914726	0.064086546	0.83524745																	0.83524745	1102.718877
1918	2013-10-13T22:46:26	33.9532	-128.0479	CN13ID	13.96713475	0.7193859309999999	0.063965196	0.9067792720000001																	0.9067792720000001	1102.831716
1919	2013-10-13T22:49:26	33.9531	-128.0479	CN13ID	14.77683566	0.7193859309999999	0.063965196	0.9584749140000001																	0.9584749140000001	1102.842848
1920	2013-10-13T22:55:27	33.9532	-128.0479	CN13ID	14.58941192	0.722027213	0.06457288	0.95696163																	0.95696163	1102.853979
1921	2013-10-13T22:58:27	33.9532	-128.0479	CN13ID	14.88742161	0.7252156340000001	0.065311019	0.982975925																	0.982975925	1102.853979
1922	2013-10-13T23:01:27	33.9531	-128.0479	CN13ID	14.90799474	0.7252156340000001	0.065311019	0.9875121090000001																	0.9875121090000001	1102.8651109999998
1923	2013-10-13T23:04:27	33.9531	-128.0479	CN13ID	14.77417234	0.7252156340000001	0.065311019	0.977306267																	0.977306267	1102.8651109999998
1924	2013-10-13T23:07:28	33.9532	-128.0479	CN13ID	14.86931024	0.7236163859999999	0.064939989	0.983190353																	0.983190353	1102.876243
1925	2013-10-13T23:10:28	33.9532	-128.0479	CN13ID	15.52807635	0.727884905	0.06593296	1.039703168																	1.039703168	1102.876243
1926	2013-10-13T23:22:29	33.9531	-128.0479	CN13ID	18.43843153	0.7321793109999999	0.06694142900000001	1.266150962																	1.266150962	1102.887374
1927	2013-10-13T23:25:29	33.9531	-128.0479	CN13ID	18.96814666	0.7354245509999999	0.06770944599999999	1.313795399																	1.313795399	1102.887374
1928	2013-10-13T23:28:29	33.9532	-128.0479	CN13ID	17.75218071	0.733799413	0.067324084	1.219718879																	1.219718879	1102.898506
1929	2013-10-13T23:31:30	33.9532	-128.0479	CN13ID	16.18576509	0.73110399	0.066687832	1.099734905																	1.099734905	1102.898506
1930	2013-10-13T23:37:30	33.9532	-128.0479	CN13ID	15.63197387	0.73164101	0.06681447900000001	1.062264345																	1.062264345	1102.898506
1931	2013-10-13T23:40:30	33.9531	-128.0479	CN13ID	15.32951071	0.73164101	0.06681447900000001	1.041892123																	1.041892123	1102.909638
1932	2013-10-13T23:46:31	33.9532	-128.0479	CN13ID	15.15713206	0.7321793109999999	0.06694142900000001	1.029525558																	1.029525558	1102.92077
1933	2013-10-14T01:10:27	34.0549	-127.8406	CN13ID	17.05080402	0.720973825	0.06432982200000001	1.112080534																	1.112080534	1125.1495869999999
1934	2013-10-14T01:13:27	34.0587	-127.8324	CN13ID	23.85553553	0.739235531	0.068618512	1.6915719519999999																	1.6915719519999999	1126.016092
1935	2013-10-14T01:16:28	34.0626	-127.8242	CN13ID	27.3001343	0.7419700020000001	0.06927533	1.9565688680000002																	1.9565688680000002	1126.888056
1936	2013-10-14T01:19:28	34.0663	-127.8162	CN13ID	28.76081139	0.739235531	0.068618512	2.043947531																	2.043947531	1127.7329710000001
1937	2013-10-14T01:22:28	34.0701	-127.8081	CN13ID	31.58408468	0.733799413	0.067324084	2.201760271																	2.201760271	1128.591352
1938	2013-10-14T01:25:28	34.0739	-127.8	CN13ID	33.13487061	0.7289551870000001	0.066183465	2.268138859																	2.268138859	1129.449703
1939	2013-10-14T01:28:28	34.0776	-127.7918	CN13ID	35.03521617	0.727349685	0.065808107	2.384555874																	2.384555874	1130.31068
1940	2013-10-14T01:51:35	34.1077	-127.729	CN13ID	30.61680604	0.7289551870000001	0.066183465	2.0903342990000002																	2.0903342990000002	1136.9996310000001
1941	2013-10-14T01:54:36	34.1117	-127.7209	CN13ID	28.77240286	0.7365110890000001	0.067967899	2.002429696																	2.002429696	1137.8688849999999
1942	2013-10-14T01:57:36	34.1157	-127.7129	CN13ID	29.89383406	0.730566415	0.066561379	2.0439343130000003																	2.0439343130000003	1138.730206
1943	2013-10-14T02:00:36	34.1197	-127.7048	CN13ID	31.98991866	0.718858395	0.063844136	2.090430006																	2.090430006	1139.599398
1944	2013-10-14T02:03:36	34.1237	-127.6967	CN13ID	32.15316923	0.7183321159999999	0.06372336299999999	2.097523879																	2.097523879	1140.468561
1945	2013-10-14T02:06:36	34.1277	-127.6887	CN13ID	28.56086581	0.715193677	0.063007812	1.83970064																	1.83970064	1141.329792
1946	2013-10-14T02:09:36	34.1318	-127.6806	CN13ID	26.57701485	0.7300280579999999	0.06643510700000001	1.8113849069999999																	1.8113849069999999	1142.2046480000001
1947	2013-10-14T02:12:37	34.1358	-127.6727	CN13ID	27.94029399	0.730566415	0.066561379	1.89809844																	1.89809844	1143.0579460000001
1948	2013-10-14T02:15:37	34.1406	-127.6631	CN13ID	28.87584383	0.73110399	0.066687832	1.979397925																	1.979397925	1144.091311
1949	2013-10-14T02:18:37	34.1446	-127.655	CN13ID	28.93971193	0.7321793109999999	0.06694142900000001	1.990757493																	1.990757493	1144.960315
1950	2013-10-14T02:21:38	34.1486	-127.6468	CN13ID	28.30316472	0.73164101	0.06681447900000001	1.9488651280000002																	1.9488651280000002	1145.837213
1951	2013-10-14T02:24:38	34.1526	-127.6386	CN13ID	27.88394056	0.730566415	0.066561379	1.917442295																	1.917442295	1146.7140789999999
1952	2013-10-14T02:30:38	34.1606	-127.6222	CN13ID	25.45238633	0.7236163859999999	0.064939989	1.7013833719999998																	1.7013833719999998	1148.4677199999999
1953	2013-10-14T02:33:38	34.1645	-127.6141	CN13ID	26.78240556	0.7204447829999999	0.064208185	1.761277652																	1.761277652	1149.330921
1954	2013-10-14T02:36:39	34.1685	-127.60600000000001	CN13ID	26.87555533	0.720973825	0.06432982200000001	1.767127546																	1.767127546	1150.199744
1955	2013-10-14T02:39:39	34.1725	-127.598	CN13ID	25.43160819	0.709979411	0.061829514	1.599256071																	1.599256071	1151.0606400000001
1956	2013-10-14T02:42:39	34.1765	-127.5899	CN13ID	23.5837984	0.700230792	0.059662865999999995	1.424139985																	1.424139985	1151.929402
1957	2013-10-14T02:48:40	34.1829	-127.5768	CN13ID	25.28485296	0.6976928240000001	0.05910656	1.5135885340000002																	1.5135885340000002	1153.330444
1958	2013-10-14T02:51:40	34.1869	-127.5688	CN13ID	24.20689166	0.696176991	0.058775537999999995	1.439592781																	1.439592781	1154.191233
1959	2013-10-14T02:54:40	34.191	-127.5606	CN13ID	26.23824964	0.696681592	0.058885625	1.560034746																	1.560034746	1155.073511
1960	2013-10-14T02:57:40	34.195	-127.5525	CN13ID	26.31696382	0.696176991	0.058775537999999995	1.565357788																	1.565357788	1155.9421320000001
1961	2013-10-14T03:00:40	34.199	-127.5445	CN13ID	27.39910396	0.696681592	0.058885625	1.638080351																	1.638080351	1156.802831
1962	2013-10-14T03:03:41	34.203	-127.5365	CN13ID	30.51546204	0.713627111	0.062652211	1.938729168																	1.938729168	1157.663499
1963	2013-10-14T03:06:41	34.2071	-127.5284	CN13ID	32.75574071	0.7084309609999999	0.06148186	2.0474615369999998																	2.0474615369999998	1158.537788
1964	2013-10-14T03:09:41	34.2111	-127.5203	CN13ID	34.39579438	0.69870889	0.05932855099999999	2.075114904																	2.075114904	1159.406287
1965	2013-10-14T03:12:41	34.2152	-127.5122	CN13ID	32.22727356	0.6906470029999999	0.057578795	1.881716086																	1.881716086	1160.2805150000002
1966	2013-10-14T03:24:42	34.2313	-127.4791	CN13ID	27.12649155	0.679770214	0.055268039000000005	1.524797971																	1.524797971	1163.815183
1967	2013-10-14T03:27:43	34.2353	-127.4709	CN13ID	25.67847306	0.7068836629999999	0.061136342999999996	1.593865743																	1.593865743	1164.691412
1968	2013-10-14T03:30:43	34.2402	-127.4611	CN13ID	26.28721583	0.704825113	0.06067809	1.6189333380000002																	1.6189333380000002	1165.745394
1969	2013-10-14T03:33:43	34.2443	-127.4528	CN13ID	27.48983452	0.694663762	0.058446725	1.62307132																	1.62307132	1166.63515
1970	2013-10-14T03:36:43	34.2484	-127.4445	CN13ID	30.32395557	0.68965247	0.05736503900000001	1.7591732869999999																	1.7591732869999999	1167.524874
1971	2013-10-14T03:39:43	34.2526	-127.4361	CN13ID	30.777524600000003	0.686168296	0.05662032400000001	1.759362319																	1.759362319	1168.428187
1972	2013-10-14T03:42:44	34.2567	-127.4277	CN13ID	29.93533876	0.68567225	0.056514866	1.707577331																	1.707577331	1169.325757
1973	2013-10-14T03:45:44	34.2608	-127.4194	CN13ID	31.09507772	0.687161853	0.05683203	1.786185538																	1.786185538	1170.215384
1974	2013-10-14T03:48:44	34.2649	-127.4108	CN13ID	33.00898797	0.694663762	0.058446725	1.951075286																	1.951075286	1171.12878
1975	2013-10-14T03:51:44	34.269	-127.4024	CN13ID	33.72155856	0.691646235	0.057793721	1.967732401																	1.967732401	1172.0262519999999
1976	2013-10-14T03:54:44	34.273	-127.3939	CN13ID	32.48340223	0.686168296	0.05662032400000001	1.859456016																	1.859456016	1172.926065
1977	2013-10-14T03:57:45	34.2771	-127.3853	CN13ID	32.2792132	0.683203507	0.055991382	1.827000253																	1.827000253	1173.839362
1978	2013-10-14T04:00:45	34.2811	-127.3767	CN13ID	31.6450675	0.684190192	0.056200006	1.800869993																	1.800869993	1174.7471130000001
1979	2013-10-14T04:03:45	34.2851	-127.3681	CN13ID	32.00913861	0.690149144	0.05747179	1.862760135																	1.862760135	1175.654832
1980	2013-10-14T04:06:45	34.289	-127.3595	CN13ID	31.69082599	0.6879080740000001	0.056991544000000005	1.821899009																	1.821899009	1176.55711
1981	2013-10-14T04:09:46	34.2929	-127.3509	CN13ID	30.62373646	0.676350345	0.054553787	1.682445992																	1.682445992	1177.4593550000002
1982	2013-10-14T04:12:46	34.2969	-127.3422	CN13ID	30.39006868	0.668147143	0.052862772	1.617690273																	1.617690273	1178.375002
1983	2013-10-14T04:15:46	34.3008	-127.3336	CN13ID	28.54750163	0.6648103639999999	0.052184573	1.4950374																	1.4950374	1179.277183
1984	2013-10-14T04:18:46	34.3048	-127.325	CN13ID	27.29007477	0.6577293670000001	0.05076259599999999	1.393054851																	1.393054851	1180.1847400000001
1985	2013-10-14T04:21:47	34.3088	-127.3164	CN13ID	27.07422437	0.653530605	0.04993072	1.3645413080000002																	1.3645413080000002	1181.0922640000001
1986	2013-10-14T04:24:47	34.3128	-127.30799999999999	CN13ID	27.77768667	0.659605833	0.051137047000000005	1.4305115519999998																	1.4305115519999998	1181.983778
1987	2013-10-14T04:27:47	34.3168	-127.2995	CN13ID	31.22849198	0.673927515	0.05405103	1.700207																	1.700207	1182.883237
1988	2013-10-14T04:30:47	34.3207	-127.2912	CN13ID	33.52654133	0.680258439	0.055370707000000005	1.877698246																	1.877698246	1183.761176
1989	2013-10-14T04:33:47	34.3247	-127.2828	CN13ID	30.93763282	0.680258439	0.055370707000000005	1.726100006																	1.726100006	1184.652595
1990	2013-10-14T04:36:48	34.3286	-127.2744	CN13ID	28.12338652	0.6778103959999999	0.054858042	1.548154662																	1.548154662	1185.538474
1991	2013-10-14T04:39:48	34.3325	-127.266	CN13ID	29.40112846	0.678298851	0.054960199	1.6215693880000002																	1.6215693880000002	1186.424322
1992	2013-10-14T04:42:49	34.3365	-127.2577	CN13ID	27.0270036	0.669589923	0.053158000000000004	1.4398771430000001																	1.4398771430000001	1187.307696
1993	2013-10-14T04:45:49	34.3411	-127.2478	CN13ID	26.27213252	0.6577293670000001	0.05076259599999999	1.336558695																	1.336558695	1188.3518470000001
1994	2013-10-14T04:48:49	34.345	-127.2394	CN13ID	24.6189315	0.659605833	0.051137047000000005	1.2596325000000002																	1.2596325000000002	1189.2375949999998
1995	2013-10-14T04:51:49	34.3488	-127.2311	CN13ID	24.3863317	0.647062336	0.04866561	1.196521718																	1.196521718	1190.10986
1996	2013-10-14T04:54:50	34.3527	-127.2228	CN13ID	23.12674651	0.652601335	0.049747698	1.153657004																	1.153657004	1190.9875470000002
1997	2013-10-14T05:00:50	34.3603	-127.2064	CN13ID	23.53796457	0.651210186	0.049474619000000004	1.1707591999999998																	1.1707591999999998	1192.715874
1998	2013-10-14T05:03:50	34.3641	-127.1981	CN13ID	27.08536239	0.656562014	0.050530297	1.378402453																	1.378402453	1193.588017
[truncated: 1,765 more rows]
