# Supplementary material for: Understanding opposing predictions of Prochlorococcus in a changing climate
Source: Nat Commun. 2023 Mar 15;14:1445. doi: 10.1038/s41467-023-36928-9 (PMC10017810; doi:10.1038/s41467-023-36928-9)
Supplement: Supplementary file 4 — Supplementary Code [file 41467_2023_36928_MOESM4_ESM.zip › Supplemental Code/Cruises/FK180310-1.csv]

	time	lat	lon	cruise	prochloro_abundance	prochloro_diameter	prochloro_carbon_content	prochloro_biomass	synecho_abundance	synecho_diameter	synecho_carbon_content	synecho_biomass	croco_abundance	croco_diameter	croco_carbon_content	croco_biomass	picoeuk_abundance	picoeuk_diameter	picoeuk_carbon_content	picoeuk_biomass	unknown_abundance	unknown_diameter	unknown_carbon_content	unknown_biomass	total_biomass	distance
0	2018-03-11T20:14:45	21.3438	-158.3345	FK180310-1	126.90572171476818	0.41504206665128296	0.015476011445258998	2.1446461328577846																	2.1446461328577846	0.0
1	2018-03-11T20:17:46	21.3432	-158.336	FK180310-1	126.73305179242331	0.41476151775798903	0.0154489878240566	2.136865413855846																	2.136865413855846	0.16925881235739595
2	2018-03-11T20:20:46	21.3425	-158.3375	FK180310-1	128.80645572339887	0.4198832004323471	0.015946057606893	2.255309853004788																	2.255309853004788	0.3432118364012557
3	2018-03-11T20:23:46	21.3414	-158.3384	FK180310-1	128.77302545335942	0.4247920226760489	0.0164313951396544	2.3144876237781458																	2.3144876237781458	0.4971645353347861
4	2018-03-11T20:26:46	21.3397	-158.3393	FK180310-1	126.65514574050655	0.42275641102600997	0.0162291052709792	2.2430791005368618																	2.2430791005368618	0.7081605405182436
5	2018-03-11T20:29:47	21.3379	-158.34	FK180310-1	124.17617864919613	0.418163222026139	0.0157780813589962	2.1452657010735514																	2.1452657010735514	0.9212715683084476
6	2018-03-11T20:32:47	21.3362	-158.3397	FK180310-1	124.32860951703428	0.4224675783304989	0.0162005142005575	2.2018672231287613																	2.2018672231287613	1.1130501249711209
7	2018-03-11T20:35:47	21.3342	-158.3392	FK180310-1	126.21073448748264	0.42770520361048997	0.0167237061939385	2.306155125572622																	2.306155125572622	1.341641032071391
8	2018-03-11T20:38:47	21.3327	-158.3382	FK180310-1	126.85661164723264	0.432128781992404	0.0171736221666839	2.3707635838229084																	2.3707635838229084	1.5381922680071134
9	2018-03-11T20:44:48	21.3355	-158.3377	FK180310-1	110.50437713739383	0.42888344302722997	0.0168428899442839	2.0325755493574333																	2.0325755493574333	1.854162504556406
10	2018-03-11T20:47:48	21.3379	-158.3382	FK180310-1	124.14841670108605	0.426828506390404	0.016635489860837002	2.254891811713006																	2.254891811713006	2.126307285879792
11	2018-03-11T20:50:48	21.3395	-158.3402	FK180310-1	121.92621672316015	0.42362594680479204	0.0163153343672749	2.1722034136389383																	2.1722034136389383	2.3996664568584776
12	2018-03-11T20:53:48	21.3413	-158.3422	FK180310-1	121.33625247153809	0.42275641102600997	0.0162291052709792	2.1584112916868827																	2.1584112916868827	2.6880246666585434
13	2018-03-11T20:56:49	21.3434	-158.3434	FK180310-1	120.38454091628876	0.421891974861681	0.0161435361659798	2.115221427562896																	2.115221427562896	2.9528393405617286
14	2018-03-11T20:59:49	21.3458	-158.3436	FK180310-1	115.86917498223585	0.4230459332169911	0.0162577645934162	2.057291418700548																	2.057291418700548	3.220803920954776
15	2018-03-11T21:20:51	21.3623	-158.3265	FK180310-1	103.88835917593849	0.4327223501130581	0.0172346226506808	1.96603151937406																	1.96603151937406	5.7735581021070175
16	2018-03-11T21:23:51	21.3613	-158.32	FK180310-1	106.6053422382696	0.436006710939568	0.0175741511462179	2.052504770663971																	2.052504770663971	6.456542428781288
17	2018-03-11T21:26:51	21.3592	-158.3145	FK180310-1	110.06582350131191	0.43901798959705896	0.0178890117178702	2.1500719817355742																	2.1500719817355742	7.072790038023121
18	2018-03-11T21:29:51	21.3577	-158.3109	FK180310-1	121.54266815295068	0.4381128402054121	0.0177939312124087	2.3723365537516066																	2.3723365537516066	7.481658066026792
19	2018-03-11T21:32:52	21.3563	-158.3079	FK180310-1	117.23116786358985	0.437208917789419	0.0176994301912606	2.268392977776679																	2.268392977776679	7.829537269600889
20	2018-03-11T21:35:52	21.355	-158.3054	FK180310-1	110.69507874759985	0.44022861406846897	0.0180165457871619	2.182625086368009																	2.182625086368009	8.126384517474412
21	2018-03-11T21:38:52	21.3538	-158.303	FK180310-1	111.20614709633028	0.443572774875342	0.0183717863534539	2.2146146835882883																	2.2146146835882883	8.408793477184357
22	2018-03-11T21:41:52	21.3524	-158.3006	FK180310-1	110.8931697636517	0.442958996233629	0.0183062026779247	2.2121786736617106																	2.2121786736617106	8.702390986029481
23	2018-03-11T21:44:52	21.3512	-158.2985	FK180310-1	109.78809184401165	0.4426535660132101	0.0182736461206562	2.19016770078183																	2.19016770078183	8.957824140649848
24	2018-03-11T21:47:53	21.35	-158.2967	FK180310-1	111.21654037750669	0.4448027072773211	0.0185034848479155	2.244447084722356																	2.244447084722356	9.187324762421847
25	2018-03-11T21:50:53	21.3488	-158.2949	FK180310-1	109.89886915635479	0.445109467792442	0.0185364429112779	2.220151861875848																	2.220151861875848	9.416826626542669
26	2018-03-11T21:53:53	21.3475	-158.2932	FK180310-1	109.14801359268738	0.445109467792442	0.0185364429112779	2.206499963470504																	2.206499963470504	9.644877708186037
27	2018-03-11T21:56:53	21.3463	-158.2914	FK180310-1	111.44471496368791	0.4481899049331261	0.0188692270506336	2.292883124567679																	2.292883124567679	9.874382160337749
28	2018-03-11T21:59:54	21.3451	-158.2896	FK180310-1	110.37874200350583	0.452863077709812	0.0193810195401295	2.3254535804056182																	2.3254535804056182	10.103887854645826
29	2018-03-11T22:02:54	21.3439	-158.2878	FK180310-1	108.82221456051953	0.45569422963882295	0.0196951489525003	2.3420953676549714																	2.3420953676549714	10.333394791046913
30	2018-03-11T22:05:54	21.3426	-158.2866	FK180310-1	109.07288710313163	0.462054817025856	0.0204122498306485	2.402008639777016																	2.402008639777016	10.524239624630173
31	2018-03-11T22:08:54	21.3409	-158.2864	FK180310-1	108.42344360168914	0.462054817025856	0.0204122498306485	2.4004374499907155																	2.4004374499907155	10.714611464927307
32	2018-03-11T22:11:55	21.3398	-158.287	FK180310-1	109.22666069953951	0.458540493000392	0.0200140436913349	2.3766498854978564																	2.3766498854978564	10.851957357979138
33	2018-03-11T22:14:55	21.3391	-158.2882	FK180310-1	111.86398122026593	0.454121153884508	0.0195202170407041	2.3764003236742544																	2.3764003236742544	10.998765929883117
34	2018-03-11T22:17:55	21.3385	-158.2893	FK180310-1	108.99196871379586	0.453177844569835	0.0194157734534562	2.302940680599872																	2.302940680599872	11.130937523024032
35	2018-03-11T22:20:55	21.3386	-158.2901	FK180310-1	109.42589340723806	0.4544353412253039	0.0195550971799513	2.3259987325795817																	2.3259987325795817	11.214629875221366
36	2018-03-11T22:23:56	21.3391	-158.2907	FK180310-1	109.87661713762172	0.45569422963882295	0.0196951489525003	2.335195853455013																	2.335195853455013	11.298105240991216
37	2018-03-11T22:26:56	21.3396	-158.2913	FK180310-1	109.82357566828392	0.4544353412253039	0.0195550971799513	2.3297496397470128																	2.3297496397470128	11.381580448697502
38	2018-03-11T22:29:56	21.3406	-158.2921	FK180310-1	110.939779921208	0.455380516352979	0.0196601311358835	2.359933942170556																	2.359933942170556	11.520403523502011
39	2018-03-11T22:32:56	21.342	-158.2932	FK180310-1	111.9882146458228	0.4582225823415971	0.0199782525145452	2.419566267179133																	2.419566267179133	11.713523385831854
40	2018-03-11T22:35:57	21.3435	-158.2946	FK180310-1	112.55071944401469	0.45885860188218197	0.0200499417319638	2.4418306554110614																	2.4418306554110614	11.93477251255901
41	2018-03-11T22:38:57	21.3453	-158.296	FK180310-1	112.27080596834317	0.45727118322550797	0.0198714737510605	2.4250570508046017																	2.4250570508046017	12.182195800848874
42	2018-03-11T22:41:57	21.3469	-158.2975	FK180310-1	111.30812815289991	0.460136489450454	0.0201942644082015	2.4482387770658414																	2.4482387770658414	12.418646600024152
43	2018-03-11T22:44:57	21.3478	-158.2994	FK180310-1	111.36988702544387	0.46141400727564297	0.0203392196722711	2.4536174494600718																	2.4536174494600718	12.639650549065125
44	2018-03-11T22:47:58	21.3488	-158.3013	FK180310-1	111.12635952645113	0.4626980701199339	0.0204856370160164	2.468156648488144																	2.468156648488144	12.865917265373554
45	2018-03-11T22:50:58	21.3497	-158.3032	FK180310-1	111.67073333755951	0.4659251795078471	0.0208562931432561	2.514056857263523																	2.514056857263523	13.086918938595787
46	2018-03-11T22:53:58	21.3506	-158.3051	FK180310-1	111.81478566205635	0.462054817025856	0.0204122498306485	2.4683107731552894																	2.4683107731552894	13.307919533732276
47	2018-03-11T22:56:58	21.3515	-158.30700000000004	FK180310-1	110.96093695297978	0.46398459847734397	0.0206329413151268	2.4774728314834418																	2.4774728314834418	13.528919050743502
48	2018-03-11T22:59:58	21.3525	-158.3089	FK180310-1	116.37928722175218	0.469513051021363	0.0212731001451569	2.6724833779377657																	2.6724833779377657	13.755181437943135
49	2018-03-11T23:02:59	21.3534	-158.3108	FK180310-1	118.28400496603788	0.46853150825865997	0.0211586438748711	2.7003198828316464																	2.7003198828316464	13.97617867876617
50	2018-03-11T23:05:59	21.3542	-158.3126	FK180310-1	119.91271669426943	0.471145589467642	0.0214644595048629	2.7708292865506614																	2.7708292865506614	14.182953477216765
51	2018-03-11T23:08:59	21.3546	-158.3139	FK180310-1	120.66429937779913	0.468857909381501	0.0211967050338517	2.7563714193748274																	2.7563714193748274	14.324895430152619
52	2018-03-11T23:11:59	21.3549	-158.3154	FK180310-1	120.64196125332106	0.467552852156329	0.0210447895445249	2.738779810225619																	2.738779810225619	14.483952429572911
53	2018-03-11T23:15:00	21.3551	-158.3168	FK180310-1	118.47108860645945	0.46625077094169803	0.0208938467479524	2.691410443686377																	2.691410443686377	14.630794000920494
54	2018-03-11T23:18:00	21.3551	-158.3178	FK180310-1	117.59567574788579	0.46853150825865997	0.0211586438748711	2.6778368265100765																	2.6778368265100765	14.734468231814141
55	2018-03-11T23:21:00	21.3549	-158.3188	FK180310-1	117.77087923033217	0.46788015103890396	0.0210827472085256	2.6782066558272817																	2.6782066558272817	14.840506058500026
56	2018-03-11T23:24:00	21.3547	-158.3197	FK180310-1	116.02973614749979	0.473449583084068	0.0217364215759844	2.6949380839087844																	2.6949380839087844	14.936432363008914
57	2018-03-11T23:27:01	21.3545	-158.3206	FK180310-1	115.74426051876587	0.47016429169039203	0.0213494063862907	2.6760019271761757																	2.6760019271761757	15.032358791385288
58	2018-03-11T23:30:01	21.3543	-158.3214	FK180310-1	116.05015707121215	0.471145589467642	0.0214644595048629	2.6875256495216755																	2.6875256495216755	15.11823467346452
59	2018-03-11T23:33:01	21.354	-158.3222	FK180310-1	113.56708128065011	0.4727897909638429	0.0216582473389871	2.6457440071615697																	2.6457440071615697	15.207645329583414
60	2018-03-11T23:36:01	21.3535	-158.3225	FK180310-1	112.7941930862438	0.475105206253084	0.0219330721777164	2.654648121666178																	2.654648121666178	15.27140458889141
61	2018-03-11T23:39:02	21.3526	-158.322	FK180310-1	113.09958416945385	0.4754364044885901	0.0219725448370867	2.6668622818925454																	2.6668622818925454	15.384206512767793
62	2018-03-11T23:42:02	21.3519	-158.3213	FK180310-1	114.32908028603022	0.4744447836503421	0.021854384965949998	2.69247878423505																	2.69247878423505	15.490689975513822
63	2018-03-11T23:45:02	21.3512	-158.3212	FK180310-1	114.83145029696716	0.47643288970822795	0.0220915114328239	2.7273716315401124																	2.7273716315401124	15.56929863943834
64	2018-03-11T23:48:02	21.3514	-158.3219	FK180310-1	112.69517565797108	0.476101174735823	0.0220517730657292	2.67366897622919																	2.67366897622919	15.645210579269055
65	2018-03-11T23:51:03	21.3523	-158.3204	FK180310-1	114.3778821948359	0.47977020751389504	0.0224929769924455	2.761670052163862																	2.761670052163862	15.83020237313884
66	2018-03-11T23:54:03	21.3532	-158.3188	FK180310-1	116.68323523618784	0.478432217139048	0.0223315325290495	2.8015027086490454																	2.8015027086490454	16.02399030089028
67	2018-03-11T23:57:03	21.3529	-158.3167	FK180310-1	115.5571660589193	0.4782657817023485	0.0223114788198133	2.7674463601748207																	2.7674463601748207	16.244255521428546
68	2018-03-12T00:00:01	21.3528	-158.3149	FK180310-1	116.42042293178778	0.47643288970822795	0.0220915114328239	2.764904188138753																	2.764904188138753	16.431203711743393
69	2018-03-12T00:03:02	21.3525	-158.3134	FK180310-1	115.61279367197606	0.48010567356517003	0.0225336181672493	2.783283110963416																	2.783283110963416	16.590262889923473
70	2018-03-12T00:06:02	21.3522	-158.3118	FK180310-1	116.60108160051979	0.47943554037313396	0.022452432604371002	2.8092010026266787																	2.8092010026266787	16.75947291779267
71	2018-03-12T00:09:02	21.3519	-158.3103	FK180310-1	114.2131636339641	0.47876588263494996	0.0223717356911265	2.729896299463018																	2.729896299463018	16.91853271843911
72	2018-03-12T00:12:02	21.3516	-158.3088	FK180310-1	119.17890470968331	0.481116658249959	0.0226561216942668	2.8955761658343286																	2.8955761658343286	17.077592830315396
73	2018-03-12T00:15:03	21.3513	-158.3073	FK180310-1	117.46817799229828	0.4831437133807151	0.0229033055822731	2.8808492955736678																	2.8808492955736678	17.236653253411713
74	2018-03-12T00:18:03	21.3511	-158.3058	FK180310-1	116.05635726154152	0.4875637038034921	0.0234477637156425	2.9057301313631165																	2.9057301313631165	17.39375425871026
75	2018-03-12T00:21:03	21.3509	-158.3044	FK180310-1	117.48048489741949	0.493067315046699	0.024136733252599997	3.027317000878142																	3.027317000878142	17.54059974579875
76	2018-03-12T00:24:03	21.3507	-158.303	FK180310-1	119.5625640213478	0.49970200227462797	0.0249835438712211	3.1780201200077447																	3.1780201200077447	17.687445428652932
77	2018-03-12T00:27:04	21.3505	-158.3016	FK180310-1	117.2771414760372	0.495501514224757	0.0244454479957705	3.0643782355391544																	3.0643782355391544	17.834291307273983
78	2018-03-12T00:30:04	21.3504	-158.3002	FK180310-1	114.74994160903015	0.491683027389248	0.0239623516302336	2.9346241912207316																	2.9346241912207316	17.97986606569505
79	2018-03-12T00:33:04	21.3502	-158.2988	FK180310-1	115.90991898330074	0.48927815481229	0.0236610719158218	2.9416149333575983																	2.9416149333575983	18.126712237963137
80	2018-03-12T00:36:04	21.35	-158.2974	FK180310-1	111.8631651664646	0.487221804770118	0.0234054278628843	2.789808612866612																	2.789808612866612	18.273558605993735
81	2018-03-12T00:39:05	21.3497	-158.2961	FK180310-1	115.45005175803811	0.48893383904285	0.0236182034718123	2.905851354847542																	2.905851354847542	18.41241551480451
82	2018-03-12T00:42:05	21.3495	-158.2948	FK180310-1	111.87679156579958	0.490649977231486	0.0238326719444568	2.82918110020006																	2.82918110020006	18.549023451088363
83	2018-03-12T00:45:05	21.3493	-158.2934	FK180310-1	112.85185893393259	0.4858596708473521	0.023236922872165	2.8044328329851345																	2.8044328329851345	18.69587050427695
84	2018-03-12T00:48:05	21.3491	-158.2921	FK180310-1	112.82785331662012	0.493067315046699	0.024136733252599997	2.8894841238215667																	2.8894841238215667	18.832478803441127
85	2018-03-12T00:51:06	21.3498	-158.2913	FK180310-1	112.5117050584584	0.49410978785742105	0.0242686671989587	2.913281266481744																	2.913281266481744	18.946282605250246
86	2018-03-12T00:54:06	21.3511	-158.2911	FK180310-1	112.3079933934392	0.495501514224757	0.0244454479957705	2.916655893288419																	2.916655893288419	19.092472859798306
87	2018-03-12T00:57:06	21.3516	-158.2909	FK180310-1	114.4869250511958	0.497598440292651	0.0247132044117401	3.00554852019036																	3.00554852019036	19.151868398518392
88	2018-03-12T01:00:06	21.3518	-158.2908	FK180310-1	111.870847635565	0.4995260226783675	0.024960904317544948	2.9608833669896133																	2.9608833669896133	19.176427476599624
89	2018-03-12T01:03:07	21.3517	-158.2909	FK180310-1	112.03199260768947	0.49970200227462797	0.0249835438712211	2.9624069040468326																	2.9624069040468326	19.19163942395514
90	2018-03-12T01:06:07	21.3519	-158.2908	FK180310-1	112.88370389956049	0.49970200227462797	0.0249835438712211	2.9866554850411187																	2.9866554850411187	19.216198499050172
91	2018-03-12T01:09:07	21.351999999999997	-158.2907	FK180310-1	113.52669014029492	0.498998922078425	0.0248930934884562	2.9932082184496185																	2.9932082184496185	19.231410436763426
92	2018-03-12T01:12:07	21.351999999999997	-158.2907	FK180310-1	112.3056295543173	0.498648637267438	0.02484802978818201	2.9572780883131164																	2.9572780883131164	19.231410436763426
93	2018-03-12T01:15:08	21.351999999999997	-158.2908	FK180310-1	113.93119808952326	0.500757975725206	0.0251201238174513	3.041669729934718																	3.041669729934718	19.24177807915766
94	2018-03-12T01:18:08	21.3521	-158.2909	FK180310-1	113.51091677008766	0.4993500430821071	0.0249382647638688	3.0111886012229316																	3.0111886012229316	19.256990012049755
95	2018-03-12T01:21:08	21.3522	-158.291	FK180310-1	111.93975810990177	0.502528821116744	0.0253499517256831	2.9960663885118413																	2.9960663885118413	19.272201940120677
96	2018-03-12T01:24:08	21.351999999999997	-158.2909	FK180310-1	113.06769974821388	0.5035944800142129	0.0254888410050279	3.0520714701568283																	3.0520714701568283	19.29676100625701
97	2018-03-12T01:27:09	21.3518	-158.2908	FK180310-1	112.42123652040672	0.503240987822493	0.0254426134437822	3.039538715967824																	3.039538715967824	19.321320078365826
98	2018-03-12T01:30:09	21.3519	-158.291	FK180310-1	113.68548714811745	0.50895188398491	0.0261943414961877	3.1371752500972208																	3.1371752500972208	19.344854476215872
99	2018-03-12T01:33:09	21.3522	-158.291	FK180310-1	111.60198528869137	0.50895188398491	0.0261943414961877	3.071604042766732																	3.071604042766732	19.378249606123454
100	2018-03-12T01:36:09	21.3522	-158.291	FK180310-1	110.34576313524879	0.506803759913614	0.0259099618357082	3.0225185946031004																	3.0225185946031004	19.378249606123454
101	2018-03-12T01:39:10	21.3522	-158.2911	FK180310-1	109.22655149263628	0.510394451942373	0.026386254595592004	3.029691797271437																	3.029691797271437	19.38861723436992
102	2018-03-12T01:42:10	21.3523	-158.2913	FK180310-1	111.34262072662348	0.5107555079074171	0.0264345137245284	3.090013250329621																	3.090013250329621	19.412151582359762
103	2018-03-12T01:45:10	21.3524	-158.2915	FK180310-1	112.82788278673237	0.512929345541642	0.0267257808863225	3.1650128189011237																	3.1650128189011237	19.435685917884406
104	2018-03-12T01:48:10	21.3526	-158.2915	FK180310-1	111.07335131447478	0.5140196708702229	0.0268725263013281	3.1553109813412714																	3.1553109813412714	19.457949337822797
105	2018-03-12T01:51:10	21.3524	-158.2918	FK180310-1	109.71673809180504	0.512205667167979	0.0266285234317426	3.0659240269732164																	3.0659240269732164	19.496199113585728
106	2018-03-12T01:54:11	21.3522	-158.2922	FK180310-1	109.99883201768908	0.512205667167979	0.0266285234317426	3.085313727036425																	3.085313727036425	19.543267797100228
107	2018-03-12T01:57:11	21.3521	-158.2925	FK180310-1	110.97399904888205	0.5140196708702229	0.0268725263013281	3.1457227399622916																	3.1457227399622916	19.57630270387812
108	2018-03-12T02:00:11	21.3521	-158.2929	FK180310-1	110.49337611884752	0.517670561107695	0.0273677467831299	3.1793623116465715																	3.1793623116465715	19.617773245159572
109	2018-03-12T02:03:11	21.3521	-158.2932	FK180310-1	111.63484124634228	0.519141074120211	0.0275686805611098	3.2351599806693083																	3.2351599806693083	19.648876151120668
110	2018-03-12T02:06:12	21.3526	-158.2933	FK180310-1	111.56048281758166	0.5208039253861715	0.0277971297092382	3.2670527908742164																	3.2670527908742164	19.70549206466388
111	2018-03-12T02:09:12	21.3529	-158.2934	FK180310-1	110.27850945838692	0.522468253324305	0.0280268940365394	3.2548147265598453																	3.2548147265598453	19.740459501090964
112	2018-03-12T02:12:12	21.3529	-158.2936	FK180310-1	112.20326567728253	0.524327521015217	0.0282849249261337	3.331215686471616																	3.331215686471616	19.761194658547538
113	2018-03-12T02:15:12	21.3528	-158.2939	FK180310-1	111.52696546855465	0.522468253324305	0.0280268940365394	3.2698022189470253																	3.2698022189470253	19.79422942546221
114	2018-03-12T02:18:13	21.3527	-158.2939	FK180310-1	110.73481549371576	0.522468253324305	0.0280268940365394	3.2638373065767152																	3.2638373065767152	19.805361135431408
115	2018-03-12T02:30:38	21.3528	-158.2939	FK180310-1	117.66575267454485	0.5254477431567679	0.0284412159674071	3.5581182366464756																	3.5581182366464756	19.816492845400607
116	2018-03-12T02:33:38	21.3528	-158.2939	FK180310-1	115.70654455170329	0.5307082813458571	0.0291816602789332	3.5766380755923697																	3.5766380755923697	19.816492845400607
117	2018-03-12T02:36:39	21.3527	-158.2939	FK180310-1	115.63329692581951	0.5345021153362111	0.0297229211938068	3.647414832556752																	3.647414832556752	19.827624555369802
118	2018-03-12T02:39:39	21.3527	-158.2939	FK180310-1	117.33164512374034	0.538713561414367	0.030330860829384	3.761274144458248																	3.761274144458248	19.827624555369802
119	2018-03-12T02:42:39	21.3529	-158.29399999999995	FK180310-1	114.94723281765415	0.535649933146562	0.0298877571544985	3.612492238449807																	3.612492238449807	19.852183600599997
120	2018-03-12T02:45:39	21.3527	-158.2942	FK180310-1	112.30801478989835	0.5303319138601501	0.0291282408653452	3.452988238085285																	3.452988238085285	19.88260739406784
121	2018-03-12T02:48:40	21.3521	-158.2944	FK180310-1	112.76117688728813	0.532599031576783	0.0294506501307113	3.5231335778614823																	3.5231335778614823	19.952542281603066
122	2018-03-12T02:51:40	21.3522	-158.2944	FK180310-1	113.44007362854856	0.537177761510433	0.0301081880401594	3.599490352536049																	3.599490352536049	19.963673991572254
123	2018-03-12T02:54:40	21.3531	-158.2943	FK180310-1	112.71765782659712	0.5414185400014129	0.0307253202338948	3.6525898792074436																	3.6525898792074436	20.064394393524253
124	2018-03-12T02:57:40	21.354	-158.2943	FK180310-1	115.96751016932608	0.533359195236702	0.0295591331771072	3.6204587214384825																	3.6204587214384825	20.164579783247
125	2018-03-12T03:00:41	21.3547	-158.2943	FK180310-1	115.62295022042377	0.5339303882602525	0.0296408830221211	3.6073967374933216																	3.6073967374933216	20.242501753031753
126	2018-03-12T03:03:41	21.3553	-158.2944	FK180310-1	116.78042833416849	0.53488448013013	0.0297777874226933	3.656063901251031																	3.656063901251031	20.310091858923016
127	2018-03-12T03:06:41	21.3558	-158.2945	FK180310-1	113.32559587238262	0.534120661141899	0.029668185628536	3.538048573275397																	3.538048573275397	20.366707731011516
128	2018-03-12T03:09:41	21.3567	-158.2959	FK180310-1	115.8473628579546	0.534120661141899	0.029668185628536	3.620526638532643																	3.620526638532643	20.543069688676102
129	2018-03-12T03:12:42	21.3547	-158.2989	FK180310-1	116.82369673441286	0.53488448013013	0.0297777874226933	3.661406362075181																	3.661406362075181	20.925561923804022
130	2018-03-12T03:15:42	21.351999999999997	-158.3021	FK180310-1	119.18390170790579	0.535649933146562	0.0298877571544985	3.7531546266091014																	3.7531546266091014	21.373222179032265
131	2018-03-12T03:18:42	21.3495	-158.3061	FK180310-1	116.74916033953228	0.531842484256549	0.0293426831725824	3.622394186921183																	3.622394186921183	21.87265245631107
132	2018-03-12T03:21:42	21.3468	-158.3113	FK180310-1	112.09147590664648	0.531463713832211	0.0292888819757026	3.4478338098160406																	3.4478338098160406	22.489901883471425
133	2018-03-12T03:24:43	21.3443	-158.3166	FK180310-1	109.24783059602966	0.519141074120211	0.0275686805611098	3.1847582587969128																	3.1847582587969128	23.10586230673417
134	2018-03-12T03:27:43	21.3408	-158.3213	FK180310-1	109.84464221977792	0.517670561107695	0.0273677467831299	3.167241874126641																	3.167241874126641	23.729775329146854
135	2018-03-12T03:30:43	21.3368	-158.3257	FK180310-1	107.84609290869692	0.521357593063229	0.0278734992511885	3.1788575976638707																	3.1788575976638707	24.36726902054721
136	2018-03-12T03:33:43	21.3332	-158.3298	FK180310-1	106.73790342995049	0.522839316099588	0.0280782624011686	3.14715282354257																	3.14715282354257	24.95149760818655
137	2018-03-12T03:36:43	21.3307	-158.3323	FK180310-1	105.42603843660706	0.525073742922859	0.0283889949403034	3.1402709106423563																	3.1402709106423563	25.331820146876797
138	2018-03-12T03:39:44	21.3299	-158.3342	FK180310-1	103.08707883571236	0.5273203128922371	0.0287034526121203	3.113560689863164																	3.113560689863164	25.548026563712874
139	2018-03-12T03:42:44	21.3309	-158.3341	FK180310-1	104.91952725624728	0.523581644371494	0.0281813472878089	3.10826858533692																	3.10826858533692	25.6598255635398
140	2018-03-12T03:45:44	21.3321	-158.335	FK180310-1	104.80930987215216	0.521726930773297	0.0279245089800348	3.07781520576134																	3.07781520576134	25.82277561290284
141	2018-03-12T03:48:44	21.336	-158.3343	FK180310-1	110.49401097845741	0.519141074120211	0.0275686805611098	3.1929829419805187																	3.1929829419805187	26.262937931444934
142	2018-03-12T03:51:45	21.3414	-158.3337	FK180310-1	107.82255472065678	0.524327521015217	0.0282849249261337	3.2058413825814487																	3.2058413825814487	26.86726095246824
143	2018-03-12T03:54:45	21.3468	-158.3332	FK180310-1	106.59562020765404	0.529956404177692	0.0290749459803041	3.2813374840981324																	3.2813374840981324	27.47060458023662
144	2018-03-12T03:57:45	21.3524	-158.3331	FK180310-1	108.0089784182342	0.533359195236702	0.0295591331771072	3.3563644670250987																	3.3563644670250987	28.094066549834746
145	2018-03-12T04:00:45	21.358	-158.3333	FK180310-1	107.88960976929155	0.537177761510433	0.0301081880401594	3.3993778742098124																	3.3993778742098124	28.717787055563086
146	2018-03-12T04:03:46	21.361	-158.3343	FK180310-1	108.51076185953676	0.5453059791673979	0.0312977596648285	3.569021783107937																	3.569021783107937	29.06746000389101
147	2018-03-12T04:06:46	21.362	-158.3347	FK180310-1	109.00650011515042	0.5453059791673979	0.0312977596648285	3.590947744206052																	3.590947744206052	29.18625007853325
148	2018-03-12T04:09:46	21.3637	-158.3353	FK180310-1	109.20097980706772	0.544524831620662	0.0311821688047535	3.566128299447973																	3.566128299447973	29.38544952805666
149	2018-03-12T04:12:46	21.3654	-158.336	FK180310-1	114.16268148882004	0.548048915701797	0.0317055525198696	3.7713340265352673																	3.7713340265352673	29.58812521884346
150	2018-03-12T04:15:47	21.3667	-158.3365	FK180310-1	114.04853100453545	0.547264963221547	0.0315886786067913	3.772470449220663																	3.772470449220663	29.741840261280256
151	2018-03-12T04:18:47	21.3681	-158.3367	FK180310-1	114.06825715414898	0.546089283557574	0.0314139008332083	3.7580127128964067																	3.7580127128964067	29.899057293294593
152	2018-03-12T04:21:47	21.3688	-158.33700000000005	FK180310-1	114.95478955949993	0.547264963221547	0.0315886786067913	3.801599549067863																	3.801599549067863	29.98295609084167
153	2018-03-12T04:24:47	21.3691	-158.3374	FK180310-1	115.23715065738787	0.548048915701797	0.0317055525198696	3.8187048903737777																	3.8187048903737777	30.0361974743979
154	2018-03-12T04:27:48	21.3694	-158.3374	FK180310-1	114.11995312928387	0.545697164447758	0.0313557610191983	3.7409736026832654																	3.7409736026832654	30.06959260430548
155	2018-03-12T04:30:48	21.3679	-158.33700000000005	FK180310-1	113.61514862122431	0.542968216446611	0.0309526264935423	3.684810853387261																	3.684810853387261	30.24163993734266
156	2018-03-12T04:33:48	21.3652	-158.3393	FK180310-1	115.77230312659651	0.5488352622377489	0.0318229834522357	3.8608990363549576																	3.8608990363549576	30.625285443792595
157	2018-03-12T04:36:48	21.3628	-158.3418	FK180310-1	116.80695853577032	0.5616055273078759	0.0337686765224575	4.1233703487083195																	4.1233703487083195	30.99750046637121
158	2018-03-12T04:39:49	21.3613	-158.3419	FK180310-1	116.99585489584352	0.555581470139957	0.0328420976819923	4.019625682518591																	4.019625682518591	31.16479762953777
159	2018-03-12T04:42:49	21.3608	-158.3412	FK180310-1	117.87421922161872	0.5516008661794161	0.0322384570987896	3.9772170961789																	3.9772170961789	31.25625328024633
160	2018-03-12T04:45:49	21.3618	-158.3379	FK180310-1	118.22566937769251	0.5484422960761149	0.0317641988088132	3.928769322590503																	3.928769322590503	31.616018593362647
161	2018-03-12T04:54:50	21.3599	-158.3321	FK180310-1	112.7025950892418	0.5232100377459961	0.0281297433973012	3.329402396823573																	3.329402396823573	32.25341900845307
162	2018-03-12T04:57:50	21.3608	-158.3354	FK180310-1	110.65556163390691	0.539484890779731	0.0304429892106645	3.5142160350725105																	3.5142160350725105	32.609899322241766
163	2018-03-12T05:00:50	21.3611	-158.3371	FK180310-1	110.61532587976204	0.545697164447758	0.0313557610191983	3.63108499773063																	3.63108499773063	32.789274556587465
164	2018-03-12T05:03:50	21.3611	-158.3384	FK180310-1	111.0775820495368	0.547264963221547	0.0315886786067913	3.686417347983757																	3.686417347983757	32.924045537643266
165	2018-03-12T05:06:51	21.3612	-158.3396	FK180310-1	113.94318067442418	0.548048915701797	0.0317055525198696	3.795464485392259																	3.795464485392259	33.048946519491565
166	2018-03-12T05:09:51	21.3612	-158.3408	FK180310-1	111.57648554254969	0.5516008661794161	0.0322384570987896	3.7562968426878567																	3.7562968426878567	33.17335041708348
167	2018-03-12T05:12:51	21.3612	-158.3418	FK180310-1	107.69820342397736	0.5539846619991291	0.0325990526907767	3.67710434346638																	3.67710434346638	33.277020331742925
168	2018-03-12T05:15:51	21.3612	-158.3429	FK180310-1	107.17532007466008	0.559180520717249	0.0333938271311191	3.737747258395217																	3.737747258395217	33.39105723786566
169	2018-03-12T05:18:52	21.3614	-158.3435	FK180310-1	107.46603591935371	0.558778862952242	0.0333319532725203	3.744848056438927																	3.744848056438927	33.45712339424912
170	2018-03-12T05:21:52	21.3614	-158.344	FK180310-1	109.18403649907148	0.557178312370293	0.0330862079620082	3.785211122889527																	3.785211122889527	33.50895828080949
171	2018-03-12T05:24:52	21.3615	-158.3444	FK180310-1	107.03496335761795	0.557178312370293	0.0330862079620082	3.7063496638497817																	3.7063496638497817	33.551894294721045
172	2018-03-12T05:27:52	21.3616	-158.3446	FK180310-1	113.10950461575527	0.5535863488415539	0.0325386898119907	3.8547808746663743																	3.8547808746663743	33.57542748321853
173	2018-03-12T05:30:53	21.3614	-158.3446	FK180310-1	114.33997521365076	0.555581470139957	0.0328420976819923	3.909915214907208																	3.909915214907208	33.59769090315692
174	2018-03-12T05:33:53	21.3612	-158.3444	FK180310-1	111.54544562952135	0.5535863488415539	0.0325386898119907	3.7867847517776223																	3.7867847517776223	33.62811387685573
175	2018-03-12T05:36:53	21.3611	-158.3439	FK180310-1	108.56481901549377	0.5345021153362111	0.0297229211938068	3.3736182174516545																	3.3736182174516545	33.681130662900145
176	2018-03-12T05:39:53	21.361	-158.343	FK180310-1	110.41452368469663	0.5303319138601501	0.0291282408653452	3.3527107193514145																	3.3527107193514145	33.775095381123535
177	2018-03-12T05:42:54	21.3609	-158.3417	FK180310-1	108.87434900494465	0.5292000410742129	0.0289681763122416	3.2911650329973607																	3.2911650329973607	33.91032544248724
178	2018-03-12T05:45:54	21.3607	-158.3402	FK180310-1	106.70204132083056	0.527695665005706	0.0287561495350845	3.217018419146106																	3.217018419146106	34.067416362449805
179	2018-03-12T05:48:54	21.3605	-158.339	FK180310-1	105.6143616549128	0.529956404177692	0.0290749459803041	3.1995503904155935																	3.1995503904155935	34.193797201093005
180	2018-03-12T05:51:54	21.3602	-158.3379	FK180310-1	107.10617502371326	0.5265722882333279	0.0285984349595979	3.2067086134119864																	3.2067086134119864	34.31262397235682
181	2018-03-12T05:54:54	21.36	-158.33700000000005	FK180310-1	105.17191601469317	0.5273203128922371	0.0287034526121203	3.155005855777947																	3.155005855777947	34.40854699397202
182	2018-03-12T05:57:55	21.3595	-158.3347	FK180310-1	108.14013843050726	0.532599031576783	0.0294506501307113	3.2990297665515964																	3.2990297665515964	34.65340004481385
183	2018-03-12T06:00:55	21.3585	-158.3303	FK180310-1	107.37422088802474	0.5232100377459961	0.0281297433973012	3.150740866668225																	3.150740866668225	35.12294067272337
184	2018-03-12T06:03:55	21.3564	-158.3268	FK180310-1	108.28328749388321	0.514383299801673	0.0269216630685416	3.053576183201109																	3.053576183201109	35.55457653493164
185	2018-03-12T06:06:55	21.3548	-158.3241	FK180310-1	109.6083279130784	0.5125670749821599	0.0266770941854804	3.063873397971966																	3.063873397971966	35.88635528687882
186	2018-03-12T06:09:56	21.3541	-158.3232	FK180310-1	110.75124014928902	0.512205667167979	0.0266285234317426	3.083067755476489																	3.083067755476489	36.00792037640454
187	2018-03-12T06:12:56	21.3528	-158.3231	FK180310-1	110.90879606894907	0.513656483139536	0.0268235032371267	3.100009963422791																	3.100009963422791	36.15300350870358
188	2018-03-12T06:15:56	21.3513	-158.32299999999995	FK180310-1	108.93358646742142	0.5107555079074171	0.0264345137245284	3.0203869558368166																	3.0203869558368166	36.32030071571653
189	2018-03-12T06:18:56	21.3501	-158.32299999999995	FK180310-1	110.04252176095638	0.5125670749821599	0.0266770941854804	3.0673704059619897																	3.0673704059619897	36.45388123534686
190	2018-03-12T06:21:57	21.3491	-158.3227	FK180310-1	110.96640318062414	0.511480207611147	0.0265313778670121	3.08866175631487																	3.08866175631487	36.569462031519755
191	2018-03-12T06:24:57	21.3485	-158.3219	FK180310-1	108.21694324125124	0.507875298553161	0.0260516293834561	2.956780527083523																	2.956780527083523	36.67595368259561
192	2018-03-12T06:27:57	21.3488	-158.3208	FK180310-1	108.44499030970594	0.5071600881637991	0.0259570718021937	2.9321582948938865																	2.9321582948938865	36.79478919197885
193	2018-03-12T06:30:57	21.3498	-158.3204	FK180310-1	109.63144280055843	0.50895188398491	0.0261943414961877	2.9919756389828343																	2.9919756389828343	36.91358047190468
194	2018-03-12T06:33:58	21.35	-158.3204	FK180310-1	109.76281881457669	0.510033380185753	0.0263381074685352	2.9971366255589027																	2.9971366255589027	36.93584389184346
195	2018-03-12T06:36:58	21.3503	-158.3205	FK180310-1	109.22412049925808	0.507517267033454	0.0260042942286224	2.963006693316965																	2.963006693316965	36.97081138280025
196	2018-03-12T06:39:58	21.3501	-158.3206	FK180310-1	107.94550774006927	0.50644570074175	0.0258627916067464	2.9188742807496437																	2.9188742807496437	36.99537050567318
197	2018-03-12T06:42:58	21.3496	-158.3204	FK180310-1	107.55746743131547	0.510574979924895	0.0264103841600602	2.9565544351532926																	2.9565544351532926	37.054766118474824
198	2018-03-12T06:45:59	21.3496	-158.3204	FK180310-1	109.30768943765793	0.507517267033454	0.0260042942286224	2.9701946219274813																	2.9701946219274813	37.054766118474824
199	2018-03-12T06:51:59	21.3497	-158.3203	FK180310-1	107.6267069675719	0.505729392947441	0.0257686043321173	2.8950863535698708																	2.8950863535698708	37.06997816706928
200	2018-03-12T06:54:59	21.3503	-158.32	FK180310-1	109.57765210274715	0.5071600881637991	0.0259570718021937	2.962302172918444																	2.962302172918444	37.14365555360451
201	2018-03-12T06:58:00	21.3511	-158.3196	FK180310-1	106.72205665293761	0.503240987822493	0.0254426134437822	2.8516867413932414																	2.8516867413932414	37.24189198537389
202	2018-03-12T07:01:00	21.3517	-158.3194	FK180310-1	108.81478394478563	0.503948816055223	0.025535178919757005	2.895846456207696																	2.895846456207696	37.31182691485643
203	2018-03-12T07:04:00	21.3521	-158.3192	FK180310-1	109.92296451661224	0.504660027747598	0.0256281868640287	2.9454489001161654																	2.9454489001161654	37.360945059074055
204	2018-03-12T07:07:00	21.3524	-158.3191	FK180310-1	108.2265404876144	0.502528821116744	0.0253499517256831	2.871499072971029																	2.871499072971029	37.395912505987745
205	2018-03-12T07:10:01	21.3527	-158.3189	FK180310-1	107.74044208819592	0.500757975725206	0.0251201238174513	2.841910125497136																	2.841910125497136	37.43522132827643
206	2018-03-12T07:13:01	21.3532	-158.3188	FK180310-1	109.17312293231814	0.502528821116744	0.0253499517256831	2.8873520462064795																	2.8873520462064795	37.49183723404809
207	2018-03-12T07:16:01	21.3538	-158.3189	FK180310-1	109.14989975000513	0.498648637267438	0.02484802978818201	2.843578959508821																	2.843578959508821	37.5594273562166
208	2018-03-12T07:19:01	21.3545	-158.3193	FK180310-1	109.49697536420312	0.4961999365820801	0.0245343235802365	2.8255714055869605																	2.8255714055869605	37.64769734577438
209	2018-03-12T07:22:01	21.3548	-158.32	FK180310-1	112.505525808155	0.4972476896913621	0.024668326358462996	2.915604139410508																	2.915604139410508	37.72758449531474
210	2018-03-12T07:25:02	21.3548	-158.3209	FK180310-1	111.19322936787542	0.494806414484155	0.0243569952206548	2.856772600256936																	2.856772600256936	37.82089149413788
211	2018-03-12T07:28:02	21.3547	-158.3216	FK180310-1	109.79229829484423	0.49445893915933603	0.0243128553146239	2.796779345342232																	2.796779345342232	37.89431240218869
212	2018-03-12T07:31:02	21.3547	-158.322	FK180310-1	108.19661361339097	0.494806414484155	0.0243569952206548	2.7677793279733143																	2.7677793279733143	37.9357822077436
213	2018-03-12T07:34:02	21.3546	-158.3222	FK180310-1	106.7363200681141	0.497598440292651	0.0247132044117401	2.7613952803271555																	2.7613952803271555	37.9593162565541
214	2018-03-12T07:37:03	21.3548	-158.3226	FK180310-1	104.23832283072457	0.495501514224757	0.0244454479957705	2.665212367138622																	2.665212367138622	38.006384341706045
215	2018-03-12T07:40:03	21.3551	-158.3231	FK180310-1	107.99841891867912	0.496548692431252	0.0245788906278771	2.7766137457171247																	2.7766137457171247	38.068047351206154
216	2018-03-12T07:43:03	21.355	-158.3242	FK180310-1	107.33594851459448	0.492028121544825	0.0240057882118602	2.7126861112980256																	2.7126861112980256	38.182631044131824
217	2018-03-12T07:46:03	21.3548	-158.3258	FK180310-1	107.481404972112	0.48824766550938303	0.0235327726135396	2.6844470423777462																	2.6844470423777462	38.34999741208651
218	2018-03-12T07:49:04	21.3548	-158.3275	FK180310-1	108.06375939224684	0.48893383904285	0.0236182034718123	2.6930552003026067																	2.6930552003026067	38.52624396541876
219	2018-03-12T07:52:04	21.3547	-158.3292	FK180310-1	109.33383630912195	0.48927815481229	0.0236610719158218	2.731687497470197																	2.731687497470197	38.70284176757263
220	2018-03-12T07:55:04	21.3546	-158.33100000000005	FK180310-1	112.4422368202842	0.4865404474561629	0.0233210583850454	2.7856649352931853																	2.7856649352931853	38.88978766985339
221	2018-03-12T08:04:05	21.355999999999998	-158.3356	FK180310-1	108.35441705463666	0.4824679086680929	0.0228207211409453	2.6157051039239057																	2.6157051039239057	39.39150643294607
222	2018-03-12T08:07:05	21.3568	-158.3371	FK180310-1	108.7020499225544	0.481116658249959	0.0226561216942668	2.608416743657544																	2.608416743657544	39.570709969805314
223	2018-03-12T08:10:05	21.3575	-158.3387	FK180310-1	107.59181859557451	0.480779010032392	0.0226151918017855	2.5783474380545743																	2.5783474380545743	39.75397706896484
224	2018-03-12T08:13:06	21.3582	-158.3402	FK180310-1	109.15221728440113	0.480441940434104	0.0225743563598297	2.61371188686967																	2.61371188686967	39.927915864207336
225	2018-03-12T08:16:06	21.3589	-158.3417	FK180310-1	108.00311137702549	0.478432217139048	0.0223315325290495	2.559128712726552																	2.559128712726552	40.101853995210746
226	2018-03-12T08:19:06	21.3596	-158.3433	FK180310-1	106.93633119469894	0.47776723930896603	0.0222514115460957	2.52740307842404																	2.52740307842404	40.28511894250503
227	2018-03-12T08:22:06	21.3602	-158.3447	FK180310-1	109.64253814570904	0.4767652849823429	0.0221313436042074	2.581277106670692																	2.581277106670692	40.44488851728588
228	2018-03-12T08:25:07	21.3607	-158.3459	FK180310-1	109.711519716191	0.47643288970822795	0.0220915114328239	2.573885083690541																	2.573885083690541	40.58117630974185
229	2018-03-12T08:28:07	21.3611	-158.3471	FK180310-1	118.06959819266622	0.477432457886255	0.0222112934335836	2.786536500870414																	2.786536500870414	40.713308942320616
230	2018-03-12T08:31:07	21.3614	-158.3482	FK180310-1	124.03037918363192	0.47311942834923	0.0216972875832452	2.8827415432491588																	2.8827415432491588	40.832135041231815
231	2018-03-12T08:34:07	21.3616	-158.3493	FK180310-1	123.07619317413605	0.47311942834923	0.0216972875832452	2.8415079737731035																	2.8415079737731035	40.948324638713736
232	2018-03-12T08:37:08	21.3617	-158.3505	FK180310-1	123.4073464280426	0.4744447836503421	0.021854384965949998	2.864878128468781																	2.864878128468781	41.07322519764549
233	2018-03-12T08:40:08	21.3619	-158.3515	FK180310-1	122.89209961334056	0.47311942834923	0.0216972875832452	2.843449005928908																	2.843449005928908	41.17925831998764
234	2018-03-12T08:43:08	21.3622	-158.352	FK180310-1	126.92030548782185	0.471145589467642	0.0214644595048629	2.8969302560729706																	2.8969302560729706	41.24091921782904
235	2018-03-12T08:46:08	21.3623	-158.3519	FK180310-1	126.68701623745764	0.47081770998527295	0.0214260169873753	2.8998059000012995																	2.8998059000012995	41.25613065885908
236	2018-03-12T08:49:09	21.3618	-158.3508	FK180310-1	127.18164936804966	0.468857909381501	0.0211967050338517	2.877551951018027																	2.877551951018027	41.38302486367611
237	2018-03-12T08:52:09	21.3612	-158.349	FK180310-1	125.68520876052776	0.469513051021363	0.0212731001451569	2.8474239854337347																	2.8474239854337347	41.581223092956854
238	2018-03-12T08:55:09	21.3618	-158.3476	FK180310-1	131.4794853205577	0.46788015103890396	0.0210827472085256	2.9378275956568496																	2.9378275956568496	41.74099122773685
239	2018-03-12T08:58:09	21.3627	-158.3462	FK180310-1	127.3937806136796	0.4672263327342029	0.0210069222764876	2.8447330887701816																	2.8447330887701816	41.91734829366058
240	2018-03-12T09:01:10	21.3636	-158.3449	FK180310-1	128.437121566348	0.46560036346816397	0.0208188289722582	2.836973711257855																	2.836973711257855	42.08527631778724
241	2018-03-12T09:04:10	21.3644	-158.3437	FK180310-1	129.6977095737617	0.46334219153589395	0.0205592495221412	2.845424496470931																	2.845424496470931	42.238267480829094
242	2018-03-12T09:07:10	21.3654	-158.3426	FK180310-1	132.7532082012972	0.46560036346816397	0.0208188289722582	2.946204891484096																	2.946204891484096	42.39762637041281
243	2018-03-12T09:10:10	21.3656	-158.3413	FK180310-1	128.3600657277843	0.46366301207851796	0.020596051492180998	2.8227210117013697																	2.8227210117013697	42.534219876978774
244	2018-03-12T09:13:11	21.3651	-158.3395	FK180310-1	125.56241892033829	0.46077372535092803	0.0202665692296346	2.711172487761441																	2.711172487761441	42.72894440804475
245	2018-03-12T09:16:11	21.3646	-158.3375	FK180310-1	126.30563060370906	0.46077372535092803	0.0202665692296346	2.7211322703979284																	2.7211322703979284	42.94361982954278
246	2018-03-12T09:19:11	21.3638	-158.3355	FK180310-1	122.97805483268446	0.45917747014695204	0.020085925467656997	2.626889604373729																	2.626889604373729	43.16927133485021
247	2018-03-12T09:22:11	21.3629	-158.3337	FK180310-1	123.81330183727349	0.4582225823415971	0.0199782525145452	2.6305128892958645																	2.6305128892958645	43.38106801107843
248	2018-03-12T09:25:12	21.3621	-158.3322	FK180310-1	124.04208558865378	0.455065967762004	0.0196251074526677	2.6012910025794564																	2.6012910025794564	43.56026592930194
249	2018-03-12T09:28:12	21.3613	-158.3309	FK180310-1	126.92512324225581	0.45569422963882295	0.0196951489525003	2.6615719435257																	2.6615719435257	43.72180114659825
250	2018-03-12T09:31:12	21.3606	-158.3296	FK180310-1	120.90840827566349	0.45098437615599496	0.0191742429306529	2.474163666558955																	2.474163666558955	43.877477374409246
251	2018-03-12T09:34:12	21.3599	-158.3284	FK180310-1	117.78322924106743	0.4491203301601209	0.0189703832288113	2.3877531642845766																	2.3877531642845766	44.024270984056784
252	2018-03-12T09:37:13	21.3593	-158.3271	FK180310-1	116.89659990556768	0.4484997981585421	0.0189028870319391	2.351403919718549																	2.351403919718549	44.17468550492195
253	2018-03-12T09:40:13	21.3587	-158.3258	FK180310-1	117.8728953636594	0.4478807497166839	0.0188356472303844	2.3685140885580904																	2.3685140885580904	44.32510052033207
254	2018-03-12T09:43:13	21.3581	-158.3244	FK180310-1	117.40437434416893	0.44603255600721703	0.0186357142170765	2.3276861079123914																	2.3276861079123914	44.48487144502283
255	2018-03-12T09:46:13	21.3575	-158.3231	FK180310-1	116.69801359301651	0.444496677310642	0.0184706052739957	2.3037856694863783																	2.3037856694863783	44.63528744947589
256	2018-03-12T09:49:14	21.3569	-158.3217	FK180310-1	117.01743332012407	0.442958996233629	0.0183062026779247	2.2908359863792924																	2.2908359863792924	44.79505945403409
257	2018-03-12T09:52:14	21.3562	-158.3204	FK180310-1	116.43759591710834	0.44144088599132597	0.0181447739317438	2.247131280515132																	2.247131280515132	44.95073918580136
258	2018-03-12T09:55:14	21.3556	-158.3192	FK180310-1	116.50347802149294	0.4381128402054121	0.0177939312124087	2.2206592125702778																	2.2206592125702778	45.09194254365299
259	2018-03-12T09:58:14	21.355	-158.31799999999996	FK180310-1	116.99897925634407	0.437509507129744	0.0177308554542083	2.2150909774027627																	2.2150909774027627	45.23314635031763
260	2018-03-12T10:01:14	21.3544	-158.3168	FK180310-1	116.99190482340263	0.436006710939568	0.0175741511462179	2.1997894088846817																	2.1997894088846817	45.37435060577366
261	2018-03-12T10:04:15	21.3537	-158.3156	FK180310-1	117.42175986658077	0.4345102049608871	0.0174189470224148	2.186985266113272																	2.186985266113272	45.52114867671619
262	2018-03-12T10:07:15	21.353	-158.3144	FK180310-1	116.2890760773632	0.43391485592740603	0.0173573823518774	2.1549958069635125																	2.1549958069635125	45.667947251276615
263	2018-03-12T10:10:15	21.3523	-158.3132	FK180310-1	118.42063229532577	0.4348089458049321	0.0174498396259219	2.2093342168569525																	2.2093342168569525	45.81474632944511
264	2018-03-12T10:13:15	21.3516	-158.312	FK180310-1	119.9291415022267	0.4327223501130581	0.0172346226506808	2.210770046195839																	2.210770046195839	45.96154591120114
265	2018-03-12T10:16:16	21.3509	-158.3107	FK180310-1	120.79912924962505	0.43094385405432106	0.0170524214551994	2.2020440812799524																	2.2020440812799524	46.117229862770216
266	2018-03-12T10:19:16	21.3497	-158.31	FK180310-1	121.63517670893327	0.428587833679262	0.0168129816468414	2.194636608829601																	2.194636608829601	46.26925219611445
267	2018-03-12T10:22:16	21.3493	-158.311	FK180310-1	121.01809854434215	0.42624718815921503	0.0165770135323714	2.151054280685021																	2.151054280685021	46.38208750543181
268	2018-03-12T10:25:16	21.3498	-158.3115	FK180310-1	121.22597788139328	0.42624718815921503	0.0165770135323714	2.1448968301625984																	2.1448968301625984	46.45814777250556
269	2018-03-12T10:28:17	21.3504	-158.3119	FK180310-1	120.86215640727268	0.4247920226760489	0.0164313951396544	2.137469105130166																	2.137469105130166	46.53676578275686
270	2018-03-12T10:31:17	21.351	-158.3125	FK180310-1	120.40829771744065	0.4274122741477111	0.0166942306093561	2.1493009903082734																	2.1493009903082734	46.62803777061134
271	2018-03-12T10:34:17	21.3515	-158.3131	FK180310-1	121.02224429462444	0.423916423984574	0.0163442458700983	2.1212073614532634																	2.1212073614532634	46.711509215372686
272	2018-03-12T10:37:17	21.351999999999997	-158.3135	FK180310-1	119.41656132399656	0.4247920226760489	0.0164313951396544	2.0912386016063933																	2.0912386016063933	46.78091878372675
273	2018-03-12T10:40:18	21.3526	-158.314	FK180310-1	117.23957465658121	0.4230459332169911	0.0162577645934162	2.0369615843952054																	2.0369615843952054	46.86546538641013
274	2018-03-12T10:43:18	21.3532	-158.3145	FK180310-1	118.69890465724222	0.421891974861681	0.0161435361659798	2.050220378101808																	2.050220378101808	46.95001185897648
275	2018-03-12T10:46:18	21.3539	-158.3149	FK180310-1	118.67884950334387	0.424499460262906	0.0164022760913355	2.0783361039012456																	2.0783361039012456	47.0382819283011
276	2018-03-12T10:49:18	21.3546	-158.3153	FK180310-1	119.82505730273589	0.424207594585505	0.0163732263898665	2.1033472051022843																	2.1033472051022843	47.12655190456554
277	2018-03-12T10:52:19	21.3553	-158.3157	FK180310-1	118.68785155372669	0.42217943348842896	0.0161719912196093	2.0538134971271567																	2.0538134971271567	47.214821787763796
278	2018-03-12T10:55:19	21.355999999999998	-158.3161	FK180310-1	117.28144009267142	0.421030195884	0.0160586872316821	2.021583609160262																	2.021583609160262	47.30309157789675
279	2018-03-12T10:58:19	21.3566	-158.3164	FK180310-1	118.09407169851951	0.421891974861681	0.0161435361659798	2.039413832385659																	2.039413832385659	47.37676840000654
280	2018-03-12T11:01:19	21.3571	-158.3168	FK180310-1	119.92828929177608	0.42017098650109	0.0159742362929829	2.053920054799608																	2.053920054799608	47.44617710608273
281	2018-03-12T11:04:20	21.3578	-158.3172	FK180310-1	120.98915702520205	0.421891974861681	0.0161435361659798	2.0900758504205803																	2.0900758504205803	47.534446656888704
282	2018-03-12T11:07:20	21.3583	-158.3175	FK180310-1	122.62901755542627	0.42131678738063	0.0160869022816644	2.1150315305672587																	2.1150315305672587	47.598205470982286
283	2018-03-12T11:10:20	21.3587	-158.3178	FK180310-1	121.60577635215151	0.4224675783304989	0.0162005142005575	2.1055424618235064																	2.1055424618235064	47.65251887385281
284	2018-03-12T11:13:20	21.3591	-158.3182	FK180310-1	121.088326551709	0.4224675783304989	0.0162005142005575	2.105483317567438																	2.105483317567438	47.713365284233674
285	2018-03-12T11:16:21	21.3595	-158.3185	FK180310-1	123.7113705673699	0.42017098650109	0.0159742362929829	2.1079809834166614																	2.1079809834166614	47.767678589857425
286	2018-03-12T11:19:21	21.3598	-158.3189	FK180310-1	123.90799728706727	0.418163222026139	0.0157780813589962	2.098760321500801																	2.098760321500801	47.82092202402857
287	2018-03-12T11:22:21	21.36	-158.3192	FK180310-1	126.75383192346123	0.42017098650109	0.0159742362929829	2.1757354705905216																	2.1757354705905216	47.859170522595605
288	2018-03-12T11:25:21	21.3601	-158.3195	FK180310-1	127.47176221554142	0.4207442869034079	0.0160305393756827	2.198666145656795																	2.198666145656795	47.892203850637856
289	2018-03-12T11:28:22	21.36	-158.3198	FK180310-1	127.87910117525476	0.41930968274539204	0.0158899013970448	2.1829822766413014																	2.1829822766413014	47.925237178677314
290	2018-03-12T11:31:22	21.3599	-158.3202	FK180310-1	127.12561925594015	0.4198832004323471	0.015946057606893	2.1827079366061515																	2.1827079366061515	47.968173602666674
291	2018-03-12T11:34:22	21.3599	-158.3206	FK180310-1	127.71839456475945	0.419023947866702	0.0158619235540355	2.17529688752743																	2.17529688752743	48.00964193651231
292	2018-03-12T11:37:22	21.3598	-158.3209	FK180310-1	127.29138196959292	0.415323285265125	0.0155030995766943	2.1320539865090584																	2.1320539865090584	48.0426753045266
293	2018-03-12T11:40:23	21.3599	-158.3213	FK180310-1	128.07688201469708	0.415323285265125	0.0155030995766943	2.132788781303391																	2.132788781303391	48.0856117558535
294	2018-03-12T11:43:23	21.3601	-158.3218	FK180310-1	128.11389742681766	0.41560517519825896	0.0155302523723597	2.133316951445498																	2.133316951445498	48.142025997728965
295	2018-03-12T11:46:23	21.3604	-158.3225	FK180310-1	126.94699785301266	0.4167375530246071	0.0156396684648211	2.1408082952055505																	2.1408082952055505	48.221910627623565
296	2018-03-12T11:49:23	21.3608	-158.32299999999995	FK180310-1	127.10361260744878	0.4136303443528061	0.0153405675039119	2.1047077283667703																	2.1047077283667703	48.29024454511347
297	2018-03-12T11:52:23	21.3612	-158.3236	FK180310-1	126.79530886863104	0.4127842703249329	0.0152597458738168	2.086150254267574																	2.086150254267574	48.36674116247954
298	2018-03-12T11:55:24	21.3616	-158.3242	FK180310-1	126.3271432379432	0.41194100739608397	0.0151794012108036	2.0668560758977383																	2.0668560758977383	48.44323764173637
299	2018-03-12T11:58:24	21.362	-158.3249	FK180310-1	125.91662991259331	0.413489593911532	0.0153270835156891	2.076098486562548																	2.076098486562548	48.528377805122894
300	2018-03-12T12:01:24	21.3624	-158.3254	FK180310-1	127.59069639549513	0.4157464566257511	0.0155438611794901	2.1429752073508803																	2.1429752073508803	48.596711293162315
301	2018-03-12T12:07:25	21.3611	-158.3239	FK180310-1	127.54526097095898	0.4099803905311479	0.0149937487132815	2.0684411526478																	2.0684411526478	48.80913354488803
302	2018-03-12T12:10:25	21.3597	-158.3229	FK180310-1	127.23106242830359	0.409142179571736	0.0149147539070167	2.0444279678775925																	2.0444279678775925	48.996309670736466
303	2018-03-12T12:13:25	21.3584	-158.3221	FK180310-1	128.37108239378193	0.411379437423719	0.015126114260371004	2.0955344017699287																	2.0955344017699287	49.16310355569209
304	2018-03-12T12:16:25	21.3571	-158.3213	FK180310-1	129.14820848631652	0.41109919497863895	0.015099558822828001	2.0975668323944627																	2.0975668323944627	49.329897806565725
305	2018-03-12T12:19:26	21.3559	-158.3206	FK180310-1	128.04092576759882	0.40970032042209403	0.0149673543029522	2.0650735050190963																	2.0650735050190963	49.48191867422236
306	2018-03-12T12:22:26	21.3549	-158.3198	FK180310-1	126.34487396880724	0.40637739933519496	0.0146561190089782	1.9926169968582463																	1.9926169968582463	49.620736576725605
307	2018-03-12T12:25:26	21.3539	-158.3191	FK180310-1	121.42962276510895	0.40390183671326796	0.0144269158620519	1.878817189319724																	1.878817189319724	49.753620874571
308	2018-03-12T12:28:26	21.3529	-158.3183	FK180310-1	121.27602132861124	0.4036275093312871	0.0144016207934269	1.871402838350044																	1.871402838350044	49.892439453371594
309	2018-03-12T12:31:27	21.3519	-158.3174	FK180310-1	122.73775306862557	0.4036275093312871	0.0144016207934269	1.8934705510567																	1.8934705510567	50.03769088322071
310	2018-03-12T12:34:27	21.3508	-158.3166	FK180310-1	124.69581350221412	0.40198710392924397	0.0142510477959401	1.9136544565905376																	1.9136544565905376	50.18558613185503
311	2018-03-12T12:37:27	21.3498	-158.3158	FK180310-1	128.13265838493595	0.40089418554154	0.0141513541712478	1.9481325030179053																	1.9481325030179053	50.324405758811935
312	2018-03-12T12:40:27	21.3487	-158.315	FK180310-1	129.15552754916544	0.39872696461787	0.0139548364516459	1.9383564037511123																	1.9383564037511123	50.472301673872174
313	2018-03-12T12:43:28	21.3478	-158.3141	FK180310-1	127.21725749576063	0.398186553268771	0.0139060835529042	1.9003285416897329																	1.9003285416897329	50.609210718610775
314	2018-03-12T12:46:28	21.3469	-158.3133	FK180310-1	127.44984534176687	0.397917312450588	0.013881794147495002	1.8990885388403																	1.8990885388403	50.73927524626478
315	2018-03-12T12:49:28	21.3459	-158.3125	FK180310-1	126.34253229604721	0.397110454308241	0.0138093476120368	1.874677311730774																	1.874677311730774	50.878096191683724
316	2018-03-12T12:52:28	21.345	-158.3117	FK180310-1	125.6592399416642	0.39737891850518503	0.0138334350506641	1.8678456735895763																	1.8678456735895763	51.00816140485389
317	2018-03-12T12:55:29	21.3441	-158.311	FK180310-1	126.4564760540219	0.3944339001377729	0.0135704880122012	1.842983269457972																	1.842983269457972	51.131873005438365
318	2018-03-12T12:58:29	21.3431	-158.3103	FK180310-1	125.80890002200428	0.394700491693147	0.0135941476737426	1.8358307242131549																	1.8358307242131549	51.264760223587764
319	2018-03-12T13:01:29	21.3421	-158.3096	FK180310-1	124.91392301842524	0.396038224331793	0.0137133401123187	1.839770401190167																	1.839770401190167	51.39764771207366
320	2018-03-12T13:04:29	21.3411	-158.3088	FK180310-1	125.54573992104851	0.396038224331793	0.0137133401123187	1.857679940547212																	1.857679940547212	51.53647027993054
321	2018-03-12T13:07:30	21.3401	-158.308	FK180310-1	125.70430819128795	0.3939026201739179	0.0135233375909851	1.830788141301992																	1.830788141301992	51.675293185756246
322	2018-03-12T13:10:30	21.3391	-158.3072	FK180310-1	124.72527857376012	0.39283663727549395	0.0134291548471417	1.8011348066636914																	1.8011348066636914	51.8141164295368
323	2018-03-12T13:13:30	21.3381	-158.3065	FK180310-1	124.00546190450581	0.39310279231561696	0.0134526472007868	1.7918402561240356																	1.7918402561240356	51.947004999252606
324	2018-03-12T13:16:30	21.3374	-158.3052	FK180310-1	123.82633186905657	0.39190916086847	0.0133475022608415	1.773271424552482																	1.773271424552482	52.10269969502594
325	2018-03-12T13:19:30	21.339000000000002	-158.3047	FK180310-1	123.52177311234705	0.39204127309723996	0.0133590997797991	1.7687594817811787																	1.7687594817811787	52.28819885308128
326	2018-03-12T13:22:31	21.3411	-158.3047	FK180310-1	125.27564058998772	0.390458113733128	0.0132203803700564	1.7783644093562416																	1.7783644093562416	52.52196476243515
327	2018-03-12T13:25:31	21.3418	-158.3049	FK180310-1	124.81677243255464	0.390458113733128	0.0132203803700564	1.7748022220138544																	1.7748022220138544	52.602598795549184
328	2018-03-12T13:28:31	21.3423	-158.3052	FK180310-1	124.19366161911032	0.39204127309723996	0.0133590997797991	1.782059018165033																	1.782059018165033	52.66635926587411
329	2018-03-12T13:31:31	21.3428	-158.3055	FK180310-1	124.90161960743966	0.39019412431283296	0.0131973320428271	1.7695027347843373																	1.7695027347843373	52.73011968445589
330	2018-03-12T13:34:32	21.3434	-158.3059	FK180310-1	121.68397290070305	0.39416794346868894	0.0135468846960108	1.773067869939252																	1.773067869939252	52.808738739283534
331	2018-03-12T13:37:32	21.344	-158.3062	FK180310-1	126.880734881379	0.391513453431219	0.0133127649428212	1.8181994517780056																	1.8181994517780056	52.88241669010254
332	2018-03-12T13:40:32	21.3446	-158.3065	FK180310-1	125.60634432493055	0.389405224675452	0.0131285712114734	1.7668487356174676																	1.7668487356174676	52.956094587186975
333	2018-03-12T13:43:32	21.3452	-158.3068	FK180310-1	124.03541334216068	0.390458113733128	0.0132203803700564	1.7582613696590323																	1.7582613696590323	53.02977243053471
334	2018-03-12T13:46:33	21.3463	-158.3073	FK180310-1	124.74448296099516	0.39019412431283296	0.0131973320428271	1.7698438177726268																	1.7698438177726268	53.16274287975325
335	2018-03-12T13:49:33	21.3476	-158.3078	FK180310-1	125.17055832331269	0.389930763581859	0.0131743386050594	1.7779011594471106																	1.7779011594471106	53.31646020076668
336	2018-03-12T13:52:33	21.348000000000006	-158.3081	FK180310-1	125.35383382911371	0.389405224675452	0.0131285712114734	1.7649141368304169																	1.7649141368304169	53.37077490401375
337	2018-03-12T13:55:33	21.3482	-158.3086	FK180310-1	124.38686607974394	0.389668030042985	0.0131513999260346	1.7646996401516768																	1.7646996401516768	53.42719301359308
338	2018-03-12T13:58:34	21.3483	-158.3091	FK180310-1	125.26119236196344	0.38836004213175396	0.0130378149782071	1.7542266796125272																	1.7542266796125272	53.48021426110837
339	2018-03-12T14:01:34	21.3484	-158.3096	FK180310-1	123.39655584504244	0.38862040398738795	0.0130604229536713	1.732789576268638																	1.732789576268638	53.5332354740485
340	2018-03-12T14:04:34	21.3485	-158.3101	FK180310-1	124.12844506245035	0.38849022305957104	0.0130491189659392	1.7320901650368594																	1.7320901650368594	53.58625665241601
341	2018-03-12T14:07:34	21.3486	-158.3106	FK180310-1	124.15880016429432	0.38783445544440703	0.0129924012915845	1.733639557217344																	1.733639557217344	53.63927779620509
342	2018-03-12T14:10:35	21.3488	-158.3112	FK180310-1	123.84748403983671	0.3909879846484381	0.0132666422173371	1.7695078313556778																	1.7695078313556778	53.7053489883213
343	2018-03-12T14:13:35	21.349	-158.3118	FK180310-1	124.12151064214571	0.389668030042985	0.0131513999260346	1.754741661878347																	1.754741661878347	53.77142010052422
344	2018-03-12T14:16:35	21.3491	-158.3124	FK180310-1	124.05393390032863	0.387572243035665	0.0129697564320635	1.730565038542314																	1.730565038542314	53.83461534597426
345	2018-03-12T14:19:35	21.3492	-158.3132	FK180310-1	126.71861699585881	0.38862040398738795	0.0130604229536713	1.7716898621231094																	1.7716898621231094	53.918301755010226
346	2018-03-12T14:22:36	21.3494	-158.3139	FK180310-1	124.70992997399357	0.389405224675452	0.0131285712114734	1.7556658022862188																	1.7556658022862188	53.994214641560276
347	2018-03-12T14:25:36	21.3496	-158.3146	FK180310-1	125.01383619039936	0.387572243035665	0.0129697564320635	1.7365440823913851																	1.7365440823913851	54.07012743344496
348	2018-03-12T14:28:36	21.3499	-158.3153	FK180310-1	125.37645336415865	0.3909879846484381	0.0132666422173371	1.7794278576015456																	1.7794278576015456	54.15001678717269
349	2018-03-12T14:31:36	21.3503	-158.316	FK180310-1	125.81931339013187	0.389142993773761	0.0131058009413163	1.7671298508675444																	1.7671298508675444	54.23516188951873
350	2018-03-12T14:34:37	21.3506	-158.3165	FK180310-1	126.2461726380968	0.389405224675452	0.0131285712114734	1.7793445258142744																	1.7793445258142744	54.29682623706081
351	2018-03-12T14:37:37	21.3509	-158.3171	FK180310-1	125.25254793601029	0.3909879846484381	0.0132666422173371	1.7931559226481588																	1.7931559226481588	54.36742984194441
352	2018-03-12T14:40:37	21.3511	-158.3176	FK180310-1	125.03214571620038	0.39019412431283296	0.0131973320428271	1.776372161784038																	1.776372161784038	54.42384700915708
353	2018-03-12T14:43:37	21.3513	-158.3183	FK180310-1	124.86437153186918	0.389668030042985	0.0131513999260346	1.7645788367830066																	1.7645788367830066	54.49975899632564
354	2018-03-12T14:46:38	21.3516	-158.3189	FK180310-1	124.22499473690027	0.389405224675452	0.0131285712114734	1.7523353077063213																	1.7523353077063213	54.57036233945402
355	2018-03-12T14:49:38	21.3519	-158.3196	FK180310-1	122.46840643217918	0.39204127309723996	0.0133590997797991	1.7602577516263205																	1.7602577516263205	54.65025079357003
356	2018-03-12T14:52:38	21.3523	-158.3203	FK180310-1	122.82817241399842	0.39177704863970003	0.0133359047418839	1.7628803332800556																	1.7628803332800556	54.73539505182419
357	2018-03-12T14:55:38	21.3526	-158.3209	FK180310-1	122.94218060624372	0.39204127309723996	0.0133590997797991	1.7616947413938568																	1.7616947413938568	54.80599802099982
358	2018-03-12T14:58:39	21.3529	-158.3214	FK180310-1	120.0313899560767	0.3939026201739179	0.0135233375909851	1.7436636541422177																	1.7436636541422177	54.86766168468729
359	2018-03-12T15:01:39	21.3531	-158.3221	FK180310-1	121.60019345354677	0.3907227333435371	0.0132434837177785	1.7298114090562549																	1.7298114090562549	54.94357281974075
360	2018-03-12T15:04:39	21.3532	-158.3227	FK180310-1	121.52382443953356	0.390458113733128	0.0132203803700564	1.7291767193594327																	1.7291767193594327	55.006766352302655
361	2018-03-12T15:07:39	21.3533	-158.3235	FK180310-1	121.53221740152004	0.39310279231561696	0.0134526472007868	1.7610791275745488																	1.7610791275745488	55.090450461816076
362	2018-03-12T15:10:40	21.3535	-158.3243	FK180310-1	122.19909592069416	0.39310279231561696	0.0134526472007868	1.768605222466231																	1.768605222466231	55.176326890501386
363	2018-03-12T15:13:40	21.3537	-158.325	FK180310-1	120.63285551258795	0.3952347684114661	0.013641644098379998	1.7769594269109144																	1.7769594269109144	55.25223774150147
364	2018-03-12T15:16:40	21.3537	-158.3257	FK180310-1	121.1045400152779	0.394967719650399	0.0136178638151414	1.774677256185049																	1.774677256185049	55.3248103964408
365	2018-03-12T15:19:40	21.3538	-158.3264	FK180310-1	121.86458103288255	0.3923061283059721	0.0133823501884317	1.7580316351660858																	1.7580316351660858	55.39823179398609
366	2018-03-12T15:22:41	21.3539	-158.3272	FK180310-1	121.91435599325621	0.39310279231561696	0.0134526472007868	1.7747322078445569																	1.7747322078445569	55.481915566948786
367	2018-03-12T15:25:41	21.354	-158.3279	FK180310-1	122.1809300366213	0.3923061283059721	0.0133823501884317	1.7630598923949894																	1.7630598923949894	55.555336866596924
368	2018-03-12T15:28:41	21.3541	-158.3287	FK180310-1	123.1645507439844	0.3933695827155779	0.0134761956348954	1.7878631878709952																	1.7878631878709952	55.639020527374065
369	2018-03-12T15:31:41	21.3542	-158.3293	FK180310-1	122.60346037235928	0.39177704863970003	0.0133359047418839	1.7560594418241509																	1.7560594418241509	55.70221364211103
370	2018-03-12T15:34:42	21.3542	-158.33	FK180310-1	123.89776928554727	0.39204127309723996	0.0133590997797991	1.788269561756689																	1.788269561756689	55.774786049444025
371	2018-03-12T15:37:42	21.3543	-158.3307	FK180310-1	122.48451626399955	0.3933695827155779	0.0134761956348954	1.7771078829112608																	1.7771078829112608	55.84820720224479
372	2018-03-12T15:40:42	21.3544	-158.3315	FK180310-1	124.50247101229986	0.3925711160821021	0.0134057184404048	1.796408278990416																	1.796408278990416	55.9318906947417
373	2018-03-12T15:43:42	21.3546	-158.3322	FK180310-1	121.30534525479666	0.3933695827155779	0.0134761956348954	1.760218836178998																	1.760218836178998	56.00780111964775
374	2018-03-12T15:46:43	21.3549	-158.3329	FK180310-1	123.46213464507109	0.3909879846484381	0.0132666422173371	1.758970308783988																	1.758970308783988	56.087688224199816
375	2018-03-12T15:49:43	21.3551	-158.3337	FK180310-1	122.41256709782736	0.389668030042985	0.0131513999260346	1.7331163104117209																	1.7331163104117209	56.17356377830365
376	2018-03-12T15:52:43	21.3552	-158.3344	FK180310-1	120.9391278657593	0.39310279231561696	0.0134526472007868	1.7509739553198376																	1.7509739553198376	56.246984490550574
377	2018-03-12T15:55:43	21.3552	-158.3352	FK180310-1	122.37321439987105	0.389142993773761	0.0131058009413163	1.7262112616684195																	1.7262112616684195	56.32992381866613
378	2018-03-12T15:58:44	21.3552	-158.336	FK180310-1	122.27126101340193	0.389142993773761	0.0131058009413163	1.7236949188060595																	1.7236949188060595	56.41286314678462
379	2018-03-12T16:01:44	21.3553	-158.3369	FK180310-1	123.5522768847316	0.3909879846484381	0.0132666422173371	1.7630129703654374																	1.7630129703654374	56.5068315325633
380	2018-03-12T16:04:44	21.3554	-158.3378	FK180310-1	122.91429639476164	0.3909879846484381	0.0132666422173371	1.7470786576615398																	1.7470786576615398	56.600799855113365
381	2018-03-12T16:13:45	21.3557	-158.3405	FK180310-1	124.06584590875742	0.389405224675452	0.0131285712114734	1.7592288327458816																	1.7592288327458816	56.88270444341571
382	2018-03-12T16:16:45	21.3558	-158.3413	FK180310-1	122.87372046707836	0.389142993773761	0.0131058009413163	1.7319070867840285																	1.7319070867840285	56.9663871505752
383	2018-03-12T16:19:45	21.355999999999998	-158.3421	FK180310-1	134.3798630181603	0.389668030042985	0.0131513999260346	1.897194024434574																	1.897194024434574	57.05226221269988
384	2018-03-12T16:22:46	21.3562	-158.3429	FK180310-1	123.47012356300205	0.389668030042985	0.0131513999260346	1.7500207439829565																	1.7500207439829565	57.13813716549308
385	2018-03-12T16:25:46	21.3564	-158.3437	FK180310-1	123.80377900872575	0.391513453431219	0.0133127649428212	1.7652972408083316																	1.7652972408083316	57.22401200895678
386	2018-03-12T16:28:46	21.3568	-158.3445	FK180310-1	123.25544528339931	0.3939026201739179	0.0135233375909851	1.7899905417930937																	1.7899905417930937	57.31814723177217
387	2018-03-12T16:31:46	21.3572	-158.3451	FK180310-1	124.15442972089892	0.39019412431283296	0.0131973320428271	1.7615739695067794																	1.7615739695067794	57.3946452300494
388	2018-03-12T16:34:47	21.3581	-158.3459	FK180310-1	123.662687735095	0.389930763581859	0.0131743386050594	1.7530511150330124																	1.7530511150330124	57.524706040565604
389	2018-03-12T16:37:47	21.3601	-158.347	FK180310-1	126.24444397098931	0.3909879846484381	0.0132666422173371	1.809367679387628																	1.809367679387628	57.77484755155228
390	2018-03-12T16:40:47	21.3606	-158.3448	FK180310-1	128.05562146453602	0.39177704863970003	0.0133359047418839	1.831806768420421																	1.831806768420421	58.0096158237714
391	2018-03-12T16:43:47	21.3596	-158.3434	FK180310-1	125.8457388415927	0.388881387373489	0.0130830848984296	1.7687474578474736																	1.7687474578474736	58.19252787200249
392	2018-03-12T16:46:48	21.3587	-158.3424	FK180310-1	127.02444030060036	0.38862040398738795	0.0130604229536713	1.7841883315696276																	1.7841883315696276	58.33669743988353
393	2018-03-12T16:52:48	21.3573	-158.3408	FK180310-1	123.97486504137035	0.389405224675452	0.0131285712114734	1.7564060153862024																	1.7564060153862024	58.564297990235005
394	2018-03-12T16:55:48	21.3567	-158.3403	FK180310-1	123.2270671389481	0.38836004213175396	0.0130378149782071	1.7283775424811647																	1.7283775424811647	58.648843573567284
395	2018-03-12T16:58:48	21.3564	-158.3398	FK180310-1	124.95612907030687	0.38862040398738795	0.0130604229536713	1.7592415397109864																	1.7592415397109864	58.710506107256386
396	2018-03-12T17:01:49	21.3563	-158.3378	FK180310-1	122.57698342238017	0.3865263994224051	0.0128796456248756	1.7033620053679281																	1.7033620053679281	58.918151396337144
397	2018-03-12T17:04:49	21.3564	-158.3349	FK180310-1	120.5505692338927	0.38731065508429996	0.0129471655011482	1.681726327122376																	1.681726327122376	59.219010107238006
398	2018-03-12T17:07:49	21.3567	-158.3318	FK180310-1	117.01496481684372	0.38600501761981504	0.0128348643827073	1.6233802089866758																	1.6233802089866758	59.5421274188011
399	2018-03-12T17:10:49	21.3563	-158.3289	FK180310-1	116.29438920577576	0.3862653977340829	0.0128572283104373	1.6092071656842155																	1.6092071656842155	59.846059160088224
400	2018-03-12T17:13:50	21.3557	-158.3259	FK180310-1	116.93724990304077	0.385485028417554	0.0127902706709207	1.6064584356726088																	1.6064584356726088	60.16417056496829
401	2018-03-12T17:16:50	21.355	-158.32299999999995	FK180310-1	117.55214815488097	0.385485028417554	0.0127902706709207	1.618494555749037																	1.618494555749037	60.474758903579136
402	2018-03-12T17:19:50	21.3541	-158.3203	FK180310-1	119.283589076984	0.3865263994224051	0.0128796456248756	1.6567711656608075																	1.6567711656608075	60.77206874856142
403	2018-03-12T17:22:50	21.3531	-158.3182	FK180310-1	117.8806707851882	0.3857452575993249	0.0128125537145454	1.6312539919886424																	1.6312539919886424	61.0165941533253
404	2018-03-12T17:25:51	21.3522	-158.3161	FK180310-1	118.64612803487528	0.388097293801218	0.0130151002084483	1.6596347696414009																	1.6596347696414009	61.25625830112135
405	2018-03-12T17:28:51	21.3514	-158.314	FK180310-1	121.05806265335421	0.388881387373489	0.0130830848984296	1.7015536609465085																	1.7015536609465085	61.491487761717046
406	2018-03-12T17:31:51	21.3505	-158.3119	FK180310-1	118.92466989637651	0.388097293801218	0.0130151002084483	1.6724123585599109																	1.6724123585599109	61.73115420362726
407	2018-03-12T17:34:51	21.3495	-158.3097	FK180310-1	119.66217735313637	0.3909879846484381	0.0132666422173371	1.7095074870956608																	1.7095074870956608	61.98495946901792
408	2018-03-12T17:37:52	21.3486	-158.3076	FK180310-1	121.13391125405134	0.38862040398738795	0.0130604229536713	1.7045097538239689																	1.7045097538239689	62.22462847473736
409	2018-03-12T17:40:52	21.3476	-158.3054	FK180310-1	119.47282104767248	0.38836004213175396	0.0130378149782071	1.6841761647925098																	1.6841761647925098	62.47843639707904
410	2018-03-12T17:43:52	21.3466	-158.3032	FK180310-1	119.11116038090677	0.38836004213175396	0.0130378149782071	1.6813438839730055																	1.6813438839730055	62.732245717725476
411	2018-03-12T17:46:52	21.3457	-158.30100000000004	FK180310-1	120.17846786785488	0.3909879846484381	0.0132666422173371	1.7249125592938233																	1.7249125592938233	62.98137512419021
412	2018-03-12T17:49:53	21.3447	-158.2988	FK180310-1	121.17495397627646	0.391513453431219	0.0133127649428212	1.741984763461496																	1.741984763461496	63.235187101459026
413	2018-03-12T17:52:53	21.3438	-158.2966	FK180310-1	120.82762104981985	0.3923061283059721	0.0133823501884317	1.7527620586590542																	1.7527620586590542	63.48431921435045
414	2018-03-12T17:55:53	21.3428	-158.2944	FK180310-1	122.18449774205862	0.3925711160821021	0.0134057184404048	1.7828427001381864																	1.7828427001381864	63.73813384801489
415	2018-03-12T17:58:53	21.3418	-158.2924	FK180310-1	120.00009705529007	0.3925711160821021	0.0134057184404048	1.7434374773462908																	1.7434374773462908	63.97348972808232
416	2018-03-12T18:01:54	21.3401	-158.2921	FK180310-1	122.20299705476192	0.3944339001377729	0.0135704880122012	1.7951756379432164																	1.7951756379432164	64.1652681505825
417	2018-03-12T18:04:54	21.338	-158.2919	FK180310-1	124.11318304568287	0.39576976686926596	0.0136893844359856	1.8324520541322769																	1.8324520541322769	64.39995204089429
418	2018-03-12T18:07:54	21.3359	-158.2918	FK180310-1	122.39508115283795	0.3944339001377729	0.0135704880122012	1.801424264812586																	1.801424264812586	64.63394778968828
419	2018-03-12T18:10:54	21.3339	-158.2917	FK180310-1	122.30944757197176	0.39630732265045204	0.0137373529751496	1.8255224072666043																	1.8255224072666043	64.85682331507897
420	2018-03-12T18:13:55	21.3319	-158.2915	FK180310-1	120.70118283759031	0.39283663727549395	0.0134291548471417	1.7511184554403931																	1.7511184554403931	65.08042128195784
421	2018-03-12T18:16:55	21.3298	-158.2913	FK180310-1	118.93645350556824	0.3936370099920939	0.0134998002833415	1.7368353597298272																	1.7368353597298272	65.31510527470451
422	2018-03-12T18:19:55	21.3278	-158.2911	FK180310-1	119.04972105689168	0.39630732265045204	0.0137373529751496	1.7708625384644028																	1.7708625384644028	65.5387032953319
423	2018-03-12T18:22:55	21.3258	-158.2916	FK180310-1	117.20408290897748	0.398186553268771	0.0139060835529042	1.7598817934013362																	1.7598817934013362	65.76729487564161
424	2018-03-12T18:25:55	21.3251	-158.2927	FK180310-1	117.8711821573601	0.39204127309723996	0.0133590997797991	1.7104848096890397																	1.7104848096890397	65.9054346316462
425	2018-03-12T18:28:56	21.3262	-158.2939	FK180310-1	117.615500902828	0.394967719650399	0.0136178638151414	1.7253866573290026																	1.7253866573290026	66.08001282915191
426	2018-03-12T18:31:56	21.3272	-158.2948	FK180310-1	118.49820868660372	0.3936370099920939	0.0134998002833415	1.7278987741273983																	1.7278987741273983	66.22527476441961
427	2018-03-12T18:34:56	21.3283	-158.2961	FK180310-1	119.17375522986107	0.3955019487366769	0.0136654858099611	1.7637923528974713																	1.7637923528974713	66.40738789673732
428	2018-03-12T18:37:56	21.3294	-158.2976	FK180310-1	118.4831444553718	0.39630732265045204	0.0137373529751496	1.7572680526432911																	1.7572680526432911	66.60534281516743
429	2018-03-12T18:40:57	21.3305	-158.299	FK180310-1	119.00798237140316	0.397917312450588	0.013881794147495002	1.7883275066206448																	1.7883275066206448	66.79525778881154
430	2018-03-12T18:43:57	21.3312	-158.2997	FK180310-1	118.57568350760694	0.398186553268771	0.0139060835529042	1.789184660038759																	1.789184660038759	66.90174847056005
431	2018-03-12T18:49:57	21.3321	-158.3001	FK180310-1	117.96097742515272	0.40089418554154	0.0141513541712478	1.8099197164065133																	1.8099197164065133	67.01018000589715
432	2018-03-12T19:01:58	21.3353	-158.3017	FK180310-1	145.14025864819288	0.41419536370141996	0.0153946967426796	2.398259742226577																	2.398259742226577	67.40313385243155
433	2018-03-12T19:04:59	21.3365	-158.3018	FK180310-1	142.86398730692187	0.4127842703249329	0.0152597458738168	2.3482193868766084																	2.3482193868766084	67.53711619022869
434	2018-03-12T19:07:59	21.3376	-158.3017	FK180310-1	133.78493162771682	0.412221425098996	0.0152061189343896	2.19637802965764																	2.19637802965764	67.66000321524919
435	2018-03-12T19:10:59	21.3386	-158.3011	FK180310-1	141.43010667873875	0.409420917298431	0.0149410227507627	2.274871962823376																	2.274871962823376	67.78752497334018
436	2018-03-12T19:13:59	21.3399	-158.3004	FK180310-1	141.88984771933244	0.404728754328205	0.0145031639480651	2.2252354647645545																	2.2252354647645545	67.94941832706147
437	2018-03-12T19:17:00	21.3412	-158.2995	FK180310-1	142.3132630609893	0.4088639282297029	0.0148885802623487	2.2829542386152872																	2.2829542386152872	68.12160868156124
438	2018-03-12T19:20:00	21.3421	-158.2983	FK180310-1	140.73995081326572	0.4099803905311479	0.0149937487132815	2.2742157006588086																	2.2742157006588086	68.28135088402378
439	2018-03-12T19:23:00	21.3432	-158.297	FK180310-1	140.57512826303105	0.405276587568596	0.0145539444212138	2.209596429882216																	2.209596429882216	68.46345388181382
440	2018-03-12T19:26:00	21.3445	-158.2962	FK180310-1	137.5303345199645	0.4036275093312871	0.0144016207934269	2.13657921512925																	2.13657921512925	68.63025204402088
441	2018-03-12T19:29:01	21.3458	-158.2955	FK180310-1	131.02249212384913	0.4125025122092801	0.0152329004379759	2.1573940649589107																	2.1573940649589107	68.79214408857307
442	2018-03-12T19:32:01	21.3472	-158.2948	FK180310-1	139.39134973543963	0.4088639282297029	0.0148885802623487	2.2485387069686253																	2.2485387069686253	68.96405872200748
443	2018-03-12T19:35:01	21.348000000000006	-158.2945	FK180310-1	137.35024714630723	0.4083087401835621	0.0148365433975644	2.195170511376576																	2.195170511376576	69.05838797535397
444	2018-03-12T19:38:01	21.3488	-158.2948	FK180310-1	136.61052159099665	0.40748037802528203	0.0147589378188921	2.1674831437536497																	2.1674831437536497	69.15271717272918
445	2018-03-12T19:41:02	21.3501	-158.2951	FK180310-1	126.589820583463	0.40970032042209403	0.0149673543029522	2.0474369016389926																	2.0474369016389926	69.30073424990603
446	2018-03-12T19:44:02	21.3502	-158.2952	FK180310-1	129.36451320041607	0.404728754328205	0.0145031639480651	2.0248495109610416																	2.0248495109610416	69.31594627439681
447	2018-03-12T19:47:02	21.3494	-158.2943	FK180310-1	125.49501067928215	0.4099803905311479	0.0149937487132815	2.037158156327986																	2.037158156327986	69.4449321184304
448	2018-03-12T19:50:02	21.3494	-158.2929	FK180310-1	131.6775443485716	0.40171311170820295	0.014226044676731001	2.014941737174354																	2.014941737174354	69.59008168667626
449	2018-03-12T19:53:03	21.3505	-158.2933	FK180310-1	133.26818707073724	0.402259152821321	0.0142759960684905	2.053936334889044																	2.053936334889044	69.71936264906802
450	2018-03-12T19:56:03	21.3521	-158.2933	FK180310-1	128.96637840335706	0.40637739933519496	0.0146561190089782	2.0631259654433416																	2.0631259654433416	69.89747000857551
451	2018-03-12T19:59:03	21.3529	-158.2926	FK180310-1	132.14469609284083	0.4058267696887979	0.0146049534013377	2.088474785612469																	2.088474785612469	70.01235009550392
452	2018-03-12T20:02:03	21.3532	-158.2924	FK180310-1	128.25644111326463	0.4088639282297029	0.0148885802623487	2.069178608095778																	2.069178608095778	70.05165888047867
453	2018-03-12T20:05:04	21.3534	-158.2921	FK180310-1	132.27912185153508	0.415323285265125	0.0155030995766943	2.2237768848147406																	2.2237768848147406	70.08990851818564
454	2018-03-12T20:08:04	21.3537	-158.2908	FK180310-1	135.4035962283923	0.40970032042209403	0.0149673543029522	2.201680942596236																	2.201680942596236	70.22876212438761
455	2018-03-12T20:11:04	21.3542	-158.2896	FK180310-1	133.9194020152042	0.411660348857799	0.0151527330905083	2.2203618609657862																	2.2203618609657862	70.36505495453973
456	2018-03-12T20:14:04	21.3543	-158.2894	FK180310-1	135.0399403564495	0.4136303443528061	0.0153405675039119	2.2548929642377797																	2.2548929642377797	70.38858905321561
457	2018-03-12T20:17:05	21.3541	-158.2893	FK180310-1	136.4216800441386	0.4127842703249329	0.0152597458738168	2.2685295965747705																	2.2685295965747705	70.41314805663818
458	2018-03-12T20:20:05	21.3537	-158.2895	FK180310-1	132.9708515831237	0.41334884347025797	0.0153135995274663	2.2146317984545125																	2.2146317984545125	70.46226608140219
459	2018-03-12T20:23:05	21.354	-158.2886	FK180310-1	135.48843727397286	0.4099803905311479	0.0149937487132815	2.2091669392878472																	2.2091669392878472	70.56136978269444
460	2018-03-12T20:26:05	21.3558	-158.2877	FK180310-1	135.1874174811408	0.409142179571736	0.0149147539070167	2.1962655444269745																	2.1962655444269745	70.78240062534519
461	2018-03-12T20:29:06	21.3569	-158.2878	FK180310-1	134.7784471196393	0.40970032042209403	0.0149673543029522	2.1908539923094064																	2.1908539923094064	70.9052875352067
462	2018-03-12T20:32:06	21.3565	-158.2876	FK180310-1	128.47443240587128	0.41588773805324303	0.0155574699866205	2.167281802700644																	2.167281802700644	70.95440539271995
463	2018-03-12T20:35:06	21.3568	-158.2876	FK180310-1	131.13419512205365	0.41702197718344397	0.0156672150617313	2.233515139470036																	2.233515139470036	70.98780052262754
464	2018-03-12T20:38:06	21.3572	-158.2875	FK180310-1	134.3171008974287	0.4125025122092801	0.0152329004379759	2.2175406799004147																	2.2175406799004147	71.03351835441795
465	2018-03-12T20:41:06	21.3576	-158.2874	FK180310-1	130.4598722077638	0.41759254227541	0.0157225077381068	2.230689873139339																	2.230689873139339	71.07923617979081
466	2018-03-12T20:44:07	21.3578	-158.2873	FK180310-1	129.99286573339572	0.41560517519825896	0.0155302523723597	2.193621406876418																	2.193621406876418	71.10379507867903
467	2018-03-12T20:47:07	21.3581	-158.2872	FK180310-1	132.84856357717598	0.41391251722847	0.0153675998577562	2.2095272341224423																	2.2095272341224423	71.13876240602836
468	2018-03-12T20:50:07	21.3588	-158.287	FK180310-1	126.95336761821235	0.41759254227541	0.0157225077381068	2.1655354699891682																	2.1655354699891682	71.21939582070682
469	2018-03-12T20:53:07	21.3592	-158.2869	FK180310-1	128.0840456653695	0.42131678738063	0.0160869022816644	2.233915562591517																	2.233915562591517	71.26511362040694
470	2018-03-12T20:56:08	21.3594	-158.2868	FK180310-1	132.7468602231389	0.4161707351574229	0.0155847719209669	2.2437244371119327																	2.2437244371119327	71.28967247150327
471	2018-03-12T20:59:08	21.3595	-158.2868	FK180310-1	132.4041093320159	0.41873662965888503	0.0158339206249885	2.286527469018927																	2.286527469018927	71.30080418147246
472	2018-03-12T21:02:08	21.3596	-158.2869	FK180310-1	133.2909909273092	0.41560517519825896	0.0155302523723597	2.253159418090235																	2.253159418090235	71.31601575272128
473	2018-03-12T21:05:08	21.36	-158.287	FK180310-1	132.55130053498385	0.416453806220305	0.0156121874699766	2.2490520565672747																	2.2490520565672747	71.36173353958405
474	2018-03-12T21:08:09	21.3608	-158.2873	FK180310-1	127.49944341227881	0.421604063022587	0.0161151846860337	2.250344184427815																	2.250344184427815	71.45606189719956
475	2018-03-12T21:11:09	21.3615	-158.2881	FK180310-1	132.6632966543712	0.421891974861681	0.0161435361659798	2.3359827794010766																	2.3359827794010766	71.56986087277416
476	2018-03-12T21:14:09	21.3613	-158.2895	FK180310-1	132.701112476363	0.42217943348842896	0.0161719912196093	2.344600724528812																	2.344600724528812	71.71669617749457
477	2018-03-12T21:17:09	21.3584	-158.2906	FK180310-1	124.97191621071244	0.428587833679262	0.0168129816468414	2.283454362198826																	2.283454362198826	72.05906606920016
478	2018-03-12T21:20:10	21.3552	-158.2917	FK180310-1	132.66867189242896	0.42595481063903	0.0165477533463958	2.3741601996132817																	2.3741601996132817	72.43309029718962
479	2018-03-12T21:23:10	21.3522	-158.2927	FK180310-1	136.80243799661082	0.421891974861681	0.0161435361659798	2.4132698257638125																	2.4132698257638125	72.78276446219847
480	2018-03-12T21:26:10	21.3493	-158.2936	FK180310-1	138.21141518162818	0.42362594680479204	0.0163153343672749	2.444962320582832																	2.444962320582832	73.11879893116439
481	2018-03-12T21:29:10	21.3461	-158.2946	FK180310-1	134.3749035229543	0.421891974861681	0.0161435361659798	2.359887275720101																	2.359887275720101	73.48979536994689
482	2018-03-12T21:32:11	21.343000000000004	-158.2956	FK180310-1	134.45359756823444	0.42045905881344603	0.0160024585536442	2.341669302828546																	2.341669302828546	73.8501176931691
483	2018-03-12T21:35:11	21.3398	-158.2965	FK180310-1	133.71262758583535	0.41930968274539204	0.0158899013970448	2.3025580596310866																	2.3025580596310866	74.21835228399982
484	2018-03-12T21:38:11	21.3367	-158.2975	FK180310-1	130.08402617911645	0.42362594680479204	0.0163153343672749	2.295679912711514																	2.295679912711514	74.57867588899323
485	2018-03-12T21:41:11	21.3335	-158.2985	FK180310-1	131.96666533996537	0.423336146549391	0.0162864923307983	2.3280180318787047																	2.3280180318787047	74.9496748175557
486	2018-03-12T21:44:11	21.3304	-158.2995	FK180310-1	127.73780144937288	0.4247920226760489	0.0164313951396544	2.2741164609785582																	2.2741164609785582	75.30999970400966
487	2018-03-12T21:47:12	21.329	-158.3013	FK180310-1	129.30816072795326	0.4247920226760489	0.0164313951396544	2.3133532687038083																	2.3133532687038083	75.55315406174608
488	2018-03-12T21:50:12	21.3297	-158.3044	FK180310-1	133.12719953641871	0.421891974861681	0.0161435361659798	2.3308899088389974																	2.3308899088389974	75.8839103513573
489	2018-03-12T21:53:12	21.3307	-158.3076	FK180310-1	130.60866651641422	0.42888344302722997	0.0168428899442839	2.3929144153236765																	2.3929144153236765	76.23389884759438
490	2018-03-12T21:56:12	21.3317	-158.3107	FK180310-1	134.52647931560008	0.424207594585505	0.0163732263898665	2.398581431462434																	2.398581431462434	76.57407054078634
491	2018-03-12T21:59:13	21.3329	-158.3144	FK180310-1	133.59919599969723	0.42275641102600997	0.0162291052709792	2.362980136329272																	2.362980136329272	76.9803147809427
492	2018-03-12T22:05:13	21.3401	-158.3201	FK180310-1	130.13402548458436	0.42770520361048997	0.0167237061939385	2.363010968455128																	2.363010968455128	77.97614487364085
493	2018-03-12T22:08:13	21.3444	-158.3213	FK180310-1	129.11346808048592	0.432128781992404	0.0171736221666839	2.4191858993604853																	2.4191858993604853	78.47071449051757
494	2018-03-12T22:11:14	21.3463	-158.3206	FK180310-1	128.97936407995485	0.434212175566483	0.0173881279894692	2.444791142618789																	2.444791142618789	78.69432283864322
495	2018-03-12T22:14:14	21.3479	-158.3198	FK180310-1	133.7805104924542	0.4345102049608871	0.0174189470224148	2.5427116440593456																	2.5427116440593456	78.89079656211655
496	2018-03-12T22:17:14	21.3494	-158.3191	FK180310-1	136.87014446271124	0.43183148969306795	0.0171432135341921	2.5666589099917165																	2.5666589099917165	79.07286254116659
497	2018-03-12T22:20:14	21.3507	-158.3185	FK180310-1	133.7492744231759	0.431534905393671	0.0171128773196877	2.480654451408832																	2.480654451408832	79.23037857424617
498	2018-03-12T22:23:15	21.3525	-158.3198	FK180310-1	134.35658802590478	0.431534905393671	0.0171128773196877	2.521835655875446																	2.521835655875446	79.47186153823668
499	2018-03-12T22:26:15	21.3542	-158.3221	FK180310-1	133.74132004764243	0.4327223501130581	0.0172346226506808	2.514969081436609																	2.514969081436609	79.77628153519244
500	2018-03-12T22:29:15	21.3558	-158.3245	FK180310-1	131.79537152077148	0.4345102049608871	0.0174189470224148	2.4986435188373584																	2.4986435188373584	80.08227628978523
501	2018-03-12T22:32:15	21.3565	-158.3254	FK180310-1	131.86736938378044	0.43630739409467695	0.0176054149555397	2.5208747957193007																	2.5208747957193007	80.20384054847456
502	2018-03-12T22:35:16	21.3568	-158.3257	FK180310-1	129.06335931386835	0.44144088599132597	0.0181447739317438	2.5452992623758197																	2.5452992623758197	80.2494756817668
503	2018-03-12T22:38:16	21.3575	-158.3271	FK180310-1	135.61639614715878	0.44144088599132597	0.0181447739317438	2.6703833649317605																	2.6703833649317605	80.41421184168891
504	2018-03-12T22:47:17	21.3548	-158.3258	FK180310-1	120.41532095064372	0.46398459847734397	0.0206329413151268	2.6888786805065616																	2.6888786805065616	80.7436028790674
505	2018-03-12T22:50:17	21.3546	-158.325	FK180310-1	117.74910665180457	0.46853150825865997	0.0211586438748711	2.681888352227043																	2.681888352227043	80.82947859715996
506	2018-03-12T22:53:17	21.3542	-158.3238	FK180310-1	119.52999727711813	0.4714730902499221	0.0215030261525291	2.773410455844118																	2.773410455844118	80.96161642593731
507	2018-03-12T22:56:17	21.3553	-158.3231	FK180310-1	116.05178571054108	0.472129870882292	0.0215804516964824	2.6892186473310846																	2.6892186473310846	81.10395554831655
508	2018-03-12T22:59:18	21.3552	-158.3227	FK180310-1	115.94010557355939	0.4714730902499221	0.0215030261525291	2.692950464314529																	2.692950464314529	81.14689325704042
509	2018-03-12T23:02:18	21.355	-158.3223	FK180310-1	116.03955212793578	0.481116658249959	0.0226561216942668	2.8202229846251337																	2.8202229846251337	81.19396124245971
510	2018-03-12T23:05:18	21.3558	-158.3226	FK180310-1	114.49194675230845	0.47643288970822795	0.0220915114328239	2.7040022892482427																	2.7040022892482427	81.28828995002183
511	2018-03-12T23:08:18	21.3572	-158.3228	FK180310-1	114.3757676714718	0.4767652849823429	0.0221313436042074	2.7125843822406708																	2.7125843822406708	81.4455071854998
512	2018-03-12T23:11:19	21.3585	-158.3228	FK180310-1	115.8840135610082	0.47977020751389504	0.0224929769924455	2.791540398556987																	2.791540398556987	81.59021941509971
513	2018-03-12T23:14:19	21.3593	-158.3229	FK180310-1	115.8231352849478	0.47311942834923	0.0216972875832452	2.6923991600204884																	2.6923991600204884	81.67987450845423
514	2018-03-12T23:17:19	21.3601	-158.3227	FK180310-1	113.83210439460623	0.47081770998527295	0.0214260169873753	2.61111628446979																	2.61111628446979	81.77131008538906
515	2018-03-12T23:20:19	21.3605	-158.3227	FK180310-1	113.50456252029691	0.47876588263494996	0.0223717356911265	2.7176947890894847																	2.7176947890894847	81.81583692526584
516	2018-03-12T23:23:20	21.3609	-158.3226	FK180310-1	114.92736524502622	0.48688071996737	0.0233631928327215	2.8701482168287007																	2.8701482168287007	81.86155469768696
517	2018-03-12T23:26:20	21.3612	-158.3225	FK180310-1	115.36039571009366	0.481116658249959	0.0226561216942668	2.8021818176781075																	2.8021818176781075	81.89652196000044
518	2018-03-12T23:29:20	21.3615	-158.3222	FK180310-1	113.60555109851177	0.47311942834923	0.0216972875832452	2.6441282335861658																	2.6441282335861658	81.94215641331212
519	2018-03-12T23:32:20	21.3631	-158.3209	FK180310-1	110.704628034937	0.46853150825865997	0.0211586438748711	2.5024747951876143																	2.5024747951876143	82.16550625385992
520	2018-03-12T23:35:21	21.3643	-158.3207	FK180310-1	109.82096833564822	0.469185089682389	0.0212348570516482	2.4964669379275914																	2.4964669379275914	82.30068627679017
521	2018-03-12T23:38:21	21.3675	-158.3195	FK180310-1	110.14342239882248	0.46853150825865997	0.0211586438748711	2.505865948150884																	2.505865948150884	82.67799816717499
522	2018-03-12T23:41:21	21.3663	-158.319	FK180310-1	110.27227969406059	0.47311942834923	0.0216972875832452	2.5642698258716283																	2.5642698258716283	82.82128253099212
523	2018-03-12T23:44:21	21.3642	-158.3195	FK180310-1	110.15290424911993	0.47776723930896603	0.0222514115460957	2.620515095276817																	2.620515095276817	83.06072608300916
524	2018-03-12T23:47:22	21.3639	-158.3195	FK180310-1	111.21426328206287	0.48145326362900304	0.0226971245005535	2.687678547855819																	2.687678547855819	83.09412121291673
525	2018-03-12T23:50:22	21.3641	-158.3197	FK180310-1	113.19205158937493	0.4844980267659501	0.0230692346616226	2.7951933409351133																	2.7951933409351133	83.12454392615929
526	2018-03-12T23:53:22	21.3636	-158.3199	FK180310-1	110.50052107744976	0.4855180413804221	0.0231948507662744	2.7277806751152367																	2.7277806751152367	83.18393884736463
527	2018-03-12T23:56:22	21.363000000000003	-158.32	FK180310-1	112.83860171575908	0.48212888691759204	0.0227794239899542	2.743591776607882																	2.743591776607882	83.2515288631717
528	2018-03-13T00:00:02	21.362	-158.3196	FK180310-1	111.7227399617843	0.4824679086680929	0.0228207211409453	2.7169758577424368																	2.7169758577424368	83.37031883899573
529	2018-03-13T00:03:02	21.3602	-158.3189	FK180310-1	110.88994236293208	0.481116658249959	0.0226561216942668	2.6853335242824703																	2.6853335242824703	83.58342610667107
530	2018-03-13T00:06:02	21.358	-158.3178	FK180310-1	110.66771296328018	0.48415849385126203	0.0230275962108962	2.7073081848894467																	2.7073081848894467	83.85357353444547
531	2018-03-13T00:09:02	21.3556	-158.3167	FK180310-1	110.45907479038023	0.48212888691759204	0.0227794239899542	2.6850388508605265																	2.6850388508605265	84.14405626711664
532	2018-03-13T00:12:03	21.3533	-158.3157	FK180310-1	112.48755085573073	0.481116658249959	0.0226561216942668	2.717483103016644																	2.717483103016644	84.4202798341053
533	2018-03-13T00:15:03	21.35	-158.3142	FK180310-1	110.93544397100064	0.478432217139048	0.0223315325290495	2.6434544737076497																	2.6434544737076497	84.81918874147304
534	2018-03-13T00:18:03	21.3459	-158.3126	FK180310-1	109.00251886501259	0.4767652849823429	0.0221313436042074	2.57181483639672																	2.57181483639672	85.30480125176824
535	2018-03-13T00:21:03	21.3419	-158.3108	FK180310-1	108.97208709327008	0.47977020751389504	0.0224929769924455	2.5994642748913552																	2.5994642748913552	85.78759925366167
536	2018-03-13T00:24:04	21.3378	-158.3091	FK180310-1	109.20459125692894	0.47643288970822795	0.0220915114328239	2.5620987053599698																	2.5620987053599698	86.2768540369873
537	2018-03-13T00:27:04	21.3339	-158.3067	FK180310-1	108.34062284598257	0.47876588263494996	0.0223717356911265	2.586330356091074																	2.586330356091074	86.77725527406757
538	2018-03-13T00:30:04	21.3302	-158.3032	FK180310-1	109.20792544422986	0.47910034465026097	0.022412034825365003	2.6098722105396908																	2.6098722105396908	87.32620721478197
539	2018-03-13T00:33:04	21.3261	-158.2996	FK180310-1	109.55461639498888	0.48179067254548497	0.0227382251878962	2.6407804626267914																	2.6407804626267914	87.91582644437092
540	2018-03-13T00:36:05	21.3228	-158.2953	FK180310-1	104.22020730321312	0.523954138088685	0.0282330743660627	3.1071680377886866																	3.1071680377886866	88.49354904744158
541	2018-03-13T00:39:05	21.319000000000006	-158.2906	FK180310-1	102.19971444322708	0.53488448013013	0.0297777874226933	3.178260448377076																	3.178260448377076	89.13889773779984
542	2018-03-13T00:42:05	21.3144	-158.2862	FK180310-1	101.44940211757141	0.536412025904899	0.0299977098073281	3.169471092362178																	3.169471092362178	89.82475561599468
543	2018-03-13T00:45:05	21.3098	-158.2814	FK180310-1	99.51529326342687	0.5292000410742129	0.0289681763122416	3.0115498596245467																	3.0115498596245467	90.53889228438163
544	2018-03-13T00:48:06	21.3059	-158.2759	FK180310-1	103.53036091704136	0.522468253324305	0.0280268940365394	3.0205532477372787																	3.0205532477372787	91.25570580404448
545	2018-03-13T00:51:06	21.3022	-158.2701	FK180310-1	100.93724673784227	0.519878133389016	0.0276699225177441	2.8967764627357853																	2.8967764627357853	91.98472269979379
546	2018-03-13T00:54:06	21.2987	-158.2639	FK180310-1	99.91512319312264	0.515843061823579	0.0271191652693273	2.813385644668877																	2.813385644668877	92.73656717297683
547	2018-03-13T00:57:06	21.2949	-158.2573	FK180310-1	100.30485342659078	0.5140196708702229	0.0268725263013281	2.790656287120844																	2.790656287120844	93.54124307039604
548	2018-03-13T01:00:07	21.2909	-158.2504	FK180310-1	102.80833027033329	0.515843061823579	0.0271191652693273	2.873227562103129																	2.873227562103129	94.38411115710348
549	2018-03-13T01:03:07	21.2869	-158.2436	FK180310-1	102.75532472671871	0.5140196708702229	0.0268725263013281	2.842777900155906																	2.842777900155906	95.21820704993314
550	2018-03-13T01:06:07	21.2828	-158.2367	FK180310-1	102.39033964311615	0.522839316099588	0.0280782624011686	2.9555117365768773																	2.9555117365768773	96.06704143045582
551	2018-03-13T01:09:07	21.2788	-158.23	FK180310-1	104.75143505525892	0.539484890779731	0.0304429892106645	3.256685685472886																	3.256685685472886	96.89241758429706
552	2018-03-13T01:12:08	21.2747	-158.2231	FK180310-1	106.41714646603121	0.537177761510433	0.0301081880401594	3.2768577111125894																	3.2768577111125894	97.74128519366577
553	2018-03-13T01:15:08	21.2706	-158.2162	FK180310-1	104.2437650551782	0.547656472160628	0.0316470458967334	3.3750105244245545																	3.3750105244245545	98.59016961817622
554	2018-03-13T01:18:08	21.2663	-158.2092	FK180310-1	100.31761108716884	0.554383580188968	0.0326595682928213	3.37270065086892																	3.37270065086892	99.45988771096165
555	2018-03-13T01:21:08	21.2621	-158.2022	FK180310-1	98.34231072218992	0.554781925161698	0.0327202664099495	3.3149225116924685																	3.3149225116924685	100.32354692348952
556	2018-03-13T01:24:09	21.2578	-158.1951	FK180310-1	98.73912938986228	0.550017355003256	0.0320001777308738	3.257585168269288																	3.257585168269288	101.20198033747567
557	2018-03-13T01:27:09	21.2535	-158.188	FK180310-1	100.2774775116088	0.54257955983651	0.0308955954373379	3.1870924490522534																	3.1870924490522534	102.0804317839368
558	2018-03-13T01:30:09	21.25	-158.1804	FK180310-1	100.42676484541187	0.544134284913641	0.0311245778244907	3.2255645862683453																	3.2255645862683453	102.95991702733349
559	2018-03-13T01:33:09	21.247	-158.1723	FK180310-1	100.88460272828323	0.546482338726064	0.0314721794373864	3.2866056217911397																	3.2866056217911397	103.86421033328224
560	2018-03-13T01:36:10	21.244	-158.1641	FK180310-1	100.2292586700367	0.540644651178799	0.0306121534124846	3.1808250473734634																	3.1808250473734634	104.77816935629822
561	2018-03-13T01:39:10	21.2406	-158.1561	FK180310-1	100.41162156187164	0.539484890779731	0.0304429892106645	3.1641164066996543																	3.1641164066996543	105.69041746855709
562	2018-03-13T01:42:10	21.2367	-158.1484	FK180310-1	100.81617715705728	0.532599031576783	0.0294506501307113	3.0738960585807096																	3.0738960585807096	106.59967799667773
563	2018-03-13T01:45:10	21.2335	-158.1405	FK180310-1	102.05173825027298	0.531463713832211	0.0292888819757026	3.1002066021528147																	3.1002066021528147	107.49342815505821
564	2018-03-13T01:48:11	21.2306	-158.1325	FK180310-1	101.73642956275215	0.5280719131520201	0.0288089722550594	3.0425637591642394																	3.0425637591642394	108.3840791563458
565	2018-03-13T01:51:11	21.228	-158.1248	FK180310-1	102.16626513830963	0.519878133389016	0.0276699225177441	2.923573471445134																	2.923573471445134	109.23386001642989
566	2018-03-13T01:54:11	21.2254	-158.1168	FK180310-1	101.7370622580686	0.514747796780629	0.0269709171340351	2.8602246464271737																	2.8602246464271737	110.1129864156628
567	2018-03-13T01:57:11	21.2229	-158.1089	FK180310-1	102.83558781386002	0.5021737097202129	0.025303765446076	2.7136586932945197																	2.7136586932945197	110.97869251324629
568	2018-03-13T02:00:12	21.2205	-158.1013	FK180310-1	104.31579264654036	0.487221804770118	0.0234054278628843	2.5654045810091604																	2.5654045810091604	111.81135508332628
569	2018-03-13T02:03:12	21.2183	-158.0945	FK180310-1	104.70604016278044	0.4879058038444241	0.0234902097135973	2.5745221278876875																	2.5745221278876875	112.55827976844644
570	2018-03-13T02:06:12	21.2156	-158.0873	FK180310-1	106.5758651372732	0.489963532511688	0.0237467398142051	2.6434582160478697																	2.6434582160478697	113.36362200366018
571	2018-03-13T02:09:12	21.2127	-158.0795	FK180310-1	108.26391524594194	0.49585030908545896	0.0244898328107447	2.756155611663649																	2.756155611663649	114.23505558226982
572	2018-03-13T02:12:12	21.2099	-158.0713	FK180310-1	109.88633753806499	0.502528821116744	0.0253499517256831	2.8929437269421348																	2.8929437269421348	115.14130206212226
573	2018-03-13T02:15:13	21.206999999999997	-158.063	FK180310-1	110.41891123700844	0.500934797919673	0.02514299617739915	2.8931481265314867																	2.8931481265314867	116.06116290014414
574	2018-03-13T02:18:13	21.204	-158.0548	FK180310-1	108.16070218949608	0.510394451942373	0.026386254595592004	2.9899959398959783																	2.9899959398959783	116.9753366857913
575	2018-03-13T02:21:13	21.2009	-158.0464	FK180310-1	108.49163590674372	0.519878133389016	0.0276699225177441	3.152195365584656																	3.152195365584656	117.91291925543908
576	2018-03-13T02:24:13	21.198	-158.0379	FK180310-1	108.2741679349284	0.537177761510433	0.0301081880401594	3.4124602387684795																	3.4124602387684795	118.8522942227561
577	2018-03-13T02:27:14	21.1951	-158.0295	FK180310-1	108.63170152675691	0.54257955983651	0.0308955954373379	3.4944676436419817																	3.4944676436419817	119.78194576424367
578	2018-03-13T02:30:14	21.191999999999997	-158.02100000000004	FK180310-1	109.31541944582405	0.548048915701797	0.0317055525198696	3.633241751761288																	3.633241751761288	120.7292352035832
579	2018-03-13T02:33:14	21.1891	-158.0126	FK180310-1	108.6096749158445	0.558378161732944	0.0332702267661679	3.8892384280209193																	3.8892384280209193	121.65891994221106
580	2018-03-13T02:36:14	21.1862	-158.0043	FK180310-1	108.19006228071228	0.562417319114419	0.0338947518910436	3.996484308990226																	3.996484308990226	122.57889435033572
581	2018-03-13T02:39:14	21.1832	-157.9961	FK180310-1	108.9505269675166	0.578925188516793	0.036521433673188	4.2269557977693335																	4.2269557977693335	123.493179663041
582	2018-03-13T02:42:15	21.1804	-157.988	FK180310-1	105.93795968980535	0.5785039114670639	0.0364528945757211	4.0795163051907455																	4.0795163051907455	124.38984616119852
583	2018-03-13T02:45:15	21.1776	-157.9801	FK180310-1	109.18477365980549	0.571421971975994	0.0353126176335374	4.049593165234488																	4.049593165234488	125.26709212541957
584	2018-03-13T02:48:15	21.1748	-157.9723	FK180310-1	110.40601982247765	0.5652605506510289	0.0343386539408673	3.959765829733896																	3.959765829733896	126.13465767182213
585	2018-03-13T02:54:16	21.1692	-157.9564	FK180310-1	112.05790927381788	0.571010001906557	0.0352470406209211	4.142813312044665																	4.142813312044665	127.89892908984378
586	2018-03-13T02:57:16	21.1665	-157.9487	FK180310-1	113.57349237839485	0.5681250376439411	0.0347893103867287	4.1247641689190715																	4.1247641689190715	128.75287656951485
587	2018-03-13T03:00:16	21.1637	-157.941	FK180310-1	115.55423647014926	0.572662166188996	0.0355107641504663	4.293537274529599																	4.293537274529599	129.61081908998491
588	2018-03-13T03:03:16	21.160999999999998	-157.9333	FK180310-1	115.43369142317655	0.5793474712304301	0.0365901363857789	4.39564710972727																	4.39564710972727	130.46479437649478
589	2018-03-13T03:06:17	21.1584	-157.9257	FK180310-1	111.24925784781635	0.581449209241411	0.0369335599869533	4.273824474985426																	4.273824474985426	131.30517554715308
590	2018-03-13T03:09:17	21.1557	-157.9181	FK180310-1	134.88824680234958	0.579979869005626	0.0366932053049847	5.1544301094156735																	5.1544301094156735	132.1494683230788
591	2018-03-13T03:12:17	21.153000000000002	-157.9105	FK180310-1	135.87302150831044	0.5785039114670639	0.0364528945757211	5.1314224647069375																	5.1314224647069375	132.99377454471136
592	2018-03-13T03:15:17	21.1503	-157.903	FK180310-1	136.39120667117012	0.5734933900445489	0.0356438016150022	5.029485802637789																	5.029485802637789	133.82840069020028
593	2018-03-13T03:18:18	21.1477	-157.8956	FK180310-1	137.08502624506258	0.5705990129415239	0.0351816197795917	4.976012276040068																	4.976012276040068	134.64937273478608
594	2018-03-13T03:21:18	21.1451	-157.888	FK180310-1	137.99577255208789	0.5664835739563621	0.0345306523494822	4.946837582184858																	4.946837582184858	135.48982043741734
595	2018-03-13T03:24:18	21.1424	-157.8805	FK180310-1	135.44395606659077	0.557178312370293	0.0330862079620082	4.62298784513536																	4.62298784513536	136.32448532681892
596	2018-03-13T03:27:18	21.1397	-157.8729	FK180310-1	133.5344479369933	0.563637191980396	0.0340847332406463	4.713418363971598																	4.713418363971598	137.16885775756538
597	2018-03-13T03:30:19	21.1371	-157.8653	FK180310-1	132.92167411648214	0.559180520717249	0.0333938271311191	4.563121672447427																	4.563121672447427	138.0093454605442
598	2018-03-13T03:33:19	21.1344	-157.8577	FK180310-1	129.86392899783638	0.564044787281625	0.0341482753852093	4.614497129809358																	4.614497129809358	138.85374426450844
599	2018-03-13T03:36:19	21.1318	-157.8502	FK180310-1	113.3966076423752	0.586977842525353	0.0378465174023582	4.474703560794616																	4.474703560794616	139.68451808547294
600	2018-03-13T03:39:19	21.1292	-157.8427	FK180310-1	112.26043212259012	0.5831433763310799	0.0372119173435006	4.35789123493748																	4.35789123493748	140.51530470910842
601	2018-03-13T03:42:20	21.1265	-157.835	FK180310-1	114.53931572717957	0.5925592068450021	0.0387819384107205	4.635112412841252																	4.635112412841252	141.36945426597998
602	2018-03-13T03:45:20	21.1238	-157.8274	FK180310-1	110.82387888783958	0.58484340056609	0.0374924750490733	4.3337717050187115																	4.3337717050187115	142.21390579781342
603	2018-03-13T03:48:20	21.1211	-157.8197	FK180310-1	114.61708084796452	0.5810281294921309	0.0368646785828119	4.385231549922845																	4.385231549922845	143.0680826076819
604	2018-03-13T03:51:20	21.1184	-157.8119	FK180310-1	119.01210832912831	0.571010001906557	0.0352470406209211	4.346259548222875																	4.346259548222875	143.9320007222257
605	2018-03-13T03:54:21	21.1159	-157.8045	FK180310-1	117.9321374495985	0.5960385499069529	0.039371973837989	4.982141013771329																	4.982141013771329	144.74927003615034
606	2018-03-13T03:57:21	21.1135	-157.7975	FK180310-1	118.74381753362736	0.609736227279536	0.0417492078426362	5.330113505388999																	5.330113505388999	145.523714432047
607	2018-03-13T04:00:21	21.1108	-157.7901	FK180310-1	115.8449090661555	0.5925592068450021	0.0387819384107205	4.741614848130516																	4.741614848130516	146.3488544726804
608	2018-03-13T04:03:21	21.1077	-157.7818	FK180310-1	109.30931232539965	0.6057199869763901	0.0410433876566134	4.788839610138951																	4.788839610138951	147.27729875992912
609	2018-03-13T04:06:22	21.1042	-157.7722	FK180310-1	106.42740301593015	0.6308137474328941	0.0455750185442587	5.231512602142282																	5.231512602142282	148.34767994397066
610	2018-03-13T04:27:23	21.0778	-157.6966	FK180310-1	114.69859373556228	0.5938620053202139	0.0390021495268122	4.8479422039355455																	4.8479422039355455	156.7314358155451
611	2018-03-13T04:30:23	21.0752	-157.6895	FK180310-1	114.28214451520188	0.586977842525353	0.0378465174023582	4.6751751447513525																	4.6751751447513525	157.5236731457909
612	2018-03-13T04:36:24	21.0702	-157.6748	FK180310-1	111.36420756954664	0.584418487081584	0.0374222029205382	4.4890152281416125																	4.4890152281416125	159.14888129097
613	2018-03-13T04:39:24	21.0676	-157.6674	FK180310-1	109.22611730289309	0.578925188516793	0.036521433673188	4.27895314982321																	4.27895314982321	159.97024146285003
614	2018-03-13T04:42:24	21.065	-157.66	FK180310-1	106.05878266200085	0.5648543295492541	0.0342750430536009	3.8782779198219735																	3.8782779198219735	160.79161420999702
615	2018-03-13T04:45:25	21.0625	-157.6527	FK180310-1	106.25167785012545	0.557178312370293	0.0330862079620082	3.7489892770746804																	3.7489892770746804	161.59938350620013
616	2018-03-13T04:54:25	21.0548	-157.6306	FK180310-1	109.83075140217436	0.546874386658803	0.0315304503182221	3.683200015424672																	3.683200015424672	164.04997773473556
617	2018-03-13T04:57:26	21.0523	-157.6232	FK180310-1	106.44271214210319	0.536794437265399	0.0300528830695054	3.3864804146935814																	3.3864804146935814	164.86755635429728
618	2018-03-13T05:00:26	21.0496	-157.6158	FK180310-1	102.17124319477024	0.536412025904899	0.0299977098073281	3.232348335540538																	3.232348335540538	165.69299114959443
619	2018-03-13T05:03:26	21.046999999999997	-157.6083	FK180310-1	101.34486095236507	0.532220306951383	0.0293966022943376	3.149035058778148																	3.149035058778148	166.52418177347505
620	2018-03-13T05:06:26	21.0444	-157.6008	FK180310-1	100.88555573242986	0.5280719131520201	0.0288089722550594	3.0794513869023814																	3.0794513869023814	167.35538515187358
621	2018-03-13T05:09:27	21.0417	-157.5932	FK180310-1	104.73136328206108	0.5273203128922371	0.0287034526121203	3.1539530321210614																	3.1539530321210614	168.20024423708426
622	2018-03-13T05:12:27	21.039	-157.5856	FK180310-1	101.64096101145584	0.5280719131520201	0.0288089722550594	3.075050172246477																	3.075050172246477	169.04511670014475
623	2018-03-13T05:15:27	21.0363	-157.5781	FK180310-1	104.7732150598864	0.522839316099588	0.0280782624011686	3.1115813802979257																	3.1115813802979257	169.880300622303
624	2018-03-13T05:18:27	21.0337	-157.5705	FK180310-1	104.441547651845	0.5140196708702229	0.0268725263013281	2.9689354848739087																	2.9689354848739087	170.72130405271594
625	2018-03-13T05:21:28	21.031	-157.5629	FK180310-1	103.58891657546131	0.510033380185753	0.0263381074685352	2.864956350905312																	2.864956350905312	171.56621614440962
626	2018-03-13T05:24:28	21.0284	-157.5553	FK180310-1	104.58530723390531	0.510033380185753	0.0263381074685352	2.889395180357415																	2.889395180357415	172.40724594570113
627	2018-03-13T05:27:28	21.0257	-157.5477	FK180310-1	107.22781368125416	0.507875298553161	0.0260516293834561	2.936616548508052																	2.936616548508052	173.25218428358926
628	2018-03-13T05:30:28	21.0229	-157.5401	FK180310-1	106.25338017581093	0.507517267033454	0.0260042942286224	2.9010851797945927																	2.9010851797945927	174.10115962323692
629	2018-03-13T05:33:29	21.0202	-157.5325	FK180310-1	113.10883999141701	0.511843855469792	0.0265799834312373	3.1471928314325965																	3.1471928314325965	174.94612519118957
630	2018-03-13T05:36:29	21.0176	-157.5249	FK180310-1	107.28990705917751	0.5107555079074171	0.0264345137245284	2.9807806065237674																	2.9807806065237674	175.7872087100653
631	2018-03-13T05:39:29	21.0149	-157.5173	FK180310-1	104.85769206190369	0.5071600881637991	0.0259570718021937	2.8543120703437035																	2.8543120703437035	176.63220051158422
632	2018-03-13T05:42:29	21.0128	-157.5097	FK180310-1	106.88904057903187	0.513292480905953	0.0267745838110555	3.0060807207671587																	3.0060807207671587	177.45581674915385
633	2018-03-13T05:45:30	21.0122	-157.5017	FK180310-1	103.18615229465077	0.517670561107695	0.0273677467831299	2.9493604746852298																	2.9493604746852298	178.28981356302518
634	2018-03-13T05:48:30	21.0118	-157.4937	FK180310-1	104.65584523704568	0.515843061823579	0.0271191652693273	2.955313408820652																	2.955313408820652	179.12232603696984
635	2018-03-13T05:51:30	21.0115	-157.4857	FK180310-1	103.00651942201914	0.517305044369498	0.0273178132221393	2.9324784789520764																	2.9324784789520764	179.95431934078366
636	2018-03-13T05:54:30	21.0112	-157.4777	FK180310-1	104.24679277454064	0.515843061823579	0.0271191652693273	2.9314586531106217																	2.9314586531106217	180.78631431513912
637	2018-03-13T05:57:31	21.0108	-157.4669	FK180310-1	101.78215081171827	0.5125670749821599	0.0266770941854804	2.8322972309030687																	2.8322972309030687	181.9094879587397
638	2018-03-13T06:00:31	21.0104	-157.4587	FK180310-1	103.3365180330036	0.50895188398491	0.0261943414961877	2.828911132111663																	2.828911132111663	182.76276241696658
639	2018-03-13T06:03:31	21.01	-157.4505	FK180310-1	103.89948527668228	0.5140196708702229	0.0268725263013281	2.902582783376877																	2.902582783376877	183.61603915687425
640	2018-03-13T06:06:31	21.0096	-157.4422	FK180310-1	104.80180590838764	0.5071600881637991	0.0259570718021937	2.840816017511657																	2.840816017511657	184.4796958543719
641	2018-03-13T06:09:32	21.0093	-157.4339	FK180310-1	105.40388547801192	0.498998922078425	0.0248930934884562	2.7504087043361496																	2.7504087043361496	185.342852257902
642	2018-03-13T06:12:32	21.0089	-157.4261	FK180310-1	107.03413989166029	0.491338755073463	0.023919018492582003	2.6956684448844332																	2.6956684448844332	186.15462795201768
643	2018-03-13T06:15:32	21.0089	-157.4189	FK180310-1	107.6012788106087	0.49410978785742105	0.0242686671989587	2.7414206897111404																	2.7414206897111404	186.90283227789075
644	2018-03-13T06:18:32	21.0091	-157.4129	FK180310-1	108.03630794911594	0.495501514224757	0.0244454479957705	2.7808864332791794																	2.7808864332791794	187.52673281806716
645	2018-03-13T06:21:33	21.0087	-157.4061	FK180310-1	105.55657185940196	0.500405173538396	0.025074488038348997	2.780839723611576																	2.780839723611576	188.23477171617446
646	2018-03-13T06:27:33	21.0076	-157.3921	FK180310-1	105.20091355669146	0.504303997959942	0.0255816274514032	2.8243855667877265																	2.8243855667877265	189.6947646933279
647	2018-03-13T06:30:33	21.0071	-157.3848	FK180310-1	106.30167298091062	0.4993500430821071	0.0249382647638688	2.7787225164350646																	2.7787225164350646	190.45540771231487
648	2018-03-13T06:33:33	21.0067	-157.3775	FK180310-1	108.28546054568287	0.491338755073463	0.023919018492582003	2.748705499120527																	2.748705499120527	191.21531957491538
649	2018-03-13T06:36:34	21.0062	-157.3697	FK180310-1	112.53020761258051	0.493067315046699	0.024136733252599997	2.886133388347212																	2.886133388347212	192.02779625213702
650	2018-03-13T06:39:34	21.0058	-157.3618	FK180310-1	111.24184906065938	0.48893383904285	0.0236182034718123	2.7901299039112852																	2.7901299039112852	192.8499652444788
651	2018-03-13T06:42:34	21.0054	-157.3538	FK180310-1	110.21091810887172	0.485177225502148	0.0231528788548675	2.7076744096914624																	2.7076744096914624	193.6825133299033
652	2018-03-13T06:45:34	21.0051	-157.3462	FK180310-1	111.90507469752586	0.48348116733342106	0.0229446370476791	2.7217803811285037																	2.7217803811285037	194.4730095997377
653	2018-03-13T06:48:35	21.0047	-157.3388	FK180310-1	114.41192036497112	0.48010567356517003	0.0225336181672493	2.746521146032149																	2.746521146032149	195.24330600439998
654	2018-03-13T06:51:35	21.0043	-157.3313	FK180310-1	113.41737436142216	0.47977020751389504	0.0224929769924455	2.720088609229833																	2.720088609229833	196.0239793548909
655	2018-03-13T06:54:35	21.0039	-157.3238	FK180310-1	109.33771883312971	0.47977020751389504	0.0224929769924455	2.6094293296931235																	2.6094293296931235	196.80465479115466
656	2018-03-13T06:57:35	21.0036	-157.3161	FK180310-1	107.08811578995392	0.4754364044885901	0.0219725448370867	2.51543826817165																	2.51543826817165	197.6055419212217
657	2018-03-13T07:00:36	21.0032	-157.3082	FK180310-1	106.10554748008951	0.475768393353711	0.0220121117247777	2.5035046965110097																	2.5035046965110097	198.42772519670743
658	2018-03-13T07:03:36	21.0028	-157.3001	FK180310-1	107.1898646471312	0.47876588263494996	0.0223717356911265	2.5643773824993663																	2.5643773824993663	199.27066519431682
659	2018-03-13T07:06:36	21.0024	-157.2921	FK180310-1	107.88333548845051	0.48415849385126203	0.0230275962108962	2.637541895348805																	2.637541895348805	200.10322996905973
660	2018-03-13T07:09:36	21.0021	-157.2838	FK180310-1	108.3500946363378	0.4844980267659501	0.0230692346616226	2.6382117178273186																	2.6382117178273186	200.966427960701
661	2018-03-13T07:12:37	21.0017	-157.2752	FK180310-1	108.51666720216558	0.48212888691759204	0.0227794239899542	2.6156981874188587																	2.6156981874188587	201.86126689168168
662	2018-03-13T07:15:37	21.0013	-157.2665	FK180310-1	108.42369609188248	0.48893383904285	0.0236182034718123	2.7089809763720227																	2.7089809763720227	202.76648773119857
663	2018-03-13T07:18:37	21.0009	-157.2578	FK180310-1	109.88610219019264	0.48927815481229	0.0236610719158218	2.7441500657867803																	2.7441500657867803	203.67171099089342
664	2018-03-13T07:21:37	21.0006	-157.2491	FK180310-1	110.42260850707146	0.48179067254548497	0.0227382251878962	2.6514614398610465																	2.6514614398610465	204.576457131513
665	2018-03-13T07:24:38	21.0001	-157.2403	FK180310-1	110.97618325212669	0.478432217139048	0.0223315325290495	2.628409345847098																	2.628409345847098	205.49267362499376
666	2018-03-13T07:27:38	20.9997	-157.2317	FK180310-1	110.05028116851221	0.47776723930896603	0.0222514115460957	2.594844548575056																	2.594844548575056	206.38752451721737
667	2018-03-13T07:30:38	20.9993	-157.2231	FK180310-1	111.47082403115033	0.474774796764315	0.0218936935222624	2.601554653710203																	2.601554653710203	207.2823778015591
668	2018-03-13T07:33:38	20.9989	-157.2146	FK180310-1	114.49811257677976	0.47016429169039203	0.0213494063862907	2.6124055574679867																	2.6124055574679867	208.1668540933329
669	2018-03-13T07:36:39	20.9985	-157.2061	FK180310-1	117.3295953520867	0.464306952560606	0.0206699192006992	2.5911797311523697																	2.5911797311523697	209.0513327492542
670	2018-03-13T07:39:39	20.9981	-157.1975	FK180310-1	117.4098741272964	0.4594970996074861	0.020121995102983996	2.5369882976091898																	2.5369882976091898	209.94619320968934
671	2018-03-13T07:42:39	20.9976	-157.1889	FK180310-1	117.39737772347401	0.456323904667957	0.019765435566722	2.4931425425104035																	2.4931425425104035	210.8416792756781
672	2018-03-13T07:45:39	20.9972	-157.1803	FK180310-1	121.91039894391308	0.46398459847734397	0.0206329413151268	2.6837844317513992																	2.6837844317513992	211.7365451179264
673	2018-03-13T07:48:40	20.9971	-157.1719	FK180310-1	121.98378062706695	0.45758756041411497	0.0199069818405919	2.6058532427801047																	2.6058532427801047	212.6095898646317
674	2018-03-13T07:51:40	20.9967	-157.1635	FK180310-1	117.25453028775	0.4512963329096761	0.0192084986933223	2.430045179157906																	2.430045179157906	213.48369993019642
675	2018-03-13T07:54:40	20.9963	-157.1552	FK180310-1	115.7298073639662	0.4484997981585421	0.0189028870319391	2.3552638433219752																	2.3552638433219752	214.34743339608482
676	2018-03-13T07:57:40	20.9958	-157.1468	FK180310-1	113.60171999948791	0.44726372639941	0.0187687138431327	2.308396708750992																	2.308396708750992	215.22218611521942
677	2018-03-13T08:00:41	20.9954	-157.1384	FK180310-1	113.88801953568701	0.4506731623255689	0.0191400687478896	2.3537284133470098																	2.3537284133470098	216.0963037727277
678	2018-03-13T08:03:41	20.995	-157.13	FK180310-1	114.95536668637071	0.454121153884508	0.0195202170407041	2.420795616633685																	2.420795616633685	216.9704237661245
679	2018-03-13T08:06:41	20.9946	-157.1216	FK180310-1	114.97566465037242	0.45600869181457104	0.0197302503629286	2.444636557620348																	2.444636557620348	217.84454609537036
680	2018-03-13T08:09:41	20.9941	-157.1131	FK180310-1	116.05891935886423	0.45600869181457104	0.0197302503629286	2.449134792441287																	2.449134792441287	218.7296806632811
681	2018-03-13T08:12:42	20.9937	-157.1046	FK180310-1	114.73618480358549	0.456955559487396	0.0198360502238447	2.436545871452616																	2.436545871452616	219.61418768562018
682	2018-03-13T08:15:42	20.9933	-157.096	FK180310-1	114.59193844303488	0.463020848795052	0.0205224620521984	2.5119503409366075																	2.5119503409366075	220.5090768465147
683	2018-03-13T08:18:42	20.993000000000002	-157.0874	FK180310-1	115.84504605067352	0.461093484651872	0.0203028511452315	2.5191923799738047																	2.5191923799738047	221.40348332604648
684	2018-03-13T08:21:42	20.9926	-157.0788	FK180310-1	126.10619958463744	0.462054817025856	0.0204122498306485	2.7681352641582904																	2.7681352641582904	222.29837667190137
685	2018-03-13T08:30:43	20.9913	-157.0533	FK180310-1	141.04066901037191	0.461093484651872	0.0203028511452315	3.0811423135675824																	3.0811423135675824	224.95251596235119
686	2018-03-13T08:33:43	20.9908	-157.0447	FK180310-1	142.00390855467526	0.45790469285184004	0.0199425746943044	3.0508486190288786																	3.0508486190288786	225.848042656364
687	2018-03-13T08:36:43	20.9904	-157.036	FK180310-1	136.38312522750905	0.46045472755496203	0.0202303737192158	2.9504902667512534																	2.9504902667512534	226.75332942999248
688	2018-03-13T08:39:44	20.99	-157.0274	FK180310-1	138.26726838411872	0.45600869181457104	0.0197302503629286	2.9345603299085745																	2.9345603299085745	227.64823831881984
689	2018-03-13T08:42:44	20.9895	-157.0189	FK180310-1	137.37911954659398	0.452549060465297	0.0193463483930519	2.858794310643768																	2.858794310643768	228.53340004661152
690	2018-03-13T08:45:44	20.9891	-157.0103	FK180310-1	134.52706472129535	0.450361853318601	0.0191059725905235	2.775815212396815																	2.775815212396815	229.42831431527046
691	2018-03-13T08:48:44	20.9887	-157.0017	FK180310-1	131.7828251942613	0.445109467792442	0.0185364429112779	2.6232758395622944																	2.6232758395622944	230.32323097489498
692	2018-03-13T10:09:51	21.0037	-156.7799	FK180310-1	140.00894924909852	0.44603255600721703	0.0186357142170765	2.8324437070543738																	2.8324437070543738	253.43444023217145
693	2018-03-13T10:12:51	21.0086	-156.7733	FK180310-1	135.092653730585	0.43932088741426	0.0179208517635481	2.634862935666148																	2.634862935666148	254.3107580042265
694	2018-03-13T11:09:56	21.1007	-156.6491	FK180310-1	143.22263136673666	0.44603255600721703	0.0186357142170765	2.9174768299591																	2.9174768299591	270.79062084056807
695	2018-03-13T11:12:56	21.105	-156.6433	FK180310-1	147.26901618642611	0.438715813129307	0.017857247499082	2.873746555558005																	2.873746555558005	271.5599920110496
696	2018-03-13T11:15:56	21.1092	-156.6378	FK180310-1	149.20650624884547	0.432128781992404	0.0171736221666839	2.835861016248713																	2.835861016248713	272.2981104354315
697	2018-03-13T11:18:57	21.1134	-156.6322	FK180310-1	143.2999634303675	0.43630739409467695	0.0176054149555397	2.7642548493707224																	2.7642548493707224	273.0442810083814
698	2018-03-13T11:21:57	21.1176	-156.6266	FK180310-1	150.92011066938008	0.43361727821545504	0.0173266622793485	2.863238944658693																	2.863238944658693	273.79043875286925
699	2018-03-13T11:24:57	21.1218	-156.6209	FK180310-1	150.40123655674205	0.42888344302722997	0.0168428899442839	2.785367229338356																	2.785367229338356	274.54470442928834
700	2018-03-13T11:27:57	21.1247	-156.6146	FK180310-1	150.83423963443443	0.4275587388791005	0.0167089684016473	2.7640795729798016																	2.7640795729798016	275.27419625542757
701	2018-03-13T11:30:58	21.124000000000002	-156.6074	FK180310-1	150.93542539443726	0.426537664777126	0.016606224362956	2.7491087625393766																	2.7491087625393766	276.0258698592464
702	2018-03-13T11:33:58	21.1228	-156.6	FK180310-1	146.87037948034038	0.42888344302722997	0.0168428899442839	2.708580164386164																	2.708580164386164	276.805790543287
703	2018-03-13T11:36:58	21.1216	-156.5926	FK180310-1	146.41559805170522	0.43094385405432106	0.0170524214551994	2.721193938975885																	2.721193938975885	277.58571735270743
704	2018-03-13T11:39:58	21.1204	-156.5852	FK180310-1	146.63756518702516	0.43035399866755797	0.0169922912953167	2.728111041895148																	2.728111041895148	278.3656502871828
705	2018-03-13T11:42:59	21.1192	-156.5778	FK180310-1	146.36630000416017	0.428587833679262	0.0168129816468414	2.682527871597439																	2.682527871597439	279.1455893463766
706	2018-03-13T11:45:59	21.1181	-156.5703	FK180310-1	141.03159984268214	0.42799872528277294	0.0167533785616574	2.5804931692196185																	2.5804931692196185	279.93396142453184
707	2018-03-13T11:48:59	21.116999999999997	-156.5629	FK180310-1	146.9165188255696	0.4247920226760489	0.0164313951396544	2.622996363279434																	2.622996363279434	280.712082754384
708	2018-03-13T11:55:00	21.1147	-156.548	FK180310-1	147.08724537074292	0.418163222026139	0.0157780813589962	2.5199310826443537																	2.5199310826443537	282.2803773290533
709	2018-03-13T11:58:00	21.1135	-156.5406	FK180310-1	145.66321417444308	0.416453806220305	0.0156121874699766	2.468196596116674																	2.468196596116674	283.0603454761585
710	2018-03-13T12:01:00	21.1125	-156.5332	FK180310-1	144.1116717185432	0.418163222026139	0.0157780813589962	2.4709764687491442																	2.4709764687491442	283.8368162143638
711	2018-03-13T12:04:00	21.1114	-156.5257	FK180310-1	144.5744443065329	0.4161707351574229	0.0155847719209669	2.444420933737533																	2.444420933737533	284.6252230358923
712	2018-03-13T12:07:01	21.1103	-156.5184	FK180310-1	143.5224343701843	0.418163222026139	0.0157780813589962	2.4495874015064816																	2.4495874015064816	285.3931251374473
713	2018-03-13T12:19:02	21.1058	-156.4884	FK180310-1	148.43914180187417	0.41109919497863895	0.015099558822828001	2.4287403026211125																	2.4287403026211125	288.54858130130475
714	2018-03-13T12:22:02	21.1047	-156.4808	FK180310-1	146.49246016383984	0.4058267696887979	0.0146049534013377	2.305476202747613																	2.305476202747613	289.34728347960214
715	2018-03-13T12:25:02	21.1035	-156.4734	FK180310-1	143.06006534247598	0.4050024788097029	0.0145285310031459	2.237694958385444																	2.237694958385444	290.12730264010605
716	2018-03-13T12:28:02	21.1023	-156.4657	FK180310-1	139.9462419665993	0.40445245764657295	0.0144776872950519	2.1816679677497266																	2.1816679677497266	290.93804072341294
717	2018-03-13T12:31:03	21.1012	-156.4583	FK180310-1	142.68521350625525	0.40198710392924397	0.0142510477959401	2.1859217351418416																	2.1859217351418416	291.7162428458932
718	2018-03-13T12:34:03	21.1001	-156.4508	FK180310-1	139.79736339659522	0.4028052004443379	0.0143260714237716	2.1600609392246053																	2.1600609392246053	292.50470824070715
719	2018-03-13T12:37:03	21.099	-156.4432	FK180310-1	139.6469080610702	0.401439485196609	0.0142010884556496	2.1313448615535857																	2.1313448615535857	293.30344036294207
720	2018-03-13T12:40:03	21.0979	-156.4356	FK180310-1	138.5371749830845	0.401439485196609	0.0142010884556496	2.1135309464432632																	2.1135309464432632	294.1021782629466
721	2018-03-13T12:43:04	21.0969	-156.428	FK180310-1	136.7186947053543	0.39899813822105495	0.0139793002221414	2.0508522601896937																	2.0508522601896937	294.8992910708428
722	2018-03-13T12:46:04	21.0958	-156.4207	FK180310-1	137.23145310667135	0.3976480235743369	0.0138575799903295	2.0407588771702607																	2.0407588771702607	295.6672662706797
723	2018-03-13T12:49:04	21.0948	-156.4134	FK180310-1	136.17201214021878	0.397110454308241	0.0138093476120368	2.012004326416427																	2.012004326416427	296.4335506961565
724	2018-03-13T12:52:04	21.0937	-156.406	FK180310-1	134.2953805322667	0.39737891850518503	0.0138334350506641	1.999269315335464																	1.999269315335464	297.21179114944283
725	2018-03-13T12:55:05	21.0926	-156.3987	FK180310-1	129.3073394919401	0.398186553268771	0.0139060835529042	1.9371253024041564																	1.9371253024041564	297.979782474885
726	2018-03-13T13:16:06	21.085	-156.3479	FK180310-1	136.37989121273654	0.4050024788097029	0.0145285310031459	2.1278865717177164																	2.1278865717177164	303.3233438873814
727	2018-03-13T13:19:07	21.084	-156.3409	FK180310-1	142.7013912376256	0.4036275093312871	0.0144016207934269	2.2185360315623948																	2.2185360315623948	304.05886789936824
728	2018-03-13T13:22:07	21.0829	-156.3338	FK180310-1	145.63436571563992	0.40610284617792397	0.0146305492533827	2.3193324367012766																	2.3193324367012766	304.80640808102856
729	2018-03-13T13:28:07	21.0809	-156.3197	FK180310-1	141.47052235438002	0.406927573747578	0.0147074058369421	2.254885734675068																	2.254885734675068	306.2877490813172
730	2018-03-13T13:31:08	21.0798	-156.3126	FK180310-1	140.33009165505396	0.402259152821321	0.0142759960684905	2.164081157477122																	2.164081157477122	307.03530443685014
731	2018-03-13T13:34:08	21.0788	-156.3059	FK180310-1	140.14654124414199	0.41194100739608397	0.0151794012108036	2.3354684866990496																	2.3354684866990496	307.7400678329094
732	2018-03-13T13:43:09	21.0758	-156.2864	FK180310-1	136.37362124049395	0.428587833679262	0.0168129816468414	2.4953845179990517																	2.4953845179990517	309.79286992151344
733	2018-03-13T13:49:09	21.0739	-156.2738	FK180310-1	133.33468225656497	0.428292928323294	0.016783144575841	2.451455958985379																	2.451455958985379	311.11862740280645
734	2018-03-13T13:52:09	21.0731	-156.2676	FK180310-1	130.9571668051894	0.42888344302722997	0.0168428899442839	2.4024104407738784																	2.4024104407738784	311.76876311129985
735	2018-03-13T13:55:10	21.0722	-156.2614	FK180310-1	132.61060306998456	0.426828506390404	0.016635489860837002	2.4099237267171385																	2.4099237267171385	312.42052053217964
736	2018-03-13T13:58:10	21.0712	-156.2552	FK180310-1	136.09990335553584	0.421891974861681	0.0161435361659798	2.3920526956595656																	2.3920526956595656	313.07408569304687
737	2018-03-13T14:01:10	21.0703	-156.2488	FK180310-1	137.87251274386165	0.41560517519825896	0.0155302523723597	2.326463423617463																	2.326463423617463	313.74638675378867
738	2018-03-13T14:04:10	21.0692	-156.2426	FK180310-1	135.4855100864648	0.416453806220305	0.0156121874699766	2.3018746595742505																	2.3018746595742505	314.4019479721486
739	2018-03-13T14:07:11	21.0683	-156.2366	FK180310-1	143.35934898506295	0.41334884347025797	0.0153135995274663	2.389300859844895																	2.389300859844895	315.03320195179384
740	2018-03-13T14:16:11	21.0656	-156.219	FK180310-1	150.15102255009418	0.4125025122092801	0.0152329004379759	2.490271109455																	2.490271109455	316.885973878297
741	2018-03-13T14:25:12	21.0632	-156.2025	FK180310-1	146.36613085255362	0.404728754328205	0.0145031639480651	2.302645974178882																	2.302645974178882	318.6206664115071
742	2018-03-13T14:28:12	21.0623	-156.197	FK180310-1	144.38542869152946	0.401439485196609	0.0142010884556496	2.221711826224316																	2.221711826224316	319.20072218873895
743	2018-03-13T14:31:12	21.0616	-156.1915	FK180310-1	136.78270985859805	0.394700491693147	0.0135941476737426	2.0159247948288104																	2.0159247948288104	319.7773528645725
744	2018-03-13T15:07:15	21.0527	-156.13	FK180310-1	138.61677600477836	0.3939026201739179	0.0135233375909851	2.091137012615008																	2.091137012615008	326.2425553171227
745	2018-03-13T15:10:16	21.052	-156.1253	FK180310-1	140.56736429853072	0.3976480235743369	0.0138575799903295	2.1959316432563587																	2.1959316432563587	326.73700271423814
746	2018-03-13T15:13:16	21.0513	-156.1207	FK180310-1	143.26103707744434	0.39630732265045204	0.0137373529751496	2.224659451608282																	2.224659451608282	327.2211962172845
747	2018-03-13T15:16:16	21.0505	-156.116	FK180310-1	144.0469287900766	0.397110454308241	0.0138093476120368	2.2417286733166386																	2.2417286733166386	327.71752433210753
748	2018-03-13T15:19:16	21.0498	-156.1114	FK180310-1	143.2789174412757	0.397110454308241	0.0138093476120368	2.2263086263374907																	2.2263086263374907	328.201722587667
749	2018-03-13T15:22:16	21.0491	-156.1069	FK180310-1	144.771878342928	0.39630732265045204	0.0137373529751496	2.2373049587626443																	2.2373049587626443	328.675672519399
750	2018-03-13T15:25:17	21.0484	-156.1022	FK180310-1	143.68231833145012	0.39737891850518503	0.0138334350506641	2.232843538891722																	2.232843538891722	329.17013157667714
751	2018-03-13T16:07:20	21.0388	-156.0355	FK180310-1	131.7550953596162	0.400622509298007	0.0141265758251853	2.0453675999205845																	2.0453675999205845	336.1817151118105
752	2018-03-13T16:10:20	21.0381	-156.0292	FK180310-1	129.44763314883292	0.4033538352584229	0.0143763859648655	2.021402959741075																	2.021402959741075	336.84088600202153
753	2018-03-13T16:13:21	21.0374	-156.0229	FK180310-1	125.0563106050302	0.40637739933519496	0.0146561190089782	1.9970420422539483																	1.9970420422539483	337.5000599464698
754	2018-03-13T16:16:21	21.0367	-156.0167	FK180310-1	121.27991223448888	0.40637739933519496	0.0146561190089782	1.9530424245575009																	1.9530424245575009	338.1489211905285
755	2018-03-13T16:19:21	21.035999999999998	-156.0106	FK180310-1	120.78774357818872	0.40748037802528203	0.0147589378188921	1.9454109597136693																	1.9454109597136693	338.7874720356238
756	2018-03-13T16:22:21	21.0355	-156.0045	FK180310-1	120.30969031395388	0.40610284617792397	0.0146305492533827	1.921108268169874																	1.921108268169874	339.42369248325207
757	2018-03-13T16:49:24	21.0363	-155.9987	FK180310-1	120.27668956247507	0.413066701047765	0.0152866553945299	2.002450661565709																	2.002450661565709	340.03284811476317
758	2018-03-13T16:52:24	21.0366	-156.0047	FK180310-1	121.63965855282892	0.409420917298431	0.0149410227507627	1.988008120333156																	1.988008120333156	340.65713036348285
759	2018-03-13T16:58:24	21.0372	-156.0164	FK180310-1	127.97738430493422	0.4088639282297029	0.0148885802623487	2.08996615103756																	2.08996615103756	341.8745675452572
760	2018-03-13T17:01:25	21.0374	-156.0222	FK180310-1	129.0618663405663	0.40748037802528203	0.0147589378188921	2.087333017139316																	2.087333017139316	342.47758401290355
761	2018-03-13T17:04:25	21.0376	-156.028	FK180310-1	131.8519640519745	0.407756193343086	0.0147847540886542	2.1407543036090737																	2.1407543036090737	343.08059967207225
762	2018-03-13T17:07:25	21.0344	-156.0324	FK180310-1	131.49530702307678	0.407756193343086	0.0147847540886542	2.1504161030951763																	2.1504161030951763	343.66014921547225
763	2018-03-13T17:10:25	21.0308	-156.0374	FK180310-1	135.11138410803352	0.40610284617792397	0.0146305492533827	2.1658230690953064																	2.1658230690953064	344.3162573976819
764	2018-03-13T17:13:26	21.0298	-156.0365	FK180310-1	134.63712417478763	0.4050024788097029	0.0145285310031459	2.15489424074608																	2.15489424074608	344.46163969738535
765	2018-03-13T17:16:26	21.035	-156.0353	FK180310-1	133.82784152517087	0.4050024788097029	0.0145285310031459	2.1321862022255558																	2.1321862022255558	345.05376421054694
766	2018-03-13T17:19:26	21.0406	-156.0334	FK180310-1	131.43824483522536	0.4055513506742789	0.0145794185056705	2.1058856538791586																	2.1058856538791586	345.7076494351421
767	2018-03-13T17:22:26	21.0458	-156.0309	FK180310-1	134.41536262310737	0.40116651032501294	0.0141761916676684	2.0934135158017915																	2.0934135158017915	346.34209998983766
768	2018-03-13T17:25:27	21.0511	-156.0285	FK180310-1	137.04099695073612	0.3992690691249339	0.0140037811661129	2.104121838954791																	2.104121838954791	346.9826038675406
769	2018-03-13T17:28:27	21.0564	-156.0259	FK180310-1	136.07148207854172	0.399808586158378	0.0140527199627751	2.0896803894252023																	2.0896803894252023	347.6314744948018
770	2018-03-13T17:31:27	21.0616	-156.0231	FK180310-1	136.08551071524462	0.39872696461787	0.0139548364516459	2.0815553609550945																	2.0815553609550945	348.2792952525125
771	2018-03-13T17:34:27	21.0642	-156.0214	FK180310-1	140.2182016907704	0.39576976686926596	0.0136893844359856	2.1037983584873308																	2.1037983584873308	348.618341605743
772	2018-03-13T17:37:28	21.0653	-156.0212	FK180310-1	141.30461512832824	0.39576976686926596	0.0136893844359856	2.115954990432657																	2.115954990432657	348.74254039467996
773	2018-03-13T17:40:28	21.0661	-156.0211	FK180310-1	141.22041518091828	0.3952347684114661	0.013641644098379998	2.1200798615565155																	2.1200798615565155	348.8321978737091
774	2018-03-13T17:43:28	21.0667	-156.0212	FK180310-1	141.40736229841042	0.3939026201739179	0.0135233375909851	2.0958471583564893																	2.0958471583564893	348.8997910942186
775	2018-03-13T17:46:28	21.066999999999997	-156.0214	FK180310-1	141.016042719383	0.3936370099920939	0.0134998002833415	2.0896280797762863																	2.0896280797762863	348.93912111710733
776	2018-03-13T17:49:29	21.0674	-156.0217	FK180310-1	141.1525110075951	0.3933695827155779	0.0134761956348954	2.081840452574982																	2.081840452574982	348.9934697223934
777	2018-03-13T17:52:29	21.0678	-156.0221	FK180310-1	140.11412626814538	0.3944339001377729	0.0135704880122012	2.090776425940672																	2.090776425940672	349.05437198880236
778	2018-03-13T17:55:29	21.0687	-156.02200000000005	FK180310-1	140.9848461252668	0.3933695827155779	0.0134761956348954	2.081761725890241																	2.081761725890241	349.15509445045944
779	2018-03-13T17:58:29	21.0691	-156.0221	FK180310-1	139.28549158033243	0.394700491693147	0.0135941476737426	2.0792898774555773																	2.0792898774555773	349.2008168792506
780	2018-03-13T18:01:30	21.0695	-156.0224	FK180310-1	139.5411728415175	0.391250485973246	0.0132896802510598	2.0411684405210444																	2.0411684405210444	349.2551652322456
781	2018-03-13T18:04:30	21.0703	-156.0225	FK180310-1	139.53535770824413	0.39204127309723996	0.0133590997797991	2.051642847928989																	2.051642847928989	349.34482267728987
782	2018-03-13T18:07:30	21.0712	-156.0222	FK180310-1	138.46439963355246	0.3933695827155779	0.0134761956348954	2.0581381595015467																	2.0581381595015467	349.4497426343111
783	2018-03-13T18:10:30	21.0717	-156.0213	FK180310-1	137.0098302871799	0.39576976686926596	0.0136893844359856	2.0685807731496983																	2.0685807731496983	349.55854317428026
784	2018-03-13T18:13:31	21.0719	-156.0192	FK180310-1	139.17072745857624	0.39310279231561696	0.0134526472007868	2.06681976668984																	2.06681976668984	349.77781049107415
785	2018-03-13T18:16:31	21.072	-156.0175	FK180310-1	137.96961633030278	0.3952347684114661	0.013641644098379998	2.068594923019022																	2.068594923019022	349.9547455984001
786	2018-03-13T18:19:31	21.0722	-156.016	FK180310-1	136.2315399664227	0.397110454308241	0.0138093476120368	2.0659115744782444																	2.0659115744782444	350.1121379291036
787	2018-03-13T18:22:31	21.0726	-156.0147	FK180310-1	136.01315360104286	0.39872696461787	0.0139548364516459	2.0946013959822114																	2.0946013959822114	350.25432461769
788	2018-03-13T18:25:32	21.0731	-156.0133	FK180310-1	136.96148239065013	0.39845643681309795	0.0139304309414824	2.1031181519723887																	2.1031181519723887	350.4100338071084
789	2018-03-13T18:28:32	21.0739	-156.012	FK180310-1	135.8202650941607	0.399808586158378	0.0140527199627751	2.099281494247864																	2.099281494247864	350.57178887823494
790	2018-03-13T18:31:32	21.0746	-156.0106	FK180310-1	134.7699120904187	0.40171311170820295	0.014226044676731001	2.1097109180465146																	2.1097109180465146	350.7367704306738
791	2018-03-13T18:34:32	21.0754	-156.0093	FK180310-1	134.17197509402484	0.401439485196609	0.0142010884556496	2.0931253381136603																	2.0931253381136603	350.8985243645672
792	2018-03-13T18:37:32	21.0762	-156.0081	FK180310-1	132.78484983499257	0.4055513506742789	0.0145794185056705	2.1310778483385504																	2.1310778483385504	351.05171334460215
793	2018-03-13T18:40:33	21.0771	-156.0068	FK180310-1	135.58065346526814	0.4036275093312871	0.0144016207934269	2.142379310774002																	2.142379310774002	351.21985163543775
794	2018-03-13T18:43:33	21.0804	-156.005	FK180310-1	134.5363344546127	0.4055513506742789	0.0145794185056705	2.1582562288915503																	2.1582562288915503	351.6320393347365
795	2018-03-13T18:46:33	21.0864	-156.0023	FK180310-1	133.66521326411282	0.40610284617792397	0.0146305492533827	2.1576612560543382																	2.1576612560543382	352.35642761866274
796	2018-03-13T18:49:33	21.0921	-155.9998	FK180310-1	132.74113094327203	0.404176818963934	0.0144522713145445	2.103794984680596																	2.103794984680596	353.0420072317077
797	2018-03-13T18:52:34	21.0979	-155.9973	FK180310-1	131.20189485262483	0.404176818963934	0.0144522713145445	2.066796600714629																	2.066796600714629	353.7378983207334
798	2018-03-13T18:55:34	21.1038	-155.9948	FK180310-1	129.7542406564792	0.407756193343086	0.0147847540886542	2.095835908788237																	2.095835908788237	354.44412572584184
799	2018-03-13T18:58:34	21.1095	-155.9925	FK180310-1	129.18203144274477	0.413066701047765	0.0152866553945299	2.1417518897203074																	2.1417518897203074	355.12210092620086
800	2018-03-13T19:01:34	21.1151	-155.9901	FK180310-1	125.99986243463921	0.41759254227541	0.0157225077381068	2.150651185694291																	2.150651185694291	355.79345182057233
801	2018-03-13T19:04:35	21.1208	-155.9877	FK180310-1	125.44888020429728	0.41873662965888503	0.0158339206249885	2.1414030819659287																	2.1414030819659287	356.4751480022084
802	2018-03-13T19:07:35	21.1266	-155.9854	FK180310-1	128.0539332981996	0.41930968274539204	0.0158899013970448	2.2033292584019684																	2.2033292584019684	357.16354286190943
803	2018-03-13T19:13:35	21.1383	-155.9806	FK180310-1	128.26590067509056	0.4300596295407829	0.0169623452327251	2.365083738667338																	2.365083738667338	358.55805468610816
804	2018-03-13T19:16:36	21.1441	-155.9782	FK180310-1	125.08534960350649	0.436608795034428	0.0176367533971842	2.3894483022237263																	2.3894483022237263	359.2501099063945
805	2018-03-13T19:19:36	21.1498	-155.976	FK180310-1	125.46916781954245	0.438414356293114	0.0178255589266023	2.424523065067665																	2.424523065067665	359.92447548049165
806	2018-03-13T19:22:36	21.1557	-155.9736	FK180310-1	124.09180714096209	0.443880763532702	0.0184046956578808	2.46939414157974																	2.46939414157974	360.6269203514592
807	2018-03-13T19:25:36	21.1615	-155.9711	FK180310-1	125.21400250849806	0.44757233075165204	0.0188021473802883	2.543162918751534																	2.543162918751534	361.3227699052978
808	2018-03-13T19:28:37	21.1673	-155.9687	FK180310-1	125.14278287405399	0.45098437615599496	0.0191742429306529	2.5856520650863453																	2.5856520650863453	362.01481107109464
809	2018-03-13T19:31:37	21.1732	-155.9662	FK180310-1	123.44846265378844	0.456955559487396	0.0198360502238447	2.629249241382975																	2.629249241382975	362.7209938014713
810	2018-03-13T19:34:37	21.1791	-155.9636	FK180310-1	123.22187131228905	0.45790469285184004	0.0199425746943044	2.6552759176166107																	2.6552759176166107	363.4310527256771
811	2018-03-13T19:37:37	21.1849	-155.9609	FK180310-1	122.79724825654941	0.455380516352979	0.0196601311358835	2.6212314959206697																	2.6212314959206697	364.13489212486434
812	2018-03-13T19:40:38	21.1907	-155.9582	FK180310-1	123.2213974440156	0.4519224822850021	0.0192772557378283	2.5903544022768163																	2.5903544022768163	364.8387271462273
813	2018-03-13T19:43:38	21.1964	-155.9556	FK180310-1	128.151538295686	0.45098437615599496	0.0191742429306529	2.7231256610346493																	2.7231256610346493	365.52823295477083
814	2018-03-13T19:46:38	21.2021	-155.9529	FK180310-1	127.41800244212277	0.44633924866090297	0.0186688452999169	2.607610441276479																	2.607610441276479	366.2218620677485
815	2018-03-13T19:49:38	21.2078	-155.9502	FK180310-1	128.36470715319308	0.4348089458049321	0.0174498396259219	2.47930512809868																	2.47930512809868	366.9154868121777
816	2018-03-13T19:52:39	21.2133	-155.9475	FK180310-1	128.15860228420829	0.42362594680479204	0.0163153343672749	2.304651504434803																	2.304651504434803	367.5888012842207
817	2018-03-13T19:55:39	21.2189	-155.9449	FK180310-1	125.94002949187241	0.42275641102600997	0.0162291052709792	2.233557155390413																	2.233557155390413	368.268060906288
818	2018-03-13T19:58:39	21.2245	-155.9421	FK180310-1	127.45721042325566	0.425081849222053	0.0164603902228763	2.3025176689524454																	2.3025176689524454	368.9558235141009
819	2018-03-13T20:01:39	21.23	-155.9394	FK180310-1	124.69009147746576	0.43361727821545504	0.0173266622793485	2.3566500846976446																	2.3566500846976446	369.62912479235
820	2018-03-13T20:04:40	21.2357	-155.9366	FK180310-1	125.87080139660853	0.43183148969306795	0.0171432135341921	2.36760793172626																	2.36760793172626	370.32698368534807
821	2018-03-13T20:07:40	21.2413	-155.9338	FK180310-1	124.27204155684556	0.4327223501130581	0.0172346226506808	2.3494068384708973																	2.3494068384708973	371.0147323128711
822	2018-03-13T20:10:40	21.2469	-155.931	FK180310-1	124.30874702763396	0.43242546046049996	0.0172040887862246	2.347312745126854																	2.347312745126854	371.7024762782421
823	2018-03-13T20:13:40	21.2525	-155.9282	FK180310-1	125.1479786580422	0.436006710939568	0.0175741511462179	2.4143786070168383																	2.4143786070168383	372.3902155804368
824	2018-03-13T20:16:41	21.2584	-155.9262	FK180310-1	125.65740064466931	0.4381128402054121	0.0177939312124087	2.4487406938427463																	2.4487406938427463	373.0789824108813
825	2018-03-13T20:19:41	21.2645	-155.9256	FK180310-1	125.18206383923416	0.4488104311546921	0.0189366273656597	2.5747855099956687																	2.5747855099956687	373.7608635831897
826	2018-03-13T20:22:41	21.2708	-155.9251	FK180310-1	123.8105976684643	0.45475027858765704	0.0195900605843496	2.638849290805908																	2.638849290805908	374.4640767740105
827	2018-03-13T20:25:41	21.276999999999997	-155.9246	FK180310-1	124.28605047173984	0.4598174920808929	0.0201581508430025	2.73052369410925																	2.73052369410925	375.15618889817057
828	2018-03-13T20:28:42	21.2833	-155.9242	FK180310-1	123.91404258463145	0.46237606014041704	0.020448899678451	2.784882274666478																	2.784882274666478	375.85871291587034
829	2018-03-13T20:31:42	21.2895	-155.9237	FK180310-1	121.73261589064829	0.46398459847734397	0.0206329413151268	2.773140992316379																	2.773140992316379	376.5508247097932
830	2018-03-13T20:34:42	21.2957	-155.9232	FK180310-1	121.87705072127716	0.464630076160906	0.0207069853591195	2.781298359895348																	2.781298359895348	377.2429363398596
831	2018-03-13T20:37:42	21.3019	-155.9228	FK180310-1	125.04103111378807	0.45917747014695204	0.020085925467656997	2.7786465154163444																	2.7786465154163444	377.93434807532446
832	2018-03-13T20:40:43	21.3082	-155.9224	FK180310-1	128.38480623717774	0.44603255600721703	0.0186357142170765	2.673606381215736																	2.673606381215736	378.6368716780545
833	2018-03-13T20:43:43	21.3144	-155.9219	FK180310-1	128.4799315188039	0.4396245083029001	0.0179527678171282	2.5707218423927034																	2.5707218423927034	379.32898281367625
834	2018-03-13T20:46:43	21.3206	-155.9215	FK180310-1	129.874040205903	0.4378108140307589	0.0177623557348974	2.5774899443383004																	2.5774899443383004	380.02039423230127
835	2018-03-13T20:49:43	21.3268	-155.921	FK180310-1	128.99763096163247	0.43901798959705896	0.0178890117178702	2.571982135556659																	2.571982135556659	380.71250503986204
836	2018-03-13T20:52:44	21.333000000000002	-155.9205	FK180310-1	131.325595047881	0.4426535660132101	0.0182736461206562	2.670851203060713																	2.670851203060713	381.4046156833342
837	2018-03-13T20:55:44	21.3394	-155.9199	FK180310-1	132.25576965049837	0.445109467792442	0.0185364429112779	2.7243071118287308																	2.7243071118287308	382.1197563034546
838	2018-03-13T20:58:44	21.3455	-155.9193	FK180310-1	130.62165495199	0.44418948741425	0.0184376835227225	2.6688822664285667																	2.6688822664285667	382.8016343454194
839	2018-03-13T21:01:44	21.3517	-155.9188	FK180310-1	130.2735818734355	0.44022861406846897	0.0180165457871619	2.6162873210058395																	2.6162873210058395	383.49374449374636
840	2018-03-13T21:04:45	21.358	-155.9182	FK180310-1	127.8982978056336	0.43901798959705896	0.0178890117178702	2.529772309424468																	2.529772309424468	384.1977955722911
841	2018-03-13T21:07:45	21.3644	-155.9176	FK180310-1	127.38008928253358	0.436006710939568	0.0175741511462179	2.4763999786515187																	2.4763999786515187	384.91293526955724
842	2018-03-13T21:10:45	21.3706	-155.917	FK180310-1	128.50822137084145	0.43630739409467695	0.0176054149555397	2.507896236571572																	2.507896236571572	385.60589838700315
843	2018-03-13T21:13:45	21.3769	-155.9164	FK180310-1	129.64770882261124	0.440834223367367	0.018080554910661	2.6065278370258538																	2.6065278370258538	386.3099487564631
844	2018-03-13T21:16:45	21.3836	-155.9158	FK180310-1	128.50997054938264	0.44022861406846897	0.0180165457871619	2.5629005507676164																	2.5629005507676164	387.0583619858637
845	2018-03-13T21:19:46	21.3903	-155.9151	FK180310-1	131.15337672616974	0.44726372639941	0.0187687138431327	2.7152518516293322																	2.7152518516293322	387.80770749026834
846	2018-03-13T21:22:46	21.397	-155.9144	FK180310-1	128.52949615533254	0.44572518744797496	0.0186025952562514	2.6306467717884257																	2.6306467717884257	388.5570526728973
847	2018-03-13T21:25:46	21.4037	-155.9137	FK180310-1	125.29767331067616	0.452549060465297	0.0193463483930519	2.6620286534774773																	2.6620286534774773	389.30639753366984
848	2018-03-13T21:28:46	21.4103	-155.91299999999995	FK180310-1	124.80965631753912	0.45223579105108497	0.0193117598151162	2.627421798190724																	2.627421798190724	390.0446634416542
849	2018-03-13T21:31:47	21.4169	-155.9123	FK180310-1	125.85428484350479	0.4549081231748305	0.01960758401850865	2.6806321200008583																	2.6806321200008583	390.7829290276651
850	2018-03-13T21:34:47	21.4236	-155.9116	FK180310-1	123.58921497692928	0.453493362834832	0.0194506103306101	2.6032484684276795																	2.6032484684276795	391.53227293199393
851	2018-03-13T21:37:47	21.4303	-155.9108	FK180310-1	122.94333152189716	0.45475027858765704	0.0195900605843496	2.6053901341621537																	2.6053901341621537	392.2826904643533
852	2018-03-13T21:40:47	21.436999999999998	-155.9101	FK180310-1	121.73793350637749	0.45727118322550797	0.0198714737510605	2.612687529415251																	2.612687529415251	393.03203372424036
853	2018-03-13T21:43:48	21.4436	-155.9094	FK180310-1	124.0198848284756	0.4582225823415971	0.0199782525145452	2.6748381929496934																	2.6748381929496934	393.770298006908
854	2018-03-13T21:46:48	21.4499	-155.9088	FK180310-1	122.46469759183009	0.4598174920808929	0.0201581508430025	2.6733477730886306																	2.6733477730886306	394.47434563281575
855	2018-03-13T21:49:48	21.4565	-155.9081	FK180310-1	120.90736600963724	0.46077372535092803	0.0202665692296346	2.656745091075581																	2.656745091075581	395.21260928530853
856	2018-03-13T21:55:49	21.4694	-155.9068	FK180310-1	123.36132066032721	0.46560036346816397	0.0208188289722582	2.7704701976652046																	2.7704701976652046	396.6549015150672
857	2018-03-13T21:58:49	21.4758	-155.9061	FK180310-1	121.9194533041815	0.468857909381501	0.0211967050338517	2.7717610687247998																	2.7717610687247998	397.3710117922252
858	2018-03-13T22:01:49	21.4823	-155.9054	FK180310-1	122.67684346951276	0.466900590916245	0.0209691451891362	2.7688338599295137																	2.7688338599295137	398.0981971152551
859	2018-03-13T22:04:49	21.4888	-155.9048	FK180310-1	122.38402522803786	0.467552852156329	0.0210447895445249	2.7706616770916552																	2.7706616770916552	398.82442244765946
860	2018-03-13T22:07:50	21.4954	-155.9042	FK180310-1	122.25528904233782	0.475768393353711	0.0220121117247777	2.8733470127578364																	2.8733470127578364	399.56173903259946
861	2018-03-13T22:10:50	21.5018	-155.9035	FK180310-1	119.80801816365671	0.474774796764315	0.0218936935222624	2.8268607364096714																	2.8268607364096714	400.27784799843295
862	2018-03-13T22:13:50	21.5084	-155.9028	FK180310-1	122.78729438664782	0.4698387491631629	0.0213112378671582	2.8385752083161333																	2.8385752083161333	401.0161091124799
863	2018-03-13T22:16:50	21.5148	-155.9023	FK180310-1	125.22450616152071	0.466575624850595	0.020931458067706	2.831795849303627																	2.831795849303627	401.7304178932554
864	2018-03-13T22:19:51	21.5212	-155.9018	FK180310-1	127.21771621303567	0.45758756041411497	0.0199069818405919	2.744106184529424																	2.744106184529424	402.4447265087474
865	2018-03-13T22:22:51	21.5277	-155.9012	FK180310-1	127.46843518857115	0.46077372535092803	0.0202665692296346	2.7897544340059537																	2.7897544340059537	403.1709504187678
866	2018-03-13T22:25:51	21.5341	-155.9007	FK180310-1	125.70207896812887	0.47311942834923	0.0216972875832452	2.9260121853972216																	2.9260121853972216	403.8852587009903
867	2018-03-13T22:28:51	21.5405	-155.9003	FK180310-1	124.25711066429176	0.4704906113460471	0.021387666020527003	2.856219017007304																	2.856219017007304	404.5988910631948
868	2018-03-13T22:31:51	21.546999999999997	-155.8999	FK180310-1	124.55192416642632	0.46853150825865997	0.0211586438748711	2.831171918685813																	2.831171918685813	405.32363655414935
869	2018-03-13T22:34:52	21.5533	-155.8995	FK180310-1	122.15138492785142	0.46625077094169803	0.0208938467479524	2.7614197158291263																	2.7614197158291263	406.02615605127784
870	2018-03-13T22:37:52	21.5597	-155.8991	FK180310-1	123.54528127238079	0.4566398699909829	0.0198007047639102	2.656412546274939																	2.656412546274939	406.739788095456
871	2018-03-13T22:40:52	21.5662	-155.8987	FK180310-1	122.51755462872221	0.45098437615599496	0.0191742429306529	2.5574393173509784																	2.5574393173509784	407.464533273186
872	2018-03-13T22:43:52	21.5728	-155.8983	FK180310-1	121.36936052291495	0.44633924866090297	0.0186688452999169	2.4781125014899894																	2.4781125014899894	408.20039214439635
873	2018-03-14T00:35:50	21.5973	-155.8936	FK180310-1	117.27858562265708	0.47643288970822795	0.0220915114328239	2.7939498541310908																	2.7939498541310908	410.9707131484261
874	2018-03-14T00:38:50	21.5974	-155.8944	FK180310-1	115.39053890653769	0.473284505716649	0.0217168545796148	2.70019010768992																	2.70019010768992	411.05425959616144
875	2018-03-14T00:41:50	21.5968	-155.8933	FK180310-1	115.80492894883172	0.474774796764315	0.0218936935222624	2.72883589593631																	2.72883589593631	411.18625689247256
876	2018-03-14T00:44:51	21.5966	-155.8898	FK180310-1	116.07859215763672	0.480441940434104	0.0225743563598297	2.7954727027525683																	2.7954727027525683	411.54919870884737
877	2018-03-14T00:47:51	21.5932	-155.8909	FK180310-1	117.6100522711866	0.481116658249959	0.0226561216942668	2.8575537429485167																	2.8575537429485167	411.94443084714055
878	2018-03-14T00:50:51	21.5934	-155.8959	FK180310-1	116.77968850277504	0.4875637038034921	0.0234477637156425	2.9213708624674832																	2.9213708624674832	412.4624335668217
879	2018-03-14T00:53:51	21.5999	-155.8954	FK180310-1	115.80003483881798	0.491683027389248	0.0239623516302336	2.9556177747760404																	2.9556177747760404	413.18784305290825
880	2018-03-14T00:56:51	21.6065	-155.8945	FK180310-1	115.51174789434259	0.492028121544825	0.0240057882118602	2.9410202254016475																	2.9410202254016475	413.92841724766197
881	2018-03-14T00:59:52	21.6131	-155.8941	FK180310-1	117.68342222908213	0.48893383904285	0.0236182034718123	2.957381885611745																	2.957381885611745	414.6642754704795
882	2018-03-14T01:02:52	21.6196	-155.8937	FK180310-1	119.57189472189188	0.4858596708473521	0.023236922872165	2.962602611749636																	2.962602611749636	415.3890197758742
883	2018-03-14T01:05:52	21.6261	-155.8934	FK180310-1	117.18132718891977	0.48927815481229	0.0236610719158218	2.9503936677141227																	2.9503936677141227	416.1132466279093
884	2018-03-14T01:08:52	21.6327	-155.8931	FK180310-1	115.22745529486737	0.491683027389248	0.0239623516302336	2.9266634811972563																	2.9266634811972563	416.84859505315046
885	2018-03-14T01:11:53	21.6392	-155.8927	FK180310-1	115.835522323436	0.4923740395020711	0.0240493284844011	2.958225353536717																	2.958225353536717	417.5733390379274
886	2018-03-14T01:14:53	21.6457	-155.8924	FK180310-1	117.32180749146255	0.4951535500170539	0.0244011688829835	3.0374908869296005																	3.0374908869296005	418.2975657094426
887	2018-03-14T01:17:53	21.6524	-155.8921	FK180310-1	115.11610140505412	0.48962153573774203	0.0237039271732497	2.9011115805212637																	2.9011115805212637	419.0440358929655
888	2018-03-14T01:20:53	21.659000000000002	-155.8918	FK180310-1	113.3247596894614	0.48893383904285	0.0236182034718123	2.8318621685454373																	2.8318621685454373	419.7793840795545
889	2018-03-14T01:23:54	21.6655	-155.8916	FK180310-1	114.70786547258659	0.489963532511688	0.0237467398142051	2.888290612939732																	2.888290612939732	420.50324101017486
890	2018-03-14T01:26:54	21.6723	-155.8913	FK180310-1	112.21574863776621	0.4923740395020711	0.0240493284844011	2.8465714869327234																	2.8465714869327234	421.2608332424105
891	2018-03-14T01:29:54	21.679000000000002	-155.891	FK180310-1	113.89511244840652	0.4927207832275511	0.0240929726953851	2.915533159172504																	2.915533159172504	422.0073031879807
892	2018-03-14T01:32:54	21.6857	-155.8907	FK180310-1	111.81875839009552	0.496548692431252	0.0245788906278771	2.9070113783644915																	2.9070113783644915	422.7537730735787
893	2018-03-14T01:35:55	21.6924	-155.8904	FK180310-1	112.40216748589106	0.5021737097202129	0.025303765446076	3.002300846131948																	3.002300846131948	423.5002428991893
894	2018-03-14T01:38:55	21.6992	-155.89	FK180310-1	109.61488218450216	0.5071600881637991	0.0259570718021937	2.9931825636517844																	2.9931825636517844	424.25832897217714
895	2018-03-14T01:41:55	21.7057	-155.8896	FK180310-1	109.94493856668558	0.511480207611147	0.0265313778670121	3.0603896357722014																	3.0603896357722014	424.98307186740647
896	2018-03-14T01:44:55	21.7122	-155.8892	FK180310-1	113.76531623387964	0.4923740395020711	0.0240493284844011	2.900504750013143																	2.900504750013143	425.70781465599515
897	2018-03-14T01:47:55	21.7186	-155.8889	FK180310-1	115.00550037316515	0.4828070630727	0.0228620725475196	2.8118515799077897																	2.8118515799077897	426.42091932303225
898	2018-03-14T01:50:56	21.7249	-155.8885	FK180310-1	118.19596564514495	0.47876588263494996	0.0223717356911265	2.8408765703662886																	2.8408765703662886	427.1234359232631
899	2018-03-14T01:53:56	21.7313	-155.8882	FK180310-1	119.46020978817052	0.477432457886255	0.0222112934335836	2.8489103489950782																	2.8489103489950782	427.83654047111435
900	2018-03-14T01:56:56	21.7378	-155.8879	FK180310-1	115.95720643244759	0.485177225502148	0.0231528788548675	2.8503565076139035																	2.8503565076139035	428.5607662926146
901	2018-03-14T01:59:56	21.7446	-155.8875	FK180310-1	115.45032174437551	0.4858596708473521	0.023236922872165	2.8571785922970814																	2.8571785922970814	429.31885165318045
902	2018-03-14T02:02:57	21.7516	-155.8872	FK180310-1	116.45364569907379	0.4875637038034921	0.0234477637156425	2.9029332024085086																	2.9029332024085086	430.0986884705035
903	2018-03-14T02:05:57	21.7587	-155.887	FK180310-1	116.26452018331385	0.4865404474561629	0.0233210583850454	2.8913466078173657																	2.8913466078173657	430.8893103248562
904	2018-03-14T02:08:57	21.7658	-155.887	FK180310-1	114.05608484220268	0.48893383904285	0.0236182034718123	2.875848218735811																	2.875848218735811	431.6796617326705
905	2018-03-14T02:11:57	21.7729	-155.8872	FK180310-1	112.0030599117643	0.4923740395020711	0.0240493284844011	2.8498168489962605																	2.8498168489962605	432.47028353352266
906	2018-03-14T02:14:58	21.7801	-155.8872	FK180310-1	114.19162607174765	0.490994429079813	0.023875791922282005	2.9117767255928064																	2.9117767255928064	433.2717666513066
907	2018-03-14T02:33:03	21.7851	-155.9258	FK180310-1	118.39048489073662	0.47709847374361997	0.022171270862131002	2.825671646114959																	2.825671646114959	437.3004392127928
908	2018-03-14T02:36:03	21.785	-155.9326	FK180310-1	116.42026621499764	0.475105206253084	0.0219330721777164	2.75242047615372																	2.75242047615372	438.00342385380696
909	2018-03-14T02:39:04	21.7834	-155.9389	FK180310-1	120.92588778884961	0.481116658249959	0.0226561216942668	2.936983047220915																	2.936983047220915	438.6785575784948
910	2018-03-14T02:42:04	21.7811	-155.9449	FK180310-1	120.64587927860066	0.4858596708473521	0.023236922872165	3.005786056738491																	3.005786056738491	439.34954010345535
911	2018-03-14T02:45:04	21.7791	-155.951	FK180310-1	118.63267534315555	0.48128496093948103	0.02267662309741015	2.8862064896361685																	2.8862064896361685	440.0182504377921
912	2018-03-14T02:48:04	21.7769	-155.9571	FK180310-1	122.73903216013392	0.474774796764315	0.0218936935222624	2.896829628174692																	2.896829628174692	440.6947073942226
913	2018-03-14T02:51:05	21.7748	-155.9633	FK180310-1	120.13429772620388	0.474774796764315	0.0218936935222624	2.8331233832035245																	2.8331233832035245	441.3769254960342
914	2018-03-14T02:54:05	21.7727	-155.9696	FK180310-1	119.0359280718886	0.48179067254548497	0.0227382251878962	2.895924648066237																	2.895924648066237	442.06887320152015
915	2018-03-14T02:57:05	21.7707	-155.9757	FK180310-1	119.83225160502951	0.493067315046699	0.024136733252599997	3.0818059733493985																	3.0818059733493985	442.73761836046975
916	2018-03-14T03:00:05	21.7687	-155.9819	FK180310-1	121.36964006996342	0.517670561107695	0.0273677467831299	3.5128618495387967																	3.5128618495387967	443.4161286761845
917	2018-03-14T03:03:06	21.7668	-155.9879	FK180310-1	120.43677825766504	0.524327521015217	0.0282849249261337	3.5878132628426576																	3.5878132628426576	444.07147409430087
918	2018-03-14T03:06:06	21.765	-155.9939	FK180310-1	122.08674782500022	0.5295777717704779	0.0290214975026483	3.7260015034860072																	3.7260015034860072	444.72331969280543
919	2018-03-14T03:09:06	21.7648	-156.0003	FK180310-1	123.15661393395806	0.5232100377459961	0.0281297433973012	3.6443466414056265																	3.6443466414056265	445.38533674670333
920	2018-03-14T03:12:06	21.7648	-156.0068	FK180310-1	125.29514297140028	0.5021737097202129	0.025303765446076	3.3674462150274618																	3.3674462150274618	446.0573179726452
921	2018-03-14T03:15:07	21.7647	-156.0135	FK180310-1	126.79890790709416	0.46560036346816397	0.0208188289722582	2.8718548943996747																	2.8718548943996747	446.7500652284671
922	2018-03-14T03:18:07	21.7646	-156.0203	FK180310-1	126.10834352265906	0.46398459847734397	0.0206329413151268	2.830939708125784																	2.830939708125784	447.45314983523497
923	2018-03-14T03:21:07	21.7646	-156.0271	FK180310-1	125.86783976141159	0.4659251795078471	0.0208562931432561	2.837265626700236																	2.837265626700236	448.1561465590429
924	2018-03-14T03:24:07	21.7645	-156.034	FK180310-1	123.38041854382378	0.466900590916245	0.0209691451891362	2.8194302314193287																	2.8194302314193287	448.8695685692784
925	2018-03-14T03:27:08	21.7645	-156.0409	FK180310-1	120.26076726274002	0.468857909381501	0.0211967050338517	2.7585722905960544																	2.7585722905960544	449.5829039772744
926	2018-03-14T03:30:08	21.7644	-156.0476	FK180310-1	117.70054809735828	0.472129870882292	0.0215804516964824	2.7472477712503824																	2.7472477712503824	450.27565268090797
927	2018-03-14T03:33:08	21.7644	-156.0544	FK180310-1	116.50564564638373	0.474774796764315	0.0218936935222624	2.760308534350574																	2.760308534350574	450.97865038445184
928	2018-03-14T03:36:08	21.7652	-156.0609	FK180310-1	115.91296908213621	0.47943554037313396	0.022452432604371002	2.8035602095873693																	2.8035602095873693	451.6565068042783
929	2018-03-14T03:39:08	21.77	-156.0654	FK180310-1	116.82855562739228	0.4824679086680929	0.0228207211409453	2.8678668151547337																	2.8678668151547337	452.36496937401984
930	2018-03-14T03:42:09	21.7754	-156.0686	FK180310-1	121.666299246231	0.485177225502148	0.0231528788548675	3.0333056879920712																	3.0333056879920712	453.05109390667707
931	2018-03-14T03:45:09	21.7809	-156.0719	FK180310-1	119.74135227426625	0.4838194268492621	0.0229860671787093	2.951007665993958																	2.951007665993958	453.75195841197717
932	2018-03-14T03:48:09	21.7864	-156.0751	FK180310-1	117.8049903836192	0.478099346265649	0.0222914251105771	2.8240314226882246																	2.8240314226882246	454.4478441035072
933	2018-03-14T03:51:09	21.7919	-156.0784	FK180310-1	117.02996721864635	0.480779010032392	0.0226151918017855	2.834226318499652																	2.834226318499652	455.14869587052965
934	2018-03-14T03:54:09	21.7975	-156.0817	FK180310-1	120.75526925492424	0.475768393353711	0.0220121117247777	2.8577453735428464																	2.8577453735428464	455.8592862933737
935	2018-03-14T03:57:10	21.8022	-156.0856	FK180310-1	117.3264541045027	0.474774796764315	0.0218936935222624	2.75335844682769																	2.75335844682769	456.5197481458956
936	2018-03-14T04:00:10	21.804000000000002	-156.0861	FK180310-1	116.75832845054396	0.472459437555675	0.0216193031450453	2.7076502634391715																	2.7076502634391715	456.72667559066565
937	2018-03-14T04:03:10	21.8051	-156.0862	FK180310-1	118.71574824102656	0.47180108907008794	0.0215416927724259	2.7582980395744436																	2.7582980395744436	456.8495598026312
938	2018-03-14T04:06:10	21.8057	-156.0859	FK180310-1	117.37176663769868	0.4727897909638429	0.0216582473389871	2.731861200563131																	2.731861200563131	456.9231960332502
939	2018-03-14T04:09:11	21.8056	-156.0857	FK180310-1	116.12928205326868	0.47709847374361997	0.022171270862131002	2.7546446564700773																	2.7546446564700773	456.9466733127887
940	2018-03-14T04:12:11	21.8052	-156.0855	FK180310-1	116.45869239394129	0.47910034465026097	0.022412034825365003	2.790228353118714																	2.790228353118714	456.995764133202
941	2018-03-14T04:15:11	21.8047	-156.0853	FK180310-1	116.96807629411036	0.47910034465026097	0.022412034825365003	2.8054304271074826																	2.8054304271074826	457.0551370734655
942	2018-03-14T04:18:11	21.8042	-156.0851	FK180310-1	118.86032118230021	0.48415849385126203	0.0230275962108962	2.903467692066605																	2.903467692066605	457.11451003885236
943	2018-03-14T04:21:12	21.8035	-156.0846	FK180310-1	117.86303545111716	0.481116658249959	0.0226561216942668	2.84667286383894																	2.84667286383894	457.2080104321692
944	2018-03-14T04:24:12	21.8028	-156.0843	FK180310-1	117.32800847634176	0.480779010032392	0.0226151918017855	2.8333030562506																	2.8333030562506	457.29187472275436
945	2018-03-14T04:27:12	21.8022	-156.0839	FK180310-1	118.27568118199692	0.48179067254548497	0.0227382251878962	2.8700341605957562																	2.8700341605957562	457.3704246096901
946	2018-03-14T04:30:12	21.8016	-156.0835	FK180310-1	118.18013718542272	0.47943554037313396	0.022452432604371002	2.8385718793024526																	2.8385718793024526	457.4489745877722
947	2018-03-14T04:33:13	21.8009	-156.0831	FK180310-1	118.64922816504713	0.47709847374361997	0.022171270862131002	2.836579663811643																	2.836579663811643	457.53718461632604
948	2018-03-14T04:36:13	21.8002	-156.0826	FK180310-1	117.63749721353884	0.4727897909638429	0.0216582473389871	2.7296417049829107																	2.7296417049829107	457.6306856676845
949	2018-03-14T04:39:13	21.8025	-156.0835	FK180310-1	117.86569066776522	0.469513051021363	0.0212731001451569	2.6938567828812245																	2.6938567828812245	457.90308924268527
950	2018-03-14T04:42:13	21.8059	-156.089	FK180310-1	115.44631706071323	0.463020848795052	0.0205224620521984	2.556027481551007																	2.556027481551007	458.5860046353505
951	2018-03-14T04:45:14	21.8093	-156.0946	FK180310-1	114.70448929247641	0.4622154385831365	0.02043057475454975	2.53168111864966																	2.53168111864966	459.2775351451737
952	2018-03-14T04:48:14	21.8129	-156.1003	FK180310-1	115.53718885110266	0.466900590916245	0.0209691451891362	2.6136909651021383																	2.6136909651021383	459.99000658945175
953	2018-03-14T04:51:14	21.8165	-156.106	FK180310-1	113.03424163430357	0.46788015103890396	0.0210827472085256	2.5660830381152957																	2.5660830381152957	460.7024657854685
954	2018-03-14T04:57:15	21.8237	-156.1176	FK180310-1	116.59845382286724	0.488590343259478	0.0235754371187613	2.9200834883881384																	2.9200834883881384	462.1444829680489
955	2018-03-14T05:00:15	21.8271	-156.1234	FK180310-1	119.35941593800665	0.47943554037313396	0.022452432604371002	2.8811029316131687																	2.8811029316131687	462.8533402736518
956	2018-03-14T05:03:15	21.8302	-156.1293	FK180310-1	120.19127507170374	0.47643288970822795	0.0220915114328239	2.8538158192560705																	2.8538158192560705	463.5539061183522
957	2018-03-14T05:06:15	21.8331	-156.1352	FK180310-1	115.78250498883062	0.473449583084068	0.0217364215759844	2.7082176857936155																	2.7082176857936155	464.24376633191116
958	2018-03-14T05:09:16	21.8359	-156.1411	FK180310-1	119.49707171994041	0.4727897909638429	0.0216582473389871	2.7817865130841644																	2.7817865130841644	464.92847732692496
959	2018-03-14T05:12:16	21.8386	-156.1469	FK180310-1	117.04942019363152	0.47081770998527295	0.0214260169873753	2.6996640053392102																	2.6996640053392102	465.59893050656785
960	2018-03-14T05:15:16	21.8413	-156.1529	FK180310-1	115.51857521305729	0.480779010032392	0.0226151918017855	2.805969334933399																	2.805969334933399	466.28790845307725
961	2018-03-14T05:18:16	21.8441	-156.1588	FK180310-1	116.15411141386764	0.46788015103890396	0.0210827472085256	2.645716827359532																	2.645716827359532	466.9725883155362
962	2018-03-14T05:21:17	21.8467	-156.1646	FK180310-1	111.97643141018496	0.455380516352979	0.0196601311358835	2.3857694527184243																	2.3857694527184243	467.6380949047423
963	2018-03-14T05:24:17	21.8493	-156.1704	FK180310-1	113.40306349073708	0.4491203301601209	0.0189703832288113	2.3401286716665832																	2.3401286716665832	468.30359167639915
964	2018-03-14T05:27:17	21.8518	-156.1763	FK180310-1	114.47384621623856	0.453807714779099	0.0194854199683124	2.4194546708535327																	2.4194546708535327	468.97369854056365
965	2018-03-14T05:30:17	21.8544	-156.1823	FK180310-1	115.32431659718613	0.466900590916245	0.0209691451891362	2.58479994535182																	2.58479994535182	469.6578420866483
966	2018-03-14T05:33:18	21.857	-156.1882	FK180310-1	116.84996216741621	0.46237606014041704	0.020448899678451	2.574370987384727																	2.574370987384727	470.3326280402053
967	2018-03-14T05:36:18	21.8596	-156.1942	FK180310-1	118.23964459120657	0.4659251795078471	0.0208562931432561	2.6550039336904336																	2.6550039336904336	471.0167511392346
968	2018-03-14T05:39:18	21.861	-156.1999	FK180310-1	115.56556197960043	0.4714730902499221	0.0215030261525291	2.669225106862414																	2.669225106862414	471.62590659808836
969	2018-03-14T05:42:18	21.8575	-156.1967	FK180310-1	116.35619543520228	0.4714730902499221	0.0215030261525291	2.680732367233893																	2.680732367233893	472.13688057434797
970	2018-03-14T05:45:19	21.8546	-156.1903	FK180310-1	120.10403442061234	0.464630076160906	0.0207069853591195	2.67667834030822																	2.67667834030822	472.87269737039566
971	2018-03-14T05:48:19	21.8516	-156.1838	FK180310-1	119.75966630067563	0.466900590916245	0.0209691451891362	2.6929153868173255																	2.6929153868173255	473.62271446473727
972	2018-03-14T05:51:19	21.8489	-156.1771	FK180310-1	117.27267853677994	0.46077372535092803	0.0202665692296346	2.5618165348274813																	2.5618165348274813	474.37739072901184
973	2018-03-14T05:54:19	21.8466	-156.1704	FK180310-1	117.18097226786895	0.45098437615599496	0.0191742429306529	2.4376868454550644																	2.4376868454550644	475.11547611594557
974	2018-03-14T05:57:19	21.8442	-156.1637	FK180310-1	117.46342655783268	0.45569422963882295	0.0196951489525003	2.494623391006397																	2.494623391006397	475.85750697937937
975	2018-03-14T06:00:20	21.8417	-156.1569	FK180310-1	119.95407080836675	0.47311942834923	0.0216972875832452	2.7783460351906664																	2.7783460351906664	476.6132257318683
976	2018-03-14T06:03:20	21.8392	-156.1503	FK180310-1	119.13346933399508	0.4767652849823429	0.0221313436042074	2.8112437996556903																	2.8112437996556903	477.34978196668055
977	2018-03-14T06:06:20	21.837	-156.1445	FK180310-1	119.91653449099371	0.466575624850595	0.020931458067706	2.7056129075312887																	2.7056129075312887	477.9971953034758
978	2018-03-14T06:09:20	21.8359	-156.1427	FK180310-1	123.9952155859428	0.4659251795078471	0.0208562931432561	2.7807229245623124																	2.7807229245623124	478.219877809888
979	2018-03-14T06:12:21	21.835	-156.1416	FK180310-1	120.88993552384979	0.4672263327342029	0.0210069222764876	2.7332232460510406																	2.7332232460510406	478.3713920927805
980	2018-03-14T06:15:21	21.8346	-156.14	FK180310-1	118.94661814420256	0.4714730902499221	0.0215030261525291	2.7265957413804087																	2.7265957413804087	478.54261310020826
981	2018-03-14T06:18:21	21.8343	-156.1386	FK180310-1	119.60024618389171	0.47016429169039203	0.0213494063862907	2.7462860014111548																	2.7462860014111548	478.69108170374324
982	2018-03-14T06:21:21	21.8338	-156.1379	FK180310-1	120.36343900645576	0.47016429169039203	0.0213494063862907	2.7503847434354785																	2.7503847434354785	478.7823495859565
983	2018-03-14T06:24:22	21.8334	-156.138	FK180310-1	119.76858331698048	0.466575624850595	0.020931458067706	2.680684097907532																	2.680684097907532	478.82805970163287
984	2018-03-14T06:27:22	21.8332	-156.1376	FK180310-1	121.00798141869352	0.4672263327342029	0.0210069222764876	2.729692988382644																	2.729692988382644	478.8750072290088
985	2018-03-14T06:30:22	21.833000000000002	-156.1373	FK180310-1	119.17905395475591	0.46788015103890396	0.0210827472085256	2.689223072303567																	2.689223072303567	478.9131732274691
986	2018-03-14T06:33:22	21.8329	-156.1372	FK180310-1	120.06506872137831	0.466900590916245	0.0209691451891362	2.708797615025841																	2.708797615025841	478.92836174758116
987	2018-03-14T06:36:23	21.8325	-156.1368	FK180310-1	119.25700116886095	0.468857909381501	0.0211967050338517	2.6981519682586947																	2.6981519682586947	478.98911587718635
988	2018-03-14T06:39:23	21.8323	-156.1363	FK180310-1	119.55862390765232	0.4659251795078471	0.0208562931432561	2.6762853335897208																	2.6762853335897208	479.0453749636345
989	2018-03-14T06:42:23	21.831999999999997	-156.1358	FK180310-1	119.09764893133324	0.4672263327342029	0.0210069222764876	2.683481511733578																	2.683481511733578	479.10689462695535
990	2018-03-14T06:45:23	21.8318	-156.1353	FK180310-1	118.66434013837295	0.46853150825865997	0.0211586438748711	2.6789440273123093																	2.6789440273123093	479.1631538792891
991	2018-03-14T06:48:24	21.8314	-156.1348	FK180310-1	120.23601493961256	0.4672263327342029	0.0210069222764876	2.7032563056394934																	2.7032563056394934	479.23136014200884
992	2018-03-14T06:51:24	21.8312	-156.1346	FK180310-1	118.48701433674809	0.4672263327342029	0.0210069222764876	2.6600881092466744																	2.6600881092466744	479.2617373444469
993	2018-03-14T06:54:24	21.8309	-156.1343	FK180310-1	118.792723329284	0.467552852156329	0.0210447895445249	2.665046040884918																	2.665046040884918	479.3073031849697
994	2018-03-14T06:57:24	21.8307	-156.1339	FK180310-1	118.93147121353657	0.46625077094169803	0.0208938467479524	2.6472422991270967																	2.6472422991270967	479.35425134845667
995	2018-03-14T07:00:25	21.8303	-156.1334	FK180310-1	120.66108077740246	0.46237606014041704	0.020448899678451	2.648711781346786																	2.648711781346786	479.4224579121891
996	2018-03-14T07:03:25	21.8298	-156.1332	FK180310-1	117.74149660694849	0.46237606014041704	0.020448899678451	2.5820672510632914																	2.5820672510632914	479.4818295905996
997	2018-03-14T07:06:25	21.8291	-156.1329	FK180310-1	116.91996413580686	0.46141400727564297	0.0203392196722711	2.5463991677642297																	2.5463991677642297	479.5656917751447
998	2018-03-14T07:09:25	21.8284	-156.1326	FK180310-1	120.08626390369619	0.46045472755496203	0.0202303737192158	2.616774315980212																	2.616774315980212	479.6495540157725
999	2018-03-14T07:12:26	21.8277	-156.1322	FK180310-1	119.32913211370008	0.46077372535092803	0.0202665692296346	2.602379998297584																	2.602379998297584	479.737760417226
1000	2018-03-14T07:15:26	21.826999999999998	-156.1319	FK180310-1	119.6120195786866	0.45885860188218197	0.0200499417319638	2.5834006789432418																	2.5834006789432418	479.82162277001146
1001	2018-03-14T07:18:26	21.8264	-156.1313	FK180310-1	120.32832241035372	0.45885860188218197	0.0200499417319638	2.6023599293326782																	2.6023599293326782	479.91275573385605
1002	2018-03-14T07:21:26	21.8256	-156.1307	FK180310-1	119.3811848734976	0.45790469285184004	0.0199425746943044	2.562088357950437																	2.562088357950437	480.0212678243892
1003	2018-03-14T07:24:27	21.8248	-156.1302	FK180310-1	121.0820845238958	0.458540493000392	0.0200140436913349	2.605580300789902																	2.605580300789902	480.1242253474939
1004	2018-03-14T07:27:27	21.824	-156.13	FK180310-1	124.71867174779922	0.45569422963882295	0.0196951489525003	2.645602077292139																	2.645602077292139	480.215645879348
1005	2018-03-14T07:30:27	21.8233	-156.1297	FK180310-1	121.14046001355402	0.45475027858765704	0.0195900605843496	2.555498050230733																	2.555498050230733	480.2995085285222
1006	2018-03-14T07:33:27	21.8226	-156.1294	FK180310-1	118.51448362004469	0.45160903436010397	0.0192428362306439	2.451815851562786																	2.451815851562786	480.38337123376607
1007	2018-03-14T07:36:28	21.8228	-156.129	FK180310-1	120.57172960829264	0.44726372639941	0.0187687138431327	2.4469094237469613																	2.4469094237469613	480.430321457805
1008	2018-03-14T07:39:28	21.8244	-156.1299	FK180310-1	120.325695498643	0.445416960599956	0.0185694796514513	2.4200596270941706																	2.4200596270941706	480.63124988416587
1009	2018-03-14T07:42:28	21.8281	-156.1327	FK180310-1	119.18130258661394	0.446954832107187	0.018735344923918002	2.420600883553864																	2.420600883553864	481.13459862478163
1010	2018-03-14T07:45:28	21.8343	-156.1345	FK180310-1	118.68686893924864	0.4484997981585421	0.0189028870319391	2.430626656728629																	2.430626656728629	481.84938912577815
1011	2018-03-14T07:48:28	21.840999999999998	-156.1353	FK180310-1	121.19163073672662	0.443265519691239	0.0183389554223503	2.41447894331175																	2.41447894331175	482.5997806983692
1012	2018-03-14T07:51:29	21.8475	-156.1362	FK180310-1	125.36419151795499	0.44022861406846897	0.0180165457871619	2.4603696202892325																	2.4603696202892325	483.3292930273378
1013	2018-03-14T07:54:29	21.8539	-156.1371	FK180310-1	122.07470308684346	0.4396245083029001	0.0179527678171282	2.3894213690716426																	2.3894213690716426	484.04776531408834
1014	2018-03-14T07:57:29	21.8605	-156.138	FK180310-1	122.347563013712	0.4381128402054121	0.0177939312124087	2.375728542172797																	2.375728542172797	484.7883188444986
1015	2018-03-14T08:00:29	21.8669	-156.1389	FK180310-1	124.7133911446546	0.4378108140307589	0.0177623557348974	2.416852254136721																	2.416852254136721	485.5067900360125
1016	2018-03-14T08:03:30	21.8733	-156.1397	FK180310-1	122.41443640606752	0.438715813129307	0.017857247499082	2.367940737876016																	2.367940737876016	486.2239969982477
1017	2018-03-14T08:06:30	21.8799	-156.1403	FK180310-1	120.67616739735435	0.435706743859704	0.0175429617914822	2.2985694107594106																	2.2985694107594106	486.9612996427037
1018	2018-03-14T08:09:30	21.8865	-156.141	FK180310-1	122.70764309266022	0.43331825729665296	0.017295909223034	2.316783883144756																	2.316783883144756	487.6995421150947
1019	2018-03-14T08:12:30	21.8932	-156.1417	FK180310-1	122.83116796152734	0.432128781992404	0.0171736221666839	2.301817773869794																	2.301817773869794	488.44886324191594
1020	2018-03-14T08:15:31	21.9018	-156.1427	FK180310-1	119.12041436827444	0.425081849222053	0.0164603902228763	2.1417361828633155																	2.1417361828633155	489.41174592533616
1021	2018-03-14T08:18:31	21.9084	-156.1434	FK180310-1	120.14525116891424	0.4207442869034079	0.0160305393756827	2.109146703339744																	2.109146703339744	490.14998731000986
1022	2018-03-14T08:21:31	21.9151	-156.144	FK180310-1	117.94116378899705	0.421604063022587	0.0161151846860337	2.080168246102267																	2.080168246102267	490.89838158197955
1023	2018-03-14T08:24:31	21.9218	-156.1446	FK180310-1	118.42415677390177	0.4207442869034079	0.0160305393756827	2.073026555482848																	2.073026555482848	491.6467756125967
1024	2018-03-14T08:27:32	21.9285	-156.1452	FK180310-1	117.86181763256587	0.4207442869034079	0.0160305393756827	2.0817281884523293																	2.0817281884523293	492.3951694018016
1025	2018-03-14T08:30:32	21.9352	-156.1459	FK180310-1	116.92976747456491	0.41844958404375204	0.0158059677071339	2.0214408894869496																	2.0214408894869496	493.1444884721811
1026	2018-03-14T08:33:32	21.9419	-156.1467	FK180310-1	117.13445659333351	0.4207442869034079	0.0160305393756827	2.063490709955153																	2.063490709955153	493.8948736065833
1027	2018-03-14T08:36:32	21.9487	-156.1477	FK180310-1	116.97289012817949	0.4207442869034079	0.0160305393756827	2.067161817295308																	2.067161817295308	494.6588393212123
1028	2018-03-14T08:39:33	21.9555	-156.1487	FK180310-1	118.28523126303044	0.42362594680479204	0.0163153343672749	2.10683991560025																	2.10683991560025	495.4228043684657
1029	2018-03-14T08:42:33	21.9621	-156.1497	FK180310-1	117.21300280118021	0.41930968274539204	0.0158899013970448	2.0460136150412898																	2.0460136150412898	496.1647156686601
1030	2018-03-14T08:45:33	21.9687	-156.1507	FK180310-1	118.64376886159224	0.41844958404375204	0.0158059677071339	2.063591441850516																	2.063591441850516	496.9066263015274
1031	2018-03-14T08:48:33	21.9753	-156.1517	FK180310-1	115.94897417725927	0.41560517519825896	0.0155302523723597	1.984559944084884																	1.984559944084884	497.6485362669076
1032	2018-03-14T08:51:34	21.9817	-156.1525	FK180310-1	118.27441829056015	0.41419536370141996	0.0153946967426796	1.9874475960721447																	1.9874475960721447	498.36573598282166
1033	2018-03-14T08:54:34	21.9883	-156.1533	FK180310-1	116.36232765064678	0.4127842703249329	0.0152597458738168	1.9462774488214185																	1.9462774488214185	499.1050550609725
1034	2018-03-14T08:57:34	21.9948	-156.1539	FK180310-1	117.9575224288778	0.413066701047765	0.0152866553945299	1.9750713453012647																	1.9750713453012647	499.8312617303573
1035	2018-03-14T09:00:34	22.0012	-156.1545	FK180310-1	118.45108071176368	0.411379437423719	0.015126114260371004	1.959216278435325																	1.959216278435325	500.546377628066
1036	2018-03-14T09:03:34	22.0077	-156.1551	FK180310-1	120.555858411031	0.410261129217806	0.0150202061318043	1.975669152619013																	1.975669152619013	501.2725838171167
1037	2018-03-14T09:06:35	22.0142	-156.1557	FK180310-1	120.3761174976532	0.410540710686503	0.0150466375220081	1.978849773571735																	1.978849773571735	501.99878976405364
1038	2018-03-14T09:09:35	22.0208	-156.1563	FK180310-1	121.49418078124228	0.410819619929367	0.0150730666269102	1.9856060364005927																	1.9856060364005927	502.73608725054464
1039	2018-03-14T09:12:35	22.0272	-156.1569	FK180310-1	125.44260053102859	0.410261129217806	0.0150202061318043	2.066275560836741																	2.066275560836741	503.45120216466194
1040	2018-03-14T09:15:35	22.0337	-156.1576	FK180310-1	126.4525416269258	0.4088639282297029	0.0148885802623487	2.0493470139559395																	2.0493470139559395	504.1783598260148
1041	2018-03-14T09:18:36	22.04	-156.1582	FK180310-1	126.3018879725748	0.41419536370141996	0.0153946967426796	2.116762578699414																	2.116762578699414	504.88238499875433
1042	2018-03-14T09:21:36	22.0432	-156.1589	FK180310-1	127.61135488095951	0.41759254227541	0.0157225077381068	2.173427953771496																	2.173427953771496	505.24584838581495
1043	2018-03-14T09:24:36	22.0442	-156.1621	FK180310-1	128.51012516967637	0.42017098650109	0.0159742362929829	2.219186459741918																	2.219186459741918	505.594283179484
1044	2018-03-14T09:27:36	22.0408	-156.1644	FK180310-1	129.40090990198124	0.41930968274539204	0.0158899013970448	2.229703882896464																	2.229703882896464	506.04100919807166
1045	2018-03-14T09:30:37	22.0361	-156.1652	FK180310-1	129.30788444618986	0.41560517519825896	0.0155302523723597	2.1806710275659387																	2.1806710275659387	506.57067147168016
1046	2018-03-14T09:33:37	22.0311	-156.1657	FK180310-1	127.17273847720028	0.412221425098996	0.0152061189343896	2.1009892018255787																	2.1009892018255787	507.12964311991715
1047	2018-03-14T09:36:37	22.0266	-156.1662	FK180310-1	127.91988709024626	0.410819619929367	0.0150730666269102	2.098091425067353																	2.098091425067353	507.63322019732453
1048	2018-03-14T09:39:38	22.0222	-156.1666	FK180310-1	127.39681666947071	0.409420917298431	0.0149410227507627	2.0790630840081974																	2.0790630840081974	508.1247516861393
1049	2018-03-14T09:42:38	22.0177	-156.167	FK180310-1	126.10782093085392	0.40789416537121104	0.0147976859805086	2.039439721816371																	2.039439721816371	508.6273765398812
1050	2018-03-14T09:45:38	22.0139	-156.1659	FK180310-1	126.8471320702565	0.40390183671326796	0.0144269158620519	1.9970679604066064																	1.9970679604066064	509.06534912021266
1051	2018-03-14T09:48:38	22.013	-156.1629	FK180310-1	126.10321039157336	0.39845643681309795	0.0139304309414824	1.9190934470532413																	1.9190934470532413	509.39076007938115
1052	2018-03-14T09:51:38	22.0174	-156.1604	FK180310-1	122.94165131811977	0.40116651032501294	0.0141761916676684	1.8899864959993369																	1.8899864959993369	509.9443518323856
1053	2018-03-14T09:54:39	22.0229	-156.1583	FK180310-1	122.11749640700815	0.399808586158378	0.0140527199627751	1.8636118742790613																	1.8636118742790613	510.5938188224654
1054	2018-03-14T09:57:39	22.0293	-156.1584	FK180310-1	127.67427087445715	0.40116651032501294	0.0141761916676684	1.9640560091846788																	1.9640560091846788	511.30632299151216
1055	2018-03-14T10:00:39	22.0358	-156.1586	FK180310-1	131.31490127905323	0.4033538352584229	0.0143763859648655	2.0522464859152776																	2.0522464859152776	512.0301783935373
1056	2018-03-14T10:03:39	22.0423	-156.1588	FK180310-1	129.75299315755603	0.40390183671326796	0.0144269158620519	2.0384422911799143																	2.0384422911799143	512.7540337685466
1057	2018-03-14T10:06:40	22.0488	-156.1591	FK180310-1	128.03565803339274	0.40390183671326796	0.0144269158620519	2.000704027130098																	2.000704027130098	513.4782566984526
1058	2018-03-14T10:09:40	22.0553	-156.1599	FK180310-1	130.3202783029303	0.4088639282297029	0.0148885802623487	2.0931091539869566																	2.0931091539869566	514.20651035443
1059	2018-03-14T10:12:40	22.0617	-156.1607	FK180310-1	131.13147642186502	0.408586003268266	0.0148625308116464	2.09240172157806																	2.09240172157806	514.9237047041794
1060	2018-03-14T10:15:40	22.0682	-156.1615	FK180310-1	131.2396525157885	0.4036275093312871	0.0144016207934269	2.0466659779759198																	2.0466659779759198	515.6519575067699
1061	2018-03-14T10:18:41	22.0746	-156.1622	FK180310-1	125.7974590724248	0.4028052004443379	0.0143260714237716	1.9508272844477719																	1.9508272844477719	516.3680372604629
1062	2018-03-14T10:21:41	22.0812	-156.16299999999995	FK180310-1	127.83679541763313	0.40610284617792397	0.0146305492533827	2.016700875898757																	2.016700875898757	517.1073502907642
1063	2018-03-14T10:24:41	22.0877	-156.1638	FK180310-1	130.26885218928686	0.4050024788097029	0.0145285310031459	2.033517195024213																	2.033517195024213	517.8356018025974
1064	2018-03-14T10:33:52	22.1072	-156.1665	FK180310-1	123.38174769606651	0.3992690691249339	0.0140037811661129	1.8691976751078239																	1.8691976751078239	520.02407550075
1065	2018-03-14T10:36:53	22.1138	-156.1673	FK180310-1	118.18090133871591	0.39204127309723996	0.0133590997797991	1.7061989556515331																	1.7061989556515331	520.7633864039608
1066	2018-03-14T10:39:53	22.1203	-156.1683	FK180310-1	120.67865716652746	0.391513453431219	0.0133127649428212	1.741200760244605																	1.741200760244605	521.4942596552156
1067	2018-03-14T10:42:53	22.1269	-156.1691	FK180310-1	121.53938857062538	0.39019412431283296	0.0131973320428271	1.7340916556273611																	1.7340916556273611	522.2335697029717
1068	2018-03-14T10:45:53	22.1334	-156.17	FK180310-1	120.25342987663723	0.38862040398738795	0.0130604229536713	1.7065976426053144																	1.7065976426053144	522.9630581970475
1069	2018-03-14T10:48:54	22.1399	-156.1709	FK180310-1	122.68979589722052	0.3909879846484381	0.0132666422173371	1.7633422677125845																	1.7633422677125845	523.6925461463608
1070	2018-03-14T10:51:54	22.1463	-156.1718	FK180310-1	121.93814966571762	0.391250485973246	0.0132896802510598	1.7542485571306707																	1.7542485571306707	524.4109936730507
1071	2018-03-14T10:54:54	22.1529	-156.1726	FK180310-1	123.40772970406616	0.3909879846484381	0.0132666422173371	1.7716292232529545																	1.7716292232529545	525.1503020217659
1072	2018-03-14T10:57:54	22.1594	-156.1734	FK180310-1	125.13626122662785	0.39177704863970003	0.0133359047418839	1.8119700481163117																	1.8119700481163117	525.8785487797861
1073	2018-03-14T11:09:55	22.1857	-156.1765	FK180310-1	129.5287799605897	0.39416794346868894	0.0135468846960108	1.898306817219254																	1.898306817219254	528.8235777947697
1074	2018-03-14T11:12:55	22.1923	-156.1774	FK180310-1	131.40167023619733	0.391513453431219	0.0133127649428212	1.8904914712381715																	1.8904914712381715	529.564104040726
1075	2018-03-14T11:15:56	22.1988	-156.1781	FK180310-1	130.15376042177868	0.391513453431219	0.0133127649428212	1.8665680006762924																	1.8665680006762924	530.291253310845
1076	2018-03-14T11:18:56	22.2055	-156.1788	FK180310-1	129.69371234682492	0.39177704863970003	0.0133359047418839	1.854965181477586																	1.854965181477586	531.040559071492
1077	2018-03-14T11:21:56	22.2121	-156.1796	FK180310-1	131.06676210045842	0.3944339001377729	0.0135704880122012	1.9160402629156408																	1.9160402629156408	531.7798635457119
1078	2018-03-14T11:24:56	22.2186	-156.1804	FK180310-1	130.78976276024798	0.3939026201739179	0.0135233375909851	1.9050314385195408																	1.9050314385195408	532.5081063694652
1079	2018-03-14T11:27:57	22.2254	-156.1812	FK180310-1	132.4166352151799	0.39576976686926596	0.0136893844359856	1.95138331372846																	1.95138331372846	533.2695385973619
1080	2018-03-14T11:30:57	22.2319	-156.18200000000004	FK180310-1	135.66713815625678	0.397110454308241	0.0138093476120368	2.0231911019711086																	2.0231911019711086	533.9977805360895
1081	2018-03-14T11:33:57	22.2384	-156.1826	FK180310-1	135.34883124723459	0.39872696461787	0.0139548364516459	2.040137516554485																	2.040137516554485	534.7239780972067
1082	2018-03-14T11:36:57	22.2451	-156.1832	FK180310-1	135.84991482288996	0.402259152821321	0.0142759960684905	2.089903256302624																	2.089903256302624	535.4723604119326
1083	2018-03-14T11:39:58	22.2517	-156.1839	FK180310-1	136.35327121189587	0.4028052004443379	0.0143260714237716	2.1209401408921327																	2.1209401408921327	536.2105846326267
1084	2018-03-14T11:42:58	22.2583	-156.1845	FK180310-1	133.88779278356978	0.404176818963934	0.0144522713145445	2.0954856021218826																	2.0954856021218826	536.9478733653327
1085	2018-03-14T11:45:58	22.2648	-156.1852	FK180310-1	134.77841470167672	0.4036275093312871	0.0144016207934269	2.1051639401841475																	2.1051639401841475	537.6750192670871
1086	2018-03-14T11:48:58	22.2714	-156.1859	FK180310-1	134.05683543878908	0.401439485196609	0.0142010884556496	2.0604809046438954																	2.0604809046438954	538.4132424964142
1087	2018-03-14T11:51:59	22.2781	-156.1867	FK180310-1	136.8740088154897	0.398186553268771	0.0139060835529042	2.075866113318596																	2.075866113318596	539.1636060082294
1088	2018-03-14T11:54:59	22.2848	-156.1875	FK180310-1	136.87866840333828	0.398186553268771	0.0139060835529042	2.064616265880204																	2.064616265880204	539.9139690864849
1089	2018-03-14T11:57:59	22.2916	-156.1883	FK180310-1	136.687932877034	0.39899813822105495	0.0139793002221414	2.0711890246715816																	2.0711890246715816	540.6753970962567
1090	2018-03-14T12:00:59	22.2983	-156.1892	FK180310-1	133.94098578747358	0.394700491693147	0.0135941476737426	1.9673316210730931																	1.9673316210730931	541.4269600052048
1091	2018-03-14T12:04:00	22.305	-156.1901	FK180310-1	133.01018814436577	0.3925711160821021	0.0134057184404048	1.9317429933743555																	1.9317429933743555	542.1785223659117
1092	2018-03-14T12:07:00	22.3116	-156.1912	FK180310-1	136.46394110946744	0.39416794346868894	0.0135468846960108	2.0033512702983858																	2.0033512702983858	542.9218976964823
1093	2018-03-14T12:10:00	22.3182	-156.1921	FK180310-1	134.70591295584117	0.39416794346868894	0.0135468846960108	1.98807288638444																	1.98807288638444	543.6624135039889
1094	2018-03-14T12:13:00	22.3249	-156.1928	FK180310-1	135.48948470058806	0.39204127309723996	0.0133590997797991	1.982859953967704																	1.982859953967704	544.4117133441353
1095	2018-03-14T12:16:01	22.3316	-156.1934	FK180310-1	139.26867943869863	0.396842629457274	0.0137853175375092	2.09929834407594																	2.09929834407594	545.1600925011818
1096	2018-03-14T12:19:01	22.3383	-156.194	FK180310-1	141.00617330866424	0.39416794346868894	0.0135468846960108	2.07044972384376																	2.07044972384376	545.9084714132405
1097	2018-03-14T12:22:01	22.3449	-156.1947	FK180310-1	138.47565154441494	0.389142993773761	0.0131058009413163	1.9646189582088525																	1.9646189582088525	546.6466909376877
1098	2018-03-14T12:25:01	22.3515	-156.1954	FK180310-1	135.21900259231188	0.388097293801218	0.0130151002084483	1.8950871349042795																	1.8950871349042795	547.3849101289798
1099	2018-03-14T12:28:02	22.3581	-156.1962	FK180310-1	132.14477291563745	0.388097293801218	0.0130151002084483	1.849277570673028																	1.849277570673028	548.124205012842
1100	2018-03-14T12:31:02	22.3648	-156.1969	FK180310-1	130.44363205957237	0.387572243035665	0.0129697564320635	1.8131810682083709																	1.8131810682083709	548.8735028689326
1101	2018-03-14T12:34:02	22.3714	-156.1978	FK180310-1	130.26506987925185	0.385485028417554	0.0127902706709207	1.7856398124712676																	1.7856398124712676	549.6140142515384
1102	2018-03-14T12:37:02	22.3781	-156.1987	FK180310-1	130.12441103457638	0.383672056588914	0.0126356961621369	1.7617303416276309																	1.7617303416276309	550.3655706222239
1103	2018-03-14T12:40:03	22.3847	-156.1995	FK180310-1	130.22761522625177	0.3857452575993249	0.0128125537145454	1.7885748110192907																	1.7885748110192907	551.1048637534501
1104	2018-03-14T12:43:03	22.3913	-156.2004	FK180310-1	129.2510808902853	0.38600501761981504	0.0128348643827073	1.7756569854817927																	1.7756569854817927	551.845373478736
1105	2018-03-14T12:46:03	22.3979	-156.2013	FK180310-1	131.2215775539175	0.38522454968438996	0.0127680203096548	1.7875698627734409																	1.7875698627734409	552.5858826541004
1106	2018-03-14T12:49:03	22.4046	-156.2022	FK180310-1	130.48551128512804	0.38444682955101	0.0127015866560459	1.7758082428458382																	1.7758082428458382	553.337436849474
1107	2018-03-14T12:52:04	22.4112	-156.2031	FK180310-1	131.4533575700334	0.3834148258238621	0.0126138426185643	1.7789847197983475																	1.7789847197983475	554.0779449162757
1108	2018-03-14T12:55:04	22.4179	-156.2038	FK180310-1	133.13662893181365	0.384188361752855	0.0126795598788066	1.815410333402511																	1.815410333402511	554.8272401275932
1109	2018-03-14T12:58:04	22.4247	-156.2045	FK180310-1	132.1071369148552	0.382900660353413	0.012570197429071998	1.7789211406459366																	1.7789211406459366	555.5876159096051
1110	2018-03-14T13:01:04	22.4313	-156.2052	FK180310-1	133.47388146274764	0.382640206671618	0.0125481907026838	1.7924682661759384																	1.7924682661759384	556.3258310666004
1111	2018-03-14T13:04:05	22.4378	-156.2059	FK180310-1	132.44446853261928	0.3834148258238621	0.0126138426185643	1.7863626269116943																	1.7863626269116943	557.0529681016353
1112	2018-03-14T13:07:05	22.4442	-156.2066	FK180310-1	131.69926742061241	0.3834148258238621	0.0126138426185643	1.7918420882039048																	1.7918420882039048	557.7690286819775
1113	2018-03-14T13:10:05	22.4507	-156.2072	FK180310-1	129.54249973591922	0.3831582076524311	0.0125920411190828	1.7468489808241319																	1.7468489808241319	558.4952182404047
1114	2018-03-14T13:13:05	22.4573	-156.2079	FK180310-1	130.71183306024577	0.383672056588914	0.0126356961621369	1.7740914966878685																	1.7740914966878685	559.2334320805182
1115	2018-03-14T13:16:06	22.4637	-156.2087	FK180310-1	130.8213082617991	0.38186256133495705	0.0124824844779419	1.7474936730072432																	1.7474936730072432	559.9505992312461
1116	2018-03-14T13:19:06	22.4705	-156.2095	FK180310-1	131.31460478261562	0.382380373258802	0.0125262363851909	1.7614991640367794																	1.7614991640367794	560.7120157922851
1117	2018-03-14T13:22:06	22.4773	-156.2102	FK180310-1	130.12192111697058	0.382900660353413	0.012570197429071998	1.7496394140216447																	1.7496394140216447	561.4723889871888
1118	2018-03-14T13:25:06	22.4841	-156.2109	FK180310-1	130.99783902220855	0.382380373258802	0.0125262363851909	1.7466229032689466																	1.7466229032689466	562.2327618472895
1119	2018-03-14T13:28:07	22.4908	-156.2116	FK180310-1	131.24080398654266	0.38083977627184	0.0123964385441272	1.7372765972571158																	1.7372765972571158	562.9820534195939
1120	2018-03-14T13:31:07	22.4973	-156.2123	FK180310-1	128.46231083269438	0.381094204309067	0.0124178189846211	1.6983324335776688																	1.6983324335776688	563.7091873925814
1121	2018-03-14T13:34:07	22.5038	-156.2131	FK180310-1	128.22701460753663	0.382380373258802	0.0125262363851909	1.7087363519015306																	1.7087363519015306	564.4374111464019
1122	2018-03-14T13:37:07	22.5103	-156.214	FK180310-1	126.70384279557557	0.3831582076524311	0.0125920411190828	1.6993996345796305																	1.6993996345796305	565.1668678433628
1123	2018-03-14T13:40:08	22.5168	-156.2148	FK180310-1	125.54470017439077	0.382900660353413	0.012570197429071998	1.6865035806221944																	1.6865035806221944	565.8950907233639
1124	2018-03-14T13:43:08	22.5234	-156.2156	FK180310-1	126.30725067774368	0.3813492397116721	0.0124392504640629	1.6797161735853283																	1.6797161735853283	566.6343746892144
1125	2018-03-14T13:46:08	22.5298	-156.2165	FK180310-1	126.3618651685228	0.382121158637798	0.0125043343517817	1.6929952368847179																	1.6929952368847179	567.3527893458787
1126	2018-03-14T13:49:08	22.5364	-156.2173	FK180310-1	124.78502578008845	0.37981942508312105	0.0123109324309697	1.6461494866654287																	1.6461494866654287	568.0920724503959
1127	2018-03-14T13:52:09	22.5429	-156.2181	FK180310-1	123.32017961842408	0.380075713284613	0.0123323523031341	1.6288940656373554																	1.6288940656373554	568.820293574837
1128	2018-03-14T13:55:09	22.5495	-156.219	FK180310-1	122.84174614151978	0.37981942508312105	0.0123109324309697	1.6169006679275215																	1.6169006679275215	569.5607900834884
1129	2018-03-14T13:58:09	22.5561	-156.2197	FK180310-1	121.58523499782879	0.380585954153552	0.012375109021031998	1.6085037359503092																	1.6085037359503092	570.2989989085004
1130	2018-03-14T14:01:09	22.5626	-156.2205	FK180310-1	125.73464275669683	0.3834148258238621	0.0126138426185643	1.6932917630267859																	1.6932917630267859	571.027218706804
1131	2018-03-14T14:04:10	22.56900000000001	-156.2217	FK180310-1	124.24294219383265	0.382380373258802	0.0125262363851909	1.6510314308003156																	1.6510314308003156	571.7502483017126
1132	2018-03-14T14:07:10	22.5754	-156.2227	FK180310-1	124.13687470895292	0.38083977627184	0.0123964385441272	1.6410137704884218																	1.6410137704884218	572.470054840234
1133	2018-03-14T14:10:10	22.5818	-156.2235	FK180310-1	126.26472002441166	0.37981942508312105	0.0123109324309697	1.6666752224816364																	1.6666752224816364	573.1872139267133
1134	2018-03-14T14:13:10	22.5882	-156.2241	FK180310-1	124.70863122958885	0.378798263412997	0.0122256919863542	1.6285268499480618																	1.6285268499480618	573.9023073940948
1135	2018-03-14T14:16:10	22.5946	-156.2247	FK180310-1	124.67764417044626	0.380075713284613	0.0123323523031341	1.6306873529238135																	1.6306873529238135	574.6174006143564
1136	2018-03-14T14:19:11	22.6011	-156.2252	FK180310-1	124.30651312899806	0.3785426989138129	0.0122044489203669	1.612836325229252																	1.612836325229252	575.3427840912296
1137	2018-03-14T14:22:11	22.6077	-156.226	FK180310-1	124.38632054562237	0.3796915861568305	0.01230024800054005	1.6272330991374746																	1.6272330991374746	576.0820624647152
1138	2018-03-14T14:25:11	22.614	-156.2267	FK180310-1	123.02081745145858	0.37956374723054	0.0122895635701104	1.6167189191745692																	1.6167189191745692	576.7870396379633
1139	2018-03-14T14:28:11	22.6203	-156.2275	FK180310-1	123.87975825375324	0.3775261865591429	0.0121200419487838	1.5980039291236616																	1.5980039291236616	577.4931389005536
1140	2018-03-14T14:31:12	22.6266	-156.2283	FK180310-1	123.38760571170224	0.37727322506216704	0.0120991297172727	1.584152051421575																	1.584152051421575	578.1992377246868
1141	2018-03-14T14:34:12	22.6331	-156.22899999999996	FK180310-1	122.09695050405232	0.3785426989138129	0.0122044489203669	1.5776248477697192																	1.5776248477697192	578.9263646851177
1142	2018-03-14T14:37:12	22.6395	-156.2298	FK180310-1	121.14697222793468	0.378033394342262	0.0121621144386386	1.5587798615960735																	1.5587798615960735	579.6435198195663
1143	2018-03-14T14:40:12	22.6459	-156.2306	FK180310-1	122.89541860301192	0.376517949394253	0.0120366913627765	1.5730271753101688																	1.5730271753101688	580.3606745151727
1144	2018-03-14T14:43:13	22.6521	-156.2314	FK180310-1	123.0986010209158	0.3775261865591429	0.0121200419487838	1.581256512811669																	1.581256512811669	581.0557167196836
1145	2018-03-14T14:46:13	22.6585	-156.2322	FK180310-1	124.30552544210943	0.3775261865591429	0.0121200419487838	1.5971706091751765																	1.5971706091751765	581.7728705510361
1146	2018-03-14T14:55:14	22.6776	-156.2346	FK180310-1	119.36664947582638	0.374494642901565	0.0118705723108689	1.5031644262574368																	1.5031644262574368	583.9132714092643
1147	2018-03-14T14:58:14	22.684	-156.2355	FK180310-1	118.06306761879652	0.37500223827143697	0.0119120787798434	1.4919626290266386																	1.4919626290266386	584.6316727239497
1148	2018-03-14T15:01:14	22.6904	-156.2363	FK180310-1	116.78293344122388	0.37500223827143697	0.0119120787798434	1.479236318179346																	1.479236318179346	585.3488243655463
1149	2018-03-14T15:04:14	22.6967	-156.2371	FK180310-1	117.67709121571056	0.37601177896886495	0.0119950300921394	1.5022913848945318																	1.5022913848945318	586.0549183045102
1150	2018-03-14T15:07:15	22.7032	-156.238	FK180310-1	117.62569310041442	0.3755066492907809	0.011953498456232	1.4932184199542131																	1.4932184199542131	586.7843585637602
1151	2018-03-14T15:10:15	22.7095	-156.2388	FK180310-1	116.53401074051443	0.374494642901565	0.0118705723108689	1.4724510719065762																	1.4724510719065762	587.4904516094311
1152	2018-03-14T15:13:15	22.7159	-156.2397	FK180310-1	117.49036811924357	0.37500223827143697	0.0119120787798434	1.4885358877340469																	1.4885358877340469	588.2088501550859
1153	2018-03-14T15:16:15	22.7201	-156.2404	FK180310-1	119.31799126214258	0.3775261865591429	0.0121200419487838	1.5383824736692802																	1.5383824736692802	588.6818747186501
1154	2018-03-14T15:19:16	22.7207	-156.2391	FK180310-1	118.90095770889684	0.37601177896886495	0.0119950300921394	1.5145421030359714																	1.5145421030359714	588.8311347505856
1155	2018-03-14T15:22:16	22.7202	-156.2389	FK180310-1	119.03218833479986	0.3755066492907809	0.011953498456232	1.507990419497019																	1.507990419497019	588.8904609053558
1156	2018-03-14T15:25:16	22.7201	-156.2393	FK180310-1	118.53152792360176	0.3755066492907809	0.011953498456232	1.507002888205584																	1.507002888205584	588.9330143569032
1157	2018-03-14T15:28:16	22.7201	-156.2396	FK180310-1	119.54479729615996	0.3755066492907809	0.011953498456232	1.5190564290814763																	1.5190564290814763	588.963818113313
1158	2018-03-14T15:31:16	22.72	-156.2398	FK180310-1	119.11347627523851	0.3755066492907809	0.011953498456232	1.5103931084613136																	1.5103931084613136	588.9871769639103
1159	2018-03-14T15:34:17	22.7199	-156.2401	FK180310-1	120.46924156372421	0.3762652485436809	0.0120158702972422	1.5480280624273843																	1.5480280624273843	589.0199304134402
1160	2018-03-14T15:37:17	22.7201	-156.2403	FK180310-1	119.0030920697623	0.375254986315822	0.0119328067893179	1.5039981365609687																	1.5039981365609687	589.0502187133236
1161	2018-03-14T15:40:17	22.7201	-156.2399	FK180310-1	119.17074718018637	0.376517949394253	0.0120366913627765	1.5231446548105707																	1.5231446548105707	589.0912903885336
1162	2018-03-14T15:43:17	22.7201	-156.2397	FK180310-1	116.83288957455316	0.376769107912688	0.0120574545427319	1.493817078277174																	1.493817078277174	589.11182622614
1163	2018-03-14T15:46:18	22.72	-156.2398	FK180310-1	116.64506275798912	0.37500223827143697	0.0119120787798434	1.4793454998885556																	1.4793454998885556	589.1269703735387
1164	2018-03-14T15:49:18	22.72	-156.2399	FK180310-1	116.46460364931791	0.37601177896886495	0.0119950300921394	1.4813360204345212																	1.4813360204345212	589.1372382998459
1165	2018-03-14T15:52:18	22.72	-156.2399	FK180310-1	115.3221999639274	0.375254986315822	0.0119328067893179	1.4600521914029834																	1.4600521914029834	589.1372382998459
1166	2018-03-14T15:55:18	22.7199	-156.24	FK180310-1	116.4220850923807	0.376517949394253	0.0120366913627765	1.4852784033770732																	1.4852784033770732	589.1523824523324
1167	2018-03-14T15:58:19	22.7199	-156.24	FK180310-1	116.14594653879179	0.3755066492907809	0.011953498456232	1.4773130434675847																	1.4773130434675847	589.1523824523324
1168	2018-03-14T16:01:19	22.7197	-156.24	FK180310-1	115.54865958782787	0.375254986315822	0.0119328067893179	1.4638219718597187																	1.4638219718597187	589.1746458722707
1169	2018-03-14T16:04:19	22.7195	-156.2402	FK180310-1	118.05856526200472	0.375254986315822	0.0119328067893179	1.4975915599769958																	1.4975915599769958	589.2049342128554
1170	2018-03-14T16:07:19	22.7194	-156.2404	FK180310-1	116.0849717562622	0.37500223827143697	0.0119120787798434	1.4691015856105478																	1.4691015856105478	589.2282931426157
1171	2018-03-14T16:10:20	22.7193	-156.2405	FK180310-1	117.0788914566512	0.37500223827143697	0.0119120787798434	1.4804875136927595																	1.4804875136927595	589.2434373256277
1172	2018-03-14T16:13:20	22.7191	-156.2407	FK180310-1	116.58640535627272	0.3758853459996415	0.0119846348050036	1.4850497942510172																	1.4850497942510172	589.273725706915
1173	2018-03-14T16:16:20	22.7192	-156.241	FK180310-1	116.37018144706732	0.37500223827143697	0.0119120787798434	1.4712595255906482																	1.4712595255906482	589.3064793258136
1174	2018-03-14T16:19:20	22.719	-156.2409	FK180310-1	117.33636712300472	0.37500223827143697	0.0119120787798434	1.4806351586590034																	1.4806351586590034	589.330996494591
1175	2018-03-14T16:22:21	22.7187	-156.2409	FK180310-1	116.00288890820086	0.374241751482986	0.011849893182488	1.4580617416998718																	1.4580617416998718	589.3643916244989
1176	2018-03-14T16:25:21	22.7185	-156.2411	FK180310-1	116.68768002062315	0.3739894623238979	0.011829263301334998	1.4648574200597242																	1.4648574200597242	589.3946800668339
1177	2018-03-14T16:28:21	22.7183	-156.2412	FK180310-1	115.25631478928928	0.374241751482986	0.011849893182488	1.4484701178692387																	1.4484701178692387	589.4191972576087
1178	2018-03-14T16:31:21	22.7181	-156.2415	FK180310-1	117.34940138989978	0.375254986315822	0.0119328067893179	1.487743808968406																	1.487743808968406	589.4572045940876
1179	2018-03-14T16:34:22	22.7179	-156.2417	FK180310-1	116.0746454060243	0.374494642901565	0.0118705723108689	1.4624048398108211																	1.4624048398108211	589.4874930974728
1180	2018-03-14T16:37:22	22.7177	-156.2417	FK180310-1	116.21100266829971	0.3739894623238979	0.011829263301334998	1.4559134965392158																	1.4559134965392158	589.5097565174112
1181	2018-03-14T16:40:22	22.7174	-156.2419	FK180310-1	115.45325103712736	0.373485791649146	0.0117882269305217	1.4523796079989175																	1.4523796079989175	589.548960739696
1182	2018-03-14T16:43:22	22.7173	-156.2423	FK180310-1	114.38833343970322	0.3739894623238979	0.011829263301334998	1.4335657368497277																	1.4335657368497277	589.5915150023684
1183	2018-03-14T16:46:23	22.7174	-156.2422	FK180310-1	115.13984250402376	0.3739894623238979	0.011829263301334998	1.4468751187255853																	1.4468751187255853	589.6066592871282
1184	2018-03-14T16:49:23	22.7174	-156.2423	FK180310-1	116.21513334566977	0.3737375535953821	0.011808701327964	1.4558993148379316																	1.4558993148379316	589.6169274085244
1185	2018-03-14T16:52:23	22.7176	-156.2421	FK180310-1	114.7444639232182	0.3747481380173379	0.0118913008040399	1.4470064555041182																	1.4470064555041182	589.6472159627823
1186	2018-03-14T16:55:23	22.7178	-156.2418	FK180310-1	114.7253517791093	0.3739894623238979	0.011829263301334998	1.4385052404840728																	1.4385052404840728	589.6852233904766
1187	2018-03-14T16:58:24	22.7178	-156.2407	FK180310-1	115.57939021661579	0.3739894623238979	0.011829263301334998	1.4539598427213851																	1.4539598427213851	589.7981723956954
1188	2018-03-14T17:01:24	22.7172	-156.2396	FK180310-1	116.23849517180705	0.374241751482986	0.011849893182488	1.4599597329731533																	1.4599597329731533	589.9293915731013
1189	2018-03-14T17:04:24	22.7167	-156.2394	FK180310-1	118.3804032538415	0.3739894623238979	0.011829263301334998	1.4907443298206733																	1.4907443298206733	589.9887179096851
1190	2018-03-14T17:07:24	22.7162	-156.2387	FK180310-1	118.67097915908488	0.374494642901565	0.0118705723108689	1.4934756899598205																	1.4934756899598205	590.0796257059877
1191	2018-03-14T17:10:25	22.7156	-156.2378	FK180310-1	117.70053443796324	0.3747481380173379	0.0118913008040399	1.4891588437759489																	1.4891588437759489	590.1936489741839
1192	2018-03-14T17:13:25	22.7152	-156.2377	FK180310-1	117.29770843641913	0.374494642901565	0.0118705723108689	1.480216924922351																	1.480216924922351	590.2393444539165
1193	2018-03-14T17:16:25	22.715	-156.2382	FK180310-1	118.09646156623378	0.3739894623238979	0.011829263301334998	1.4865556546344103																	1.4865556546344103	590.2953052114807
1194	2018-03-14T17:19:25	22.7143	-156.2383	FK180310-1	117.33717464848331	0.374494642901565	0.0118705723108689	1.4774728977391478																	1.4774728977391478	590.3739008343182
1195	2018-03-14T17:22:25	22.7138	-156.2379	FK180310-1	117.22243363233223	0.37500223827143697	0.0119120787798434	1.4816940300559798																	1.4816940300559798	590.443073848039
1196	2018-03-14T17:31:26	22.7125	-156.2372	FK180310-1	112.28075854424223	0.3747481380173379	0.0118913008040399	1.4171818836958685																	1.4171818836958685	590.6046542669786
1197	2018-03-14T17:34:26	22.7121	-156.237	FK180310-1	112.51771550725492	0.375254986315822	0.0119328067893179	1.4271741319567266																	1.4271741319567266	590.6536890318681
1198	2018-03-14T17:37:27	22.7116	-156.237	FK180310-1	111.45879037668642	0.3757589130304179	0.0119742395178678	1.4204297547991105																	1.4204297547991105	590.709347581714
1199	2018-03-14T17:40:27	22.7111	-156.2373	FK180310-1	111.71791254979436	0.374494642901565	0.0118705723108689	1.4146959383686268																	1.4146959383686268	590.7729625714095
1200	2018-03-14T17:43:27	22.7107	-156.2374	FK180310-1	112.55473508390536	0.37500223827143697	0.0119120787798434	1.4297612439510896																	1.4297612439510896	590.8186581270003
1201	2018-03-14T17:46:27	22.7106	-156.2376	FK180310-1	111.1768887294837	0.3755066492907809	0.011953498456232	1.4118014456737342																	1.4118014456737342	590.8420182175938
1202	2018-03-14T17:49:28	22.7104	-156.2379	FK180310-1	111.47750113995063	0.3762652485436809	0.0120158702972422	1.4261989306353569																	1.4261989306353569	590.8800269586292
1203	2018-03-14T17:52:28	22.7102	-156.2382	FK180310-1	114.04226206520771	0.37777965137447	0.0121410227822238	1.475195637098137																	1.475195637098137	590.9180357361407
1204	2018-03-14T17:55:28	22.7104	-156.2386	FK180310-1	115.03557419156624	0.37702086599157403	0.0120782672881234	1.4828617123294214																	1.4828617123294214	590.9647560096528
1205	2018-03-14T17:58:28	22.7105	-156.239	FK180310-1	111.0908820214662	0.376769107912688	0.0120574545427319	1.431247824684074																	1.431247824684074	591.0073122707622
1206	2018-03-14T18:01:29	22.7106	-156.2385	FK180310-1	110.36490556062908	0.376769107912688	0.0120574545427319	1.4133935056506222																	1.4133935056506222	591.0598483224735
1207	2018-03-14T18:04:29	22.7107	-156.2379	FK180310-1	110.73708216608313	0.3762652485436809	0.0120158702972422	1.4137094454567607																	1.4137094454567607	591.122457624968
1208	2018-03-14T18:07:29	22.7108	-156.2376	FK180310-1	109.91619363158811	0.378033394342262	0.0121621144386386	1.42016084977206																	1.42016084977206	591.155213021905
1209	2018-03-14T18:10:29	22.711	-156.2374	FK180310-1	111.31612888684973	0.37777965137447	0.0121410227822238	1.4415151433281803																	1.4415151433281803	591.1855022475893
1210	2018-03-14T18:13:30	22.7112	-156.2371	FK180310-1	111.4989732499941	0.3785426989138129	0.0122044489203669	1.4509882285980622																	1.4509882285980622	591.2235108791942
1211	2018-03-14T18:16:30	22.7115	-156.2372	FK180310-1	111.4671589951358	0.378798263412997	0.0122256919863542	1.4506058710571126																	1.4506058710571126	591.2584490866418
1212	2018-03-14T18:19:30	22.7117	-156.2375	FK180310-1	111.8208961922163	0.37981942508312105	0.0123109324309697	1.4700989468021148																	1.4700989468021148	591.2964576270522
1213	2018-03-14T18:22:30	22.712	-156.2377	FK180310-1	111.93861148618522	0.3782877430400471	0.0121832564446218	1.4531399555790243																	1.4531399555790243	591.3356622973453
1214	2018-03-14T18:25:31	22.7124	-156.238	FK180310-1	111.16969298647234	0.37956374723054	0.0122895635701104	1.4626002470957804																	1.4626002470957804	591.3898067377544
1215	2018-03-14T18:28:31	22.7124	-156.2379	FK180310-1	112.05001045924708	0.381604883929546	0.0124607331042917	1.4881628817503267																	1.4881628817503267	591.4000752342622
1216	2018-03-14T18:31:31	22.7105	-156.2356	FK180310-1	112.5411028057457	0.384188361752855	0.0126795598788066	1.5182970171227372																	1.5182970171227372	591.7171129387849
1217	2018-03-14T18:34:31	22.7071	-156.2321	FK180310-1	116.4916665982946	0.3834148258238621	0.0126138426185643	1.5740272531876107																	1.5740272531876107	592.2390506460996
1218	2018-03-14T18:37:32	22.7033	-156.2278	FK180310-1	116.34085994448179	0.3831582076524311	0.0125920411190828	1.5649635543839668																	1.5649635543839668	592.8505373711149
1219	2018-03-14T18:40:32	22.6993	-156.2229	FK180310-1	116.46358098595958	0.382380373258802	0.0125262363851909	1.5548215392646596																	1.5548215392646596	593.5224535030491
1220	2018-03-14T18:43:32	22.6948	-156.2176	FK180310-1	116.62922818118919	0.3834148258238621	0.0126138426185643	1.5735846656549222																	1.5735846656549222	594.2621702411527
1221	2018-03-14T18:46:32	22.6903	-156.21200000000005	FK180310-1	117.09471741742256	0.384188361752855	0.0126795598788066	1.5886568704815474																	1.5886568704815474	595.0248561866957
1222	2018-03-14T18:49:33	22.6856	-156.2063	FK180310-1	116.89684098137936	0.38600501761981504	0.0128348643827073	1.5971884471481863																	1.5971884471481863	595.809987777637
1223	2018-03-14T18:52:33	22.6809	-156.2004	FK180310-1	116.14656534576255	0.38731065508429996	0.0129471655011482	1.6099104499096026																	1.6099104499096026	596.6105676178356
1224	2018-03-14T18:55:33	22.6762	-156.1942	FK180310-1	117.01582466624374	0.38704969010317103	0.0129246283704079	1.6116607802791263																	1.6116607802791263	597.4347324256032
1225	2018-03-14T18:58:33	22.6716	-156.1881	FK180310-1	119.17803279311548	0.39019412431283296	0.0131973320428271	1.6831018799126691																	1.6831018799126691	598.2439137292769
1226	2018-03-14T19:01:34	22.6671	-156.18200000000004	FK180310-1	121.42692895544668	0.390458113733128	0.0132203803700564	1.7199552359335386																	1.7199552359335386	599.0461133094134
1227	2018-03-14T19:04:34	22.6625	-156.1757	FK180310-1	117.4209200118232	0.388097293801218	0.0130151002084483	1.6313428765985918																	1.6313428765985918	599.8713370746894
1228	2018-03-14T19:07:34	22.658	-156.1695	FK180310-1	118.58697394771342	0.38783445544440703	0.0129924012915845	1.6597092431432872																	1.6597092431432872	600.681618191335
1229	2018-03-14T19:10:34	22.6537	-156.1633	FK180310-1	117.30498675872292	0.390458113733128	0.0132203803700564	1.6709882258507238																	1.6709882258507238	601.4783442808492
1230	2018-03-14T19:13:35	22.6492	-156.1571	FK180310-1	113.666646729317	0.3909879846484381	0.0132666422173371	1.6150025645590085																	1.6150025645590085	602.2886574917777
1231	2018-03-14T19:16:35	22.645	-156.1509	FK180310-1	117.62682582005668	0.39204127309723996	0.0133590997797991	1.6904756201018991																	1.6904756201018991	603.0787786204745
1232	2018-03-14T19:19:35	22.6407	-156.1446	FK180310-1	116.23510561025265	0.3925711160821021	0.0134057184404048	1.6759997665842088																	1.6759997665842088	603.8837897446184
1233	2018-03-14T19:22:35	22.6363	-156.1384	FK180310-1	121.17941929370001	0.394700491693147	0.0135941476737426	1.778747248149749																	1.778747248149749	604.6873167069102
1234	2018-03-14T19:25:35	22.631999999999998	-156.1322	FK180310-1	122.88816563105162	0.397110454308241	0.0138093476120368	1.8351535011179168																	1.8351535011179168	605.4841232518497
1235	2018-03-14T19:31:59	22.6234	-156.1198	FK180310-1	120.78049957422071	0.39576976686926596	0.0136893844359856	1.7857222728299769																	1.7857222728299769	607.0777841436789
1236	2018-03-14T19:34:59	22.6192	-156.1134	FK180310-1	120.16477899571959	0.3955019487366769	0.0136654858099611	1.7830546819780606																	1.7830546819780606	607.8846611318933
1237	2018-03-14T19:38:00	22.615	-156.1071	FK180310-1	119.86813864900247	0.39576976686926596	0.0136893844359856	1.7652755885061449																	1.7652755885061449	608.6832017633468
1238	2018-03-14T19:41:00	22.611	-156.1007	FK180310-1	118.29614868952065	0.39845643681309795	0.0139304309414824	1.7730393465237315																	1.7730393465237315	609.4774187502234
1239	2018-03-14T19:44:00	22.6071	-156.0944	FK180310-1	120.02951278686804	0.39737891850518503	0.0138334350506641	1.7967452623067777																	1.7967452623067777	610.2569088763307
1240	2018-03-14T19:47:00	22.6031	-156.0881	FK180310-1	117.4771585030922	0.39630732265045204	0.0137373529751496	1.7336918202254383																	1.7336918202254383	611.0426685112327
1241	2018-03-14T19:50:01	22.5992	-156.0818	FK180310-1	119.46966413242279	0.39576976686926596	0.0136893844359856	1.7593452434300736																	1.7593452434300736	611.8221895070537
1242	2018-03-14T19:53:01	22.5952	-156.0755	FK180310-1	120.9657630434708	0.3944339001377729	0.0135704880122012	1.7750742210437715																	1.7750742210437715	612.6079797611759
1243	2018-03-14T19:56:01	22.5912	-156.0694	FK180310-1	119.59553359252924	0.39845643681309795	0.0139304309414824	1.8147954368747696																	1.8147954368747696	613.3769372459633
1244	2018-03-14T19:59:01	22.5871	-156.0632	FK180310-1	122.0596176566704	0.399808586158378	0.0140527199627751	1.85991349948901																	1.85991349948901	614.160741123787
1245	2018-03-14T20:02:02	22.5829	-156.05700000000004	FK180310-1	120.14239291925524	0.39872696461787	0.0139548364516459	1.8105402793198813																	1.8105402793198813	614.9510941658596
1246	2018-03-14T20:05:02	22.5789	-156.05100000000004	FK180310-1	121.6287142633928	0.399808586158378	0.0140527199627751	1.8477962951775129																	1.8477962951775129	615.7117405202032
1247	2018-03-14T20:08:02	22.5748	-156.045	FK180310-1	121.96051061254695	0.401439485196609	0.0142010884556496	1.8783781010749807																	1.8783781010749807	616.4789708290804
1248	2018-03-14T20:11:02	22.5708	-156.039	FK180310-1	124.81384420442444	0.4058267696887979	0.0146049534013377	1.978104233685641																	1.978104233685641	617.2396465744257
1249	2018-03-14T20:14:03	22.5667	-156.0332	FK180310-1	125.31016433225378	0.406652158591564	0.0146817318517344	1.998108922310206																	1.998108922310206	617.9904798705371
1250	2018-03-14T20:17:03	22.5627	-156.0274	FK180310-1	129.9456529908137	0.408032137399336	0.014810617872363001	2.1014288604867253																	2.1014288604867253	618.7346131985652
1251	2018-03-14T20:20:03	22.5586	-156.0215	FK180310-1	130.9160222795033	0.411379437423719	0.015126114260371004	2.1660088368762733																	2.1660088368762733	619.4936628677499
1252	2018-03-14T20:23:03	22.5545	-156.0154	FK180310-1	125.97178993601143	0.408586003268266	0.0148625308116464	2.028630870563153																	2.028630870563153	620.2692541419963
1253	2018-03-14T20:26:04	22.5503	-156.0092	FK180310-1	124.00065530572006	0.4055513506742789	0.0145794185056705	1.9724367936403888																	1.9724367936403888	621.0597287023384
1254	2018-03-14T20:29:04	22.5462	-156.0032	FK180310-1	123.11146349878223	0.4083087401835621	0.0148365433975644	2.010931542180522																	2.010931542180522	621.8270618402968
1255	2018-03-14T20:32:04	22.5421	-155.9971	FK180310-1	124.07159270932385	0.410540710686503	0.0150466375220081	2.057661913544793																	2.057661913544793	622.6026986818929
1256	2018-03-14T20:35:04	22.538	-155.991	FK180310-1	126.81765627576848	0.42017098650109	0.0159742362929829	2.235485459662782																	2.235485459662782	623.3783505851977
1257	2018-03-14T20:38:05	22.5337	-155.9848	FK180310-1	125.49333438022413	0.42799872528277294	0.0167533785616574	2.3131356548676667																	2.3131356548676667	624.1755207315962
1258	2018-03-14T20:41:05	22.5295	-155.9787	FK180310-1	128.41386076086843	0.4345102049608871	0.0174189470224148	2.4617823142242856																	2.4617823142242856	624.9578051822008
1259	2018-03-14T20:44:05	22.5254	-155.9726	FK180310-1	127.52720661109731	0.43331825729665296	0.017295909223034	2.421032484191251																	2.421032484191251	625.7335033574334
1260	2018-03-14T20:47:05	22.5214	-155.9667	FK180310-1	128.6252220614697	0.43035399866755797	0.0169922912953167	2.3962869522984134																	2.3962869522984134	626.4860443036769
1261	2018-03-14T20:50:06	22.5174	-155.9608	FK180310-1	130.6924563098097	0.43510839979697497	0.0174808059756167	2.512227717007126																	2.512227717007126	627.2385994081877
1262	2018-03-14T20:53:06	22.5135	-155.9546	FK180310-1	126.78022811808184	0.43630739409467695	0.0176054149555397	2.4398532819189613																	2.4398532819189613	628.0099334232119
1263	2018-03-14T20:56:06	22.5096	-155.9483	FK180310-1	123.59072989748405	0.42770520361048997	0.0167237061939385	2.2738078827509183																	2.2738078827509183	628.789803858936
1264	2018-03-14T20:59:06	22.5057	-155.942	FK180310-1	123.91846498500664	0.425081849222053	0.0164603902228763	2.2412955531368106																	2.2412955531368106	629.5696894763657
1265	2018-03-14T21:02:07	22.5017	-155.9356	FK180310-1	129.3357187873764	0.4345102049608871	0.0174189470224148	2.4694200143164613																	2.4694200143164613	630.3643382422748
1266	2018-03-14T21:05:07	22.4979	-155.9294	FK180310-1	128.97129385589815	0.4207442869034079	0.0160305393756827	2.273667295930652																	2.273667295930652	631.1295223599407
1267	2018-03-14T21:08:07	22.4942	-155.9232	FK180310-1	127.2279686695376	0.42217943348842896	0.0161719912196093	2.259548117094144																	2.259548117094144	631.8886239040977
1268	2018-03-14T21:11:07	22.4904	-155.9169	FK180310-1	126.49458094259023	0.4224675783304989	0.0162005142005575	2.259594653067316																	2.259594653067316	632.6624283326488
1269	2018-03-14T21:14:08	22.4867	-155.9106	FK180310-1	125.71043190803428	0.4274122741477111	0.0166942306093561	2.299750602813323																	2.299750602813323	633.4302189453152
1270	2018-03-14T21:17:08	22.483	-155.9044	FK180310-1	123.87305371646471	0.4274122741477111	0.0166942306093561	2.265421171986641																	2.265421171986641	634.1893638406037
1271	2018-03-14T21:20:08	22.4793	-155.8982	FK180310-1	124.22119540939869	0.4300596295407829	0.0169623452327251	2.315297902804765																	2.315297902804765	634.94852305298
1272	2018-03-14T21:23:08	22.4754	-155.8923	FK180310-1	125.37074038947624	0.43035399866755797	0.0169922912953167	2.3413868678768868																	2.3413868678768868	635.6946957807999
1273	2018-03-14T21:26:08	22.4713	-155.8863	FK180310-1	123.45483295144626	0.4291797580477539	0.0168728696381991	2.3000607750323203																	2.3000607750323203	636.4622976659888
1274	2018-03-14T21:29:09	22.4672	-155.8802	FK180310-1	123.00119041083643	0.42770520361048997	0.0167237061939385	2.267533201487516																	2.267533201487516	637.2382092740357
1275	2018-03-14T21:32:09	22.4631	-155.8742	FK180310-1	123.45271605942457	0.4263924264681705	0.0165916189476637	2.245723077328984																	2.245723077328984	638.0058405331158
1276	2018-03-14T21:35:09	22.459	-155.8682	FK180310-1	123.74491580687143	0.425372142826698	0.0164894418574003	2.2490717508870084																	2.2490717508870084	638.7734864755605
1277	2018-03-14T21:38:09	22.4549	-155.8623	FK180310-1	124.53575598908115	0.424499460262906	0.0164022760913355	2.2505081278803947																	2.2505081278803947	639.5328998066659
1278	2018-03-14T21:41:10	22.4508	-155.8564	FK180310-1	122.34199628651079	0.42362594680479204	0.0163153343672749	2.1986131938007567																	2.1986131938007567	640.2923274852936
1279	2018-03-14T21:44:10	22.4467	-155.8504	FK180310-1	119.34801458694356	0.42045905881344603	0.0160024585536442	2.1130621271951497																	2.1130621271951497	641.060017463504
1280	2018-03-14T21:47:10	22.4426	-155.8446	FK180310-1	119.48507428883758	0.41959609972450895	0.0159179460281856	2.103237476346049																	2.103237476346049	641.8112758865865
1281	2018-03-14T21:50:10	22.4385	-155.8387	FK180310-1	118.12374625856384	0.417307080313783	0.015694827417311	2.0493759030682326																	2.0493759030682326	642.5707465937977
1282	2018-03-14T21:56:11	22.4302	-155.8267	FK180310-1	117.74925735452236	0.41759254227541	0.0157225077381068	2.0273595629384804																	2.0273595629384804	644.1128730617984
1283	2018-03-14T21:59:11	22.426	-155.8207	FK180310-1	120.1648433202755	0.42131678738063	0.0160869022816644	2.1246895077013424																	2.1246895077013424	644.8873059425048
1284	2018-03-14T22:02:11	22.4219	-155.8148	FK180310-1	119.50912230060317	0.4207442869034079	0.0160305393756827	2.1007436389364185																	2.1007436389364185	645.6468346875372
1285	2018-03-14T22:05:12	22.4178	-155.8088	FK180310-1	119.04855601178892	0.42217943348842896	0.0161719912196093	2.1078375600166748																	2.1078375600166748	646.4146280473046
1286	2018-03-14T22:08:12	22.4136	-155.8028	FK180310-1	118.78521212740236	0.42275641102600997	0.0162291052709792	2.122496876746217																	2.122496876746217	647.1891048818693
1287	2018-03-15T00:00:02	22.259	-155.5729	FK180310-1	112.19833317095924	0.42624718815921503	0.0165770135323714	2.0551342656774745																	2.0551342656774745	676.4554169717484
1288	2018-03-15T00:03:02	22.2552	-155.5668	FK180310-1	112.86594233044531	0.43035399866755797	0.0169922912953167	2.116171327994672																	2.116171327994672	677.2129606475622
1289	2018-03-15T00:06:02	22.2515	-155.5606	FK180310-1	113.51212948191828	0.43331825729665296	0.017295909223034	2.167748176723989																	2.167748176723989	677.9729972375093
1290	2018-03-15T00:09:02	22.248	-155.5547	FK180310-1	115.92483939586573	0.43690904430091904	0.0176680797673999	2.242141870419787																	2.242141870419787	678.6950088236762
1291	2018-03-15T00:12:02	22.2443	-155.5486	FK180310-1	118.8073273293264	0.438414356293114	0.0178255589266023	2.3272750632570203																	2.3272750632570203	679.4464345126189
1292	2018-03-15T00:15:03	22.2407	-155.5426	FK180310-1	120.03089659650145	0.44022861406846897	0.0180165457871619	2.360090473882744																	2.360090473882744	680.1831637646652
1293	2018-03-15T00:18:03	22.2369	-155.5365	FK180310-1	115.88415828467475	0.43932088741426	0.0179208517635481	2.2691788030298667																	2.2691788030298667	680.9407755620822
1294	2018-03-15T00:21:03	22.2332	-155.5306	FK180310-1	117.2623362814057	0.43690904430091904	0.0176680797673999	2.273172647775957																	2.273172647775957	681.6750929547286
1295	2018-03-15T00:24:03	22.2294	-155.5244	FK180310-1	114.6218754332338	0.43391485592740603	0.0173573823518774	2.1865231616559																	2.1865231616559	682.4413029071989
1296	2018-03-15T00:27:04	22.2255	-155.5183	FK180310-1	115.90969132259228	0.43901798959705896	0.0178890117178702	2.2631241341055226																	2.2631241341055226	683.2052276875646
1297	2018-03-15T00:30:04	22.2217	-155.5122	FK180310-1	114.46405958725538	0.441742972571983	0.0181768768428067	2.269665042665736																	2.269665042665736	683.9628960285279
1298	2018-03-15T00:33:04	22.2179	-155.5061	FK180310-1	117.51384842727327	0.44053105772428097	0.0180485121941368	2.32340431889218																	2.32340431889218	684.7205784999412
1299	2018-03-15T00:36:04	22.2141	-155.5	FK180310-1	118.34565292731972	0.4478807497166839	0.0188356472303844	2.434111857690292																	2.434111857690292	685.4782750996308
1300	2018-03-15T00:39:04	22.2104	-155.4939	FK180310-1	119.24785918274635	0.453177844569835	0.0194157734534562	2.533782357367618																	2.533782357367618	686.2298279186763
1301	2018-03-15T00:42:05	22.2067	-155.4877	FK180310-1	118.87138361849331	0.46077372535092803	0.0202665692296346	2.59761484555735																	2.59761484555735	686.9900361083878
1302	2018-03-15T00:45:05	22.20300000000001	-155.4814	FK180310-1	117.09913146408856	0.46077372535092803	0.0202665692296346	2.551382001330861																	2.551382001330861	687.7589412732898
1303	2018-03-15T00:48:05	22.1994	-155.4753	FK180310-1	114.9026805383248	0.45727118322550797	0.0198714737510605	2.470432809336536																	2.470432809336536	688.5044934710588
1304	2018-03-15T00:51:05	22.1958	-155.4691	FK180310-1	114.58269038797388	0.4594970996074861	0.020121995102983996	2.482412202982705																	2.482412202982705	689.2587708726334
1305	2018-03-15T00:54:06	22.1922	-155.4629	FK180310-1	113.78360256475298	0.46077372535092803	0.0202665692296346	2.4996384114984807																	2.4996384114984807	690.0130621528192
1306	2018-03-15T00:57:06	22.1888	-155.4568	FK180310-1	114.63957821187574	0.4660879752247725	0.02087506994560425	2.566169490647593																	2.566169490647593	690.7469287770002
1307	2018-03-15T01:00:06	22.1852	-155.4509	FK180310-1	120.5504030564965	0.469185089682389	0.0212348570516482	2.747947123889148																	2.747947123889148	691.4752346450057
1308	2018-03-15T01:03:06	22.1815	-155.4449	FK180310-1	119.44758700393659	0.4652763209760539	0.020781454021973	2.6747405322001536																	2.6747405322001536	692.2182946345469
1309	2018-03-15T01:06:07	22.1775	-155.4392	FK180310-1	118.38518753759243	0.46560036346816397	0.0208188289722582	2.668591930647248																	2.668591930647248	692.9555108926654
1310	2018-03-15T01:09:07	22.1736	-155.4335	FK180310-1	118.38733847794008	0.466575624850595	0.020931458067706	2.6830431712426863																	2.6830431712426863	693.6860709057692
1311	2018-03-15T01:12:07	22.1696	-155.4277	FK180310-1	120.44874870768172	0.46853150825865997	0.0211586438748711	2.7599388791149395																	2.7599388791149395	694.4315555556971
1312	2018-03-15T01:15:07	22.1657	-155.4218	FK180310-1	119.15760988475937	0.4754364044885901	0.0219725448370867	2.8425282196050863																	2.8425282196050863	695.1788253504898
1313	2018-03-15T01:18:07	22.1618	-155.416	FK180310-1	118.80740090936963	0.485177225502148	0.0231528788548675	2.9427454019321937																	2.9427454019321937	695.9177421211373
1314	2018-03-15T01:21:08	22.1579	-155.4101	FK180310-1	118.0480937913682	0.4937614680573679	0.0242245843170426	3.0354464753702426																	3.0354464753702426	696.6650393703069
1315	2018-03-15T01:24:08	22.1539	-155.4043	FK180310-1	115.9337570214185	0.506087119865425	0.0258156418259629	3.143830964049075																	3.143830964049075	697.4105775505362
1316	2018-03-15T01:27:08	22.15	-155.3985	FK180310-1	119.37831255479166	0.506803759913614	0.0259099618357082	3.2602537086392704																	3.2602537086392704	698.1495349035466
1317	2018-03-15T01:30:08	22.1462	-155.3928	FK180310-1	116.44559848190382	0.5093115235112929	0.0262421492704219	3.209433188814085																	3.209433188814085	698.8736283018504
1318	2018-03-15T01:33:09	22.1422	-155.3868	FK180310-1	115.97595362395624	0.514383299801673	0.0269216630685416	3.2762542396139582																	3.2762542396139582	699.6358457886936
1319	2018-03-15T01:36:09	22.1383	-155.381	FK180310-1	117.7690545594844	0.5151131638792771	0.0270202887778208	3.348115306026377																	3.348115306026377	700.3748433610427
1320	2018-03-15T01:39:09	22.1344	-155.3751	FK180310-1	122.12312728766923	0.5140196708702229	0.0268725263013281	3.4444672657572286																	3.4444672657572286	701.1222232729581
1321	2018-03-15T01:42:09	22.1304	-155.3691	FK180310-1	118.1605576771459	0.5140196708702229	0.0268725263013281	3.3360475886373697																	3.3360475886373697	701.8844828321394
1322	2018-03-15T01:45:10	22.1264	-155.3632	FK180310-1	117.63044551985834	0.514383299801673	0.0269216630685416	3.320244410108598																	3.320244410108598	702.6384110712249
1323	2018-03-15T01:48:10	22.1225	-155.3574	FK180310-1	118.60492182904079	0.514383299801673	0.0269216630685416	3.3626330386463263																	3.3626330386463263	703.3774629266723
1324	2018-03-15T01:51:10	22.1185	-155.3515	FK180310-1	119.5180169075453	0.516572355039001	0.0272182529465501	3.408210751102325																	3.408210751102325	704.1314186878101
1325	2018-03-15T01:54:10	22.1147	-155.3457	FK180310-1	120.66567308189815	0.511117425777834	0.0264828880566649	3.361679634587325																	3.361679634587325	704.8640141002696
1326	2018-03-15T01:57:11	22.1108	-155.3399	FK180310-1	121.33888414086034	0.5154794031747479	0.0270697782805791	3.4415599586449																	3.4415599586449	705.6031061303273
1327	2018-03-15T02:00:11	22.107	-155.3342	FK180310-1	127.01715140975078	0.517670561107695	0.0273677467831299	3.624337441088107																	3.624337441088107	706.3273322533985
1328	2018-03-15T02:03:11	22.1032	-155.3283	FK180310-1	126.93453295555734	0.517305044369498	0.0273178132221393	3.6113016319849485																	3.6113016319849485	707.0684121546183
1329	2018-03-15T02:06:11	22.0994	-155.3224	FK180310-1	130.5456819734946	0.514383299801673	0.0269216630685416	3.6721905347707264																	3.6721905347707264	707.8095055136785
1330	2018-03-15T02:09:12	22.0955	-155.3165	FK180310-1	126.67641888607125	0.5140196708702229	0.0268725263013281	3.5600174770761783																	3.5600174770761783	708.5570220859482
1331	2018-03-15T02:12:12	22.0918	-155.3108	FK180310-1	125.89423252318173	0.5125670749821599	0.0266770941854804	3.504642902315882																	3.504642902315882	709.274855328693
1332	2018-03-15T02:15:12	22.088	-155.305	FK180310-1	126.07904832987677	0.5087724924614735	0.02617049453604335	3.4537211368954583																	3.4537211368954583	710.0075431754352
1333	2018-03-15T02:18:12	22.0843	-155.2994	FK180310-1	124.98867751442944	0.506087119865425	0.0258156418259629	3.3951749318354714																	3.3951749318354714	710.7169785182268
1334	2018-03-15T02:21:12	22.0806	-155.2938	FK180310-1	126.03106751011076	0.505729392947441	0.0257686043321173	3.4147174169150056																	3.4147174169150056	711.4264261842039
1335	2018-03-15T02:24:13	22.0769	-155.2882	FK180310-1	124.52632238387943	0.5035944800142129	0.0254888410050279	3.3476977347932286																	3.3476977347932286	712.1358861715195
1336	2018-03-15T02:27:13	22.0732	-155.2826	FK180310-1	124.21666158854677	0.501466022000515	0.0252117226020112	3.309887476029708																	3.309887476029708	712.8453584783151
1337	2018-03-15T02:30:13	22.0693	-155.2768	FK180310-1	122.94409560217727	0.49970200227462797	0.0249835438712211	3.2345136206622644																	3.2345136206622644	713.5845928545265
1338	2018-03-15T02:33:13	22.0656	-155.2712	FK180310-1	125.63927781386732	0.49410978785742105	0.0242686671989587	3.225107711291113																	3.225107711291113	714.2940904603968
1339	2018-03-15T02:36:13	22.0617	-155.2655	FK180310-1	128.167833426365	0.49410978785742105	0.0242686671989587	3.308202576581043																	3.308202576581043	715.0250258129298
1340	2018-03-15T02:39:14	22.058000000000003	-155.2599	FK180310-1	124.4532097485189	0.4927207832275511	0.0240929726953851	3.171475293635822																	3.171475293635822	715.7345487100539
1341	2018-03-15T02:42:14	22.0542	-155.2543	FK180310-1	121.30207332894398	0.493413977778961	0.0241806064182619	3.120846434269237																	3.120846434269237	716.4506032252483
1342	2018-03-15T02:45:14	22.0504	-155.2485	FK180310-1	122.71688762543762	0.4972476896913621	0.024668326358462996	3.2082001324323524																	3.2082001324323524	717.1834210716107
1343	2018-03-15T02:48:14	22.0465	-155.2427	FK180310-1	124.66466812199785	0.500757975725206	0.0251201238174513	3.305472991389027																	3.305472991389027	717.9227335504636
1344	2018-03-15T02:51:15	22.0426	-155.2369	FK180310-1	124.4168178544388	0.498998922078425	0.0248930934884562	3.2743254396547448																	3.2743254396547448	718.6620593817344
1345	2018-03-15T02:54:15	22.0388	-155.2312	FK180310-1	124.17772690610006	0.4968977744006579	0.0246235551820176	3.2298623629659122																	3.2298623629659122	719.3865159163865
1346	2018-03-15T02:57:15	22.0348	-155.2254	FK180310-1	126.99149249098025	0.495501514224757	0.0244454479957705	3.2803798658097434																	3.2803798658097434	720.1324590727941
1347	2018-03-15T03:00:15	22.0308	-155.2195	FK180310-1	127.06691342645729	0.4968977744006579	0.0246235551820176	3.306002984391904																	3.306002984391904	720.8867197724164
1348	2018-03-15T03:03:16	22.0269	-155.2137	FK180310-1	126.77782602592943	0.4923740395020711	0.0240493284844011	3.2340560620659846																	3.2340560620659846	721.6260993342975
1349	2018-03-15T03:06:16	22.0229	-155.2078	FK180310-1	125.53152228634008	0.4879058038444241	0.0234902097135973	3.1227860304447845																	3.1227860304447845	722.3803874494465
1350	2018-03-15T03:09:16	22.019000000000002	-155.2019	FK180310-1	123.96350868065431	0.4824679086680929	0.0228207211409453	3.001880218734921																	3.001880218734921	723.1281721461906
1351	2018-03-15T03:12:16	22.015	-155.1959	FK180310-1	124.73441361240921	0.47910034465026097	0.022412034825365003	2.984223457554648																	2.984223457554648	723.8908420986763
1352	2018-03-15T03:15:17	22.011	-155.1901	FK180310-1	125.02952227296629	0.4767652849823429	0.0221313436042074	2.9469911775314146																	2.9469911775314146	724.6368659482338
1353	2018-03-15T03:18:17	22.006999999999998	-155.1842	FK180310-1	124.37579201621485	0.481116658249959	0.0226561216942668	2.980879640699857																	2.980879640699857	725.3912092147569
1354	2018-03-15T03:21:17	22.0033	-155.1787	FK180310-1	126.12582006069843	0.48179067254548497	0.0227382251878962	3.0393571103670585																	3.0393571103670585	726.0925345553203
1355	2018-03-15T03:24:17	21.9994	-155.1728	FK180310-1	126.643144043732	0.4844980267659501	0.0230692346616226	3.0953624352471136																	3.0953624352471136	726.8403878136702
1356	2018-03-15T03:27:18	21.9954	-155.167	FK180310-1	123.76022749558472	0.4855180413804221	0.0231948507662744	3.03151683220075																	3.03151683220075	727.5864645121958
1357	2018-03-15T03:30:18	21.9914	-155.1612	FK180310-1	127.44482103349208	0.492028121544825	0.0240057882118602	3.2217249206653773																	3.2217249206653773	728.332554756337
1358	2018-03-15T03:33:18	21.9874	-155.1553	FK180310-1	125.05913606397458	0.49585030908545896	0.0244898328107447	3.210830524019142																	3.210830524019142	729.0869659590779
1359	2018-03-15T03:36:18	21.9833	-155.1493	FK180310-1	127.24008588289189	0.501466022000515	0.0252117226020112	3.3485335405311747																	3.3485335405311747	729.8562992771302
1360	2018-03-15T03:39:18	21.9793	-155.1434	FK180310-1	126.053285821562	0.5021737097202129	0.025303765446076	3.335859525991794																	3.335859525991794	730.6107385397086
1361	2018-03-15T03:42:19	21.9753	-155.1375	FK180310-1	125.52566752942944	0.504303997959942	0.0255816274514032	3.343846733594084																	3.343846733594084	731.3651916555802
1362	2018-03-15T03:45:19	21.9713	-155.1316	FK180310-1	126.35575258145872	0.5021737097202129	0.025303765446076	3.345595272666384																	3.345595272666384	732.1196586224806
1363	2018-03-15T03:48:19	21.9673	-155.1257	FK180310-1	126.32288652707476	0.503948816055223	0.025535178919757005	3.3697381346400745																	3.3697381346400745	732.8741394381511
1364	2018-03-15T03:51:19	21.9634	-155.1197	FK180310-1	126.27978848678984	0.505016492856552	0.0256748651362337	3.3790546345023147																	3.3790546345023147	733.6305490048992
1365	2018-03-15T03:54:20	21.9596	-155.1141	FK180310-1	125.09359326698521	0.505729392947441	0.0257686043321173	3.3690805661217724																	3.3690805661217724	734.3469147684316
1366	2018-03-15T04:06:21	21.9505	-155.0993	FK180310-1	141.10902705482553	0.4831437133807151	0.0229033055822731	3.439347697057578																	3.439347697057578	736.1802076032973
1367	2018-03-15T04:09:21	21.951	-155.0998	FK180310-1	141.09226832030532	0.477432457886255	0.0222112934335836	3.3418613669667763																	3.3418613669667763	736.2561211822974
1368	2018-03-15T04:12:21	21.9512	-155.1005	FK180310-1	140.2153194528591	0.47016429169039203	0.0213494063862907	3.2154439422644114																	3.2154439422644114	736.3317454434006
1369	2018-03-15T04:15:21	21.9511	-155.1002	FK180310-1	138.19597389738428	0.46334219153589395	0.0205592495221412	3.055515229276963																	3.055515229276963	736.3646590970735
1370	2018-03-15T04:18:22	21.9512	-155.0998	FK180310-1	138.93745849542313	0.46077372535092803	0.0202665692296346	3.027523325555643																	3.027523325555643	736.4074317944943
1371	2018-03-15T04:21:22	21.9512	-155.0994	FK180310-1	135.57511607400195	0.45223579105108497	0.0193117598151162	2.8321024895762386																	2.8321024895762386	736.4487305532867
1372	2018-03-15T04:24:22	21.9514	-155.0986	FK180310-1	136.14284734647927	0.453493362834832	0.0194506103306101	2.8681690780028752																	2.8681690780028752	736.5342758639762
1373	2018-03-15T04:27:22	21.9517	-155.0985	FK180310-1	136.9448294470037	0.446954832107187	0.018735344923918002	2.8016486843189505																	2.8016486843189505	736.5692305974756
1374	2018-03-15T04:30:23	21.9524	-155.0999	FK180310-1	134.12049347249587	0.443265519691239	0.0183389554223503	2.684230686246356																	2.684230686246356	736.7334409203096
1375	2018-03-15T04:33:23	21.95300000000001	-155.101	FK180310-1	133.15232063878062	0.442958996233629	0.0183062026779247	2.6415366701164																	2.6415366701164	736.8651951305081
1376	2018-03-15T04:36:23	21.9526	-155.1016	FK180310-1	134.1864742463055	0.44418948741425	0.0184376835227225	2.6888796331276525																	2.6888796331276525	736.941484873655
1377	2018-03-15T04:39:23	21.9527	-155.102	FK180310-1	133.6606852228646	0.444496677310642	0.0184706052739957	2.7021725508670036																	2.7021725508670036	736.9842571503173
1378	2018-03-15T04:42:24	21.9532	-155.1015	FK180310-1	133.82652255174617	0.437509507129744	0.0177308554542083	2.602344633385334																	2.602344633385334	737.0601701860315
1379	2018-03-15T04:45:24	21.9539	-155.1008	FK180310-1	133.68433042096072	0.436006710939568	0.0175741511462179	2.565575172491149																	2.565575172491149	737.1664482285811
1380	2018-03-15T04:48:24	21.9553	-155.0993	FK180310-1	130.46856889024167	0.4291797580477539	0.0168728696381991	2.4226679524298063																	2.4226679524298063	737.3861548740558
1381	2018-03-15T04:51:24	21.9556	-155.0992	FK180310-1	129.6743367096118	0.4327223501130581	0.0172346226506808	2.440014116242104																	2.440014116242104	737.4211095238852
1382	2018-03-15T04:54:24	21.9543	-155.0985	FK180310-1	132.5573016180152	0.43331825729665296	0.017295909223034	2.487575623245677																	2.487575623245677	737.5828646334114
1383	2018-03-15T04:57:25	21.9531	-155.0979	FK180310-1	132.0789482698069	0.43183148969306795	0.0171432135341921	2.468633101418896																	2.468633101418896	737.7301099799279
1384	2018-03-15T05:00:25	21.9522	-155.0976	FK180310-1	129.71337778620844	0.4340635157469445	0.0173727551706733	2.461995363248329																	2.461995363248329	737.8349741096323
1385	2018-03-15T05:03:25	21.9513	-155.0974	FK180310-1	133.4098290436271	0.43361727821545504	0.0173266622793485	2.5130721438138743																	2.5130721438138743	737.9372653892416
1386	2018-03-15T05:06:25	21.9505	-155.0973	FK180310-1	131.5530598355822	0.435407491149754	0.0175118467140195	2.5043258196596825																	2.5043258196596825	738.0269155846954
1387	2018-03-15T05:09:26	21.95	-155.0974	FK180310-1	135.13982533243365	0.436006710939568	0.0175741511462179	2.5899240156689043																	2.5899240156689043	738.0835236655063
1388	2018-03-15T05:12:26	21.9497	-155.0973	FK180310-1	131.13799432584102	0.432128781992404	0.0171736221666839	2.459057920081476																	2.459057920081476	738.1184784354738
1389	2018-03-15T05:15:26	21.9496	-155.0973	FK180310-1	128.54412972679847	0.43510839979697497	0.0174808059756167	2.4643002827707554																	2.4643002827707554	738.1296101454428
1390	2018-03-15T05:18:26	21.9498	-155.0966	FK180310-1	129.61683145887338	0.43183148969306795	0.0171432135341921	2.4231742370894755																	2.4231742370894755	738.2052350867226
1391	2018-03-15T05:21:27	21.9501	-155.0962	FK180310-1	131.85172401987194	0.429472992732976	0.0169026668868415	2.4335471200566965																	2.4335471200566965	738.2583467819761
1392	2018-03-15T05:24:27	21.95	-155.0946	FK180310-1	131.41264368756956	0.42624718815921503	0.0165770135323714	2.3918269201802405																	2.3918269201802405	738.4239177822049
1393	2018-03-15T05:27:27	21.9489	-155.0938	FK180310-1	134.36479506155322	0.43035399866755797	0.0169922912953167	2.489234528746949																	2.489234528746949	738.5716209604408
1394	2018-03-15T05:30:27	21.9476	-155.0934	FK180310-1	133.1057300256252	0.431534905393671	0.0171128773196877	2.4987806145213813																	2.4987806145213813	738.7221111184434
1395	2018-03-15T05:33:28	21.9468	-155.093	FK180310-1	129.97622005059864	0.42888344302722997	0.0168428899442839	2.401053642296058																	2.401053642296058	738.8202754771982
1396	2018-03-15T05:36:28	21.9468	-155.0921	FK180310-1	125.4697663479451	0.431534905393671	0.0171128773196877	2.3573724768244517																	2.3573724768244517	738.9132005602397
1397	2018-03-15T05:39:28	21.9466	-155.0913	FK180310-1	130.7299420944154	0.43035399866755797	0.0169922912953167	2.4149865028245343																	2.4149865028245343	738.9987484512599
1398	2018-03-15T05:42:28	21.9464	-155.0906	FK180310-1	130.56497057168744	0.429472992732976	0.0169026668868415	2.4399003507848414																	2.4399003507848414	739.0743749470828
1399	2018-03-15T05:45:28	21.9462	-155.0902	FK180310-1	131.2546602623303	0.428292928323294	0.016783144575841	2.4167688208952405																	2.4167688208952405	739.1212936524288
1400	2018-03-15T05:48:29	21.9462	-155.0898	FK180310-1	129.54418344334778	0.42726615822125547	0.016679527915034402	2.358492674321246																	2.358492674321246	739.1625938636067
1401	2018-03-15T05:51:29	21.9461	-155.0901	FK180310-1	131.5260906442355	0.42888344302722997	0.0168428899442839	2.4264314414166788																	2.4264314414166788	739.1955085423756
1402	2018-03-15T05:54:29	21.9461	-155.09	FK180310-1	129.82552185456132	0.42624718815921503	0.0165770135323714	2.3399202787779827																	2.3399202787779827	739.2058336024312
1403	2018-03-15T05:57:29	21.945999999999998	-155.0897	FK180310-1	128.97409346260363	0.42595481063903	0.0165477533463958	2.318694531317329																	2.318694531317329	739.2387483016997
1404	2018-03-15T06:00:30	21.9459	-155.0898	FK180310-1	132.71215036494837	0.4224675783304989	0.0162005142005575	2.3583507391866867																	2.3583507391866867	739.2539312545385
1405	2018-03-15T06:03:30	21.9459	-155.09	FK180310-1	128.01700394849954	0.426537664777126	0.016606224362956	2.3273687951420188																	2.3273687951420188	739.274581403694
1406	2018-03-15T06:06:30	21.9459	-155.0899	FK180310-1	128.24455268101647	0.4207442869034079	0.0160305393756827	2.2304503155985858																	2.2304503155985858	739.2849064782718
1407	2018-03-15T06:09:30	21.9458	-155.0896	FK180310-1	127.83165198605649	0.41930968274539204	0.0158899013970448	2.214191265706248																	2.214191265706248	739.3178212185396
1408	2018-03-15T06:12:31	21.9457	-155.0894	FK180310-1	127.82453975890049	0.42770520361048997	0.0167237061939385	2.331566007950709																	2.331566007950709	739.3412806415186
1409	2018-03-15T06:15:31	21.9456	-155.0893	FK180310-1	128.77105776434095	0.42624718815921503	0.0165770135323714	2.3400640511320083																	2.3400640511320083	739.3564636091706
1410	2018-03-15T06:18:31	21.9455	-155.0892	FK180310-1	130.23116678452203	0.41873662965888503	0.0158339206249885	2.237146179417606																	2.237146179417606	739.3716465817606
1411	2018-03-15T06:21:31	21.9453	-155.089	FK180310-1	130.02114350731006	0.41930968274539204	0.0158899013970448	2.2470797063216383																	2.2470797063216383	739.4020125417535
1412	2018-03-15T06:24:32	21.9453	-155.0891	FK180310-1	129.47601753164344	0.42217943348842896	0.0161719912196093	2.2922499128264286																	2.2922499128264286	739.4123376598967
1413	2018-03-15T06:27:32	21.9452	-155.089	FK180310-1	127.39551152371692	0.419023947866702	0.0158619235540355	2.2043500579899438																	2.2043500579899438	739.4275206472998
1414	2018-03-15T06:33:32	21.9447	-155.0889	FK180310-1	127.546316275738	0.419023947866702	0.0158619235540355	2.205120766192568																	2.205120766192568	739.4841287983065
1415	2018-03-15T06:36:33	21.9443	-155.0887	FK180310-1	126.55776364761324	0.418163222026139	0.0157780813589962	2.1693416520191926																	2.1693416520191926	739.5332111426485
1416	2018-03-15T06:39:33	21.9438	-155.0885	FK180310-1	128.21358289863306	0.41504206665128296	0.015476011445258998	2.1570880595320183																	2.1570880595320183	739.5925770750193
1417	2018-03-15T06:42:33	21.9433	-155.0882	FK180310-1	126.63135060534754	0.417307080313783	0.015694827417311	2.156440871633887																	2.156440871633887	739.6562745660809
1418	2018-03-15T06:45:33	21.9428	-155.088	FK180310-1	130.03136208636982	0.41588773805324303	0.0155574699866205	2.206056808990412																	2.206056808990412	739.7156405489633
1419	2018-03-15T06:48:34	21.9424	-155.0879	FK180310-1	130.73917133529838	0.41476151775798903	0.0154489878240566	2.1942165788595025																	2.1942165788595025	739.7613488806129
1420	2018-03-15T06:51:34	21.9421	-155.0879	FK180310-1	130.48735410841974	0.41702197718344397	0.0156672150617313	2.2090335436627173																	2.2090335436627173	739.7947440105206
1421	2018-03-15T06:54:34	21.9418	-155.0879	FK180310-1	125.93965703825373	0.418163222026139	0.0157780813589962	2.1674445854170243																	2.1674445854170243	739.8281391404283
1422	2018-03-15T06:57:34	21.941999999999997	-155.0873	FK180310-1	126.8362456343454	0.41419536370141996	0.0153946967426796	2.1299899016006485																	2.1299899016006485	739.8939702402838
1423	2018-03-15T07:00:35	21.9454	-155.0866	FK180310-1	123.28088877487465	0.40390183671326796	0.0144269158620519	1.91192929796764																	1.91192929796764	740.2792877903412
1424	2018-03-15T07:03:35	21.9495	-155.0861	FK180310-1	123.56904118708852	0.401439485196609	0.0142010884556496	1.896209665393456																	1.896209665393456	740.7385983391838
1425	2018-03-15T07:06:35	21.9545	-155.0854	FK180310-1	120.875282856307	0.4036275093312871	0.0144016207934269	1.8718323457397663																	1.8718323457397663	741.299856497217
1426	2018-03-15T07:09:35	21.9599	-155.085	FK180310-1	119.73905811644268	0.39953850604452	0.0140282213928407	1.817627948969456																	1.817627948969456	741.9023857386592
1427	2018-03-15T07:12:36	21.9658	-155.0871	FK180310-1	122.2578824354833	0.397110454308241	0.0138093476120368	1.817556494348624																	1.817556494348624	742.5940146477234
1428	2018-03-15T07:15:36	21.9716	-155.0906	FK180310-1	121.4599096329535	0.397917312450588	0.013881794147495002	1.8119378124787469																	1.8119378124787469	743.3338807367276
1429	2018-03-15T07:18:36	21.9774	-155.0946	FK180310-1	120.99270546778016	0.39953850604452	0.0140282213928407	1.8271899775040001																	1.8271899775040001	744.1002701701921
1430	2018-03-15T07:21:36	21.9831	-155.0984	FK180310-1	120.62193735290032	0.397110454308241	0.0138093476120368	1.78464209108924																	1.78464209108924	744.846236693706
1431	2018-03-15T07:24:36	21.989	-155.1022	FK180310-1	121.25415604909142	0.3992690691249339	0.0140037811661129	1.819577950422804																	1.819577950422804	745.6112214985612
1432	2018-03-15T07:27:37	21.9954	-155.1064	FK180310-1	121.86972693740327	0.39737891850518503	0.0138334350506641	1.8124813168786869																	1.8124813168786869	746.4451808372244
1433	2018-03-15T07:30:37	22.0021	-155.1107	FK180310-1	121.7203630929376	0.394700491693147	0.0135941476737426	1.7768357653942009																	1.7768357653942009	747.3130657787219
1434	2018-03-15T07:33:37	22.0091	-155.1152	FK180310-1	125.10125826724213	0.3976480235743369	0.0138575799903295	1.8719787564928496																	1.8719787564928496	748.2201938747522
1435	2018-03-15T07:36:37	22.0162	-155.1198	FK180310-1	123.52471670052999	0.3976480235743369	0.0138575799903295	1.8424953579170569																	1.8424953579170569	749.1421613747522
1436	2018-03-15T07:39:38	22.0233	-155.1243	FK180310-1	123.57522932723776	0.397110454308241	0.0138093476120368	1.8413312520166616																	1.8413312520166616	750.0588457943468
1437	2018-03-15T07:42:38	22.0307	-155.1291	FK180310-1	124.4643643204843	0.39576976686926596	0.0136893844359856	1.8167760130959032																	1.8167760130959032	751.0200433196843
1438	2018-03-15T07:45:38	22.038	-155.1339	FK180310-1	123.07333236464802	0.3955019487366769	0.0136654858099611	1.8083152332508647																	1.8083152332508647	751.9717048734555
1439	2018-03-15T07:48:38	22.0455	-155.1387	FK180310-1	123.75422416352848	0.3933695827155779	0.0134761956348954	1.7823060706216227																	1.7823060706216227	752.9424328957965
1440	2018-03-15T07:51:39	22.0529	-155.1434	FK180310-1	123.75453647646096	0.39204127309723996	0.0133590997797991	1.772330261679067																	1.772330261679067	753.8983151033386
1441	2018-03-15T07:54:39	22.0604	-155.1482	FK180310-1	120.68304691499323	0.39177704863970003	0.0133359047418839	1.7232505598302237																	1.7232505598302237	754.8690165128797
1442	2018-03-15T07:57:39	22.0679	-155.1529	FK180310-1	119.64226954639973	0.389142993773761	0.0131058009413163	1.6717573278038842																	1.6717573278038842	755.8344824152443
1443	2018-03-15T08:00:39	22.0754	-155.1576	FK180310-1	119.15165959926206	0.38862040398738795	0.0130604229536713	1.6687957032823415																	1.6687957032823415	756.7999353956392
1444	2018-03-15T08:03:40	22.0828	-155.1624	FK180310-1	119.86859897276042	0.388881387373489	0.0130830848984296	1.6766078417832688																	1.6766078417832688	757.7610389264865
1445	2018-03-15T08:06:40	22.0902	-155.1672	FK180310-1	119.43219280446468	0.386788024168589	0.0129021164534658	1.6546514153165164																	1.6546514153165164	758.7221290918255
1446	2018-03-15T08:09:40	22.0975	-155.1719	FK180310-1	113.44242297876774	0.388881387373489	0.0130830848984296	1.5911153695020186																	1.5911153695020186	759.6683567240273
1447	2018-03-15T08:12:40	22.1048	-155.1767	FK180310-1	117.36815461661348	0.38731065508429996	0.0129471655011482	1.6211118436947591																	1.6211118436947591	760.6198964889383
1448	2018-03-15T08:15:41	22.1122	-155.1815	FK180310-1	118.3376412883498	0.386788024168589	0.0129021164534658	1.6221474285784658																	1.6221474285784658	761.5809468968922
1449	2018-03-15T08:18:41	22.1197	-155.1864	FK180310-1	118.26032982723987	0.3865263994224051	0.0128796456248756	1.6228514203715143																	1.6228514203715143	762.5568420812791
1450	2018-03-15T08:21:41	22.127	-155.1911	FK180310-1	115.0765827901486	0.384705451726668	0.0127236784282604	1.559014103337515																	1.559014103337515	763.5030177767273
1451	2018-03-15T08:36:42	22.1636	-155.2149	FK180310-1	121.83446768866449	0.4207442869034079	0.0160305393756827	2.124770791232736																	2.124770791232736	768.2591520080667
1452	2018-03-15T08:39:42	22.171	-155.2196	FK180310-1	125.76708596042656	0.42624718815921503	0.0165770135323714	2.2652320435019573																	2.2652320435019573	769.2148283788
1453	2018-03-15T08:42:43	22.1783	-155.2244	FK180310-1	125.5890581145016	0.425081849222053	0.0164603902228763	2.2493487704629613																	2.2493487704629613	770.1662337836343
1454	2018-03-15T08:45:43	22.1856	-155.2291	FK180310-1	125.70406706337276	0.424499460262906	0.0164022760913355	2.2413126062397017																	2.2413126062397017	771.1123061384237
1455	2018-03-15T08:48:43	22.1929	-155.2338	FK180310-1	125.69084085566385	0.4271200422948	0.0166648252207127	2.2662174855372683																	2.2662174855372683	772.0583656037641
1456	2018-03-15T08:51:43	22.2003	-155.2386	FK180310-1	125.67103642888488	0.426828506390404	0.016635489860837002	2.2660675143247646																	2.2660675143247646	773.0192564706197
1457	2018-03-15T08:54:44	22.2076	-155.2433	FK180310-1	123.53855074422216	0.42017098650109	0.0159742362929829	2.130252171545287																	2.130252171545287	773.9652899697725
1458	2018-03-15T08:57:44	22.215	-155.248	FK180310-1	127.03250106124138	0.42595481063903	0.0165477533463958	2.2733624485868043																	2.2733624485868043	774.9208894186877
1459	2018-03-15T09:00:44	22.2223	-155.2526	FK180310-1	135.71455539822057	0.428292928323294	0.016783144575841	2.4670943045442595																	2.4670943045442595	775.8616624946028
1460	2018-03-15T09:03:44	22.2297	-155.2573	FK180310-1	132.86134135360373	0.42275641102600997	0.0162291052709792	2.3295473561492																	2.3295473561492	776.8172362163617
1461	2018-03-15T09:06:44	22.2372	-155.2619	FK180310-1	132.81399643466494	0.41873662965888503	0.0158339206249885	2.285582801205896																	2.285582801205896	777.7772806833788
1462	2018-03-15T09:09:45	22.2447	-155.2665	FK180310-1	134.0823314586456	0.42362594680479204	0.0163153343672749	2.370682607098184																	2.370682607098184	778.7373126269513
1463	2018-03-15T09:12:45	22.2521	-155.27100000000004	FK180310-1	135.0406263132677	0.42799872528277294	0.0167533785616574	2.4568714604545843																	2.4568714604545843	779.6825715118359
1464	2018-03-15T09:15:45	22.2595	-155.2755	FK180310-1	135.32214277118808	0.428587833679262	0.0168129816468414	2.4670438579137834																	2.4670438579137834	780.6278183803253
1465	2018-03-15T09:18:45	22.2669	-155.28	FK180310-1	136.48202437535414	0.42799872528277294	0.0167533785616574	2.4781334066460063																	2.4781334066460063	781.5730532291153
1466	2018-03-15T09:21:46	22.2743	-155.2844	FK180310-1	135.39217643028203	0.42624718815921503	0.0165770135323714	2.4236694007756503																	2.4236694007756503	782.5132668949968
1467	2018-03-15T09:24:46	22.2817	-155.2887	FK180310-1	135.11716472932522	0.418163222026139	0.0157780813589962	2.3080658719573197																	2.3080658719573197	783.4485469389191
1468	2018-03-15T09:27:46	22.2891	-155.2929	FK180310-1	130.67159791400923	0.415323285265125	0.0155030995766943	2.1752630847779804																	2.1752630847779804	784.3789822789196
1469	2018-03-15T09:30:46	22.2967	-155.2971	FK180310-1	132.02283220041122	0.41334884347025797	0.0153135995274663	2.1805822431372066																	2.1805822431372066	785.3291740117279
1470	2018-03-15T09:33:47	22.3042	-155.3013	FK180310-1	130.99482900870973	0.4127842703249329	0.0152597458738168	2.151302212977202																	2.151302212977202	786.2694574514177
1471	2018-03-15T09:36:47	22.3116	-155.3055	FK180310-1	132.05769165015843	0.411379437423719	0.015126114260371004	2.154541339433248																	2.154541339433248	787.1998604056745
1472	2018-03-15T09:39:47	22.31900000000001	-155.3097	FK180310-1	135.34990017852505	0.413066701047765	0.0152866553945299	2.235177405342072																	2.235177405342072	788.1302527027383
1473	2018-03-15T09:42:47	22.3265	-155.3139	FK180310-1	135.50007332396984	0.41334884347025797	0.0153135995274663	2.2501922022107887																	2.2501922022107887	789.0705043639439
1474	2018-03-15T09:45:48	22.334	-155.3181	FK180310-1	132.63507540978415	0.4167375530246071	0.0156396684648211	2.244944029579513																	2.244944029579513	790.0107453314472
1475	2018-03-15T09:48:48	22.3415	-155.3224	FK180310-1	131.63774752438573	0.41844958404375204	0.0158059677071339	2.2660561749515966																	2.2660561749515966	790.9557555305583
1476	2018-03-15T09:51:48	22.3491	-155.3268	FK180310-1	131.37795735092996	0.41844958404375204	0.0158059677071339	2.2536223685332617																	2.2536223685332617	791.9154203430896
1477	2018-03-15T09:54:48	22.3565	-155.3311	FK180310-1	132.8853485344505	0.419023947866702	0.0158619235540355	2.279803774984676																	2.279803774984676	792.8505880397887
1478	2018-03-15T09:57:49	22.364	-155.3354	FK180310-1	134.8301282857472	0.42275641102600997	0.0162291052709792	2.367002398444934																	2.367002398444934	793.7955647542682
1479	2018-03-15T10:00:49	22.3713	-155.3397	FK180310-1	136.60771891586322	0.424207594585505	0.0163732263898665	2.4336255435447867																	2.4336255435447867	794.7209194623919
1480	2018-03-15T10:03:49	22.3787	-155.344	FK180310-1	137.13943400819468	0.42362594680479204	0.0163153343672749	2.4197542505273013																	2.4197542505273013	795.6560537556499
1481	2018-03-15T10:06:49	22.3861	-155.3483	FK180310-1	134.94951058682437	0.4207442869034079	0.0160305393756827	2.345484953952234																	2.345484953952234	796.5911769083568
1482	2018-03-15T10:09:50	22.3935	-155.3525	FK180310-1	139.9926802541946	0.418163222026139	0.0157780813589962	2.397696139529429																	2.397696139529429	797.5214617513185
1483	2018-03-15T10:12:50	22.4008	-155.3567	FK180310-1	138.2477206501021	0.41476151775798903	0.0154489878240566	2.320681681263004																	2.320681681263004	798.4418935169027
1484	2018-03-15T10:15:50	22.4082	-155.361	FK180310-1	136.3211111134526	0.4099803905311479	0.0149937487132815	2.2129060974115293																	2.2129060974115293	799.3769833804419
1485	2018-03-15T10:18:50	22.4155	-155.3653	FK180310-1	135.6438346340137	0.40928154843508346	0.0149278883288897	2.1847257278478827																	2.1847257278478827	800.3022708149118
1486	2018-03-15T10:21:50	22.4228	-155.3696	FK180310-1	135.10393754401687	0.407203646368988	0.0147331411105591	2.149151909418296																	2.149151909418296	801.2275471280427
1487	2018-03-15T10:24:51	22.43	-155.3738	FK180310-1	135.03614296745891	0.40637739933519496	0.0146561190089782	2.146293446054377																	2.146293446054377	802.1381229360803
1488	2018-03-15T10:27:51	22.4371	-155.3784	FK180310-1	133.08118807807602	0.404176818963934	0.0144522713145445	2.0838458336932715																	2.0838458336932715	803.0593586822198
1489	2018-03-15T10:30:51	22.4443	-155.3831	FK180310-1	134.74160594710128	0.4037646730222775	0.0144142683277394	2.1067195093579043																	2.1067195093579043	803.9954232669679
1490	2018-03-15T10:33:51	22.4515	-155.3878	FK180310-1	134.56219393630002	0.399808586158378	0.0140527199627751	2.056395481366121																	2.056395481366121	804.9314748848346
1491	2018-03-15T10:36:52	22.4587	-155.3924	FK180310-1	133.83906678131072	0.400350682114259	0.014101892689699	2.0396942227354504																	2.0396942227354504	805.8622409892664
1492	2018-03-15T10:39:52	22.465999999999998	-155.3971	FK180310-1	131.81232084818956	0.397917312450588	0.013881794147495002	1.98118853237488																	1.98118853237488	806.8078157157855
1493	2018-03-15T10:42:52	22.4732	-155.4018	FK180310-1	129.653069961697	0.398186553268771	0.0139060835529042	1.9367484954792844																	1.9367484954792844	807.7438282320461
1494	2018-03-15T10:45:52	22.4782	-155.4022	FK180310-1	128.45101694432486	0.397917312450588	0.013881794147495002	1.9204997476561685																	1.9204997476561685	808.3019324338483
1495	2018-03-15T10:48:53	22.4803	-155.401	FK180310-1	129.6944626955732	0.39737891850518503	0.0138334350506641	1.9263473652835268																	1.9263473652835268	808.5662838400722
1496	2018-03-15T10:51:53	22.4809	-155.401	FK180310-1	130.16776504023863	0.39576976686926596	0.0136893844359856	1.9091315269273093																	1.9091315269273093	808.6330740998875
1497	2018-03-15T10:54:53	22.4796	-155.4001	FK180310-1	132.5490799646564	0.3955019487366769	0.0136654858099611	1.9370884077259385																	1.9370884077259385	808.8048625926928
1498	2018-03-15T10:57:53	22.479	-155.3991	FK180310-1	131.85725327953682	0.3939026201739179	0.0135233375909851	1.9110087049927007																	1.9110087049927007	808.9275039693756
1499	2018-03-15T11:00:53	22.4787	-155.3984	FK180310-1	132.40119435532074	0.3933695827155779	0.0134761956348954	1.912218932460256																	1.912218932460256	809.0068730625218
1500	2018-03-15T11:03:54	22.4785	-155.3983	FK180310-1	131.74013559801028	0.3923061283059721	0.0133823501884317	1.8865732558263075																	1.8865732558263075	809.0313977566432
1501	2018-03-15T11:06:54	22.4786	-155.3987	FK180310-1	134.94380365890444	0.39204127309723996	0.0133590997797991	1.934369560040819																	1.934369560040819	809.0740208520198
1502	2018-03-15T11:09:54	22.4792	-155.3997	FK180310-1	133.52979875833313	0.391250485973246	0.0132896802510598	1.9079789964762712																	1.9079789964762712	809.1966624779102
1503	2018-03-15T11:12:54	22.48	-155.4006	FK180310-1	134.74780499282954	0.3909879846484381	0.0132666422173371	1.9088224334560409																	1.9088224334560409	809.3251159527651
1504	2018-03-15T11:15:55	22.4803	-155.4005	FK180310-1	134.62120607984195	0.389405224675452	0.0131285712114734	1.8889706729787359																	1.8889706729787359	809.3600592366301
1505	2018-03-15T11:18:55	22.4806	-155.3997	FK180310-1	134.35541137415206	0.389668030042985	0.0131513999260346	1.8918507069773225																	1.8918507069773225	809.4488640903577
1506	2018-03-15T11:21:55	22.4805	-155.398	FK180310-1	134.5344267641687	0.388881387373489	0.0130830848984296	1.884634850345948																	1.884634850345948	809.6240767376644
1507	2018-03-15T11:24:55	22.48	-155.3971	FK180310-1	135.7058916995343	0.39019412431283296	0.0131973320428271	1.9136666886670368																	1.9136666886670368	809.7320930838142
1508	2018-03-15T11:27:56	22.4799	-155.3972	FK180310-1	134.95504653000617	0.388881387373489	0.0130830848984296	1.88726140293978																	1.88726140293978	809.747249391353
1509	2018-03-15T11:30:56	22.4798	-155.3971	FK180310-1	134.08461126563998	0.388097293801218	0.0130151002084483	1.8624953456315447																	1.8624953456315447	809.7624057039329
1510	2018-03-15T11:33:56	22.4795	-155.3968	FK180310-1	134.38018491864162	0.3862653977340829	0.0128572283104373	1.837318826161524																	1.837318826161524	809.8078746719202
1511	2018-03-15T11:36:56	22.4793	-155.3964	FK180310-1	135.10819906500166	0.38731065508429996	0.0129471655011482	1.8705198971259287																	1.8705198971259287	809.8546555694887
1512	2018-03-15T11:39:57	22.479	-155.3963	FK180310-1	133.91724150912515	0.3865263994224051	0.0128796456248756	1.8413390751999679																	1.8413390751999679	809.8895988752206
1513	2018-03-15T11:42:57	22.4788	-155.3962	FK180310-1	134.5415519344891	0.384964691279864	0.0127458229374991	1.834820007970896																	1.834820007970896	809.9141235599956
1514	2018-03-15T11:45:57	22.4786	-155.3959	FK180310-1	133.3767867176712	0.384705451726668	0.0127236784282604	1.8117735859174289																	1.8117735859174289	809.9521743849724
1515	2018-03-15T11:48:57	22.4785	-155.3957	FK180310-1	133.61965842853758	0.3862653977340829	0.0128572283104373	1.8345961519744325																	1.8345961519744325	809.9755649448215
1516	2018-03-15T11:51:58	22.4783	-155.3955	FK180310-1	133.55052827482473	0.38522454968438996	0.0127680203096548	1.81596393434242																	1.81596393434242	810.0058777161803
1517	2018-03-15T11:54:58	22.4782	-155.3957	FK180310-1	134.8675952219043	0.384188361752855	0.0126795598788066	1.8237889798954188																	1.8237889798954188	810.0292683152278
1518	2018-03-15T11:57:58	22.4782	-155.3959	FK180310-1	134.06876496624116	0.3839299014099579	0.0126576018740393	1.806216585743995																	1.806216585743995	810.0498402733888
1519	2018-03-15T12:00:58	22.4782	-155.3959	FK180310-1	135.3173172833414	0.3834148258238621	0.0126138426185643	1.8168617952026616																	1.8168617952026616	810.0498402733888
1520	2018-03-15T12:03:58	22.4781	-155.39600000000004	FK180310-1	134.57423665439936	0.382380373258802	0.0125262363851909	1.7924867767067871																	1.7924867767067871	810.0649966716733
1521	2018-03-15T12:06:59	22.4781	-155.3964	FK180310-1	135.6478321513764	0.3834148258238621	0.0126138426185643	1.825179627849653																	1.825179627849653	810.1061406177022
1522	2018-03-15T12:09:59	22.4781	-155.3967	FK180310-1	134.72076051002765	0.38186256133495705	0.0124824844779419	1.7801697098630431																	1.7801697098630431	810.1369985772284
1523	2018-03-15T12:12:59	22.4781	-155.3967	FK180310-1	134.12685028858112	0.381094204309067	0.0124178189846211	1.7713356374556977																	1.7713356374556977	810.1369985772284
1524	2018-03-15T12:15:59	22.4779	-155.3965	FK180310-1	134.6499810050717	0.380585954153552	0.012375109021031998	1.7695201926352353																	1.7695201926352353	810.1673113889163
1525	2018-03-15T12:19:00	22.4777	-155.3962	FK180310-1	134.95208146367352	0.38186256133495705	0.0124824844779419	1.7959375509192903																	1.7959375509192903	810.2053623765428
1526	2018-03-15T12:22:00	22.4773	-155.39600000000004	FK180310-1	133.4440993817293	0.380075713284613	0.0123323523031341	1.745694281324774																	1.745694281324774	810.2544118333227
1527	2018-03-15T12:31:01	22.476999999999997	-155.3948	FK180310-1	135.2037603515839	0.382380373258802	0.0125262363851909	1.801547529598832																	1.801547529598832	810.3822823240587
1528	2018-03-15T12:34:01	22.4772	-155.3946	FK180310-1	134.37952793565316	0.384188361752855	0.0126795598788066	1.8167953138452464																	1.8167953138452464	810.4125952264851
1529	2018-03-15T12:37:01	22.4774	-155.3944	FK180310-1	135.97454163694627	0.382900660353413	0.012570197429071998	1.8255869934225013																	1.8255869934225013	810.4429081087476
1530	2018-03-15T12:40:01	22.4775	-155.3943	FK180310-1	135.8751494247663	0.382380373258802	0.0125262363851909	1.8188676012013871																	1.8188676012013871	810.4580645423172
1531	2018-03-15T12:43:02	22.4777	-155.3942	FK180310-1	135.74964404216595	0.38186256133495705	0.0124824844779419	1.8093413793009896																	1.8093413793009896	810.4825892675921
1532	2018-03-15T12:46:02	22.4779	-155.3941	FK180310-1	134.7451743807022	0.3813492397116721	0.0124392504640629	1.7852649321983955																	1.7852649321983955	810.5071139866374
1533	2018-03-15T12:49:02	22.4781	-155.3939	FK180310-1	134.4784674199955	0.380075713284613	0.0123323523031341	1.7694999730882532																	1.7694999730882532	810.5374267983252
1534	2018-03-15T12:52:02	22.4783	-155.3937	FK180310-1	135.5854098310926	0.381094204309067	0.0124178189846211	1.7891183634913288																	1.7891183634913288	810.5677395898484
1535	2018-03-15T12:55:02	22.4785	-155.3935	FK180310-1	134.6664252587745	0.380075713284613	0.0123323523031341	1.7667645094943651																	1.7667645094943651	810.5980523612072
1536	2018-03-15T12:58:03	22.4787	-155.3933	FK180310-1	134.04715128176355	0.37930867827332704	0.0122682455990731	1.7543773869643169																	1.7543773869643169	810.6283651123991
1537	2018-03-15T13:01:03	22.479	-155.3931	FK180310-1	134.2016189620445	0.378798263412997	0.0122256919863542	1.7494288220277274																	1.7494288220277274	810.6675880163074
1538	2018-03-15T13:04:03	22.4791	-155.393	FK180310-1	133.41730768201828	0.378798263412997	0.0122256919863542	1.7340425775132322																	1.7340425775132322	810.6827443692188
1539	2018-03-15T13:07:03	22.4793	-155.3928	FK180310-1	131.94570084034578	0.3762652485436809	0.0120158702972422	1.689462994520834																	1.689462994520834	810.7130570599171
1540	2018-03-15T13:10:04	22.4796	-155.3926	FK180310-1	131.15225445400057	0.3758853459996415	0.0119846348050036	1.6771383604789365																	1.6771383604789365	810.7522799170724
1541	2018-03-15T13:13:04	22.4798	-155.3925	FK180310-1	131.08340322439355	0.376517949394253	0.0120366913627765	1.6758351216550469																	1.6758351216550469	810.7768045769213
1542	2018-03-15T13:16:04	22.4801	-155.3925	FK180310-1	131.3415586064713	0.375254986315822	0.0119328067893179	1.669221888894271																	1.669221888894271	810.810199706829
1543	2018-03-15T13:19:04	22.4804	-155.3925	FK180310-1	132.97214648230434	0.37601177896886495	0.0119950300921394	1.7018273342677368																	1.7018273342677368	810.8435948367368
1544	2018-03-15T13:22:05	22.4807	-155.3926	FK180310-1	131.27065110886818	0.3747481380173379	0.0118913008040399	1.6536374141173311																	1.6536374141173311	810.8785381118539
1545	2018-03-15T13:25:05	22.4809	-155.3926	FK180310-1	130.28316377247518	0.3739894623238979	0.011829263301334998	1.6287632324039985																	1.6287632324039985	810.9008015317925
1546	2018-03-15T13:28:05	22.480999999999998	-155.3925	FK180310-1	129.87183473955832	0.3739894623238979	0.011829263301334998	1.6324780782018355																	1.6324780782018355	810.9159577889136
1547	2018-03-15T13:31:05	22.4811	-155.3925	FK180310-1	129.85374120943266	0.37273409752030795	0.0117270958319621	1.6209760593555536																	1.6209760593555536	810.9270894988828
1548	2018-03-15T13:34:06	22.4812	-155.3926	FK180310-1	131.27447581081717	0.3737375535953821	0.011808701327964	1.6450807470606614																	1.6450807470606614	810.9422457459201
1549	2018-03-15T13:37:06	22.4793	-155.3938	FK180310-1	131.82816914381672	0.3747481380173379	0.0118913008040399	1.6635155448804435																	1.6635155448804435	811.1871298992791
1550	2018-03-15T13:40:06	22.4755	-155.3964	FK180310-1	132.70930788072934	0.3755066492907809	0.011953498456232	1.6803633229721229																	1.6803633229721229	811.6875854534288
1551	2018-03-15T13:43:06	22.471	-155.3993	FK180310-1	132.14437915216476	0.3755066492907809	0.011953498456232	1.6720955094861123																	1.6720955094861123	812.2706061368174
1552	2018-03-15T13:46:06	22.4655	-155.4027	FK180310-1	134.03660402940724	0.37500223827143697	0.0119120787798434	1.6963958127889909																	1.6963958127889909	812.9757066452329
1553	2018-03-15T13:49:07	22.4599	-155.406	FK180310-1	132.97494011354232	0.3755066492907809	0.011953498456232	1.6871472109071337																	1.6871472109071337	813.6855240935793
1554	2018-03-15T13:52:07	22.4542	-155.4095	FK180310-1	132.34191183782838	0.374241751482986	0.011849893182488	1.6667710833065008																	1.6667710833065008	814.4150759951044
1555	2018-03-15T13:55:07	22.4499	-155.4152	FK180310-1	131.96368069873722	0.37323462927256895	0.0117678012927417	1.6527849321141872																	1.6527849321141872	815.172041768311
1556	2018-03-15T13:58:07	22.4456	-155.4223	FK180310-1	132.86248620145943	0.3755066492907809	0.011953498456232	1.6904050879309511																	1.6904050879309511	816.0453675356636
1557	2018-03-15T14:01:08	22.4406	-155.4293	FK180310-1	133.69924218696204	0.3747481380173379	0.0118913008040399	1.6881907521636137																	1.6881907521636137	816.955574527247
1558	2018-03-15T14:04:08	22.4355	-155.4365	FK180310-1	131.80249101902328	0.37601177896886495	0.0119950300921394	1.6729898137917645																	1.6729898137917645	817.8888991988484
1559	2018-03-15T14:07:08	22.4305	-155.4437	FK180310-1	131.16280623997534	0.376769107912688	0.0120574545427319	1.6820202983864676																	1.6820202983864676	818.8155164207991
1560	2018-03-15T14:10:08	22.4255	-155.4508	FK180310-1	129.45250241547168	0.37323462927256895	0.0117678012927417	1.6198995444015871																	1.6198995444015871	819.733949033037
1561	2018-03-15T14:13:09	22.4205	-155.458	FK180310-1	129.01911118414694	0.373485791649146	0.0117882269305217	1.6161898030540909																	1.6161898030540909	820.6606089243852
1562	2018-03-15T14:16:09	22.4156	-155.4652	FK180310-1	128.64290533897125	0.3739894623238979	0.011829263301334998	1.615795327630815																	1.615795327630815	821.5806470246663
1563	2018-03-15T14:19:09	22.4106	-155.4724	FK180310-1	128.07404209612466	0.37273409752030795	0.0117270958319621	1.6004834221743909																	1.6004834221743909	822.5073491420337
1564	2018-03-15T14:22:09	22.405	-155.4789	FK180310-1	129.49612084194192	0.37500223827143697	0.0119120787798434	1.6348871675607164																	1.6348871675607164	823.4217134391878
1565	2018-03-15T14:25:10	22.3994	-155.4852	FK180310-1	130.26648371458663	0.373485791649146	0.0117882269305217	1.6295651728657343																	1.6295651728657343	824.3211484225958
1566	2018-03-15T14:28:10	22.3939	-155.4915	FK180310-1	130.30961300741748	0.37273409752030795	0.0117270958319621	1.6113326514674726																	1.6113326514674726	825.2129232240036
1567	2018-03-15T14:31:10	22.3884	-155.4978	FK180310-1	129.62469895271127	0.37273409752030795	0.0117270958319621	1.6041580205520367																	1.6041580205520367	826.1047166731323
1568	2018-03-15T14:34:10	22.3829	-155.5042	FK180310-1	130.20170729417836	0.37298406503778003	0.0117474242985033	1.6190841594531122																	1.6190841594531122	827.0040405939267
1569	2018-03-15T14:37:11	22.3773	-155.5106	FK180310-1	130.25742083974478	0.37298406503778003	0.0117474242985033	1.6197896599387829																	1.6197896599387829	827.9109985301936
1570	2018-03-15T14:40:11	22.3718	-155.517	FK180310-1	132.32825686438966	0.374241751482986	0.011849893182488	1.6602857042420454																	1.6602857042420454	828.8103609445712
1571	2018-03-15T14:43:11	22.3663	-155.5234	FK180310-1	133.52466236425713	0.37500223827143697	0.0119120787798434	1.6846525403147574																	1.6846525403147574	829.7097424261647
1572	2018-03-15T14:46:11	22.3608	-155.5298	FK180310-1	133.82359078133928	0.376769107912688	0.0120574545427319	1.7115194439389303																	1.7115194439389303	830.6091429708717
1573	2018-03-15T14:49:12	22.3553	-155.5363	FK180310-1	132.64729022072558	0.37727322506216704	0.0120991297172727	1.701432882101407																	1.701432882101407	831.516131192779
1574	2018-03-15T14:52:12	22.3499	-155.5427	FK180310-1	132.72371131389852	0.3785426989138129	0.0122044489203669	1.7104192326493135																	1.7104192326493135	832.4080296498331
1575	2018-03-15T14:55:12	22.3445	-155.5491	FK180310-1	131.9886089857489	0.37702086599157403	0.0120782672881234	1.6880982127368334																	1.6880982127368334	833.2999469695263
1576	2018-03-15T14:58:12	22.3391	-155.5553	FK180310-1	132.33741793247768	0.3762652485436809	0.0120158702972422	1.6821318265424778																	1.6821318265424778	834.176779793958
1577	2018-03-15T15:01:13	22.3337	-155.5615	FK180310-1	130.9224801524683	0.37500223827143697	0.0119120787798434	1.658806146159539																	1.658806146159539	835.0536306178343
1578	2018-03-15T15:04:13	22.3284	-155.5677	FK180310-1	130.40708864769292	0.3737375535953821	0.011808701327964	1.6227819129175567																	1.6227819129175567	835.9229060247135
1579	2018-03-15T15:07:13	22.3231	-155.57399999999996	FK180310-1	130.75863806730902	0.374494642901565	0.0118705723108689	1.6460250048079783																	1.6460250048079783	836.7997896630291
1580	2018-03-15T15:10:13	22.3178	-155.5801	FK180310-1	129.5158672695896	0.37323462927256895	0.0117678012927417	1.6171702373596266																	1.6171702373596266	837.6615660429289
1581	2018-03-15T15:13:13	22.3124	-155.5863	FK180310-1	127.85975361351782	0.369753625930245	0.0114866902768146	1.559261282318634																	1.559261282318634	838.5384878275407
1582	2018-03-15T15:16:14	22.3071	-155.5924	FK180310-1	128.36687451755327	0.372235085354403	0.0116866443067508	1.590187006709177																	1.590187006709177	839.400299304839
1583	2018-03-15T15:19:14	22.3017	-155.5986	FK180310-1	127.99754370159626	0.372235085354403	0.0116866443067508	1.592055897305404																	1.592055897305404	840.2772567140703
1584	2018-03-15T15:22:14	22.2963	-155.6046	FK180310-1	130.25624545178434	0.3717378519685	0.0116464268673017	1.6133539220506163																	1.6133539220506163	841.1393493316716
1585	2018-03-15T15:25:14	22.2909	-155.6107	FK180310-1	131.28918967408876	0.37273409752030795	0.0117270958319621	1.6277792090117804																	1.6277792090117804	842.0088717212848
1586	2018-03-15T15:28:15	22.2855	-155.6168	FK180310-1	138.60376904245385	0.3739894623238979	0.011829263301334998	1.7447267343490331																	1.7447267343490331	842.8784116509662
1587	2018-03-15T15:31:15	22.28	-155.6229	FK180310-1	137.92755178087126	0.3717378519685	0.0116464268673017	1.7055916974411611																	1.7055916974411611	843.7557013411391
1588	2018-03-15T15:34:15	22.2745	-155.629	FK180310-1	134.90931815779106	0.37198617226889497	0.011666511614078999	1.6714675752549282																	1.6714675752549282	844.6330087311898
1589	2018-03-15T15:37:15	22.2689	-155.6352	FK180310-1	136.67777274092708	0.3717378519685	0.0116464268673017	1.6921019132542123																	1.6921019132542123	845.5254807986153
1590	2018-03-15T15:40:16	22.2634	-155.6412	FK180310-1	137.24341791281427	0.371490123041504	0.0116263899522359	1.7028070079095503																	1.7028070079095503	846.3954749866425
1591	2018-03-15T15:43:16	22.25800000000001	-155.6472	FK180310-1	137.12270493077898	0.371490123041504	0.0116263899522359	1.6849071836050822																	1.6849071836050822	847.2576889458372
1592	2018-03-15T15:46:16	22.2525	-155.6532	FK180310-1	139.26438661292235	0.371490123041504	0.0116263899522359	1.7174374084283273																	1.7174374084283273	848.1277173319711
1593	2018-03-15T15:49:16	22.2469	-155.6592	FK180310-1	138.28972079486522	0.37248459264010997	0.0117068250597724	1.7204148055616373																	1.7204148055616373	849.0056320452603
1594	2018-03-15T15:52:17	22.2415	-155.6651	FK180310-1	137.07231303550077	0.3739894623238979	0.011829263301334998	1.715988845788046																	1.715988845788046	849.8605415272107
1595	2018-03-15T15:55:17	22.236	-155.6711	FK180310-1	138.60938223925123	0.373485791649146	0.0117882269305217	1.733184620082011																	1.733184620082011	850.7306216533832
1596	2018-03-15T15:58:17	22.2305	-155.6769	FK180310-1	138.30975065478606	0.3717378519685	0.0116464268673017	1.7041395629077307																	1.7041395629077307	851.5861988532271
1597	2018-03-15T16:01:17	22.225	-155.6828	FK180310-1	139.1047969195278	0.371490123041504	0.0116263899522359	1.70918575515445																	1.70918575515445	852.4490219597113
1598	2018-03-15T16:04:18	22.2195	-155.6886	FK180310-1	137.7746768846265	0.37124290625764506	0.0116063975776261	1.6901541510127644																	1.6901541510127644	853.3046319140277
1599	2018-03-15T16:07:18	22.214000000000002	-155.6945	FK180310-1	136.3564339377289	0.37273409752030795	0.0117270958319621	1.707394405343526																	1.707394405343526	854.1674886229601
1600	2018-03-15T16:10:18	22.2086	-155.7005	FK180310-1	134.0274661447595	0.374494642901565	0.0118705723108689	1.6993975156810464																	1.6993975156810464	855.0298588220215
1601	2018-03-15T16:13:18	22.2031	-155.7064	FK180310-1	131.36998431265653	0.3737375535953821	0.011808701327964	1.6581455533837328																	1.6581455533837328	855.8927488136563
1602	2018-03-15T16:16:19	22.198	-155.7126	FK180310-1	137.32116724482523	0.3785426989138129	0.0122044489203669	1.8184249851248533																	1.8184249851248533	856.7475156073907
1603	2018-03-15T16:19:19	22.1929	-155.7188	FK180310-1	146.46263650558578	0.38600501761981504	0.0128348643827073	2.0448508289634613																	2.0448508289634613	857.6022997523743
1604	2018-03-15T16:22:19	22.1878	-155.7251	FK180310-1	145.82210864500718	0.386788024168589	0.0129021164534658	2.0553832300888084																	2.0553832300888084	858.4648340812618
1605	2018-03-15T16:25:19	22.1826	-155.7313	FK180310-1	144.26740546719537	0.39019412431283296	0.0131973320428271	2.0832364532492416																	2.0832364532492416	859.3270862348088
1606	2018-03-15T16:28:20	22.1774	-155.7376	FK180310-1	142.92654327367222	0.39283663727549395	0.0134291548471417	2.0937365949330258																	2.0937365949330258	860.1970234953816
1607	2018-03-15T16:34:20	22.1689	-155.7475	FK180310-1	144.5014883440644	0.3857452575993249	0.0128125537145454	1.9965774359988693																	1.9965774359988693	861.588709205688
1608	2018-03-15T16:37:20	22.1637	-155.7537	FK180310-1	144.44106326636702	0.384705451726668	0.0127236784282604	1.9834801737749927																	1.9834801737749927	862.451025050428
1609	2018-03-15T16:40:21	22.1584	-155.7598	FK180310-1	145.78754158851442	0.3785426989138129	0.0122044489203669	1.918265972732292																	1.918265972732292	863.3133227590953
1610	2018-03-15T16:43:21	22.153000000000002	-155.766	FK180310-1	145.28039438389362	0.376769107912688	0.0120574545427319	1.8862030770429057																	1.8862030770429057	864.1907737035216
1611	2018-03-15T16:46:21	22.1477	-155.7723	FK180310-1	140.98217766496126	0.374494642901565	0.0118705723108689	1.7965661464496312																	1.7965661464496312	865.0682586092796
1612	2018-03-15T16:49:21	22.1424	-155.7786	FK180310-1	135.31284622619532	0.373485791649146	0.0117882269305217	1.7051710311433972																	1.7051710311433972	865.9457616185141
1613	2018-03-15T16:52:21	22.1371	-155.7848	FK180310-1	135.37329654153885	0.37273409752030795	0.0117270958319621	1.6954016478633085																	1.6954016478633085	866.8156776265909
1614	2018-03-15T16:55:22	22.1318	-155.7909	FK180310-1	140.20644273978934	0.37273409752030795	0.0117270958319621	1.7531800580743775																	1.7531800580743775	867.6780620139103
1615	2018-03-15T17:01:22	22.121	-155.8035	FK180310-1	131.6997229718859	0.370744929558099	0.0115663388344186	1.6141020648624789																	1.6141020648624789	869.4482396141024
1616	2018-03-15T17:04:22	22.1155	-155.8098	FK180310-1	131.79404980993434	0.37124290625764506	0.0116063975776261	1.6180010369558602																	1.6180010369558602	870.3409533011587
1617	2018-03-15T17:07:23	22.1101	-155.8162	FK180310-1	135.0163736812128	0.372235085354403	0.0116866443067508	1.6713452895173069																	1.6713452895173069	871.2336855457332
1618	2018-03-15T17:10:23	22.1045	-155.8227	FK180310-1	133.85676396798277	0.37500223827143697	0.0119120787798434	1.6794560620114116																	1.6794560620114116	872.1491019247518
1619	2018-03-15T17:13:23	22.099	-155.8291	FK180310-1	133.1976755298498	0.374241751482986	0.011849893182488	1.6660841608758898																	1.6660841608758898	873.0494051252604
1620	2018-03-15T17:16:23	22.0934	-155.8357	FK180310-1	132.20385241410304	0.3737375535953821	0.011808701327964	1.656228364403157																	1.656228364403157	873.9724402265317
1621	2018-03-15T17:19:24	22.0879	-155.8421	FK180310-1	132.23864373374727	0.37273409752030795	0.0117270958319621	1.6522828478671352																	1.6522828478671352	874.8727814926204
1622	2018-03-15T17:22:24	22.0823	-155.8486	FK180310-1	131.3133212874735	0.3737375535953821	0.011808701327964	1.6451261866336393																	1.6451261866336393	875.7882751023835
1623	2018-03-15T17:25:24	22.0768	-155.855	FK180310-1	130.702912573963	0.3737375535953821	0.011808701327964	1.6414123288492477																	1.6414123288492477	876.6886544172729
1624	2018-03-15T17:28:24	22.0712	-155.8615	FK180310-1	129.5691083784929	0.3747481380173379	0.0118913008040399	1.6410426992043663																	1.6410426992043663	877.6041866168753
1625	2018-03-15T17:31:25	22.0656	-155.8679	FK180310-1	130.8882701550692	0.373485791649146	0.0117882269305217	1.6493452360679548																	1.6493452360679548	878.5122098921097
1626	2018-03-15T17:34:25	22.06	-155.8744	FK180310-1	131.739063964336	0.37601177896886495	0.0119950300921394	1.6821148643849255																	1.6821148643849255	879.427781011951
1627	2018-03-15T17:37:25	22.0545	-155.8808	FK180310-1	133.05974711421715	0.378798263412997	0.0122256919863542	1.740075236074806																	1.740075236074806	880.3282367164841
1628	2018-03-15T17:40:25	22.049	-155.8873	FK180310-1	132.26439783467487	0.378033394342262	0.0121621144386386	1.7268013353553322																	1.7268013353553322	881.2363040039319
1629	2018-03-15T17:43:25	22.0435	-155.8938	FK180310-1	131.9697697987246	0.37727322506216704	0.0120991297172727	1.7144397604753112																	1.7144397604753112	882.1443905478653
1630	2018-03-15T17:46:26	22.038	-155.9004	FK180310-1	129.15644536928494	0.3739894623238979	0.011829263301334998	1.6396921328825846																	1.6396921328825846	883.0601432508043
1631	2018-03-15T17:49:26	22.0325	-155.9069	FK180310-1	127.23211871252731	0.37273409752030795	0.0117270958319621	1.5993266727052022																	1.5993266727052022	883.9682682950439
1632	2018-03-15T17:52:26	22.0271	-155.9134	FK180310-1	123.66830989763649	0.37248459264010997	0.0117068250597724	1.5559553500179315																	1.5559553500179315	884.8689452620099
1633	2018-03-15T17:55:26	22.0217	-155.9199	FK180310-1	122.81664385182177	0.37198617226889497	0.011666511614078999	1.5346971108644083																	1.5346971108644083	885.769641275438
1634	2018-03-15T17:58:27	22.0162	-155.9264	FK180310-1	123.65860207487735	0.3737375535953821	0.011808701327964	1.569408127269575																	1.569408127269575	886.6778233390511
1635	2018-03-15T18:01:27	22.0108	-155.9328	FK180310-1	124.94714020412148	0.3737375535953821	0.011808701327964	1.5888531642265238																	1.5888531642265238	887.5708985376643
1636	2018-03-15T18:04:27	22.0054	-155.9393	FK180310-1	123.24824419216041	0.3747481380173379	0.0118913008040399	1.5769950327888438																	1.5769950327888438	888.4716520182318
1637	2018-03-15T18:07:27	22.0	-155.9457	FK180310-1	122.2718166438042	0.3739894623238979	0.011829263301334998	1.5540164773116694																	1.5540164773116694	889.3647644351126
1638	2018-03-15T18:10:28	21.9945	-155.952	FK180310-1	122.80789469449743	0.3757589130304179	0.0119742395178678	1.5818373604556475																	1.5818373604556475	890.257882980101
1639	2018-03-15T18:13:28	21.989	-155.9583	FK180310-1	123.56868077392716	0.37702086599157403	0.0120782672881234	1.6055251889048434																	1.6055251889048434	891.1510198814366
1640	2018-03-15T18:16:28	21.9834	-155.9647	FK180310-1	124.46824026024021	0.3785426989138129	0.0122044489203669	1.6366263321938646																	1.6366263321938646	892.0593219218622
1641	2018-03-15T18:19:28	21.9779	-155.9709	FK180310-1	123.9018337687747	0.381094204309067	0.0124178189846211	1.6534888164028048																	1.6534888164028048	892.9450082662497
1642	2018-03-15T18:22:29	21.9723	-155.9772	FK180310-1	123.97375238915969	0.380075713284613	0.0123323523031341	1.656233609320054																	1.656233609320054	893.8458674715152
1643	2018-03-15T18:25:29	21.9668	-155.9835	FK180310-1	125.7342793035776	0.382380373258802	0.0125262363851909	1.6967863144221027																	1.6967863144221027	894.7390784247934
1644	2018-03-15T18:28:29	21.9611	-155.9898	FK180310-1	130.29566565602153	0.38444682955101	0.0127015866560459	1.7900292709382262																	1.7900292709382262	895.6477126258924
1645	2018-03-15T18:31:29	21.9554	-155.9962	FK180310-1	127.49286280508869	0.38704969010317103	0.0129246283704079	1.7797574308990132																	1.7797574308990132	896.5637840256597
1646	2018-03-15T18:34:30	21.9497	-156.0025	FK180310-1	130.00049762974436	0.3909879846484381	0.0132666422173371	1.8699348638170925																	1.8699348638170925	897.4724555753296
1647	2018-03-15T18:37:30	21.94400000000001	-156.0089	FK180310-1	129.17704843896888	0.39283663727549395	0.0134291548471417	1.888194877284952																	1.888194877284952	898.3885651979161
1648	2018-03-15T18:40:30	21.9383	-156.0152	FK180310-1	131.66474441252578	0.397110454308241	0.0138093476120368	1.9824279993906009																	1.9824279993906009	899.297274079183
1649	2018-03-15T18:43:30	21.9326	-156.0215	FK180310-1	127.9559223073644	0.39283663727549395	0.0134291548471417	1.874262987081456																	1.874262987081456	900.206001619885
1650	2018-03-15T18:46:31	21.9269	-156.0278	FK180310-1	125.39576794644205	0.388097293801218	0.0130151002084483	1.7648467779743682																	1.7648467779743682	901.1147478157756
1651	2018-03-15T18:49:31	21.9211	-156.0342	FK180310-1	125.38142719656332	0.38836004213175396	0.0130378149782071	1.7738707514945258																	1.7738707514945258	902.0386781940883
1652	2018-03-15T18:52:31	21.9152	-156.0405	FK180310-1	124.30837829874643	0.38862040398738795	0.0130604229536713	1.7571762819545045																	1.7571762819545045	902.9631439314007
1653	2018-03-15T18:55:31	21.9094	-156.0469	FK180310-1	122.1625488133761	0.389142993773761	0.0131058009413163	1.7417865987210956																	1.7417865987210956	903.8871131561552
1654	2018-03-15T18:58:31	21.9037	-156.0533	FK180310-1	121.22859184487585	0.3907227333435371	0.0132434837177785	1.7550163342872025																	1.7550163342872025	904.8033577602544
1655	2018-03-15T19:01:32	21.8979	-156.0596	FK180310-1	120.78055239457666	0.3933695827155779	0.0134761956348954	1.7846728602825452																	1.7846728602825452	905.720004892282
1656	2018-03-15T19:04:32	21.8923	-156.0662	FK180310-1	119.55212300163956	0.3923061283059721	0.0133823501884317	1.7537911364587684																	1.7537911364587684	906.6437524976404
1657	2018-03-15T19:07:32	21.8869	-156.07299999999995	FK180310-1	124.78690536383459	0.3992690691249339	0.0140037811661129	1.9190991512650435																	1.9190991512650435	907.568240204236
1658	2018-03-15T19:10:32	21.8815	-156.08	FK180310-1	123.73529746564306	0.40007931100193	0.0140772770151918	1.9033119050810967																	1.9033119050810967	908.5085401361544
1659	2018-03-15T19:13:33	21.8763	-156.0874	FK180310-1	124.05451382447905	0.400350682114259	0.014101892689699	1.9133742876395576																	1.9133742876395576	909.4673917199733
1660	2018-03-15T19:16:33	21.8714	-156.0947	FK180310-1	123.63547026976902	0.39953850604452	0.0140282213928407	1.8952682205785816																	1.8952682205785816	910.3980927306677
1661	2018-03-15T19:19:33	21.8673	-156.1003	FK180310-1	127.1057299116026	0.40089418554154	0.0141513541712478	1.9668901555755256																	1.9668901555755256	911.1349648898394
1662	2018-03-15T19:22:33	21.8652	-156.1032	FK180310-1	124.1707840062135	0.4036275093312871	0.0144016207934269	1.9630780058483093																	1.9630780058483093	911.5149693899583
1663	2018-03-15T19:25:34	21.8639	-156.1051	FK180310-1	122.8853347966157	0.401439485196609	0.0142010884556496	1.9261558941585901																	1.9261558941585901	911.7588357155067
1664	2018-03-15T19:28:34	21.8625	-156.1048	FK180310-1	122.4290088228152	0.399808586158378	0.0140527199627751	1.8918020429181361																	1.8918020429181361	911.917731632142
1665	2018-03-15T19:31:34	21.8622	-156.1024	FK180310-1	125.071341635333	0.399808586158378	0.0140527199627751	1.9226111573691047																	1.9226111573691047	912.1679175855307
1666	2018-03-15T19:34:34	21.8623	-156.0993	FK180310-1	121.15095603187409	0.398186553268771	0.0139060835529042	1.841885151978496																	1.841885151978496	912.488376244056
1667	2018-03-15T19:37:35	21.8624	-156.0949	FK180310-1	121.00843627966135	0.39872696461787	0.0139548364516459	1.852247653178496																	1.852247653178496	912.943082251147
1668	2018-03-15T19:40:35	21.8626	-156.0903	FK180310-1	120.45881990722219	0.399808586158378	0.0140527199627751	1.86397579386744																	1.86397579386744	913.4188349479241
1669	2018-03-15T19:43:35	21.8629	-156.0863	FK180310-1	123.69659006389816	0.400622509298007	0.0141265758251853	1.9229989432114871																	1.9229989432114871	913.8334261677647
1670	2018-03-15T19:46:35	21.8635	-156.0842	FK180310-1	124.77895090151355	0.40007931100193	0.0140772770151918	1.9386922902881207																	1.9386922902881207	914.0604268310556
1671	2018-03-15T19:49:35	21.864	-156.0831	FK180310-1	124.60801740017294	0.40116651032501294	0.0141761916676684	1.9473519752882105																	1.9473519752882105	914.1869662450932
1672	2018-03-15T19:52:36	21.8646	-156.0821	FK180310-1	129.1508298365585	0.4036275093312871	0.0144016207934269	2.052663360121153																	2.052663360121153	914.3099860499899
1673	2018-03-15T19:55:36	21.8653	-156.0809	FK180310-1	126.8320478921325	0.40253185114291706	0.0143010038970441	2.0071795208817904																	2.0071795208817904	914.4564125428607
1674	2018-03-15T19:58:36	21.8661	-156.0774	FK180310-1	128.27315257059095	0.4033538352584229	0.0143763859648655	2.0356353544987256																	2.0356353544987256	914.8287986736792
1675	2018-03-15T20:07:37	21.8689	-156.0663	FK180310-1	126.88287669649272	0.407756193343086	0.0147847540886542	2.068470516081887																	2.068470516081887	916.017117879885
1676	2018-03-15T20:10:37	21.8697	-156.0632	FK180310-1	125.3581775774504	0.406927573747578	0.0147074058369421	2.043119813403636																	2.043119813403636	916.3495186405728
1677	2018-03-15T20:13:37	21.8705	-156.0616	FK180310-1	125.38512381910759	0.408586003268266	0.0148625308116464	2.063659094087228																	2.063659094087228	916.5372712648033
1678	2018-03-15T20:16:38	21.871	-156.0608	FK180310-1	129.3960933740421	0.4099803905311479	0.0149937487132815	2.1451359325073693																	2.1451359325073693	916.6369102856403
1679	2018-03-15T20:19:38	21.8714	-156.0601	FK180310-1	129.14959236600095	0.4083087401835621	0.0148365433975644	2.1155378919606442																	2.1155378919606442	916.7218330235629
1680	2018-03-15T20:22:38	21.8715	-156.0584	FK180310-1	126.53856126530194	0.408586003268266	0.0148625308116464	2.078509076102352																	2.078509076102352	916.8978034856093
1681	2018-03-15T20:25:38	21.8716	-156.0569	FK180310-1	132.10426440012847	0.409420917298431	0.0149410227507627	2.194966153792932																	2.194966153792932	917.0531597746857
1682	2018-03-15T20:28:39	21.8719	-156.0558	FK180310-1	130.57644490525135	0.410261129217806	0.0150202061318043	2.1658023356332383																	2.1658023356332383	917.171600209183
1683	2018-03-15T20:31:39	21.8721	-156.055	FK180310-1	126.46969255472277	0.4099803905311479	0.0149937487132815	2.110225770806006																	2.110225770806006	917.2571899313543
1684	2018-03-15T20:34:39	21.8725	-156.0542	FK180310-1	128.77939360608815	0.4088639282297029	0.0148885802623487	2.122091943151449																	2.122091943151449	917.3510651220696
1685	2018-03-15T20:37:39	21.8727	-156.0538	FK180310-1	126.64677603851842	0.4099803905311479	0.0149937487132815	2.102984150787201																	2.102984150787201	917.3980026409654
1686	2018-03-15T20:40:39	21.8728	-156.0534	FK180310-1	123.60654470997473	0.411379437423719	0.015126114260371004	2.0674181178821587																	2.0674181178821587	917.4407972923873
1687	2018-03-15T20:43:40	21.873	-156.0531	FK180310-1	123.14302238860868	0.41194100739608397	0.0151794012108036	2.066896221136468																	2.066896221136468	917.4789562777232
1688	2018-03-15T20:46:40	21.8731	-156.0528	FK180310-1	116.01265829700792	0.4127842703249329	0.0152597458738168	1.954054915562335																	1.954054915562335	917.5118859185122
1689	2018-03-15T20:49:40	21.8732	-156.0523	FK180310-1	118.98501006221608	0.41109919497863895	0.015099558822828001	1.9830957258165067																	1.9830957258165067	917.5647235712725
1690	2018-03-15T20:52:40	21.8734	-156.0522	FK180310-1	124.87681671417872	0.410819619929367	0.0150730666269102	2.08673883558053																	2.08673883558053	917.5892669155096
1691	2018-03-15T20:55:41	21.8736	-156.05200000000005	FK180310-1	120.03236170256979	0.410819619929367	0.0150730666269102	2.02016920957613																	2.02016920957613	917.6196399658452
1692	2018-03-15T20:58:41	21.8735	-156.0515	FK180310-1	122.07505465882687	0.41419536370141996	0.0153946967426796	2.082630998590165																	2.082630998590165	917.672477477096
1693	2018-03-15T21:01:41	21.8733	-156.0509	FK180310-1	120.59252706470501	0.4125025122092801	0.0152329004379759	2.0316909593275287																	2.0316909593275287	917.7383366156183
1694	2018-03-15T21:04:41	21.8733	-156.0504	FK180310-1	121.28968610891305	0.412221425098996	0.0152061189343896	2.0445408478814366																	2.0445408478814366	917.7899883046003
1695	2018-03-15T21:07:42	21.8734	-156.0502	FK180310-1	120.90698673640983	0.4126433912671065	0.01524632315589635	2.046944761399096																	2.046944761399096	917.8134569684672
1696	2018-03-15T21:10:42	21.8734	-156.0498	FK180310-1	121.79559413796018	0.4127842703249329	0.0152597458738168	2.0668443626120463																	2.0668443626120463	917.8547782906971
1697	2018-03-15T21:13:42	21.8733	-156.0491	FK180310-1	123.99375636136877	0.4125025122092801	0.0152329004379759	2.0871594782027483																	2.0871594782027483	917.9279424169679
1698	2018-03-15T21:16:42	21.8732	-156.0486	FK180310-1	123.40989097445645	0.4127842703249329	0.0152597458738168	2.0970888498068403																	2.0970888498068403	917.9807800343524
1699	2018-03-15T21:19:43	21.8733	-156.0484	FK180310-1	120.03031146580715	0.413066701047765	0.0152866553945299	2.0416857302094487																	2.0416857302094487	918.0042487109636
1700	2018-03-15T21:22:43	21.8733	-156.0482	FK180310-1	124.6127738228625	0.414478885379653	0.0154218583127294	2.1339224398248424																	2.1339224398248424	918.0249093865533
1701	2018-03-15T21:25:43	21.8733	-156.0477	FK180310-1	121.40461007122029	0.411379437423719	0.015126114260371004	2.039508420470548																	2.039508420470548	918.0765610755356
1702	2018-03-15T21:28:43	21.8738	-156.0469	FK180310-1	119.15860214651268	0.411379437423719	0.015126114260371004	1.9983172110478675																	1.9983172110478675	918.1761987516337
1703	2018-03-15T21:31:43	21.8755	-156.0463	FK180310-1	120.18079257431236	0.412221425098996	0.0152061189343896	2.033493001792213																	2.033493001792213	918.3753296743416
1704	2018-03-15T21:34:44	21.8777	-156.0455	FK180310-1	120.2561354127052	0.41334884347025797	0.0153135995274663	2.0482000116210917																	2.0482000116210917	918.633795038259
1705	2018-03-15T21:37:44	21.8797	-156.0449	FK180310-1	125.26234674129536	0.41504206665128296	0.015476011445258998	2.151600700228725																	2.151600700228725	918.8648955956636
1706	2018-03-15T21:40:44	21.8815	-156.0445	FK180310-1	123.15880023675119	0.4161707351574229	0.0155847719209669	2.1253072361961385																	2.1253072361961385	919.0694823220824
1707	2018-03-15T21:43:44	21.8835	-156.0442	FK180310-1	124.02719043741187	0.41504206665128296	0.015476011445258998	2.129011860609745																	2.129011860609745	919.2942628946453
1708	2018-03-15T21:46:45	21.8854	-156.0438	FK180310-1	122.29096742833215	0.4125025122092801	0.0152329004379759	2.0795015968353634																	2.0795015968353634	919.5097634520648
1709	2018-03-15T21:49:45	21.8871	-156.0436	FK180310-1	118.0054113696223	0.41391251722847	0.0153675998577562	2.015735528648823																	2.015735528648823	919.7001268189432
1710	2018-03-15T21:52:45	21.8871	-156.0427	FK180310-1	121.18157848452199	0.4161707351574229	0.0155847719209669	2.102372698477045																	2.102372698477045	919.7930908665776
1711	2018-03-15T21:55:45	21.8855	-156.0411	FK180310-1	119.48225867579384	0.41476151775798903	0.0154489878240566	2.04441578489036																	2.04441578489036	920.0360651830428
1712	2018-03-15T21:58:45	21.88300000000001	-156.0402	FK180310-1	119.15023234561941	0.416453806220305	0.0156121874699766	2.0609744579796567																	2.0609744579796567	920.3294753290993
1713	2018-03-15T22:01:46	21.8803	-156.0399	FK180310-1	124.41371508776285	0.41702197718344397	0.0156672150617313	2.173164726857739																	2.173164726857739	920.631624863827
1714	2018-03-15T22:04:46	21.8776	-156.0399	FK180310-1	119.16729428212747	0.41759254227541	0.0157225077381068	2.087239466928135																	2.087239466928135	920.9321810329956
1715	2018-03-15T22:07:46	21.8745	-156.0396	FK180310-1	122.63690984534573	0.419023947866702	0.0158619235540355	2.159450424703908																	2.159450424703908	921.2786528053357
1716	2018-03-15T22:10:46	21.8715	-156.0394	FK180310-1	120.65437140168595	0.4207442869034079	0.0160305393756827	2.1549082650349987																	2.1549082650349987	921.6132426071307
1717	2018-03-15T22:13:47	21.8685	-156.0391	FK180310-1	118.32887751808693	0.424499460262906	0.0164022760913355	2.1638724039828516																	2.1638724039828516	921.948628888124
1718	2018-03-15T22:16:47	21.8655	-156.0388	FK180310-1	117.0923265278106	0.4247920226760489	0.0164313951396544	2.130434822665473																	2.130434822665473	922.2840152293016
1719	2018-03-15T22:19:47	21.8625	-156.0385	FK180310-1	115.92113823292604	0.4230459332169911	0.0162577645934162	2.08730387071282																	2.08730387071282	922.6194016306576
1720	2018-03-15T22:22:47	21.8595	-156.0382	FK180310-1	115.4006998281178	0.4207442869034079	0.0160305393756827	2.0507496162242482																	2.0507496162242482	922.9547880921853
1721	2018-03-15T22:25:48	21.8569	-156.0391	FK180310-1	114.8686867005085	0.41959609972450895	0.0159179460281856	2.035344647569983																	2.035344647569983	923.2587820598444
1722	2018-03-15T22:28:48	21.8557	-156.0409	FK180310-1	120.890726688811	0.42017098650109	0.0159742362929829	2.133579822252792																	2.133579822252792	923.4877535306673
1723	2018-03-15T22:31:48	21.8572	-156.0403	FK180310-1	113.95178737408628	0.4161707351574229	0.0155847719209669	1.968410659841656																	1.968410659841656	923.6658645804332
1724	2018-03-15T22:34:48	21.8574	-156.0395	FK180310-1	115.56888528504852	0.418163222026139	0.0157780813589962	2.022527915583208																	2.022527915583208	923.7514625186419
1725	2018-03-15T22:37:49	21.8577	-156.0393	FK180310-1	113.51642837520069	0.41702197718344397	0.0156672150617313	1.979371113121419																	1.979371113121419	923.7907332762663
1726	2018-03-15T22:40:49	21.8574	-156.03799999999995	FK180310-1	114.88523512303776	0.421604063022587	0.0161151846860337	2.0633499410312703																	2.0633499410312703	923.9291319671777
1727	2018-03-15T22:43:49	21.8569	-156.0367	FK180310-1	113.1134423728412	0.41930968274539204	0.0158899013970448	1.989458070943831																	1.989458070943831	924.0745174483895
1728	2018-03-15T22:46:49	21.8554	-156.0338	FK180310-1	113.57853471704027	0.419023947866702	0.0158619235540355	2.00187217408288																	2.00187217408288	924.4175196120098
1729	2018-03-15T22:49:49	21.855	-156.0313	FK180310-1	114.01672564604765	0.41844958404375204	0.0158059677071339	1.9892977292781493																	1.9892977292781493	924.6796206910474
1730	2018-03-15T22:52:50	21.8552	-156.0304	FK180310-1	114.07107550016495	0.415323285265125	0.0155030995766943	1.9654686178729424																	1.9654686178729424	924.7752337128547
1731	2018-03-15T22:55:50	21.8554	-156.0299	FK180310-1	113.58572705932221	0.417307080313783	0.015694827417311	1.9808789351733518																	1.9808789351733518	924.8314851979687
1732	2018-03-15T22:58:50	21.8558	-156.0297	FK180310-1	113.12464559154837	0.4198832004323471	0.015946057606893	1.9977298993886743																	1.9977298993886743	924.880572964568
1733	2018-03-15T23:01:50	21.8562	-156.0294	FK180310-1	116.15910594253192	0.421030195884	0.0160586872316821	2.059741365410489																	2.059741365410489	924.9348252930866
1734	2018-03-15T23:04:51	21.8566	-156.0293	FK180310-1	114.56918580196304	0.426828506390404	0.016635489860837002	2.1080089969391813																	2.1080089969391813	924.9805350361825
1735	2018-03-15T23:07:51	21.8566	-156.0283	FK180310-1	114.74031981108385	0.42275641102600997	0.0162291052709792	2.06964966428977																	2.06964966428977	925.0838504975355
1736	2018-03-15T23:10:51	21.8568	-156.0278	FK180310-1	116.69180075558334	0.425081849222053	0.0164603902228763	2.12515588993893																	2.12515588993893	925.1401015176992
1737	2018-03-15T23:13:51	21.857	-156.0273	FK180310-1	114.8420178151677	0.4274122741477111	0.0166942306093561	2.1192385683661783																	2.1192385683661783	925.1963524714423
1738	2018-03-15T23:16:52	21.8572	-156.0276	FK180310-1	115.81500318577079	0.423336146549391	0.0162864923307983	2.0923553424511723																	2.0923553424511723	925.234514242258
1739	2018-03-15T23:19:52	21.8575	-156.0276	FK180310-1	116.05047097386105	0.437509507129744	0.0177308554542083	2.2707291084759813																	2.2707291084759813	925.2679093721657
1740	2018-03-15T23:22:52	21.8576	-156.0272	FK180310-1	118.82008904240335	0.43242546046049996	0.0172040887862246	2.255018865547908																	2.255018865547908	925.310708271429
1741	2018-03-15T23:25:52	21.8576	-156.0268	FK180310-1	116.00903788878843	0.42624718815921503	0.0165770135323714	2.122350745549461																	2.122350745549461	925.3520341666448
1742	2018-03-15T23:28:52	21.8577	-156.0265	FK180310-1	116.13135774757434	0.423916423984574	0.0163442458700983	2.113327113482985																	2.113327113482985	925.3849669535457
1743	2018-03-15T23:34:53	21.8578	-156.0262	FK180310-1	122.76366043834228	0.426828506390404	0.016635489860837002	2.2576692285436537																	2.2576692285436537	925.4178997200237
1744	2018-03-15T23:37:53	21.8579	-156.0262	FK180310-1	122.31129216307615	0.4247920226760489	0.0164313951396544	2.239149127633912																	2.239149127633912	925.4290314299926
1745	2018-03-15T23:40:53	21.8578	-156.026	FK180310-1	123.87139333272043	0.42770520361048997	0.0167237061939385	2.297154832375396																	2.297154832375396	925.4525020685867
1746	2018-03-15T23:43:54	21.8578	-156.0259	FK180310-1	123.19013063324327	0.428292928323294	0.016783144575841	2.2959139136993905																	2.2959139136993905	925.462833527925
1747	2018-03-15T23:46:54	21.8579	-156.0259	FK180310-1	123.39047959494309	0.428587833679262	0.0168129816468414	2.3134775336440114																	2.3134775336440114	925.4739652378943
1748	2018-03-15T23:49:54	21.8586	-156.0261	FK180310-1	122.51081337396593	0.431239027408117	0.0170826133507075	2.310698214045773																	2.310698214045773	925.5545802916556
1749	2018-03-15T23:52:54	21.8586	-156.0261	FK180310-1	121.67154800321244	0.431239027408117	0.0170826133507075	2.303251055188724																	2.303251055188724	925.5545802916556
1750	2018-03-15T23:55:55	21.8587	-156.0261	FK180310-1	122.8341910142073	0.434212175566483	0.0173881279894692	2.354817468967374																	2.354817468967374	925.5657120016248
1751	2018-03-16T00:00:02	21.8589	-156.0263	FK180310-1	122.72643378164358	0.43183148969306795	0.0171432135341921	2.335671916234862																	2.335671916234862	925.5960864991002
1752	2018-03-16T00:03:02	21.8589	-156.0264	FK180310-1	121.0585408520227	0.431534905393671	0.0171128773196877	2.300040916944173																	2.300040916944173	925.6064178788699
1753	2018-03-16T00:06:02	21.859	-156.0265	FK180310-1	124.7352976546056	0.4345102049608871	0.0174189470224148	2.399753347538669																	2.399753347538669	925.6216051202276
1754	2018-03-16T00:09:02	21.859	-156.0267	FK180310-1	120.87739351015169	0.431534905393671	0.0171128773196877	2.3066017601034554																	2.3066017601034554	925.6422678653
1755	2018-03-16T00:12:03	21.8591	-156.0268	FK180310-1	121.01253389337955	0.4330199484944871	0.0172652294049502	2.31823690481571																	2.31823690481571	925.6574551017366
1756	2018-03-16T00:15:03	21.8592	-156.02700000000004	FK180310-1	119.74569546569992	0.43361727821545504	0.0173266622793485	2.305552002599115																	2.305552002599115	925.6809255747626
1757	2018-03-16T00:18:03	21.8593	-156.0272	FK180310-1	121.94369988123232	0.4348089458049321	0.0174498396259219	2.3557128759969275																	2.3557128759969275	925.7043960350439
1758	2018-03-16T00:21:03	21.8594	-156.0274	FK180310-1	120.0748242846708	0.43331825729665296	0.017295909223034	2.311709850263816																	2.311709850263816	925.727866482594
1759	2018-03-16T00:24:03	21.8595	-156.0277	FK180310-1	119.16774144107092	0.437208917789419	0.0176994301912606	2.3314237801147977																	2.3314237801147977	925.760798901874
1760	2018-03-16T00:27:04	21.8597	-156.0279	FK180310-1	121.76869445596027	0.4378108140307589	0.0177623557348974	2.3966833292819683																	2.3966833292819683	925.7911733206157
1761	2018-03-16T00:30:04	21.8598	-156.0282	FK180310-1	124.94392649916708	0.44022861406846897	0.0180165457871619	2.4929652025308653																	2.4929652025308653	925.8241056786227
1762	2018-03-16T00:33:04	21.8598	-156.0284	FK180310-1	122.5224039518607	0.43901798959705896	0.0178890117178702	2.422104705054154																	2.422104705054154	925.8447683079539
1763	2018-03-16T00:36:04	21.8599	-156.0285	FK180310-1	121.97910775553663	0.438414356293114	0.0178255589266023	2.403914073793719																	2.403914073793719	925.8599555050232
1764	2018-03-16T00:39:05	21.86	-156.0287	FK180310-1	122.18355118249849	0.438414356293114	0.0178255589266023	2.4003131113024234																	2.4003131113024234	925.8834258761484
1765	2018-03-16T00:42:05	21.8601	-156.0288	FK180310-1	122.29647559615213	0.4381128402054121	0.0177939312124087	2.399937518790797																	2.399937518790797	925.8986130633756
1766	2018-03-16T00:45:05	21.8602	-156.029	FK180310-1	124.40072660732912	0.437509507129744	0.0177308554542083	2.4553425817542567																	2.4553425817542567	925.9220834090288
1767	2018-03-16T00:48:05	21.8603	-156.0292	FK180310-1	122.08379736406738	0.439926890680524	0.0179846555080056	2.4253632980979867																	2.4253632980979867	925.9455537419448
1768	2018-03-16T00:51:06	21.8605	-156.0294	FK180310-1	125.12168583223007	0.443572774875342	0.0183717863534539	2.5424351452481706																	2.5424351452481706	925.9759280819516
1769	2018-03-16T00:54:06	21.8606	-156.0297	FK180310-1	122.56895894422588	0.443880763532702	0.0184046956578808	2.480247390638577																	2.480247390638577	926.0088602765584
1770	2018-03-16T00:57:06	21.8608	-156.0298	FK180310-1	123.20208783055591	0.443572774875342	0.0183717863534539	2.5051760837982853																	2.5051760837982853	926.0334040045717
1771	2018-03-16T01:00:06	21.8609	-156.03	FK180310-1	122.56618774199644	0.444496677310642	0.0184706052739957	2.481878644313349																	2.481878644313349	926.0568742610628
1772	2018-03-16T01:03:06	21.8611	-156.0302	FK180310-1	124.09324446277964	0.44603255600721703	0.0186357142170765	2.534178235790483																	2.534178235790483	926.0872485420157
1773	2018-03-16T01:06:07	21.8613	-156.0304	FK180310-1	125.19949234998943	0.445416960599956	0.0185694796514513	2.56572455789095																	2.56572455789095	926.1176228032814
1774	2018-03-16T01:09:07	21.8613	-156.0307	FK180310-1	124.90886949247543	0.44664667344498404	0.0187020554725969	2.564703038483763																	2.564703038483763	926.1486164217399
1775	2018-03-16T01:12:07	21.8613	-156.031	FK180310-1	128.80477869488178	0.44757233075165204	0.0188021473802883	2.673718841383004																	2.673718841383004	926.1796100401983
1776	2018-03-16T01:15:07	21.8614	-156.0313	FK180310-1	123.32246387025845	0.44757233075165204	0.0188021473802883	2.55137911068241																	2.55137911068241	926.2125420714012
1777	2018-03-16T01:18:08	21.8615	-156.0316	FK180310-1	123.77994777116301	0.4478807497166839	0.0188356472303844	2.57306426426508																	2.57306426426508	926.2454740821812
1778	2018-03-16T01:21:08	21.8616	-156.0319	FK180310-1	126.15198058872524	0.44942960175607705	0.0190041594318607	2.6288875521339583																	2.6288875521339583	926.278406072535
1779	2018-03-16T01:24:08	21.8615	-156.0321	FK180310-1	121.8502913399014	0.446954832107187	0.018735344923918002	2.5197657760907																	2.5197657760907	926.301876239861
1780	2018-03-16T01:27:08	21.8615	-156.0324	FK180310-1	124.4106663095942	0.4491203301601209	0.0189703832288113	2.595250384649808																	2.595250384649808	926.3328698149099
1781	2018-03-16T01:30:09	21.8615	-156.0326	FK180310-1	124.33318548831578	0.452549060465297	0.0193463483930519	2.626481823904598																	2.626481823904598	926.3535321982778
1782	2018-03-16T01:36:09	21.8615	-156.033	FK180310-1	123.59835368969904	0.44942960175607705	0.0190041594318607	2.582650703350964																	2.582650703350964	926.3948569650107
1783	2018-03-16T01:39:09	21.8615	-156.0333	FK180310-1	124.13149001743105	0.4506731623255689	0.0191400687478896	2.60572094709162																	2.60572094709162	926.4258505400624
1784	2018-03-16T01:42:10	21.8618	-156.0336	FK180310-1	124.92116447697019	0.453807714779099	0.0194854199683124	2.6667277547490804																	2.6667277547490804	926.4714118655264
1785	2018-03-16T01:45:10	21.862	-156.0339	FK180310-1	123.844319635473	0.4519224822850021	0.0192772557378283	2.6344637447413275																	2.6344637447413275	926.5095727903093
1786	2018-03-16T01:48:10	21.8622	-156.0342	FK180310-1	128.73797888511749	0.453493362834832	0.0194506103306101	2.7437049868110903																	2.7437049868110903	926.5477336798401
1787	2018-03-16T01:51:10	21.8624	-156.0345	FK180310-1	129.11023194205552	0.45223579105108497	0.0193117598151162	2.7495450508237207																	2.7495450508237207	926.5858945341153
1788	2018-03-16T01:54:11	21.8626	-156.0348	FK180310-1	125.32491081866469	0.45223579105108497	0.0193117598151162	2.6593715689937008																	2.6593715689937008	926.6240553531328
1789	2018-03-16T01:57:11	21.8629	-156.0352	FK180310-1	126.40299331059828	0.4519224822850021	0.0192772557378283	2.675341472125862																	2.675341472125862	926.6771867106377
1790	2018-03-16T02:00:11	21.8632	-156.0356	FK180310-1	126.68849507981258	0.45160903436010397	0.0192428362306439	2.685967180777198																	2.685967180777198	926.7303180006144
1791	2018-03-16T02:03:11	21.8633	-156.0359	FK180310-1	126.76907871206129	0.44973961163882503	0.0190380162647674	2.6600202320615365																	2.6600202320615365	926.763249643714
1792	2018-03-16T02:06:12	21.8634	-156.0363	FK180310-1	128.26524539116934	0.4519224822850021	0.0192772557378283	2.7214298548632567																	2.7214298548632567	926.8060469224192
1793	2018-03-16T02:09:12	21.8634	-156.0367	FK180310-1	130.81956927810847	0.45005036157079	0.0190719539200092	2.7626828688171154																	2.7626828688171154	926.8473711393087
1794	2018-03-16T02:12:12	21.8635	-156.0371	FK180310-1	128.55192995281018	0.4512963329096761	0.0192084986933223	2.7148487412984745																	2.7148487412984745	926.8901683900698
1795	2018-03-16T02:15:12	21.8636	-156.0376	FK180310-1	126.6703700987698	0.452863077709812	0.0193810195401295	2.68845057878309																	2.68845057878309	926.9430094384567
1796	2018-03-16T02:18:13	21.8637	-156.0381	FK180310-1	128.38013633245734	0.4491203301601209	0.0189703832288113	2.6921909367330006																	2.6921909367330006	926.9958504514799
1797	2018-03-16T02:21:13	21.8639	-156.0387	FK180310-1	129.25160047410898	0.4481899049331261	0.0188692270506336	2.6983638603409217																	2.6983638603409217	927.0617135129743
1798	2018-03-16T02:24:13	21.8641	-156.0392	FK180310-1	129.91678367879308	0.4484997981585421	0.0189028870319391	2.707049522520056																	2.707049522520056	927.1179621083085
1799	2018-03-16T02:27:13	21.8643	-156.0398	FK180310-1	132.5124688552454	0.448344851545834	0.01888605704128635	2.7695262957767945																	2.7695262957767945	927.1838250063776
1800	2018-03-16T02:30:14	21.8644	-156.0403	FK180310-1	134.09437593277175	0.4491203301601209	0.0189703832288113	2.801092137117186																	2.801092137117186	927.2366657718494
1801	2018-03-16T02:33:14	21.8646	-156.0408	FK180310-1	132.47341328568206	0.44726372639941	0.0187687138431327	2.758256651833234																	2.758256651833234	927.2929142010719
1802	2018-03-16T02:36:14	21.8648	-156.0413	FK180310-1	136.29788705128644	0.4448027072773211	0.0185034848479155	2.8002240367866187																	2.8002240367866187	927.3491625638517
1803	2018-03-16T02:39:14	21.8651	-156.0419	FK180310-1	134.69037557662227	0.44757233075165204	0.0188021473802883	2.803671542196258																	2.803671542196258	927.419571766456
1804	2018-03-16T02:42:14	21.8653	-156.0424	FK180310-1	134.50730704095594	0.445109467792442	0.0185364429112779	2.773618093388704																	2.773618093388704	927.475819963116
1805	2018-03-16T02:45:15	21.8654	-156.043	FK180310-1	135.48470667298943	0.44757233075165204	0.0188021473802883	2.8051641074016027																	2.8051641074016027	927.5387970585465
1806	2018-03-16T02:48:15	21.8655	-156.0436	FK180310-1	138.47473782056215	0.44572518744797496	0.0186025952562514	2.8474204440708824																	2.8474204440708824	927.6017741112427
1807	2018-03-16T02:51:15	21.8656	-156.0441	FK180310-1	133.9184929451493	0.44572518744797496	0.0186025952562514	2.75823786325598																	2.75823786325598	927.6546144523236
1808	2018-03-16T02:54:15	21.8658	-156.0448	FK180310-1	137.01107223262744	0.443265519691239	0.0183389554223503	2.7918440227197743																	2.7918440227197743	927.7302801299429
1809	2018-03-16T02:57:16	21.866	-156.0454	FK180310-1	137.75942922614578	0.444496677310642	0.0184706052739957	2.8383055280263334																	2.8383055280263334	927.7961423334224
1810	2018-03-16T03:00:16	21.8662	-156.046	FK180310-1	137.4438491392808	0.443572774875342	0.0183717863534539	2.8087401747711835																	2.8087401747711835	927.8620044551824
1811	2018-03-16T03:03:16	21.8663	-156.0466	FK180310-1	137.25462758266778	0.4491203301601209	0.0189703832288113	2.867517405575648																	2.867517405575648	927.92498116603
1812	2018-03-16T03:06:16	21.8665	-156.0473	FK180310-1	138.91359070014306	0.443572774875342	0.0183717863534539	2.8312042569638693																	2.8312042569638693	928.0006465047824
1813	2018-03-16T03:09:17	21.8666	-156.0479	FK180310-1	134.3554384332577	0.443265519691239	0.0183389554223503	2.7385137068695418																	2.7385137068695418	928.0636230874296
1814	2018-03-16T03:12:17	21.8667	-156.0484	FK180310-1	139.85448746589452	0.443572774875342	0.0183717863534539	2.8668796393667835																	2.8668796393667835	928.116463039466
1815	2018-03-16T03:15:17	21.8668	-156.049	FK180310-1	140.06018557631253	0.4446496922939816	0.0184870450609556	2.8743028052145783																	2.8743028052145783	928.17943953665
1816	2018-03-16T03:18:17	21.8669	-156.0497	FK180310-1	140.8797248071163	0.44418948741425	0.0184376835227225	2.878709573078465																	2.878709573078465	928.2526069175047
1817	2018-03-16T03:21:17	21.8669	-156.0503	FK180310-1	139.59183956487678	0.44757233075165204	0.0188021473802883	2.8990949769221337																	2.8990949769221337	928.3145917233594
1818	2018-03-16T03:24:18	21.8669	-156.05100000000004	FK180310-1	138.7176472157093	0.44726372639941	0.0187687138431327	2.8710023137245404																	2.8710023137245404	928.3869073301961
1819	2018-03-16T03:27:18	21.8669	-156.0517	FK180310-1	137.47808634146406	0.444496677310642	0.0184706052739957	2.82640469015414																	2.82640469015414	928.4592229370238
1820	2018-03-16T03:30:18	21.8669	-156.0523	FK180310-1	137.03440897841378	0.450361853318601	0.0191059725905235	2.888400004761204																	2.888400004761204	928.5212077428785
1821	2018-03-16T03:33:18	21.8669	-156.053	FK180310-1	141.23064174875154	0.45145268363489	0.0192256674619831	2.9934816268940163																	2.9934816268940163	928.593523349709
1822	2018-03-16T03:36:19	21.8668	-156.0536	FK180310-1	143.2265569096554	0.4544353412253039	0.0195550971799513	3.0927425849022256																	3.0927425849022256	928.6564998041573
1823	2018-03-16T03:39:19	21.8667	-156.0543	FK180310-1	142.52880162778146	0.45727118322550797	0.0198714737510605	3.1185976195923253																	3.1185976195923253	928.7296672350783
1824	2018-03-16T03:42:19	21.8666	-156.0549	FK180310-1	145.14039998034525	0.4566398699909829	0.0198007047639102	3.1837195518583514																	3.1837195518583514	928.7926437749927
1825	2018-03-16T03:45:19	21.8667	-156.0556	FK180310-1	144.21257623980568	0.464306952560606	0.0206699192006992	3.2439685552410578																	3.2439685552410578	928.865811255974
1826	2018-03-16T03:48:20	21.8666	-156.0563	FK180310-1	144.44905980861745	0.4582225823415971	0.0199782525145452	3.1889783663242093																	3.1889783663242093	928.9389787369554
1827	2018-03-16T03:51:20	21.8666	-156.05700000000004	FK180310-1	143.9327924504689	0.46366301207851796	0.020596051492180998	3.251059818547521																	3.251059818547521	929.0112944957507
1828	2018-03-16T03:54:20	21.8665	-156.0577	FK180310-1	148.46277402618009	0.466900590916245	0.0209691451891362	3.3949143230420016																	3.3949143230420016	929.084462026792
1829	2018-03-16T03:57:20	21.8665	-156.0584	FK180310-1	142.53655264051932	0.468857909381501	0.0211967050338517	3.30231344756212																	3.30231344756212	929.156777836234
1830	2018-03-16T04:00:21	21.8665	-156.0591	FK180310-1	145.61504803497945	0.467552852156329	0.0210447895445249	3.3693282927488566																	3.3693282927488566	929.229093645676
1831	2018-03-16T04:03:21	21.8664	-156.0599	FK180310-1	153.22900296864668	0.4664131978961465	0.0209126524078292	3.5103700141778624																	3.5103700141778624	929.3124866115007
1832	2018-03-16T04:06:21	21.8664	-156.0606	FK180310-1	152.1827086646741	0.46625077094169803	0.0208938467479524	3.5013844167674515																	3.5013844167674515	929.384802471595
1833	2018-03-16T04:09:21	21.8663	-156.0614	FK180310-1	143.9807228160661	0.46560036346816397	0.0208188289722582	3.259816462779812																	3.259816462779812	929.4681954947897
1834	2018-03-16T04:15:22	21.8663	-156.0628	FK180310-1	158.44255501545322	0.4937614680573679	0.0242245843170426	4.044334815069944																	4.044334815069944	929.6128273162852
1835	2018-03-16T04:18:22	21.8663	-156.0636	FK180310-1	165.54018109816028	0.488590343259478	0.0235754371187613	4.121756779538947																	4.121756779538947	929.6954740714242
1836	2018-03-16T04:24:23	21.8661	-156.065	FK180310-1	152.34064139369463	0.48415849385126203	0.0230275962108962	3.7194964835104254																	3.7194964835104254	929.8418094839498
1837	2018-03-16T04:27:23	21.866	-156.0657	FK180310-1	163.76839293068883	0.47943554037313396	0.022452432604371002	3.9212432229422833																	3.9212432229422833	929.9149772653053
1838	2018-03-16T04:30:23	21.866	-156.0664	FK180310-1	164.45741539502106	0.4698387491631629	0.0213112378671582	3.7750426952888887																	3.7750426952888887	929.9872933280064
1839	2018-03-16T04:33:23	21.8659	-156.0671	FK180310-1	172.31293004473895	0.473449583084068	0.0217364215759844	4.008698387528463																	4.008698387528463	930.0604611594266
1840	2018-03-16T04:36:23	21.8659	-156.0678	FK180310-1	157.60737503774496	0.469513051021363	0.0212731001451569	3.605023045013456																	3.605023045013456	930.1327772727788
1841	2018-03-16T04:39:24	21.8657	-156.0684	FK180310-1	154.0337145071452	0.4652763209760539	0.020781454021973	3.4523447027281584																	3.4523447027281584	930.1986395171176
1842	2018-03-16T04:42:24	21.8656	-156.069	FK180310-1	161.615374108769	0.466575624850595	0.020931458067706	3.638951955446391																	3.638951955446391	930.2616164843524
1843	2018-03-16T04:45:24	21.8656	-156.0696	FK180310-1	159.80849434168306	0.466900590916245	0.0209691451891362	3.597162675627365																	3.597162675627365	930.3236018546156
1844	2018-03-16T04:48:24	21.8657	-156.0703	FK180310-1	153.93031659157347	0.46077372535092803	0.0202665692296346	3.3765657066519337																	3.3765657066519337	930.3967698362164
1845	2018-03-16T04:51:25	21.8657	-156.0709	FK180310-1	155.70435078072202	0.45917747014695204	0.020085925467656997	3.3686901234349182																	3.3686901234349182	930.4587551630624
1846	2018-03-16T04:54:25	21.8656	-156.0715	FK180310-1	151.6585426547145	0.45758756041411497	0.0199069818405919	3.2598977330931964																	3.2598977330931964	930.521732130297
1847	2018-03-16T04:57:25	21.8645	-156.0718	FK180310-1	153.51418963459878	0.45790469285184004	0.0199425746943044	3.3151288679899737																	3.3151288679899737	930.6480423235498
1848	2018-03-16T05:00:25	21.8644	-156.0708	FK180310-1	159.50106868508078	0.45475027858765704	0.0195900605843496	3.394590660865589																	3.394590660865589	930.7519501006067
1849	2018-03-16T05:03:26	21.8663	-156.0715	FK180310-1	157.7766850102738	0.45600869181457104	0.0197302503629286	3.3813690917538066																	3.3813690917538066	930.975474067041
1850	2018-03-16T05:06:26	21.8698	-156.0746	FK180310-1	159.3945110997269	0.45475027858765704	0.0195900605843496	3.3797136007991315																	3.3797136007991315	931.4798125826468
1851	2018-03-16T05:09:26	21.8741	-156.0786	FK180310-1	158.66934301079928	0.453177844569835	0.0194157734534562	3.329210277681857																	3.329210277681857	932.1121632845253
1852	2018-03-16T05:12:26	21.878	-156.0824	FK180310-1	150.2423215416029	0.44757233075165204	0.0188021473802883	3.0734295520150012																	3.0734295520150012	932.6974550536843
1853	2018-03-16T05:15:27	21.8792	-156.0839	FK180310-1	147.59318433920703	0.4488104311546921	0.0189366273656597	3.0303974952274704																	3.0303974952274704	932.9020352200928
1854	2018-03-16T05:18:27	21.8797	-156.0844	FK180310-1	150.65099467872767	0.443265519691239	0.0183389554223503	3.0058847651407836																	3.0058847651407836	932.9779663809736
1855	2018-03-16T05:21:27	21.8806	-156.0847	FK180310-1	150.87243031841157	0.442958996233629	0.0183062026779247	3.007523339579788																	3.007523339579788	933.0828351705077
1856	2018-03-16T05:24:27	21.881	-156.0853	FK180310-1	151.39875559159887	0.443572774875342	0.0183717863534539	3.020396677003985																	3.020396677003985	933.1591503543401
1857	2018-03-16T05:27:28	21.881	-156.0859	FK180310-1	148.3876578437007	0.446954832107187	0.018735344923918002	3.0190392205469325																	3.0190392205469325	933.2211290365144
1858	2018-03-16T05:30:28	21.8811	-156.0866	FK180310-1	155.2355724822115	0.44603255600721703	0.0186357142170765	3.1569700291267115																	3.1569700291267115	933.2942893061688
1859	2018-03-16T05:33:28	21.8812	-156.0872	FK180310-1	156.667118484946	0.443572774875342	0.0183717863534539	3.135325180799557																	3.135325180799557	933.3572596478606
1860	2018-03-16T05:36:28	21.8813	-156.088	FK180310-1	151.64449985167818	0.443265519691239	0.0183389554223503	3.0276052165565166																	3.0276052165565166	933.440644120166
1861	2018-03-16T05:39:29	21.8815	-156.0886	FK180310-1	148.1237296547728	0.44144088599132597	0.0181447739317438	2.9428618273834384																	2.9428618273834384	933.5064999883219
1862	2018-03-16T05:42:29	21.8826	-156.0889	FK180310-1	150.41335170061708	0.438414356293114	0.0178255589266023	2.934663538603698																	2.934663538603698	933.6328092758349
1863	2018-03-16T05:45:29	21.8874	-156.08700000000005	FK180310-1	145.82742742126723	0.43901798959705896	0.0178890117178702	2.8385856966503966																	2.8385856966503966	934.2020352399196
1864	2018-03-16T05:48:29	21.8929	-156.0855	FK180310-1	147.68078630587618	0.44144088599132597	0.0181447739317438	2.921350418280837																	2.921350418280837	934.8335795186985
1865	2018-03-16T05:51:29	21.8978	-156.0829	FK180310-1	147.11994334433356	0.442045780287512	0.0182090563892786	2.9094077020743416																	2.9094077020743416	935.441557700539
1866	2018-03-16T05:54:30	21.9009	-156.0822	FK180310-1	148.9388185277341	0.44022861406846897	0.0180165457871619	2.924947785746034																	2.924947785746034	935.7941331554657
1867	2018-03-16T05:57:30	21.9018	-156.0822	FK180310-1	145.90341856842605	0.4423493108593921	0.0182413127541021	2.8928805332185332																	2.8928805332185332	935.8943185451886
1868	2018-03-16T06:00:30	21.9021	-156.0826	FK180310-1	146.950269699049	0.439926890680524	0.0179846555080056	2.8758708026060464																	2.8758708026060464	935.94744107232
1869	2018-03-16T06:03:30	21.9024	-156.0833	FK180310-1	148.3102015501893	0.439926890680524	0.0179846555080056	2.910946136758185																	2.910946136758185	936.0270789418814
1870	2018-03-16T06:06:31	21.9024	-156.084	FK180310-1	146.53441791828396	0.44022861406846897	0.0180165457871619	2.86194929953452																	2.86194929953452	936.0993765529312
1871	2018-03-16T06:09:31	21.9024	-156.0849	FK180310-1	145.94639204268333	0.438414356293114	0.0178255589266023	2.831475436505851																	2.831475436505851	936.1923306242816
1872	2018-03-16T06:12:31	21.9022	-156.0857	FK180310-1	145.93378992729342	0.437509507129744	0.0177308554542083	2.8212525884821766																	2.8212525884821766	936.2779033949652
1873	2018-03-16T06:15:31	21.9022	-156.0864	FK180310-1	151.4715752470963	0.436006710939568	0.0175741511462179	2.905325292023073																	2.905325292023073	936.3502011074776
1874	2018-03-16T06:18:32	21.9022	-156.0872	FK180310-1	148.34280593437813	0.437509507129744	0.0177308554542083	2.8645478830534983																	2.8645478830534983	936.4328270646347
1875	2018-03-16T06:21:32	21.9022	-156.0879	FK180310-1	150.2925197427607	0.435407491149754	0.0175118467140195	2.868486589691056																	2.868486589691056	936.5051247771468
1876	2018-03-16T06:24:32	21.9022	-156.0887	FK180310-1	149.78228069103469	0.4348089458049321	0.0174498396259219	2.8586532740777977																	2.8586532740777977	936.587750734304
1877	2018-03-16T06:27:32	21.9022	-156.0894	FK180310-1	148.3466659772767	0.43361727821545504	0.0173266622793485	2.80501418073878																	2.80501418073878	936.6600484468194
1878	2018-03-16T06:30:33	21.9022	-156.0903	FK180310-1	147.59379521374703	0.43331825729665296	0.017295909223034	2.7752065880442407																	2.7752065880442407	936.7530026486214
1879	2018-03-16T06:33:33	21.9021	-156.0911	FK180310-1	148.5117025059414	0.43242546046049996	0.0172040887862246	2.7800687248047407																	2.7800687248047407	936.8363751174196
1880	2018-03-16T06:36:33	21.9021	-156.0918	FK180310-1	146.5145814828976	0.43257390528677897	0.0172193557184527	2.7427856861523146																	2.7427856861523146	936.9086728806627
1881	2018-03-16T06:39:33	21.901999999999997	-156.0925	FK180310-1	148.32582595149609	0.43331825729665296	0.017295909223034	2.7998017369552004																	2.7998017369552004	936.9818226257373
1882	2018-03-16T06:42:33	21.901999999999997	-156.0932	FK180310-1	149.27057547752486	0.432128781992404	0.0171736221666839	2.812517312999124																	2.812517312999124	937.0541204397113
1883	2018-03-16T06:45:34	21.9019	-156.0939	FK180310-1	148.94677812244112	0.43183148969306795	0.0171432135341921	2.7734858029073166																	2.7734858029073166	937.1272702349257
1884	2018-03-16T06:48:34	21.9018	-156.0945	FK180310-1	148.8425907673811	0.4327223501130581	0.0172346226506808	2.7993581900665627																	2.7993581900665627	937.1902317213871
1885	2018-03-16T06:51:34	21.9018	-156.0952	FK180310-1	147.2625009109248	0.4348089458049321	0.0174498396259219	2.7955856626939206																	2.7955856626939206	937.2625296368216
1886	2018-03-16T06:54:34	21.9018	-156.0959	FK180310-1	145.95370016894574	0.4300596295407829	0.0169623452327251	2.701995024345531																	2.701995024345531	937.334827552256
1887	2018-03-16T06:57:35	21.9018	-156.0966	FK180310-1	149.77720888493596	0.42888344302722997	0.0168428899442839	2.758019874454425																	2.758019874454425	937.4071254676904
1888	2018-03-16T07:00:35	21.9017	-156.0973	FK180310-1	148.99139246293717	0.42888344302722997	0.0168428899442839	2.742919778880902																	2.742919778880902	937.4802753631841
1889	2018-03-16T07:03:35	21.9016	-156.0981	FK180310-1	144.55543203469796	0.431239027408117	0.0170826133507075	2.695056026153132																	2.695056026153132	937.563648119274
1890	2018-03-16T07:06:35	21.9015	-156.0988	FK180310-1	146.4515072247545	0.428292928323294	0.016783144575841	2.684119842113468																	2.684119842113468	937.6367981150482
1891	2018-03-16T07:09:36	21.9015	-156.0995	FK180310-1	152.54220721517598	0.428292928323294	0.016783144575841	2.787464985622629																	2.787464985622629	937.7090961826719
1892	2018-03-16T07:12:36	21.9016	-156.1002	FK180310-1	147.26685595850202	0.428292928323294	0.016783144575841	2.692598537723978																	2.692598537723978	937.7822461784433
1893	2018-03-16T07:15:36	21.9016	-156.1009	FK180310-1	144.44501942701572	0.4271200422948	0.0166648252207127	2.619060165711125																	2.619060165711125	937.8545441953372
1894	2018-03-16T07:18:36	21.9015	-156.1017	FK180310-1	145.7975885817039	0.4274122741477111	0.0166942306093561	2.651828122718168																	2.651828122718168	937.9379170088852
1895	2018-03-16T07:21:37	21.9016	-156.1025	FK180310-1	141.76279519000744	0.42888344302722997	0.0168428899442839	2.5930351628433903																	2.5930351628433903	938.021289822433
1896	2018-03-16T07:24:37	21.9016	-156.1033	FK180310-1	146.45056749884753	0.4274122741477111	0.0166942306093561	2.6605006755240947																	2.6605006755240947	938.1039161274555
1897	2018-03-16T07:27:37	21.9017	-156.1041	FK180310-1	145.43136559945376	0.42799872528277294	0.0167533785616574	2.655149597606308																	2.655149597606308	938.1872888835456
1898	2018-03-16T07:30:37	21.9017	-156.1048	FK180310-1	145.33311347612522	0.42624718815921503	0.0165770135323714	2.6294764944039755																	2.6294764944039755	938.259586849713
1899	2018-03-16T07:33:38	21.9017	-156.1056	FK180310-1	146.85478736846198	0.42624718815921503	0.0165770135323714	2.6633027703785914																	2.6633027703785914	938.3422130967584
1900	2018-03-16T07:36:38	21.9017	-156.1063	FK180310-1	146.57839804425362	0.42799872528277294	0.0167533785616574	2.680276033392498																	2.680276033392498	938.4145110629228
1901	2018-03-16T07:39:38	21.9017	-156.1071	FK180310-1	143.72189784436344	0.428587833679262	0.0168129816468414	2.620615434105789																	2.620615434105789	938.4971373099684
1902	2018-03-16T07:42:38	21.9017	-156.1078	FK180310-1	144.83256827715869	0.42799872528277294	0.0167533785616574	2.6326418311957167																	2.6326418311957167	938.5694352761328
1903	2018-03-16T07:45:38	21.9016	-156.1086	FK180310-1	128.7184945217082	0.44418948741425	0.0184376835227225	2.5957282766136736																	2.5957282766136736	938.6528080322232
1904	2018-03-16T07:51:39	21.9022	-156.1095	FK180310-1	121.0626388158708	0.4512963329096761	0.0192084986933223	2.5285071217083166																	2.5285071217083166	938.7672696363384
1905	2018-03-16T07:54:39	21.9026	-156.1096	FK180310-1	118.02001071438892	0.454121153884508	0.0195202170407041	2.49837104523301																	2.49837104523301	938.812978626783
1906	2018-03-16T07:57:39	21.9026	-156.109	FK180310-1	117.2544545141564	0.45727118322550797	0.0198714737510605	2.5254344907877444																	2.5254344907877444	938.8749479207138
1907	2018-03-16T08:00:40	21.9024	-156.1082	FK180310-1	116.78728207972708	0.45475027858765704	0.0195900605843496	2.478122841718918																	2.478122841718918	938.960520579433
1908	2018-03-16T08:03:40	21.9022	-156.1074	FK180310-1	116.06186382849457	0.46141400727564297	0.0203392196722711	2.539637241076403																	2.539637241076403	939.0460933501166
1909	2018-03-16T08:06:40	21.901999999999997	-156.1064	FK180310-1	118.6766139470853	0.456955559487396	0.0198360502238447	2.529361780735224																	2.529361780735224	939.1517481587238
1910	2018-03-16T08:09:40	21.9017	-156.105	FK180310-1	122.25573278930284	0.46237606014041704	0.020448899678451	2.6842611994461616																	2.6842611994461616	939.3001502285756
1911	2018-03-16T08:12:41	21.9011	-156.10299999999995	FK180310-1	119.5354604569096	0.46237606014041704	0.020448899678451	2.6222706558157114																	2.6222706558157114	939.517245767056
1912	2018-03-16T08:15:41	21.9004	-156.1008	FK180310-1	111.96128477096943	0.45098437615599496	0.0191742429306529	2.319784352279173																	2.319784352279173	939.7574590899285
1913	2018-03-16T08:18:41	21.8996	-156.0984	FK180310-1	114.25206729621706	0.4596572958441895	0.02014007297299325	2.460419923868396																	2.460419923868396	940.0208521308563
1914	2018-03-16T08:21:41	21.8987	-156.0955	FK180310-1	117.41054735141304	0.4672263327342029	0.0210069222764876	2.623949842695914																	2.623949842695914	940.3366885444592
1915	2018-03-16T08:24:42	21.8977	-156.0924	FK180310-1	116.05306093656016	0.46853150825865997	0.0211586438748711	2.599357963285456																	2.599357963285456	940.6756718116652
1916	2018-03-16T08:27:42	21.8967	-156.0894	FK180310-1	116.04729826435688	0.4659251795078471	0.0208562931432561	2.570350074870371																	2.570350074870371	941.0049188411463
1917	2018-03-16T08:30:42	21.8957	-156.0864	FK180310-1	111.39516965076216	0.46398459847734397	0.0206329413151268	2.449313493624523																	2.449313493624523	941.3341679162934
1918	2018-03-16T08:33:42	21.8948	-156.0836	FK180310-1	112.31116999478344	0.46788015103890396	0.0210827472085256	2.5093425970961256																	2.5093425970961256	941.640234275239
1919	2018-03-16T08:36:43	21.8938	-156.0806	FK180310-1	111.34154362755272	0.472459437555675	0.0216193031450453	2.536738842523752																	2.536738842523752	941.969487236904
1920	2018-03-16T08:39:43	21.8935	-156.0771	FK180310-1	120.9426966305902	0.47081770998527295	0.0214260169873753	2.751494921273759																	2.751494921273759	942.3325366725087
1921	2018-03-16T08:42:43	21.8935	-156.0734	FK180310-1	121.88401674884035	0.47180108907008794	0.0215416927724259	2.778265094058212																	2.778265094058212	942.7147050489673
1922	2018-03-16T08:45:43	21.8935	-156.0696	FK180310-1	120.6801062638619	0.472459437555675	0.0216193031450453	2.7634094902569046																	2.7634094902569046	943.1072023004623
1923	2018-03-16T08:48:43	21.894000000000002	-156.0673	FK180310-1	118.00871571486334	0.4704906113460471	0.021387666020527003	2.6590871312965487																	2.6590871312965487	943.3511990016051
1924	2018-03-16T08:51:44	21.8954	-156.0681	FK180310-1	117.7008931433078	0.4672263327342029	0.0210069222764876	2.629284250983388																	2.629284250983388	943.5275937316144
1925	2018-03-16T08:54:44	21.8957	-156.0711	FK180310-1	117.70770414277578	0.46366301207851796	0.020596051492180998	2.5794858989126728																	2.5794858989126728	943.8392498996375
1926	2018-03-16T08:57:44	21.8957	-156.0744	FK180310-1	116.69449718906158	0.4659251795078471	0.0208562931432561	2.5772964333008264																	2.5772964333008264	944.180097516144
1927	2018-03-16T09:00:44	21.8957	-156.0778	FK180310-1	116.94056574343989	0.461093484651872	0.0203028511452315	2.541679837561824																	2.541679837561824	944.5312738483028
1928	2018-03-16T09:03:45	21.8957	-156.0809	FK180310-1	115.17583439853806	0.461093484651872	0.0203028511452315	2.489594185550933																	2.489594185550933	944.8514640335083
1929	2018-03-16T09:06:45	21.896	-156.0832	FK180310-1	116.98996783815052	0.455065967762004	0.0196251074526677	2.4611029186679105																	2.4611029186679105	945.0913600278263
1930	2018-03-16T09:09:45	21.8966	-156.0841	FK180310-1	113.77469255555157	0.45223579105108497	0.0193117598151162	2.355700580196196																	2.355700580196196	945.2058245978684
1931	2018-03-16T09:12:45	21.897	-156.0845	FK180310-1	109.96544328773734	0.453177844569835	0.0194157734534562	2.2743189236992967																	2.2743189236992967	945.2665661075584
1932	2018-03-16T09:15:46	21.8971	-156.085	FK180310-1	111.7014512217412	0.45005036157079	0.0190719539200092	2.290692604674021																	2.290692604674021	945.3193953005124
1933	2018-03-16T09:18:46	21.8971	-156.0857	FK180310-1	110.81019514246742	0.450361853318601	0.0191059725905235	2.2651429814216293																	2.2651429814216293	945.3916956000188
1934	2018-03-16T09:21:46	21.897	-156.0864	FK180310-1	110.5609531353322	0.450361853318601	0.0191059725905235	2.2662767918967623																	2.2662767918967623	945.4648478518134
1935	2018-03-16T09:24:46	21.8969	-156.0871	FK180310-1	112.84579550386135	0.45005036157079	0.0190719539200092	2.3156638853383864																	2.3156638853383864	945.5380001537367
1936	2018-03-16T09:27:46	21.8968	-156.0878	FK180310-1	111.80178666988688	0.44726372639941	0.0187687138431327	2.2625647907622204																	2.2625647907622204	945.6111525057887
1937	2018-03-16T09:30:47	21.8966	-156.0885	FK180310-1	112.21386527102146	0.44757233075165204	0.0188021473802883	2.2624123382949093																	2.2624123382949093	945.6868031668088
1938	2018-03-16T09:33:47	21.8966	-156.0891	FK180310-1	111.64480006221704	0.44572518744797496	0.0186025952562514	2.233320210576041																	2.233320210576041	945.7487750694676
1939	2018-03-16T09:36:47	21.8966	-156.0897	FK180310-1	112.48147367892165	0.44603255600721703	0.0186357142170765	2.2564449425996425																	2.2564449425996425	945.8107469721264
1940	2018-03-16T09:39:47	21.8966	-156.0904	FK180310-1	111.91418193443377	0.44664667344498404	0.0187020554725969	2.249260401971961																	2.249260401971961	945.883047525229
1941	2018-03-16T09:42:48	21.8965	-156.0911	FK180310-1	112.3488329268981	0.443265519691239	0.0183389554223503	2.2284537729259832																	2.2284537729259832	945.9562000276686
1942	2018-03-16T09:45:48	21.8964	-156.0918	FK180310-1	113.25669935153677	0.443265519691239	0.0183389554223503	2.237459407675248																	2.237459407675248	946.0293525802333
1943	2018-03-16T09:48:48	21.8963	-156.0924	FK180310-1	113.79769689186449	0.441742972571983	0.0181768768428067	2.2406661264715013																	2.2406661264715013	946.0923164203044
1944	2018-03-16T09:51:48	21.8962	-156.0931	FK180310-1	112.96571001396782	0.4411381127212409	0.0181126741188991	2.2028799718990704																	2.2028799718990704	946.1654690731236
1945	2018-03-16T09:54:49	21.8961	-156.0937	FK180310-1	112.5793417965202	0.439926890680524	0.0179846555080056	2.1882841775930224																	2.1882841775930224	946.2284329987732
1946	2018-03-16T09:57:49	21.896	-156.0945	FK180310-1	113.15809221543259	0.43932088741426	0.0179208517635481	2.19523490725488																	2.19523490725488	946.3118089721099
1947	2018-03-16T10:00:49	21.8958	-156.0952	FK180310-1	114.20130723540696	0.438715813129307	0.017857247499082	2.2022618263599534																	2.2022618263599534	946.3874600209027
1948	2018-03-16T10:03:49	21.8958	-156.0958	FK180310-1	118.81570249035065	0.437208917789419	0.0176994301912606	2.278275312941944																	2.278275312941944	946.4494322713408
1949	2018-03-16T10:06:50	21.8958	-156.0964	FK180310-1	114.82123494028843	0.43932088741426	0.0179208517635481	2.2275590160393026																	2.2275590160393026	946.5114045217787
1950	2018-03-16T10:09:50	21.8958	-156.0971	FK180310-1	116.07830377665424	0.435706743859704	0.0175429617914822	2.2140166519947555																	2.2140166519947555	946.5837054806267
1951	2018-03-16T10:12:50	21.8958	-156.0977	FK180310-1	112.94877260673357	0.435706743859704	0.0175429617914822	2.154396553722008																	2.154396553722008	946.6456777310646
1952	2018-03-16T10:15:50	21.8957	-156.0984	FK180310-1	115.27086804421324	0.4348089458049321	0.0174498396259219	2.177956349613654																	2.177956349613654	946.7188306345176
1953	2018-03-16T10:18:51	21.8957	-156.0991	FK180310-1	115.19169828036058	0.43391485592740603	0.0173573823518774	2.1689165365783203																	2.1689165365783203	946.7911316440793
1954	2018-03-16T10:21:51	21.8957	-156.0997	FK180310-1	114.15732070005316	0.432128781992404	0.0171736221666839	2.1412274005140515																	2.1412274005140515	946.8531039379916
1955	2018-03-16T10:24:51	21.8957	-156.1004	FK180310-1	113.73880760400652	0.431534905393671	0.0171128773196877	2.118794736019272																	2.118794736019272	946.9254049475533
1956	2018-03-16T10:27:51	21.8958	-156.101	FK180310-1	114.1527290267371	0.43094385405432106	0.0170524214551994	2.119368697839635																	2.119368697839635	946.9883690443482
1957	2018-03-16T10:30:51	21.8959	-156.1017	FK180310-1	114.5320547793906	0.4300596295407829	0.0169623452327251	2.121118054398881																	2.121118054398881	947.0615218976748
1958	2018-03-16T10:33:52	21.8958	-156.1024	FK180310-1	114.82851131053164	0.43035399866755797	0.0169922912953167	2.1245754274539044																	2.1245754274539044	947.1346747510016
1959	2018-03-16T10:36:52	21.8957	-156.1031	FK180310-1	115.78549257868556	0.42888344302722997	0.0168428899442839	2.1263559708657294																	2.1263559708657294	947.2078276544572
1960	2018-03-16T10:39:52	21.8957	-156.1038	FK180310-1	113.6000490967128	0.42770520361048997	0.0167237061939385	2.0735903746283917																	2.0735903746283917	947.2801286640187
1961	2018-03-16T10:42:52	21.8957	-156.1044	FK180310-1	115.97198104182293	0.4271200422948	0.0166648252207127	2.111535768555324																	2.111535768555324	947.3421009579283
1962	2018-03-16T10:45:53	21.8958	-156.105	FK180310-1	115.71732594720993	0.426537664777126	0.016606224362956	2.1028469987874194																	2.1028469987874194	947.4050650547237
1963	2018-03-16T10:48:53	21.8959	-156.1055	FK180310-1	120.57787776485216	0.42770520361048997	0.0167237061939385	2.1958065404185207																	2.1958065404185207	947.4578946726456
1964	2018-03-16T10:51:53	21.896	-156.1061	FK180310-1	114.50551362598436	0.42275641102600997	0.0162291052709792	2.03236680258796																	2.03236680258796	947.5208586838668
1965	2018-03-16T10:54:53	21.896	-156.1067	FK180310-1	113.89417609219046	0.42217943348842896	0.0161719912196093	2.018623750390816																	2.018623750390816	947.5828308473613
1966	2018-03-16T10:57:54	21.896	-156.1074	FK180310-1	115.33911408606615	0.421604063022587	0.0161151846860337	2.038857147481173																	2.038857147481173	947.6551317047748
1967	2018-03-16T11:00:54	21.896	-156.108	FK180310-1	118.98253887514404	0.42362594680479204	0.0163153343672749	2.117850447849421																	2.117850447849421	947.7171038682692
1968	2018-03-16T11:03:54	21.896	-156.1086	FK180310-1	119.33285993231716	0.4224675783304989	0.0162005142005575	2.11714844669619																	2.11714844669619	947.7790760317636
1969	2018-03-16T11:06:54	21.896	-156.1092	FK180310-1	117.59955669365904	0.421604063022587	0.0161151846860337	2.0615694300335266																	2.0615694300335266	947.841048195258
1970	2018-03-16T11:09:55	21.8959	-156.1098	FK180310-1	117.73232538918221	0.42045905881344603	0.0160024585536442	2.052400210228798																	2.052400210228798	947.904012206482
1971	2018-03-16T11:12:55	21.8958	-156.1104	FK180310-1	116.38121517105131	0.42131678738063	0.0160869022816644	2.0492159611838963																	2.0492159611838963	947.9669762604902
1972	2018-03-16T11:15:55	21.8958	-156.111	FK180310-1	117.21545888431343	0.41930968274539204	0.0158899013970448	2.0467701720179874																	2.0467701720179874	948.0289485109282
1973	2018-03-16T11:18:55	21.8958	-156.1116	FK180310-1	116.65315360548651	0.418163222026139	0.0157780813589962	2.0175378362607894																	2.0175378362607894	948.0909207613694
1974	2018-03-16T11:21:56	21.8958	-156.1122	FK180310-1	120.43222047359842	0.41959609972450895	0.0159179460281856	2.1003988738997155																	2.1003988738997155	948.1528930118072
1975	2018-03-16T11:24:56	21.8958	-156.1128	FK180310-1	116.98954703478205	0.41702197718344397	0.0156672150617313	2.0107168661620825																	2.0107168661620825	948.2148652622452
1976	2018-03-16T11:27:56	21.8959	-156.1134	FK180310-1	118.32480739911749	0.4167375530246071	0.0156396684648211	2.027279019837529																	2.027279019837529	948.2778293162562
1977	2018-03-16T11:30:56	21.8958	-156.1139	FK180310-1	116.82580423170148	0.41588773805324303	0.0155574699866205	1.9991347530967976																	1.9991347530967976	948.3306589341755
1978	2018-03-16T11:36:57	21.8956	-156.115	FK180310-1	120.16389924857084	0.415323285265125	0.0155030995766943	2.04688786523993																	2.04688786523993	948.4464355564977
1979	2018-03-16T11:39:57	21.8956	-156.1156	FK180310-1	119.9969570432943	0.41391251722847	0.0153675998577562	2.02057383253879																	2.02057383253879	948.5084078938784
1980	2018-03-16T11:42:57	21.8956	-156.1161	FK180310-1	118.59075231167765	0.41504206665128296	0.015476011445258998	2.0170717446400515																	2.0170717446400515	948.560051508362
1981	2018-03-16T11:45:58	21.8955	-156.1167	FK180310-1	117.07382497877424	0.41476151775798903	0.0154489878240566	1.9819887426416352																	1.9819887426416352	948.623015690733
1982	2018-03-16T11:48:58	21.8954	-156.1173	FK180310-1	117.96768542747984	0.4125025122092801	0.0152329004379759	1.9702620420850687																	1.9702620420850687	948.6859799158876
1983	2018-03-16T11:51:58	21.8954	-156.1179	FK180310-1	118.08273645020685	0.4125025122092801	0.0152329004379759	1.9693077438276885																	1.9693077438276885	948.7479523402104
1984	2018-03-16T11:54:58	21.8954	-156.1184	FK180310-1	116.17744537373436	0.41334884347025797	0.0153135995274663	1.953215448189636																	1.953215448189636	948.7995960271487
1985	2018-03-16T12:00:59	21.8954	-156.1196	FK180310-1	119.82704776539259	0.410540710686503	0.0150466375220081	1.9832584191181768																	1.9832584191181768	948.9235408757946
1986	2018-03-16T12:03:59	21.8953	-156.1203	FK180310-1	119.98671922185754	0.407756193343086	0.0147847540886542	1.9448366965050807																	1.9448366965050807	948.9966939797507
1987	2018-03-16T12:06:59	21.8953	-156.1209	FK180310-1	119.08529527361559	0.4050024788097029	0.0145285310031459	1.9063939640637115																	1.9063939640637115	949.0586664475474
1988	2018-03-16T12:09:59	21.8952	-156.1216	FK180310-1	119.97625187155212	0.407203646368988	0.0147331411105591	1.9395509317350303																	1.9395509317350303	949.1318196016284
1989	2018-03-16T12:13:00	21.8953	-156.1223	FK180310-1	121.94482380864193	0.406927573747578	0.0147074058369421	1.973016718442344																	1.973016718442344	949.2049727557093
1990	2018-03-16T12:16:00	21.8954	-156.1229	FK180310-1	121.45023853686891	0.40637739933519496	0.0146561190089782	1.9598930342550327																	1.9598930342550327	949.26793702365
1991	2018-03-16T12:19:00	21.8955	-156.1236	FK180310-1	120.80245623993362	0.40610284617792397	0.0146305492533827	1.9435678547350008																	1.9435678547350008	949.3410900774832
1992	2018-03-16T12:22:00	21.8956	-156.1242	FK180310-1	119.77084895566185	0.4050024788097029	0.0145285310031459	1.9066606592288249																	1.9066606592288249	949.4040542598517
1993	2018-03-16T12:25:01	21.8956	-156.125	FK180310-1	120.39630284685707	0.4050024788097029	0.0145285310031459	1.9306928597170558																	1.9306928597170558	949.4866840430267
1994	2018-03-16T12:28:01	21.8955	-156.1257	FK180310-1	120.41071489158124	0.4050024788097029	0.0145285310031459	1.9214127352146788																	1.9214127352146788	949.5598370467317
1995	2018-03-16T12:31:01	21.8955	-156.1264	FK180310-1	121.98014952852672	0.4050024788097029	0.0145285310031459	1.9470418923673116																	1.9470418923673116	949.6321381577264
1996	2018-03-16T12:34:01	21.8956	-156.1271	FK180310-1	122.34514017786651	0.404728754328205	0.0145031639480651	1.953339478712705																	1.953339478712705	949.705291161434
1997	2018-03-16T12:37:02	21.8957	-156.1276	FK180310-1	120.31036371118346	0.4036275093312871	0.0144016207934269	1.911447627594572																	1.911447627594572	949.7581208501792
1998	2018-03-16T12:40:02	21.8959	-156.1283	FK180310-1	121.84762863518309	0.4033538352584229	0.0143763859648655	1.9250475832435952																	1.9250475832435952	949.8337719474432
[truncated: 2,954 more rows]
