# Supplementary material for: Understanding opposing predictions of Prochlorococcus in a changing climate
Source: Nat Commun. 2023 Mar 15;14:1445. doi: 10.1038/s41467-023-36928-9 (PMC10017810; doi:10.1038/s41467-023-36928-9)
Supplement: Supplementary file 4 — Supplementary Code [file 41467_2023_36928_MOESM4_ESM.zip › Supplemental Code/Cruises/FK180310-2.csv]

	time	lat	lon	cruise	prochloro_abundance	prochloro_diameter	prochloro_carbon_content	prochloro_biomass	synecho_abundance	synecho_diameter	synecho_carbon_content	synecho_biomass	croco_abundance	croco_diameter	croco_carbon_content	croco_biomass	picoeuk_abundance	picoeuk_diameter	picoeuk_carbon_content	picoeuk_biomass	unknown_abundance	unknown_diameter	unknown_carbon_content	unknown_biomass	total_biomass	distance
0	2018-03-28T04:23:44	22.0867	-156.3583	FK180310-2	137.20026171694755	0.5021737097202129	0.025303765446076	3.6572202263565265																	3.6572202263565265	0.0
1	2018-03-28T04:26:44	22.0869	-156.3581	FK180310-2	138.19177039535685	0.502528821116744	0.0253499517256831	3.687160324140232																	3.687160324140232	0.03035195712150192
2	2018-03-28T04:29:44	22.087	-156.3581	FK180310-2	135.91378070115022	0.503240987822493	0.0254426134437822	3.6346381183502414																	3.6346381183502414	0.04148366709069581
3	2018-03-28T04:32:44	22.0871	-156.3579	FK180310-2	137.71100305795858	0.5071600881637991	0.0259570718021937	3.7574048805679037																	3.7574048805679037	0.06492497450992324
4	2018-03-28T04:35:45	22.0871	-156.3573	FK180310-2	136.43881932114692	0.506803759913614	0.0259099618357082	3.7149075382481413																	3.7149075382481413	0.1268137184546857
5	2018-03-28T04:38:45	22.0871	-156.3569	FK180310-2	135.2145872364707	0.5035944800142129	0.0254888410050279	3.60915180381396																	3.60915180381396	0.16807288108648175
6	2018-03-28T04:41:45	22.0871	-156.3566	FK180310-2	134.81740519621763	0.500581574631801	0.02509730592790015	3.556730067257241																	3.556730067257241	0.19901725306032886
7	2018-03-28T04:44:45	22.0869	-156.3564	FK180310-2	134.53706599342	0.498648637267438	0.02484802978818201	3.5116346781567382																	3.5116346781567382	0.2293691903186194
8	2018-03-28T04:47:45	22.0868	-156.3562	FK180310-2	133.78160712610986	0.500053211548011	0.0250289609405981	3.5102647045330886																	3.5102647045330886	0.2528105234543056
9	2018-03-28T04:50:46	22.0866	-156.3557	FK180310-2	135.47884020021831	0.4979500281985621	0.024758189596982998	3.541884686547032																	3.541884686547032	0.30898478442541233
10	2018-03-28T04:56:46	22.0859	-156.3551	FK180310-2	134.56980434484848	0.49445893915933603	0.0243128553146239	3.4625168257384926																	3.4625168257384926	0.4084940609699945
11	2018-03-28T04:59:46	22.0857	-156.3548	FK180310-2	136.3240369170199	0.495501514224757	0.0244454479957705	3.5087166772477234																	3.5087166772477234	0.4466153366100121
12	2018-03-28T05:02:47	22.0849	-156.3545	FK180310-2	136.5615951976478	0.4972476896913621	0.024668326358462996	3.5482151527550725																	3.5482151527550725	0.5408922502653164
13	2018-03-28T05:08:47	22.0837	-156.3526	FK180310-2	135.92834454934552	0.4968977744006579	0.0246235551820176	3.5286689525168686																	3.5286689525168686	0.7780711693967712
14	2018-03-28T05:11:47	22.0842	-156.3514	FK180310-2	134.50547212844532	0.49445893915933603	0.0243128553146239	3.4593713814240887																	3.4593713814240887	0.913789348911758
15	2018-03-28T05:14:48	22.0855	-156.3487	FK180310-2	134.59277042012442	0.4923740395020711	0.0240493284844011	3.426735854770472																	3.426735854770472	1.2276459849418635
16	2018-03-28T05:17:48	22.0871	-156.3451	FK180310-2	135.1352515419896	0.493067315046699	0.024136733252599997	3.455701815058035																	3.455701815058035	1.6394852650072127
17	2018-03-28T05:20:48	22.0877	-156.3437	FK180310-2	135.34566995848272	0.489963532511688	0.0237467398142051	3.3964993366679086																	3.3964993366679086	1.7985897961372086
18	2018-03-28T05:23:48	22.088	-156.3435	FK180310-2	133.37469868148818	0.48962153573774203	0.0237039271732497	3.341109684168071																	3.341109684168071	1.8378429463995776
19	2018-03-28T05:26:49	22.0882	-156.3434	FK180310-2	134.888089394326	0.492028121544825	0.0240057882118602	3.414676206188825																	3.414676206188825	1.8623797201599104
20	2018-03-28T05:38:49	22.0894	-156.3427	FK180310-2	133.91838994492795	0.4875637038034921	0.0234477637156425	3.3378670566570734																	3.3378670566570734	2.014224970630744
21	2018-03-28T05:44:50	22.0901	-156.3419	FK180310-2	135.06311465658084	0.49445893915933603	0.0243128553146239	3.4500526791487096																	3.4500526791487096	2.127718810844164
22	2018-03-28T05:47:50	22.0905	-156.3412	FK180310-2	134.12234274273234	0.4875637038034921	0.0234477637156425	3.3257229925310408																	3.3257229925310408	2.2125465984825707
23	2018-03-28T05:53:51	22.0913	-156.3403	FK180310-2	137.32501211565196	0.48962153573774203	0.0237039271732497	3.434748466546255																	3.434748466546255	2.3411859446338057
24	2018-03-28T05:56:51	22.0916	-156.3401	FK180310-2	136.80123163390806	0.490306345693298	0.0237896546566163	3.4398407750454782																	3.4398407750454782	2.3804388184345373
25	2018-03-28T05:59:51	22.0919	-156.3396	FK180310-2	136.50594265056586	0.4927207832275511	0.0240929726953851	3.4760793772537864																	3.4760793772537864	2.44187929489009
26	2018-03-28T06:02:51	22.0918	-156.3386	FK180310-2	136.23667552375485	0.4923740395020711	0.0240493284844011	3.440848871054794																	3.440848871054794	2.5456226786524936
27	2018-03-28T06:05:52	22.0918	-156.3382	FK180310-2	138.34623575468498	0.48893383904285	0.0236182034718123	3.4438454924983337																	3.4438454924983337	2.5868804677265795
28	2018-03-28T06:08:52	22.0918	-156.338	FK180310-2	136.93687793788172	0.490649977231486	0.0238326719444568	3.4391911962085																	3.4391911962085	2.6075093622636225
29	2018-03-28T06:20:53	22.0916	-156.3366	FK180310-2	134.7888645054971	0.4879058038444241	0.0234902097135973	3.3503085693468715																	3.3503085693468715	2.753617892509172
30	2018-03-28T06:26:53	22.0916	-156.3361	FK180310-2	136.22941024868342	0.4858596708473521	0.023236922872165	3.3454986482805733																	3.3454986482805733	2.8051902019204293
31	2018-03-28T06:29:53	22.0915	-156.3358	FK180310-2	137.66651596143456	0.4875637038034921	0.0234477637156425	3.4041066720568507																	3.4041066720568507	2.8380749819901587
32	2018-03-28T06:32:54	22.0914	-156.3354	FK180310-2	136.81665239037065	0.4844980267659501	0.0230692346616226	3.3391346326721965																	3.3391346326721965	2.880808207554419
33	2018-03-28T06:35:54	22.0913	-156.3351	FK180310-2	136.56151107912694	0.4831437133807151	0.0229033055822731	3.3092831599664314																	3.3092831599664314	2.9136930288766933
34	2018-03-28T06:38:54	22.0913	-156.3348	FK180310-2	136.40946635376025	0.4828070630727	0.0228620725475196	3.3053651709327103																	3.3053651709327103	2.944636480284525
35	2018-03-28T06:41:54	22.0913	-156.3346	FK180310-2	136.45240697730065	0.4831437133807151	0.0229033055822731	3.3159860691394214																	3.3159860691394214	2.965265447889747
36	2018-03-28T06:47:55	22.0911	-156.334	FK180310-2	137.49815621769426	0.4855180413804221	0.0231948507662744	3.3701456711039284																	3.3701456711039284	3.0310351524154138
37	2018-03-28T06:50:55	22.090999999999998	-156.3336	FK180310-2	137.45008017740568	0.484837221274971	0.0231110068993317	3.3464230217874986																	3.3464230217874986	3.0737684908511116
38	2018-03-28T06:56:56	22.0908	-156.3329	FK180310-2	136.92921674113828	0.48179067254548497	0.0227382251878962	3.304055933410344																	3.304055933410344	3.1493246265350843
39	2018-03-28T06:59:56	22.0907	-156.3327	FK180310-2	135.44572987477355	0.48179067254548497	0.0227382251878962	3.2530356291141342																	3.2530356291141342	3.1727654581615923
40	2018-03-28T07:02:56	22.0906	-156.3326	FK180310-2	134.81965546233835	0.47977020751389504	0.0224929769924455	3.2154100278978834																	3.2154100278978834	3.1879412455424445
41	2018-03-28T07:05:56	22.0906	-156.3323	FK180310-2	134.59875070314206	0.481116658249959	0.0226561216942668	3.2201388859091247																	3.2201388859091247	3.2188848503894927
42	2018-03-28T07:11:57	22.0906	-156.3317	FK180310-2	136.04665937573662	0.47876588263494996	0.0223717356911265	3.2114738915037564																	3.2114738915037564	3.280772060080658
43	2018-03-28T07:14:57	22.0906	-156.3316	FK180310-2	135.47676519302794	0.47876588263494996	0.0223717356911265	3.2105158511433567																	3.2105158511433567	3.2910865950296735
44	2018-03-28T07:17:57	22.0905	-156.3315	FK180310-2	135.12188473009397	0.47910034465026097	0.022412034825365003	3.2103612369520054																	3.2103612369520054	3.3062623873785437
45	2018-03-28T07:20:58	22.0905	-156.3312	FK180310-2	134.98861508452094	0.47643288970822795	0.0220915114328239	3.165187729539292																	3.165187729539292	3.3372060141451025
46	2018-03-28T07:23:58	22.0905	-156.3309	FK180310-2	134.65563669390647	0.4754364044885901	0.0219725448370867	3.1293508721011007																	3.1293508721011007	3.3681496409087304
47	2018-03-28T07:26:58	22.0905	-156.3307	FK180310-2	135.1502917152688	0.474774796764315	0.0218936935222624	3.1448121002784197																	3.1448121002784197	3.38877872541977
48	2018-03-28T07:29:58	22.0904	-156.3304	FK180310-2	135.68874043921622	0.47311942834923	0.0216972875832452	3.126168117326938																	3.126168117326938	3.421663732376945
49	2018-03-28T07:32:58	22.0904	-156.33	FK180310-2	135.78881417702334	0.472459437555675	0.0216193031450453	3.1263740863727785																	3.1263740863727785	3.4629219306219823
50	2018-03-28T07:35:59	22.0903	-156.3295	FK180310-2	136.35077337964591	0.4744447836503421	0.021854384965949998	3.153070161054428																	3.153070161054428	3.5156823814121
51	2018-03-28T07:38:59	22.0903	-156.3291	FK180310-2	135.5795705724108	0.472459437555675	0.0216193031450453	3.1114067037647506																	3.1114067037647506	3.5569406088829
52	2018-03-28T07:41:59	22.0902	-156.3287	FK180310-2	136.48073653513399	0.47180108907008794	0.0215416927724259	3.1288252604361064																	3.1288252604361064	3.5996741730557127
53	2018-03-28T07:44:59	22.0902	-156.3283	FK180310-2	136.74567477523252	0.47081770998527295	0.0214260169873753	3.128563479034092																	3.128563479034092	3.64093242975215
54	2018-03-28T07:48:00	22.0901	-156.3278	FK180310-2	136.15495622958812	0.47411225885095	0.0218149700440607	3.1463226678170746																	3.1463226678170746	3.693692951961627
55	2018-03-28T07:51:00	22.0901	-156.3273	FK180310-2	137.8326636694855	0.47311942834923	0.0216972875832452	3.1708713079936848																	3.1708713079936848	3.745265809364797
56	2018-03-28T07:54:00	22.0902	-156.3268	FK180310-2	136.52749221858338	0.469513051021363	0.0212731001451569	3.1046198734920685																	3.1046198734920685	3.798026331574273
57	2018-03-28T07:57:00	22.0902	-156.3262	FK180310-2	136.61955880336262	0.466575624850595	0.020931458067706	3.058945195351304																	3.058945195351304	3.8599137166203943
58	2018-03-28T08:00:01	22.0903	-156.3258	FK180310-2	136.86904002005843	0.466575624850595	0.020931458067706	3.045619252426839																	3.045619252426839	3.902647280793208
59	2018-03-28T08:06:01	22.0904	-156.325	FK180310-2	135.9367365284651	0.46495305018931704	0.0207441680799218	3.0018642537031384																	3.0018642537031384	3.9859111714075937
60	2018-03-28T08:09:01	22.0904	-156.3246	FK180310-2	135.89910615583022	0.46560036346816397	0.0208188289722582	3.0119597413041164																	3.0119597413041164	4.02716936965263
61	2018-03-28T08:12:02	22.0905	-156.3242	FK180310-2	135.45383848422335	0.46560036346816397	0.0208188289722582	3.005205500195507																	3.005205500195507	4.0699028773918835
62	2018-03-28T08:15:02	22.0905	-156.3239	FK180310-2	135.5167882073768	0.4672263327342029	0.0210069222764876	3.0264960706926987																	3.0264960706926987	4.100846504155512
63	2018-03-28T08:18:02	22.0906	-156.3236	FK180310-2	134.70425849606428	0.464306952560606	0.0206699192006992	2.9662347174604915																	2.9662347174604915	4.133731490487242
64	2018-03-28T08:27:03	22.0909	-156.3224	FK180310-2	136.23965379182698	0.471145589467642	0.0214644595048629	3.083287253494248																	3.083287253494248	4.2619317597485615
65	2018-03-28T08:30:03	22.0909	-156.3219	FK180310-2	135.46799651130294	0.467552852156329	0.0210447895445249	3.0252666415767258																	3.0252666415767258	4.313504324892214
66	2018-03-28T08:39:04	22.090999999999998	-156.3207	FK180310-2	136.5735506034092	0.4727897909638429	0.0216582473389871	3.1206361286502604																	3.1206361286502604	4.437777998267807
67	2018-03-28T08:42:04	22.090999999999998	-156.3205	FK180310-2	135.7673216127707	0.472459437555675	0.0216193031450453	3.092518364089879																	3.092518364089879	4.45840700971025
68	2018-03-28T08:45:04	22.0912	-156.3202	FK180310-2	135.45595672246225	0.47180108907008794	0.0215416927724259	3.076577582400912																	3.076577582400912	4.496527342415
69	2018-03-28T08:54:05	22.0916	-156.3195	FK180310-2	136.14203366219138	0.4698387491631629	0.0213112378671582	3.0776833999324023																	3.0776833999324023	4.581354651182774
70	2018-03-28T08:57:05	22.0917	-156.3192	FK180310-2	135.33547125474814	0.46788015103890396	0.0210827472085256	3.0202642487600206																	3.0202642487600206	4.6142394106288585
71	2018-03-28T09:00:05	22.0919	-156.3189	FK180310-2	135.25039446590924	0.46853150825865997	0.0211586438748711	3.0178567426252765																	3.0178567426252765	4.6523596187771314
72	2018-03-28T09:03:06	22.092	-156.3187	FK180310-2	135.7652212760401	0.466900590916245	0.0209691451891362	3.0198713695346187																	3.0198713695346187	4.675800296076583
73	2018-03-28T09:09:06	22.0923	-156.3182	FK180310-2	135.60719377611235	0.46560036346816397	0.0208188289722582	2.9864712211133932																	2.9864712211133932	4.737240649865531
74	2018-03-28T09:12:06	22.0924	-156.31799999999996	FK180310-2	135.40494675633926	0.4659251795078471	0.0208562931432561	2.992268445130813																	2.992268445130813	4.760681275723571
75	2018-03-28T09:15:07	22.0926	-156.3178	FK180310-2	137.63615492505699	0.4659251795078471	0.0208562931432561	3.0414110285769094																	3.0414110285769094	4.791032666735336
76	2018-03-28T09:18:07	22.0926	-156.3175	FK180310-2	138.80372527549898	0.4652763209760539	0.020781454021973	3.0498923781240292																	3.0498923781240292	4.82197583317237
77	2018-03-28T09:21:07	22.0928	-156.3171	FK180310-2	138.31999699904378	0.46495305018931704	0.0207441680799218	3.033578023017232																	3.033578023017232	4.868856994852324
78	2018-03-28T09:24:07	22.093000000000004	-156.3168	FK180310-2	139.60290389798908	0.46398459847734397	0.0206329413151268	3.0442442784798778																	3.0442442784798778	4.906977007268186
79	2018-03-28T09:27:07	22.0932	-156.3165	FK180310-2	137.86725600925922	0.4626980701199339	0.0204856370160164	2.9870303492603303																	2.9870303492603303	4.945096984094463
80	2018-03-28T09:36:08	22.0936	-156.3155	FK180310-2	139.17321599742596	0.46237606014041704	0.020448899678451	3.016074039556687																	3.016074039556687	5.057441011680608
81	2018-03-28T09:39:08	22.0938	-156.3153	FK180310-2	139.9167782207183	0.46141400727564297	0.0203392196722711	3.0299356386945298																	3.0299356386945298	5.0877922834983815
82	2018-03-28T09:42:09	22.0941	-156.3149	FK180310-2	138.72293910014906	0.46141400727564297	0.0203392196722711	3.0000262387969685																	3.0000262387969685	5.140871356649719
83	2018-03-28T09:45:09	22.0943	-156.3147	FK180310-2	139.06264944195723	0.46141400727564297	0.0203392196722711	2.999173093201112																	2.999173093201112	5.171222578802428
84	2018-03-28T09:48:09	22.0945	-156.3144	FK180310-2	143.25333239187583	0.46077372535092803	0.0202665692296346	3.0773280973752235																	3.0773280973752235	5.209342324290208
85	2018-03-28T09:51:09	22.0948	-156.3141	FK180310-2	141.50337878069922	0.4594970996074861	0.020121995102983996	3.0177105998996776																	3.0177105998996776	5.254869090467887
86	2018-03-28T09:54:10	22.0951	-156.3138	FK180310-2	140.65672694239382	0.45790469285184004	0.0199425746943044	2.972337467269221																	2.972337467269221	5.300395811943983
87	2018-03-28T09:57:10	22.0953	-156.3135	FK180310-2	140.68207402113921	0.456955559487396	0.0198360502238447	2.978315820220613																	2.978315820220613	5.3385154150651
88	2018-03-28T10:03:10	22.0959	-156.313	FK180310-2	140.40049142899701	0.4566398699909829	0.0198007047639102	2.9645983368277573																	2.9645983368277573	5.42289841786334
89	2018-03-28T10:06:11	22.0962	-156.3128	FK180310-2	139.84950057995079	0.456323904667957	0.019765435566722	2.9471545395426246																	2.9471545395426246	5.4621509383511375
90	2018-03-28T10:09:11	22.0966	-156.3127	FK180310-2	140.46784341444524	0.45475027858765704	0.0195900605843496	2.9292574740439927																	2.9292574740439927	5.5078567405820085
91	2018-03-28T10:12:11	22.0971	-156.3127	FK180310-2	141.32515278476342	0.453493362834832	0.0194506103306101	2.9348302763473946																	2.9348302763473946	5.563515290428374
92	2018-03-28T10:18:12	22.0982	-156.3127	FK180310-2	142.25029430259673	0.4512963329096761	0.0192084986933223	2.9169854421855272																	2.9169854421855272	5.6859641000895085
93	2018-03-28T10:24:12	22.0994	-156.3127	FK180310-2	139.35812983105006	0.4506731623255689	0.0191400687478896	2.8522086122028005																	2.8522086122028005	5.8195446197202285
94	2018-03-28T10:27:12	22.1	-156.3126	FK180310-2	139.80692771060006	0.4491203301601209	0.0189703832288113	2.8334029324146064																	2.8334029324146064	5.887126530902684
95	2018-03-28T10:30:13	22.1007	-156.3125	FK180310-2	138.6978171729553	0.4488104311546921	0.0189366273656597	2.8104419531549465																	2.8104419531549465	5.9657281104533695
96	2018-03-28T10:33:13	22.1014	-156.3125	FK180310-2	139.46488174352493	0.4488104311546921	0.0189366273656597	2.8201254820782307																	2.8201254820782307	6.0436500802381214
97	2018-03-28T10:39:13	22.1024	-156.3127	FK180310-2	139.95961650581896	0.44603255600721703	0.0186357142170765	2.8028757879937403																	2.8028757879937403	6.15686221327337
98	2018-03-28T10:42:14	22.1028	-156.313	FK180310-2	139.94974119135358	0.4448027072773211	0.0185034848479155	2.7787904350220507																	2.7787904350220507	6.211083826401797
99	2018-03-28T10:45:14	22.1031	-156.3135	FK180310-2	138.72721168720184	0.44603255600721703	0.0186357142170765	2.754268930977972																	2.754268930977972	6.27252086742793
100	2018-03-28T10:48:14	22.1033	-156.3139	FK180310-2	140.72621322532765	0.4448027072773211	0.0185034848479155	2.7901135371548405																	2.7901135371548405	6.3193993276497284
101	2018-03-28T10:51:14	22.1035	-156.3143	FK180310-2	139.7722174400955	0.443265519691239	0.0183389554223503	2.742238406534952																	2.742238406534952	6.366277736406371
102	2018-03-28T10:54:15	22.1038	-156.3148	FK180310-2	141.95163054845483	0.442958996233629	0.0183062026779247	2.7891238326305805																	2.7891238326305805	6.427714562663232
103	2018-03-28T10:57:15	22.1041	-156.3152	FK180310-2	141.2429336580481	0.443265519691239	0.0183389554223503	2.7739752257898407																	2.7739752257898407	6.480791363354008
104	2018-03-28T11:00:15	22.1044	-156.3155	FK180310-2	141.6139911716304	0.44144088599132597	0.0181447739317438	2.7612478712554784																	2.7612478712554784	6.526316698818536
105	2018-03-28T11:03:15	22.1048	-156.3159	FK180310-2	140.55390296497072	0.439926890680524	0.0179846555080056	2.7156611328381657																	2.7156611328381657	6.587017076545508
106	2018-03-28T11:06:15	22.1051	-156.3163	FK180310-2	140.82437078819612	0.438715813129307	0.017857247499082	2.7039251660471346																	2.7039251660471346	6.640093649940012
107	2018-03-28T11:09:16	22.1054	-156.3167	FK180310-2	142.25565543386455	0.437509507129744	0.0177308554542083	2.727159504078488																	2.727159504078488	6.693170155141578
108	2018-03-28T11:12:16	22.1058	-156.3171	FK180310-2	139.53512992344068	0.4378108140307589	0.0177623557348974	2.6635891499060387																	2.6635891499060387	6.7538703341144
109	2018-03-28T11:18:16	22.1065	-156.31799999999996	FK180310-2	144.93981125325848	0.438414356293114	0.0178255589266023	2.7717664471156733																	2.7717664471156733	6.8750623078323425
110	2018-03-28T11:24:17	22.1071	-156.3189	FK180310-2	140.63065418924856	0.43391485592740603	0.0173573823518774	2.633626260021043																	2.633626260021043	6.989414922686675
111	2018-03-28T11:27:17	22.1074	-156.3193	FK180310-2	140.22731993106595	0.4345102049608871	0.0174189470224148	2.633860587648398																	2.633860587648398	7.0424909732628285
112	2018-03-28T11:30:17	22.1077	-156.3198	FK180310-2	139.9344250427348	0.43331825729665296	0.017295909223034	2.620716129135064																	2.620716129135064	7.103926602850657
113	2018-03-28T11:36:18	22.1083	-156.3207	FK180310-2	139.78816753753594	0.431534905393671	0.0171128773196877	2.5830388885118256																	2.5830388885118256	7.218278576721691
114	2018-03-28T11:39:18	22.1086	-156.3211	FK180310-2	140.57098688950722	0.432128781992404	0.0171736221666839	2.598316911576563																	2.598316911576563	7.271354354507348
115	2018-03-28T11:48:19	22.1095	-156.3226	FK180310-2	141.51405730969924	0.431534905393671	0.0171128773196877	2.60639407630308																	2.60639407630308	7.455659862348265
116	2018-03-28T11:51:19	22.1098	-156.32299999999995	FK180310-2	140.483921488655	0.42888344302722997	0.0168428899442839	2.5572479846105503																	2.5572479846105503	7.508735367323445
117	2018-03-28T11:54:19	22.1101	-156.3235	FK180310-2	141.85007488614238	0.4297659614524289	0.0169324704865132	2.5838264651435763																	2.5838264651435763	7.5701702604093155
118	2018-03-28T11:57:19	22.1104	-156.32399999999996	FK180310-2	141.15742341772076	0.42799872528277294	0.0167533785616574	2.5513185336376516																	2.5513185336376516	7.631605061419393
119	2018-03-28T12:00:20	22.1107	-156.3245	FK180310-2	141.23439853004626	0.4274122741477111	0.0166942306093561	2.5392506858403197																	2.5392506858403197	7.693039770367523
120	2018-03-28T12:03:20	22.1111	-156.325	FK180310-2	141.34559898951022	0.42624718815921503	0.0165770135323714	2.529055724728543																	2.529055724728543	7.761169169547776
121	2018-03-28T12:09:20	22.1118	-156.326	FK180310-2	140.67526005426666	0.42595481063903	0.0165477533463958	2.5091476151465946																	2.5091476151465946	7.8904272550501915
122	2018-03-28T12:12:20	22.1121	-156.3265	FK180310-2	141.84420911649534	0.425663129414266	0.0165185628433886	2.5307751339383606																	2.5307751339383606	7.9518615343230845
123	2018-03-28T12:15:21	22.1125	-156.327	FK180310-2	139.69663037360837	0.42362594680479204	0.0163153343672749	2.4658029138802684																	2.4658029138802684	8.019990546047453
124	2018-03-28T12:18:21	22.1128	-156.3275	FK180310-2	141.88471618910484	0.424207594585505	0.0163732263898665	2.5159287501749694																	2.5159287501749694	8.081424610472059
125	2018-03-28T12:21:21	22.1137	-156.3279	FK180310-2	142.2869536239611	0.423916423984574	0.0163442458700983	2.5249070131101																	2.5249070131101	8.189770353155899
126	2018-03-28T12:24:21	22.1141	-156.3293	FK180310-2	140.2513913575163	0.42362594680479204	0.0163153343672749	2.481464774627979																	2.481464774627979	8.34086013083546
127	2018-03-28T12:27:22	22.1124	-156.3316	FK180310-2	140.39854292414228	0.4224675783304989	0.0162005142005575	2.4666418624066795																	2.4666418624066795	8.644296241301282
128	2018-03-28T12:33:22	22.1073	-156.3355	FK180310-2	140.74397657609242	0.421604063022587	0.0161151846860337	2.4528393428207376																	2.4528393428207376	9.340052887631584
129	2018-03-28T12:36:22	22.1032	-156.3385	FK180310-2	140.28028708307608	0.42275641102600997	0.0162291052709792	2.4595851323126525																	2.4595851323126525	9.891443718894019
130	2018-03-28T12:39:22	22.0982	-156.3421	FK180310-2	140.6868752187505	0.423916423984574	0.0163442458700983	2.496901967281039																	2.496901967281039	10.560509220949076
131	2018-03-28T12:42:23	22.0986	-156.3447	FK180310-2	141.26662549223983	0.425081849222053	0.0164603902228763	2.510058580861988																	2.510058580861988	10.832343879400003
132	2018-03-28T12:45:23	22.1006	-156.3458	FK180310-2	140.2552712272427	0.4230459332169911	0.0162577645934162	2.4587280588019595																	2.4587280588019595	11.082218828990257
133	2018-03-28T12:48:23	22.1014	-156.3462	FK180310-2	139.14740840389666	0.423336146549391	0.0162864923307983	2.44780702646042																	2.44780702646042	11.180364338928733
134	2018-03-28T12:51:23	22.1019	-156.3465	FK180310-2	140.51084997167186	0.42217943348842896	0.0161719912196093	2.4532568899163665																	2.4532568899163665	11.244045033996072
135	2018-03-28T12:54:24	22.1021	-156.3467	FK180310-2	140.04388559540573	0.4230459332169911	0.0162577645934162	2.4577701570130057																	2.4577701570130057	11.274395481221216
136	2018-03-28T12:57:24	22.1022	-156.347	FK180310-2	140.15791648790943	0.42217943348842896	0.0161719912196093	2.4492211379636486																	2.4492211379636486	11.307278074410762
137	2018-03-28T13:03:24	22.101999999999997	-156.3473	FK180310-2	140.3715047463339	0.421604063022587	0.0161151846860337	2.4438819271328094																	2.4438819271328094	11.345396449425357
138	2018-03-28T13:06:24	22.1021	-156.3475	FK180310-2	140.51178699447465	0.421030195884	0.0160586872316821	2.4366115339183425																	2.4366115339183425	11.368835827503169
139	2018-03-28T13:09:25	22.1021	-156.3477	FK180310-2	140.98360343601064	0.421030195884	0.0160586872316821	2.4515853298524646																	2.4515853298524646	11.389463216486227
140	2018-03-28T13:15:25	22.101999999999997	-156.3482	FK180310-2	140.66104117462928	0.4198832004323471	0.015946057606893	2.425587994859487																	2.425587994859487	11.44221948817986
141	2018-03-28T13:18:25	22.1023	-156.3485	FK180310-2	140.51892869450734	0.419023947866702	0.0158619235540355	2.414597037965049																	2.414597037965049	11.487745136660413
142	2018-03-28T13:21:26	22.1028	-156.3488	FK180310-2	145.74645946999843	0.41959609972450895	0.0159179460281856	2.4993691747066737																	2.4993691747066737	11.551425735829522
143	2018-03-28T13:24:26	22.1032	-156.3491	FK180310-2	141.13413491001057	0.418163222026139	0.0157780813589962	2.4121332757227805																	2.4121332757227805	11.605647298899445
144	2018-03-28T13:27:26	22.1036	-156.3494	FK180310-2	139.19399588843942	0.419023947866702	0.0158619235540355	2.3793752360733698																	2.3793752360733698	11.659868811911117
145	2018-03-28T13:42:27	22.1055	-156.3509	FK180310-2	143.55307564897905	0.4198832004323471	0.015946057606893	2.482122707108272																	2.482122707108272	11.92191124727397
146	2018-03-28T13:45:28	22.105999999999998	-156.3511	FK180310-2	142.3801906664981	0.41959609972450895	0.0159179460281856	2.4555072254842405																	2.4555072254842405	11.981268987549615
147	2018-03-28T13:48:28	22.1065	-156.3512	FK180310-2	142.82534306958416	0.41844958404375204	0.0158059677071339	2.4399098946332627																	2.4399098946332627	12.037874996124794
148	2018-03-28T13:51:28	22.1069	-156.3513	FK180310-2	141.62949156982555	0.418163222026139	0.0157780813589962	2.417899655456201																	2.417899655456201	12.083580628454001
149	2018-03-28T13:54:28	22.1073	-156.3516	FK180310-2	142.3049071890867	0.417307080313783	0.015694827417311	2.4229533748868834																	2.4229533748868834	12.137801678376505
150	2018-03-28T14:00:29	22.1082	-156.3522	FK180310-2	143.1404775010611	0.41759254227541	0.0157225077381068	2.431618717773324																	2.431618717773324	12.255556543093393
151	2018-03-28T14:06:29	22.1091	-156.3529	FK180310-2	142.80587234622757	0.4167375530246071	0.0156396684648211	2.41054410071554																	2.41054410071554	12.379042860994275
152	2018-03-28T14:09:30	22.1096	-156.3532	FK180310-2	142.18600998964476	0.4167375530246071	0.0156396684648211	2.40579803164562																	2.40579803164562	12.442722735481972
153	2018-03-28T14:12:30	22.11	-156.3535	FK180310-2	142.55164315899594	0.4161707351574229	0.0155847719209669	2.405817259781336																	2.405817259781336	12.496943447436133
154	2018-03-28T14:15:30	22.1104	-156.3538	FK180310-2	142.64862736970537	0.4167375530246071	0.0156396684648211	2.415667853367119																	2.415667853367119	12.551164109317696
155	2018-03-28T14:21:30	22.111	-156.3546	FK180310-2	143.5904184406492	0.414478885379653	0.0154218583127294	2.401425753721832																	2.401425753721832	12.657314641843215
156	2018-03-28T14:24:31	22.1113	-156.355	FK180310-2	143.40987416619302	0.41476151775798903	0.0154489878240566	2.404301654863465																	2.404301654863465	12.710389805794787
157	2018-03-28T14:27:31	22.1117	-156.3555	FK180310-2	142.66932309405158	0.41504206665128296	0.015476011445258998	2.3874082816473656																	2.3874082816473656	12.778519038927385
158	2018-03-28T14:30:31	22.112	-156.356	FK180310-2	141.9166853234256	0.414478885379653	0.0154218583127294	2.374643321309757																	2.374643321309757	12.83995334888933
159	2018-03-28T14:33:31	22.1123	-156.3567	FK180310-2	144.70095206972226	0.4161707351574229	0.0155847719209669	2.4449862378037595																	2.4449862378037595	12.91949412092634
160	2018-03-28T14:36:32	22.1124	-156.3577	FK180310-2	145.5346690079938	0.4161707351574229	0.0155847719209669	2.4626435300512326																	2.4626435300512326	13.023222605450785
161	2018-03-28T14:39:32	22.1119	-156.3565	FK180310-2	144.3091743425111	0.415323285265125	0.0155030995766943	2.4283957569238863																	2.4283957569238863	13.15891822772251
162	2018-03-28T14:42:32	22.1123	-156.352	FK180310-2	143.31873810007912	0.41560517519825896	0.0155302523723597	2.412119163537583																	2.412119163537583	13.625132764922073
163	2018-03-28T14:45:32	22.1127	-156.3456	FK180310-2	142.65944012194808	0.41419536370141996	0.0153946967426796	2.3756262320103123																	2.3756262320103123	14.286660776623814
164	2018-03-28T14:48:33	22.1131	-156.3388	FK180310-2	143.20867038018014	0.41391251722847	0.0153675998577562	2.3861142804190685																	2.3861142804190685	14.989350473293293
165	2018-03-28T14:51:33	22.1174	-156.3357	FK180310-2	143.0215967845521	0.4136303443528061	0.0153405675039119	2.383406133838933																	2.383406133838933	15.564957534014711
166	2018-03-28T14:54:33	22.1247	-156.3359	FK180310-2	143.35252536454368	0.4136303443528061	0.0153405675039119	2.391684054581628																	2.391684054581628	16.377834051773483
167	2018-03-28T14:57:33	22.1305	-156.3359	FK180310-2	142.86175348815942	0.41419536370141996	0.0153946967426796	2.382218969598209																	2.382218969598209	17.023473229988312
168	2018-03-28T15:00:34	22.1349	-156.3356	FK180310-2	144.75097654346703	0.411379437423719	0.015126114260371004	2.370947249910176																	2.370947249910176	17.51424436905977
169	2018-03-28T15:03:34	22.1384	-156.3346	FK180310-2	144.37533026485303	0.411660348857799	0.0151527330905083	2.3684068130084284																	2.3684068130084284	17.917267756466448
170	2018-03-28T15:06:34	22.1424	-156.3336	FK180310-2	143.9991297004915	0.411379437423719	0.015126114260371004	2.3616957878840656																	2.3616957878840656	18.374318516408454
171	2018-03-28T15:09:34	22.1441	-156.336	FK180310-2	143.7932262542403	0.41419536370141996	0.0153946967426796	2.3862910920345173																	2.3862910920345173	18.685840746459128
172	2018-03-28T15:12:34	22.1434	-156.3374	FK180310-2	144.077115208689	0.41208121624753996	0.0151927600725966	2.364629081912474																	2.364629081912474	18.84987880396212
173	2018-03-28T15:15:35	22.1432	-156.3375	FK180310-2	143.10569688058501	0.410819619929367	0.0150730666269102	2.3340529340643803																	2.3340529340643803	18.874413880698537
174	2018-03-28T15:21:35	22.1429	-156.3379	FK180310-2	144.19599888236303	0.410819619929367	0.0150730666269102	2.3422188921810885																	2.3422188921810885	18.92748178730402
175	2018-03-28T15:24:35	22.1427	-156.3379	FK180310-2	143.4727925375982	0.4099803905311479	0.0149937487132815	2.3303204337193386																	2.3303204337193386	18.94974520724241
176	2018-03-28T15:27:36	22.1427	-156.3379	FK180310-2	145.5043705532797	0.410540710686503	0.0150466375220081	2.3660523002826555																	2.3660523002826555	18.94974520724241
177	2018-03-28T15:30:36	22.143	-156.3381	FK180310-2	142.3039261177001	0.4099803905311479	0.0149937487132815	2.312580479917832																	2.312580479917832	18.988994129675643
178	2018-03-28T15:33:36	22.1432	-156.3382	FK180310-2	143.95645756364655	0.410261129217806	0.0150202061318043	2.3373238612927523																	2.3373238612927523	19.01352921256697
179	2018-03-28T15:39:37	22.1428	-156.3379	FK180310-2	141.82924192487567	0.410261129217806	0.0150202061318043	2.300411410395414																	2.300411410395414	19.067745765894234
180	2018-03-28T15:42:37	22.1425	-156.3377	FK180310-2	142.30493410892518	0.410819619929367	0.0150730666269102	2.3163073302433204																	2.3163073302433204	19.106994703716108
181	2018-03-28T15:48:37	22.1421	-156.3374	FK180310-2	144.22087406764368	0.410261129217806	0.0150202061318043	2.3500526606126035																	2.3500526606126035	19.161211344779602
182	2018-03-28T15:51:38	22.1419	-156.3373	FK180310-2	143.2013025943448	0.412221425098996	0.0152061189343896	2.3524452395009248																	2.3524452395009248	19.185746461522122
183	2018-03-28T15:54:38	22.1417	-156.3372	FK180310-2	143.60670609042572	0.412221425098996	0.0152061189343896	2.3558652331919867																	2.3558652331919867	19.210281584419253
184	2018-03-28T15:57:38	22.1416	-156.3371	FK180310-2	144.37767918372782	0.41109919497863895	0.015099558822828001	2.354046863971684																	2.354046863971684	19.225454836594306
185	2018-03-28T16:00:38	22.1415	-156.33700000000005	FK180310-2	143.99307691117718	0.411379437423719	0.015126114260371004	2.349390440263542																	2.349390440263542	19.240628093741318
186	2018-03-28T16:03:39	22.141	-156.3366	FK180310-2	144.4648504138214	0.410819619929367	0.0150730666269102	2.3590327576657937																	2.3590327576657937	19.309902083600605
187	2018-03-28T16:06:39	22.1401	-156.3364	FK180310-2	144.0091716207601	0.411660348857799	0.0151527330905083	2.359258529637275																	2.359258529637275	19.412187808004404
188	2018-03-28T16:12:39	22.14	-156.3361	FK180310-2	147.5162960071877	0.4127842703249329	0.0152597458738168	2.4280276275344352																	2.4280276275344352	19.44506257405968
189	2018-03-28T16:18:40	22.14	-156.3359	FK180310-2	143.82944900462527	0.41194100739608397	0.0151794012108036	2.3507397311213016																	2.3507397311213016	19.465684417446962
190	2018-03-28T16:21:40	22.1399	-156.3357	FK180310-2	145.13563343564988	0.4125025122092801	0.0152329004379759	2.3899017676479453																	2.3899017676479453	19.48911891538561
191	2018-03-28T16:24:40	22.1398	-156.3355	FK180310-2	143.4183633223191	0.4125025122092801	0.0152329004379759	2.3612896690463234																	2.3612896690463234	19.512553426210673
192	2018-03-28T16:30:41	22.1396	-156.335	FK180310-2	144.54287881954295	0.411379437423719	0.015126114260371004	2.3722075834761016																	2.3722075834761016	19.56870989375093
193	2018-03-28T16:33:41	22.1395	-156.3348	FK180310-2	142.6289425199415	0.4125025122092801	0.0152329004379759	2.355174796911821																	2.355174796911821	19.592144443234922
194	2018-03-28T16:36:41	22.1394	-156.3346	FK180310-2	143.4913426760239	0.412221425098996	0.0152061189343896	2.3665537621072708																	2.3665537621072708	19.6155790056053
195	2018-03-28T16:39:41	22.1394	-156.3343	FK180310-2	143.70763627722798	0.41504206665128296	0.015476011445258998	2.4096969175115737																	2.4096969175115737	19.646511902482683
196	2018-03-28T16:42:42	22.1393	-156.3341	FK180310-2	144.66383177537938	0.415323285265125	0.0155030995766943	2.4270667712511456																	2.4270667712511456	19.669946477739025
197	2018-03-28T16:45:42	22.1392	-156.3338	FK180310-2	144.3231418599446	0.416453806220305	0.0156121874699766	2.441086987389068																	2.441086987389068	19.702821409139947
198	2018-03-28T16:48:42	22.139	-156.3336	FK180310-2	143.75828078524884	0.414478885379653	0.0154218583127294	2.4127628959867526																	2.4127628959867526	19.733168167251105
199	2018-03-28T16:51:42	22.1389	-156.3333	FK180310-2	146.31174883106016	0.4167375530246071	0.0156396684648211	2.4882323744312442																	2.4882323744312442	19.766043160652448
200	2018-03-28T16:57:43	22.1384	-156.3327	FK180310-2	147.08437273543643	0.4167375530246071	0.0156396684648211	2.4974784463695747																	2.4974784463695747	19.849261496225356
201	2018-03-28T17:00:43	22.1369	-156.3322	FK180310-2	146.32418128842482	0.417307080313783	0.015694827417311	2.490741972449688																	2.490741972449688	20.02401513395201
202	2018-03-28T17:03:43	22.131999999999998	-156.3306	FK180310-2	144.1448601212875	0.41419536370141996	0.0153946967426796	2.4191440969659914																	2.4191440969659914	20.593873579247347
203	2018-03-28T17:06:44	22.1258	-156.3289	FK180310-2	143.20310773252277	0.4127842703249329	0.0152597458738168	2.373991660603292																	2.373991660603292	21.305954361877077
204	2018-03-28T17:09:44	22.1193	-156.3269	FK180310-2	141.50141143198152	0.4127842703249329	0.0152597458738168	2.34052890963659																	2.34052890963659	22.058335457769747
205	2018-03-28T17:12:44	22.1129	-156.3249	FK180310-2	140.8478781953636	0.41518267595820396	0.015489555510976647	2.3672572500985534																	2.3672572500985534	22.80002014514832
206	2018-03-28T17:15:44	22.1068	-156.3229	FK180310-2	143.17453541973245	0.414478885379653	0.0154218583127294	2.390840462329087																	2.390840462329087	23.509690374285302
207	2018-03-28T17:18:45	22.1011	-156.3211	FK180310-2	140.0069997944926	0.415323285265125	0.0155030995766943	2.3585589673366147																	2.3585589673366147	24.170798116393424
208	2018-03-28T17:21:45	22.0957	-156.3183	FK180310-2	137.6149054021215	0.41588773805324303	0.0155574699866205	2.3308062401959977																	2.3308062401959977	24.837683635533466
209	2018-03-28T17:24:45	22.0914	-156.3156	FK180310-2	138.4908126510557	0.414478885379653	0.0154218583127294	2.3203817386350107																	2.3203817386350107	25.391464795569426
210	2018-03-28T17:27:45	22.0883	-156.3139	FK180310-2	138.30334061758518	0.4178775419780609	0.0157502614220398	2.3706721711496566																	2.3706721711496566	25.778542582644253
211	2018-03-28T17:30:46	22.0873	-156.3131	FK180310-2	137.89180303170428	0.41930968274539204	0.0158899013970448	2.3855247689818846																	2.3855247689818846	25.917109184572052
212	2018-03-28T17:33:46	22.0872	-156.3127	FK180310-2	137.59961753912665	0.418163222026139	0.0157780813589962	2.3640253100768027																	2.3640253100768027	25.959843595187827
213	2018-03-28T17:36:46	22.0873	-156.3125	FK180310-2	138.477761728151	0.419023947866702	0.0158619235540355	2.390249843119464																	2.390249843119464	25.98328487689039
214	2018-03-28T17:39:46	22.0875	-156.3122	FK180310-2	137.96014097298644	0.42017098650109	0.0159742362929829	2.400441483440185																	2.400441483440185	26.021405867893737
215	2018-03-28T17:42:47	22.0874	-156.3119	FK180310-2	137.80102096536777	0.421030195884	0.0160586872316821	2.4046195526314444																	2.4046195526314444	26.054291493571057
216	2018-03-28T17:45:47	22.0873	-156.3116	FK180310-2	137.56538565627602	0.4207442869034079	0.0160305393756827	2.4027327035676653																	2.4027327035676653	26.087177139873887
217	2018-03-28T17:48:47	22.0873	-156.3113	FK180310-2	137.59974635600514	0.421604063022587	0.0161151846860337	2.421599384791299																	2.421599384791299	26.118121468015023
218	2018-03-28T17:51:47	22.0874	-156.3112	FK180310-2	137.44836983962162	0.4224675783304989	0.0162005142005575	2.4191646657016306																	2.4191646657016306	26.133297419264423
219	2018-03-28T17:54:47	22.0872	-156.311	FK180310-2	137.23147800913793	0.42217943348842896	0.0161719912196093	2.420657638245973																	2.420657638245973	26.16364932673259
220	2018-03-28T17:57:48	22.0869	-156.3109	FK180310-2	136.24716224852457	0.42362594680479204	0.0163153343672749	2.4262901804424675																	2.4262901804424675	26.198601146187592
221	2018-03-28T18:00:48	22.0872	-156.3107	FK180310-2	134.79359788743471	0.4247920226760489	0.0164313951396544	2.4090010919495075																	2.4090010919495075	26.237854357880764
222	2018-03-28T18:03:48	22.0871	-156.3106	FK180310-2	135.81789889495408	0.4247920226760489	0.0164313951396544	2.440335900198113																	2.440335900198113	26.25303031906289
223	2018-03-28T18:06:48	22.0878	-156.3105	FK180310-2	138.32850693542457	0.4271200422948	0.0166648252207127	2.510830498486061																	2.510830498486061	26.331632022313986
224	2018-03-28T18:09:49	22.0884	-156.3104	FK180310-2	137.45257094617426	0.42595481063903	0.0165477533463958	2.483177750025032																	2.483177750025032	26.399214062867593
225	2018-03-28T18:12:49	22.0888	-156.3105	FK180310-2	136.26945720043034	0.42217943348842896	0.0161719912196093	2.4079211723346554																	2.4079211723346554	26.44491999371964
226	2018-03-28T18:15:49	22.089000000000002	-156.3107	FK180310-2	136.86410854531306	0.4224675783304989	0.0162005142005575	2.4188488054737403																	2.4188488054737403	26.475271742290577
227	2018-03-28T18:18:49	22.0887	-156.3106	FK180310-2	135.88176624118168	0.42888344302722997	0.0168428899442839	2.4950536523640663																	2.4950536523640663	26.510223522937537
228	2018-03-28T18:21:50	22.0881	-156.3103	FK180310-2	135.51731627606273	0.430649070506258	0.017022308844533002	2.5136362458901687																	2.5136362458901687	26.583833816576625
229	2018-03-28T18:27:50	22.0884	-156.3099	FK180310-2	135.3643179504783	0.4330199484944871	0.0172652294049502	2.552947813089076																	2.552947813089076	26.63691418462191
230	2018-03-28T18:30:50	22.0893	-156.3106	FK180310-2	135.30481615092899	0.43361727821545504	0.0173266622793485	2.5548775677959727																	2.5548775677959727	26.7604064252168
231	2018-03-28T18:33:50	22.0892	-156.3105	FK180310-2	134.99095980143906	0.4327223501130581	0.0172346226506808	2.5363542889825705																	2.5363542889825705	26.775582282122212
232	2018-03-28T18:36:51	22.089000000000002	-156.3098	FK180310-2	133.74343582460062	0.434212175566483	0.0173881279894692	2.5289504861201024																	2.5289504861201024	26.851139297531738
233	2018-03-28T18:39:51	22.0893	-156.3094	FK180310-2	135.40583790318212	0.43242546046049996	0.0172040887862246	2.5473962420151026																	2.5473962420151026	26.90421946113778
234	2018-03-28T18:42:51	22.09	-156.3098	FK180310-2	135.3166978852173	0.4345102049608871	0.0174189470224148	2.5576694097683386																	2.5576694097683386	26.992390263472405
235	2018-03-28T18:45:51	22.0904	-156.3101	FK180310-2	133.21272435657087	0.431534905393671	0.0171128773196877	2.4872834329104867																	2.4872834329104867	27.046613428046822
236	2018-03-28T18:48:52	22.0905	-156.3101	FK180310-2	134.09254806808522	0.43391485592740603	0.0173573823518774	2.5323792394921654																	2.5323792394921654	27.057745138016013
237	2018-03-28T18:51:52	22.0911	-156.3095	FK180310-2	134.80482269981158	0.435706743859704	0.0175429617914822	2.5795716527184065																	2.5795716527184065	27.14879981761694
238	2018-03-28T18:54:52	22.0919	-156.309	FK180310-2	134.68839661076598	0.43035399866755797	0.0169922912953167	2.498929184206101																	2.498929184206101	27.251708829583606
239	2018-03-28T18:57:52	22.0927	-156.3086	FK180310-2	132.92235668513786	0.430649070506258	0.017022308844533002	2.4694175976398443																	2.4694175976398443	27.349855408627374
240	2018-03-28T19:00:52	22.0936	-156.3082	FK180310-2	135.0214359344995	0.4327223501130581	0.0172346226506808	2.540347775854623																	2.540347775854623	27.45820338929162
241	2018-03-28T19:03:53	22.0944	-156.3077	FK180310-2	133.14978199143272	0.436006710939568	0.0175741511462179	2.5440169613916126																	2.5440169613916126	27.561111943514586
242	2018-03-28T19:06:53	22.0952	-156.3072	FK180310-2	133.14273628933955	0.4396245083029001	0.0179527678171282	2.593947214946932																	2.593947214946932	27.66402035125195
243	2018-03-28T19:09:53	22.096	-156.3069	FK180310-2	132.26487575642474	0.43901798959705896	0.0178890117178702	2.5776175322789303																	2.5776175322789303	27.758296523879828
244	2018-03-28T19:12:53	22.0976	-156.3072	FK180310-2	133.47086213009524	0.4396245083029001	0.0179527678171282	2.6028319855424464																	2.6028319855424464	27.93907167171996
245	2018-03-28T19:15:54	22.0998	-156.3095	FK180310-2	134.46917428472514	0.44053105772428097	0.0180485121941368	2.6365562764079904																	2.6365562764079904	28.28002401359758
246	2018-03-28T19:18:54	22.1025	-156.3124	FK180310-2	131.16586390541028	0.441742972571983	0.0181768768428067	2.5955199578924453																	2.5955199578924453	28.704045610729924
247	2018-03-28T19:21:54	22.1055	-156.3158	FK180310-2	131.07661585770757	0.442045780287512	0.0182090563892786	2.603519729252968																	2.603519729252968	29.188283703040003
248	2018-03-28T19:24:54	22.1085	-156.319	FK180310-2	129.87525972228278	0.443572774875342	0.0183717863534539	2.5935787062774733																	2.5935787062774733	29.657795292479467
249	2018-03-28T19:27:55	22.1113	-156.3219	FK180310-2	130.96673006423805	0.4426535660132101	0.0182736461206562	2.6021127775915245																	2.6021127775915245	30.08976582442241
250	2018-03-28T19:30:55	22.1148	-156.3258	FK180310-2	130.59220493390438	0.443880763532702	0.0184046956578808	2.625819657947581																	2.625819657947581	30.64973276530387
251	2018-03-28T19:33:55	22.1186	-156.3306	FK180310-2	132.2946714245978	0.44757233075165204	0.0188021473802883	2.6945454173211005																	2.6945454173211005	31.300858130613623
252	2018-03-28T19:36:55	22.1223	-156.3362	FK180310-2	130.56468294822577	0.444496677310642	0.0184706052739957	2.6147936448764235																	2.6147936448764235	32.01017914594714
253	2018-03-28T19:45:56	22.1312	-156.3509	FK180310-2	128.5098318796843	0.443572774875342	0.0183717863534539	2.581280017714246																	2.581280017714246	33.82107003284237
254	2018-03-28T19:51:57	22.1358	-156.3574	FK180310-2	129.3328774535905	0.443572774875342	0.0183717863534539	2.58563585909794																	2.58563585909794	34.664531268105264
255	2018-03-28T20:21:59	22.1491	-156.3639	FK180310-2	133.46814996227042	0.44942960175607705	0.0190041594318607	2.750379274783876																	2.750379274783876	36.289676659029844
256	2018-03-28T20:58:02	22.1541	-156.3595	FK180310-2	127.2647894303193	0.4484997981585421	0.0189028870319391	2.603467123275759																	2.603467123275759	37.00771533907557
257	2018-03-28T21:01:02	22.1543	-156.359	FK180310-2	126.59734962584706	0.44726372639941	0.0187687138431327	2.576729191597675																	2.576729191597675	37.063866931728725
258	2018-03-28T21:10:03	22.1549	-156.3577	FK180310-2	126.63349146068244	0.4478807497166839	0.0188356472303844	2.582021332796712																	2.582021332796712	37.21361493724565
259	2018-03-28T21:13:03	22.1551	-156.3573	FK180310-2	127.24237592343887	0.4512963329096761	0.0192084986933223	2.6452113114192075																	2.6452113114192075	37.26048005309603
260	2018-03-28T21:16:03	22.1553	-156.3569	FK180310-2	127.22185759426095	0.45098437615599496	0.0191742429306529	2.648432918727313																	2.648432918727313	37.30734511737098
261	2018-03-28T21:19:03	22.1554	-156.3564	FK180310-2	126.5586858153202	0.450361853318601	0.0191059725905235	2.6162577864041627																	2.6162577864041627	37.36008232457107
262	2018-03-28T21:22:04	22.1556	-156.356	FK180310-2	126.64509275825169	0.44973961163882503	0.0190380162647674	2.6168448269846705																	2.6168448269846705	37.40694731147821
263	2018-03-28T21:43:05	22.1563	-156.3527	FK180310-2	126.49106872185844	0.45223579105108497	0.0193117598151162	2.6422121593065104																	2.6422121593065104	37.75597846993185
264	2018-03-29T01:36:09	22.180999999999997	-156.3567	FK180310-2	132.8633075264417	0.47943554037313396	0.022452432604371002	3.181797185906872																	3.181797185906872	40.5362595943306
265	2018-03-29T01:45:10	22.1811	-156.3583	FK180310-2	132.9641727834667	0.48010567356517003	0.0225336181672493	3.1936767756989104																	3.1936767756989104	40.70156144807705
266	2018-03-29T01:48:10	22.1812	-156.3591	FK180310-2	130.94131797570918	0.47943554037313396	0.022452432604371002	3.1373563726514972																	3.1373563726514972	40.78477263879124
267	2018-03-29T01:51:11	22.1813	-156.3597	FK180310-2	130.20531236429645	0.47910034465026097	0.022412034825365003	3.1152654819444883																	3.1152654819444883	40.8476138265219
268	2018-03-29T01:54:11	22.1814	-156.3603	FK180310-2	131.2570985257075	0.480779010032392	0.0226151918017855	3.171535328951916																	3.171535328951916	40.9104549709385
269	2018-03-29T01:57:11	22.1814	-156.3607	FK180310-2	130.6763158278895	0.4819597797315385	0.0227588245889252	3.163870703823266																	3.163870703823266	40.951686521658246
270	2018-03-29T02:00:11	22.1815	-156.361	FK180310-2	132.30891846499838	0.4824679086680929	0.0228207211409453	3.2180162703380546																	3.2180162703380546	40.984552723476796
271	2018-03-29T02:03:12	22.1816	-156.3616	FK180310-2	132.0241733077348	0.486200985302028	0.0232790242803197	3.2622663609257763																	3.2622663609257763	41.04739378126762
272	2018-03-29T02:06:12	22.1817	-156.3651	FK180310-2	131.21017137476218	0.486200985302028	0.0232790242803197	3.2567222297570906																	3.2567222297570906	41.40834090159116
273	2018-03-29T02:09:12	22.1827	-156.3698	FK180310-2	130.49832202200852	0.488590343259478	0.0235754371187613	3.274811570417049																	3.274811570417049	41.90543315035117
274	2018-03-29T02:12:12	22.1842	-156.3762	FK180310-2	129.9609185624087	0.486200985302028	0.0232790242803197	3.2292095805005565																	3.2292095805005565	42.585931943848564
275	2018-03-29T02:15:13	22.1858	-156.3836	FK180310-2	130.90687182442673	0.4927207832275511	0.0240929726953851	3.349628739938926																	3.349628739938926	43.36921437968984
276	2018-03-29T02:21:13	22.1893	-156.4004	FK180310-2	132.32108967457222	0.4951535500170539	0.0244011688829835	3.4098020060261405																	3.4098020060261405	45.14415247784615
277	2018-03-29T02:24:13	22.1912	-156.4094	FK180310-2	131.5008923258155	0.49445893915933603	0.0243128553146239	3.3951706599672686																	3.3951706599672686	46.095609532995255
278	2018-03-29T02:27:13	22.1931	-156.4185	FK180310-2	132.30617345149497	0.4961999365820801	0.0245343235802365	3.4429103003414827																	3.4429103003414827	47.05710629100132
279	2018-03-29T02:30:14	22.1949	-156.4275	FK180310-2	132.25840498929654	0.489963532511688	0.0237467398142051	3.353689799156384																	3.353689799156384	48.00612669337284
280	2018-03-29T02:33:14	22.1967	-156.4366	FK180310-2	132.55452309105874	0.4937614680573679	0.0242245843170426	3.4227940052731887																	3.4227940052731887	48.965212422019384
281	2018-03-29T02:36:14	22.1985	-156.4459	FK180310-2	133.91457783661772	0.4927207832275511	0.0240929726953851	3.4294205347146636																	3.4294205347146636	49.94445437508018
282	2018-03-29T02:39:14	22.2052	-156.4484	FK180310-2	132.2873048143663	0.486200985302028	0.0232790242803197	3.2911886052792205																	3.2911886052792205	50.7335315540414
283	2018-03-29T02:45:15	22.2205	-156.4404	FK180310-2	132.2760032878898	0.4972476896913621	0.024668326358462996	3.444062034171089																	3.444062034171089	52.62573588422936
284	2018-03-29T02:48:15	22.228	-156.4359	FK180310-2	134.18095606098035	0.4972476896913621	0.024668326358462996	3.491812584131309																	3.491812584131309	53.58074990788759
285	2018-03-29T02:51:15	22.2348	-156.4303	FK180310-2	133.78331978424222	0.4961999365820801	0.0245343235802365	3.4658457759063976																	3.4658457759063976	54.53256579237608
286	2018-03-29T03:00:16	22.252	-156.4103	FK180310-2	136.85147595911957	0.4927207832275511	0.0240929726953851	3.4854376475107114																	3.4854376475107114	57.345437629927
287	2018-03-29T03:03:16	22.2512	-156.4034	FK180310-2	132.8036210215582	0.48927815481229	0.0236610719158218	3.3441383970822485																	3.3441383970822485	58.06188225841651
288	2018-03-29T03:06:17	22.2457	-156.3971	FK180310-2	133.84476025206388	0.48927815481229	0.0236610719158218	3.374507969670959																	3.374507969670959	58.95415813275222
289	2018-03-29T03:09:17	22.238000000000003	-156.3945	FK180310-2	131.54365978080776	0.493067315046699	0.024136733252599997	3.383896424952616																	3.383896424952616	59.852187475628774
290	2018-03-29T03:12:17	22.2296	-156.3915	FK180310-2	132.47264259729764	0.501466022000515	0.0252117226020112	3.5263799062134047																	3.5263799062134047	60.83702244594376
291	2018-03-29T03:15:17	22.2212	-156.3885	FK180310-2	133.10983290563414	0.503948816055223	0.025535178919757005	3.5884182870744534																	3.5884182870744534	61.82186323026009
292	2018-03-29T03:18:18	22.2123	-156.3886	FK180310-2	132.74810593765284	0.5093115235112929	0.0262421492704219	3.6589755219362248																	3.6589755219362248	62.81263901286168
293	2018-03-29T03:21:18	22.2052	-156.3868	FK180310-2	133.22209196762006	0.505016492856552	0.0256748651362337	3.6155876311202255																	3.6155876311202255	63.62446890082633
294	2018-03-29T03:24:18	22.205	-156.3778	FK180310-2	133.77733250684722	0.50895188398491	0.0261943414961877	3.7043382885593017																	3.7043382885593017	64.55228940447975
295	2018-03-29T03:27:18	22.205	-156.3686	FK180310-2	134.49229215829604	0.507875298553161	0.0260516293834561	3.705144735635755																	3.705144735635755	65.50045573218702
296	2018-03-29T03:33:19	22.2084	-156.3568	FK180310-2	135.62990084928495	0.498998922078425	0.0248930934884562	3.565602783889757																	3.565602783889757	66.77410138168571
297	2018-03-29T03:36:19	22.2097	-156.3539	FK180310-2	136.6285789190631	0.49585030908545896	0.0244898328107447	3.547281303370439																	3.547281303370439	67.1061628845316
298	2018-03-29T03:39:19	22.2094	-156.3532	FK180310-2	137.59722766568586	0.4993500430821071	0.0249382647638688	3.623447502203263																	3.623447502203263	67.1856583102354
299	2018-03-29T03:42:19	22.2091	-156.3527	FK180310-2	137.1056245690404	0.4993500430821071	0.0249382647638688	3.6425212638702034																	3.6425212638702034	67.24706266705697
300	2018-03-29T03:45:20	22.2092	-156.3524	FK180310-2	137.75603370388737	0.5035944800142129	0.0254888410050279	3.720213346723172																	3.720213346723172	67.27992313038145
301	2018-03-29T03:48:20	22.2093	-156.3521	FK180310-2	137.20340822175092	0.505016492856552	0.0256748651362337	3.7199937990072782																	3.7199937990072782	67.3127835729745
302	2018-03-29T03:51:20	22.2093	-156.3517	FK180310-2	136.50531438604162	0.503948816055223	0.025535178919757005	3.6881900241335854																	3.6881900241335854	67.35400693290222
303	2018-03-29T03:54:20	22.2092	-156.3515	FK180310-2	136.90020676388815	0.500405173538396	0.025074488038348997	3.6302454395969743																	3.6302454395969743	67.37743248776239
304	2018-03-29T03:57:21	22.2091	-156.3513	FK180310-2	137.91213379637713	0.503240987822493	0.0254426134437822	3.7009314985978015																	3.7009314985978015	67.40085805554325
305	2018-03-29T04:00:21	22.209	-156.3512	FK180310-2	138.4435206290851	0.502884780227896	0.025396248260227	3.709285413671005																	3.709285413671005	67.4160279495109
306	2018-03-29T04:03:21	22.2089	-156.3511	FK180310-2	136.92391692217072	0.504660027747598	0.0256281868640287	3.702534719091136																	3.702534719091136	67.4311978484676
307	2018-03-29T04:06:21	22.2089	-156.3512	FK180310-2	137.9327497748653	0.501466022000515	0.0252117226020112	3.679722634872222																	3.679722634872222	67.44150371782446
308	2018-03-29T04:12:22	22.2093	-156.3514	FK180310-2	137.75379130748505	0.512205667167979	0.0266285234317426	3.863893337518809																	3.863893337518809	67.49056981641895
309	2018-03-29T04:15:22	22.2094	-156.3515	FK180310-2	137.83351982633346	0.511480207611147	0.0265313778670121	3.8520975557341743																	3.8520975557341743	67.50573969541739
310	2018-03-29T04:18:22	22.2095	-156.3515	FK180310-2	138.18711869111044	0.5140196708702229	0.0268725263013281	3.919688612518128																	3.919688612518128	67.51687140538658
311	2018-03-29T04:21:23	22.2095	-156.3516	FK180310-2	137.31150770927698	0.509672021561758	0.0262900711703916	3.8061394251978813																	3.8061394251978813	67.52717723068085
312	2018-03-29T04:24:23	22.2096	-156.3516	FK180310-2	137.5203874881903	0.506087119865425	0.0258156418259629	3.743907014896005																	3.743907014896005	67.53830894065004
313	2018-03-29T04:27:23	22.2096	-156.3517	FK180310-2	137.2222216611616	0.505729392947441	0.0257686043321173	3.7491409810151857																	3.7491409810151857	67.54861475860044
314	2018-03-29T04:30:23	22.2092	-156.3517	FK180310-2	136.96465324197334	0.5021737097202129	0.025303765446076	3.6714758961323937																	3.6714758961323937	67.59314159847722
315	2018-03-29T04:33:23	22.2088	-156.3516	FK180310-2	137.67338650175878	0.493067315046699	0.024136733252599997	3.540032783681513																	3.540032783681513	67.63884553989638
316	2018-03-29T04:39:24	22.2093	-156.3521	FK180310-2	137.88623210988285	0.4937614680573679	0.0242245843170426	3.548004412732293																	3.548004412732293	67.71469500973464
317	2018-03-29T04:42:24	22.2095	-156.3524	FK180310-2	138.18148267868352	0.498998922078425	0.0248930934884562	3.623291015071021																	3.623291015071021	67.7527942425938
318	2018-03-29T04:45:24	22.2087	-156.352	FK180310-2	137.76384301454522	0.49445893915933603	0.0243128553146239	3.5552539563486243																	3.5552539563486243	67.85092643978156
319	2018-03-29T04:48:25	22.2082	-156.3518	FK180310-2	138.78751286479587	0.491683027389248	0.0239623516302336	3.5442763541299858																	3.5442763541299858	67.91027895167721
320	2018-03-29T04:51:25	22.2086	-156.3523	FK180310-2	138.3710710973188	0.4968977744006579	0.0246235551820176	3.6011782016616967																	3.6011782016616967	67.97838131558629
321	2018-03-29T04:57:25	22.2082	-156.3518	FK180310-2	139.52819314543015	0.498998922078425	0.0248930934884562	3.6858149774095614																	3.6858149774095614	68.04648367949537
322	2018-03-29T05:00:26	22.2079	-156.3517	FK180310-2	138.96342906453293	0.49410978785742105	0.0242686671989587	3.556633729513881																	3.556633729513881	68.08143288451296
323	2018-03-29T05:03:26	22.2079	-156.3517	FK180310-2	139.84367502347035	0.49410978785742105	0.0242686671989587	3.6069889143443774																	3.6069889143443774	68.08143288451296
324	2018-03-29T05:09:26	22.2075	-156.3513	FK180310-2	141.79594107447318	0.49410978785742105	0.0242686671989587	3.678074828719885																	3.678074828719885	68.14211272978315
325	2018-03-29T05:12:27	22.2072	-156.3509	FK180310-2	141.2258452378129	0.49445893915933603	0.0243128553146239	3.634880036543733																	3.634880036543733	68.19516597973508
326	2018-03-29T05:15:27	22.2069	-156.3506	FK180310-2	141.56799624148286	0.4937614680573679	0.0242245843170426	3.6357444005783086																	3.6357444005783086	68.24067596096933
327	2018-03-29T05:18:27	22.2067	-156.3503	FK180310-2	141.50328706273572	0.4951535500170539	0.0244011688829835	3.655940693799041																	3.655940693799041	68.27877565864611
328	2018-03-29T05:21:27	22.2065	-156.3501	FK180310-2	141.6389473725497	0.4937614680573679	0.0242245843170426	3.6571246221081473																	3.6571246221081473	68.30911569103345
329	2018-03-29T05:24:28	22.2063	-156.35	FK180310-2	141.69758936051875	0.4927207832275511	0.0240929726953851	3.648102132962221																	3.648102132962221	68.33364882362048
330	2018-03-29T05:27:28	22.2061	-156.3497	FK180310-2	141.88773814569188	0.493067315046699	0.024136733252599997	3.6403128441513695																	3.6403128441513695	68.37174862855595
331	2018-03-29T05:30:28	22.2055	-156.3482	FK180310-2	142.66392615632438	0.4927207832275511	0.0240929726953851	3.639039279239863																	3.639039279239863	68.54015129107708
332	2018-03-29T05:36:29	22.2073	-156.341	FK180310-2	141.71294973884343	0.48962153573774203	0.0237039271732497	3.5717779354501547																	3.5717779354501547	69.3087640641397
333	2018-03-29T05:39:29	22.2093	-156.338	FK180310-2	143.19768075214	0.48962153573774203	0.0237039271732497	3.626097463397147																	3.626097463397147	69.68975835934366
334	2018-03-29T05:42:29	22.2131	-156.33700000000005	FK180310-2	144.98775555060752	0.495501514224757	0.0244454479957705	3.7816147778556735																	3.7816147778556735	70.12513630811685
335	2018-03-29T05:45:29	22.2184	-156.3371	FK180310-2	143.99672942411698	0.498998922078425	0.0248930934884562	3.8129565109986																	3.8129565109986	70.71520693306209
336	2018-03-29T05:48:29	22.2239	-156.3374	FK180310-2	143.9867380227359	0.502528821116744	0.0253499517256831	3.8648523098313023																	3.8648523098313023	71.32823099968525
337	2018-03-29T05:51:30	22.2295	-156.3376	FK180310-2	141.09463228172302	0.502528821116744	0.0253499517256831	3.779998894778143																	3.779998894778143	71.95194733903581
338	2018-03-29T05:54:30	22.2351	-156.3379	FK180310-2	142.23693908076729	0.50644570074175	0.0258627916067464	3.8949116012859113																	3.8949116012859113	72.57608908222039
339	2018-03-29T05:57:30	22.2406	-156.3382	FK180310-2	144.33719435181982	0.505016492856552	0.0256748651362337	3.91482348703695																	3.91482348703695	73.18911296314948
340	2018-03-29T06:00:30	22.2446	-156.3396	FK180310-2	143.2855068620744	0.519141074120211	0.0275686805611098	4.143590570051123																	4.143590570051123	73.65716348156556
341	2018-03-29T06:03:31	22.2447	-156.3425	FK180310-2	142.93881053219533	0.525073742922859	0.0283889949403034	4.243580503451181																	4.243580503451181	73.9561647858102
342	2018-03-29T06:06:31	22.2436	-156.343	FK180310-2	142.29121602990242	0.524327521015217	0.0282849249261337	4.214143299934241																	4.214143299934241	74.089009243046
343	2018-03-29T06:09:31	22.2429	-156.3431	FK180310-2	142.00647773654092	0.5206187158435011	0.0277716484167517	4.13599569310654																	4.13599569310654	74.16760944846784
344	2018-03-29T06:12:31	22.2423	-156.3434	FK180310-2	142.0805385985232	0.519878133389016	0.0276699225177441	4.1200359491154925																	4.1200359491154925	74.24120549406005
345	2018-03-29T06:15:32	22.2419	-156.3439	FK180310-2	142.6166417559145	0.5184042143291521	0.0274679717907732	4.096199928048821																	4.096199928048821	74.30929848907195
346	2018-03-29T06:18:32	22.2418	-156.3447	FK180310-2	141.81120542277452	0.513292480905953	0.0267745838110555	3.9884547470511857																	3.9884547470511857	74.39247433565559
347	2018-03-29T06:21:32	22.2421	-156.3455	FK180310-2	141.92995487164401	0.511843855469792	0.0265799834312373	3.9866645100897933																	3.9866645100897933	74.48140988249045
348	2018-03-29T06:24:32	22.2428	-156.3464	FK180310-2	142.86886348093103	0.511480207611147	0.0265313778670121	3.9880471320730058																	3.9880471320730058	74.60253297637928
349	2018-03-29T06:27:32	22.2434	-156.3471	FK180310-2	142.63443825897141	0.510394451942373	0.026386254595592004	3.968263389745037																	3.968263389745037	74.7008321975822
350	2018-03-29T06:30:33	22.2441	-156.3477	FK180310-2	142.46223545149746	0.5107555079074171	0.0264345137245284	3.9598411003503062																	3.9598411003503062	74.80029840850482
351	2018-03-29T06:33:33	22.2446	-156.3482	FK180310-2	143.57338625785226	0.511117425777834	0.0264828880566649	4.000587822245492																	4.000587822245492	74.87613906662355
352	2018-03-29T06:36:33	22.245	-156.3487	FK180310-2	142.70057085029543	0.5140196708702229	0.0268725263013281	4.011085460876038																	4.011085460876038	74.94423131047249
353	2018-03-29T06:39:33	22.2454	-156.3493	FK180310-2	141.88156169356202	0.511843855469792	0.0265799834312373	3.973105349095879																	3.973105349095879	75.02041696592401
354	2018-03-29T06:42:34	22.2456	-156.3498	FK180310-2	140.6102652428113	0.514747796780629	0.0269709171340351	3.9776915840190834																	3.9776915840190834	75.07653779580717
355	2018-03-29T06:45:34	22.2457	-156.3505	FK180310-2	141.2685391858774	0.513292480905953	0.0267745838110555	3.9717184060193906																	3.9717184060193906	75.14951398150619
356	2018-03-29T06:48:34	22.2459	-156.3511	FK180310-2	141.415581449798	0.512929345541642	0.0267257808863225	3.9466922354881873																	3.9466922354881873	75.2152197023902
357	2018-03-29T06:51:34	22.2461	-156.3518	FK180310-2	143.23065836335604	0.5107555079074171	0.0264345137245284	3.9576284507252986																	3.9576284507252986	75.29069978311286
358	2018-03-29T06:54:35	22.2463	-156.3524	FK180310-2	140.2453383562007	0.507517267033454	0.0260042942286224	3.8411411087732232																	3.8411411087732232	75.35640533791175
359	2018-03-29T06:57:35	22.2464	-156.3531	FK180310-2	141.5991456023001	0.508593100938037	0.026146647575899	3.892398277845024																	3.892398277845024	75.42938116741789
360	2018-03-29T07:00:35	22.2466	-156.3538	FK180310-2	140.88799898063343	0.5093115235112929	0.0262421492704219	3.876272955529618																	3.876272955529618	75.50486100215502
361	2018-03-29T07:03:35	22.2468	-156.3544	FK180310-2	142.05868598014482	0.507517267033454	0.0260042942286224	3.86577587972706																	3.86577587972706	75.57056634934331
362	2018-03-29T07:06:36	22.247	-156.3551	FK180310-2	141.38856442506798	0.509672021561758	0.0262900711703916	3.8870506964239984																	3.8870506964239984	75.64604598728832
363	2018-03-29T07:09:36	22.2472	-156.3558	FK180310-2	141.42576290507498	0.507875298553161	0.0260516293834561	3.859015056779955																	3.859015056779955	75.72152552683602
364	2018-03-29T07:12:36	22.2474	-156.3565	FK180310-2	142.6476904805292	0.50895188398491	0.0261943414961877	3.91986435843168																	3.91986435843168	75.79700496798839
365	2018-03-29T07:15:36	22.2477	-156.3572	FK180310-2	143.05980847095552	0.5087724924614735	0.02617049453604335	3.9139006322778953																	3.9139006322778953	75.87648265229468
366	2018-03-29T07:18:36	22.2479	-156.3579	FK180310-2	142.31989458462718	0.5093115235112929	0.0262421492704219	3.904192369434673																	3.904192369434673	75.95196184744542
367	2018-03-29T07:21:37	22.2482	-156.3585	FK180310-2	142.95282883961528	0.5107555079074171	0.0264345137245284	3.936264252070734																	3.936264252070734	76.02222345729565
368	2018-03-29T07:24:37	22.2483	-156.3592	FK180310-2	144.06117108584542	0.507517267033454	0.0260042942286224	3.899992770027247																	3.899992770027247	76.0951983199362
369	2018-03-29T07:27:37	22.2485	-156.3599	FK180310-2	144.73672368610846	0.503948816055223	0.025535178919757005	3.886606729272789																	3.886606729272789	76.17067721988406
370	2018-03-29T07:30:37	22.2487	-156.3606	FK180310-2	143.94389050964273	0.502884780227896	0.025396248260227	3.839710291567791																	3.839710291567791	76.24615602142559
371	2018-03-29T07:33:38	22.249000000000002	-156.3612	FK180310-2	145.14638175434837	0.50111162011414	0.025165868537347	3.831618932618415																	3.831618932618415	76.31641732061651
372	2018-03-29T07:36:38	22.2492	-156.3619	FK180310-2	145.37251860845086	0.500053211548011	0.0250289609405981	3.838514730189174																	3.838514730189174	76.39189587614567
373	2018-03-29T07:39:38	22.2494	-156.3626	FK180310-2	145.72365945359363	0.4993500430821071	0.0249382647638688	3.8341432633912937																	3.8341432633912937	76.46737433326852
374	2018-03-29T07:42:38	22.2496	-156.3633	FK180310-2	146.13910655058675	0.49970200227462797	0.0249835438712211	3.833140656324725																	3.833140656324725	76.54285269198681
375	2018-03-29T07:45:39	22.2498	-156.364	FK180310-2	145.9777251623343	0.4998776069113195	0.0250062524059096	3.8209396397230737																	3.8209396397230737	76.61833095229426
376	2018-03-29T07:48:39	22.2501	-156.3647	FK180310-2	144.7651446079132	0.49970200227462797	0.0249835438712211	3.7939623617485214																	3.7939623617485214	76.69780751515339
377	2018-03-29T07:51:39	22.2503	-156.3654	FK180310-2	146.4096378809443	0.497598440292651	0.0247132044117401	3.806425701110576																	3.806425701110576	76.77328552943705
378	2018-03-29T07:54:39	22.2506	-156.3661	FK180310-2	145.01131298693872	0.4979500281985621	0.024758189596982998	3.774046694641179																	3.774046694641179	76.85276185864728
379	2018-03-29T07:57:40	22.2509	-156.3668	FK180310-2	144.30975860785122	0.497598440292651	0.0247132044117401	3.738970550488761																	3.738970550488761	76.9322380476687
380	2018-03-29T08:00:40	22.2512	-156.3675	FK180310-2	143.8210945389477	0.4968977744006579	0.0246235551820176	3.7100311268413697																	3.7100311268413697	77.01171409649392
381	2018-03-29T08:03:40	22.2515	-156.3681	FK180310-2	144.15852338843538	0.49829918665776	0.0248030734068567	3.7404944453328017																	3.7404944453328017	77.08197442480873
382	2018-03-29T08:06:40	22.2518	-156.3688	FK180310-2	144.71181552356288	0.4979500281985621	0.024758189596982998	3.749071878477384																	3.749071878477384	77.16145019324199
383	2018-03-29T08:09:41	22.2521	-156.3695	FK180310-2	143.2262682061771	0.4979500281985621	0.024758189596982998	3.7123334624151374																	3.7123334624151374	77.24092582147661
384	2018-03-29T08:12:41	22.2523	-156.3702	FK180310-2	143.4490669737745	0.4972476896913621	0.024668326358462996	3.7170004098548968																	3.7170004098548968	77.31640285161639
385	2018-03-29T08:15:41	22.2526	-156.3709	FK180310-2	144.21564640998042	0.498998922078425	0.0248930934884562	3.771034494293761																	3.771034494293761	77.39587824618282
386	2018-03-29T08:18:41	22.2529	-156.3717	FK180310-2	143.9991455865281	0.50111162011414	0.025165868537347	3.8009656198797246																	3.8009656198797246	77.48480790275337
387	2018-03-29T08:21:42	22.2531	-156.3724	FK180310-2	146.10880223231808	0.5018194440194771	0.0252576891588341	3.8385939450492943																	3.8385939450492943	77.56028453920834
388	2018-03-29T08:24:42	22.2533	-156.3731	FK180310-2	145.9833527366192	0.501466022000515	0.0252117226020112	3.838804613976017																	3.838804613976017	77.63576107724076
389	2018-03-29T08:27:42	22.2536	-156.3738	FK180310-2	146.09403309379385	0.500405173538396	0.025074488038348997	3.8338185829317926																	3.8338185829317926	77.71523600445626
390	2018-03-29T08:36:43	22.2543	-156.3758	FK180310-2	147.3560106894841	0.498998922078425	0.0248930934884562	3.8361930830634288																	3.8361930830634288	77.93552879291346
391	2018-03-29T08:39:44	22.2546	-156.3765	FK180310-2	147.08308273404262	0.49829918665776	0.0248030734068567	3.813988286302266																	3.813988286302266	78.0150032527587
392	2018-03-29T08:42:44	22.2549	-156.3773	FK180310-2	145.68773696923066	0.4979500281985621	0.024758189596982998	3.7780351572976367																	3.7780351572976367	78.10393181824875
393	2018-03-29T08:45:44	22.2552	-156.378	FK180310-2	145.59713760861192	0.49829918665776	0.0248030734068567	3.774945086880748																	3.774945086880748	78.18340599766253
394	2018-03-29T08:48:44	22.2556	-156.3788	FK180310-2	145.55610282083722	0.4972476896913621	0.024668326358462996	3.7549476910375694																	3.7549476910375694	78.27708433804494
395	2018-03-29T08:51:45	22.2559	-156.3795	FK180310-2	147.61947081757037	0.49410978785742105	0.0242686671989587	3.7702365556739466																	3.7702365556739466	78.3565581902799
396	2018-03-29T08:54:45	22.2563	-156.3802	FK180310-2	145.64154201125825	0.4961999365820801	0.0245343235802365	3.736755727724344																	3.736755727724344	78.44131355562176
397	2018-03-29T08:57:45	22.2565	-156.381	FK180310-2	146.81353447175027	0.4937614680573679	0.0242245843170426	3.7429070065655297																	3.7429070065655297	78.52668658894024
398	2018-03-29T09:00:45	22.2568	-156.3817	FK180310-2	149.75074097505595	0.491338755073463	0.023919018492582003	3.77435905646249																	3.77435905646249	78.60616002050277
399	2018-03-29T09:03:46	22.256999999999998	-156.3825	FK180310-2	148.72859609212938	0.493067315046699	0.024136733252599997	3.7690538210766857																	3.7690538210766857	78.6915327696597
400	2018-03-29T09:09:46	22.2575	-156.384	FK180310-2	149.14257348245388	0.490649977231486	0.0238326719444568	3.7629774464055776																	3.7629774464055776	78.85578518364696
401	2018-03-29T09:12:46	22.2577	-156.3847	FK180310-2	152.67930911744602	0.490649977231486	0.0238326719444568	3.8453811877887984																	3.8453811877887984	78.93125955617694
402	2018-03-29T09:15:47	22.25800000000001	-156.3855	FK180310-2	150.67937424133248	0.48927815481229	0.0236610719158218	3.7688010673068346																	3.7688010673068346	79.02018643031305
403	2018-03-29T09:21:47	22.2583	-156.3869	FK180310-2	152.04475592158198	0.48893383904285	0.0236182034718123	3.777916032105839																	3.777916032105839	79.1682335694569
404	2018-03-29T09:24:47	22.2585	-156.3877	FK180310-2	151.80511419616462	0.4879058038444241	0.0234902097135973	3.768556268494227																	3.768556268494227	79.25360546609288
405	2018-03-29T09:27:47	22.2586	-156.3885	FK180310-2	152.58105836128632	0.4865404474561629	0.0233210583850454	3.7625931750210913																	3.7625931750210913	79.33677157263831
406	2018-03-29T09:30:48	22.2587	-156.3893	FK180310-2	152.07081956619578	0.48688071996737	0.0233631928327215	3.754827265544858																	3.754827265544858	79.4199376208393
407	2018-03-29T09:33:48	22.2589	-156.3901	FK180310-2	150.9071862013082	0.485177225502148	0.0231528788548675	3.693064558259709																	3.693064558259709	79.50530929012717
408	2018-03-29T09:36:48	22.2591	-156.3909	FK180310-2	151.68806734501533	0.484837221274971	0.0231110068993317	3.7135655366343374																	3.7135655366343374	79.59068084573957
409	2018-03-29T09:39:48	22.2592	-156.3917	FK180310-2	151.51931920590133	0.481116658249959	0.0226561216942668	3.6428028898898863																	3.6428028898898863	79.67384660221477
410	2018-03-29T09:42:49	22.2594	-156.3925	FK180310-2	154.4940115955657	0.47977020751389504	0.0224929769924455	3.6897211347748233																	3.6897211347748233	79.75921798731504
411	2018-03-29T09:54:50	22.2603	-156.3956	FK180310-2	153.97765825970586	0.474774796764315	0.0218936935222624	3.584979521502198																	3.584979521502198	80.09392927828719
412	2018-03-29T09:57:50	22.2604	-156.3964	FK180310-2	152.4947327247113	0.4714730902499221	0.0215030261525291	3.514731186649965																	3.514731186649965	80.17709433459513
413	2018-03-29T10:00:50	22.2606	-156.3972	FK180310-2	154.485056845147	0.47311942834923	0.0216972875832452	3.5873667098338227																	3.5873667098338227	80.26246503761111
414	2018-03-29T10:06:51	22.2611	-156.3973	FK180310-2	150.9513598231892	0.468857909381501	0.0211967050338517	3.4237746514437744																	3.4237746514437744	80.31906898099727
415	2018-03-29T10:09:51	22.2604	-156.3964	FK180310-2	148.59803552833372	0.463020848795052	0.0205224620521984	3.2713175930573546																	3.2713175930573546	80.4401827984022
416	2018-03-29T10:12:51	22.2598	-156.3946	FK180310-2	143.49992406015127	0.45223579105108497	0.0193117598151162	2.9815981839929964																	2.9815981839929964	80.63728214323278
417	2018-03-29T10:15:51	22.2595	-156.3934	FK180310-2	144.0400132153731	0.455380516352979	0.0196601311358835	3.0293939213518546																	3.0293939213518546	80.76533892247222
418	2018-03-29T10:18:52	22.2594	-156.3931	FK180310-2	142.7788354565673	0.44757233075165204	0.0188021473802883	2.8934381783831022																	2.8934381783831022	80.79818894830028
419	2018-03-29T10:21:52	22.2593	-156.3932	FK180310-2	142.93250767855488	0.4506731623255689	0.0191400687478896	2.923015797991052																	2.923015797991052	80.81335633032133
420	2018-03-29T10:27:52	22.2591	-156.3926	FK180310-2	141.7488475906614	0.445416960599956	0.0185694796514513	2.832714938289888																	2.832714938289888	80.87905648583859
421	2018-03-29T10:30:53	22.259	-156.3921	FK180310-2	141.3259710168836	0.44418948741425	0.0184376835227225	2.7930993105073285																	2.7930993105073285	80.93175647732488
422	2018-03-29T10:33:53	22.2588	-156.3916	FK180310-2	141.51374427238878	0.44418948741425	0.0184376835227225	2.8038883210144																	2.8038883210144	80.9878727823485
423	2018-03-29T10:36:53	22.2587	-156.3912	FK180310-2	144.25514235976704	0.44418948741425	0.0184376835227225	2.8506051173661278																	2.8506051173661278	81.03055863120318
424	2018-03-29T10:39:53	22.2585	-156.3907	FK180310-2	140.53026696621373	0.443265519691239	0.0183389554223503	2.764230596578756																	2.764230596578756	81.0866750375572
425	2018-03-29T10:42:54	22.2584	-156.3904	FK180310-2	140.39337744058957	0.4411381127212409	0.0181126741188991	2.7498987112555957																	2.7498987112555957	81.11952527110435
426	2018-03-29T10:45:54	22.2583	-156.3904	FK180310-2	140.16375668482257	0.443265519691239	0.0183389554223503	2.7617414813695857																	2.7617414813695857	81.13065698107394
427	2018-03-29T10:48:54	22.2582	-156.3902	FK180310-2	141.21551897237663	0.443265519691239	0.0183389554223503	2.7759490194400875																	2.7759490194400875	81.15407619713473
428	2018-03-29T10:51:54	22.25800000000001	-156.3897	FK180310-2	139.71306277554922	0.441742972571983	0.0181768768428067	2.7313405721017543																	2.7313405721017543	81.21019277236945
429	2018-03-29T10:54:54	22.2578	-156.3893	FK180310-2	141.7847423242117	0.44022861406846897	0.0180165457871619	2.7480720531105254																	2.7480720531105254	81.25703129513637
430	2018-03-29T10:57:55	22.2578	-156.3892	FK180310-2	142.2307667506728	0.441742972571983	0.0181768768428067	2.7763534355903463																	2.7763534355903463	81.26733356968393
431	2018-03-29T11:00:55	22.2577	-156.3893	FK180310-2	140.58510832112816	0.43932088741426	0.0179208517635481	2.7191167281852167																	2.7191167281852167	81.28250103168344
432	2018-03-29T11:03:55	22.2576	-156.3894	FK180310-2	141.9222807294521	0.44022861406846897	0.0180165457871619	2.7529373577627765																	2.7529373577627765	81.29766849868145
433	2018-03-29T11:06:55	22.2575	-156.3895	FK180310-2	142.42295406302944	0.43932088741426	0.0179208517635481	2.73873825771672																	2.73873825771672	81.31283597067791
434	2018-03-29T11:09:56	22.2574	-156.3895	FK180310-2	141.3230181321925	0.4367589196676735	0.017652416582292052	2.6959978382355234																	2.6959978382355234	81.3239676806471
435	2018-03-29T11:12:56	22.2573	-156.3894	FK180310-2	140.31001782145455	0.43690904430091904	0.0176680797673999	2.6677921017367447																	2.6677921017367447	81.33913516264043
436	2018-03-29T11:15:56	22.2571	-156.3892	FK180310-2	140.67699016595802	0.43630739409467695	0.0176054149555397	2.660462097785091																	2.660462097785091	81.36947014162233
437	2018-03-29T11:18:56	22.256999999999998	-156.3888	FK180310-2	140.60899127452709	0.435706743859704	0.0175429617914822	2.6585676517497885																	2.6585676517497885	81.41215647357448
438	2018-03-29T11:21:57	22.2569	-156.3886	FK180310-2	140.40994725040562	0.435407491149754	0.0175118467140195	2.6468274653639123																	2.6468274653639123	81.43557585797228
439	2018-03-29T11:24:57	22.2568	-156.3884	FK180310-2	140.6204325835331	0.4348089458049321	0.0174498396259219	2.653100310964586																	2.653100310964586	81.45899525531891
440	2018-03-29T11:27:57	22.2567	-156.3882	FK180310-2	141.5487469731769	0.436006710939568	0.0175741511462179	2.6905362034670417																	2.6905362034670417	81.48241466561132
441	2018-03-29T11:30:57	22.2566	-156.3881	FK180310-2	140.786308916453	0.436006710939568	0.0175741511462179	2.67235980109754																	2.67235980109754	81.49758218259312
442	2018-03-29T11:33:58	22.2565	-156.388	FK180310-2	141.1519508449459	0.43630739409467695	0.0176054149555397	2.6702172405007785																	2.6702172405007785	81.5127497045732
443	2018-03-29T11:36:58	22.2565	-156.3878	FK180310-2	140.75637418299402	0.435706743859704	0.0175429617914822	2.6717628657008885																	2.6717628657008885	81.53335444499761
444	2018-03-29T11:39:58	22.2564	-156.3877	FK180310-2	141.60282396635074	0.434212175566483	0.0173881279894692	2.6642989078513417																	2.6642989078513417	81.54852197197596
445	2018-03-29T11:42:58	22.2564	-156.3876	FK180310-2	141.91727438693542	0.43391485592740603	0.0173573823518774	2.664342730358376																	2.664342730358376	81.55882434954675
446	2018-03-29T11:45:59	22.2564	-156.3876	FK180310-2	142.92684251898032	0.4327223501130581	0.0172346226506808	2.674980838814164																	2.674980838814164	81.55882434954675
447	2018-03-29T11:48:59	22.2565	-156.3874	FK180310-2	141.87091181218102	0.4291797580477539	0.0168728696381991	2.6054218690338846																	2.6054218690338846	81.58224379868456
448	2018-03-29T11:51:59	22.2565	-156.3873	FK180310-2	141.51258051151328	0.425081849222053	0.0164603902228763	2.535078236075824																	2.535078236075824	81.59254616889676
449	2018-03-29T11:58:00	22.2569	-156.3871	FK180310-2	142.95573871242343	0.4274122741477111	0.0166942306093561	2.580343488971391																	2.580343488971391	81.64160932803294
450	2018-03-29T12:01:00	22.256999999999998	-156.3871	FK180310-2	143.31809667900959	0.4305015345869079	0.01700730006992485	2.6378445755329785																	2.6378445755329785	81.65274103800213
451	2018-03-29T12:04:00	22.2573	-156.3872	FK180310-2	145.076713586806	0.43094385405432106	0.0170524214551994	2.680292258116585																	2.680292258116585	81.68768917883934
452	2018-03-29T12:07:00	22.2576	-156.3873	FK180310-2	144.81910461182244	0.431239027408117	0.0170826133507075	2.6719526920529035																	2.6719526920529035	81.72263731316859
453	2018-03-29T12:10:00	22.2578	-156.3874	FK180310-2	143.61735578147426	0.429472992732976	0.0169026668868415	2.629000315772315																	2.629000315772315	81.74716886183222
454	2018-03-29T12:13:01	22.25800000000001	-156.3874	FK180310-2	145.93307190412662	0.428292928323294	0.016783144575841	2.664566260875565																	2.664566260875565	81.7694322817718
455	2018-03-29T12:16:01	22.2581	-156.3874	FK180310-2	145.66524615420172	0.42888344302722997	0.0168428899442839	2.666908853581755																	2.666908853581755	81.78056399173981
456	2018-03-29T12:22:01	22.2585	-156.3874	FK180310-2	148.19655204700052	0.43242546046049996	0.0172040887862246	2.7708193489162927																	2.7708193489162927	81.82509083161699
457	2018-03-29T12:25:02	22.2588	-156.3873	FK180310-2	145.80103916341142	0.432128781992404	0.0171736221666839	2.723874091327541																	2.723874091327541	81.86003893991385
458	2018-03-29T12:28:02	22.259	-156.3874	FK180310-2	145.7042557388807	0.430649070506258	0.017022308844533002	2.70311304079151																	2.70311304079151	81.88457045149079
459	2018-03-29T12:31:02	22.2592	-156.3874	FK180310-2	147.24224840624345	0.431534905393671	0.0171128773196877	2.7409585629881383																	2.7409585629881383	81.90683387142919
460	2018-03-29T12:34:02	22.2595	-156.3875	FK180310-2	147.5546016787642	0.4328711493037725	0.0172499260278155	2.7701202268274905																	2.7701202268274905	81.94178196453909
461	2018-03-29T12:37:03	22.2597	-156.3876	FK180310-2	146.36795632251832	0.43331825729665296	0.017295909223034	2.7532138946647926																	2.7532138946647926	81.96631345448144
462	2018-03-29T12:40:03	22.2599	-156.3878	FK180310-2	147.41759787820772	0.43331825729665296	0.017295909223034	2.7773971924633853																	2.7773971924633853	81.99664817353386
463	2018-03-29T12:43:03	22.2601	-156.3877	FK180310-2	145.48779785438083	0.43242546046049996	0.0172040887862246	2.7427334103239955																	2.7427334103239955	82.02117965111366
464	2018-03-29T12:46:03	22.2603	-156.3876	FK180310-2	145.47182190129004	0.43183148969306795	0.0171432135341921	2.7260294762929664																	2.7260294762929664	82.04571112251159
465	2018-03-29T12:49:04	22.2605	-156.3873	FK180310-2	144.36628237782327	0.431239027408117	0.0170826133507075	2.713038968885168																	2.713038968885168	82.0838012279453
466	2018-03-29T12:52:04	22.2606	-156.3869	FK180310-2	145.7998422566432	0.43094385405432106	0.0170524214551994	2.7256838889203063																	2.7256838889203063	82.12648656524429
467	2018-03-29T12:55:04	22.2608	-156.3865	FK180310-2	146.1976512101564	0.42799872528277294	0.0167533785616574	2.698103742072605																	2.698103742072605	82.17332436281352
468	2018-03-29T12:58:04	22.261	-156.3861	FK180310-2	144.71352454864274	0.42799872528277294	0.0167533785616574	2.660060930606922																	2.660060930606922	82.2201621085825
469	2018-03-29T13:01:05	22.2612	-156.3861	FK180310-2	149.97521925846164	0.428587833679262	0.0168129816468414	2.762857297014825																	2.762857297014825	82.24242552852088
470	2018-03-29T13:04:05	22.2614	-156.3863	FK180310-2	147.3164144158021	0.426828506390404	0.016635489860837002	2.6787845574441427																	2.6787845574441427	82.27276009760206
471	2018-03-29T13:07:05	22.2617	-156.3865	FK180310-2	146.7428049551777	0.42624718815921503	0.0165770135323714	2.670325529571455																	2.670325529571455	82.31199986568332
472	2018-03-29T13:10:05	22.261999999999997	-156.3867	FK180310-2	146.71102428749762	0.42624718815921503	0.0165770135323714	2.658258297934814																	2.658258297934814	82.35123961057441
473	2018-03-29T13:13:06	22.2623	-156.3868	FK180310-2	147.68398917219125	0.426828506390404	0.016635489860837002	2.704070585735312																	2.704070585735312	82.38618764293696
474	2018-03-29T13:16:06	22.2607	-156.3865	FK180310-2	146.10701403450986	0.42770520361048997	0.0167237061939385	2.671115925880329																	2.671115925880329	82.56695659149379
475	2018-03-29T13:19:06	22.2569	-156.387	FK180310-2	145.20503460306873	0.425372142826698	0.0164894418574003	2.6139907290603808																	2.6139907290603808	82.99308637891559
476	2018-03-29T13:22:06	22.2534	-156.3876	FK180310-2	146.45949244364957	0.42595481063903	0.0165477533463958	2.649382566333301																	2.649382566333301	83.38756946602545
477	2018-03-29T13:25:07	22.2515	-156.3882	FK180310-2	144.52919623522925	0.425663129414266	0.0165185628433886	2.6001070852206984																	2.6001070852206984	83.60792037260372
478	2018-03-29T13:28:07	22.2509	-156.3883	FK180310-2	145.94099525963742	0.424499460262906	0.0164022760913355	2.587322119371245																	2.587322119371245	83.67550058918619
479	2018-03-29T13:31:07	22.2507	-156.3884	FK180310-2	144.49658724911328	0.421030195884	0.0160586872316821	2.517819069726552																	2.517819069726552	83.70003235106662
480	2018-03-29T13:37:08	22.2513	-156.3889	FK180310-2	147.8072184959564	0.425372142826698	0.0164894418574003	2.656338213647774																	2.656338213647774	83.7843805464612
481	2018-03-29T13:40:08	22.2521	-156.39	FK180310-2	147.31595708567212	0.426537664777126	0.016606224362956	2.662777135180312																	2.662777135180312	83.92851325300106
482	2018-03-29T13:46:08	22.2526	-156.3936	FK180310-2	147.72458698656413	0.425081849222053	0.0164603902228763	2.637240184688249																	2.637240184688249	84.30356252266485
483	2018-03-29T13:49:09	22.2528	-156.3952	FK180310-2	148.9082345510336	0.425372142826698	0.0164894418574003	2.6550775865919287																	2.6550775865919287	84.46990156118937
484	2018-03-29T13:55:09	22.2535	-156.3961	FK180310-2	148.59386312771196	0.4230459332169911	0.0162577645934162	2.6274655655544823																	2.6274655655544823	84.59101923194143
485	2018-03-29T13:58:09	22.2538	-156.3961	FK180310-2	149.01023831366481	0.42362594680479204	0.0163153343672749	2.638061243129662																	2.638061243129662	84.624414361849
486	2018-03-29T14:01:10	22.254	-156.3962	FK180310-2	148.50319482774245	0.42362594680479204	0.0163153343672749	2.620984819165295																	2.620984819165295	84.64894602794323
487	2018-03-29T14:04:10	22.2543	-156.3961	FK180310-2	147.99601615648942	0.421891974861681	0.0161435361659798	2.5963619777260507																	2.5963619777260507	84.68389423385585
488	2018-03-29T14:07:10	22.2546	-156.39600000000004	FK180310-2	149.3728773018845	0.421891974861681	0.0161435361659798	2.6136831340850164																	2.6136831340850164	84.7188424332595
489	2018-03-29T14:10:10	22.2549	-156.3958	FK180310-2	148.4303337483793	0.4207442869034079	0.0160305393756827	2.5880662752526087																	2.5880662752526087	84.75808272687277
490	2018-03-29T14:13:11	22.2551	-156.3955	FK180310-2	148.882793880551	0.42045905881344603	0.0160024585536442	2.5923618358592537																	2.5923618358592537	84.7961737996291
491	2018-03-29T14:16:11	22.2552	-156.3954	FK180310-2	150.10741964954994	0.42217943348842896	0.0161719912196093	2.642350921906329																	2.642350921906329	84.81134139158299
492	2018-03-29T14:19:11	22.2555	-156.3954	FK180310-2	148.235925208304	0.4224675783304989	0.0162005142005575	2.6050371305026534																	2.6050371305026534	84.84473652149096
493	2018-03-29T14:22:11	22.256	-156.3952	FK180310-2	149.38964702356085	0.421604063022587	0.0161151846860337	2.6118287938364166																	2.6118287938364166	84.90408661877414
494	2018-03-29T14:25:12	22.2565	-156.3949	FK180310-2	149.61692709310063	0.421030195884	0.0160586872316821	2.614296799264144																	2.614296799264144	84.96775079292388
495	2018-03-29T14:28:12	22.2569	-156.3946	FK180310-2	148.67199428536048	0.421604063022587	0.0161151846860337	2.602525590689891																	2.602525590689891	85.02195306435357
496	2018-03-29T14:31:12	22.2572	-156.3944	FK180310-2	149.1788833033684	0.421030195884	0.0160586872316821	2.6099098922109008																	2.6099098922109008	85.06119318022722
497	2018-03-29T14:34:12	22.2575	-156.3942	FK180310-2	149.56934029068603	0.4207442869034079	0.0160305393756827	2.611943734514909																	2.611943734514909	85.10043327291497
498	2018-03-29T14:37:13	22.2576	-156.3939	FK180310-2	150.1163263421789	0.4207442869034079	0.0160305393756827	2.623787285996708																	2.623787285996708	85.13328369340184
499	2018-03-29T14:40:13	22.2577	-156.3936	FK180310-2	151.9876209029288	0.42217943348842896	0.0161719912196093	2.67913309584381																	2.67913309584381	85.16613409311798
500	2018-03-29T14:46:13	22.2581	-156.393	FK180310-2	150.5063712537627	0.42275641102600997	0.0162291052709792	2.6543790875661																	2.6543790875661	85.24231519970688
501	2018-03-29T14:49:14	22.2583	-156.3928	FK180310-2	148.75863640334626	0.4230459332169911	0.0162577645934162	2.6300086144546726																	2.6300086144546726	85.272650078719
502	2018-03-29T14:52:14	22.2584	-156.3927	FK180310-2	149.4794547409195	0.42217943348842896	0.0161719912196093	2.6417244945199427																	2.6417244945199427	85.28781751072745
503	2018-03-29T14:55:14	22.2584	-156.3925	FK180310-2	149.71664864494997	0.4224675783304989	0.0162005142005575	2.644108282953312																	2.644108282953312	85.30842197151027
504	2018-03-29T14:58:14	22.2584	-156.3924	FK180310-2	149.41657296812545	0.42275641102600997	0.0162291052709792	2.6438581072257974																	2.6438581072257974	85.31872420190312
505	2018-03-29T15:01:15	22.2584	-156.3922	FK180310-2	150.23766284454098	0.4230459332169911	0.0162577645934162	2.645397630858295																	2.645397630858295	85.33932866268886
506	2018-03-29T15:04:15	22.2583	-156.3918	FK180310-2	150.92973278951192	0.4230459332169911	0.0162577645934162	2.6656754149184865																	2.6656754149184865	85.38201462521742
507	2018-03-29T15:07:15	22.2582	-156.3915	FK180310-2	149.820234086529	0.42217943348842896	0.0161719912196093	2.6321313232776427																	2.6321313232776427	85.41486490030456
508	2018-03-29T15:10:15	22.2582	-156.3911	FK180310-2	148.94030651451698	0.42217943348842896	0.0161719912196093	2.6167378964207493																	2.6167378964207493	85.45607388074946
509	2018-03-29T15:13:16	22.2581	-156.3906	FK180310-2	149.33510058615522	0.421030195884	0.0160586872316821	2.618543401416675																	2.618543401416675	85.50877419593091
510	2018-03-29T15:16:16	22.2579	-156.3902	FK180310-2	150.80308733652137	0.4207442869034079	0.0160305393756827	2.62379023408526																	2.62379023408526	85.55561269279889
511	2018-03-29T15:19:16	22.2578	-156.3898	FK180310-2	149.84349604114766	0.421030195884	0.0160586872316821	2.6153334787925826																	2.6153334787925826	85.59829879741405
512	2018-03-29T15:22:16	22.2578	-156.3895	FK180310-2	150.40672626624354	0.42131678738063	0.0160869022816644	2.6244462311188865																	2.6244462311188865	85.62920562105674
513	2018-03-29T15:28:17	22.2577	-156.3889	FK180310-2	150.1813937704751	0.41959609972450895	0.0159179460281856	2.599382633335836																	2.599382633335836	85.69201361964393
514	2018-03-29T15:31:17	22.2576	-156.3886	FK180310-2	150.1383695850796	0.419023947866702	0.0158619235540355	2.5813085865312217																	2.5813085865312217	85.72486401936007
515	2018-03-29T15:34:17	22.2576	-156.3883	FK180310-2	148.86921252293143	0.41930968274539204	0.0158899013970448	2.5648858155470817																	2.5648858155470817	85.7557708871567
516	2018-03-29T15:37:17	22.2575	-156.388	FK180310-2	149.14074169909642	0.41873662965888503	0.0158339206249885	2.5521186254921866																	2.5521186254921866	85.78862130764081
517	2018-03-29T15:40:18	22.2575	-156.3877	FK180310-2	149.6692241886163	0.418163222026139	0.0157780813589962	2.553076690055596																	2.553076690055596	85.8195281975143
518	2018-03-29T15:43:18	22.2575	-156.3875	FK180310-2	150.20624429325082	0.41844958404375204	0.0158059677071339	2.579435373762977																	2.579435373762977	85.84013279076328
519	2018-03-29T15:46:18	22.2575	-156.3872	FK180310-2	149.5948716545453	0.4167375530246071	0.0156396684648211	2.550900402156057																	2.550900402156057	85.87103968063383
520	2018-03-29T15:49:19	22.2574	-156.3869	FK180310-2	150.24264288820225	0.4161707351574229	0.0155847719209669	2.5424072943670173																	2.5424072943670173	85.90389012189135
521	2018-03-29T15:52:19	22.2574	-156.3866	FK180310-2	147.71599687358676	0.4178775419780609	0.0157502614220398	2.5224389145573576																	2.5224389145573576	85.93479703384158
522	2018-03-29T15:55:19	22.2573	-156.3863	FK180310-2	148.3203123915107	0.416453806220305	0.0156121874699766	2.510410471430066																	2.510410471430066	85.96764749586687
523	2018-03-29T15:58:19	22.2572	-156.3861	FK180310-2	148.33866875840718	0.4161707351574229	0.0155847719209669	2.505213887889334																	2.505213887889334	85.99106684141847
524	2018-03-29T16:01:19	22.2572	-156.3858	FK180310-2	148.80465121081252	0.415323285265125	0.0155030995766943	2.506085141071439																	2.506085141071439	86.02197379752188
525	2018-03-29T16:04:20	22.2571	-156.3856	FK180310-2	147.86066275191817	0.415323285265125	0.0155030995766943	2.48839038689742																	2.48839038689742	86.04539315601968
526	2018-03-29T16:07:20	22.2571	-156.3853	FK180310-2	147.7630336693207	0.41391251722847	0.0153675998577562	2.466945413409955																	2.466945413409955	86.07630013419954
527	2018-03-29T16:10:20	22.2569	-156.3847	FK180310-2	147.40094316046412	0.4136303443528061	0.0153405675039119	2.4552263010302013																	2.4552263010302013	86.14200120364549
528	2018-03-29T16:13:20	22.2571	-156.3833	FK180310-2	150.19328808413718	0.41959609972450895	0.0159179460281856	2.6079789902899546																	2.6079789902899546	86.28794202159992
529	2018-03-29T16:16:21	22.2574	-156.3828	FK180310-2	150.9859297811515	0.4198832004323471	0.015946057606893	2.636713173576476																	2.636713173576476	86.34933157340973
530	2018-03-29T16:19:21	22.2578	-156.3825	FK180310-2	149.61832405458392	0.421030195884	0.0160586872316821	2.626628505059029																	2.626628505059029	86.40353373154397
531	2018-03-29T16:22:21	22.25800000000001	-156.3819	FK180310-2	151.04508567931558	0.421030195884	0.0160586872316821	2.6470482552435506																	2.6470482552435506	86.46923442711946
532	2018-03-29T16:25:21	22.2583	-156.3814	FK180310-2	149.6377085584001	0.4207442869034079	0.0160305393756827	2.6171120769922283																	2.6171120769922283	86.53062370105923
533	2018-03-29T16:28:22	22.2584	-156.3813	FK180310-2	150.21167462388743	0.4207442869034079	0.0160305393756827	2.632134874884016																	2.632134874884016	86.54579113306768
534	2018-03-29T16:31:22	22.2581	-156.3811	FK180310-2	149.1435530801679	0.41959609972450895	0.0159179460281856	2.6022634275980225																	2.6022634275980225	86.58503115620267
535	2018-03-29T16:34:22	22.2578	-156.3808	FK180310-2	148.43896103388522	0.41930968274539204	0.0158899013970448	2.5762791025830665																	2.5762791025830665	86.63053351221006
536	2018-03-29T16:37:22	22.2576	-156.3806	FK180310-2	150.96233129975747	0.42017098650109	0.0159742362929829	2.6357741632338687																	2.6357741632338687	86.66086844120754
537	2018-03-29T16:40:23	22.2575	-156.3806	FK180310-2	149.96384448989195	0.41959609972450895	0.0159179460281856	2.60802865204575																	2.60802865204575	86.67200015117676
538	2018-03-29T16:43:23	22.2575	-156.3806	FK180310-2	148.1909937257997	0.42131678738063	0.0160869022816644	2.5977231945872084																	2.5977231945872084	86.67200015117676
539	2018-03-29T16:46:23	22.2574	-156.3807	FK180310-2	146.67047523454053	0.420315022657268	0.01598834742331355	2.570008451014814																	2.570008451014814	86.68716762817165
540	2018-03-29T16:49:23	22.2574	-156.3808	FK180310-2	146.57678837459812	0.421891974861681	0.0161435361659798	2.574413877938107																	2.574413877938107	86.69746993215506
541	2018-03-29T16:52:24	22.2574	-156.3809	FK180310-2	149.55835039402504	0.42217943348842896	0.0161719912196093	2.6352206468335613																	2.6352206468335613	86.70777223613848
542	2018-03-29T16:55:24	22.2574	-156.3809	FK180310-2	147.29606559155152	0.4207442869034079	0.0160305393756827	2.5917284622222017																	2.5917284622222017	86.70777223613848
543	2018-03-29T16:58:24	22.2575	-156.381	FK180310-2	149.00777638026145	0.423916423984574	0.0163442458700983	2.65542994285197																	2.65542994285197	86.72293971313337
544	2018-03-29T17:01:24	22.2574	-156.381	FK180310-2	146.8621763661396	0.4230459332169911	0.0162577645934162	2.5964512270212348																	2.5964512270212348	86.73407142310256
545	2018-03-29T17:04:25	22.2558	-156.3789	FK180310-2	147.67688888838236	0.42275641102600997	0.0162291052709792	2.6139740104876887																	2.6139740104876887	87.01430238061779
546	2018-03-29T17:07:25	22.2553	-156.3734	FK180310-2	145.89187137573916	0.4224675783304989	0.0162005142005575	2.572236277441676																	2.572236277441676	87.58366359995821
547	2018-03-29T17:10:25	22.256	-156.3667	FK180310-2	146.18130368679172	0.42362594680479204	0.0163153343672749	2.585418613848351																	2.585418613848351	88.27831087407158
548	2018-03-29T17:13:25	22.2565	-156.36	FK180310-2	144.92629016054926	0.419023947866702	0.0158619235540355	2.4866455243401417																	2.4866455243401417	88.9708112657774
549	2018-03-29T17:16:26	22.256999999999998	-156.3529	FK180310-2	145.03489631613874	0.418163222026139	0.0157780813589962	2.492013401851529																	2.492013401851529	89.70439276456659
550	2018-03-29T17:19:26	22.2577	-156.3464	FK180310-2	145.75939969173803	0.4274122741477111	0.0166942306093561	2.650805855097361																	2.650805855097361	90.37856110651323
551	2018-03-29T17:22:26	22.25800000000001	-156.3388	FK180310-2	151.8435229613026	0.441742972571983	0.0181768768428067	2.994384618320149																	2.994384618320149	91.16224554877552
552	2018-03-29T17:25:26	22.2582	-156.3309	FK180310-2	146.93201936513626	0.440834223367367	0.018080554910661	2.8927492519074454																	2.8927492519074454	91.97642794199881
553	2018-03-29T17:28:27	22.2585	-156.3231	FK180310-2	146.07027612182492	0.44022861406846897	0.0180165457871619	2.8614916531818366																	2.8614916531818366	92.7806958216392
554	2018-03-29T17:34:45	22.259	-156.3092	FK180310-2	146.1056745539073	0.43901798959705896	0.0178890117178702	2.8348652130581256																	2.8348652130581256	94.21378351282505
555	2018-03-29T17:37:45	22.2594	-156.3015	FK180310-2	147.46865543756175	0.44757233075165204	0.0188021473802883	2.978527618251114																	2.978527618251114	95.00829940377398
556	2018-03-29T17:40:46	22.2598	-156.2938	FK180310-2	144.9808852520109	0.44973961163882503	0.0190380162647674	2.9791343951055524																	2.9791343951055524	95.80281303155188
557	2018-03-29T17:46:46	22.2605	-156.2781	FK180310-2	144.43868679827415	0.44418948741425	0.0184376835227225	2.878446271359939																	2.878446271359939	97.422118895556
558	2018-03-29T17:49:46	22.2607	-156.2704	FK180310-2	143.52988833113898	0.43932088741426	0.0179208517635481	2.7768800321459257																	2.7768800321459257	98.21569052703327
559	2018-03-29T17:52:47	22.2566	-156.2686	FK180310-2	142.97329610360862	0.4348089458049321	0.0174498396259219	2.7023375461289456																	2.7023375461289456	98.70832526451838
560	2018-03-29T17:55:47	22.2558	-156.2755	FK180310-2	142.9017925029774	0.436006710939568	0.0175741511462179	2.719932299337681																	2.719932299337681	99.42474672047548
561	2018-03-29T17:58:47	22.2562	-156.2832	FK180310-2	139.92449244123978	0.4411381127212409	0.0181126741188991	2.7358504053558232																	2.7358504053558232	100.21928071540357
562	2018-03-29T18:01:47	22.2567	-156.2909	FK180310-2	139.57493124311654	0.445416960599956	0.0185694796514513	2.808914419984996																	2.808914419984996	101.01451367402494
563	2018-03-29T18:04:48	22.2573	-156.2987	FK180310-2	141.43400179592874	0.4533356037023335	0.01943319189203315	2.9554589791172994																	2.9554589791172994	101.8208665621542
564	2018-03-29T18:07:48	22.2578	-156.3064	FK180310-2	141.02743141133666	0.45475027858765704	0.0195900605843496	2.9750074423843533																	2.9750074423843533	102.61609330318159
565	2018-03-29T18:10:48	22.2593	-156.3141	FK180310-2	140.74128447093474	0.453807714779099	0.0194854199683124	2.9607971847135186																	2.9607971847135186	103.42674709662847
566	2018-03-29T18:13:48	22.2619	-156.3215	FK180310-2	143.00492873015784	0.4484997981585421	0.0189028870319391	2.9173617033820243																	2.9173617033820243	104.24219097415674
567	2018-03-29T18:16:49	22.2644	-156.3289	FK180310-2	141.29452954520076	0.444496677310642	0.0184706052739957	2.825960798729312																	2.825960798729312	105.05373757036296
568	2018-03-29T18:19:49	22.267	-156.3363	FK180310-2	140.49725132809638	0.440834223367367	0.018080554910661	2.7625845827113062																	2.7625845827113062	105.86915547728071
569	2018-03-29T18:22:49	22.2698	-156.3437	FK180310-2	137.83905042768546	0.44664667344498404	0.0187020554725969	2.7892464727104045																	2.7892464727104045	106.69272499668017
570	2018-03-29T18:28:50	22.2759	-156.3585	FK180310-2	135.21316684764452	0.44664667344498404	0.0187020554725969	2.750376161176236																	2.750376161176236	108.361679580868
571	2018-03-29T18:31:50	22.279	-156.3659	FK180310-2	133.2529647586083	0.4506731623255689	0.0191400687478896	2.7605366568735974																	2.7605366568735974	109.19841401777916
572	2018-03-29T18:34:50	22.2821	-156.3735	FK180310-2	136.04152291703778	0.450361853318601	0.0191059725905235	2.8317761976851763																	2.8317761976851763	110.05394278055005
573	2018-03-29T18:37:50	22.2853	-156.3813	FK180310-2	137.46314481497132	0.437208917789419	0.0176994301912606	2.65778365994435																	2.65778365994435	110.93279802846294
574	2018-03-29T18:46:51	22.2957	-156.4067	FK180310-2	135.1039309063137	0.43331825729665296	0.017295909223034	2.536445858137084																	2.536445858137084	113.79367014307205
575	2018-03-29T18:49:51	22.299	-156.4148	FK180310-2	138.03251785921216	0.4346595753829095	0.01743439332416835	2.616682762025188																	2.616682762025188	114.70521477036993
576	2018-03-29T18:52:52	22.3023	-156.4228	FK180310-2	134.39079353217844	0.4345102049608871	0.0174189470224148	2.543118078698804																	2.543118078698804	115.60732516487812
577	2018-03-29T18:55:52	22.3055	-156.4307	FK180310-2	135.6026822106044	0.43361727821545504	0.0173266622793485	2.557120400451064																	2.557120400451064	116.49549883307148
578	2018-03-29T19:01:52	22.3137	-156.445	FK180310-2	137.03151206909723	0.438715813129307	0.017857247499082	2.6367432770014694																	2.6367432770014694	118.22812380182287
579	2018-03-29T19:04:53	22.31900000000001	-156.4484	FK180310-2	137.14686776779124	0.44022861406846897	0.0180165457871619	2.665477693127693																	2.665477693127693	118.91417672828152
580	2018-03-29T19:07:53	22.3233	-156.4513	FK180310-2	136.2345514735249	0.443265519691239	0.0183389554223503	2.7158244940783884																	2.7158244940783884	119.47835666304327
581	2018-03-29T19:10:53	22.3267	-156.4536	FK180310-2	139.8068517036775	0.4491203301601209	0.0189703832288113	2.8949444849276538																	2.8949444849276538	119.92482965707028
582	2018-03-29T19:13:53	22.3297	-156.4557	FK180310-2	140.6365561797767	0.45475027858765704	0.0195900605843496	2.999987360887304																	2.999987360887304	120.32267723034178
583	2018-03-29T19:16:54	22.3324	-156.4576	FK180310-2	140.48410513338504	0.456323904667957	0.019765435566722	3.0175366291611057																	3.0175366291611057	120.6812985762994
584	2018-03-29T19:19:54	22.3359	-156.4599	FK180310-2	141.32470094362938	0.456323904667957	0.019765435566722	3.046613326830799																	3.046613326830799	121.1372381655413
585	2018-03-29T19:22:54	22.3382	-156.4651	FK180310-2	138.8988315266945	0.45600869181457104	0.0197302503629286	2.9628873720200435																	2.9628873720200435	121.73071917026708
586	2018-03-29T19:25:54	22.3379	-156.4713	FK180310-2	140.88974588520034	0.455380516352979	0.0196601311358835	2.9942137976613346																	2.9942137976613346	122.36996631684606
587	2018-03-29T19:28:55	22.3378	-156.4774	FK180310-2	139.10323858116223	0.45600869181457104	0.0197302503629286	2.9694832740148813																	2.9694832740148813	122.9981437445462
588	2018-03-29T19:31:55	22.3376	-156.4834	FK180310-2	140.5647109265021	0.45917747014695204	0.020085925467656997	3.048591898633268																	3.048591898633268	123.61632785488621
589	2018-03-29T19:34:55	22.3371	-156.491	FK180310-2	140.1805514767274	0.4598174920808929	0.0201581508430025	3.0392612488579576																	3.0392612488579576	124.40083196056715
590	2018-03-29T19:37:55	22.3366	-156.4989	FK180310-2	140.8146378893271	0.462054817025856	0.0204122498306485	3.0824102655305183																	3.0824102655305183	125.21615331381027
591	2018-03-29T19:40:55	22.3362	-156.5063	FK180310-2	141.755274016152	0.4594970996074861	0.020121995102983996	3.0669525905543003																	3.0669525905543003	125.97939282172464
592	2018-03-29T19:46:56	22.3374	-156.5139	FK180310-2	142.37113421882663	0.46141400727564297	0.0203392196722711	3.1189723057134064																	3.1189723057134064	126.77324255774437
593	2018-03-29T19:49:56	22.3372	-156.5142	FK180310-2	141.90121266572768	0.46141400727564297	0.0203392196722711	3.111156893258168																	3.111156893258168	126.81131886504092
594	2018-03-29T19:52:56	22.3372	-156.5138	FK180310-2	139.0326290038528	0.46077372535092803	0.0202665692296346	3.0339039714438463																	3.0339039714438463	126.85250455141188
595	2018-03-29T19:55:57	22.3374	-156.5134	FK180310-2	135.4703551541662	0.46141400727564297	0.0203392196722711	2.971793543919096																	2.971793543919096	126.89932247742891
596	2018-03-29T19:58:57	22.3376	-156.5133	FK180310-2	137.675454150022	0.46173433894996596	0.0203756872642525	3.0130579858137194																	3.0130579858137194	126.92385155627042
597	2018-03-29T20:01:57	22.3377	-156.5131	FK180310-2	140.21822705254291	0.461093484651872	0.0203028511452315	3.073339258773335																	3.073339258773335	126.9472604738066
598	2018-03-29T20:07:58	22.3375	-156.5121	FK180310-2	132.7638111207661	0.46366301207851796	0.020596051492180998	2.9353170071448766																	2.9353170071448766	127.05260385901389
599	2018-03-29T20:10:58	22.3375	-156.5118	FK180310-2	132.65810576424758	0.46560036346816397	0.0208188289722582	2.9613003931121766																	2.9613003931121766	127.08349305733849
600	2018-03-29T20:13:58	22.3376	-156.5116	FK180310-2	134.7023356945312	0.46625077094169803	0.0208938467479524	3.01236103904123																	3.01236103904123	127.10690198786853
601	2018-03-29T20:16:58	22.3376	-156.5114	FK180310-2	135.0291902692727	0.46788015103890396	0.0210827472085256	3.04041906167189																	3.04041906167189	127.12749477198057
602	2018-03-29T20:19:59	22.3376	-156.511	FK180310-2	135.10841303872778	0.4672263327342029	0.0210069222764876	3.0345470813284217																	3.0345470813284217	127.16868034021056
603	2018-03-29T20:22:59	22.3374	-156.5105	FK180310-2	137.1906165755457	0.467552852156329	0.0210447895445249	3.0910678920975365																	3.0910678920975365	127.2247700532027
604	2018-03-29T20:25:59	22.3374	-156.5101	FK180310-2	135.6526269244496	0.47016429169039203	0.0213494063862907	3.0917369169713096																	3.0917369169713096	127.26595568050487
605	2018-03-29T20:28:59	22.3374	-156.5098	FK180310-2	134.21973314191678	0.469185089682389	0.0212348570516482	3.0480596723034044																	3.0480596723034044	127.29684490097858
606	2018-03-29T20:32:00	22.3375	-156.5097	FK180310-2	136.19472950354717	0.47016429169039203	0.0213494063862907	3.1133521980016585																	3.1133521980016585	127.31200837301922
607	2018-03-29T20:35:00	22.3376	-156.5095	FK180310-2	135.78031006457678	0.469185089682389	0.0212348570516482	3.1049838966869108																	3.1049838966869108	127.33541730354929
608	2018-03-29T20:38:00	22.3376	-156.5092	FK180310-2	135.35684543733035	0.474774796764315	0.0218936935222624	3.1680259259822185																	3.1680259259822185	127.36630647972177
609	2018-03-29T20:41:00	22.3375	-156.5089	FK180310-2	136.50672864625398	0.473449583084068	0.0217364215759844	3.1705728550537597																	3.1705728550537597	127.39914025586056
610	2018-03-29T20:44:01	22.3375	-156.5085	FK180310-2	137.0226446825901	0.4714730902499221	0.0215030261525291	3.1610921182766045																	3.1610921182766045	127.44032585362673
611	2018-03-29T20:47:01	22.3374	-156.5081	FK180310-2	138.01330042813686	0.472459437555675	0.0216193031450453	3.1928905218258548																	3.1928905218258548	127.4829892998824
612	2018-03-29T20:50:01	22.3374	-156.5076	FK180310-2	136.4403892620557	0.47081770998527295	0.0214260169873753	3.1264121440632016																	3.1264121440632016	127.53447133401015
613	2018-03-29T20:53:01	22.3376	-156.5074	FK180310-2	136.22614028707181	0.4698387491631629	0.0213112378671582	3.0862376630687542																	3.0862376630687542	127.56479827307743
614	2018-03-29T20:56:02	22.3381	-156.5073	FK180310-2	137.59087586349494	0.46788015103890396	0.0210827472085256	3.1060804507199027																	3.1060804507199027	127.62140118360556
615	2018-03-29T20:59:02	22.3388	-156.5073	FK180310-2	135.6253827655731	0.466900590916245	0.0209691451891362	3.0271435820739256																	3.0271435820739256	127.69932315338993
616	2018-03-29T21:02:02	22.3397	-156.5074	FK180310-2	136.26086479213168	0.464306952560606	0.0206699192006992	3.0216096688439364																	3.0216096688439364	127.80003623841041
617	2018-03-29T21:05:02	22.3408	-156.5076	FK180310-2	135.24914592509978	0.46560036346816397	0.0208188289722582	3.014253994144893																	3.014253994144893	127.92420450177185
618	2018-03-29T21:08:03	22.3419	-156.5077	FK180310-2	135.3443141498065	0.46366301207851796	0.020596051492180998	2.9854662601276694																	2.9854662601276694	128.04708542370142
619	2018-03-29T21:11:03	22.3431	-156.5078	FK180310-2	134.28902699783222	0.46366301207851796	0.020596051492180998	2.96813379598733																	2.96813379598733	128.18106215101895
620	2018-03-29T21:14:03	22.3443	-156.50799999999995	FK180310-2	134.89293741831594	0.46560036346816397	0.0208188289722582	3.020888665262951																	3.020888665262951	128.31622050583272
621	2018-03-29T21:17:03	22.3455	-156.5081	FK180310-2	137.25004694183278	0.46788015103890396	0.0210827472085256	3.102134834649595																	3.102134834649595	128.4501972195282
622	2018-03-29T21:20:04	22.3466	-156.5082	FK180310-2	137.38893589991721	0.46853150825865997	0.0211586438748711	3.096738525549087																	3.096738525549087	128.57307811237138
623	2018-03-29T21:23:04	22.3478	-156.5084	FK180310-2	138.62557719287722	0.464306952560606	0.0206699192006992	3.079714898659008																	3.079714898659008	128.70823638841145
624	2018-03-29T21:26:04	22.3497	-156.5089	FK180310-2	135.43749657792694	0.466575624850595	0.020931458067706	3.0534373227614746																	3.0534373227614746	128.9259133769009
625	2018-03-29T21:29:04	22.3532	-156.5104	FK180310-2	135.6177487786727	0.47016429169039203	0.0213494063862907	3.0954323885905763																	3.0954323885905763	129.34501315596987
626	2018-03-29T21:35:05	22.3552	-156.5174	FK180310-2	135.64850446826142	0.4824679086680929	0.0228207211409453	3.287106916116117																	3.287106916116117	130.09928044566038
627	2018-03-29T21:38:05	22.3537	-156.5223	FK180310-2	133.99152134834827	0.48145326362900304	0.0226971245005535	3.2540286050277016																	3.2540286050277016	130.6306588432961
628	2018-03-29T21:41:05	22.3523	-156.5273	FK180310-2	132.76857468713249	0.4824679086680929	0.0228207211409453	3.2386061952715823																	3.2386061952715823	131.16849524836917
629	2018-03-29T21:44:05	22.3505	-156.5299	FK180310-2	133.17746534212569	0.48145326362900304	0.0226971245005535	3.2157439076076866																	3.2157439076076866	131.5028616142242
630	2018-03-29T21:47:06	22.3495	-156.5294	FK180310-2	134.6675174868684	0.47943554037313396	0.022452432604371002	3.216394550430332																	3.216394550430332	131.6255050707749
631	2018-03-29T21:50:06	22.3494	-156.529	FK180310-2	133.84434191426953	0.475105206253084	0.0219330721777164	3.1207166645051854																	3.1207166645051854	131.66816509461916
632	2018-03-29T21:53:06	22.3495	-156.5287	FK180310-2	134.68888775027588	0.47311942834923	0.0216972875832452	3.1019226904221098																	3.1019226904221098	131.7009963901668
633	2018-03-29T21:56:06	22.3495	-156.5285	FK180310-2	134.33829098532706	0.47311942834923	0.0216972875832452	3.0852434936171966																	3.0852434936171966	131.72158741642886
634	2018-03-29T21:59:07	22.3495	-156.5284	FK180310-2	135.5934290384107	0.46788015103890396	0.0210827472085256	3.051518221340614																	3.051518221340614	131.73188292956132
635	2018-03-29T22:02:07	22.3496	-156.5282	FK180310-2	134.4244509429834	0.467552852156329	0.0210447895445249	3.022982351175392																	3.022982351175392	131.75529030073452
636	2018-03-29T22:05:07	22.3496	-156.528	FK180310-2	130.84426867884753	0.466900590916245	0.0209691451891362	2.9481076586489325																	2.9481076586489325	131.77588131222385
637	2018-03-29T22:11:08	22.3497	-156.5277	FK180310-2	136.2797637374397	0.472459437555675	0.0216193031450453	3.1537818193026115																	3.1537818193026115	131.80871256606758
638	2018-03-29T22:14:08	22.3497	-156.5275	FK180310-2	134.10085724900586	0.47411225885095	0.0218149700440607	3.118450119403344																	3.118450119403344	131.82930356278126
639	2018-03-29T22:17:08	22.3498	-156.5273	FK180310-2	134.37642127005242	0.475768393353711	0.0220121117247777	3.155800856182767																	3.155800856182767	131.85271090795868
640	2018-03-29T22:20:08	22.3499	-156.5271	FK180310-2	133.8733726011475	0.47776723930896603	0.0222514115460957	3.187927446530076																	3.187927446530076	131.8761182401383
641	2018-03-29T22:23:08	22.3499	-156.5269	FK180310-2	133.97721268869964	0.47943554037313396	0.022452432604371002	3.2069577088146093																	3.2069577088146093	131.8967092072975
642	2018-03-29T22:26:09	22.3499	-156.5267	FK180310-2	135.5709475901653	0.47943554037313396	0.022452432604371002	3.2572939949459268																	3.2572939949459268	131.91730017445968
643	2018-03-29T22:29:09	22.3499	-156.5264	FK180310-2	135.2399928645201	0.481116658249959	0.0226561216942668	3.26861620380987																	3.26861620380987	131.94818662520288
644	2018-03-29T22:32:09	22.3499	-156.5261	FK180310-2	134.08833127067012	0.480441940434104	0.0225743563598297	3.2477598705884128																	3.2477598705884128	131.97907307594318
645	2018-03-29T22:35:09	22.3499	-156.526	FK180310-2	134.90803325435976	0.48145326362900304	0.0226971245005535	3.263055446289948																	3.263055446289948	131.98936855952422
646	2018-03-29T22:38:10	22.3499	-156.5258	FK180310-2	133.7205674336302	0.48145326362900304	0.0226971245005535	3.2511318954916177																	3.2511318954916177	132.00995952668637
647	2018-03-29T22:41:10	22.3499	-156.5257	FK180310-2	132.82593452386834	0.480779010032392	0.0226151918017855	3.2270040306026018																	3.2270040306026018	132.02025501026742
648	2018-03-29T22:44:10	22.3499	-156.5254	FK180310-2	133.04022198789156	0.480779010032392	0.0226151918017855	3.2197470530390238																	3.2197470530390238	132.05114146101064
649	2018-03-29T22:47:10	22.3499	-156.5252	FK180310-2	133.40284379405293	0.48179067254548497	0.0227382251878962	3.238142291359236																	3.238142291359236	132.07173242816987
650	2018-03-29T22:50:11	22.35	-156.525	FK180310-2	133.06607946413396	0.47910034465026097	0.022412034825365003	3.1872517089541184																	3.1872517089541184	132.0951397473513
651	2018-03-29T22:53:11	22.35	-156.5247	FK180310-2	132.8001068483315	0.481116658249959	0.0226561216942668	3.199262072217301																	3.199262072217301	132.12602617593072
652	2018-03-29T22:56:11	22.3501	-156.5245	FK180310-2	135.03134180212103	0.481116658249959	0.0226561216942668	3.26386313031277																	3.26386313031277	132.1494334821141
653	2018-03-29T22:59:11	22.3502	-156.5242	FK180310-2	133.94608918769072	0.48179067254548497	0.0227382251878962	3.2331456705138097																	3.2331456705138097	132.18226463170342
654	2018-03-29T23:02:12	22.3502	-156.5239	FK180310-2	133.10645339122487	0.47943554037313396	0.022452432604371002	3.218592609238905																	3.218592609238905	132.21315101595496
655	2018-03-29T23:05:12	22.3501	-156.5236	FK180310-2	132.85168430286308	0.48212888691759204	0.0227794239899542	3.215012020595432																	3.215012020595432	132.24598216554705
656	2018-03-29T23:08:12	22.3501	-156.5234	FK180310-2	133.95890355651755	0.4838194268492621	0.0229860671787093	3.2722995562527917																	3.2722995562527917	132.26657310315449
657	2018-03-29T23:11:12	22.35	-156.5231	FK180310-2	134.01906982616646	0.48179067254548497	0.0227382251878962	3.244995388913825																	3.244995388913825	132.29940427359764
658	2018-03-29T23:14:13	22.35	-156.5231	FK180310-2	132.97517036498184	0.48348116733342106	0.0229446370476791	3.2411154561965514																	3.2411154561965514	132.29940427359764
659	2018-03-29T23:17:13	22.3501	-156.523	FK180310-2	132.81765809668855	0.4828070630727	0.0228620725475196	3.2451274879374203																	3.2451274879374203	132.314567113728
660	2018-03-29T23:20:13	22.35	-156.5229	FK180310-2	132.63135771629368	0.4844980267659501	0.0230692346616226	3.251969700533388																	3.251969700533388	132.32972995385836
661	2018-03-29T23:23:13	22.3498	-156.5226	FK180310-2	134.01400197828622	0.4855180413804221	0.0231948507662744	3.2956841812940896																	3.2956841812940896	132.36780399628495
662	2018-03-29T23:26:14	22.3498	-156.5224	FK180310-2	131.0322512600743	0.4844980267659501	0.0230692346616226	3.210080178502411																	3.210080178502411	132.3883949782229
663	2018-03-29T23:29:14	22.3498	-156.5224	FK180310-2	131.4621420473024	0.4855180413804221	0.0231948507662744	3.2379082901513225																	3.2379082901513225	132.3883949782229
664	2018-03-29T23:32:14	22.3498	-156.5224	FK180310-2	131.52045228005554	0.486200985302028	0.0232790242803197	3.250863034106735																	3.250863034106735	132.3883949782229
665	2018-03-29T23:35:14	22.3498	-156.5225	FK180310-2	131.13042596438837	0.4875637038034921	0.0234477637156425	3.2562000592120386																	3.2562000592120386	132.39869046919185
666	2018-03-29T23:38:15	22.3495	-156.5222	FK180310-2	134.15911255640518	0.48927815481229	0.0236610719158218	3.357851643707685																	3.357851643707685	132.44417904977905
667	2018-03-29T23:41:15	22.3494	-156.5219	FK180310-2	131.82403685376795	0.48927815481229	0.0236610719158218	3.31565881876806																	3.31565881876806	132.4770103453267
668	2018-03-29T23:44:15	22.3493	-156.5218	FK180310-2	131.6018671132354	0.490994429079813	0.023875791922282005	3.3229076020120183																	3.3229076020120183	132.4921732205693
669	2018-03-29T23:47:15	22.3492	-156.5217	FK180310-2	131.9696332061946	0.491683027389248	0.0239623516302336	3.340671041882906																	3.340671041882906	132.50733610083006
670	2018-03-29T23:50:16	22.3492	-156.5217	FK180310-2	131.73728411844485	0.492028121544825	0.0240057882118602	3.3306155199047183																	3.3306155199047183	132.50733610083006
671	2018-03-29T23:53:16	22.3492	-156.5218	FK180310-2	130.50951695517298	0.490994429079813	0.023875791922282005	3.2929137929393764																	3.2929137929393764	132.51763163612577
672	2018-03-29T23:56:16	22.3493	-156.52200000000005	FK180310-2	133.07615489352216	0.490649977231486	0.0238326719444568	3.3611445474039807																	3.3611445474039807	132.5410390462947
673	2018-03-30T00:00:02	22.3496	-156.5224	FK180310-2	134.96405564035592	0.492028121544825	0.0240057882118602	3.4175714697137516																	3.4175714697137516	132.59405977213493
674	2018-03-30T00:03:02	22.3498	-156.5228	FK180310-2	133.7494277850911	0.48927815481229	0.0236610719158218	3.3536969826163405																	3.3536969826163405	132.64087447548505
675	2018-03-30T00:06:02	22.35	-156.5233	FK180310-2	135.78354832323362	0.48893383904285	0.0236182034718123	3.403060880161892																	3.403060880161892	132.69695998539243
676	2018-03-30T00:09:02	22.3502	-156.5237	FK180310-2	133.84711183393446	0.488590343259478	0.0235754371187613	3.352027845069196																	3.352027845069196	132.74377458475848
677	2018-03-30T00:12:02	22.3504	-156.5243	FK180310-2	133.563030241761	0.488590343259478	0.0235754371187613	3.34990562692214																	3.34990562692214	132.8094368213892
678	2018-03-30T00:15:03	22.3506	-156.5248	FK180310-2	132.2602111151175	0.48688071996737	0.0233631928327215	3.2857428301766767																	3.2857428301766767	132.8655221278639
679	2018-03-30T00:18:03	22.3506	-156.5253	FK180310-2	131.51903807606777	0.4865404474561629	0.0233210583850454	3.2378585378282723																	3.2378585378282723	132.9169992871854
680	2018-03-30T00:21:03	22.3507	-156.5253	FK180310-2	133.69873059807662	0.484837221274971	0.0231110068993317	3.2933770241043496																	3.2933770241043496	132.9281309971546
681	2018-03-30T00:24:04	22.3507	-156.5248	FK180310-2	129.68790905860507	0.4879058038444241	0.0234902097135973	3.225389759635384																	3.225389759635384	132.97960811953536
682	2018-03-30T00:45:05	22.3523	-156.5293	FK180310-2	128.82163911429086	0.4865404474561629	0.0233210583850454	3.1823064679191213																	3.1823064679191213	133.47595597277942
683	2018-03-30T00:48:05	22.3525	-156.5331	FK180310-2	129.42665177973382	0.484837221274971	0.0231110068993317	3.1758024058004843																	3.1758024058004843	133.86781029542487
684	2018-03-30T00:54:06	22.3539	-156.5401	FK180310-2	128.28447418816202	0.4824679086680929	0.0228207211409453	3.1166528144892687																	3.1166528144892687	134.6051351533766
685	2018-03-30T00:57:06	22.3543	-156.5404	FK180310-2	128.09452391329572	0.47643288970822795	0.0220915114328239	3.0214107603316087																	3.0214107603316087	134.65932514139715
686	2018-03-30T01:00:06	22.3548	-156.5404	FK180310-2	130.54636914309523	0.480441940434104	0.0225743563598297	3.144117522256553																	3.144117522256553	134.7149836912435
687	2018-03-30T01:03:07	22.3548	-156.5402	FK180310-2	130.50413871213016	0.48179067254548497	0.0227382251878962	3.1535361540983486																	3.1535361540983486	134.73557393431454
688	2018-03-30T01:06:07	22.3545	-156.5398	FK180310-2	130.19698924287957	0.478432217139048	0.0223315325290495	3.1087995421506838																	3.1087995421506838	134.78859346648727
689	2018-03-30T01:09:07	22.3543	-156.5396	FK180310-2	128.62854365724814	0.480441940434104	0.0225743563598297	3.0977786822115325																	3.0977786822115325	134.8189187102866
690	2018-03-30T01:12:07	22.3542	-156.5396	FK180310-2	130.69846240695	0.47876588263494996	0.0223717356911265	3.114986282559689																	3.114986282559689	134.8300504202558
691	2018-03-30T01:15:08	22.3541	-156.5396	FK180310-2	129.59257852221668	0.47709847374361997	0.022171270862131002	3.0613967496904304																	3.0613967496904304	134.84118213022498
692	2018-03-30T01:18:08	22.354	-156.5396	FK180310-2	130.55645833998534	0.47876588263494996	0.0223717356911265	3.1219758680574983																	3.1219758680574983	134.85231384019414
693	2018-03-30T01:21:08	22.3538	-156.5396	FK180310-2	130.99352366122153	0.478432217139048	0.0223315325290495	3.130468973375475																	3.130468973375475	134.87457726013255
694	2018-03-30T01:24:08	22.3537	-156.5395	FK180310-2	131.80020796039796	0.48010567356517003	0.0225336181672493	3.1601249212415574																	3.1601249212415574	134.8897399146436
695	2018-03-30T01:27:09	22.3536	-156.5395	FK180310-2	131.4957990543267	0.481116658249959	0.0226561216942668	3.1751255796912283																	3.1751255796912283	134.9008716246128
696	2018-03-30T01:30:09	22.3535	-156.5395	FK180310-2	134.40394380749086	0.48010567356517003	0.0225336181672493	3.2406606081988767																	3.2406606081988767	134.91200333458198
697	2018-03-30T01:33:09	22.3534	-156.5395	FK180310-2	136.0867002267583	0.4838194268492621	0.0229860671787093	3.331075951486504																	3.331075951486504	134.92313504455117
698	2018-03-30T01:36:09	22.3533	-156.5394	FK180310-2	134.9802853364923	0.484837221274971	0.0231110068993317	3.3273710723097785																	3.3273710723097785	134.93829771913047
699	2018-03-30T01:39:10	22.3532	-156.5393	FK180310-2	134.70380431380343	0.487221804770118	0.0234054278628843	3.3533386957104945																	3.3533386957104945	134.95346039872678
700	2018-03-30T01:42:10	22.3531	-156.5393	FK180310-2	134.3027371176595	0.48688071996737	0.0233631928327215	3.3424586931610007																	3.3424586931610007	134.96459210869594
701	2018-03-30T01:45:10	22.3529	-156.5393	FK180310-2	137.91717716866157	0.485177225502148	0.0231528788548675	3.4034673583525388																	3.4034673583525388	134.98685552863435
702	2018-03-30T01:48:10	22.3528	-156.5393	FK180310-2	140.0314956773035	0.48688071996737	0.0233631928327215	3.4630238608769117																	3.4630238608769117	134.99798723860394
703	2018-03-30T01:51:11	22.3528	-156.5392	FK180310-2	142.0502069719531	0.4844980267659501	0.0230692346616226	3.490978887087189																	3.490978887087189	135.00828250792222
704	2018-03-30T01:54:11	22.3527	-156.5391	FK180310-2	139.59770295892164	0.4879058038444241	0.0234902097135973	3.4798436693942403																	3.4798436693942403	135.0234452126033
705	2018-03-30T01:57:11	22.355	-156.5393	FK180310-2	138.56956607156783	0.4875637038034921	0.0234477637156425	3.4684124848471005																	3.4684124848471005	135.28030116707816
706	2018-03-30T02:00:11	22.359	-156.541	FK180310-2	137.39717608760515	0.4923740395020711	0.0240493284844011	3.5107730139404483																	3.5107730139404483	135.75872979598398
707	2018-03-30T02:09:12	22.3727	-156.5519	FK180310-2	133.89356389947693	0.507875298553161	0.0260516293834561	3.6530154651845534																	3.6530154651845534	137.65209235978062
708	2018-03-30T02:12:12	22.3773	-156.5564	FK180310-2	131.82782961143064	0.500757975725206	0.0251201238174513	3.5035542347995623																	3.5035542347995623	138.34257813334298
709	2018-03-30T02:15:13	22.3819	-156.561	FK180310-2	132.820487260438	0.5035944800142129	0.0254888410050279	3.561109057454387																	3.561109057454387	139.04000055281344
710	2018-03-30T02:18:13	22.3866	-156.5655	FK180310-2	131.85598342648998	0.5140196708702229	0.0268725263013281	3.72670110839849																	3.72670110839849	139.7387610058681
711	2018-03-30T02:21:13	22.3912	-156.5701	FK180310-2	131.44128122433304	0.516938307880913	0.027267974260709003	3.773004399751725																	3.773004399751725	140.43616193695794
712	2018-03-30T02:24:13	22.3935	-156.5716	FK180310-2	132.09291461364958	0.514747796780629	0.0269709171340351	3.728548540056058																	3.728548540056058	140.73513651412964
713	2018-03-30T02:27:14	22.3947	-156.5723	FK180310-2	133.15710688023898	0.510394451942373	0.026386254595592004	3.6954141524990254																	3.6954141524990254	140.8869070978245
714	2018-03-30T02:30:14	22.3954	-156.57299999999995	FK180310-2	131.64388415882178	0.510394451942373	0.026386254595592004	3.657853425237089																	3.657853425237089	140.9930311634207
715	2018-03-30T02:33:14	22.3962	-156.5737	FK180310-2	133.10105862565925	0.5107555079074171	0.0264345137245284	3.687375323918569																	3.687375323918569	141.10757803508298
716	2018-03-30T02:36:14	22.3981	-156.5743	FK180310-2	133.850268463355	0.507517267033454	0.0260042942286224	3.6574476701468113																	3.6574476701468113	141.3279109754171
717	2018-03-30T02:39:15	22.4003	-156.5749	FK180310-2	133.90312708832968	0.511843855469792	0.0265799834312373	3.7319822532730793																	3.7319822532730793	141.58047390432628
718	2018-03-30T02:42:15	22.4025	-156.5755	FK180310-2	131.39866422804323	0.50895188398491	0.0261943414961877	3.619856655512879																	3.619856655512879	141.83303659429086
719	2018-03-30T02:45:15	22.4048	-156.5761	FK180310-2	130.90316936218142	0.50895188398491	0.0261943414961877	3.613085793122608																	3.613085793122608	142.0964069844657
720	2018-03-30T02:48:15	22.4076	-156.5767	FK180310-2	129.7591967915564	0.5107555079074171	0.0264345137245284	3.591835149432497																	3.591835149432497	142.4141523841861
721	2018-03-30T02:54:16	22.4198	-156.5778	FK180310-2	131.47340574127875	0.50895188398491	0.0261943414961877	3.609541348887475																	3.609541348887475	143.77693051886962
722	2018-03-30T02:57:16	22.4264	-156.5784	FK180310-2	131.26326132395153	0.506803759913614	0.0259099618357082	3.5810834613879945																	3.5810834613879945	144.5142130108335
723	2018-03-30T03:00:16	22.433000000000003	-156.5789	FK180310-2	130.12613092368542	0.507875298553161	0.0260516293834561	3.597374173298105																	3.597374173298105	145.2507050209439
724	2018-03-30T03:03:17	22.4391	-156.5783	FK180310-2	129.52688191277977	0.512205667167979	0.0266285234317426	3.645290094527171																	3.645290094527171	145.9325398673831
725	2018-03-30T03:06:17	22.4362	-156.5756	FK180310-2	130.0607550690635	0.516938307880913	0.027267974260709003	3.7340085976665214																	3.7340085976665214	146.35843518679155
726	2018-03-30T03:09:17	22.4314	-156.5764	FK180310-2	132.57899668636202	0.516572355039001	0.0272182529465501	3.8201571460521535																	3.8201571460521535	146.89906048208482
727	2018-03-30T03:12:17	22.4267	-156.577	FK180310-2	134.62131034377614	0.523954138088685	0.0282330743660627	3.9827856969139472																	3.9827856969139472	147.42588086174783
728	2018-03-30T03:15:18	22.4221	-156.5776	FK180310-2	135.4933340617199	0.519878133389016	0.0276699225177441	3.9494175608446977																	3.9494175608446977	147.94164813083108
729	2018-03-30T03:18:18	22.4175	-156.5781	FK180310-2	141.9159054830616	0.519141074120211	0.0275686805611098	4.110134556277069																	4.110134556277069	148.45628521921248
730	2018-03-30T03:21:18	22.4165	-156.578	FK180310-2	138.64993093749115	0.520989134928842	0.0278226110017247	4.03961245369754																	4.03961245369754	148.56807695177775
731	2018-03-30T03:27:18	22.4016	-156.576	FK180310-2	138.68653466093812	0.527695665005706	0.0287561495350845	4.181857770000383																	4.181857770000383	150.2394233974655
732	2018-03-30T03:30:19	22.3959	-156.5751	FK180310-2	137.73731514001344	0.5307082813458571	0.0291816602789332	4.20365826175332																	4.20365826175332	150.88065616198946
733	2018-03-30T03:36:19	22.3867	-156.5736	FK180310-2	137.42522555713725	0.526198424172874	0.028546032302087996	4.098687319925282																	4.098687319925282	151.9163450243347
734	2018-03-30T03:39:19	22.381	-156.5726	FK180310-2	137.92062810412355	0.527695665005706	0.0287561495350845	4.136077633188531																	4.136077633188531	152.5591469049817
735	2018-03-30T03:45:20	22.3713	-156.571	FK180310-2	138.39396124543615	0.517670561107695	0.0273677467831299	3.9839392524303996																	3.9839392524303996	153.65141103189075
736	2018-03-30T03:48:20	22.3694	-156.5704	FK180310-2	140.39521000967505	0.516572355039001	0.0272182529465501	4.018134951291263																	4.018134951291263	153.87174730680582
737	2018-03-30T03:51:20	22.3681	-156.5701	FK180310-2	140.1983731413613	0.517670561107695	0.0273677467831299	4.037011102795267																	4.037011102795267	154.01971806091137
738	2018-03-30T03:54:21	22.3673	-156.5702	FK180310-2	138.74684465009	0.519141074120211	0.0275686805611098	3.997024113240764																	3.997024113240764	154.10936474391298
739	2018-03-30T03:57:21	22.3666	-156.5704	FK180310-2	140.3022505658955	0.516572355039001	0.0272182529465501	4.015096056112204																	4.015096056112204	154.18996075823014
740	2018-03-30T04:00:21	22.3661	-156.5708	FK180310-2	141.13688176773056	0.518036950399932	0.0274177995444903	4.0517755578473365																	4.0517755578473365	154.25919532602694
741	2018-03-30T04:03:21	22.3656	-156.5715	FK180310-2	142.80205690370911	0.517305044369498	0.0273178132221393	4.075756418682552																	4.075756418682552	154.35024771223746
742	2018-03-30T04:06:22	22.3652	-156.5722	FK180310-2	153.0609400666733	0.5140196708702229	0.0268725263013281	4.333149300397712																	4.333149300397712	154.43495506667333
743	2018-03-30T04:09:22	22.3649	-156.5729	FK180310-2	147.29274722514634	0.513656483139536	0.0268235032371267	4.145122960782966																	4.145122960782966	154.51437771602906
744	2018-03-30T04:12:22	22.3647	-156.5737	FK180310-2	152.9549050899565	0.5125670749821599	0.0266770941854804	4.2799672596224765																	4.2799672596224765	154.59968900301268
745	2018-03-30T04:15:22	22.3645	-156.5745	FK180310-2	150.2112893523203	0.512205667167979	0.0266285234317426	4.196128721286154																	4.196128721286154	154.6850004041786
746	2018-03-30T04:18:23	22.3642	-156.5753	FK180310-2	151.12058504871754	0.510394451942373	0.026386254595592004	4.2102883231268																	4.2102883231268	154.77386903956526
747	2018-03-30T04:21:23	22.364	-156.5761	FK180310-2	150.75195040453332	0.5107555079074171	0.0264345137245284	4.1955405775561205																	4.1955405775561205	154.85918072618247
748	2018-03-30T04:24:23	22.3639	-156.5769	FK180310-2	148.8978095704194	0.507517267033454	0.0260042942286224	4.078858479543435																	4.078858479543435	154.94228520009437
749	2018-03-30T04:27:23	22.3637	-156.5777	FK180310-2	153.10635657225762	0.508593100938037	0.026146647575899	4.226858168972522																	4.226858168972522	155.02759705797956
750	2018-03-30T04:33:24	22.3629	-156.5797	FK180310-2	153.54411682569915	0.506803759913614	0.0259099618357082	4.194109409505578																	4.194109409505578	155.2519209197317
751	2018-03-30T04:36:24	22.3628	-156.5807	FK180310-2	150.51465344655128	0.505372517954101	0.0257216788577989	4.084479373071206																	4.084479373071206	155.35546628526302
752	2018-03-30T04:39:24	22.3627	-156.5816	FK180310-2	149.37859243505727	0.507875298553161	0.0260516293834561	4.085601904373315																	4.085601904373315	155.44878341539982
753	2018-03-30T04:42:25	22.3626	-156.5823	FK180310-2	149.39033590844392	0.505016492856552	0.0256748651362337	4.056336757641902																	4.056336757641902	155.52169991889645
754	2018-03-30T04:45:25	22.3627	-156.583	FK180310-2	148.90766906831863	0.503240987822493	0.0254426134437822	4.003351836359797																	4.003351836359797	155.5946164223931
755	2018-03-30T04:48:25	22.363000000000003	-156.5838	FK180310-2	146.21272661209468	0.507875298553161	0.0260516293834561	4.000945676920799																	4.000945676920799	155.68348587983166
756	2018-03-30T04:51:25	22.3633	-156.5845	FK180310-2	147.58934354101947	0.5071600881637991	0.0259570718021937	4.045967724558492																	4.045967724558492	155.76290942123666
757	2018-03-30T04:54:25	22.3635	-156.5851	FK180310-2	146.73772303858016	0.506803759913614	0.0259099618357082	3.989325929685097																	3.989325929685097	155.82856619335595
758	2018-03-30T04:57:26	22.3636	-156.5858	FK180310-2	144.25002668802549	0.507517267033454	0.0260042942286224	3.9314824502556367																	3.9314824502556367	155.90148223661203
759	2018-03-30T05:00:26	22.3637	-156.5865	FK180310-2	147.47681307654494	0.508234184758347	0.0260990775357979	4.043591016758168																	4.043591016758168	155.97439822872914
760	2018-03-30T05:03:26	22.3637	-156.5872	FK180310-2	143.56216454242409	0.5051945054053265	0.025698271997016298	3.8848749683731327																	3.8848749683731327	156.04645947497656
761	2018-03-30T05:06:26	22.3636	-156.5881	FK180310-2	143.68201293477338	0.505372517954101	0.0257216788577989	3.8781834306090026																	3.8781834306090026	156.1397760106297
762	2018-03-30T05:09:27	22.3634	-156.5891	FK180310-2	144.29711763020202	0.503240987822493	0.0254426134437822	3.8612597718305217																	3.8612597718305217	156.24510069290517
763	2018-03-30T05:12:27	22.3631	-156.59	FK180310-2	149.91082145913472	0.503948816055223	0.025535178919757005	4.008840732397493																	4.008840732397493	156.3435859449628
764	2018-03-30T05:15:27	22.3628	-156.5909	FK180310-2	145.43036359182716	0.505729392947441	0.0257686043321173	3.9303640703933977																	3.9303640703933977	156.44207138478143
765	2018-03-30T05:18:27	22.3624	-156.5918	FK180310-2	148.43517506530478	0.5071600881637991	0.0259570718021937	4.045343980083037																	4.045343980083037	156.5448664710987
766	2018-03-30T05:21:28	22.362	-156.5928	FK180310-2	147.68625192417954	0.506087119865425	0.0258156418259629	4.006516131738335																	4.006516131738335	156.65702914827102
767	2018-03-30T05:24:28	22.3616	-156.5937	FK180310-2	150.90348240326114	0.507517267033454	0.0260042942286224	4.12058638524691																	4.12058638524691	156.75982471427608
768	2018-03-30T05:27:28	22.3611	-156.5946	FK180310-2	148.95040732778543	0.507875298553161	0.0260516293834561	4.065648278940355																	4.065648278940355	156.86790902656975
769	2018-03-30T05:30:28	22.3604	-156.5954	FK180310-2	147.61040570220732	0.5071600881637991	0.0259570718021937	4.023952832253148																	4.023952832253148	156.98128708299998
770	2018-03-30T05:33:29	22.3596	-156.596	FK180310-2	150.93382588782225	0.503948816055223	0.025535178919757005	4.0867527075918835																	4.0867527075918835	157.08966556800846
771	2018-03-30T05:36:29	22.3589	-156.5966	FK180310-2	148.1830062709287	0.504303997959942	0.0255816274514032	4.001058927312656																	4.001058927312656	157.18910003184212
772	2018-03-30T05:39:29	22.3584	-156.5974	FK180310-2	148.67895081204955	0.504660027747598	0.0256281868640287	4.027658706296744																	4.027658706296744	157.2885023909766
773	2018-03-30T05:42:29	22.3579	-156.5982	FK180310-2	148.88238855759212	0.505729392947441	0.0257686043321173	4.024938738249808																	4.024938738249808	157.38790499504645
774	2018-03-30T05:45:30	22.3573	-156.599	FK180310-2	147.2740349387687	0.506087119865425	0.0258156418259629	3.9892876902705305																	3.9892876902705305	157.49394270481986
775	2018-03-30T05:48:30	22.3569	-156.5999	FK180310-2	147.60696851986853	0.505729392947441	0.0257686043321173	3.9865378234341184																	3.9865378234341184	157.59674108867242
776	2018-03-30T05:51:30	22.3563	-156.6007	FK180310-2	148.74377998751882	0.504660027747598	0.0256281868640287	4.026563244324543																	4.026563244324543	157.70277925764103
777	2018-03-30T05:54:30	22.3557	-156.6016	FK180310-2	145.9885831653795	0.506803759913614	0.0259099618357082	3.9618753192610003																	3.9618753192610003	157.81699809424038
778	2018-03-30T05:57:31	22.3551	-156.6024	FK180310-2	146.7924146025589	0.507517267033454	0.0260042942286224	4.005901913603064																	4.005901913603064	157.9230368142196
779	2018-03-30T06:00:31	22.3546	-156.6033	FK180310-2	147.91779503086076	0.508593100938037	0.026146647575899	4.027846819313464																	4.027846819313464	158.03112483265954
780	2018-03-30T06:03:31	22.354	-156.6042	FK180310-2	146.48914848427506	0.510394451942373	0.026386254595592004	4.0259395101188575																	4.0259395101188575	158.1453445864156
781	2018-03-30T06:06:31	22.3535	-156.6051	FK180310-2	147.16890256957663	0.50895188398491	0.0261943414961877	4.040318220656744																	4.040318220656744	158.2534332319528
782	2018-03-30T06:09:32	22.3529	-156.606	FK180310-2	146.42775948368958	0.509672021561758	0.0262900711703916	4.020808536687989																	4.020808536687989	158.3676535791298
783	2018-03-30T06:12:32	22.3523	-156.6069	FK180310-2	146.2098177564381	0.508234184758347	0.0260990775357979	3.996674089550239																	3.996674089550239	158.4818742499803
784	2018-03-30T06:15:32	22.3517	-156.6078	FK180310-2	153.0164126754737	0.5071600881637991	0.0259570718021937	4.1489343812240245																	4.1489343812240245	158.5960952444961
785	2018-03-30T06:18:32	22.351	-156.6087	FK180310-2	147.84362049809758	0.507517267033454	0.0260042942286224	4.035605244691314																	4.035605244691314	158.7171630364789
786	2018-03-30T06:21:33	22.3505	-156.6095	FK180310-2	146.18156765825128	0.5107555079074171	0.0264345137245284	4.027281496118103																	4.027281496118103	158.8165692650179
787	2018-03-30T06:24:33	22.3498	-156.6104	FK180310-2	147.7336881982726	0.5071600881637991	0.0259570718021937	4.022454260345216																	4.022454260345216	158.93763766768726
788	2018-03-30T06:30:33	22.3486	-156.6122	FK180310-2	148.3264832793022	0.5071600881637991	0.0259570718021937	4.046294896480344																	4.046294896480344	159.1660826773914
789	2018-03-30T06:33:34	22.3475	-156.6127	FK180310-2	146.82785238090676	0.507517267033454	0.0260042942286224	4.006715589132726																	4.006715589132726	159.29891228966454
790	2018-03-30T06:36:34	22.3451	-156.6121	FK180310-2	145.7465803176909	0.511117425777834	0.0264828880566649	4.031316409119467																	4.031316409119467	159.5731222628558
791	2018-03-30T06:39:34	22.3419	-156.6107	FK180310-2	146.8186416584929	0.513292480905953	0.0267745838110555	4.094162686010993																	4.094162686010993	159.95739591870338
792	2018-03-30T06:42:34	22.340999999999998	-156.608	FK180310-2	147.4332299142907	0.514747796780629	0.0269709171340351	4.164086248897016																	4.164086248897016	160.25289258847806
793	2018-03-30T06:45:35	22.3405	-156.6049	FK180310-2	147.48391527096535	0.515843061823579	0.0271191652693273	4.166351981406131																	4.166351981406131	160.5768900396887
794	2018-03-30T06:48:35	22.3415	-156.6013	FK180310-2	146.49461156783315	0.516938307880913	0.027267974260709003	4.1519630653528505																	4.1519630653528505	160.96390571047948
795	2018-03-30T06:51:35	22.3428	-156.5977	FK180310-2	145.51335541663582	0.515843061823579	0.0271191652693273	4.111990969182592																	4.111990969182592	161.36181147263486
796	2018-03-30T06:54:35	22.3437	-156.5957	FK180310-2	145.1698206219514	0.516207273711726	0.0271686500434212	4.124811092127344																	4.124811092127344	161.590809182692
797	2018-03-30T06:57:36	22.3446	-156.596	FK180310-2	147.47060783259124	0.5154794031747479	0.0270697782805791	4.156860573601752																	4.156860573601752	161.69564793444843
798	2018-03-30T07:00:36	22.3451	-156.5968	FK180310-2	145.20157603011822	0.513656483139536	0.0268235032371267	4.080631005544639																	4.080631005544639	161.7950570519945
799	2018-03-30T07:03:36	22.3455	-156.5976	FK180310-2	145.21614931995268	0.5125670749821599	0.0266770941854804	4.0613852937000905																	4.0613852937000905	161.88868874612328
800	2018-03-30T07:06:36	22.3457	-156.5986	FK180310-2	147.8745911249207	0.510394451942373	0.026386254595592004	4.0680023241471215																	4.0680023241471215	161.99402635654135
801	2018-03-30T07:09:36	22.346	-156.5996	FK180310-2	146.6732719938242	0.509672021561758	0.0262900711703916	4.052623365350781																	4.052623365350781	162.1022647461141
802	2018-03-30T07:15:37	22.3464	-156.6019	FK180310-2	144.81991483541225	0.503948816055223	0.025535178919757005	3.886145037289197																	3.886145037289197	162.3432170658113
803	2018-03-30T07:18:37	22.3466	-156.6031	FK180310-2	145.18951557212813	0.500053211548011	0.0250289609405981	3.8226239116124656																	3.8226239116124656	162.46875578515682
804	2018-03-30T07:21:37	22.3468	-156.6043	FK180310-2	145.51725793871162	0.4993500430821071	0.0249382647638688	3.8108799332708485																	3.8108799332708485	162.59429433002452
805	2018-03-30T07:24:38	22.3469	-156.6055	FK180310-2	146.93623197463145	0.500405173538396	0.025074488038348997	3.8641711890219215																	3.8641711890219215	162.71834330620916
806	2018-03-30T07:27:38	22.346999999999998	-156.6067	FK180310-2	145.71136915729662	0.497598440292651	0.0247132044117401	3.7818100645383437																	3.7818100645383437	162.8423921941048
807	2018-03-30T07:30:38	22.3472	-156.6079	FK180310-2	145.06648103108802	0.4972476896913621	0.024668326358462996	3.7555172050488137																	3.7555172050488137	162.96793039002085
808	2018-03-30T07:33:38	22.3473	-156.6092	FK180310-2	144.7181332626933	0.496548692431252	0.0245788906278771	3.723459226125331																	3.723459226125331	163.10223633258738
809	2018-03-30T07:36:39	22.3476	-156.6104	FK180310-2	145.08205280787908	0.494806414484155	0.0243569952206548	3.714563715879634																	3.714563715879634	163.23021811568356
810	2018-03-30T07:39:39	22.3485	-156.611	FK180310-2	146.5978351887851	0.493413977778961	0.0241806064182619	3.731149981621186																	3.731149981621186	163.34791732971308
811	2018-03-30T07:42:39	22.346999999999998	-156.6104	FK180310-2	145.51592901159657	0.494806414484155	0.0243569952206548	3.7178236375509535																	3.7178236375509535	163.52595349636525
812	2018-03-30T07:45:39	22.3427	-156.6076	FK180310-2	143.51333185636645	0.49410978785742105	0.0242686671989587	3.656449197014161																	3.656449197014161	164.08472574878118
813	2018-03-30T07:48:40	22.3374	-156.6041	FK180310-2	146.91024531457543	0.49585030908545896	0.0244898328107447	3.785035870534656																	3.785035870534656	164.77605909638663
814	2018-03-30T07:51:40	22.3322	-156.6003	FK180310-2	142.47121617913686	0.49970200227462797	0.0249835438712211	3.722945706717392																	3.722945706717392	165.47474276839742
815	2018-03-30T07:57:40	22.3229	-156.5903	FK180310-2	146.28815889623698	0.511843855469792	0.0265799834312373	4.014975412740553																	4.014975412740553	166.93489694985522
816	2018-03-30T08:00:41	22.3181	-156.585	FK180310-2	143.69861950913568	0.507517267033454	0.0260042942286224	3.8877807011917187																	3.8877807011917187	167.6986843368914
817	2018-03-30T08:06:41	22.3085	-156.5744	FK180310-2	142.25807608199014	0.5087724924614735	0.02617049453604335	3.875444154161824																	3.875444154161824	169.2262993454635
818	2018-03-30T08:09:41	22.3039	-156.5691	FK180310-2	145.0893611829193	0.509672021561758	0.0262900711703916	3.945003378432826																	3.945003378432826	169.9747218106291
819	2018-03-30T08:12:42	22.3007	-156.5628	FK180310-2	143.0403061919478	0.5071600881637991	0.0259570718021937	3.85919210396344																	3.85919210396344	170.71490969678567
820	2018-03-30T08:15:42	22.2978	-156.5565	FK180310-2	144.91085035681255	0.5071600881637991	0.0259570718021937	3.909084437118017																	3.909084437118017	171.43963036799815
821	2018-03-30T08:18:42	22.2956	-156.5497	FK180310-2	144.4443478231369	0.50644570074175	0.0258627916067464	3.869294613904457																	3.869294613904457	172.18157292582472
822	2018-03-30T08:21:42	22.2936	-156.543	FK180310-2	142.62083866087872	0.50644570074175	0.0258627916067464	3.8216031029072144																	3.8216031029072144	172.9066685796086
823	2018-03-30T08:24:43	22.2919	-156.537	FK180310-2	143.7540748438675	0.5021737097202129	0.025303765446076	3.7836929348844897																	3.7836929348844897	173.5529759570411
824	2018-03-30T08:27:43	22.2905	-156.5324	FK180310-2	145.82520682143195	0.498998922078425	0.0248930934884562	3.774135082721128																	3.774135082721128	174.05174013420242
825	2018-03-30T08:30:43	22.2897	-156.5294	FK180310-2	143.01267611733138	0.49410978785742105	0.0242686671989587	3.6295999992734123																	3.6295999992734123	174.37331380962956
826	2018-03-30T08:36:44	22.2905	-156.5271	FK180310-2	143.3081914040001	0.48962153573774203	0.0237039271732497	3.5612370444003725																	3.5612370444003725	174.6263968670785
827	2018-03-30T08:39:44	22.2923	-156.5288	FK180310-2	142.48931302138698	0.4875637038034921	0.0234477637156425	3.495808896596924																	3.495808896596924	174.8924932207685
828	2018-03-30T08:42:44	22.2935	-156.5303	FK180310-2	143.0685743504153	0.4875637038034921	0.0234477637156425	3.516538100855471																	3.516538100855471	175.09672976630134
829	2018-03-30T08:45:44	22.2944	-156.5314	FK180310-2	143.45414275948502	0.48893383904285	0.0236182034718123	3.5289143317325697																	3.5289143317325697	175.2479681070983
830	2018-03-30T08:51:45	22.2957	-156.5335	FK180310-2	145.64418568067973	0.486200985302028	0.0232790242803197	3.5519667227721223																	3.5519667227721223	175.50820465341098
831	2018-03-30T08:54:45	22.2963	-156.5345	FK180310-2	142.82759292857358	0.4858596708473521	0.023236922872165	3.477168731003552																	3.477168731003552	175.63095981103962
832	2018-03-30T08:57:45	22.2968	-156.5357	FK180310-2	143.4265204317781	0.485177225502148	0.0231528788548675	3.4712560470868032																	3.4712560470868032	175.76650727652077
833	2018-03-30T09:00:45	22.2972	-156.5369	FK180310-2	146.95646163586554	0.4838194268492621	0.0229860671787093	3.5515613067072547																	3.5515613067072547	175.89787615527752
834	2018-03-30T09:03:46	22.2975	-156.5382	FK180310-2	145.72457428417118	0.48415849385126203	0.0230275962108962	3.5265526098950897																	3.5265526098950897	176.0358697139801
835	2018-03-30T09:06:46	22.2978	-156.5394	FK180310-2	145.30889467575443	0.48415849385126203	0.0230275962108962	3.5075587062688585																	3.5075587062688585	176.1638940687485
836	2018-03-30T09:09:46	22.2981	-156.5407	FK180310-2	145.37391790541162	0.48415849385126203	0.0230275962108962	3.5107396564158835																	3.5107396564158835	176.3018870695634
837	2018-03-30T09:12:46	22.2984	-156.5419	FK180310-2	144.77254313278382	0.4831437133807151	0.0229033055822731	3.480576228481267																	3.480576228481267	176.42991091195034
838	2018-03-30T09:15:47	22.299	-156.5431	FK180310-2	144.33494068036612	0.4831437133807151	0.0229033055822731	3.4479022975376163																	3.4479022975376163	176.57039475417625
839	2018-03-30T09:18:47	22.2999	-156.5442	FK180310-2	143.5794915567901	0.48145326362900304	0.0226971245005535	3.4292052995993587																	3.4292052995993587	176.72162975422995
840	2018-03-30T09:21:47	22.3009	-156.5455	FK180310-2	144.74808710687162	0.4828070630727	0.0228620725475196	3.461581084113788																	3.461581084113788	176.89574954493202
841	2018-03-30T09:24:47	22.3015	-156.5466	FK180310-2	144.92881929465548	0.481116658249959	0.0226561216942668	3.449743899801408																	3.449743899801408	177.0272620164876
842	2018-03-30T09:27:48	22.302	-156.5477	FK180310-2	144.50771121540348	0.48010567356517003	0.0225336181672493	3.4382632027621165																	3.4382632027621165	177.1534854868609
843	2018-03-30T09:30:48	22.3027	-156.548	FK180310-2	145.13906544218668	0.47943554037313396	0.022452432604371002	3.4372586287403397																	3.4372586287403397	177.23730944933266
844	2018-03-30T09:33:48	22.3026	-156.5473	FK180310-2	144.71014177838262	0.48010567356517003	0.0225336181672493	3.4435216230496484																	3.4435216230496484	177.31025659605274
845	2018-03-30T09:36:48	22.3026	-156.5464	FK180310-2	145.31098784273382	0.48010567356517003	0.0225336181672493	3.452399224549188																	3.452399224549188	177.40294736705974
846	2018-03-30T09:39:49	22.3025	-156.5459	FK180310-2	145.3344269185391	0.47943554037313396	0.022452432604371002	3.4391813349196205																	3.4391813349196205	177.45563169858434
847	2018-03-30T09:42:49	22.3024	-156.5456	FK180310-2	146.15045399479982	0.4767652849823429	0.0221313436042074	3.412433772674302																	3.412433772674302	177.48847278427237
848	2018-03-30T09:45:49	22.3024	-156.5453	FK180310-2	145.46341106968848	0.476101174735823	0.0220517730657292	3.380290744258636																	3.380290744258636	177.51936975218064
849	2018-03-30T09:48:49	22.3024	-156.5451	FK180310-2	146.11251447837375	0.473780525957499	0.0217756489885863	3.3476172253775283																	3.3476172253775283	177.53996773078617
850	2018-03-30T09:51:49	22.3024	-156.5448	FK180310-2	145.86600209705225	0.473449583084068	0.0217364215759844	3.35424740947295																	3.35424740947295	177.57086469869148
851	2018-03-30T09:54:50	22.3024	-156.5445	FK180310-2	147.9271615001281	0.472459437555675	0.0216193031450453	3.3782093159397117																	3.3782093159397117	177.60176166659974
852	2018-03-30T09:57:50	22.3024	-156.5442	FK180310-2	144.87628116318075	0.47180108907008794	0.0215416927724259	3.296179257851893																	3.296179257851893	177.632658634508
853	2018-03-30T10:03:50	22.3024	-156.5436	FK180310-2	151.1932849289177	0.469513051021363	0.0212731001451569	3.3958747827631792																	3.3958747827631792	177.69445257032157
854	2018-03-30T10:06:51	22.3024	-156.5433	FK180310-2	147.70959225754524	0.469185089682389	0.0212348570516482	3.3240700095804687																	3.3240700095804687	177.72534953822986
855	2018-03-30T10:09:51	22.3025	-156.543	FK180310-2	146.12611240824424	0.46788015103890396	0.0210827472085256	3.2641418032616643																	3.2641418032616643	177.75819062391793
856	2018-03-30T10:12:51	22.3025	-156.5426	FK180310-2	146.2563770706244	0.46495305018931704	0.0207441680799218	3.2355180113045545																	3.2355180113045545	177.79938655163681
857	2018-03-30T10:15:51	22.3027	-156.5426	FK180310-2	146.58448138144317	0.4672263327342029	0.0210069222764876	3.252267635716294																	3.252267635716294	177.82164997157554
858	2018-03-30T10:21:52	22.303	-156.5426	FK180310-2	146.06513654034597	0.46366301207851796	0.020596051492180998	3.1976814571562517																	3.1976814571562517	177.8550451014831
859	2018-03-30T10:24:52	22.3031	-156.5425	FK180310-2	146.2638760247184	0.4626980701199339	0.0204856370160164	3.189885091270599																	3.189885091270599	177.87021029717377
860	2018-03-30T10:27:52	22.3033	-156.5425	FK180310-2	147.76108425238112	0.46398459847734397	0.0206329413151268	3.235673098471735																	3.235673098471735	177.89247371711215
861	2018-03-30T10:30:53	22.3034	-156.5424	FK180310-2	147.17143934261034	0.46398459847734397	0.0206329413151268	3.2350159775015963																	3.2350159775015963	177.90763889778088
862	2018-03-30T10:33:53	22.3036	-156.5423	FK180310-2	146.98528613529032	0.462054817025856	0.0204122498306485	3.1858959972549057																	3.1858959972549057	177.9321690298098
863	2018-03-30T10:36:53	22.3037	-156.5421	FK180310-2	145.63445561662266	0.4598174920808929	0.0201581508430025	3.1275375322348733																	3.1275375322348733	177.95558236139337
864	2018-03-30T10:39:53	22.3039	-156.542	FK180310-2	145.32368633426927	0.458540493000392	0.0200140436913349	3.097019076534787																	3.097019076534787	177.98011248413638
865	2018-03-30T10:45:54	22.3043	-156.5416	FK180310-2	145.2759385185409	0.45885860188218197	0.0200499417319638	3.0919855719510765																	3.0919855719510765	178.04077305658922
866	2018-03-30T10:48:54	22.3045	-156.5414	FK180310-2	145.75173065563584	0.4566398699909829	0.0198007047639102	3.0683221684973194																	3.0683221684973194	178.07110331276843
867	2018-03-30T10:51:54	22.3047	-156.5412	FK180310-2	145.8130246512699	0.453807714779099	0.0194854199683124	3.0461052203416985																	3.0461052203416985	178.10143354891937
868	2018-03-30T10:54:54	22.3049	-156.541	FK180310-2	146.77427590910068	0.455065967762004	0.0196251074526677	3.071232822137921																	3.071232822137921	178.13176376503998
869	2018-03-30T10:57:55	22.3052	-156.5408	FK180310-2	146.6939075012135	0.453493362834832	0.0194506103306101	3.0465325660854035																	3.0465325660854035	178.17100016810247
870	2018-03-30T11:00:55	22.3052	-156.5408	FK180310-2	146.68562150250057	0.453493362834832	0.0194506103306101	3.0440384000894527																	3.0440384000894527	178.17100016810247
871	2018-03-30T11:03:55	22.305	-156.5431	FK180310-2	148.58264853263148	0.452863077709812	0.0193810195401295	3.0859800973563623																	3.0859800973563623	178.40891630286598
872	2018-03-30T11:06:55	22.3056	-156.5476	FK180310-2	145.93150451693305	0.4506731623255689	0.0191400687478896	3.017788829700056																	3.017788829700056	178.87714926907418
873	2018-03-30T11:09:56	22.3057	-156.5525	FK180310-2	149.08647248959326	0.45160903436010397	0.0192428362306439	3.0653349198735005																	3.0653349198735005	179.38191076353937
874	2018-03-30T11:12:56	22.3057	-156.5575	FK180310-2	147.66507970164704	0.4512963329096761	0.0192084986933223	3.0297602898021285																	3.0297602898021285	179.896848062328
875	2018-03-30T11:15:56	22.3066	-156.5625	FK180310-2	149.16415694407272	0.4519224822850021	0.0192772557378283	3.0778018964798566																	3.0778018964798566	180.42143916524108
876	2018-03-30T11:18:56	22.3072	-156.5678	FK180310-2	149.91462743301574	0.452549060465297	0.0193463483930519	3.1067263400344243																	3.1067263400344243	180.97133921861118
877	2018-03-30T11:21:57	22.3077	-156.5741	FK180310-2	148.6184309008112	0.4519224822850021	0.0192772557378283	3.0583177658746408																	3.0583177658746408	181.62253504907875
878	2018-03-30T11:24:57	22.3082	-156.5814	FK180310-2	148.02481317766564	0.453493362834832	0.0194506103306101	3.081796043491268																	3.081796043491268	182.37638889212963
879	2018-03-30T11:27:57	22.3086	-156.5891	FK180310-2	148.64655623396047	0.454121153884508	0.0195202170407041	3.103284860555658																	3.103284860555658	183.17062612359885
880	2018-03-30T11:30:57	22.309	-156.5969	FK180310-2	148.07984450461402	0.45790469285184004	0.0199425746943044	3.1396141777805124																	3.1396141777805124	183.97514361478162
881	2018-03-30T11:33:57	22.3094	-156.6046	FK180310-2	151.36030109242742	0.456323904667957	0.019765435566722	3.1987520563040035																	3.1987520563040035	184.76937631038075
882	2018-03-30T11:36:58	22.3097	-156.6125	FK180310-2	150.7936213091481	0.45790469285184004	0.0199425746943044	3.2069781468608385																	3.2069781468608385	185.5836399124994
883	2018-03-30T11:39:58	22.3099	-156.6202	FK180310-2	149.4743388899575	0.456955559487396	0.0198360502238447	3.1723516980157744																	3.1723516980157744	186.376932538964
884	2018-03-30T11:42:58	22.3102	-156.6282	FK180310-2	149.6109360968906	0.4544353412253039	0.0195550971799513	3.1444020803205985																	3.1444020803205985	187.2014830987373
885	2018-03-30T11:48:59	22.3107	-156.6444	FK180310-2	151.5391316708169	0.45223579105108497	0.0193117598151162	3.1449378083687294																	3.1449378083687294	188.87075136961212
886	2018-03-30T11:51:59	22.3109	-156.6524	FK180310-2	150.8863525555612	0.452549060465297	0.0193463483930519	3.138481130724582																	3.138481130724582	189.6949217154749
887	2018-03-30T11:54:59	22.3111	-156.6605	FK180310-2	152.14393945074224	0.44973961163882503	0.0190380162647674	3.1041202644909847																	3.1041202644909847	190.5293855250393
888	2018-03-30T11:57:59	22.3112	-156.6685	FK180310-2	150.19227461675698	0.45098437615599496	0.0191742429306529	3.0914060756233077																	3.0914060756233077	191.3533282482859
889	2018-03-30T12:01:00	22.3114	-156.6765	FK180310-2	149.3285279632991	0.45160903436010397	0.0192428362306439	3.0717915945978818																	3.0717915945978818	192.1774956449332
890	2018-03-30T12:04:00	22.3123	-156.6834	FK180310-2	149.49485805767725	0.44664667344498404	0.0187020554725969	2.9993367954995533																	2.9993367954995533	192.89510566562512
891	2018-03-30T12:10:00	22.3138	-156.6838	FK180310-2	146.24721263931062	0.4481899049331261	0.0188692270506336	2.9471610537960418																	2.9471610537960418	193.06708739603593
892	2018-03-30T12:13:01	22.3137	-156.6834	FK180310-2	148.83376651525762	0.4478807497166839	0.0188356472303844	3.0015461690502034																	3.0015461690502034	193.10975759649486
893	2018-03-30T12:16:01	22.3138	-156.6835	FK180310-2	148.68457633051673	0.44726372639941	0.0187687138431327	2.998251766986226																	2.998251766986226	193.1249222562957
894	2018-03-30T12:19:01	22.3138	-156.6833	FK180310-2	148.12891483472168	0.44726372639941	0.0187687138431327	2.983024820669192																	2.983024820669192	193.14551855344573
895	2018-03-30T12:25:02	22.3137	-156.683	FK180310-2	149.2411890798795	0.445416960599956	0.0185694796514513	2.975543024954067																	2.975543024954067	193.17835728708732
896	2018-03-30T12:28:02	22.3138	-156.6831	FK180310-2	150.13517402973113	0.443265519691239	0.0183389554223503	2.9595540944172387																	2.9595540944172387	193.19352194688824
897	2018-03-30T12:31:02	22.3138	-156.6831	FK180310-2	150.5883450225371	0.441742972571983	0.0181768768428067	2.951054679117976																	2.951054679117976	193.19352194688824
898	2018-03-30T12:37:03	22.3137	-156.683	FK180310-2	151.89624900167763	0.441742972571983	0.0181768768428067	2.9603182771020733																	2.9603182771020733	193.20868660668916
899	2018-03-30T12:40:03	22.3137	-156.6829	FK180310-2	151.50651935064553	0.442045780287512	0.0182090563892786	2.955170037133029																	2.955170037133029	193.21898476264067
900	2018-03-30T12:43:03	22.3137	-156.6828	FK180310-2	152.10385333815114	0.4411381127212409	0.0181126741188991	2.976277658401697																	2.976277658401697	193.22928291859228
901	2018-03-30T12:46:03	22.3136	-156.6827	FK180310-2	151.63665270500468	0.443265519691239	0.0183389554223503	2.9839167283090067																	2.9839167283090067	193.2444475834005
902	2018-03-30T12:49:03	22.3135	-156.6826	FK180310-2	151.49026407401095	0.442958996233629	0.0183062026779247	2.9808542304269388																	2.9808542304269388	193.25961225322
903	2018-03-30T12:52:04	22.3135	-156.6825	FK180310-2	151.95490023651746	0.443265519691239	0.0183389554223503	2.993900146191665																	2.993900146191665	193.26991042392467
904	2018-03-30T12:55:04	22.3135	-156.6825	FK180310-2	150.8962054034543	0.442958996233629	0.0183062026779247	2.9763296303008384																	2.9763296303008384	193.26991042392467
905	2018-03-30T12:58:04	22.3134	-156.6824	FK180310-2	150.72793820854082	0.442958996233629	0.0183062026779247	2.9686861387867114																	2.9686861387867114	193.28507509875354
906	2018-03-30T13:01:04	22.3133	-156.6823	FK180310-2	151.73286663576596	0.442045780287512	0.0182090563892786	2.9843991105088468																	2.9843991105088468	193.3002397785917
907	2018-03-30T13:04:05	22.3133	-156.6823	FK180310-2	154.9861840533911	0.441742972571983	0.0181768768428067	3.0351463273419013																	3.0351463273419013	193.3002397785917
908	2018-03-30T13:07:05	22.3132	-156.6821	FK180310-2	151.50999322934862	0.4411381127212409	0.0181126741188991	2.9619617561372413																	2.9619617561372413	193.32365186447862
909	2018-03-30T13:10:05	22.3131	-156.68200000000004	FK180310-2	150.03390427621272	0.4411381127212409	0.0181126741188991	2.9293123621843984																	2.9293123621843984	193.33881655433132
910	2018-03-30T13:13:05	22.313000000000002	-156.6819	FK180310-2	149.96011219639303	0.44053105772428097	0.0180485121941368	2.9190752872880297																	2.9190752872880297	193.35398124919914
911	2018-03-30T13:16:06	22.3129	-156.6817	FK180310-2	149.83222701202538	0.44022861406846897	0.0180165457871619	2.9029156893143284																	2.9029156893143284	193.37739337402127
912	2018-03-30T13:19:06	22.3128	-156.6816	FK180310-2	149.94157913291446	0.44053105772428097	0.0180485121941368	2.9128314916700178																	2.9128314916700178	193.3925580789056
913	2018-03-30T13:22:06	22.3127	-156.6814	FK180310-2	150.20007229181172	0.438715813129307	0.017857247499082	2.899664480340792																	2.899664480340792	193.4159702296845
914	2018-03-30T13:25:06	22.3127	-156.6813	FK180310-2	150.4665903203799	0.4396245083029001	0.0179527678171282	2.9166438157652603																	2.9166438157652603	193.4262684594001
915	2018-03-30T13:28:07	22.3127	-156.6812	FK180310-2	149.59583180391942	0.437509507129744	0.0177308554542083	2.869817979934896																	2.869817979934896	193.43656668911566
916	2018-03-30T13:31:07	22.3127	-156.6811	FK180310-2	152.9937561750987	0.43901798959705896	0.0178890117178702	2.9536778174956555																	2.9536778174956555	193.44686491883132
917	2018-03-30T13:34:07	22.3128	-156.6809	FK180310-2	150.73459307377144	0.43901798959705896	0.0178890117178702	2.9000335052063986																	2.9000335052063986	193.47027706960762
918	2018-03-30T13:37:07	22.3128	-156.6806	FK180310-2	149.64222899233238	0.437509507129744	0.0177308554542083	2.8708539714674988																	2.8708539714674988	193.50117173662574
919	2018-03-30T13:40:08	22.3125	-156.6801	FK180310-2	151.7595090303531	0.4378108140307589	0.0177623557348974	2.9189798938114104																	2.9189798938114104	193.56254416514375
920	2018-03-30T13:43:08	22.3122	-156.6777	FK180310-2	152.83321903267847	0.43630739409467695	0.0176054149555397	2.9114809267664246																	2.9114809267664246	193.81194820940868
921	2018-03-30T13:46:08	22.3123	-156.6737	FK180310-2	149.60038560019984	0.4340635157469445	0.0173727551706733	2.8107031008039396																	2.8107031008039396	194.22402910588985
922	2018-03-30T13:49:08	22.3127	-156.6676	FK180310-2	150.59234978695238	0.43391485592740603	0.0173573823518774	2.822993853440425																	2.822993853440425	194.85379809117282
923	2018-03-30T13:52:09	22.3136	-156.6605	FK180310-2	150.45315205872353	0.4330199484944871	0.0172652294049502	2.802101580090077																	2.802101580090077	195.59180184268158
924	2018-03-30T13:55:09	22.3146	-156.6525	FK180310-2	152.3579821636394	0.43331825729665296	0.017295909223034	2.8577081524714214																	2.8577081524714214	196.42313842291043
925	2018-03-30T13:58:09	22.3156	-156.6443	FK180310-2	150.80683073394545	0.43361727821545504	0.0173266622793485	2.836961369217114																	2.836961369217114	197.27488424756245
926	2018-03-30T14:01:09	22.3167	-156.6362	FK180310-2	151.09619372684813	0.4345102049608871	0.0174189470224148	2.844128655860537																	2.844128655860537	198.11795990547938
927	2018-03-30T14:04:10	22.3179	-156.6279	FK180310-2	151.00078567565194	0.4330199484944871	0.0172652294049502	2.81823227474996																	2.81823227474996	198.98306013769783
928	2018-03-30T14:07:10	22.3191	-156.6197	FK180310-2	149.63538744330694	0.43035399866755797	0.0169922912953167	2.7492641731966194																	2.7492641731966194	199.83798029240543
929	2018-03-30T14:10:10	22.3203	-156.6114	FK180310-2	149.7751173084893	0.4291797580477539	0.0168728696381991	2.727366390119452																	2.727366390119452	200.70306600378242
930	2018-03-30T14:13:10	22.3215	-156.6031	FK180310-2	147.51569464364528	0.4247920226760489	0.0164313951396544	2.6385025366044705																	2.6385025366044705	201.5681444541853
931	2018-03-30T14:16:10	22.3224	-156.59799999999996	FK180310-2	148.44291220067257	0.4247920226760489	0.0164313951396544	2.646258567641196																	2.646258567641196	202.10278994388815
932	2018-03-30T14:19:11	22.3229	-156.5962	FK180310-2	147.60229339657644	0.42362594680479204	0.0163153343672749	2.6117536206675007																	2.6117536206675007	202.2963211325621
933	2018-03-30T14:22:11	22.3231	-156.5962	FK180310-2	145.84805443450966	0.421030195884	0.0160586872316821	2.5375092407882045																	2.5375092407882045	202.31858455250045
934	2018-03-30T14:25:11	22.3232	-156.596	FK180310-2	145.4391652808327	0.41959609972450895	0.0159179460281856	2.4981880772038068																	2.4981880772038068	202.34199535324996
935	2018-03-30T14:28:12	22.3231	-156.5955	FK180310-2	145.75605139396205	0.41873662965888503	0.0158339206249885	2.492545692402594																	2.492545692402594	202.39467225874387
936	2018-03-30T14:31:12	22.323	-156.5953	FK180310-2	145.34585449207827	0.41844958404375204	0.0158059677071339	2.4844611567183645																	2.4844611567183645	202.41808307247453
937	2018-03-30T14:34:12	22.3229	-156.5952	FK180310-2	145.26392749323034	0.419023947866702	0.0158619235540355	2.4838014050192183																	2.4838014050192183	202.43324727133304
938	2018-03-30T14:37:12	22.3228	-156.5952	FK180310-2	143.61076540563073	0.41504206665128296	0.015476011445258998	2.407992780544816																	2.407992780544816	202.44437898130226
939	2018-03-30T14:40:12	22.3228	-156.5951	FK180310-2	144.72043419921982	0.41560517519825896	0.0155302523723597	2.431134629567582																	2.431134629567582	202.45467646585686
940	2018-03-30T14:43:13	22.3226	-156.5948	FK180310-2	148.35758620373258	0.41588773805324303	0.0155574699866205	2.4948765678814797																	2.4948765678814797	202.49275539610088
941	2018-03-30T14:46:13	22.3218	-156.5929	FK180310-2	145.04977841045462	0.41588773805324303	0.0155574699866205	2.435228144684816																	2.435228144684816	202.7077220748702
942	2018-03-30T14:49:13	22.3215	-156.5894	FK180310-2	145.12999371457346	0.415323285265125	0.0155030995766943	2.423004115575192																	2.423004115575192	203.0696808517165
943	2018-03-30T14:52:13	22.3241	-156.5837	FK180310-2	144.9624177208097	0.41391251722847	0.0153675998577562	2.4092505312008607																	2.4092505312008607	203.72411540984237
944	2018-03-30T14:55:14	22.3276	-156.5774	FK180310-2	145.25980336798972	0.4127842703249329	0.0152597458738168	2.3895051303133252																	2.3895051303133252	204.4808472014362
945	2018-03-30T14:58:14	22.3311	-156.5709	FK180310-2	144.033426438657	0.41476151775798903	0.0154489878240566	2.413355132818728																	2.413355132818728	205.25529223898243
946	2018-03-30T15:01:14	22.3347	-156.5644	FK180310-2	145.75215545483897	0.415323285265125	0.0155030995766943	2.443556636207787																	2.443556636207787	206.0353821550748
947	2018-03-30T15:07:15	22.3429	-156.5524	FK180310-2	146.44083816157269	0.41588773805324303	0.0155574699866205	2.457160321185499																	2.457160321185499	207.57154747432648
948	2018-03-30T15:10:15	22.3484	-156.5475	FK180310-2	145.6214684815605	0.41844958404375204	0.0158059677071339	2.4965414915750586																	2.4965414915750586	208.36486774435573
949	2018-03-30T15:13:15	22.3529	-156.5438	FK180310-2	147.71031896627096	0.41959609972450895	0.0159179460281856	2.5481487618032017																	2.5481487618032017	208.9941817474341
950	2018-03-30T15:16:15	22.3545	-156.5413	FK180310-2	147.3129152839061	0.4207442869034079	0.0160305393756827	2.553171844734237																	2.553171844734237	209.3071781246754
951	2018-03-30T15:19:16	22.3553	-156.5391	FK180310-2	146.85906356375426	0.4230459332169911	0.0162577645934162	2.5777593139925163																	2.5777593139925163	209.55054906688252
952	2018-03-30T15:22:16	22.3558	-156.5384	FK180310-2	146.27922164943413	0.42217943348842896	0.0161719912196093	2.568615021423768																	2.568615021423768	209.641605670699
953	2018-03-30T15:25:16	22.3561	-156.5384	FK180310-2	148.1562884882166	0.42217943348842896	0.0161719912196093	2.6010623970118294																	2.6010623970118294	209.67500080060697
954	2018-03-30T15:28:16	22.355999999999998	-156.5382	FK180310-2	147.49498910874132	0.421891974861681	0.0161435361659798	2.581402948425878																	2.581402948425878	209.6984073268094
955	2018-03-30T15:31:17	22.3557	-156.5377	FK180310-2	149.1306479041297	0.4207442869034079	0.0160305393756827	2.5957666064419933																	2.5957666064419933	209.759766376238
956	2018-03-30T15:34:17	22.3555	-156.5373	FK180310-2	149.57034572989173	0.42217943348842896	0.0161719912196093	2.610258119756777																	2.610258119756777	209.8065795456532
957	2018-03-30T15:37:17	22.3552	-156.5371	FK180310-2	149.13398066816262	0.421030195884	0.0160586872316821	2.593099630882893																	2.593099630882893	209.84581205084731
958	2018-03-30T15:40:17	22.3552	-156.5371	FK180310-2	147.3133095732679	0.42131678738063	0.0160869022816644	2.5643555498715704																	2.5643555498715704	209.84581205084731
959	2018-03-30T15:43:18	22.3553	-156.5375	FK180310-2	147.95816667830385	0.421030195884	0.0160586872316821	2.5814665902550957																	2.5814665902550957	209.88847041990388
960	2018-03-30T15:46:18	22.3553	-156.53799999999995	FK180310-2	148.7822358139798	0.421891974861681	0.0161435361659798	2.6066008963595397																	2.6066008963595397	209.93994584283746
961	2018-03-30T15:49:18	22.3553	-156.5385	FK180310-2	149.49555472177272	0.4230459332169911	0.0162577645934162	2.6259745397114163																	2.6259745397114163	209.99142126577976
962	2018-03-30T15:52:18	22.3552	-156.539	FK180310-2	151.77570939234448	0.42217943348842896	0.0161719912196093	2.661590660186116																	2.661590660186116	210.04408658677227
963	2018-03-30T15:55:19	22.3551	-156.5393	FK180310-2	149.7161372818795	0.42131678738063	0.0160869022816644	2.613401522657855																	2.613401522657855	210.07691669370087
964	2018-03-30T15:58:19	22.3547	-156.5394	FK180310-2	149.5784696298012	0.4207442869034079	0.0160305393756827	2.5973835058656047																	2.5973835058656047	210.12261821276425
965	2018-03-30T16:01:19	22.3544	-156.5394	FK180310-2	149.51825255979531	0.4224675783304989	0.0162005142005575	2.6256028260600286																	2.6256028260600286	210.1560133426722
966	2018-03-30T16:04:19	22.354	-156.5393	FK180310-2	148.7014818711611	0.42362594680479204	0.0163153343672749	2.6204093075213484																	2.6204093075213484	210.2017148733877
967	2018-03-30T16:07:20	22.3536	-156.5392	FK180310-2	150.37623965288807	0.424499460262906	0.0164022760913355	2.679435396320271																	2.679435396320271	210.24741641076142
968	2018-03-30T16:10:20	22.3533	-156.5392	FK180310-2	150.3920577511001	0.423916423984574	0.0163442458700983	2.6775717482626558																	2.6775717482626558	210.280811540669
969	2018-03-30T16:13:20	22.3529	-156.5392	FK180310-2	151.0243137337753	0.424499460262906	0.0164022760913355	2.6799277872409486																	2.6799277872409486	210.32533838054573
970	2018-03-30T16:16:20	22.3528	-156.5395	FK180310-2	151.2119618938206	0.42624718815921503	0.0165770135323714	2.722710031010657																	2.722710031010657	210.35816896712663
971	2018-03-30T16:19:21	22.3528	-156.5399	FK180310-2	151.29759298875211	0.425663129414266	0.0165185628433886	2.7051724740973566																	2.7051724740973566	210.399350044397
972	2018-03-30T16:22:21	22.3527	-156.5401	FK180310-2	151.07570036798495	0.42624718815921503	0.0165770135323714	2.7174381926699933																	2.7174381926699933	210.42275699961257
973	2018-03-30T16:25:21	22.3527	-156.5405	FK180310-2	152.31226226127225	0.426828506390404	0.016635489860837002	2.7400059921542987																	2.7400059921542987	210.46393810644108
974	2018-03-30T16:28:21	22.3529	-156.5411	FK180310-2	150.33007041422826	0.425663129414266	0.0165185628433886	2.6792184512850343																	2.6792184512850343	210.52959930045344
975	2018-03-30T16:31:22	22.3531	-156.5415	FK180310-2	150.48856250443706	0.423336146549391	0.0162864923307983	2.661936002000842																	2.661936002000842	210.57641314588668
976	2018-03-30T16:34:22	22.3532	-156.542	FK180310-2	151.76160678437918	0.424499460262906	0.0164022760913355	2.6942265943014814																	2.6942265943014814	210.62907922522282
977	2018-03-30T16:37:22	22.3534	-156.5424	FK180310-2	152.1061065051741	0.425663129414266	0.0165185628433886	2.727300993685092																	2.727300993685092	210.67589299265498
978	2018-03-30T16:40:22	22.3535	-156.5428	FK180310-2	150.01175269823685	0.4274122741477111	0.0166942306093561	2.710860336143325																	2.710860336143325	210.71855187531142
979	2018-03-30T16:43:23	22.3536	-156.5432	FK180310-2	150.98492637925526	0.42770520361048997	0.0167237061939385	2.7358198219692107																	2.7358198219692107	210.76121072943573
980	2018-03-30T16:49:23	22.3539	-156.5439	FK180310-2	151.83014880689785	0.4247920226760489	0.0164313951396544	2.7241319480224657																	2.7241319480224657	210.84063868311267
981	2018-03-30T16:52:23	22.354	-156.5443	FK180310-2	151.9806438638114	0.42624718815921503	0.0165770135323714	2.7366578936198644																	2.7366578936198644	210.88329742310435
982	2018-03-30T16:55:24	22.3542	-156.5446	FK180310-2	151.85914394138024	0.4247920226760489	0.0164313951396544	2.705568640250924																	2.705568640250924	210.9213707103226
983	2018-03-30T16:58:24	22.3543	-156.545	FK180310-2	154.84572482048486	0.42624718815921503	0.0165770135323714	2.77650945816144																	2.77650945816144	210.96402936471569
984	2018-03-30T17:01:24	22.3543	-156.5454	FK180310-2	151.42102051870128	0.42624718815921503	0.0165770135323714	2.7166950797037392																	2.7166950797037392	211.0052099986453
985	2018-03-30T17:04:24	22.3544	-156.5458	FK180310-2	149.71779924348846	0.4271200422948	0.0166648252207127	2.7060621242018694																	2.7060621242018694	211.04786862450808
986	2018-03-30T17:07:24	22.3544	-156.5464	FK180310-2	148.21231692493802	0.4271200422948	0.0166648252207127	2.680771125938456																	2.680771125938456	211.10963953106378
987	2018-03-30T17:10:25	22.3545	-156.5469	FK180310-2	149.6231441552445	0.4271200422948	0.0166648252207127	2.711634544965078																	2.711634544965078	211.16230514095705
988	2018-03-30T17:13:25	22.3546	-156.5473	FK180310-2	147.58336370897962	0.42888344302722997	0.0168428899442839	2.69569277443694																	2.69569277443694	211.20496370975326
989	2018-03-30T17:16:25	22.3546	-156.5478	FK180310-2	146.04367553282054	0.42888344302722997	0.0168428899442839	2.67687644964157																	2.67687644964157	211.25643939132226
990	2018-03-30T17:22:26	22.3531	-156.5452	FK180310-2	145.64337587631888	0.43094385405432106	0.0170524214551994	2.698694955528232																	2.698694955528232	211.5719243595421
991	2018-03-30T17:25:26	22.3533	-156.5401	FK180310-2	146.0041302963481	0.43035399866755797	0.0169922912953167	2.694226534276603																	2.694226534276603	212.09745338102428
992	2018-03-30T17:28:26	22.3537	-156.5345	FK180310-2	149.2900918621639	0.43035399866755797	0.0169922912953167	2.7509690313208925																	2.7509690313208925	212.67570246248096
993	2018-03-30T17:31:26	22.3541	-156.5287	FK180310-2	146.67413188497244	0.4327223501130581	0.0172346226506808	2.7410493775835736																	2.7410493775835736	213.2744812331193
994	2018-03-30T17:34:27	22.3547	-156.5229	FK180310-2	148.4657913101041	0.431534905393671	0.0171128773196877	2.7489515501973183																	2.7489515501973183	213.87532377188103
995	2018-03-30T17:37:27	22.3552	-156.5171	FK180310-2	147.39876135713033	0.431239027408117	0.0170826133507075	2.7318924695028843																	2.7318924695028843	214.47502859650047
996	2018-03-30T17:40:27	22.3559	-156.5112	FK180310-2	148.6136742081094	0.43035399866755797	0.0169922912953167	2.736840158321629																	2.736840158321629	215.08741524398243
997	2018-03-30T17:46:28	22.3572	-156.4996	FK180310-2	144.00664122952668	0.425372142826698	0.0164894418574003	2.582044881692609																	2.582044881692609	216.29037030585616
998	2018-03-30T17:49:28	22.3579	-156.4938	FK180310-2	143.29701557102587	0.42624718815921503	0.0165770135323714	2.583074984178141																	2.583074984178141	216.89253849456531
999	2018-03-30T17:52:28	22.3585	-156.4879	FK180310-2	142.75569879818732	0.4247920226760489	0.0164313951396544	2.5400381316966527																	2.5400381316966527	217.50359698199142
1000	2018-03-30T17:55:28	22.3591	-156.4822	FK180310-2	144.5724072243755	0.424499460262906	0.0164022760913355	2.579122742341981																	2.579122742341981	218.09419086827629
1001	2018-03-30T17:58:29	22.3596	-156.4764	FK180310-2	145.10983373112586	0.4300596295407829	0.0169623452327251	2.6673355509406496																	2.6673355509406496	218.69387691453602
1002	2018-03-30T18:01:29	22.3602	-156.4705	FK180310-2	149.29489256574456	0.43331825729665296	0.017295909223034	2.801058674919855																	2.801058674919855	219.30492803342221
1003	2018-03-30T18:04:29	22.3608	-156.4646	FK180310-2	146.92054012677926	0.43932088741426	0.0179208517635481	2.8598570619801604																	2.8598570619801604	219.9159765515168
1004	2018-03-30T18:10:30	22.3621	-156.4527	FK180310-2	147.57765130460237	0.4448027072773211	0.0185034848479155	2.9636865987206047																	2.9636865987206047	221.14955509754455
1005	2018-03-30T18:13:30	22.3628	-156.4468	FK180310-2	146.3148303963487	0.4491203301601209	0.0189703832288113	3.007735721191371																	3.007735721191371	221.7619119017816
1006	2018-03-30T18:16:30	22.3635	-156.4408	FK180310-2	145.9911705738728	0.4506731623255689	0.0191400687478896	3.0202779042712486																	3.0202779042712486	222.3844778732993
1007	2018-03-30T18:19:30	22.3643	-156.4349	FK180310-2	145.50870535861074	0.4512963329096761	0.0192084986933223	3.0322736896729015																	3.0322736896729015	222.99834422536912
1008	2018-03-30T18:22:31	22.3647	-156.429	FK180310-2	145.16109889583274	0.45475027858765704	0.0195900605843496	3.0767746203284587																	3.0767746203284587	223.6073440619241
1009	2018-03-30T18:25:31	22.3644	-156.4231	FK180310-2	146.10868049000285	0.45885860188218197	0.0200499417319638	3.1497168042723582																	3.1497168042723582	224.21563110867683
1010	2018-03-30T18:28:31	22.364	-156.4173	FK180310-2	143.54765168400004	0.462054817025856	0.0204122498306485	3.142810044609248																	3.142810044609248	224.81436584901584
1011	2018-03-30T18:31:31	22.3637	-156.4115	FK180310-2	144.8720707638837	0.46853150825865997	0.0211586438748711	3.278939239426335																	3.278939239426335	225.41237728413105
1012	2018-03-30T18:34:31	22.3634	-156.4056	FK180310-2	146.0984015513973	0.469513051021363	0.0212731001451569	3.325157287116389																	3.325157287116389	226.0206686857946
1013	2018-03-30T18:37:32	22.3632	-156.3998	FK180310-2	145.89551360488716	0.47081770998527295	0.0214260169873753	3.349805100221096																	3.349805100221096	226.61816422356262
1014	2018-03-30T18:40:32	22.3597	-156.3965	FK180310-2	146.9534188945567	0.468205884458258	0.0211206733583267	3.320343529452068																	3.320343529452068	227.13508531031613
1015	2018-03-30T18:43:32	22.3556	-156.3998	FK180310-2	144.88971434677026	0.46853150825865997	0.0211586438748711	3.2787512626624107																	3.2787512626624107	227.70404834264855
1016	2018-03-30T18:46:32	22.3571	-156.406	FK180310-2	145.8064097907421	0.466900590916245	0.0209691451891362	3.2733006991038343																	3.2733006991038343	228.3638176548121
1017	2018-03-30T18:49:33	22.3612	-156.4099	FK180310-2	143.08310673804584	0.472459437555675	0.0216193031450453	3.312494176668697																	3.312494176668697	228.97168364569958
1018	2018-03-30T18:52:33	22.3641	-156.4091	FK180310-2	144.8159440868838	0.472459437555675	0.0216193031450453	3.3370503204387183																	3.3370503204387183	229.30484284541663
1019	2018-03-30T18:55:33	22.3652	-156.4087	FK180310-2	144.7957106959901	0.474774796764315	0.0218936935222624	3.4042164481881825																	3.4042164481881825	229.43402993298798
1020	2018-03-30T18:58:33	22.365	-156.4072	FK180310-2	144.79731659105838	0.477432457886255	0.0222112934335836	3.4240665612977814																	3.4240665612977814	229.59004203767054
1021	2018-03-30T19:01:34	22.3645	-156.4063	FK180310-2	144.59868702066458	0.47977020751389504	0.0224929769924455	3.4430200855483304																	3.4430200855483304	229.6981244109758
1022	2018-03-30T19:04:34	22.3639	-156.4049	FK180310-2	144.85741857959675	0.47977020751389504	0.0224929769924455	3.4700733926257414																	3.4700733926257414	229.85697050785382
1023	2018-03-30T19:07:34	22.3636	-156.403	FK180310-2	147.14394975624066	0.477432457886255	0.0222112934335836	3.4867915794522766																	3.4867915794522766	230.05539565095742
1024	2018-03-30T19:10:34	22.3627	-156.4011	FK180310-2	146.158133539202	0.47643288970822795	0.0220915114328239	3.4449402955150945																	3.4449402955150945	230.27515630413657
1025	2018-03-30T19:13:35	22.3621	-156.3984	FK180310-2	144.95412464020168	0.473449583084068	0.0217364215759844	3.3705644019833083																	3.3705644019833083	230.56102143565153
1026	2018-03-30T19:16:35	22.3607	-156.39700000000005	FK180310-2	146.06782554259954	0.47411225885095	0.0218149700440607	3.4073926189565307																	3.4073926189565307	230.77329322469782
1027	2018-03-30T19:19:35	22.3579	-156.3966	FK180310-2	144.5004445787801	0.47311942834923	0.0216972875832452	3.351680615346833																	3.351680615346833	231.08768956195968
1028	2018-03-30T19:22:35	22.3558	-156.3985	FK180310-2	144.13531805991585	0.4739463924042245	0.0217953095163235	3.3521387112528327																	3.3521387112528327	231.39249703192246
1029	2018-03-30T19:25:36	22.3549	-156.4026	FK180310-2	144.2375678380791	0.473780525957499	0.0217756489885863	3.3439274242911097																	3.3439274242911097	231.82632199799926
1030	2018-03-30T19:28:36	22.3572	-156.4056	FK180310-2	146.42118629845888	0.474774796764315	0.0218936935222624	3.4261181376878818																	3.4261181376878818	232.22749512821426
1031	2018-03-30T19:31:36	22.3615	-156.406	FK180310-2	143.24838251158354	0.476101174735823	0.0220517730657292	3.3834239178827734																	3.3834239178827734	232.7079267001883
1032	2018-03-30T19:37:37	22.3685	-156.4051	FK180310-2	142.15043661641576	0.480779010032392	0.0226151918017855	3.436743186905576																	3.436743186905576	233.4926350740045
1033	2018-03-30T19:40:37	22.3729	-156.4029	FK180310-2	143.00963916584632	0.47776723930896603	0.0222514115460957	3.412715597100845																	3.412715597100845	234.0322521557289
1034	2018-03-30T19:43:37	22.3777	-156.4051	FK180310-2	143.03786786344003	0.47876588263494996	0.0223717356911265	3.411477137353583																	3.411477137353583	234.6125830208657
1035	2018-03-30T19:46:37	22.3786	-156.4092	FK180310-2	141.64620588395863	0.4838194268492621	0.0229860671787093	3.453026459398416																	3.453026459398416	235.04634074374675
1036	2018-03-30T19:49:38	22.3771	-156.4088	FK180310-2	146.20376478712387	0.4828070630727	0.0228620725475196	3.5594430321657367																	3.5594430321657367	235.21831788937342
1037	2018-03-30T19:52:38	22.3748	-156.4083	FK180310-2	145.7682899978755	0.4858596708473521	0.023236922872165	3.5868099394588286																	3.5868099394588286	235.47946909240932
1038	2018-03-30T19:55:38	22.3722	-156.4126	FK180310-2	144.79001503158787	0.4831437133807151	0.0229033055822731	3.5153621067052154																	3.5153621067052154	236.00832495972327
1039	2018-03-30T19:58:38	22.3744	-156.421	FK180310-2	142.83665441984925	0.48348116733342106	0.0229446370476791	3.4969369215358883																	3.4969369215358883	236.90701193155783
1040	2018-03-30T20:01:39	22.3762	-156.4299	FK180310-2	141.05724618319744	0.4858596708473521	0.023236922872165	3.494071510679005																	3.494071510679005	237.84479887098556
1041	2018-03-30T20:04:39	22.3778	-156.4399	FK180310-2	142.48011514509372	0.4838194268492621	0.0229860671787093	3.4779650386694034																	3.4779650386694034	238.88944215899653
1042	2018-03-30T20:07:39	22.3794	-156.4501	FK180310-2	140.63708913273652	0.4744447836503421	0.021854384965949998	3.2821291737262457																	3.2821291737262457	239.9543648645047
1043	2018-03-30T20:10:39	22.3807	-156.4602	FK180310-2	139.78839160511782	0.47081770998527295	0.0214260169873753	3.2130886058141424																	3.2130886058141424	241.0040070520499
1044	2018-03-30T20:13:40	22.3813	-156.4704	FK180310-2	139.90675373539258	0.468857909381501	0.0211967050338517	3.1777480705451118																	3.1777480705451118	242.05603416725572
1045	2018-03-30T20:16:40	22.3814	-156.4806	FK180310-2	139.06305563147032	0.468205884458258	0.0211206733583267	3.1575467744820087																	3.1575467744820087	243.10599534830934
1046	2018-03-30T20:19:40	22.3814	-156.4908	FK180310-2	141.68597797722015	0.46495305018931704	0.0207441680799218	3.162148051504058																	3.162148051504058	244.15589714110885
1047	2018-03-30T20:22:40	22.3811	-156.501	FK180310-2	137.22506535688132	0.4582225823415971	0.0199782525145452	2.9585539193781445																	2.9585539193781445	245.2063310447448
1048	2018-03-30T20:25:41	22.3808	-156.5112	FK180310-2	137.37450609921854	0.456323904667957	0.019765435566722	2.9313458208576617																	2.9313458208576617	246.25676721093257
1049	2018-03-30T20:28:41	22.3803	-156.5213	FK180310-2	135.8342170760488	0.453807714779099	0.0194854199683124	2.8760675476080237																	2.8760675476080237	247.29787104784427
1050	2018-03-30T20:31:41	22.3798	-156.5314	FK180310-2	137.16520014086208	0.456323904667957	0.019765435566722	2.9451815063521383																	2.9451815063521383	248.3389786151253
1051	2018-03-30T20:34:41	22.3793	-156.5414	FK180310-2	134.5843396384762	0.46077372535092803	0.0202665692296346	2.9587453240324453																	2.9587453240324453	249.36981148777699
1052	2018-03-30T20:37:42	22.3781	-156.5513	FK180310-2	133.62522336701122	0.454121153884508	0.0195202170407041	2.842258359614123																	2.842258359614123	250.39757145966016
1053	2018-03-30T20:40:42	22.3767	-156.5609	FK180310-2	133.33273248050807	0.4544353412253039	0.0195550971799513	2.8313988654760682																	2.8313988654760682	251.39795628073853
1054	2018-03-30T20:43:42	22.375	-156.5707	FK180310-2	133.09952193814144	0.45569422963882295	0.0196951489525003	2.8378861443975683																	2.8378861443975683	252.42432226739646
1055	2018-03-30T20:46:42	22.3734	-156.5802	FK180310-2	134.52634882521613	0.45758756041411497	0.0199069818405919	2.8864969635056954																	2.8864969635056954	253.41830980881429
1056	2018-03-30T20:49:43	22.3717	-156.5899	FK180310-2	133.48988301812156	0.456955559487396	0.0198360502238447	2.844647425135716																	2.844647425135716	254.43458373993042
1057	2018-03-30T20:52:43	22.3699	-156.5994	FK180310-2	135.0140465143539	0.45475027858765704	0.0195900605843496	2.8447523685249747																	2.8447523685249747	255.43282427546745
1058	2018-03-30T20:55:43	22.3683	-156.609	FK180310-2	136.05214873528743	0.45758756041411497	0.0199069818405919	2.8978997404095552																	2.8978997404095552	256.4369762302148
1059	2018-03-30T20:58:43	22.3668	-156.6188	FK180310-2	136.44556710269623	0.4594970996074861	0.020121995102983996	2.951333269857572																	2.951333269857572	257.4595308434652
1060	2018-03-30T21:01:44	22.3654	-156.6287	FK180310-2	136.96060555031858	0.4594970996074861	0.020121995102983996	2.9405743069275694																	2.9405743069275694	258.4905120020832
1061	2018-03-30T21:04:44	22.3639	-156.6386	FK180310-2	137.13863270699125	0.46334219153589395	0.0205592495221412	3.01832999324098																	3.01832999324098	259.52324493674234
1062	2018-03-30T21:07:44	22.3624	-156.6485	FK180310-2	139.1747140708	0.46853150825865997	0.0211586438748711	3.1633841694807003																	3.1633841694807003	260.55598870454565
1063	2018-03-30T21:10:44	22.3609	-156.6584	FK180310-2	139.61440158742442	0.472459437555675	0.0216193031450453	3.2465900831521517																	3.2465900831521517	261.58874330480114
1064	2018-03-30T21:13:45	22.3594	-156.6683	FK180310-2	137.99847831402911	0.471145589467642	0.0214644595048629	3.1952408545199518																	3.1952408545199518	262.62150873682543
1065	2018-03-30T21:16:45	22.3579	-156.678	FK180310-2	138.4816524205279	0.4698387491631629	0.0213112378671582	3.1721377576645846																	3.1721377576645846	263.6339716800011
1066	2018-03-30T21:19:45	22.3587	-156.6878	FK180310-2	137.46187097818157	0.4698387491631629	0.0213112378671582	3.118211520264384																	3.118211520264384	264.6467909295204
1067	2018-03-30T21:22:45	22.36	-156.6976	FK180310-2	138.37687110699588	0.469185089682389	0.0212348570516482	3.1620075485156827																	3.1620075485156827	265.6660056067882
1068	2018-03-30T21:25:46	22.3623	-156.707	FK180310-2	137.62464676236308	0.472129870882292	0.0215804516964824	3.194594790756163																	3.194594790756163	266.66699966403144
1069	2018-03-30T21:28:46	22.3644	-156.7166	FK180310-2	136.3163209310757	0.47411225885095	0.0218149700440607	3.202768801718628																	3.202768801718628	267.68254192175596
1070	2018-03-30T21:31:46	22.3663	-156.7261	FK180310-2	138.45746409621157	0.476101174735823	0.0220517730657292	3.2889326307950304																	3.2889326307950304	268.683113704675
1071	2018-03-30T21:37:46	22.3681	-156.7454	FK180310-2	140.84854003071447	0.47776723930896603	0.0222514115460957	3.365926234204029																	3.365926234204029	270.67997359905496
1072	2018-03-30T21:40:47	22.37	-156.755	FK180310-2	137.51421199570342	0.481116658249959	0.0226561216942668	3.3149210184848408																	3.3149210184848408	271.6905837717744
1073	2018-03-30T21:43:47	22.372	-156.7645	FK180310-2	138.71587137262117	0.48145326362900304	0.0226971245005535	3.3613722786000584																	3.3613722786000584	272.6935289130417
1074	2018-03-30T21:46:47	22.3735	-156.7717	FK180310-2	144.64572917546974	0.478099346265649	0.0222914251105771	3.4596798691683506																	3.4596798691683506	273.4532584389206
1075	2018-03-30T21:49:47	22.3737	-156.7767	FK180310-2	135.99202731311345	0.4796028739435145	0.02247270479840825	3.285868138825613																	3.285868138825613	273.9684263182911
1076	2018-03-30T21:52:48	22.3722	-156.776	FK180310-2	134.55323353296095	0.4855180413804221	0.0231948507662744	3.3181618411052307																	3.3181618411052307	274.15028615662254
1077	2018-03-30T21:55:48	22.3723	-156.7753	FK180310-2	134.97726309174928	0.4831437133807151	0.0229033055822731	3.306128056658701																	3.306128056658701	274.22319774998647
1078	2018-03-30T21:58:48	22.3722	-156.775	FK180310-2	134.74667900959258	0.48212888691759204	0.0227794239899542	3.290500152644808																	3.290500152644808	274.2560242893636
1079	2018-03-30T22:01:48	22.3719	-156.7746	FK180310-2	135.28197894779012	0.484837221274971	0.0231110068993317	3.328286075078404																	3.328286075078404	274.309039825549
1080	2018-03-30T22:04:49	22.3716	-156.774	FK180310-2	133.31059206903194	0.4838194268492621	0.0229860671787093	3.256741334670941																	3.256741334670941	274.37925327859176
1081	2018-03-30T22:07:49	22.3716	-156.7737	FK180310-2	134.67436337495877	0.4831437133807151	0.0229033055822731	3.290103254119749																	3.290103254119749	274.41013491758656
1082	2018-03-30T22:10:49	22.3716	-156.7733	FK180310-2	134.29321709785594	0.4838194268492621	0.0229860671787093	3.286951270745972																	3.286951270745972	274.4513104362434
1083	2018-03-30T22:13:49	22.3715	-156.7729	FK180310-2	133.90925360819477	0.484837221274971	0.0231110068993317	3.2964063236874157																	3.2964063236874157	274.49396415263084
1084	2018-03-30T22:16:50	22.3714	-156.7726	FK180310-2	132.98611460685973	0.4838194268492621	0.0229860671787093	3.2666228148431182																	3.2666228148431182	274.52679085896744
1085	2018-03-30T22:19:50	22.3713	-156.7722	FK180310-2	137.64198619996634	0.4824679086680929	0.0228207211409453	3.3653031241647864																	3.3653031241647864	274.5694446324622
1086	2018-03-30T22:22:50	22.3711	-156.7719	FK180310-2	134.03338951798514	0.48348116733342106	0.0229446370476791	3.2791552306103258																	3.2791552306103258	274.607514843586
1087	2018-03-30T22:25:50	22.371	-156.7715	FK180310-2	133.00195166758058	0.48415849385126203	0.0230275962108962	3.26838991413233																	3.26838991413233	274.65016870273786
1088	2018-03-30T22:28:51	22.3709	-156.7712	FK180310-2	131.28992936395642	0.485177225502148	0.0231528788548675	3.2478194126702684																	3.2478194126702684	274.68299551342403
1089	2018-03-30T22:31:51	22.371	-156.7709	FK180310-2	131.34963915782726	0.484837221274971	0.0231110068993317	3.2413999883954028																	3.2413999883954028	274.71582232410753
1090	2018-03-30T22:37:59	22.3709	-156.7703	FK180310-2	132.78715666460198	0.48348116733342106	0.0229446370476791	3.2569193029709287																	3.2569193029709287	274.77858101353604
1091	2018-03-30T22:41:00	22.3708	-156.7699	FK180310-2	132.7791268120388	0.4858596708473521	0.023236922872165	3.2774504760319534																	3.2774504760319534	274.82123492979406
1092	2018-03-30T22:44:00	22.3707	-156.7695	FK180310-2	130.8719040928293	0.484837221274971	0.0231110068993317	3.2274336895076865																	3.2274336895076865	274.8638888746077
1093	2018-03-30T22:47:00	22.3706	-156.7691	FK180310-2	131.6939251912917	0.4858596708473521	0.023236922872165	3.2664320716927864																	3.2664320716927864	274.90654284797137
1094	2018-03-30T22:50:00	22.3705	-156.7686	FK180310-2	133.25963516496864	0.4875637038034921	0.0234477637156425	3.3239852136957686																	3.3239852136957686	274.95920264186765
1095	2018-03-30T22:53:01	22.3705	-156.7684	FK180310-2	132.28137425595585	0.48893383904285	0.0236182034718123	3.3194876234207915																	3.3194876234207915	274.97979056387464
1096	2018-03-30T22:56:01	22.3706	-156.7684	FK180310-2	131.80275477603217	0.48824766550938303	0.0235327726135396	3.317662849326213																	3.317662849326213	274.99092227384386
1097	2018-03-30T22:59:01	22.3708	-156.7685	FK180310-2	131.33646298725938	0.4875637038034921	0.0234477637156425	3.2862863240454185																	3.2862863240454185	275.01545032301203
1098	2018-03-30T23:02:01	22.371	-156.7678	FK180310-2	133.09951080230394	0.490994429079813	0.023875791922282005	3.3747668121853094																	3.3747668121853094	275.090868795909
1099	2018-03-30T23:05:02	22.371	-156.7675	FK180310-2	130.38877758568765	0.4879058038444241	0.0234902097135973	3.2728948000978897																	3.2728948000978897	275.1217505680042
1100	2018-03-30T23:08:02	22.3704	-156.767	FK180310-2	130.45582371927458	0.4879058038444241	0.0234902097135973	3.2690631126821184																	3.2690631126821184	275.20607181101985
1101	2018-03-30T23:11:02	22.3702	-156.7669	FK180310-2	132.38028465316185	0.4879058038444241	0.0234902097135973	3.3170142288236417																	3.3170142288236417	275.2305998726024
1102	2018-03-30T23:14:02	22.37	-156.7667	FK180310-2	130.3184555579912	0.4968977744006579	0.0246235551820176	3.398626435654737																	3.398626435654737	275.2609235405167
1103	2018-03-30T23:17:02	22.3696	-156.7663	FK180310-2	129.88448112657142	0.4927207832275511	0.0240929726953851	3.3277301247978754																	3.3277301247978754	275.32157093658657
1104	2018-03-30T23:20:03	22.3692	-156.7658	FK180310-2	132.35634867165814	0.490306345693298	0.0237896546566163	3.35088932004604																	3.35088932004604	275.38962842818137
1105	2018-03-30T23:23:03	22.369	-156.7653	FK180310-2	130.40728297074105	0.48893383904285	0.0236182034718123	3.285739890189721																	3.285739890189721	275.44570742583227
1106	2018-03-30T23:26:03	22.3689	-156.765	FK180310-2	129.96176350993827	0.48927815481229	0.0236610719158218	3.275947743099238																	3.275947743099238	275.4785346538841
1107	2018-03-30T23:29:03	22.3687	-156.7647	FK180310-2	129.05295990369012	0.4879058038444241	0.0234902097135973	3.243461582882506																	3.243461582882506	275.5166052968646
1108	2018-03-30T23:32:04	22.3687	-156.7645	FK180310-2	129.98968613393146	0.491338755073463	0.023919018492582003	3.303098530207744																	3.303098530207744	275.53719348506195
1109	2018-03-30T23:35:04	22.3687	-156.7644	FK180310-2	132.95109111707907	0.48927815481229	0.0236610719158218	3.3581599320703788																	3.3581599320703788	275.5474875791606
1110	2018-03-30T23:38:04	22.3687	-156.7641	FK180310-2	131.7583774933283	0.48927815481229	0.0236610719158218	3.335979576344072																	3.335979576344072	275.5783698614537
1111	2018-03-30T23:41:04	22.3682	-156.7634	FK180310-2	130.71422307756254	0.493067315046699	0.024136733252599997	3.3591422092931267																	3.3591422092931267	275.66942118275523
1112	2018-03-30T23:44:05	22.3678	-156.7628	FK180310-2	129.30960312065451	0.4927207832275511	0.0240929726953851	3.314093234802125																	3.314093234802125	275.74556275660683
1113	2018-03-30T23:47:05	22.3676	-156.7624	FK180310-2	130.38189814311414	0.493067315046699	0.024136733252599997	3.3248510428724445																	3.3248510428724445	275.792372778992
1114	2018-03-30T23:50:05	22.3676	-156.7622	FK180310-2	128.57318296468935	0.490994429079813	0.023875791922282005	3.260418023761287																	3.260418023761287	275.8129611298494
1115	2018-03-30T23:53:05	22.3675	-156.762	FK180310-2	132.67956818018328	0.490994429079813	0.023875791922282005	3.3778980728892725																	3.3778980728892725	275.8363661605544
1116	2018-03-30T23:56:06	22.3671	-156.7613	FK180310-2	131.06657910248475	0.48962153573774203	0.0237039271732497	3.3218070708002285																	3.3218070708002285	275.92107267851605
1117	2018-03-31T00:28:58	22.3644	-156.7577	FK180310-2	137.14657804634848	0.498998922078425	0.0248930934884562	3.6163586003730095																	3.6163586003730095	276.39822552845015
1118	2018-03-31T00:31:58	22.3642	-156.7576	FK180310-2	137.45364525559953	0.494806414484155	0.0243569952206548	3.5457406652825947																	3.5457406652825947	276.4227537762077
1119	2018-03-31T00:34:58	22.364	-156.7575	FK180310-2	135.87854694152566	0.4923740395020711	0.0240493284844011	3.4724903769228286																	3.4724903769228286	276.4472820301704
1120	2018-03-31T00:37:58	22.3639	-156.7574	FK180310-2	136.07978130695042	0.48893383904285	0.0236182034718123	3.430695163507852																	3.430695163507852	276.4624441728369
1121	2018-03-31T00:40:59	22.3638	-156.7574	FK180310-2	134.47870060960545	0.492028121544825	0.0240057882118602	3.3972212536206263																	3.3972212536206263	276.47357588280613
1122	2018-03-31T00:43:59	22.3637	-156.7574	FK180310-2	132.37009713500774	0.492028121544825	0.0240057882118602	3.366253477011227																	3.366253477011227	276.4847075927753
1123	2018-03-31T00:46:59	22.3637	-156.7574	FK180310-2	135.52021503941407	0.4937614680573679	0.0242245843170426	3.487174119352096																	3.487174119352096	276.4847075927753
1124	2018-03-31T00:49:59	22.3637	-156.7575	FK180310-2	136.23599410639468	0.496548692431252	0.0245788906278771	3.5430479340624714																	3.5430479340624714	276.49500205652544
1125	2018-03-31T00:52:59	22.3636	-156.7573	FK180310-2	137.7215812135414	0.5018194440194771	0.0252576891588341	3.666381876883435																	3.666381876883435	276.5184075944777
1126	2018-03-31T00:56:00	22.3629	-156.7565	FK180310-2	137.63184799603795	0.5035944800142129	0.0254888410050279	3.687477978323536																	3.687477978323536	276.6317845770496
1127	2018-03-31T00:59:00	22.3628	-156.7564	FK180310-2	139.71861089902222	0.5021737097202129	0.025303765446076	3.7324225946552922																	3.7324225946552922	276.64694677492275
1128	2018-03-31T01:02:00	22.3627	-156.7565	FK180310-2	138.32072506593963	0.504660027747598	0.0256281868640287	3.7412937384640825																	3.7412937384640825	276.66210897781485
1129	2018-03-31T01:05:00	22.3625	-156.7563	FK180310-2	137.79248397429868	0.5035944800142129	0.0254888410050279	3.706500253168196																	3.706500253168196	276.69243339865733
1130	2018-03-31T01:08:01	22.3622	-156.7561	FK180310-2	136.48258944926698	0.503240987822493	0.0254426134437822	3.6718768718474655																	3.6718768718474655	276.73166536082675
1131	2018-03-31T01:11:01	22.362	-156.7559	FK180310-2	137.9505002900159	0.504303997959942	0.0255816274514032	3.728149525050224																	3.728149525050224	276.7619898318592
1132	2018-03-31T01:14:01	22.3618	-156.7558	FK180310-2	137.62656638428265	0.505372517954101	0.0257216788577989	3.714655018784289																	3.714655018784289	276.78651815407534
1133	2018-03-31T01:17:01	22.3617	-156.7557	FK180310-2	138.35888364933822	0.502528821116744	0.0253499517256831	3.7079006915425774																	3.7079006915425774	276.80168040715665
1134	2018-03-31T01:20:02	22.3616	-156.7556	FK180310-2	143.50092261684875	0.502884780227896	0.025396248260227	3.8522004906002527																	3.8522004906002527	276.8168426652568
1135	2018-03-31T01:23:02	22.3615	-156.7555	FK180310-2	139.68557958097762	0.503240987822493	0.0254426134437822	3.758001819008231																	3.758001819008231	276.83200492837346
1136	2018-03-31T01:26:02	22.3614	-156.7555	FK180310-2	137.32762340188188	0.506087119865425	0.0258156418259629	3.729612900569884																	3.729612900569884	276.8431366383427
1137	2018-03-31T01:29:02	22.3613	-156.7555	FK180310-2	136.03787208368936	0.503240987822493	0.0254426134437822	3.663609851921777																	3.663609851921777	276.8542683483119
1138	2018-03-31T01:32:02	22.3613	-156.7555	FK180310-2	134.70053307446244	0.5035944800142129	0.0254888410050279	3.6305510939468633																	3.6305510939468633	276.8542683483119
1139	2018-03-31T01:35:03	22.3612	-156.7555	FK180310-2	134.475764758052	0.504303997959942	0.0255816274514032	3.6417806924766944																	3.6417806924766944	276.8654000582811
1140	2018-03-31T01:38:03	22.3612	-156.7554	FK180310-2	139.96824743538892	0.504303997959942	0.0255816274514032	3.787399462424793																	3.787399462424793	276.8756947068274
1141	2018-03-31T01:41:03	22.3612	-156.7554	FK180310-2	136.02401407733058	0.506803759913614	0.0259099618357082	3.6978496715400255																	3.6978496715400255	276.8756947068274
1142	2018-03-31T01:44:03	22.3612	-156.7554	FK180310-2	134.52616336177005	0.50644570074175	0.0258627916067464	3.667878045129404																	3.667878045129404	276.8756947068274
1143	2018-03-31T01:47:04	22.3612	-156.7553	FK180310-2	136.35278426901027	0.505729392947441	0.0257686043321173	3.7147910156428745																	3.7147910156428745	276.8859893553738
1144	2018-03-31T01:50:04	22.3612	-156.7553	FK180310-2	135.7951449615091	0.506087119865425	0.0258156418259629	3.698625040835076																	3.698625040835076	276.8859893553738
1145	2018-03-31T01:53:04	22.3611	-156.7552	FK180310-2	134.209706455235	0.505372517954101	0.0257216788577989	3.635868674903045																	3.635868674903045	276.90115163856683
1146	2018-03-31T01:56:04	22.3611	-156.7552	FK180310-2	134.36890266504466	0.50644570074175	0.0258627916067464	3.6681707167157267																	3.6681707167157267	276.90115163856683
1147	2018-03-31T01:59:05	22.361	-156.7551	FK180310-2	132.25378794331107	0.508234184758347	0.0260990775357979	3.643438442374928																	3.643438442374928	276.9163139267783
1148	2018-03-31T02:02:05	22.3609	-156.755	FK180310-2	133.4097247049221	0.5071600881637991	0.0259570718021937	3.6635961281888414																	3.6635961281888414	276.9314762200082
1149	2018-03-31T02:05:05	22.3608	-156.7549	FK180310-2	135.0100437871292	0.50895188398491	0.0261943414961877	3.7492314205810486																	3.7492314205810486	276.9466385182567
1150	2018-03-31T02:08:05	22.3608	-156.7548	FK180310-2	131.88769936649643	0.510394451942373	0.026386254595592004	3.6611352068342544																	3.6611352068342544	276.9569331963686
1151	2018-03-31T02:11:06	22.3607	-156.7548	FK180310-2	133.91153486520145	0.5093115235112929	0.0262421492704219	3.7172787566912135																	3.7172787566912135	276.9680649063378
1152	2018-03-31T02:14:06	22.3606	-156.7547	FK180310-2	134.38817035556033	0.509672021561758	0.0262900711703916	3.7298119001825363																	3.7298119001825363	276.9832272146212
1153	2018-03-31T02:17:06	22.3605	-156.7547	FK180310-2	133.3917583346961	0.511117425777834	0.0264828880566649	3.729139453384824																	3.729139453384824	276.9943589245908
1154	2018-03-31T02:20:06	22.3605	-156.7547	FK180310-2	135.57433468683993	0.511843855469792	0.0265799834312373	3.7850191357782457																	3.7850191357782457	276.9943589245908
1155	2018-03-31T02:23:06	22.3604	-156.7547	FK180310-2	135.62429656553786	0.510394451942373	0.026386254595592004	3.7790496852229536																	3.7790496852229536	277.00549063456003
1156	2018-03-31T02:26:07	22.3603	-156.7547	FK180310-2	133.719723257814	0.512205667167979	0.0266285234317426	3.7541861677459454																	3.7541861677459454	277.0166223445292
1157	2018-03-31T02:29:07	22.3603	-156.7547	FK180310-2	133.9035200396941	0.5140196708702229	0.0268725263013281	3.7751404508241775																	3.7751404508241775	277.0166223445292
1158	2018-03-31T02:32:07	22.3603	-156.7547	FK180310-2	133.85855188677587	0.513292480905953	0.0267745838110555	3.781221012877024																	3.781221012877024	277.0166223445292
1159	2018-03-31T02:35:07	22.3603	-156.7548	FK180310-2	137.35910738992908	0.5151131638792771	0.0270202887778208	3.909132931758372																	3.909132931758372	277.0269170595945
1160	2018-03-31T02:38:08	22.3603	-156.7547	FK180310-2	134.00747302595508	0.5140196708702229	0.0268725263013281	3.7999086919549465																	3.7999086919549465	277.0372117746598
1161	2018-03-31T02:41:08	22.3602	-156.7546	FK180310-2	135.25164886173917	0.515843061823579	0.0271191652693273	3.856455447576707																	3.856455447576707	277.05237410301874
1162	2018-03-31T02:44:08	22.3602	-156.7546	FK180310-2	135.68227365731434	0.5154794031747479	0.0270697782805791	3.874346724759598																	3.874346724759598	277.05237410301874
1163	2018-03-31T02:47:08	22.3602	-156.7546	FK180310-2	133.60164719397136	0.5154794031747479	0.0270697782805791	3.8059245773248183																	3.8059245773248183	277.05237410301874
1164	2018-03-31T02:50:09	22.3602	-156.7546	FK180310-2	136.58055620232557	0.516572355039001	0.0272182529465501	3.895459913014093																	3.895459913014093	277.05237410301874
1165	2018-03-31T02:53:09	22.3602	-156.7546	FK180310-2	135.07513862430747	0.517305044369498	0.0273178132221393	3.876121414517821																	3.876121414517821	277.05237410301874
1166	2018-03-31T02:56:09	22.3602	-156.7546	FK180310-2	133.87041170676832	0.516938307880913	0.027267974260709003	3.84977417821033																	3.84977417821033	277.05237410301874
1167	2018-03-31T03:05:10	22.3603	-156.7548	FK180310-2	137.08175110981648	0.520247983167366	0.0277207248301303	3.986122406802727																	3.986122406802727	277.07578008311833
1168	2018-03-31T03:08:10	22.3603	-156.7548	FK180310-2	136.04672552853026	0.52209715015875	0.0279756404782566	3.9846937360233654																	3.9846937360233654	277.07578008311833
1169	2018-03-31T03:11:10	22.3603	-156.7548	FK180310-2	135.48126568230373	0.523954138088685	0.0282330743660627	4.012509031766299																	4.012509031766299	277.07578008311833
1170	2018-03-31T03:14:10	22.3603	-156.7548	FK180310-2	133.9338003324027	0.520989134928842	0.0278226110017247	3.927610280350339																	3.927610280350339	277.07578008311833
1171	2018-03-31T03:17:11	22.3602	-156.7548	FK180310-2	135.1795965729696	0.5252607430398135	0.02841510545385525	4.014066476270038																	4.014066476270038	277.0869117930875
1172	2018-03-31T03:20:11	22.3603	-156.7548	FK180310-2	136.4343442025746	0.526198424172874	0.028546032302087996	4.070398141910752																	4.070398141910752	277.09804350305666
1173	2018-03-31T03:23:11	22.3603	-156.7548	FK180310-2	134.89912426208932	0.523954138088685	0.0282330743660627	4.018849699868223																	4.018849699868223	277.09804350305666
1174	2018-03-31T03:26:11	22.3603	-156.7548	FK180310-2	135.99330192223482	0.524327521015217	0.0282849249261337	4.0360886579795565																	4.0360886579795565	277.09804350305666
1175	2018-03-31T03:29:12	22.3603	-156.7547	FK180310-2	136.0299469884445	0.525822636196345	0.0284935616554725	4.0548030651890405																	4.0548030651890405	277.108338218122
1176	2018-03-31T03:32:12	22.3603	-156.7547	FK180310-2	136.12629646147244	0.525073742922859	0.0283889949403034	4.058995172578904																	4.058995172578904	277.108338218122
1177	2018-03-31T03:35:12	22.3603	-156.7548	FK180310-2	135.87051842513532	0.524327521015217	0.0282849249261337	4.049811340168138																	4.049811340168138	277.1186329331873
1178	2018-03-31T03:38:12	22.3604	-156.7548	FK180310-2	136.31065547604948	0.5247006333684029	0.0283368982772823	4.058911204981623																	4.058911204981623	277.12976464315653
1179	2018-03-31T03:41:12	22.3603	-156.7546	FK180310-2	134.66655337168376	0.5280719131520201	0.0288089722550594	4.062050098378396																	4.062050098378396	277.1531706102525
1180	2018-03-31T03:44:13	22.3603	-156.7545	FK180310-2	136.39293628431363	0.524327521015217	0.0282849249261337	4.047989789594098																	4.047989789594098	277.1634653253207
1181	2018-03-31T03:47:13	22.3603	-156.7544	FK180310-2	135.53809144956426	0.526198424172874	0.028546032302087996	4.061578789377362																	4.061578789377362	277.1737600403889
1182	2018-03-31T03:50:13	22.3602	-156.7543	FK180310-2	135.42886814633127	0.5292000410742129	0.0289681763122416	4.101443582798682																	4.101443582798682	277.18892236874785
1183	2018-03-31T03:53:13	22.3602	-156.7542	FK180310-2	136.91073887673718	0.527695665005706	0.0287561495350845	4.141481418235373																	4.141481418235373	277.19921709120723
1184	2018-03-31T03:56:14	22.3601	-156.754	FK180310-2	134.0257196366042	0.5265722882333279	0.0285984349595979	4.023895009580595																	4.023895009580595	277.2226230843129
1185	2018-03-31T03:59:14	22.3599	-156.7532	FK180310-2	136.62003176706025	0.5273203128922371	0.0287034526121203	4.100663060184129																	4.100663060184129	277.30793711140547
1186	2018-03-31T04:02:14	22.3594	-156.7504	FK180310-2	133.9563960179276	0.524327521015217	0.0282849249261337	3.99842014405163																	3.99842014405163	277.60151483160985
1187	2018-03-31T04:05:14	22.358	-156.7454	FK180310-2	135.56666868907112	0.5269458546777159	0.0286508811865819	4.066192095901228																	4.066192095901228	278.1393310793729
1188	2018-03-31T04:08:15	22.3552	-156.7384	FK180310-2	139.44088747998353	0.523954138088685	0.0282330743660627	4.110489755808671																	4.110489755808671	278.9244964111768
1189	2018-03-31T04:11:15	22.3521	-156.7302	FK180310-2	137.55509654813113	0.517670561107695	0.0273677467831299	3.9536400483854353																	3.9536400483854353	279.83650936640146
1190	2018-03-31T04:14:15	22.3494	-156.7209	FK180310-2	136.88881443973818	0.512205667167979	0.0266285234317426	3.8634740300162393																	3.8634740300162393	280.84004846664584
1191	2018-03-31T04:17:15	22.3484	-156.7109	FK180310-2	136.10824423856593	0.514383299801673	0.0269216630685416	3.8505584640948527																	3.8505584640948527	281.87560461213366
1192	2018-03-31T04:20:16	22.3474	-156.7007	FK180310-2	140.3472843477826	0.519141074120211	0.0275686805611098	4.062444396603311																	4.062444396603311	282.931642372823
1193	2018-03-31T04:23:16	22.3458	-156.6917	FK180310-2	138.42799233431882	0.515843061823579	0.0271191652693273	3.923258635239445																	3.923258635239445	283.8752198457874
1194	2018-03-31T04:29:16	22.3441	-156.6857	FK180310-2	138.7697292066305	0.517305044369498	0.0273178132221393	3.973195420047113																	3.973195420047113	284.5213062698716
1195	2018-03-31T04:38:17	22.3437	-156.6864	FK180310-2	137.67894420579862	0.5195091644058341	0.0276192411907794	3.9676436426230177																	3.9676436426230177	284.6060230851652
1196	2018-03-31T04:41:17	22.3434	-156.6868	FK180310-2	137.59441440052169	0.517670561107695	0.0273677467831299	3.9453356271543036																	3.9453356271543036	284.65904516506816
1197	2018-03-31T04:44:17	22.3431	-156.687	FK180310-2	137.23793869102778	0.516938307880913	0.027267974260709003	3.9269187326124464																	3.9269187326124464	284.69827860858965
1198	2018-03-31T04:47:18	22.3429	-156.6869	FK180310-2	137.74858780423142	0.516572355039001	0.0272182529465501	3.939157354480816																	3.939157354480816	284.7228075169392
1199	2018-03-31T04:53:18	22.3421	-156.6868	FK180310-2	137.97726512202306	0.5185882846562104	0.02749311779899185	3.9693333779911097																	3.9693333779911097	284.81245441379355
1200	2018-03-31T04:56:18	22.3418	-156.6872	FK180310-2	139.26422969230546	0.520247983167366	0.0277207248301303	4.024081554121952																	4.024081554121952	284.86547686084214
1201	2018-03-31T04:59:19	22.3414	-156.6873	FK180310-2	138.46682379107494	0.520989134928842	0.0278226110017247	4.027441257400927																	4.027441257400927	284.9111786012471
1202	2018-03-31T05:05:19	22.3402	-156.6876	FK180310-2	139.72228796709354	0.522468253324305	0.0280268940365394	4.096186009538911																	4.096186009538911	285.048283862394
1203	2018-03-31T05:11:20	22.3389	-156.6878	FK180310-2	141.07211272664992	0.525822636196345	0.0284935616554725	4.183476550030475																	4.183476550030475	285.19445390136383
1204	2018-03-31T05:14:20	22.3367	-156.6887	FK180310-2	139.2052283621895	0.5269458546777159	0.0286508811865819	4.134126379098088																	4.134126379098088	285.45629753821095
1205	2018-03-31T05:20:20	22.3242	-156.69799999999995	FK180310-2	140.53112393850114	0.5247006333684029	0.0283368982772823	4.1589344124140455																	4.1589344124140455	287.1454378745789
1206	2018-03-31T05:23:20	22.3176	-156.7035	FK180310-2	145.7386397801911	0.5280719131520201	0.0288089722550594	4.361807889496695																	4.361807889496695	288.0730950576942
1207	2018-03-31T05:26:21	22.3101	-156.7088	FK180310-2	139.1338871488927	0.529956404177692	0.0290749459803041	4.195573218957843																	4.195573218957843	289.07055240577665
1208	2018-03-31T05:29:21	22.3008	-156.7149	FK180310-2	139.26830223340394	0.5269458546777159	0.0286508811865819	4.141376153400931																	4.141376153400931	290.2815052259752
1209	2018-03-31T05:35:21	22.2808	-156.7294	FK180310-2	142.60342291518134	0.522468253324305	0.0280268940365394	4.1752379623290095																	4.1752379623290095	292.9623770085463
1210	2018-03-31T06:08:24	22.1684	-156.8137	FK180310-2	141.42848295849694	0.529956404177692	0.0290749459803041	4.283998651304627																	4.283998651304627	308.19435005262045
1211	2018-03-31T06:11:24	22.1583	-156.8212	FK180310-2	140.15911316251535	0.5140196708702229	0.0268725263013281	3.944353046828801																	3.944353046828801	309.5588575260825
1212	2018-03-31T06:32:26	22.0891	-156.8727	FK180310-2	140.7337320536073	0.519141074120211	0.0275686805611098	4.068703680088683																	4.068703680088683	318.91526530559554
1213	2018-03-31T06:35:26	22.0794	-156.8799	FK180310-2	139.67894316175844	0.517305044369498	0.0273178132221393	4.022450626591756																	4.022450626591756	320.2257954969004
1214	2018-03-31T06:38:26	22.0697	-156.887	FK180310-2	139.38333142567888	0.517670561107695	0.0273677467831299	4.007822597589944																	4.007822597589944	321.530536072179
1215	2018-03-31T06:44:27	22.0501	-156.9017	FK180310-2	132.77746618000677	0.5254477431567679	0.0284412159674071	3.9044463956713478																	3.9044463956713478	324.18765674514185
1216	2018-03-31T06:47:27	22.0404	-156.9089	FK180310-2	133.66184420026596	0.5232100377459961	0.0281297433973012	3.89671289661992																	3.89671289661992	325.4983030866236
1217	2018-03-31T06:50:27	22.0306	-156.9162	FK180310-2	132.69504515103037	0.5265722882333279	0.0285984349595979	3.9312067467934066																	3.9312067467934066	326.82399981802115
1218	2018-03-31T06:53:28	22.0209	-156.9235	FK180310-2	132.24552193599976	0.531842484256549	0.0293426831725824	4.01620250854754																	4.01620250854754	328.14058120571485
1219	2018-03-31T09:29:40	21.4861	-157.2886	FK180310-2	142.10297273648368	0.4838194268492621	0.0229860671787093	3.4325476704451563																	3.4325476704451563	398.6316386139978
1220	2018-03-31T09:32:40	21.4751	-157.2947	FK180310-2	143.5261826453035	0.4727897909638429	0.0216582473389871	3.2856087129148417																	3.2856087129148417	400.00954658947853
1221	2018-03-31T09:39:03	21.4562	-157.3074	FK180310-2	136.80759327340633	0.47081770998527295	0.0214260169873753	3.1085290945447097																	3.1085290945447097	402.4909466277317
1222	2018-03-31T09:42:04	21.4462	-157.3156	FK180310-2	137.25388157783675	0.4714730902499221	0.0215030261525291	3.1175944664039776																	3.1175944664039776	403.8912747432768
1223	2018-03-31T09:45:04	21.4361	-157.3238	FK180310-2	137.120276523834	0.46853150825865997	0.0211586438748711	3.07046073287532																	3.07046073287532	405.30050333072717
1224	2018-03-31T09:48:04	21.4258	-157.3317	FK180310-2	137.00546392211479	0.4703274515182195	0.02136853620340885	3.1023578936334686																	3.1023578936334686	406.7093052133116
1225	2018-03-31T09:51:04	21.4154	-157.3397	FK180310-2	137.28025250210536	0.473449583084068	0.0217364215759844	3.1549410791782395																	3.1549410791782395	408.1332233030709
1226	2018-03-31T09:54:05	21.405	-157.3478	FK180310-2	137.71881819681013	0.47411225885095	0.0218149700440607	3.1771382086313653																	3.1771382086313653	409.5632346315445
1227	2018-03-31T11:45:14	21.1976	-157.7526	FK180310-2	138.3440721372068	0.43035399866755797	0.0169922912953167	2.5547829544327723																	2.5547829544327723	457.4752984358629
1228	2018-03-31T13:27:22	21.175	-157.704	FK180310-2	136.72492031252915	0.42217943348842896	0.0161719912196093	2.411234089980714																	2.411234089980714	463.1121898536327
1229	2018-03-31T14:15:25	21.28	-157.5389	FK180310-2	143.10661834569672	0.437208917789419	0.0176994301912606	2.7490025487179763																	2.7490025487179763	483.8511331758335
1230	2018-03-31T14:18:26	21.2902	-157.5327	FK180310-2	143.6931866138231	0.43932088741426	0.0179208517635481	2.7730796200434686																	2.7730796200434686	485.1560362168847
1231	2018-03-31T14:21:26	21.3005	-157.5264	FK180310-2	143.7105904747992	0.438414356293114	0.0178255589266023	2.7627046885764046																	2.7627046885764046	486.47571922193293
1232	2018-03-31T14:24:26	21.311	-157.52	FK180310-2	143.6851971751082	0.4411381127212409	0.0181126741188991	2.80180815652718																	2.80180815652718	487.8198587302193
1233	2018-03-31T14:30:27	21.3318	-157.5072	FK180310-2	143.091702338244	0.44022861406846897	0.0180165457871619	2.7813229945967923																	2.7813229945967923	490.48873032853663
1234	2018-03-31T14:33:27	21.3422	-157.5007	FK180310-2	143.86711824276998	0.436608795034428	0.0176367533971842	2.7382213202007377																	2.7382213202007377	491.8283175968988
1235	2018-03-31T14:36:27	21.3528	-157.4942	FK180310-2	144.05434234393934	0.43361727821545504	0.0173266622793485	2.692644136782273																	2.692644136782273	493.18716758473954
1236	2018-03-31T14:39:27	21.3634	-157.4878	FK180310-2	146.95363451585467	0.429472992732976	0.0169026668868415	2.701312690751412																	2.701312690751412	494.54088202980967
1237	2018-03-31T14:42:27	21.374000000000002	-157.4815	FK180310-2	145.11605604624685	0.43361727821545504	0.0173266622793485	2.7301756217810915																	2.7301756217810915	495.88952253857695
1238	2018-03-31T14:45:28	21.3846	-157.4752	FK180310-2	144.93271141682098	0.442958996233629	0.0183062026779247	2.8586641695556523																	2.8586641695556523	497.2381401496651
1239	2018-03-31T14:48:28	21.3953	-157.4688	FK180310-2	145.29736254728232	0.443265519691239	0.0183389554223503	2.8810414936769293																	2.8810414936769293	498.60149820034906
1240	2018-03-31T14:51:28	21.406	-157.4624	FK180310-2	146.54649337144875	0.44757233075165204	0.0188021473802883	2.962335273409509																	2.962335273409509	499.9648326362637
1241	2018-03-31T14:54:28	21.4167	-157.45600000000005	FK180310-2	150.08842625134497	0.44942960175607705	0.0190041594318607	3.11076518951584																	3.11076518951584	501.32814344747317
1242	2018-03-31T14:57:29	21.4273	-157.4496	FK180310-2	146.71001172934336	0.4506731623255689	0.0191400687478896	3.0586285382230716																	3.0586285382230716	502.6817158833167
1243	2018-03-31T15:00:29	21.438000000000002	-157.4432	FK180310-2	147.60582678961418	0.4448027072773211	0.0185034848479155	2.9724500774114615																	2.9724500774114615	504.0449796363492
1244	2018-03-31T15:06:29	21.4591	-157.4304	FK180310-2	146.3839144624741	0.42275641102600997	0.0162291052709792	2.586835026629349																	2.586835026629349	506.7423074389561
1245	2018-03-31T15:09:30	21.4696	-157.4238	FK180310-2	144.71413049641814	0.4230459332169911	0.0162577645934162	2.5489485111805688																	2.5489485111805688	508.096434801386
1246	2018-03-31T15:12:30	21.4801	-157.4173	FK180310-2	144.87963878199605	0.425663129414266	0.0165185628433886	2.6047014228644043																	2.6047014228644043	509.44533667297793
1247	2018-03-31T15:15:30	21.4905	-157.4108	FK180310-2	147.01092455871282	0.42770520361048997	0.0167237061939385	2.6747987411255307																	2.6747987411255307	510.78458010034467
1248	2018-03-31T15:18:30	21.500999999999998	-157.4041	FK180310-2	144.9364418721893	0.41959609972450895	0.0159179460281856	2.506693149004517																	2.506693149004517	512.1438913618897
1249	2018-03-31T15:21:31	21.5115	-157.3974	FK180310-2	143.88865789411017	0.41844958404375204	0.0158059677071339	2.4573161225943108																	2.4573161225943108	513.503177049662
1250	2018-03-31T15:24:31	21.5221	-157.3905	FK180310-2	144.05717877160586	0.41930968274539204	0.0158899013970448	2.481036416474328																	2.481036416474328	514.8826351099256
1251	2018-03-31T15:27:31	21.5326	-157.3837	FK180310-2	142.91947061613638	0.419023947866702	0.0158619235540355	2.4520808548213977																	2.4520808548213977	516.2471840577051
1252	2018-03-31T15:30:31	21.5431	-157.3767	FK180310-2	142.20766121865728	0.4207442869034079	0.0160305393756827	2.4854993784682047																	2.4854993784682047	517.6225070448804
1253	2018-03-31T15:33:31	21.5539	-157.3704	FK180310-2	142.1010856152007	0.4230459332169911	0.0162577645934162	2.5114542191350457																	2.5114542191350457	518.9902847612487
1254	2018-03-31T15:36:32	21.5649	-157.364	FK180310-2	142.45657252960495	0.4224675783304989	0.0162005142005575	2.505230161932371																	2.505230161932371	520.3825458929477
1255	2018-03-31T15:39:32	21.5757	-157.3577	FK180310-2	143.2748718112264	0.4224675783304989	0.0162005142005575	2.5273744344357127																	2.5273744344357127	521.7502768522126
1256	2018-03-31T15:48:33	21.6087	-157.3384	FK180310-2	142.8144247445403	0.442045780287512	0.0182090563892786	2.820914198698164																	2.820914198698164	525.9317810853051
1257	2018-03-31T16:06:34	21.6751	-157.2985	FK180310-2	145.29819136809743	0.43510839979697497	0.0174808059756167	2.755701210488537																	2.755701210488537	534.3980521777816
1258	2018-03-31T16:09:34	21.6861	-157.2914	FK180310-2	142.6095752062017	0.43391485592740603	0.0173573823518774	2.6849236755243187																	2.6849236755243187	535.8259084099052
1259	2018-03-31T16:15:35	21.7084	-157.2775	FK180310-2	143.8388465666857	0.430649070506258	0.017022308844533002	2.645963318869036																	2.645963318869036	538.6945483787262
1260	2018-03-31T16:18:35	21.7194	-157.2706	FK180310-2	144.81659210652813	0.4300596295407829	0.0169623452327251	2.6442393143084493																	2.6442393143084493	540.1117911254828
1261	2018-03-31T16:21:35	21.7305	-157.2637	FK180310-2	147.05353963070016	0.4291797580477539	0.0168728696381991	2.697515978761028																	2.697515978761028	541.5386351880326
1262	2018-03-31T16:24:35	21.7414	-157.2568	FK180310-2	144.3656278470834	0.428292928323294	0.016783144575841	2.6270784409592087																	2.6270784409592087	542.9462159081687
1263	2018-03-31T16:27:36	21.7523	-157.25	FK180310-2	144.19279314602662	0.425663129414266	0.0165185628433886	2.575451161524669																	2.575451161524669	544.3485569254307
1264	2018-03-31T16:30:36	21.763	-157.243	FK180310-2	144.5006061205857	0.42217943348842896	0.0161719912196093	2.5061233342096685																	2.5061233342096685	545.7422771008249
1265	2018-03-31T16:33:36	21.7738	-157.2361	FK180310-2	143.51499745949798	0.4198832004323471	0.015946057606893	2.46056340167765																	2.46056340167765	547.1401912320803
1266	2018-03-31T16:36:36	21.7849	-157.2297	FK180310-2	141.2814522655951	0.4230459332169911	0.0162577645934162	2.487978609447627																	2.487978609447627	548.5417757073391
1267	2018-03-31T18:09:43	22.1238	-157.0437	FK180310-2	137.98973326007268	0.435407491149754	0.0175118467140195	2.662774837194918																	2.662774837194918	590.8735306788298
1268	2018-03-31T18:12:44	22.1347	-157.0374	FK180310-2	138.53494603084943	0.428587833679262	0.0168129816468414	2.5691445108101583																	2.5691445108101583	592.2498528755941
1269	2018-03-31T18:15:44	22.1455	-157.0312	FK180310-2	140.41128121171022	0.426828506390404	0.016635489860837002	2.5498583932772387																	2.5498583932772387	593.6114764876835
1270	2018-03-31T18:18:44	22.1564	-157.0248	FK180310-2	140.44267814345315	0.4230459332169911	0.0162577645934162	2.4648813507570355																	2.4648813507570355	594.9926472447354
1271	2018-03-31T18:21:44	22.1673	-157.0187	FK180310-2	141.32057749133267	0.42770520361048997	0.0167237061939385	2.549064311605637																	2.549064311605637	596.3592889019733
1272	2018-03-31T18:24:44	22.1782	-157.0125	FK180310-2	143.02967528723204	0.43094385405432106	0.0170524214551994	2.6444010395369903																	2.6444010395369903	597.7306819127812
1273	2018-03-31T18:27:45	22.1891	-157.0064	FK180310-2	143.32266283568796	0.436006710939568	0.0175741511462179	2.7275272770290413																	2.7275272770290413	599.0972787051247
1274	2018-03-31T18:30:45	22.2	-157.0002	FK180310-2	144.33643891776748	0.44053105772428097	0.0180485121941368	2.8237828217937966																	2.8237828217937966	600.4686255105843
1275	2018-03-31T18:33:45	22.2109	-156.9941	FK180310-2	153.28410547182332	0.4396245083029001	0.0179527678171282	2.974388567162439																	2.974388567162439	601.8351774016452
1276	2018-03-31T18:36:45	22.2218	-156.988	FK180310-2	145.48581234418927	0.4381128402054121	0.0177939312124087	2.785534721287525																	2.785534721287525	603.2017068284243
1277	2018-03-31T18:39:46	22.2328	-156.9819	FK180310-2	143.27885208198228	0.437208917789419	0.0176994301912606	2.718229933670556																	2.718229933670556	604.5781073332372
1278	2018-03-31T18:42:46	22.2438	-156.9758	FK180310-2	141.9863340729521	0.437509507129744	0.0177308554542083	2.7093134804259287																	2.7093134804259287	605.9544853123385
1279	2018-03-31T18:45:46	22.2549	-156.9698	FK180310-2	141.20552997965262	0.43901798959705896	0.0178890117178702	2.7201452625864264																	2.7201452625864264	607.3361130205842
1280	2018-03-31T18:48:46	22.2659	-156.9638	FK180310-2	142.06025824057738	0.44053105772428097	0.0180485121941368	2.761983021004951																	2.761983021004951	608.7077724552238
1281	2018-03-31T18:51:47	22.2769	-156.9577	FK180310-2	143.12361229421674	0.443265519691239	0.0183389554223503	2.8084326128219534																	2.8084326128219534	610.0840825970541
1282	2018-03-31T18:54:47	22.288	-156.9516	FK180310-2	142.69106368709532	0.4448027072773211	0.0185034848479155	2.827708182185148																	2.827708182185148	611.4702833135254
1283	2018-03-31T19:00:47	22.3096	-156.9397	FK180310-2	141.61644411427156	0.44664667344498404	0.0187020554725969	2.8459954101186367																	2.8459954101186367	614.1690793001529
1284	2018-03-31T19:03:48	22.3198	-156.9342	FK180310-2	141.09104445058452	0.4512963329096761	0.0192084986933223	2.9128196082499382																	2.9128196082499382	615.4379425975243
1285	2018-03-31T19:06:48	22.3285	-156.9295	FK180310-2	135.98535024137084	0.45790469285184004	0.0199425746943044	2.9163607574244517																	2.9163607574244517	616.5205996112047
1286	2018-03-31T19:12:48	22.340999999999998	-156.9227	FK180310-2	140.97494698668723	0.4519224822850021	0.0192772557378283	2.9453827041612155																	2.9453827041612155	618.0782927589278
1287	2018-03-31T19:15:48	22.3445	-156.92	FK180310-2	142.83418376682846	0.4484997981585421	0.0189028870319391	2.918855105810416																	2.918855105810416	618.5569111482797
1288	2018-03-31T19:18:49	22.3444	-156.9173	FK180310-2	148.2432753332068	0.453177844569835	0.0194157734534562	3.102434635814926																	3.102434635814926	618.8351228632662
1289	2018-03-31T19:21:49	22.3445	-156.9161	FK180310-2	150.14813371887038	0.45600869181457104	0.0197302503629286	3.1837575469023918																	3.1837575469023918	618.9591739582044
1290	2018-03-31T19:24:49	22.3446	-156.9155	FK180310-2	147.0342233155437	0.4582225823415971	0.0199782525145452	3.1496851504516994																	3.1496851504516994	619.0219441684028
1291	2018-03-31T19:27:49	22.3447	-156.9151	FK180310-2	147.0354295502559	0.463020848795052	0.0205224620521984	3.2306550606412245																	3.2306550606412245	619.0646055614196
1292	2018-03-31T19:30:50	22.3449	-156.9149	FK180310-2	147.40584091182802	0.46398459847734397	0.0206329413151268	3.26320778086466																	3.26320778086466	619.0949317683469
1293	2018-03-31T19:33:50	22.3451	-156.9147	FK180310-2	147.15813284934342	0.466900590916245	0.0209691451891362	3.3064559053171587																	3.3064559053171587	619.1252579552107
1294	2018-03-31T19:40:06	22.3457	-156.915	FK180310-2	146.73433009728296	0.469513051021363	0.0212731001451569	3.3443486715483712																	3.3443486715483712	619.198844457037
1295	2018-03-31T19:43:06	22.346	-156.915	FK180310-2	148.4646919876466	0.46853150825865997	0.0211586438748711	3.3814356970045685																	3.3814356970045685	619.2322395869446
1296	2018-03-31T19:46:07	22.3461	-156.9145	FK180310-2	147.26077188145734	0.472459437555675	0.0216193031450453	3.4057036765509845																	3.4057036765509845	619.2849082297073
1297	2018-03-31T19:49:07	22.3459	-156.914	FK180310-2	149.12005192605199	0.473449583084068	0.0217364215759844	3.47116896545294																	3.47116896545294	619.3409950617856
1298	2018-03-31T19:52:07	22.3458	-156.9135	FK180310-2	148.79404080070302	0.476101174735823	0.0220517730657292	3.4999965726308053																	3.4999965726308053	619.3936637767465
1299	2018-03-31T19:55:07	22.3456	-156.9132	FK180310-2	150.04613587105987	0.477432457886255	0.0222112934335836	3.5561855620936265																	3.5561855620936265	619.4317385742587
1300	2018-03-31T20:01:08	22.3454	-156.9126	FK180310-2	151.2764591145893	0.47910034465026097	0.022412034825365003	3.6148867624213796																	3.6148867624213796	619.4974028124047
1301	2018-03-31T20:04:08	22.3453	-156.9123	FK180310-2	153.34052160764415	0.48010567356517003	0.0225336181672493	3.6780888805291263																	3.6780888805291263	619.5302349627494
1302	2018-03-31T20:07:08	22.3452	-156.912	FK180310-2	153.3428328983486	0.47910034465026097	0.022412034825365003	3.664298132138728																	3.664298132138728	619.5630671339387
1303	2018-03-31T20:13:09	22.3448	-156.9115	FK180310-2	153.6524717010556	0.48348116733342106	0.0229446370476791	3.7547695144035456																	3.7547695144035456	619.6311314444092
1304	2018-03-31T20:16:09	22.3446	-156.9112	FK180310-2	153.14760244256158	0.48348116733342106	0.0229446370476791	3.7333161070269374																	3.7333161070269374	619.6692064216822
1305	2018-03-31T20:19:09	22.3444	-156.9111	FK180310-2	153.1524974295819	0.48415849385126203	0.0230275962108962	3.7477817112162035																	3.7477817112162035	619.6937352835281
1306	2018-03-31T20:22:09	22.3442	-156.9109	FK180310-2	151.78372007392778	0.4844980267659501	0.0230692346616226	3.7235577929016697																	3.7235577929016697	619.7240615406085
1307	2018-03-31T20:25:10	22.344	-156.9106	FK180310-2	150.3412041431153	0.48415849385126203	0.0230275962108962	3.675052905078969																	3.675052905078969	619.7621366257383
1308	2018-03-31T20:28:10	22.3438	-156.9105	FK180310-2	151.15562407620595	0.4858596708473521	0.023236922872165	3.730034730068593																	3.730034730068593	619.7866655061848
1309	2018-03-31T20:31:10	22.3436	-156.9103	FK180310-2	151.3912961456837	0.48415849385126203	0.0230275962108962	3.7002198123961696																	3.7002198123961696	619.8169918234481
1310	2018-03-31T20:34:10	22.3434	-156.9101	FK180310-2	149.8664684892425	0.4858596708473521	0.023236922872165	3.7069217560854084																	3.7069217560854084	619.8473181607717
1311	2018-03-31T20:37:11	22.3431	-156.9099	FK180310-2	149.69215862219346	0.4875637038034921	0.0234477637156425	3.7349260686681336																	3.7349260686681336	619.8865516042929
1312	2018-03-31T20:40:11	22.343000000000004	-156.9099	FK180310-2	148.71859183346263	0.487221804770118	0.0234054278628843	3.706594453277511																	3.706594453277511	619.8976833142618
1313	2018-03-31T20:43:11	22.3428	-156.9099	FK180310-2	149.47658097799516	0.4875637038034921	0.0234477637156425	3.721628744020848																	3.721628744020848	619.9199467342005
1314	2018-03-31T20:46:11	22.3426	-156.9099	FK180310-2	147.9951096863194	0.48688071996737	0.0233631928327215	3.670403083270097																	3.670403083270097	619.9422101541388
1315	2018-03-31T20:49:12	22.3424	-156.9098	FK180310-2	148.6889589855879	0.4875637038034921	0.0234477637156425	3.718016641980136																	3.718016641980136	619.9667390779892
1316	2018-03-31T20:52:12	22.3422	-156.9097	FK180310-2	147.21018241984459	0.4875637038034921	0.0234477637156425	3.6629344410258162																	3.6629344410258162	619.99126800804
1317	2018-03-31T20:55:12	22.3422	-156.9098	FK180310-2	146.98901606303954	0.4875637038034921	0.0234477637156425	3.665756981589469																	3.665756981589469	620.0015640603976
1318	2018-03-31T20:58:12	22.3423	-156.9098	FK180310-2	145.34151114173864	0.487221804770118	0.0234054278628843	3.6019884113208933																	3.6019884113208933	620.0126957703673
1319	2018-03-31T21:01:13	22.3425	-156.9099	FK180310-2	148.10475686877982	0.4858596708473521	0.023236922872165	3.653455183962472																	3.653455183962472	620.0372246973177
1320	2018-03-31T21:04:13	22.3429	-156.9101	FK180310-2	151.89272239644038	0.486200985302028	0.0232790242803197	3.7452187978191347																	3.7452187978191347	620.0862825326177
1321	2018-03-31T21:07:13	22.3433	-156.9103	FK180310-2	153.77281687221776	0.485177225502148	0.0231528788548675	3.784427551345453																	3.784427551345453	620.1353403431166
1322	2018-03-31T21:10:13	22.3436	-156.9103	FK180310-2	147.375664877834	0.4858596708473521	0.023236922872165	3.6306979424700803																	3.6306979424700803	620.1687354730242
1323	2018-03-31T21:16:14	22.3438	-156.9105	FK180310-2	153.31936378008226	0.4879058038444241	0.0234902097135973	3.8258176923216647																	3.8258176923216647	620.1990617902875
1324	2018-03-31T21:19:14	22.3437	-156.9106	FK180310-2	144.9335681973641	0.487221804770118	0.0234054278628843	3.6145776563911793																	3.6145776563911793	620.2142249464098
1325	2018-03-31T21:22:14	22.3436	-156.9107	FK180310-2	142.80923382142146	0.490306345693298	0.0237896546566163	3.5942674079555843																	3.5942674079555843	620.2293881075487
1326	2018-03-31T21:25:14	22.3433	-156.9106	FK180310-2	142.7695076770925	0.490649977231486	0.0238326719444568	3.6155198246583145																	3.6155198246583145	620.2643343733666
1327	2018-03-31T21:28:15	22.3431	-156.9105	FK180310-2	148.42808539364768	0.490649977231486	0.0238326719444568	3.7722540701557814																	3.7722540701557814	620.2888632755147
1328	2018-03-31T21:31:15	22.3429	-156.9104	FK180310-2	151.50503357094118	0.490649977231486	0.0238326719444568	3.836282956283458																	3.836282956283458	620.3133921838643
1329	2018-03-31T21:34:15	22.3428	-156.9104	FK180310-2	155.92228756514905	0.491683027389248	0.0239623516302336	3.97285177277683																	3.97285177277683	620.3245238938334
1330	2018-03-31T21:37:15	22.3427	-156.9105	FK180310-2	147.9078487642124	0.493413977778961	0.0241806064182619	3.7892116915229663																	3.7892116915229663	620.339687100108
1331	2018-03-31T21:40:16	22.3427	-156.9106	FK180310-2	150.12855065747058	0.4923740395020711	0.0240493284844011	3.834348112040813																	3.834348112040813	620.3499831155348
1332	2018-03-31T21:43:16	22.3426	-156.9105	FK180310-2	150.2343133306496	0.49410978785742105	0.0242686671989587	3.850450685704412																	3.850450685704412	620.3651463268222
1333	2018-03-31T21:46:16	22.3425	-156.9104	FK180310-2	154.3002185443885	0.493413977778961	0.0241806064182619	3.9545057762715854																	3.9545057762715854	620.3803095431267
1334	2018-03-31T21:49:16	22.3423	-156.9101	FK180310-2	156.34145667961144	0.4923740395020711	0.0240493284844011	3.9940566400219297																	3.9940566400219297	620.41838493383
1335	2018-03-31T21:52:16	22.3422	-156.9099	FK180310-2	151.18949309566938	0.4937614680573679	0.0242245843170426	3.884290108885857																	3.884290108885857	620.4417932537033
1336	2018-03-31T21:55:17	22.342	-156.9095	FK180310-2	150.25714986553947	0.492028121544825	0.0240057882118602	3.83311013786104																	3.83311013786104	620.4886099324283
1337	2018-03-31T21:58:17	22.3418	-156.9093	FK180310-2	151.08990126351281	0.4937614680573679	0.0242245843170426	3.8828149261192535																	3.8828149261192535	620.5189364302304
1338	2018-03-31T22:01:17	22.3416	-156.9089	FK180310-2	152.1797289637266	0.495501514224757	0.0244454479957705	3.945197355302049																	3.945197355302049	620.5657532129082
1339	2018-03-31T22:04:17	22.3415	-156.9086	FK180310-2	153.29939546675362	0.49445893915933603	0.0243128553146239	3.94965046456168																	3.94965046456168	620.5985861553711
1340	2018-03-31T22:07:18	22.3413	-156.9083	FK180310-2	151.73597355583988	0.4961999365820801	0.0245343235802365	3.940860882976833																	3.940860882976833	620.6366617258137
1341	2018-03-31T22:10:18	22.3411	-156.908	FK180310-2	148.16614889241856	0.4972476896913621	0.024668326358462996	3.8711993177483888																	3.8711993177483888	620.6747373322033
1342	2018-03-31T22:13:18	22.340999999999998	-156.9078	FK180310-2	150.6272911252639	0.498998922078425	0.0248930934884562	3.9715674595026864																	3.9715674595026864	620.6981458079973
1343	2018-03-31T22:16:18	22.3409	-156.9076	FK180310-2	151.25890423702415	0.498998922078425	0.0248930934884562	4.000132355123029																	4.000132355123029	620.7215542967873
1344	2018-03-31T22:19:19	22.3407	-156.9073	FK180310-2	151.76675615034176	0.4993500430821071	0.0249382647638688	4.006225075293801																	4.006225075293801	620.7596299750703
1345	2018-03-31T22:22:19	22.3405	-156.907	FK180310-2	148.21063109024269	0.501466022000515	0.0252117226020112	3.952265305766564																	3.952265305766564	620.797705689297
1346	2018-03-31T22:25:19	22.3404	-156.9068	FK180310-2	152.1620155296665	0.5035944800142129	0.0254888410050279	4.097302612970681																	4.097302612970681	620.8211142430525
1347	2018-03-31T22:28:19	22.3402	-156.9066	FK180310-2	149.21688590785269	0.504660027747598	0.0256281868640287	4.043608270733692																	4.043608270733692	620.8514409013234
1348	2018-03-31T22:31:19	22.3401	-156.9064	FK180310-2	148.9354003173597	0.505729392947441	0.0257686043321173	4.057611920329359																	4.057611920329359	620.8748494940576
1349	2018-03-31T22:34:20	22.3402	-156.9064	FK180310-2	149.14524426452553	0.506087119865425	0.0258156418259629	4.068299245745541																	4.068299245745541	620.8859812040267
1350	2018-03-31T22:37:20	22.3403	-156.9062	FK180310-2	150.52613580234933	0.507517267033454	0.0260042942286224	4.1302636914578255																	4.1302636914578255	620.9093897837655
1351	2018-03-31T22:43:20	22.3393	-156.9041	FK180310-2	156.66098304508634	0.5107555079074171	0.0264345137245284	4.366128397194949																	4.366128397194949	621.1525829999133
1352	2018-03-31T22:46:21	22.339000000000002	-156.9033	FK180310-2	154.5432669083426	0.5107555079074171	0.0264345137245284	4.3017816201908525																	4.3017816201908525	621.2414654389933
1353	2018-03-31T22:49:21	22.3388	-156.9029	FK180310-2	154.13798489367736	0.509672021561758	0.0262900711703916	4.279703691248839																	4.279703691248839	621.2882829492744
1354	2018-03-31T22:52:21	22.3388	-156.9027	FK180310-2	152.25591452483926	0.5140196708702229	0.0268725263013281	4.287063748203404																	4.287063748203404	621.3088755561645
1355	2018-03-31T22:55:21	22.3387	-156.9024	FK180310-2	152.81669616797902	0.511117425777834	0.0264828880566649	4.26927324324685																	4.26927324324685	621.3417090822177
1356	2018-03-31T22:58:22	22.3386	-156.9021	FK180310-2	154.61193467380198	0.514383299801673	0.0269216630685416	4.376210240626873																	4.376210240626873	621.3745426291123
1357	2018-03-31T23:04:22	22.3386	-156.9018	FK180310-2	153.49737534630108	0.5140196708702229	0.0268725263013281	4.348992438219397																	4.348992438219397	621.4054315837552
1358	2018-03-31T23:07:22	22.3386	-156.9016	FK180310-2	153.21517400099037	0.515843061823579	0.0271191652693273	4.3759702996000245																	4.3759702996000245	621.426024220186
1359	2018-03-31T23:10:23	22.3385	-156.9016	FK180310-2	151.8211284939075	0.5152962835270125	0.02704503352919995	4.33788766501693																	4.33788766501693	621.4371559301553
1360	2018-03-31T23:13:23	22.3385	-156.9015	FK180310-2	152.19885590159518	0.517305044369498	0.0273178132221393	4.3634034585232415																	4.3634034585232415	621.4474522557548
1361	2018-03-31T23:16:23	22.3383	-156.9011	FK180310-2	151.37502749916646	0.515843061823579	0.0271191652693273	4.331890133922951																	4.331890133922951	621.4942698959537
1362	2018-03-31T23:19:23	22.3383	-156.901	FK180310-2	151.7132722733371	0.517305044369498	0.0273178132221393	4.360053344907051																	4.360053344907051	621.5045662363221
1363	2018-03-31T23:22:24	22.3383	-156.9011	FK180310-2	149.8695849536509	0.5195091644058341	0.0276192411907794	4.33039741629039																	4.33039741629039	621.5148625766906
1364	2018-03-31T23:25:24	22.3381	-156.9007	FK180310-2	150.07785233146478	0.517670561107695	0.0273677467831299	4.328183048046815																	4.328183048046815	621.5616802688594
1365	2018-03-31T23:28:24	22.3379	-156.9005	FK180310-2	149.48338856515068	0.518036950399932	0.0274177995444903	4.291191150787648																	4.291191150787648	621.5920071577867
1366	2018-03-31T23:31:24	22.3378	-156.9002	FK180310-2	149.5553584919919	0.516207273711726	0.0271686500434212	4.277914389427688																	4.277914389427688	621.6248408714047
1367	2018-03-31T23:34:25	22.3378	-156.9001	FK180310-2	149.3997354677101	0.5140196708702229	0.0268725263013281	4.222038122295332																	4.222038122295332	621.635137248694
1368	2018-03-31T23:37:25	22.3378	-156.9001	FK180310-2	149.46280467571668	0.514747796780629	0.0269709171340351	4.2236752101581																	4.2236752101581	621.635137248694
1369	2018-03-31T23:40:25	22.3378	-156.8999	FK180310-2	150.05405272031558	0.513656483139536	0.0268235032371267	4.222508878334288																	4.222508878334288	621.6557300032728
1370	2018-03-31T23:43:25	22.3376	-156.8995	FK180310-2	148.00946984795922	0.5154794031747479	0.0270697782805791	4.194904436002483																	4.194904436002483	621.7025478253585
1371	2018-03-31T23:46:25	22.3376	-156.8994	FK180310-2	149.50085198280664	0.5154794031747479	0.0270697782805791	4.232267363943704																	4.232267363943704	621.712844217413
1372	2018-03-31T23:49:26	22.3376	-156.8993	FK180310-2	148.57608416710494	0.516572355039001	0.0272182529465501	4.224407297126184																	4.224407297126184	621.7231406094705
1373	2018-03-31T23:52:26	22.3374	-156.8989	FK180310-2	148.75021774462377	0.517670561107695	0.0273677467831299	4.245517959880753																	4.245517959880753	621.769958483522
1374	2018-03-31T23:55:26	22.3373	-156.8986	FK180310-2	148.20760815165036	0.518772354983269	0.0275182638072105	4.269087693496565																	4.269087693496565	621.8027923013437
1375	2018-04-01T00:00:02	22.3376	-156.8986	FK180310-2	148.3662868908865	0.520247983167366	0.0277207248301303	4.285272214951658																	4.285272214951658	621.8361874312512
1376	2018-04-01T00:03:02	22.3378	-156.8981	FK180310-2	147.9018985369891	0.5206187158435011	0.0277716484167517	4.287112950766813																	4.287112950766813	621.892277076469
1377	2018-04-01T00:06:02	22.3371	-156.8968	FK180310-2	147.24318955244803	0.52209715015875	0.0279756404782566	4.314455394658056																	4.314455394658056	622.0471593654149
1378	2018-04-01T00:09:02	22.337	-156.8961	FK180310-2	147.3769992044663	0.5232100377459961	0.0281297433973012	4.337678030736747																	4.337678030736747	622.1200889528732
1379	2018-04-01T00:12:03	22.337	-156.8957	FK180310-2	148.74733743327684	0.5247006333684029	0.0283368982772823	4.396974136461057																	4.396974136461057	622.1612746983153
1380	2018-04-01T00:15:03	22.3371	-156.8955	FK180310-2	147.668420015306	0.525073742922859	0.0283889949403034	4.379872773098619																	4.379872773098619	622.1846836938021
1381	2018-04-01T00:18:03	22.3369	-156.8946	FK180310-2	148.0205966068359	0.5254477431567679	0.0284412159674071	4.390844195491786																	4.390844195491786	622.2799884922537
1382	2018-04-01T00:21:03	22.3363	-156.8931	FK180310-2	149.21860780744987	0.526198424172874	0.028546032302087996	4.451253414834163																	4.451253414834163	622.4482585461695
1383	2018-04-01T00:24:03	22.336	-156.8921	FK180310-2	147.76818710388397	0.527695665005706	0.0287561495350845	4.410332080031712																	4.410332080031712	622.556503749851
1384	2018-04-01T00:27:04	22.3359	-156.8914	FK180310-2	148.26692903971326	0.5280719131520201	0.0288089722550594	4.458411438679484																	4.458411438679484	622.6294338991904
1385	2018-04-01T00:30:04	22.336	-156.8909	FK180310-2	148.57180078076237	0.5273203128922371	0.0287034526121203	4.471813475380838																	4.471813475380838	622.6821061871995
1386	2018-04-01T00:33:04	22.3362	-156.8908	FK180310-2	148.04000881645882	0.526198424172874	0.028546032302087996	4.448244110201118																	4.448244110201118	622.7066353094325
1387	2018-04-01T00:36:04	22.3364	-156.8906	FK180310-2	148.22145077885938	0.5269458546777159	0.0286508811865819	4.438593253465694																	4.438593253465694	622.7369623688319
1388	2018-04-01T00:39:05	22.3363	-156.8899	FK180310-2	147.39178906123033	0.527695665005706	0.0287561495350845	4.434885735859144																	4.434885735859144	622.8098923138529
1389	2018-04-01T00:42:05	22.3375	-156.8896	FK180310-2	148.2645104433341	0.526198424172874	0.028546032302087996	4.440849675883502																	4.440849675883502	622.9469977696483
1390	2018-04-01T00:45:05	22.3378	-156.8942	FK180310-2	145.24497467001166	0.5292000410742129	0.0289681763122416	4.389148323864395																	4.389148323864395	623.4218074921515
1391	2018-04-01T00:48:05	22.3376	-156.8996	FK180310-2	146.83084578261062	0.5292000410742129	0.0289681763122416	4.442802698275822																	4.442802698275822	623.9782578194374
1392	2018-04-01T00:51:06	22.3375	-156.9049	FK180310-2	147.49001136635866	0.533359195236702	0.0295591331771072	4.533025021815915																	4.533025021815915	624.5240803180966
1393	2018-04-01T00:54:06	22.3358	-156.9056	FK180310-2	147.4981736143931	0.5307082813458571	0.0291816602789332	4.4937773178748355																	4.4937773178748355	624.7265803550807
1394	2018-04-01T00:57:06	22.3354	-156.9051	FK180310-2	148.23536653919862	0.5345021153362111	0.0297229211938068	4.6127654894945325																	4.6127654894945325	624.7946472907444
1395	2018-04-01T01:03:07	22.3356	-156.9046	FK180310-2	149.09971437816841	0.535267757697421	0.029832784627112998	4.647510100582519																	4.647510100582519	624.8507376814548
1396	2018-04-01T01:06:07	22.3358	-156.9042	FK180310-2	148.91047677864938	0.535649933146562	0.0298877571544985	4.656239981783521																	4.656239981783521	624.897556023178
1397	2018-04-01T01:09:07	22.336	-156.9041	FK180310-2	150.1848115466671	0.537560887803498	0.030163646648302997	4.717371764230683																	4.717371764230683	624.9220851516108
1398	2018-04-01T01:12:07	22.3362	-156.9035	FK180310-2	147.98622325507694	0.538328420394348	0.0302749898181489	4.662662996731736																	4.662662996731736	624.9877533082378
1399	2018-04-01T01:15:08	22.336	-156.9031	FK180310-2	150.12572017153886	0.539484890779731	0.0304429892106645	4.766588257710784																	4.766588257710784	625.0345715460393
1400	2018-04-01T01:18:08	22.3358	-156.9028	FK180310-2	148.87266543920305	0.5410330851495271	0.0306688109105943	4.751492489046253																	4.751492489046253	625.0726481049173
1401	2018-04-01T01:21:08	22.3359	-156.9027	FK180310-2	148.44942622061208	0.539870556194287	0.0304992428834709	4.715868890233836																	4.715868890233836	625.0878116571787
1402	2018-04-01T01:24:08	22.336	-156.9025	FK180310-2	148.72345116902568	0.5414185400014129	0.0307253202338948	4.746047117565769																	4.746047117565769	625.1112207955653
1403	2018-04-01T01:27:08	22.3358	-156.9022	FK180310-2	147.8729568164037	0.539870556194287	0.0304992428834709	4.712626913781833																	4.712626913781833	625.1492973544458
1404	2018-04-01T01:30:09	22.336	-156.9024	FK180310-2	148.1252236498924	0.538328420394348	0.0302749898181489	4.682837263371952																	4.682837263371952	625.1796244539548
1405	2018-04-01T01:33:09	22.3359	-156.9019	FK180310-2	145.3704798139022	0.542968216446611	0.0309526264935423	4.690870026240863																	4.690870026240863	625.2322967419609
1406	2018-04-01T01:36:09	22.3357	-156.9016	FK180310-2	145.98177068760225	0.542968216446611	0.0309526264935423	4.711390601463095																	4.711390601463095	625.2703733188113
1407	2018-04-01T01:39:09	22.3358	-156.9015	FK180310-2	145.45510959816184	0.539870556194287	0.0304992428834709	4.645744910954852																	4.645744910954852	625.285536876086
1408	2018-04-01T01:42:10	22.3359	-156.9012	FK180310-2	144.92964727804562	0.541804624227405	0.0307819433579274	4.658464240698092																	4.658464240698092	625.3183710064977
1409	2018-04-01T01:45:10	22.3356	-156.9011	FK180310-2	146.0245244845133	0.541804624227405	0.0307819433579274	4.689544222264418																	4.689544222264418	625.3533174398475
1410	2018-04-01T01:48:10	22.3356	-156.9011	FK180310-2	144.87515043427496	0.5433559795389711	0.0310098069951244	4.679574778921613																	4.679574778921613	625.3533174398475
1411	2018-04-01T01:51:10	22.336	-156.9012	FK180310-2	144.72752129759328	0.5414185400014129	0.0307253202338948	4.658571263014778																	4.658571263014778	625.3990192767442
1412	2018-04-01T01:57:11	22.3348	-156.8994	FK180310-2	148.0980937727003	0.5449157254925839	0.0312398964403581	4.82535092068172																	4.82535092068172	625.6274791691043
1413	2018-04-01T02:00:11	22.3349	-156.8992	FK180310-2	146.43636313743116	0.544134284913641	0.0311245778244907	4.788375116802445																	4.788375116802445	625.6508884503842
1414	2018-04-01T02:03:11	22.3348	-156.8993	FK180310-2	146.09954595650225	0.544134284913641	0.0311245778244907	4.757384631738329																	4.757384631738329	625.6660520527807
1415	2018-04-01T02:06:12	22.3344	-156.8994	FK180310-2	145.6080084671974	0.543744668291408	0.0310671239968238	4.736314591294877																	4.736314591294877	625.7117539096397
1416	2018-04-01T02:09:12	22.3341	-156.8994	FK180310-2	146.03607973607367	0.5449157254925839	0.0312398964403581	4.758011654335653																	4.758011654335653	625.7451490395473
1417	2018-04-01T02:12:12	22.334	-156.8994	FK180310-2	148.08202640294815	0.546089283557574	0.0314139008332083	4.863758257055574																	4.863758257055574	625.7562807495166
1418	2018-04-01T02:15:12	22.3337	-156.8995	FK180310-2	146.99490126191003	0.5453059791673979	0.0312977596648285	4.801371620534642																	4.801371620534642	625.7912272241986
1419	2018-04-01T02:18:13	22.3337	-156.8996	FK180310-2	147.2798281236781	0.54257955983651	0.0308955954373379	4.762058852731969																	4.762058852731969	625.8015239042104
1420	2018-04-01T02:21:13	22.3342	-156.8997	FK180310-2	148.57906752515294	0.54257955983651	0.0308955954373379	4.8037612448924145																	4.8037612448924145	625.8581268671197
1421	2018-04-01T02:24:13	22.3348	-156.8995	FK180310-2	144.94088815084675	0.5449157254925839	0.0312398964403581	4.734942869710632																	4.734942869710632	625.9280197882066
1422	2018-04-01T02:27:13	22.335	-156.8989	FK180310-2	146.62109197532595	0.544134284913641	0.0311245778244907	4.780549257997478																	4.780549257997478	625.9936884449546
1423	2018-04-01T02:30:14	22.3341	-156.8986	FK180310-2	145.87513662860582	0.544524831620662	0.0311821688047535	4.751143830312905																	4.751143830312905	626.0985278233215
1424	2018-04-01T02:33:14	22.3336	-156.8987	FK180310-2	146.29056847681798	0.5410330851495271	0.0306688109105943	4.670588464728901																	4.670588464728901	626.1551307875742
1425	2018-04-01T02:36:14	22.3334	-156.8991	FK180310-2	146.34604593292718	0.537177761510433	0.0301081880401594	4.630409001104553																	4.630409001104553	626.2019497008553
1426	2018-04-01T02:39:14	22.3333	-156.8995	FK180310-2	147.133926000723	0.542968216446611	0.0309526264935423	4.766780981442159																	4.766780981442159	626.2446143160406
1427	2018-04-01T02:42:15	22.3332	-156.8998	FK180310-2	147.27892494446252	0.5433559795389711	0.0310098069951244	4.771812449708351																	4.771812449708351	626.2774489882289
1428	2018-04-01T02:45:15	22.3332	-156.9	FK180310-2	146.52464498600662	0.5453059791673979	0.0312977596648285	4.781848096345856																	4.781848096345856	626.2980424220804
1429	2018-04-01T02:48:15	22.3331	-156.9002	FK180310-2	147.12197130022835	0.54257955983651	0.0308955954373379	4.791581232600596																	4.791581232600596	626.3214519241831
1430	2018-04-01T02:51:15	22.333000000000002	-156.9006	FK180310-2	148.85032665838102	0.5453059791673979	0.0312977596648285	4.8716129701617445																	4.8716129701617445	626.3641166248923
1431	2018-04-01T02:54:16	22.3329	-156.9009	FK180310-2	148.73916471868299	0.545697164447758	0.0313557610191983	4.892266061634956																	4.892266061634956	626.3969513595894
1432	2018-04-01T02:57:16	22.3327	-156.9011	FK180310-2	147.4764768565272	0.545697164447758	0.0313557610191983	4.82512393827261																	4.82512393827261	626.4272787699252
1433	2018-04-01T03:00:16	22.3324	-156.9013	FK180310-2	146.43266413496045	0.544134284913641	0.0311245778244907	4.7458919409835545																	4.7458919409835545	626.4665130428517
1434	2018-04-01T03:03:16	22.3322	-156.9016	FK180310-2	148.06020509148206	0.545697164447758	0.0313557610191983	4.841360720502956																	4.841360720502956	626.5045902485922
1435	2018-04-01T03:06:17	22.331999999999997	-156.9018	FK180310-2	148.89422043513926	0.5453059791673979	0.0312977596648285	4.864686064290027																	4.864686064290027	626.5349177291097
1436	2018-04-01T03:09:17	22.3318	-156.9021	FK180310-2	149.85969641389568	0.5449157254925839	0.0312398964403581	4.886159887955455																	4.886159887955455	626.5729950067152
1437	2018-04-01T03:12:17	22.3316	-156.9025	FK180310-2	147.04048415174117	0.546089283557574	0.0314139008332083	4.8218050466536315																	4.8218050466536315	626.6198143875941
1438	2018-04-01T03:15:17	22.3314	-156.9027	FK180310-2	147.12109950921115	0.546482338726064	0.0314721794373864	4.8424221707462225																	4.8424221707462225	626.6501419282662
1439	2018-04-01T03:18:17	22.3312	-156.903	FK180310-2	148.38236399248987	0.543744668291408	0.0310671239968238	4.85620828276423																	4.85620828276423	626.6882193136711
1440	2018-04-01T03:21:18	22.3309	-156.9034	FK180310-2	147.06143069457931	0.5484422960761149	0.0317641988088132	4.880875005568808																	4.880875005568808	626.7412442612963
1441	2018-04-01T03:24:18	22.3307	-156.9035	FK180310-2	147.51818160852216	0.550413268665288	0.0320595247109026	4.939612289998872																	4.939612289998872	626.7657735477816
1442	2018-04-01T03:27:18	22.3304	-156.9038	FK180310-2	146.59190332478374	0.5492283540322439	0.031881907437727	4.875136643850516																	4.875136643850516	626.8112650016487
1443	2018-04-01T03:30:18	22.3301	-156.9041	FK180310-2	146.13386613153222	0.5535863488415539	0.0325386898119907	4.961711057292002																	4.961711057292002	626.8567565006315
1444	2018-04-01T03:33:19	22.3297	-156.9044	FK180310-2	147.7468138909961	0.5512041897857359	0.0321786697817463	4.958415253299963																	4.958415253299963	626.9109495447991
1445	2018-04-01T03:36:19	22.3294	-156.9046	FK180310-2	147.09094559741112	0.550413268665288	0.0320595247109026	4.935758237018941																	4.935758237018941	626.9501840502103
1446	2018-04-01T03:39:19	22.3292	-156.9047	FK180310-2	147.11907572498086	0.5527925660090021	0.0324183949736393	4.9785324695550415																	4.9785324695550415	626.974713383176
1447	2018-04-01T03:42:19	22.3291	-156.9048	FK180310-2	147.61390722061017	0.5535863488415539	0.0325386898119907	5.000752935347131																	5.000752935347131	626.989877271307
1448	2018-04-01T03:45:20	22.3288	-156.905	FK180310-2	146.70051881853388	0.5539846619991291	0.0325990526907767	4.958988205746119																	4.958988205746119	627.0291118232134
1449	2018-04-01T03:48:20	22.3276	-156.9041	FK180310-2	147.09081906946557	0.555581470139957	0.0328420976819923	5.024641678435613																	5.024641678435613	627.191691599464
1450	2018-04-01T03:51:20	22.3258	-156.9027	FK180310-2	145.71967081986492	0.5535863488415539	0.0325386898119907	4.934492733230897																	4.934492733230897	627.438533193053
1451	2018-04-01T03:54:20	22.3249	-156.90200000000004	FK180310-2	146.32346329595728	0.550413268665288	0.0320595247109026	4.878297933822068																	4.878297933822068	627.5619543971733
1452	2018-04-01T03:57:21	22.3247	-156.9022	FK180310-2	146.27280751192274	0.550017355003256	0.0320001777308738	4.870876273580534																	4.870876273580534	627.5922826094678
1453	2018-04-01T04:00:21	22.3245	-156.9025	FK180310-2	146.55172067922132	0.5488352622377489	0.0318229834522357	4.8455099095351954																	4.8455099095351954	627.6303611984564
1454	2018-04-01T04:03:21	22.3241	-156.9027	FK180310-2	146.94931510578198	0.5492283540322439	0.031881907437727	4.886549040103909																	4.886549040103909	627.6794201742207
1455	2018-04-01T04:06:21	22.3238	-156.9029	FK180310-2	147.29967396816298	0.5484422960761149	0.0317641988088132	4.872938055529317																	4.872938055529317	627.7186551135338
1456	2018-04-01T04:09:22	22.3236	-156.9032	FK180310-2	146.67144234070514	0.547656472160628	0.0316470458967334	4.8294828872753																	4.8294828872753	627.7567338641729
1457	2018-04-01T04:12:22	22.3234	-156.9035	FK180310-2	147.88918825463722	0.550017355003256	0.0320001777308738	4.924256753221714																	4.924256753221714	627.7948126507338
1458	2018-04-01T04:15:22	22.3232	-156.9035	FK180310-2	147.37853996167522	0.550017355003256	0.0320001777308738	4.9034273148863186																	4.9034273148863186	627.8170760706721
1459	2018-04-01T04:18:22	22.3232	-156.9036	FK180310-2	148.8029162665807	0.5484422960761149	0.0317641988088132	4.9202405764343045																	4.9202405764343045	627.8273735257088
1460	2018-04-01T04:21:22	22.323	-156.9038	FK180310-2	147.86119168857815	0.547264963221547	0.0315886786067913	4.836668540762043																	4.836668540762043	627.8577019083905
1461	2018-04-01T04:24:23	22.3229	-156.9039	FK180310-2	148.0872973794989	0.546482338726064	0.0314721794373864	4.8154379763813635																	4.8154379763813635	627.872866107249
1462	2018-04-01T04:27:23	22.3228	-156.9039	FK180310-2	147.7240461017274	0.546874386658803	0.0315304503182221	4.832307891206275																	4.832307891206275	627.8839978172183
1463	2018-04-01T04:30:23	22.3226	-156.904	FK180310-2	148.17893571394708	0.546874386658803	0.0315304503182221	4.872629030963238																	4.872629030963238	627.9085273546676
1464	2018-04-01T04:33:23	22.3225	-156.9041	FK180310-2	150.78307998864514	0.544134284913641	0.0311245778244907	4.888516599477403																	4.888516599477403	627.9236915735705
1465	2018-04-01T04:36:24	22.3223	-156.9041	FK180310-2	149.20145991640618	0.544524831620662	0.0311821688047535	4.834529576223302																	4.834529576223302	627.9459549935092
1466	2018-04-01T04:39:24	22.3221	-156.9042	FK180310-2	148.96520045036746	0.54257955983651	0.0308955954373379	4.8080145456813295																	4.8080145456813295	627.9704845464479
1467	2018-04-01T04:42:24	22.322	-156.9044	FK180310-2	150.40385941385347	0.5433559795389711	0.0310098069951244	4.8553379553599045																	4.8553379553599045	627.993895490016
1468	2018-04-01T04:45:25	22.3218	-156.9046	FK180310-2	150.4668149724425	0.542968216446611	0.0309526264935423	4.853314423405858																	4.853314423405858	628.0242239929627
1469	2018-04-01T04:48:25	22.3204	-156.9026	FK180310-2	150.42093882920392	0.5433559795389711	0.0310098069951244	4.853536900114661																	4.853536900114661	628.2824944755637
1470	2018-04-01T04:51:25	22.3166	-156.90200000000004	FK180310-2	150.3748172374174	0.54257955983651	0.0308955954373379	4.81951068628587																	4.81951068628587	628.7099881271342
1471	2018-04-01T04:54:25	22.3167	-156.9076	FK180310-2	151.6114832653233	0.544524831620662	0.0311821688047535	4.900754548818177																	4.900754548818177	629.2867801009412
1472	2018-04-01T04:57:25	22.3186	-156.9138	FK180310-2	150.18818310885314	0.553188984264525	0.0324784706870613	5.053911140962249																	5.053911140962249	629.9593677771338
1473	2018-04-01T05:00:26	22.3207	-156.9199	FK180310-2	150.41225756526703	0.555181221055355	0.0327811094243746	5.093641274022931																	5.093641274022931	630.6296157992434
1474	2018-04-01T05:03:26	22.3228	-156.9259	FK180310-2	151.02810409817624	0.557178312370293	0.0330862079620082	5.162363461553019																	5.162363461553019	631.2902138028683
1475	2018-04-01T05:06:26	22.3249	-156.9319	FK180310-2	151.66122559666132	0.559180520717249	0.0333938271311191	5.2292836206632884																	5.2292836206632884	631.9508031100719
1476	2018-04-01T05:09:26	22.326999999999998	-156.9378	FK180310-2	151.82652301230647	0.5648543295492541	0.0342750430536009	5.4222263548162974																	5.4222263548162974	632.6017629918414
1477	2018-04-01T05:15:27	22.3312	-156.9497	FK180310-2	151.67534715980534	0.5632295977789971	0.0340212550712142	5.339219014446829																	5.339219014446829	633.9132724969045
1478	2018-04-01T05:18:27	22.3337	-156.955	FK180310-2	152.42677750550794	0.5595831373114121	0.0334558486937206	5.290402753789791																	5.290402753789791	634.5258628339758
1479	2018-04-01T05:21:27	22.3354	-156.9528	FK180310-2	152.7874230407831	0.555982674690942	0.0329032315295243	5.221639690042665																	5.221639690042665	634.8210327234432
1480	2018-04-01T05:27:28	22.3345	-156.9518	FK180310-2	151.83811317343063	0.5557820724154494	0.0328726646057583	5.164692491048488																	5.164692491048488	634.9646958160912
1481	2018-04-01T05:30:28	22.3344	-156.9519	FK180310-2	150.989446515946	0.555581470139957	0.0328420976819923	5.1134566149793645																	5.1134566149793645	634.9798594385412
1482	2018-04-01T05:33:28	22.3343	-156.9521	FK180310-2	150.17627184438598	0.5512041897857359	0.0321786697817463	5.002119429393343																	5.002119429393343	635.0032687847709
1483	2018-04-01T05:36:29	22.3343	-156.9523	FK180310-2	151.79536454153774	0.5523970620404699	0.0323584602427423	5.072633805365105																	5.072633805365105	635.0238620561995
1484	2018-04-01T05:39:29	22.3342	-156.952	FK180310-2	151.08740545759872	0.5484422960761149	0.0317641988088132	4.981632593822164																	4.981632593822164	635.0566965200193
1485	2018-04-01T05:48:30	22.3334	-156.9515	FK180310-2	150.96927148395557	0.548048915701797	0.0317055525198696	4.96564584542988																	4.96564584542988	635.1595609675123
1486	2018-04-01T05:51:30	22.3331	-156.9516	FK180310-2	151.75159331996403	0.548048915701797	0.0317055525198696	4.9794355707762685																	4.9794355707762685	635.1945074552469
1487	2018-04-01T05:54:30	22.3329	-156.9517	FK180310-2	151.3958902589531	0.546482338726064	0.0314721794373864	4.932208264691623																	4.932208264691623	635.2190366735555
1488	2018-04-01T05:57:30	22.3327	-156.9517	FK180310-2	150.74123580403096	0.5449157254925839	0.0312398964403581	4.8666768783257774																	4.8666768783257774	635.2413000934939
1489	2018-04-01T06:00:31	22.3325	-156.9518	FK180310-2	151.9823963813564	0.5433559795389711	0.0310098069951244	4.867285157275107																	4.867285157275107	635.2658293241992
1490	2018-04-01T06:03:31	22.3322	-156.952	FK180310-2	150.98101033856528	0.543744668291408	0.0310671239968238	4.860438913325006																	4.860438913325006	635.3050636126271
1491	2018-04-01T06:06:31	22.331999999999997	-156.9523	FK180310-2	150.5121194447208	0.539870556194287	0.0304992428834709	4.737847214463524																	4.737847214463524	635.3431408543015
1492	2018-04-01T06:09:31	22.3318	-156.9527	FK180310-2	150.06507015069255	0.538328420394348	0.0302749898181489	4.70441914631925																	4.70441914631925	635.3899601832243
1493	2018-04-01T06:12:32	22.3316	-156.9528	FK180310-2	151.73492669660646	0.538713561414367	0.030330860829384	4.753174467972103																	4.753174467972103	635.41448944182
1494	2018-04-01T06:15:32	22.3313	-156.9528	FK180310-2	151.22830388072862	0.536412025904899	0.0299977098073281	4.692270976308032																	4.692270976308032	635.447884571728
1495	2018-04-01T06:18:32	22.3311	-156.9529	FK180310-2	152.464919341253	0.53488448013013	0.0297777874226933	4.698162672411249																	4.698162672411249	635.4724138458181
1496	2018-04-01T06:33:33	22.3296	-156.9527	FK180310-2	152.20195291654076	0.528823209941478	0.0289149821059501	4.555672368185589																	4.555672368185589	635.6406546684136
1497	2018-04-01T06:36:34	22.3294	-156.9529	FK180310-2	152.47854346822356	0.527695665005706	0.0287561495350845	4.543847226332682																	4.543847226332682	635.6709824095891
1498	2018-04-01T06:39:34	22.3292	-156.953	FK180310-2	151.7458437506166	0.525822636196345	0.0284935616554725	4.485537981720452																	4.485537981720452	635.6955117425548
1499	2018-04-01T06:42:34	22.329	-156.9531	FK180310-2	150.31527398440133	0.524327521015217	0.0282849249261337	4.414426551482005																	4.414426551482005	635.7200410817179
1500	2018-04-01T06:48:35	22.3285	-156.9532	FK180310-2	151.46175092809372	0.520247983167366	0.0277207248301303	4.350069905378147																	4.350069905378147	635.7766441144588
1501	2018-04-01T12:40:03	22.2942	-156.9522	FK180310-2	159.343648077744	0.425081849222053	0.0164603902228763	2.8027228166631457																	2.8027228166631457	639.596209206487
1502	2018-04-01T12:43:03	22.2941	-156.9523	FK180310-2	159.81100485828856	0.42595481063903	0.0165477533463958	2.8287508108191366																	2.8287508108191366	639.6113748477487
1503	2018-04-01T12:46:04	22.294	-156.9526	FK180310-2	157.30678804292685	0.4247920226760489	0.0164313951396544	2.7561865958356897																	2.7561865958356897	639.6442176811443
1504	2018-04-01T12:49:04	22.294	-156.9527	FK180310-2	157.63814991215875	0.42131678738063	0.0160869022816644	2.709763613829227																	2.709763613829227	639.6545172896697
1505	2018-04-01T12:52:04	22.2939	-156.9526	FK180310-2	156.28044469580604	0.4207442869034079	0.0160305393756827	2.66318588523333																	2.66318588523333	639.6696829409425
1506	2018-04-01T12:55:04	22.2937	-156.9523	FK180310-2	154.0692908678125	0.418163222026139	0.0157780813589962	2.5936115160047595																	2.5936115160047595	639.7077670586558
1507	2018-04-01T12:58:05	22.2936	-156.952	FK180310-2	154.48017840800037	0.41560517519825896	0.0155302523723597	2.567312673687653																	2.567312673687653	639.7406099752627
1508	2018-04-01T13:07:05	22.2932	-156.9511	FK180310-2	154.12673761417582	0.41504206665128296	0.015476011445258998	2.5441040731310176																	2.5441040731310176	639.8434464962687
1509	2018-04-01T13:10:06	22.2931	-156.951	FK180310-2	153.94285943509354	0.41391251722847	0.0153675998577562	2.524987579525793																	2.524987579525793	639.8586121875851
1510	2018-04-01T13:13:06	22.2931	-156.9511	FK180310-2	155.07636768930016	0.4136303443528061	0.0153405675039119	2.537135321226494																	2.537135321226494	639.8689118624428
1511	2018-04-01T13:16:06	22.2931	-156.9513	FK180310-2	155.27372150041083	0.41419536370141996	0.0153946967426796	2.54528451084828																	2.54528451084828	639.8895112121579
1512	2018-04-01T13:19:06	22.29300000000001	-156.9515	FK180310-2	154.57729011838708	0.41419536370141996	0.0153946967426796	2.5393678621074973																	2.5393678621074973	639.9129259186292
1513	2018-04-01T13:22:06	22.29300000000001	-156.9515	FK180310-2	154.83170437587282	0.41334884347025797	0.0153135995274663	2.536325805778111																	2.536325805778111	639.9129259186292
1514	2018-04-01T13:25:07	22.2929	-156.9513	FK180310-2	154.88993108867834	0.413066701047765	0.0152866553945299	2.5235806674089227																	2.5235806674089227	639.9363406380696
1515	2018-04-01T13:28:07	22.2928	-156.9514	FK180310-2	155.28635652696923	0.4127842703249329	0.0152597458738168	2.524734112062764																	2.524734112062764	639.9515063444019
1516	2018-04-01T13:31:07	22.2929	-156.9517	FK180310-2	155.81214733260887	0.412221425098996	0.0152061189343896	2.513106189146774																	2.513106189146774	639.9843494274199
1517	2018-04-01T13:34:07	22.2928	-156.9518	FK180310-2	154.78069043947158	0.4125025122092801	0.0152329004379759	2.50910733364037																	2.50910733364037	639.9995151337522
1518	2018-04-01T13:37:08	22.2928	-156.9518	FK180310-2	155.67709779640998	0.411379437423719	0.015126114260371004	2.5240480511117886																	2.5240480511117886	639.9995151337522
1519	2018-04-01T13:40:08	22.2927	-156.9516	FK180310-2	154.83799625198415	0.4127842703249329	0.0152597458738168	2.5192789387591614																	2.5192789387591614	640.0229298791247
1520	2018-04-01T13:46:08	22.2925	-156.9514	FK180310-2	155.7744095357666	0.41109919497863895	0.015099558822828001	2.5102920938300928																	2.5102920938300928	640.0532613168157
1521	2018-04-01T13:49:09	22.2926	-156.9516	FK180310-2	156.061142383907	0.412221425098996	0.0152061189343896	2.535541455965668																	2.535541455965668	640.0766760881262
1522	2018-04-01T13:52:09	22.2926	-156.9519	FK180310-2	157.35970467241057	0.411379437423719	0.015126114260371004	2.5403284524452685																	2.5403284524452685	640.1075752232464
1523	2018-04-01T13:55:09	22.2926	-156.9522	FK180310-2	156.75212136584747	0.411660348857799	0.0151527330905083	2.5356548362856333																	2.5356548362856333	640.1384743583695
1524	2018-04-01T14:07:10	22.2922	-156.9529	FK180310-2	157.8706387643521	0.4099803905311479	0.0149937487132815	2.530303791479956																	2.530303791479956	640.2232138022479
1525	2018-04-01T14:10:10	22.2918	-156.9528	FK180310-2	158.21173537083638	0.410819619929367	0.0150730666269102	2.5446194961776167																	2.5446194961776167	640.2689163671824
1526	2018-04-01T14:13:11	22.2914	-156.9529	FK180310-2	158.84632147023987	0.4099803905311479	0.0149937487132815	2.539193086682021																	2.539193086682021	640.3146189387602
1527	2018-04-01T14:16:11	22.2911	-156.9531	FK180310-2	159.84751766470478	0.410540710686503	0.0150466375220081	2.563723024508003																	2.563723024508003	640.3538564099388
1528	2018-04-01T14:19:11	22.2908	-156.9534	FK180310-2	159.2738694813924	0.410540710686503	0.0150466375220081	2.5557724732130107																	2.5557724732130107	640.3993538142253
1529	2018-04-01T14:22:11	22.2905	-156.9536	FK180310-2	159.21863347116425	0.4099803905311479	0.0149937487132815	2.541297737335897																	2.541297737335897	640.4385913318313
1530	2018-04-01T14:28:12	22.29	-156.954	FK180310-2	160.15524559210812	0.4099803905311479	0.0149937487132815	2.5639908601695174																	2.5639908601695174	640.5078392648823
1531	2018-04-01T14:31:12	22.2897	-156.9543	FK180310-2	157.9007727715151	0.4099803905311479	0.0149937487132815	2.5213069324756106																	2.5213069324756106	640.5533368343282
1532	2018-04-01T14:34:12	22.2894	-156.9545	FK180310-2	156.80260049411723	0.409142179571736	0.0149147539070167	2.4975632119894806																	2.4975632119894806	640.5925744370483
1533	2018-04-01T14:37:12	22.2892	-156.9541	FK180310-2	157.8592823520502	0.408586003268266	0.0148625308116464	2.5091344057398683																	2.5091344057398683	640.6394048225022
1534	2018-04-01T14:46:13	22.2887	-156.9524	FK180310-2	157.087837937581	0.408032137399336	0.014810617872363001	2.4835970675488985																	2.4835970675488985	640.8231376970978
1535	2018-04-01T14:49:13	22.2885	-156.9518	FK180310-2	155.45916584892362	0.406927573747578	0.0147074058369421	2.445405907181472																	2.445405907181472	640.8888256310975
1536	2018-04-01T14:52:14	22.2884	-156.9513	FK180310-2	156.68033574161237	0.407756193343086	0.0147847540886542	2.4635544713763085																	2.4635544713763085	640.9415150417623
1537	2018-04-01T14:55:14	22.2882	-156.9513	FK180310-2	156.12461299453722	0.406652158591564	0.0146817318517344	2.455799736592629																	2.455799736592629	640.9637784617006
1538	2018-04-01T14:58:14	22.2885	-156.9519	FK180310-2	156.03922589081856	0.40748037802528203	0.0147589378188921	2.4506091400068133																	2.4506091400068133	641.034024409402
1539	2018-04-01T15:01:14	22.2888	-156.9524	FK180310-2	155.65222754576564	0.40748037802528203	0.0147589378188921	2.4431879849772606																	2.4431879849772606	641.0954042606683
1540	2018-04-01T15:04:15	22.2882	-156.9515	FK180310-2	155.31252959981464	0.40748037802528203	0.0147589378188921	2.4408424819253884																	2.4408424819253884	641.2096594658627
1541	2018-04-01T15:07:15	22.2873	-156.9502	FK180310-2	156.2498219940884	0.408032137399336	0.014810617872363001	2.465126691694957																	2.465126691694957	641.3768915289489
1542	2018-04-01T15:10:15	22.2865	-156.9492	FK180310-2	156.96716568798476	0.409142179571736	0.0149147539070167	2.500630418005816																	2.500630418005816	641.5130525706247
1543	2018-04-01T15:13:15	22.2858	-156.9482	FK180310-2	157.1950600043214	0.40970032042209403	0.0149673543029522	2.5019123858212584																	2.5019123858212584	641.6422083626169
1544	2018-04-01T15:16:16	22.2851	-156.9473	FK180310-2	158.03358135162588	0.410819619929367	0.0150730666269102	2.528497202726231																	2.528497202726231	641.7633096486177
1545	2018-04-01T15:19:16	22.2845	-156.9466	FK180310-2	157.46071553643378	0.410540710686503	0.0150466375220081	2.5176074689095898																	2.5176074689095898	641.8615931058764
1546	2018-04-01T15:25:16	22.2834	-156.9452	FK180310-2	157.82128448106639	0.409142179571736	0.0149147539070167	2.5018200096923766																	2.5018200096923766	642.050772281519
1547	2018-04-01T15:28:17	22.2828	-156.9444	FK180310-2	156.9775772578615	0.4083087401835621	0.0148365433975644	2.4754599755470554																	2.4754599755470554	642.1568441515687
1548	2018-04-01T15:31:17	22.2823	-156.9439	FK180310-2	157.02427473580514	0.40748037802528203	0.0147589378188921	2.469656158735149																	2.469656158735149	642.2326752604454
1549	2018-04-01T15:34:17	22.2821	-156.9437	FK180310-2	158.01581161714452	0.408032137399336	0.014810617872363001	2.487430706376045																	2.487430706376045	642.2630077390196
1550	2018-04-01T15:37:17	22.2821	-156.9434	FK180310-2	158.07452744088454	0.406927573747578	0.0147074058369421	2.4784336585046995																	2.4784336585046995	642.2939091951556
1551	2018-04-01T15:40:18	22.281999999999996	-156.9431	FK180310-2	157.07011784829808	0.406927573747578	0.0147074058369421	2.451797731292021																	2.451797731292021	642.326754524216
1552	2018-04-01T15:49:18	22.2816	-156.9415	FK180310-2	158.48674054122088	0.4058267696887979	0.0146049534013377	2.471395184218722																	2.471395184218722	642.4974717048742
1553	2018-04-01T15:52:19	22.2814	-156.9413	FK180310-2	157.6053848657185	0.4033538352584229	0.0143763859648655	2.4107609749302967																	2.4107609749302967	642.5278042534909
1554	2018-04-01T15:55:19	22.2813	-156.9409	FK180310-2	157.24091018298682	0.406652158591564	0.0146817318517344	2.467500483264629																	2.467500483264629	642.570483676664
1555	2018-04-01T15:58:19	22.281	-156.9405	FK180310-2	157.51529840929734	0.4050024788097029	0.0145285310031459	2.448793920891962																	2.448793920891962	642.6235200580762
1556	2018-04-01T16:01:19	22.2807	-156.94	FK180310-2	157.6597575022221	0.40445245764657295	0.0144776872950519	2.437589146246268																	2.437589146246268	642.6849023201813
1557	2018-04-01T16:04:20	22.2805	-156.9396	FK180310-2	159.14362699122916	0.4058267696887979	0.0146049534013377	2.469375267897989																	2.469375267897989	642.7317349612891
1558	2018-04-01T16:07:20	22.2803	-156.9391	FK180310-2	158.60173210762176	0.404728754328205	0.0145031639480651	2.4564207868647925																	2.4564207868647925	642.7878440010185
1559	2018-04-01T16:10:20	22.2801	-156.9386	FK180310-2	157.82610600169863	0.40610284617792397	0.0146305492533827	2.458247384509789																	2.458247384509789	642.8439531083592
1560	2018-04-01T16:13:20	22.2798	-156.938	FK180310-2	158.26141981272258	0.4055513506742789	0.0145794185056705	2.476808377242828																	2.476808377242828	642.9142023227654
1561	2018-04-01T16:16:20	22.2796	-156.9375	FK180310-2	158.81899242309785	0.40610284617792397	0.0146305492533827	2.46979068386468																	2.46979068386468	642.9703115991389
1562	2018-04-01T16:19:21	22.2793	-156.937	FK180310-2	157.08524659862087	0.4055513506742789	0.0145794185056705	2.4489750279904463																	2.4489750279904463	643.0316942938784
1563	2018-04-01T16:22:21	22.2774	-156.9356	FK180310-2	158.89411059052972	0.40610284617792397	0.0146305492533827	2.4874960274054123																	2.4874960274054123	643.2876826104117
1564	2018-04-01T16:25:21	22.272	-156.9383	FK180310-2	158.91129722078648	0.4088639282297029	0.0148885802623487	2.5145299593215418																	2.5145299593215418	643.9500202345665
1565	2018-04-01T16:28:21	22.2665	-156.9414	FK180310-2	157.98667843591699	0.40610284617792397	0.0146305492533827	2.4615080590798297																	2.4615080590798297	644.6405443906331
1566	2018-04-01T16:31:22	22.2639	-156.9426	FK180310-2	156.74210801362227	0.408586003268266	0.0148625308116464	2.480729497654705																	2.480729497654705	644.9552642812831
1567	2018-04-01T16:34:22	22.2635	-156.9424	FK180310-2	156.09803277910297	0.407756193343086	0.0147847540886542	2.45732885245357																	2.45732885245357	645.0043270077111
1568	2018-04-01T16:37:22	22.2633	-156.9422	FK180310-2	156.9148190878098	0.406652158591564	0.0146817318517344	2.453427194285457																	2.453427194285457	645.0346613668161
1569	2018-04-01T16:40:22	22.263	-156.942	FK180310-2	157.50192902063498	0.406927573747578	0.0147074058369421	2.4820948721736644																	2.4820948721736644	645.0739010112231
1570	2018-04-01T16:43:23	22.2626	-156.9417	FK180310-2	155.78225136316524	0.407756193343086	0.0147847540886542	2.455410592920959																	2.455410592920959	645.1281025146883
1571	2018-04-01T16:46:23	22.2623	-156.9415	FK180310-2	156.22678778723724	0.408586003268266	0.0148625308116464	2.4657550026566373																	2.4657550026566373	645.1673422132035
1572	2018-04-01T16:49:23	22.2619	-156.9413	FK180310-2	155.88697854545887	0.408586003268266	0.0148625308116464	2.469082594624457																	2.469082594624457	645.2164050385447
1573	2018-04-01T16:52:23	22.2616	-156.9413	FK180310-2	154.740797511734	0.40748037802528203	0.0147589378188921	2.435882973337641																	2.435882973337641	645.2498001684522
1574	2018-04-01T16:55:24	22.2614	-156.9413	FK180310-2	154.50180135510882	0.409142179571736	0.0149147539070167	2.4536204029178483																	2.4536204029178483	645.2720635883911
1575	2018-04-01T16:58:24	22.2611	-156.9412	FK180310-2	154.8841294629309	0.4088639282297029	0.0148885802623487	2.4532297542621544																	2.4532297542621544	645.3070116402805
1576	2018-04-01T17:01:24	22.2607	-156.941	FK180310-2	154.6860537801991	0.409142179571736	0.0149147539070167	2.460104267365553																	2.460104267365553	645.356074539805
1577	2018-04-01T17:04:24	22.2604	-156.9409	FK180310-2	155.38626913863658	0.408586003268266	0.0148625308116464	2.4641338302222824																	2.4641338302222824	645.3910226068816
1578	2018-04-01T17:07:24	22.2601	-156.9408	FK180310-2	154.91934551017897	0.409420917298431	0.0149410227507627	2.4643100771398534																	2.4643100771398534	645.4259706804669
1579	2018-04-01T17:10:25	22.2598	-156.9407	FK180310-2	155.69302490114367	0.410819619929367	0.0150730666269102	2.4859235037150578																	2.4859235037150578	645.4609187605612
1580	2018-04-01T17:13:25	22.2595	-156.941	FK180310-2	155.20514170153052	0.411379437423719	0.015126114260371004	2.4908433511262063																	2.4908433511262063	645.5064208616346
1581	2018-04-01T17:16:25	22.2592	-156.9411	FK180310-2	154.53507199316886	0.4090030539007195	0.0149016670846827	2.4543861741339543																	2.4543861741339543	645.5413689547454
1582	2018-04-01T17:19:25	22.2588	-156.9407	FK180310-2	153.52107637935174	0.40970032042209403	0.0149673543029522	2.4426468457783805																	2.4426468457783805	645.6020385528125
1583	2018-04-01T17:22:26	22.2585	-156.9402	FK180310-2	153.71291906293982	0.4099803905311479	0.0149937487132815	2.4587188822183816																	2.4587188822183816	645.6634276723768
1584	2018-04-01T17:25:26	22.25800000000001	-156.9396	FK180310-2	154.0601918515737	0.411379437423719	0.015126114260371004	2.4914743723830908																	2.4914743723830908	645.7466068560532
1585	2018-04-01T17:28:26	22.2566	-156.9385	FK180310-2	156.60299582765882	0.4127842703249329	0.0152597458738168	2.547519032466604																	2.547519032466604	645.9392982813898
1586	2018-04-01T17:34:27	22.252	-156.9474	FK180310-2	158.62137810261956	0.4127842703249329	0.0152597458738168	2.58967818596912																	2.58967818596912	646.9895154869902
1587	2018-04-01T17:37:27	22.2497	-156.9533	FK180310-2	158.04819562336615	0.411660348857799	0.0151527330905083	2.564091199294775																	2.564091199294775	647.6490987714585
1588	2018-04-01T17:40:27	22.2474	-156.9592	FK180310-2	160.42727178125406	0.421604063022587	0.0161151846860337	2.7675198647733232																	2.7675198647733232	648.3086912559173
1589	2018-04-01T17:46:28	22.2424	-156.9718	FK180310-2	158.35711782989347	0.432128781992404	0.0171736221666839	2.9211453939442253																	2.9211453939442253	649.7211807908365
1590	2018-04-01T17:49:28	22.2395	-156.97899999999996	FK180310-2	157.65781981735532	0.435407491149754	0.0175118467140195	2.966797037601783																	2.966797037601783	650.5302286157138
1591	2018-04-01T17:52:28	22.2364	-156.9869	FK180310-2	156.32653840657503	0.4378108140307589	0.0177623557348974	2.992216391439712																	2.992216391439712	651.414349766764
1592	2018-04-01T17:55:28	22.2332	-156.9947	FK180310-2	158.08534828078376	0.43035399866755797	0.0169922912953167	2.8697307670778263																	2.8697307670778263	652.2934616360639
1593	2018-04-01T17:58:29	22.23	-157.0026	FK180310-2	158.70303628275113	0.4247920226760489	0.0164313951396544	2.785968466136062																	2.785968466136062	653.1820205225403
1594	2018-04-01T18:01:29	22.2267	-157.0105	FK180310-2	157.73261205757262	0.425663129414266	0.0165185628433886	2.766598592403105																	2.766598592403105	654.0751174335985
1595	2018-04-01T18:04:29	22.2234	-157.0184	FK180310-2	160.65073096891484	0.42624718815921503	0.0165770135323714	2.8360764206049374																	2.8360764206049374	654.9682318084465
1596	2018-04-01T18:07:29	22.2201	-157.0263	FK180310-2	157.66521996406104	0.42362594680479204	0.0163153343672749	2.72896537409293																	2.72896537409293	655.8613636446896
1597	2018-04-01T18:10:30	22.2222	-157.0332	FK180310-2	157.7842645981977	0.430649070506258	0.017022308844533002	2.865198367347112																	2.865198367347112	656.6098477805784
1598	2018-04-01T18:13:30	22.2269	-157.0396	FK180310-2	159.23728530917654	0.431239027408117	0.0170826133507075	2.902431390385872																	2.902431390385872	657.4516738486401
1599	2018-04-01T18:16:30	22.2319	-157.0459	FK180310-2	158.27375367197774	0.43242546046049996	0.0172040887862246	2.9037479230314496																	2.9037479230314496	658.3067852142418
1600	2018-04-01T18:19:30	22.2368	-157.0523	FK180310-2	157.75745817186208	0.43361727821545504	0.0173266622793485	2.9177553109254646																	2.9177553109254646	659.162590097707
1601	2018-04-01T18:22:30	22.2418	-157.0586	FK180310-2	157.52176623092163	0.434212175566483	0.0173881279894692	2.9174111208776567																	2.9174111208776567	660.0176666541283
1602	2018-04-01T18:25:31	22.2482	-157.0581	FK180310-2	156.32923138049054	0.43510839979697497	0.0174808059756167	2.9182140611066902																	2.9182140611066902	660.7319562388185
1603	2018-04-01T18:34:31	22.2693	-157.0501	FK180310-2	158.10720220125617	0.4345102049608871	0.0174189470224148	2.9335399571785734																	2.9335399571785734	663.2211498690592
1604	2018-04-01T18:37:32	22.2764	-157.0479	FK180310-2	157.64287719265332	0.441742972571983	0.0181768768428067	3.0624462616044528																	3.0624462616044528	664.0433509032042
1605	2018-04-01T18:40:32	22.2839	-157.0484	FK180310-2	157.86249453404153	0.440834223367367	0.018080554910661	3.061578399054																	3.061578399054	664.8798162416522
1606	2018-04-01T18:43:32	22.2914	-157.0486	FK180310-2	159.10421591500867	0.44942960175607705	0.0190041594318607	3.2468280394651625																	3.2468280394651625	665.714948599288
1607	2018-04-01T18:46:32	22.2989	-157.0487	FK180310-2	158.16702003081042	0.45727118322550797	0.0198714737510605	3.3625684855955145																	3.3625684855955145	666.5498903748978
1608	2018-04-01T18:49:33	22.3063	-157.0489	FK180310-2	156.8823804355263	0.4582225823415971	0.0199782525145452	3.369157832787104																	3.369157832787104	667.373894400323
1609	2018-04-01T18:52:33	22.3138	-157.0492	FK180310-2	160.5774245799551	0.46077372535092803	0.0202665692296346	3.491632286196052																	3.491632286196052	668.2093441034879
1610	2018-04-01T18:55:33	22.3214	-157.0494	FK180310-2	160.53129525728338	0.45917747014695204	0.020085925467656997	3.455181983793695																	3.455181983793695	669.0556047210415
1611	2018-04-01T18:58:33	22.3289	-157.0497	FK180310-2	161.85487889408174	0.4512963329096761	0.0192084986933223	3.3452385887183382																	3.3452385887183382	669.8910543006193
1612	2018-04-01T19:01:34	22.3357	-157.0476	FK180310-2	161.1843200049638	0.4448027072773211	0.0185034848479155	3.2170533321980352																	3.2170533321980352	670.6782895128733
1613	2018-04-01T19:04:34	22.3382	-157.0407	FK180310-2	161.61273650306813	0.443572774875342	0.0183717863534539	3.2001795525948458																	3.2001795525948458	671.4413047532852
1614	2018-04-01T19:07:34	22.3395	-157.0339	FK180310-2	164.64386791802968	0.44757233075165204	0.0188021473802883	3.3223524878856336																	3.3223524878856336	672.1562518757994
1615	2018-04-01T19:10:34	22.3393	-157.0291	FK180310-2	168.93688581197893	0.45051750782208505	0.01912302066920655	3.4650538364239902																	3.4650538364239902	672.6509735165918
1616	2018-04-01T19:13:35	22.3347	-157.0262	FK180310-2	167.56914841864568	0.4481899049331261	0.0188692270506336	3.3933837621440226																	3.3933837621440226	673.2437331912412
1617	2018-04-01T19:16:35	22.3294	-157.0248	FK180310-2	164.31347063324347	0.4512963329096761	0.0192084986933223	3.3654743621286363																	3.3654743621286363	673.8510698943145
1618	2018-04-01T19:28:36	22.3112	-157.0201	FK180310-2	169.12697353542342	0.462054817025856	0.0204122498306485	3.683801534205288																	3.683801534205288	675.9340499978781
1619	2018-04-01T19:31:36	22.3086	-157.0191	FK180310-2	166.6313416625716	0.4594970996074861	0.020121995102983996	3.6190508871485036																	3.6190508871485036	676.2412507408426
1620	2018-04-01T19:34:36	22.3075	-157.0181	FK180310-2	164.85272661754647	0.46077372535092803	0.0202665692296346	3.5974067753567747																	3.5974067753567747	676.4012500249213
1621	2018-04-01T19:37:36	22.307	-157.0176	FK180310-2	162.18273387556394	0.46237606014041704	0.020448899678451	3.550041855812246																	3.550041855812246	676.4770749517606
1622	2018-04-01T19:40:37	22.3067	-157.0172	FK180310-2	163.45755257751395	0.46077372535092803	0.0202665692296346	3.5572007617876333																	3.5572007617876333	676.5301054472554
1623	2018-04-01T19:43:37	22.3066	-157.0167	FK180310-2	163.74082195944894	0.46077372535092803	0.0202665692296346	3.5553038392000347																	3.5553038392000347	676.5827883012983
1624	2018-04-01T19:46:37	22.3063	-157.0161	FK180310-2	166.57148472040097	0.460136489450454	0.0201942644082015	3.6082037839069785																	3.6082037839069785	676.6530272062132
1625	2018-04-01T19:49:37	22.3062	-157.0156	FK180310-2	165.67225156361505	0.460136489450454	0.0201942644082015	3.5807050363037334																	3.5807050363037334	676.7057102044091
1626	2018-04-01T20:16:40	22.305	-157.0121	FK180310-2	172.77284616781216	0.464630076160906	0.0207069853591195	3.819754283008877																	3.819754283008877	677.0901221552007
1627	2018-04-01T20:22:40	22.3047	-157.0114	FK180310-2	175.7064076432803	0.46495305018931704	0.0207441680799218	3.911281587874593																	3.911281587874593	677.1695730345318
1628	2018-04-01T20:28:41	22.3044	-157.0107	FK180310-2	175.48024671208802	0.468205884458258	0.0211206733583267	3.942923133176388																	3.942923133176388	677.2490240543681
1629	2018-04-01T20:52:42	22.3037	-157.0078	FK180310-2	172.43959370233694	0.478432217139048	0.0223315325290495	4.0786074544555495																	4.0786074544555495	677.5576887702467
1630	2018-04-01T20:55:43	22.3033	-157.0076	FK180310-2	173.37801143219852	0.478432217139048	0.0223315325290495	4.10694270265611																	4.10694270265611	677.6067490343071
1631	2018-04-01T20:58:43	22.3029	-157.0075	FK180310-2	172.3496166165279	0.47977020751389504	0.0224929769924455	4.095313844582757																	4.095313844582757	677.6524514148465
1632	2018-04-01T21:01:43	22.3025	-157.0075	FK180310-2	169.91760754981888	0.480441940434104	0.0225743563598297	4.0670038052869835																	4.0670038052869835	677.6969782547237
1633	2018-04-01T21:04:43	22.3023	-157.0076	FK180310-2	166.0555985157456	0.4831437133807151	0.0229033055822731	3.9984038641428095																	3.9984038641428095	677.7215084208058
1634	2018-04-01T21:07:44	22.302	-157.0077	FK180310-2	167.49873690457233	0.48415849385126203	0.0230275962108962	4.0781889545963725																	4.0781889545963725	677.756455584666
1635	2018-04-01T21:10:44	22.3018	-157.0078	FK180310-2	166.17184697750082	0.484837221274971	0.0231110068993317	4.052228646603418																	4.052228646603418	677.7809857662257
1636	2018-04-01T21:13:44	22.3016	-157.0081	FK180310-2	164.55662798583143	0.4831437133807151	0.0229033055822731	3.9715470605159777																	3.9715470605159777	677.8190684665097
1637	2018-04-01T21:16:44	22.3014	-157.0083	FK180310-2	165.86943862059104	0.4838194268492621	0.0229860671787093	4.020974828523647																	4.020974828523647	677.84939901311
1638	2018-04-01T21:19:45	22.3011	-157.0082	FK180310-2	167.39711422289204	0.4838194268492621	0.0229860671787093	4.053775268854213																	4.053775268854213	677.8843461965253
1639	2018-04-01T21:22:45	22.3009	-157.0082	FK180310-2	166.98795861812403	0.4855180413804221	0.0231948507662744	4.07923674423658																	4.07923674423658	677.906609616464
1640	2018-04-01T21:25:45	22.3006	-157.0082	FK180310-2	164.20229205841937	0.48688071996737	0.0233631928327215	4.040816763772009																	4.040816763772009	677.9400047463716
1641	2018-04-01T21:28:45	22.3003	-157.0083	FK180310-2	164.416841114191	0.48893383904285	0.0236182034718123	4.084192999615741																	4.084192999615741	677.9749519471687
1642	2018-04-01T21:31:46	22.3	-157.0083	FK180310-2	163.96384388031427	0.4923740395020711	0.0240493284844011	4.147447260687546																	4.147447260687546	678.0083470770762
1643	2018-04-01T21:34:46	22.2996	-157.0084	FK180310-2	168.36549537635634	0.490306345693298	0.0237896546566163	4.216775810121908																	4.216775810121908	678.0540495124435
1644	2018-04-01T21:37:46	22.2992	-157.0086	FK180310-2	173.9492631476051	0.48927815481229	0.0236610719158218	4.339707840609658																	4.339707840609658	678.1031100303313
1645	2018-04-01T21:40:46	22.2991	-157.0094	FK180310-2	169.54790667352202	0.4923740395020711	0.0240493284844011	4.27494776823346																	4.27494776823346	678.1862524286507
1646	2018-04-01T21:43:47	22.2989	-157.0104	FK180310-2	168.5477163244022	0.493067315046699	0.024136733252599997	4.257110622217773																	4.257110622217773	678.2916236498496
1647	2018-04-01T21:46:47	22.2989	-157.0109	FK180310-2	167.9768247430004	0.48962153573774203	0.0237039271732497	4.206608068196689																	4.206608068196689	678.3431198865422
1648	2018-04-01T21:49:47	22.2988	-157.0108	FK180310-2	174.759291262697	0.4927207832275511	0.0240929726953851	4.4139150446956																	4.4139150446956	678.3582852925215
1649	2018-04-01T21:55:48	22.2986	-157.0109	FK180310-2	168.49890527373006	0.495501514224757	0.0244454479957705	4.3040228448559015																	4.3040228448559015	678.3828155731314
1650	2018-04-01T21:58:48	22.2986	-157.0107	FK180310-2	169.47065093996352	0.4968977744006579	0.0246235551820176	4.362213170986947																	4.362213170986947	678.4034141120379
1651	2018-04-01T22:01:48	22.2984	-157.0103	FK180310-2	167.52265273330892	0.4979500281985621	0.024758189596982998	4.326917821849345																	4.326917821849345	678.4502421113307
1652	2018-04-01T22:04:48	22.2981	-157.0103	FK180310-2	171.86043943357842	0.497598440292651	0.0247132044117401	4.454672459127191																	4.454672459127191	678.4836372412383
1653	2018-04-01T22:07:49	22.2978	-157.0104	FK180310-2	166.64711769949025	0.498998922078425	0.0248930934884562	4.336924905095772																	4.336924905095772	678.5185844963504
1654	2018-04-01T22:10:49	22.2977	-157.0104	FK180310-2	166.87526158263154	0.498998922078425	0.0248930934884562	4.35137814660463																	4.35137814660463	678.5297162063197
1655	2018-04-01T22:13:49	22.2975	-157.0107	FK180310-2	165.77354654088646	0.500405173538396	0.025074488038348997	4.342668620416162																	4.342668620416162	678.5677996422887
1656	2018-04-01T22:16:49	22.2973	-157.0105	FK180310-2	165.53115857036184	0.503240987822493	0.0254426134437822	4.380612511344683																	4.380612511344683	678.5981305994306
1657	2018-04-01T22:19:50	22.2969	-157.0108	FK180310-2	166.8480459144574	0.505016492856552	0.0256748651362337	4.473608148789138																	4.473608148789138	678.6523277813683
1658	2018-04-01T22:22:50	22.2966	-157.0109	FK180310-2	164.65616335324842	0.5071600881637991	0.0259570718021937	4.448994566656865																	4.448994566656865	678.6872750625495
1659	2018-04-01T22:25:50	22.2965	-157.0111	FK180310-2	164.5371003817861	0.5071600881637991	0.0259570718021937	4.455825502474961																	4.455825502474961	678.7106893151148
1660	2018-04-01T22:28:50	22.2962	-157.011	FK180310-2	163.29063495013827	0.505372517954101	0.0257216788577989	4.390458604674352																	4.390458604674352	678.7456366049859
1661	2018-04-01T22:31:51	22.2959	-157.0107	FK180310-2	165.7254865777233	0.507517267033454	0.0260042942286224	4.4852364412022165																	4.4852364412022165	678.7911332434419
1662	2018-04-01T22:34:51	22.2956	-157.0104	FK180310-2	171.8347450549617	0.505908256406433	0.0257921230790401	4.618530184256348																	4.618530184256348	678.8366299269529
1663	2018-04-01T22:37:51	22.2953	-157.0101	FK180310-2	170.56384066502275	0.507517267033454	0.0260042942286224	4.615016310777388																	4.615016310777388	678.8821266555167
1664	2018-04-01T22:40:51	22.2951	-157.0101	FK180310-2	167.1440731632951	0.50111162011414	0.025165868537347	4.385716677739358																	4.385716677739358	678.9043900754551
1665	2018-04-01T22:43:51	22.2952	-157.0103	FK180310-2	167.16410276338	0.4968977744006579	0.0246235551820176	4.289480096045864																	4.289480096045864	678.9278045095909
1666	2018-04-01T22:46:52	22.2952	-157.0103	FK180310-2	168.20618338406618	0.4972476896913621	0.024668326358462996	4.32092182267591																	4.32092182267591	678.9278045095909
1667	2018-04-01T22:52:52	22.2948	-157.0101	FK180310-2	164.5111183596444	0.4972476896913621	0.024668326358462996	4.232299258519392																	4.232299258519392	678.9768652998363
1668	2018-04-01T22:55:52	22.2947	-157.0098	FK180310-2	163.46167751382546	0.500053211548011	0.0250289609405981	4.247496386320115																	4.247496386320115	679.0097079876127
1669	2018-04-01T22:58:53	22.2946	-157.0097	FK180310-2	163.93472891412762	0.497598440292651	0.0247132044117401	4.216081075249076																	4.216081075249076	679.0248736038466
1670	2018-04-01T23:01:53	22.2943	-157.0095	FK180310-2	163.06878509087798	0.49970200227462797	0.0249835438712211	4.22345741466074																	4.22345741466074	679.0641108273951
1671	2018-04-01T23:04:53	22.2942	-157.0094	FK180310-2	160.63561445520287	0.4993500430821071	0.0249382647638688	4.1916011118873975																	4.1916011118873975	679.0792764636512
1672	2018-04-01T23:07:53	22.294	-157.0093	FK180310-2	162.65961976199586	0.500053211548011	0.0250289609405981	4.243483335713346																	4.243483335713346	679.1038068866258
1673	2018-04-01T23:10:54	22.2939	-157.0092	FK180310-2	165.16890843377402	0.49970200227462797	0.0249835438712211	4.302005882718689																	4.302005882718689	679.1189725378987
1674	2018-04-01T23:13:54	22.2938	-157.0092	FK180310-2	161.7052971219916	0.4961999365820801	0.0245343235802365	4.147036961968072																	4.147036961968072	679.1301042478677
1675	2018-04-01T23:16:54	22.2936	-157.0091	FK180310-2	161.30495862320697	0.4937614680573679	0.0242245843170426	4.095956327565808																	4.095956327565808	679.1546346832206
1676	2018-04-01T23:19:54	22.2936	-157.009	FK180310-2	160.71833298601774	0.48962153573774203	0.0237039271732497	3.993670521521395																	3.993670521521395	679.1649343212273
1677	2018-04-01T23:22:55	22.2935	-157.0088	FK180310-2	159.75264065963958	0.492028121544825	0.0240057882118602	4.013135189214026																	4.013135189214026	679.1883489628567
1678	2018-04-01T23:25:55	22.2935	-157.0088	FK180310-2	159.21103373873353	0.493067315046699	0.024136733252599997	4.0148192100738935																	4.0148192100738935	679.1883489628567
1679	2018-04-01T23:28:55	22.2934	-157.0088	FK180310-2	163.10981196317618	0.49410978785742105	0.0242686671989587	4.147624577146694																	4.147624577146694	679.1994806728264
1680	2018-04-01T23:31:55	22.2933	-157.0087	FK180310-2	164.76612370151315	0.4923740395020711	0.0240493284844011	4.155210847356469																	4.155210847356469	679.214646354132
1681	2018-04-01T23:34:56	22.2932	-157.0088	FK180310-2	172.82641837088147	0.491683027389248	0.0239623516302336	4.344435516090778																	4.344435516090778	679.229812040443
1682	2018-04-01T23:37:56	22.2931	-157.0089	FK180310-2	161.6099283827374	0.494806414484155	0.0243569952206548	4.116121990525																	4.116121990525	679.2449777317593
1683	2018-04-01T23:43:56	22.2931	-157.0092	FK180310-2	165.7696181725889	0.493067315046699	0.024136733252599997	4.194137167307886																	4.194137167307886	679.2758767563292
1684	2018-04-01T23:46:56	22.2931	-157.0095	FK180310-2	163.14731636320914	0.4937614680573679	0.0242245843170426	4.14169664495712																	4.14169664495712	679.3067757809021
1685	2018-04-01T23:49:57	22.2931	-157.01	FK180310-2	160.9588312930541	0.49410978785742105	0.0242686671989587	4.103107424193524																	4.103107424193524	679.3582741551872
1686	2018-04-01T23:52:57	22.2932	-157.0105	FK180310-2	159.4745750418465	0.494806414484155	0.0243569952206548	4.068481139078963																	4.068481139078963	679.4109618731433
1687	2018-04-01T23:55:57	22.2933	-157.0108	FK180310-2	158.91577129272164	0.49829918665776	0.0248030734068567	4.092737056854847																	4.092737056854847	679.4438048729553
1688	2018-04-02T00:00:01	22.2934	-157.0113	FK180310-2	162.19965523142898	0.494806414484155	0.0243569952206548	4.136823793759733																	4.136823793759733	679.4964925188733
1689	2018-04-02T00:03:02	22.2935	-157.0116	FK180310-2	162.9681197345558	0.498998922078425	0.0248930934884562	4.215540604072542																	4.215540604072542	679.5293354770819
1690	2018-04-02T00:06:02	22.2936	-157.0122	FK180310-2	158.65040575294398	0.4984739119625991	0.024825551597519348	4.11669673941182																	4.11669673941182	679.5921279069612
1691	2018-04-02T00:09:02	22.2936	-157.0132	FK180310-2	160.25506322449561	0.4972476896913621	0.024668326358462996	4.130123469238785																	4.130123469238785	679.6951242870256
1692	2018-04-02T00:12:02	22.2938	-157.014	FK180310-2	159.5536665761223	0.498998922078425	0.0248930934884562	4.156011065805663																	4.156011065805663	679.7804761054404
1693	2018-04-02T00:15:03	22.2937	-157.0143	FK180310-2	155.8488120079671	0.502884780227896	0.025396248260227	4.114956925954503																	4.114956925954503	679.8133190012428
1694	2018-04-02T00:18:03	22.2911	-157.0163	FK180310-2	158.5383237251587	0.502528821116744	0.0253499517256831	4.17524640673773																	4.17524640673773	680.1685657655325
1695	2018-04-02T00:21:03	22.2881	-157.0199	FK180310-2	163.0871112714041	0.5021737097202129	0.025303765446076	4.287456883535783																	4.287456883535783	680.6675791078953
1696	2018-04-02T00:24:03	22.285	-157.0234	FK180310-2	160.59878062051737	0.510394451942373	0.026386254595592004	4.406493299869894																	4.406493299869894	681.1666247054802
1697	2018-04-02T00:27:04	22.281	-157.0239	FK180310-2	166.3792637015571	0.529956404177692	0.0290749459803041	5.025726931203871																	5.025726931203871	681.6148617106143
1698	2018-04-02T00:30:04	22.28	-157.0232	FK180310-2	170.46549776603143	0.533359195236702	0.0295591331771072	5.216392468240074																	5.216392468240074	681.7474909517819
1699	2018-04-02T00:33:04	22.2799	-157.0232	FK180310-2	167.09032827691638	0.537560887803498	0.030163646648302997	5.213833780321045																	5.213833780321045	681.758622661751
1700	2018-04-02T00:36:04	22.2797	-157.0228	FK180310-2	167.88168868084472	0.544134284913641	0.0311245778244907	5.3971052731858595																	5.3971052731858595	681.8054555102377
1701	2018-04-02T00:39:05	22.2794	-157.0221	FK180310-2	167.07794547485878	0.5414185400014129	0.0307253202338948	5.305932218461781																	5.305932218461781	681.8849182327532
1702	2018-04-02T00:42:05	22.2793	-157.0219	FK180310-2	169.8286274966321	0.539870556194287	0.0304992428834709	5.389673589653978																	5.389673589653978	681.9083347153195
1703	2018-04-02T00:45:05	22.2792	-157.0218	FK180310-2	169.4942416640063	0.5379441965855021	0.030219251863412996	5.293009113951107																	5.293009113951107	681.9235011021917
1704	2018-04-02T00:48:05	22.2792	-157.0218	FK180310-2	173.20455736407146	0.5307082813458571	0.0291816602789332	5.2165193053888865																	5.2165193053888865	681.9235011021917
1705	2018-04-02T00:51:05	22.2792	-157.0218	FK180310-2	171.64413081430962	0.5303319138601501	0.0291282408653452	5.162310112384764																	5.162310112384764	681.9235011021917
1706	2018-04-02T00:54:06	22.2792	-157.0218	FK180310-2	171.0553669206418	0.5307082813458571	0.0291816602789332	5.165694618835429																	5.165694618835429	681.9235011021917
1707	2018-04-02T00:57:06	22.2792	-157.0219	FK180310-2	173.39319945820282	0.531842484256549	0.0293426831725824	5.243420886741768																	5.243420886741768	681.9338018011871
1708	2018-04-02T01:00:06	22.2792	-157.0218	FK180310-2	169.79827765152356	0.533359195236702	0.0295591331771072	5.156841854016198																	5.156841854016198	681.9441025001825
1709	2018-04-02T01:03:06	22.2792	-157.0218	FK180310-2	171.05292668109414	0.533740115378606	0.0296135804157062	5.209109641871621																	5.209109641871621	681.9441025001825
1710	2018-04-02T01:06:07	22.2792	-157.02200000000005	FK180310-2	169.74055554275057	0.529956404177692	0.0290749459803041	5.1159031321454975																	5.1159031321454975	681.9647038981818
1711	2018-04-02T01:09:07	22.2792	-157.02200000000005	FK180310-2	168.91849096627868	0.531842484256549	0.0293426831725824	5.093854021191527																	5.093854021191527	681.9647038981818
1712	2018-04-02T01:12:07	22.2792	-157.02200000000005	FK180310-2	166.18303109994966	0.529956404177692	0.0290749459803041	4.98917861543859																	4.98917861543859	681.9647038981818
1713	2018-04-02T01:15:07	22.2793	-157.02200000000005	FK180310-2	166.29490368720766	0.5280719131520201	0.0288089722550594	4.929821694338053																	4.929821694338053	681.9758356081511
1714	2018-04-02T01:18:08	22.2793	-157.0221	FK180310-2	167.05015879909442	0.5280719131520201	0.0288089722550594	4.973738746500938																	4.973738746500938	681.9861362997777
1715	2018-04-02T01:21:08	22.2794	-157.0221	FK180310-2	164.30492742512936	0.5280719131520201	0.0288089722550594	4.90769135291462																	4.90769135291462	681.9972680097469
1716	2018-04-02T01:24:08	22.2794	-157.0221	FK180310-2	167.2603457493401	0.5269458546777159	0.0286508811865819	4.9595106834695235																	4.9595106834695235	681.9972680097469
1717	2018-04-02T01:27:08	22.2796	-157.0221	FK180310-2	168.18425188781177	0.5295777717704779	0.0290214975026483	5.013665968989877																	5.013665968989877	682.0195314296853
1718	2018-04-02T01:30:09	22.2797	-157.0222	FK180310-2	170.85299693040406	0.5292000410742129	0.0289681763122416	5.100001179007151																	5.100001179007151	682.0346977965488
1719	2018-04-02T01:33:09	22.2799	-157.0224	FK180310-2	170.01440256637778	0.531842484256549	0.0293426831725824	5.135746192187117																	5.135746192187117	682.0650305152675
1720	2018-04-02T01:36:09	22.28	-157.0224	FK180310-2	167.99221016396228	0.532599031576783	0.0294506501307113	5.1204666361626865																	5.1204666361626865	682.0761622252368
1721	2018-04-02T01:39:09	22.2801	-157.0224	FK180310-2	169.13105561868153	0.5310855472882849	0.0292352072142466	5.119526625146422																	5.119526625146422	682.0872939352058
1722	2018-04-02T01:42:09	22.2802	-157.0225	FK180310-2	166.7337273714686	0.5307082813458571	0.0291816602789332	5.0248009870175885																	5.0248009870175885	682.1024602770552
1723	2018-04-02T01:45:10	22.2804	-157.0226	FK180310-2	165.44452260727275	0.532599031576783	0.0294506501307113	5.032237051804988																	5.032237051804988	682.1269911269792
1724	2018-04-02T01:48:10	22.2805	-157.0226	FK180310-2	163.39130405871947	0.532599031576783	0.0294506501307113	4.97141090228866																	4.97141090228866	682.1381228369482
1725	2018-04-02T01:51:10	22.2806	-157.0227	FK180310-2	162.38240937011113	0.533359195236702	0.0295591331771072	4.961016605929709																	4.961016605929709	682.1532891587842
1726	2018-04-02T01:54:10	22.2807	-157.0228	FK180310-2	163.5810232992751	0.5310855472882849	0.0292352072142466	4.970926280953402																	4.970926280953402	682.1684554756192
1727	2018-04-02T01:57:11	22.2808	-157.0229	FK180310-2	163.75417826576003	0.532599031576783	0.0294506501307113	4.979662197727278																	4.979662197727278	682.1836217874512
1728	2018-04-02T02:00:11	22.2809	-157.023	FK180310-2	163.9649553966724	0.533359195236702	0.0295591331771072	5.020156781254684																	5.020156781254684	682.1987880942802
1729	2018-04-02T02:03:11	22.2811	-157.023	FK180310-2	165.1240037131857	0.535267757697421	0.029832784627112998	5.07000377494478																	5.07000377494478	682.2210515142187
1730	2018-04-02T02:06:11	22.2813	-157.0231	FK180310-2	165.11483897913655	0.534120661141899	0.029668185628536	5.061397279617318																	5.061397279617318	682.245582336305
1731	2018-04-02T02:09:12	22.2815	-157.0232	FK180310-2	167.0428214946804	0.536412025904899	0.0299977098073281	5.146142453455972																	5.146142453455972	682.2701131522045
1732	2018-04-02T02:12:12	22.2817	-157.0234	FK180310-2	164.35817027643034	0.534120661141899	0.029668185628536	5.0378480559909615																	5.0378480559909615	682.3004456908169
1733	2018-04-02T02:15:12	22.2819	-157.0235	FK180310-2	164.11895298475457	0.532599031576783	0.0294506501307113	4.989694023639297																	4.989694023639297	682.3249764943437
1734	2018-04-02T02:18:13	22.281999999999996	-157.0235	FK180310-2	163.64071783188882	0.5345021153362111	0.0297229211938068	5.008199608008767																	5.008199608008767	682.3361082043127
1735	2018-04-02T02:21:13	22.2822	-157.0235	FK180310-2	164.44480668724458	0.531842484256549	0.0293426831725824	4.967409598538707																	4.967409598538707	682.3583716242513
1736	2018-04-02T02:24:13	22.2824	-157.0236	FK180310-2	163.68069251135333	0.532220306951383	0.0293966022943376	4.935157431744786																	4.935157431744786	682.3829024123105
1737	2018-04-02T02:27:13	22.2826	-157.0236	FK180310-2	162.10986061916884	0.5295777717704779	0.0290214975026483	4.8303714904651605																	4.8303714904651605	682.4051658322488
1738	2018-04-02T02:30:14	22.2828	-157.0237	FK180310-2	162.6255285656367	0.5280719131520201	0.0288089722550594	4.8127815246370576																	4.8127815246370576	682.4296966079364
1739	2018-04-02T02:33:14	22.2829	-157.0238	FK180310-2	161.75385653375648	0.5269458546777159	0.0286508811865819	4.795438746742913																	4.795438746742913	682.4448628147022
1740	2018-04-02T02:36:14	22.2831	-157.0239	FK180310-2	165.07771613901795	0.531463713832211	0.0292888819757026	4.990950232203094																	4.990950232203094	682.4693935811094
1741	2018-04-02T02:39:14	22.2833	-157.024	FK180310-2	165.5229211168343	0.533359195236702	0.0295591331771072	5.008259899671447																	5.008259899671447	682.49392434133
1742	2018-04-02T02:42:15	22.2835	-157.0241	FK180310-2	164.3905761209962	0.5345021153362111	0.0297229211938068	5.033541173847617																	5.033541173847617	682.5184550953636
1743	2018-04-02T02:45:15	22.2837	-157.0241	FK180310-2	166.30169720600415	0.5385209909043576	0.03030292532376645	5.195161170955823																	5.195161170955823	682.5407185153019
1744	2018-04-02T02:48:15	22.2838	-157.0241	FK180310-2	165.1560021351481	0.538713561414367	0.030330860829384	5.164988636447532																	5.164988636447532	682.5518502252712
1745	2018-04-02T02:51:15	22.284000000000002	-157.0242	FK180310-2	165.79934693993388	0.5414185400014129	0.0307253202338948	5.2390721393015305																	5.2390721393015305	682.5763809638378
1746	2018-04-02T02:54:16	22.2842	-157.0242	FK180310-2	165.84514935279032	0.542968216446611	0.0309526264935423	5.287026202226668																	5.287026202226668	682.5986443837762
1747	2018-04-02T02:57:16	22.2844	-157.0244	FK180310-2	166.22724653698828	0.546089283557574	0.0314139008332083	5.351707888272936																	5.351707888272936	682.6289766522061
1748	2018-04-02T03:00:16	22.2846	-157.0245	FK180310-2	166.58963354346545	0.548048915701797	0.0317055525198696	5.413528651848904																	5.413528651848904	682.6535073722105
1749	2018-04-02T03:03:16	22.2848	-157.0246	FK180310-2	167.44841183141838	0.547656472160628	0.0316470458967334	5.446110251676263																	5.446110251676263	682.678038086029
1750	2018-04-02T03:06:17	22.285	-157.0247	FK180310-2	166.89478272147497	0.5484422960761149	0.0317641988088132	5.462430451908658																	5.462430451908658	682.7025687936604
1751	2018-04-02T03:09:17	22.2851	-157.0242	FK180310-2	164.94677741759168	0.5496223842073851	0.0319409720853444	5.426445311805166																	5.426445311805166	682.7552594286302
1752	2018-04-02T03:12:17	22.283	-157.0216	FK180310-2	165.46752810348704	0.550808458074659	0.0321190248478626	5.460716096974614																	5.460716096974614	683.110742338415
1753	2018-04-02T03:15:17	22.2789	-157.0196	FK180310-2	167.6903791217882	0.5523970620404699	0.0323584602427423	5.576018230143851																	5.576018230143851	683.6114835459767
1754	2018-04-02T03:18:18	22.2747	-157.0166	FK180310-2	168.66477453916514	0.554383580188968	0.0326595682928213	5.663431737078925																	5.663431737078925	684.1719148431984
1755	2018-04-02T03:21:18	22.2708	-157.0136	FK180310-2	168.15240502629914	0.555581470139957	0.0328420976819923	5.66320803714058																	5.66320803714058	684.7048101726807
1756	2018-04-02T03:24:18	22.2675	-157.0114	FK180310-2	170.95835650721122	0.5533876665530395	0.032508580249526	5.7283035212128																	5.7283035212128	685.1364411588867
1757	2018-04-02T03:27:18	22.265	-157.0141	FK180310-2	166.95010085307388	0.551998489510824	0.0322983871388864	5.563634762116285																	5.563634762116285	685.5299018100168
1758	2018-04-02T03:30:19	22.2627	-157.0096	FK180310-2	169.48581067365166	0.555181221055355	0.0327811094243746	5.703292913766588																	5.703292913766588	686.0594861585288
1759	2018-04-02T03:33:19	22.2614	-157.0033	FK180310-2	171.31712629271655	0.5563826269438361	0.0329643017422178	5.8103206804269325																	5.8103206804269325	686.7244472483318
1760	2018-04-02T03:36:19	22.2602	-156.9968	FK180310-2	166.19476572721902	0.562822974260897	0.0339579280746857	5.781424282231495																	5.781424282231495	687.4072742925073
1761	2018-04-02T03:39:19	22.259	-156.9902	FK180310-2	165.57906900591666	0.559180520717249	0.0333938271311191	5.691055996864388																	5.691055996864388	688.1002129851358
1762	2018-04-02T03:42:20	22.2579	-156.9839	FK180310-2	162.8900631914943	0.559180520717249	0.0333938271311191	5.591737827915192																	5.591737827915192	688.7607029546507
1763	2018-04-02T03:45:20	22.256999999999998	-156.9785	FK180310-2	166.12220185180402	0.551998489510824	0.0322983871388864	5.505322528174363																	5.505322528174363	689.3259761152221
1764	2018-04-02T03:51:20	22.2567	-156.9767	FK180310-2	163.44858653407655	0.548048915701797	0.0317055525198696	5.307426577029236																	5.307426577029236	689.5144012842499
1765	2018-04-02T03:54:20	22.2565	-156.9765	FK180310-2	165.2785506342968	0.546482338726064	0.0314721794373864	5.3348511356822375																	5.3348511356822375	689.5447363232119
1766	2018-04-02T04:00:21	22.2562	-156.9765	FK180310-2	166.6951880924605	0.5516008661794161	0.0322384570987896	5.5099272881261845																	5.5099272881261845	689.5781314531192
1767	2018-04-02T04:03:21	22.2565	-156.9774	FK180310-2	167.40856212671252	0.5496223842073851	0.0319409720853444	5.489735769989319																	5.489735769989319	689.6766834623033
1768	2018-04-02T04:06:21	22.2568	-156.9788	FK180310-2	167.2920515225775	0.547264963221547	0.0315886786067913	5.4323236627847775																	5.4323236627847775	689.8247321069897
1769	2018-04-02T04:09:22	22.2571	-156.9796	FK180310-2	162.95307992529283	0.546089283557574	0.0314139008332083	5.274188777257319																	5.274188777257319	689.9136594721864
1770	2018-04-02T04:12:22	22.2575	-156.9807	FK180310-2	165.26830884771204	0.5492283540322439	0.031881907437727	5.399687852539592																	5.399687852539592	690.0354186253003
1771	2018-04-02T04:15:22	22.2578	-156.9815	FK180310-2	163.50955672927674	0.546089283557574	0.0314139008332083	5.269674968620339																	5.269674968620339	690.1243456085622
1772	2018-04-02T04:18:22	22.2582	-156.9822	FK180310-2	163.40616334246457	0.542191630105721	0.0308387016515171	5.186305254622921																	5.186305254622921	690.2091001411316
1773	2018-04-02T04:21:23	22.2582	-156.9825	FK180310-2	162.41801449076854	0.5433559795389711	0.0310098069951244	5.189023473047327																	5.189023473047327	690.2400068764623
1774	2018-04-02T04:24:23	22.2579	-156.9825	FK180310-2	163.23795504619568	0.54257955983651	0.0308955954373379	5.176191617631475																	5.176191617631475	690.2734020063699
1775	2018-04-02T04:27:23	22.2573	-156.9838	FK180310-2	162.828696973725	0.5423855949711155	0.0308671485444275	5.153039490472987																	5.153039490472987	690.4230620195337
1776	2018-04-02T04:30:23	22.25800000000001	-156.9879	FK180310-2	163.63498613779345	0.544134284913641	0.0311245778244907	5.219228693644358																	5.219228693644358	690.8525830071347
1777	2018-04-02T04:33:24	22.2606	-156.9911	FK180310-2	163.71820499891663	0.544134284913641	0.0311245778244907	5.244760137303952																	5.244760137303952	691.2912723436818
1778	2018-04-02T04:36:24	22.2609	-156.9956	FK180310-2	169.94297315774818	0.547264963221547	0.0315886786067913	5.500459880160935																	5.500459880160935	691.7560661899022
1779	2018-04-02T04:39:24	22.2582	-156.999	FK180310-2	165.87240268261934	0.5496223842073851	0.0319409720853444	5.439010917160746																	5.439010917160746	692.2176126712095
1780	2018-04-02T04:42:24	22.256999999999998	-157.0027	FK180310-2	164.285658368847	0.550413268665288	0.0320595247109026	5.40370302166044																	5.40370302166044	692.621525450017
1781	2018-04-02T04:45:25	22.2604	-157.004	FK180310-2	161.54826185763918	0.5563826269438361	0.0329643017422178	5.449018442825909																	5.449018442825909	693.0230009791794
1782	2018-04-02T04:48:25	22.2625	-157.0075	FK180310-2	159.9769469870471	0.555581470139957	0.0328420976819923	5.3983539093715285																	5.3983539093715285	693.4527187641813
1783	2018-04-02T04:51:25	22.2649	-157.0104	FK180310-2	160.10707836863853	0.5535863488415539	0.0325386898119907	5.361372892407296																	5.361372892407296	693.8535037394338
1784	2018-04-02T04:54:25	22.2655	-157.0097	FK180310-2	157.24390563150615	0.5523970620404699	0.0323584602427423	5.2319319782331695																	5.2319319782331695	693.9517946093422
1785	2018-04-02T04:57:25	22.2655	-157.0097	FK180310-2	161.00709065007538	0.550808458074659	0.0321190248478626	5.3110659444851915																	5.3110659444851915	693.9517946093422
1786	2018-04-02T05:00:26	22.2656	-157.0097	FK180310-2	161.2574999906884	0.5516008661794161	0.0322384570987896	5.32445274128625																	5.32445274128625	693.9629263193116
1787	2018-04-02T05:03:26	22.2658	-157.0098	FK180310-2	159.13173755296975	0.553188984264525	0.0324784706870613	5.280830979184024																	5.280830979184024	693.9874576206997
1788	2018-04-02T05:06:26	22.2658	-157.0098	FK180310-2	161.15286451625602	0.5516008661794161	0.0322384570987896	5.319782171758749																	5.319782171758749	693.9874576206997
1789	2018-04-02T05:09:26	22.2659	-157.0098	FK180310-2	160.28272576949956	0.550808458074659	0.0321190248478626	5.2622716704098575																	5.2622716704098575	693.9985893306689
1790	2018-04-02T05:12:27	22.2659	-157.0099	FK180310-2	159.85610580137578	0.550808458074659	0.0321190248478626	5.273016789425599																	5.273016789425599	694.0088910090299
1791	2018-04-02T05:15:27	22.265	-157.0096	FK180310-2	160.33580678548984	0.550017355003256	0.0320001777308738	5.269580107672792																	5.269580107672792	694.1137348913045
1792	2018-04-02T05:18:27	22.2637	-157.0089	FK180310-2	159.23104990941764	0.5516008661794161	0.0322384570987896	5.2509743761537315																	5.2509743761537315	694.2754193026317
1793	2018-04-02T05:24:28	22.2609	-157.0075	FK180310-2	158.69504328608892	0.5516008661794161	0.0322384570987896	5.2378774862837085																	5.2378774862837085	694.6188589934808
1794	2018-04-02T05:27:28	22.2589	-157.0066	FK180310-2	159.30684966468036	0.5496223842073851	0.0319409720853444	5.199696233124295																	5.199696233124295	694.8600286734427
1795	2018-04-02T05:30:28	22.2567	-157.0058	FK180310-2	158.62871110326356	0.550413268665288	0.0320595247109026	5.228468402492763																	5.228468402492763	695.1184229517157
1796	2018-04-02T05:33:28	22.2545	-157.0049	FK180310-2	157.56652427233806	0.553188984264525	0.0324784706870613	5.226421936076634																	5.226421936076634	695.3802858927202
1797	2018-04-02T05:36:29	22.2529	-157.0046	FK180310-2	158.36390969035256	0.550215311834272	0.032029851220888195	5.181615734781918																	5.181615734781918	695.5610551356941
1798	2018-04-02T05:39:29	22.2519	-157.0048	FK180310-2	158.8516689699857	0.5535863488415539	0.0325386898119907	5.30536780469749																	5.30536780469749	695.6742632488133
1799	2018-04-02T05:42:29	22.2507	-157.0048	FK180310-2	161.01335375400262	0.5535863488415539	0.0325386898119907	5.3660785797167465																	5.3660785797167465	695.8078437684441
1800	2018-04-02T05:45:29	22.2495	-157.0048	FK180310-2	161.91155153173386	0.5516008661794161	0.0322384570987896	5.370883245731112																	5.370883245731112	695.9414242880744
1801	2018-04-02T05:48:30	22.2488	-157.005	FK180310-2	163.374263167898	0.550017355003256	0.0320001777308738	5.388499216841179																	5.388499216841179	696.0220247426279
1802	2018-04-02T05:51:30	22.2475	-157.0049	FK180310-2	161.38737510989574	0.5516008661794161	0.0322384570987896	5.352451298188567																	5.352451298188567	696.167103276141
1803	2018-04-02T05:54:30	22.2456	-157.0045	FK180310-2	162.70636644309846	0.546482338726064	0.0314721794373864	5.261017834993382																	5.261017834993382	696.3825835900459
1804	2018-04-02T05:57:30	22.2439	-157.0041	FK180310-2	162.91803094942813	0.5516008661794161	0.0322384570987896	5.39458580653036																	5.39458580653036	696.5762583992462
1805	2018-04-02T06:00:30	22.2424	-157.0036	FK180310-2	163.41778333267868	0.5492283540322439	0.031881907437727	5.3731173687764695																	5.3731173687764695	696.7510006215559
1806	2018-04-02T06:03:31	22.2416	-157.0035	FK180310-2	164.22873627888524	0.550017355003256	0.0320001777308738	5.4229653035741405																	5.4229653035741405	696.8406483693764
1807	2018-04-02T06:06:31	22.2411	-157.0034	FK180310-2	164.01189615484788	0.548048915701797	0.0317055525198696	5.3602838119609695																	5.3602838119609695	696.8972525738806
1808	2018-04-02T06:09:31	22.241	-157.0037	FK180310-2	164.53976579909363	0.544524831620662	0.0311821688047535	5.308846576340889																	5.308846576340889	696.9301064203488
1809	2018-04-02T06:12:31	22.2405	-157.004	FK180310-2	164.46424947370588	0.5433559795389711	0.0310098069951244	5.279580199387628																	5.279580199387628	696.9937722551683
1810	2018-04-02T06:15:32	22.24	-157.0043	FK180310-2	162.0032405753683	0.544134284913641	0.0311245778244907	5.194459859162001																	5.194459859162001	697.0574381435432
1811	2018-04-02T06:18:32	22.2397	-157.0048	FK180310-2	162.02643696409206	0.5410330851495271	0.0306688109105943	5.139130564032428																	5.139130564032428	697.1188330655024
1812	2018-04-02T06:21:32	22.2393	-157.0052	FK180310-2	161.9083512763083	0.538713561414367	0.030330860829384	5.076769050754861																	5.076769050754861	697.179506561112
1813	2018-04-02T06:24:32	22.2388	-157.0056	FK180310-2	162.6694934096279	0.538713561414367	0.030330860829384	5.099118929247156																	5.099118929247156	697.2487634646016
1814	2018-04-02T06:27:33	22.2383	-157.006	FK180310-2	161.6523966580191	0.53488448013013	0.0297777874226933	4.999727049360595																	4.999727049360595	697.3180204556088
1815	2018-04-02T06:30:33	22.238000000000003	-157.0063	FK180310-2	162.02400264153346	0.535649933146562	0.0298877571544985	5.0244860026241716																	5.0244860026241716	697.3635257796063
1816	2018-04-02T06:33:33	22.2377	-157.0066	FK180310-2	161.63817379145843	0.529956404177692	0.0290749459803041	4.887989598852513																	4.887989598852513	697.4090311485547
1817	2018-04-02T06:36:33	22.2372	-157.0067	FK180310-2	163.11367875600732	0.5292000410742129	0.0289681763122416	4.9161053290633525																	4.9161053290633525	697.4656354052605
1818	2018-04-02T06:42:34	22.2363	-157.007	FK180310-2	162.93339706004826	0.525073742922859	0.0283889949403034	4.825021525128576																	4.825021525128576	697.5704811548932
1819	2018-04-02T06:45:34	22.2358	-157.007	FK180310-2	163.8926084080137	0.5232100377459961	0.0281297433973012	4.819936079180428																	4.819936079180428	697.6261397047392
1820	2018-04-02T06:48:34	22.2345	-157.0065	FK180310-2	163.51001875410253	0.521726930773297	0.0279245089800348	4.762866968978062																	4.762866968978062	697.7797493046115
1821	2018-04-02T06:51:35	22.2322	-157.0093	FK180310-2	164.32467478904763	0.5195091644058341	0.0276192411907794	4.746264369899387																	4.746264369899387	698.1654841478232
1822	2018-04-02T06:54:35	22.2329	-157.0143	FK180310-2	164.78589991836168	0.520247983167366	0.0277207248301303	4.756212834002124																	4.756212834002124	698.6865500348225
1823	2018-04-02T07:00:35	22.2426	-157.0161	FK180310-2	164.6339445250029	0.512929345541642	0.0267257808863225	4.617265591492088																	4.617265591492088	699.7821385125543
1824	2018-04-02T07:03:36	22.2475	-157.0168	FK180310-2	168.2636253128897	0.512929345541642	0.0267257808863225	4.707640000936842																	4.707640000936842	700.3323398290297
1825	2018-04-02T07:06:36	22.2526	-157.0188	FK180310-2	165.15467672582503	0.510394451942373	0.026386254595592004	4.556247074215952																	4.556247074215952	700.9362953513571
1826	2018-04-02T07:09:36	22.2572	-157.0215	FK180310-2	166.12433463516624	0.508593100938037	0.026146647575899	4.553952321522174																	4.553952321522174	701.5190311807163
1827	2018-04-02T07:12:36	22.2618	-157.0244	FK180310-2	165.96632537786894	0.508234184758347	0.0260990775357979	4.529505997593027																	4.529505997593027	702.1118743318898
1828	2018-04-02T07:15:37	22.2665	-157.0273	FK180310-2	165.66239604586582	0.506087119865425	0.0258156418259629	4.485874777676496																	4.485874777676496	702.7143535126654
1829	2018-04-02T07:21:37	22.276	-157.0331	FK180310-2	165.3983493361867	0.500757975725206	0.0251201238174513	4.368954997921732																	4.368954997921732	703.9289762332353
1830	2018-04-02T07:24:37	22.2807	-157.0359	FK180310-2	167.47763632265412	0.498648637267438	0.02484802978818201	4.36391715001045																	4.36391715001045	704.5263998873003
1831	2018-04-02T07:27:38	22.2841	-157.036	FK180310-2	163.761261712329	0.4968977744006579	0.0246235551820176	4.224408897984157																	4.224408897984157	704.9050181663217
1832	2018-04-02T07:30:38	22.2839	-157.0341	FK180310-2	164.93113580716178	0.4968977744006579	0.0246235551820176	4.26619138854029																	4.26619138854029	705.1019869926869
1833	2018-04-02T07:33:38	22.2839	-157.0333	FK180310-2	165.8376909279752	0.495501514224757	0.0244454479957705	4.251533106897599																	4.251533106897599	705.1843898148753
1834	2018-04-02T07:36:38	22.2841	-157.033	FK180310-2	165.1031206096862	0.4927207832275511	0.0240929726953851	4.184273795809064																	4.184273795809064	705.2224756902997
1835	2018-04-02T07:39:39	22.2843	-157.0327	FK180310-2	166.37089909669263	0.491338755073463	0.023919018492582003	4.17840978870684																	4.17840978870684	705.2605615298572
1836	2018-04-02T07:42:39	22.2845	-157.0324	FK180310-2	165.29765731034357	0.490306345693298	0.0237896546566163	4.116034438186857																	4.116034438186857	705.2986473335518
1837	2018-04-02T07:45:39	22.2843	-157.0318	FK180310-2	165.5179485501904	0.48688071996737	0.0233631928327215	4.086085971201989																	4.086085971201989	705.364337014399
1838	2018-04-02T07:48:39	22.2841	-157.0313	FK180310-2	165.46506680187514	0.485177225502148	0.0231528788548675	4.029094259353493																	4.029094259353493	705.4204447693554
1839	2018-04-02T07:51:39	22.284000000000002	-157.0308	FK180310-2	165.4102014618354	0.484837221274971	0.0231110068993317	4.014919270235941																	4.014919270235941	705.4731357643816
1840	2018-04-02T07:54:40	22.2839	-157.0304	FK180310-2	165.49538060002692	0.4824679086680929	0.0228207211409453	3.972585357478154																	3.972585357478154	705.5158144479245
1841	2018-04-02T07:57:40	22.2838	-157.0299	FK180310-2	164.7422482333341	0.481116658249959	0.0226561216942668	3.9341292284210567																	3.9341292284210567	705.5685055149602
1842	2018-04-02T08:00:40	22.2836	-157.0295	FK180310-2	164.31521141774255	0.47943554037313396	0.022452432604371002	3.8979162590110574																	3.8979162590110574	705.6153373524214
1843	2018-04-02T08:03:40	22.2834	-157.029	FK180310-2	164.0452506568308	0.478099346265649	0.0222914251105771	3.8656032336879846																	3.8656032336879846	705.6714453440617
1844	2018-04-02T08:06:41	22.2833	-157.0286	FK180310-2	164.88675898219415	0.478432217139048	0.0223315325290495	3.859847523096272																	3.859847523096272	705.7141241982929
1845	2018-04-02T08:09:41	22.283	-157.0281	FK180310-2	165.24521479699038	0.474774796764315	0.0218936935222624	3.811596901911383																	3.811596901911383	705.7755057495903
1846	2018-04-02T08:12:41	22.2828	-157.0276	FK180310-2	163.96078003352508	0.47311942834923	0.0216972875832452	3.7509066384262697																	3.7509066384262697	705.8316139440944
1847	2018-04-02T08:15:41	22.2826	-157.0272	FK180310-2	165.27632084994585	0.47081770998527295	0.0214260169873753	3.74503620964634																	3.74503620964634	705.8784460408107
1848	2018-04-02T08:18:42	22.2824	-157.0267	FK180310-2	163.71735316888623	0.469513051021363	0.0212731001451569	3.667675505009409																	3.667675505009409	705.9345543705562
1849	2018-04-02T08:21:42	22.2822	-157.0262	FK180310-2	165.57110696328172	0.4672263327342029	0.0210069222764876	3.6935738684993247																	3.6935738684993247	705.9906627679244
1850	2018-04-02T08:24:42	22.281999999999996	-157.0258	FK180310-2	163.8335825535635	0.46853150825865997	0.0211586438748711	3.6511120843454643																	3.6511120843454643	706.0374950201839
1851	2018-04-02T08:27:42	22.2819	-157.0253	FK180310-2	164.7404229931395	0.4659251795078471	0.0208562931432561	3.6315400299473604																	3.6315400299473604	706.0901867712814
1852	2018-04-02T08:30:43	22.2818	-157.0249	FK180310-2	165.92913115938762	0.464306952560606	0.0206699192006992	3.630681822933637																	3.630681822933637	706.1328660522215
1853	2018-04-02T08:33:43	22.2819	-157.0244	FK180310-2	164.13586454796308	0.46398459847734397	0.0206329413151268	3.5799342337076903																	3.5799342337076903	706.1855578393179
1854	2018-04-02T08:36:43	22.281999999999996	-157.024	FK180310-2	165.4984990378211	0.46334219153589395	0.0205592495221412	3.585681918921161																	3.585681918921161	706.2282370918143
1855	2018-04-02T08:39:43	22.2822	-157.0236	FK180310-2	165.7563254495529	0.461093484651872	0.0203028511452315	3.5590748402583263																	3.5590748402583263	706.2750693440762
1856	2018-04-02T08:45:44	22.2829	-157.0229	FK180310-2	165.61782797297738	0.456323904667957	0.019765435566722	3.46245796869864																	3.46245796869864	706.3812328965042
1857	2018-04-02T08:48:44	22.2833	-157.0226	FK180310-2	165.67844357684686	0.45475027858765704	0.0195900605843496	3.4317193026859836																	3.4317193026859836	706.4354318430061
1858	2018-04-02T08:51:44	22.2837	-157.0223	FK180310-2	164.27088774682397	0.453493362834832	0.0194506103306101	3.3854792424395894																	3.3854792424395894	706.4896307391065
1859	2018-04-02T08:54:45	22.2841	-157.02200000000005	FK180310-2	163.42943424945577	0.450361853318601	0.0191059725905235	3.3213868012110384																	3.3213868012110384	706.5438295847994
1860	2018-04-02T08:57:45	22.2845	-157.0218	FK180310-2	165.85115249934938	0.450361853318601	0.0191059725905235	3.374434119742309																	3.374434119742309	706.5928910371863
1861	2018-04-02T09:03:45	22.2854	-157.0215	FK180310-2	163.7696586937993	0.44664667344498404	0.0187020554725969	3.2629181441907584																	3.2629181441907584	706.6977336495953
1862	2018-04-02T09:06:46	22.2858	-157.0215	FK180310-2	163.42438883989848	0.44572518744797496	0.0186025952562514	3.229128518321031																	3.229128518321031	706.7422604894722
1863	2018-04-02T09:09:46	22.2862	-157.0215	FK180310-2	162.65730810219088	0.4448027072773211	0.0185034848479155	3.188087504959277																	3.188087504959277	706.7867873293494
1864	2018-04-02T09:15:46	22.2871	-157.0211	FK180310-2	163.3081544507191	0.442045780287512	0.0182090563892786	3.1527835575658107																	3.1527835575658107	706.8951136964455
1865	2018-04-02T09:18:46	22.2873	-157.0206	FK180310-2	162.2162375810193	0.443265519691239	0.0183389554223503	3.1499577946101542																	3.1499577946101542	706.9512204369619
1866	2018-04-02T09:21:47	22.2874	-157.0201	FK180310-2	161.76098597569515	0.4396245083029001	0.0179527678171282	3.0792576568340184																	3.0792576568340184	707.0039102437445
1867	2018-04-02T09:24:47	22.2874	-157.0194	FK180310-2	162.6185202539597	0.438414356293114	0.0178255589266023	3.0803526843351747																	3.0803526843351747	707.0760109080604
1868	2018-04-02T09:27:47	22.2876	-157.019	FK180310-2	161.78021878737434	0.437509507129744	0.0177308554542083	3.034201117668722																	3.034201117668722	707.1228417602673
1869	2018-04-02T09:30:47	22.2879	-157.019	FK180310-2	161.48962987803213	0.436006710939568	0.0175741511462179	3.0066393715638906																	3.0066393715638906	707.156236890175
1870	2018-04-02T09:33:48	22.2882	-157.0189	FK180310-2	161.428637669625	0.43391485592740603	0.0173573823518774	2.9611869625221234																	2.9611869625221234	707.1911843603253
1871	2018-04-02T09:36:48	22.2884	-157.0184	FK180310-2	160.49880682889363	0.4327223501130581	0.0172346226506808	2.9299496786800034																	2.9299496786800034	707.2472907288495
1872	2018-04-02T09:39:48	22.2887	-157.0183	FK180310-2	160.48916208016396	0.43094385405432106	0.0170524214551994	2.9025918211163466																	2.9025918211163466	707.282238188141
1873	2018-04-02T09:45:49	22.2892	-157.0184	FK180310-2	159.9652159498328	0.4297659614524289	0.0169324704865132	2.8690294013964794																	2.8690294013964794	707.3388417549298
1874	2018-04-02T09:48:49	22.2895	-157.018	FK180310-2	159.5810333141286	0.42844038100127796	0.016798063111341202	2.845826695965024																	2.845826695965024	707.3918762589984
1875	2018-04-02T09:51:49	22.2897	-157.0175	FK180310-2	160.4504514537481	0.428292928323294	0.016783144575841	2.8539179990881363																	2.8539179990881363	707.4479821878739
1876	2018-04-02T09:54:49	22.2891	-157.0169	FK180310-2	162.85925275774787	0.428292928323294	0.016783144575841	2.8898361398973167																	2.8898361398973167	707.538977461896
1877	2018-04-02T09:57:50	22.2885	-157.0168	FK180310-2	161.66279536103727	0.42799872528277294	0.0167533785616574	2.8577690453545173																	2.8577690453545173	707.606557256481
1878	2018-04-02T10:00:50	22.2882	-157.0168	FK180310-2	162.64000130310185	0.4271200422948	0.0166648252207127	2.8655344643719256																	2.8655344643719256	707.6399523863886
1879	2018-04-02T10:03:50	22.2882	-157.017	FK180310-2	163.29742085002025	0.426537664777126	0.016606224362956	2.8728333151666314																	2.8728333151666314	707.6605524582982
1880	2018-04-02T10:06:50	22.2885	-157.0173	FK180310-2	162.70627512378198	0.428292928323294	0.016783144575841	2.8865689515090884																	2.8865689515090884	707.7060502529521
1881	2018-04-02T10:09:50	22.2886	-157.0176	FK180310-2	165.57657237317582	0.426828506390404	0.016635489860837002	2.932398226685563																	2.932398226685563	707.738894230348
1882	2018-04-02T10:12:51	22.2887	-157.0178	FK180310-2	162.05295440778332	0.424499460262906	0.0164022760913355	2.8191214359272236																	2.8191214359272236	707.7623095073532
1883	2018-04-02T10:15:51	22.2887	-157.0179	FK180310-2	160.90654587102162	0.424499460262906	0.0164022760913355	2.789458293141569																	2.789458293141569	707.7726095064647
1884	2018-04-02T10:18:51	22.2887	-157.018	FK180310-2	163.3618524522499	0.425081849222053	0.0164603902228763	2.844597305548106																	2.844597305548106	707.7829095055763
1885	2018-04-02T10:21:51	22.2886	-157.0181	FK180310-2	163.0235972034092	0.4247920226760489	0.0164313951396544	2.833723050895312																	2.833723050895312	707.7980754221143
1886	2018-04-02T10:24:52	22.2884	-157.0182	FK180310-2	161.4200790925982	0.425372142826698	0.0164894418574003	2.81634369500122																	2.81634369500122	707.8226060183696
1887	2018-04-02T10:27:52	22.2882	-157.0184	FK180310-2	161.88553220447503	0.4247920226760489	0.0164313951396544	2.80896754743098																	2.80896754743098	707.8529378864766
1888	2018-04-02T10:30:52	22.288	-157.0186	FK180310-2	161.31777123954402	0.423336146549391	0.0162864923307983	2.7773527648667744																	2.7773527648667744	707.8832697745993
1889	2018-04-02T10:33:52	22.2879	-157.0189	FK180310-2	160.88047921653697	0.4207442869034079	0.0160305393756827	2.7212026409047483																	2.7212026409047483	707.9161138767821
1890	2018-04-02T10:36:53	22.2879	-157.0193	FK180310-2	160.16998539353423	0.421604063022587	0.0161151846860337	2.719067109561266																	2.719067109561266	707.9573141090207
1891	2018-04-02T10:39:53	22.2876	-157.0196	FK180310-2	161.36479159185615	0.42275641102600997	0.0162291052709792	2.7686476613610886																	2.7686476613610886	708.0028119937531
1892	2018-04-02T10:42:53	22.2865	-157.02100000000004	FK180310-2	162.7040289931492	0.423336146549391	0.0162864923307983	2.7978743015636813																	2.7978743015636813	708.1919887319983
1893	2018-04-02T10:45:53	22.2843	-157.0246	FK180310-2	162.1696170594874	0.4230459332169911	0.0162577645934162	2.7917715890733747																	2.7917715890733747	708.6363691454201
1894	2018-04-02T10:48:54	22.2818	-157.0286	FK180310-2	163.4160228255493	0.424499460262906	0.0164022760913355	2.830824190074899																	2.830824190074899	709.1335658327887
1895	2018-04-02T10:51:54	22.2793	-157.0326	FK180310-2	163.0493088138508	0.423916423984574	0.0163442458700983	2.8156459230368163																	2.8156459230368163	709.6307686246827
1896	2018-04-02T10:54:54	22.2768	-157.0367	FK180310-2	163.81148497533394	0.428587833679262	0.0168129816468414	2.8901898038276537																	2.8901898038276537	710.1365465243608
1897	2018-04-02T10:57:54	22.2742	-157.0408	FK180310-2	165.9214545081253	0.4291797580477539	0.0168728696381991	2.9672467355458805																	2.9672467355458805	710.6485401289656
1898	2018-04-02T11:00:55	22.2717	-157.0447	FK180310-2	171.41629191781232	0.439926890680524	0.0179846555080056	3.2453362817787177																	3.2453362817787177	711.1372589336513
1899	2018-04-02T11:03:55	22.2691	-157.0485	FK180310-2	168.7892191039046	0.445416960599956	0.0185694796514513	3.3052364888513464																	3.3052364888513464	711.6240859567578
1900	2018-04-02T11:06:55	22.2666	-157.0525	FK180310-2	167.2015359842583	0.445416960599956	0.0185694796514513	3.2707977782823057																	3.2707977782823057	712.1213197501428
1901	2018-04-02T11:09:55	22.2646	-157.0565	FK180310-2	167.6494223645706	0.44664667344498404	0.0187020554725969	3.311637659305536																	3.311637659305536	712.5896850329382
1902	2018-04-02T11:12:56	22.2634	-157.0588	FK180310-2	166.10971879592654	0.445109467792442	0.0185364429112779	3.2567161717823185																	3.2567161717823185	712.8616872037494
1903	2018-04-02T11:15:56	22.2626	-157.0608	FK180310-2	165.335963747129	0.44726372639941	0.0187687138431327	3.2653723577095444																	3.2653723577095444	713.0861468839493
1904	2018-04-02T11:18:56	22.2616	-157.0619	FK180310-2	165.29569168462646	0.44664667344498404	0.0187020554725969	3.25544269349986																	3.25544269349986	713.2449967119592
1905	2018-04-02T11:21:56	22.2606	-157.0617	FK180310-2	166.2658824227639	0.44572518744797496	0.0186025952562514	3.2675980816566628																	3.2675980816566628	713.3582045920343
1906	2018-04-02T11:24:57	22.2604	-157.0615	FK180310-2	166.70530525241932	0.44603255600721703	0.0186357142170765	3.275609861548112																	3.275609861548112	713.3885392411012
1907	2018-04-02T11:27:57	22.2604	-157.0615	FK180310-2	166.95553664427487	0.4448027072773211	0.0185034848479155	3.2677295905109047																	3.2677295905109047	713.3885392411012
1908	2018-04-02T11:30:57	22.2605	-157.0615	FK180310-2	167.67047928907618	0.444496677310642	0.0184706052739957	3.2853321363879067																	3.2853321363879067	713.3996709510702
1909	2018-04-02T11:33:57	22.26	-157.0614	FK180310-2	165.49177366888634	0.444496677310642	0.0184706052739957	3.2261709296090046																	3.2261709296090046	713.4562749024936
1910	2018-04-02T11:36:58	22.2592	-157.0612	FK180310-2	167.12621760991243	0.443880763532702	0.0184046956578808	3.2653307639201445																	3.2653307639201445	713.5476811079906
1911	2018-04-02T11:39:58	22.2592	-157.0614	FK180310-2	166.77162139009312	0.443265519691239	0.0183389554223503	3.2304792033370067																	3.2304792033370067	713.568285451024
1912	2018-04-02T11:42:58	22.2597	-157.062	FK180310-2	166.14848132150468	0.4426535660132101	0.0182736461206562	3.224844338402039																	3.224844338402039	713.651464240936
1913	2018-04-02T11:45:58	22.2602	-157.0628	FK180310-2	167.1067423550679	0.441742972571983	0.0181768768428067	3.2193670213685475																	3.2193670213685475	713.7509148548869
1914	2018-04-02T11:48:58	22.2605	-157.0628	FK180310-2	167.77621500773995	0.438414356293114	0.0178255589266023	3.1812745056301237																	3.1812745056301237	713.7843099847945
1915	2018-04-02T11:51:59	22.2605	-157.0628	FK180310-2	167.19900244206454	0.441742972571983	0.0181768768428067	3.2153087711327832																	3.2153087711327832	713.7843099847945
1916	2018-04-02T11:54:59	22.2605	-157.0631	FK180310-2	170.50563717641415	0.439926890680524	0.0179846555080056	3.2481267883190803																	3.2481267883190803	713.8152162123192
1917	2018-04-02T11:57:59	22.2603	-157.0633	FK180310-2	166.28058718882832	0.44022861406846897	0.0180165457871619	3.1859410503699284																	3.1859410503699284	713.8455508713839
1918	2018-04-02T12:00:59	22.2605	-157.0637	FK180310-2	166.28364347749076	0.4396245083029001	0.0179527678171282	3.179087937043489																	3.179087937043489	713.8923887466592
1919	2018-04-02T12:10:00	22.2606	-157.064	FK180310-2	171.55710691700725	0.4378108140307589	0.0177623557348974	3.236903459114911																	3.236903459114911	713.9252385439835
1920	2018-04-02T12:13:00	22.2605	-157.0642	FK180310-2	167.67339243380198	0.436006710939568	0.0175741511462179	3.126748276962213																	3.126748276962213	713.9486574621952
1921	2018-04-02T12:16:01	22.2606	-157.0643	FK180310-2	166.9198086900443	0.435706743859704	0.0175429617914822	3.10607205017317																	3.10607205017317	713.9638247842291
1922	2018-04-02T12:19:01	22.2607	-157.0644	FK180310-2	167.44090821040618	0.43331825729665296	0.017295909223034	3.079721291652392																	3.079721291652392	713.978992101264
1923	2018-04-02T12:22:01	22.2608	-157.0646	FK180310-2	166.98214093850586	0.43183148969306795	0.0171432135341921	3.0465798799972466																	3.0465798799972466	714.0024109935747
1924	2018-04-02T12:25:01	22.2606	-157.0646	FK180310-2	168.03708244147958	0.43183148969306795	0.0171432135341921	3.0610620228077936																	3.0610620228077936	714.024674413513
1925	2018-04-02T12:28:02	22.2602	-157.0645	FK180310-2	169.00816645135097	0.43257390528677897	0.0172193557184527	3.091421791625133																	3.091421791625133	714.0703775029898
1926	2018-04-02T12:31:02	22.26	-157.0646	FK180310-2	167.42475774107416	0.437509507129744	0.0177308554542083	3.1400962087702005																	3.1400962087702005	714.0949089774783
1927	2018-04-02T12:34:02	22.26	-157.0647	FK180310-2	166.0305249178081	0.43510839979697497	0.0174808059756167	3.0878784461122084																	3.0878784461122084	714.105211090117
1928	2018-04-02T12:37:02	22.2602	-157.0649	FK180310-2	167.64694227339888	0.4378108140307589	0.0177623557348974	3.1504629351576114																	3.1504629351576114	714.1355457791759
1929	2018-04-02T12:40:03	22.2602	-157.0649	FK180310-2	166.66011044001155	0.436006710939568	0.0175741511462179	3.1109548296392058																	3.1109548296392058	714.1355457791759
1930	2018-04-02T12:43:03	22.26	-157.065	FK180310-2	167.7302581766433	0.4378108140307589	0.0177623557348974	3.157248102876099																	3.157248102876099	714.1600772536646
1931	2018-04-02T12:46:03	22.26	-157.0652	FK180310-2	165.31916281444634	0.43510839979697497	0.0174808059756167	3.0757300204372853																	3.0757300204372853	714.1806814789476
1932	2018-04-02T12:49:03	22.2601	-157.0653	FK180310-2	166.38576115817273	0.43510839979697497	0.0174808059756167	3.079587540548906																	3.079587540548906	714.1958488259764
1933	2018-04-02T12:52:03	22.2602	-157.0655	FK180310-2	166.13231927480982	0.43690904430091904	0.0176680797673999	3.0986895145681683																	3.0986895145681683	714.2192677959875
1934	2018-04-02T12:55:04	22.2602	-157.0657	FK180310-2	166.34777774726487	0.43510839979697497	0.0174808059756167	3.0812403865315723																	3.0812403865315723	714.2398719918317
1935	2018-04-02T12:58:04	22.2602	-157.0658	FK180310-2	166.85824951015329	0.43331825729665296	0.017295909223034	3.0570161754949687																	3.0570161754949687	714.2501740897536
1936	2018-04-02T13:04:04	22.2573	-157.0641	FK180310-2	167.10851048616345	0.43331825729665296	0.017295909223034	3.065054179036386																	3.065054179036386	714.6174418716113
1937	2018-04-02T13:07:05	22.2555	-157.063	FK180310-2	165.30082819597806	0.43035399866755797	0.0169922912953167	2.98496996884171																	2.98496996884171	714.8476401910492
1938	2018-04-02T13:10:05	22.2523	-157.0606	FK180310-2	165.80647683061628	0.430649070506258	0.017022308844533002	2.9958928513485588																	2.9958928513485588	715.2812611820723
1939	2018-04-02T13:13:05	22.2488	-157.0568	FK180310-2	166.00590815911622	0.43035399866755797	0.0169922912953167	2.9932411503541743																	2.9932411503541743	715.833595621946
1940	2018-04-02T13:16:05	22.2453	-157.0519	FK180310-2	164.83158450088283	0.43035399866755797	0.0169922912953167	2.969758570635346																	2.969758570635346	716.4713021112269
1941	2018-04-02T13:19:06	22.2412	-157.0463	FK180310-2	166.8420989962765	0.4300596295407829	0.0169623452327251	2.9896641518815916																	2.9896641518815916	717.2069755602806
1942	2018-04-02T13:22:06	22.2372	-157.0405	FK180310-2	166.911048377876	0.4300596295407829	0.0169623452327251	2.9919799917465735																	2.9919799917465735	717.9522293362377
1943	2018-04-02T13:25:06	22.233	-157.0346	FK180310-2	164.7509918613744	0.43035399866755797	0.0169922912953167	2.949136923857138																	2.949136923857138	718.719150571663
1944	2018-04-02T13:28:06	22.2288	-157.0286	FK180310-2	167.9065772512231	0.43094385405432106	0.0170524214551994	3.0180871002616514																	3.0180871002616514	719.4942798952353
1945	2018-04-02T13:31:07	22.2247	-157.0227	FK180310-2	165.6395970080604	0.431534905393671	0.0171128773196877	3.0053985625352087																	3.0053985625352087	720.2544951740514
1946	2018-04-02T13:34:07	22.2206	-157.0169	FK180310-2	166.16075463401702	0.43035399866755797	0.0169922912953167	2.9841637221031165																	2.9841637221031165	721.0065088978142
1947	2018-04-02T13:37:07	22.2174	-157.0144	FK180310-2	164.905157436071	0.43035399866755797	0.0169922912953167	2.9580402767155203																	2.9580402767155203	721.4461237392941
1948	2018-04-02T13:40:07	22.2163	-157.0148	FK180310-2	166.30668857633512	0.42888344302722997	0.0168428899442839	2.962715511226623																	2.962715511226623	721.5753247203819
1949	2018-04-02T13:43:07	22.2158	-157.0151	FK180310-2	165.24551331593068	0.4297659614524289	0.0169324704865132	2.9593964347801425																	2.9593964347801425	721.6389931995789
1950	2018-04-02T13:46:08	22.2159	-157.0155	FK180310-2	165.85989667130855	0.4297659614524289	0.0169324704865132	2.9667021209626605																	2.9667021209626605	721.6816912290224
1951	2018-04-02T13:49:08	22.217	-157.0162	FK180310-2	163.62655091718617	0.428587833679262	0.0168129816468414	2.919673476782326																	2.919673476782326	721.8238090926093
1952	2018-04-02T13:52:08	22.2184	-157.0168	FK180310-2	164.2469872933581	0.4291797580477539	0.0168728696381991	2.9349277914806304																	2.9349277914806304	721.9914707991883
1953	2018-04-02T13:55:08	22.2198	-157.0171	FK180310-2	164.72456993599988	0.428587833679262	0.0168129816468414	2.9300107445862413																	2.9300107445862413	722.1503515500995
1954	2018-04-02T13:58:09	22.2202	-157.0174	FK180310-2	165.49713594450196	0.4274122741477111	0.0166942306093561	2.9266517596555297																	2.9266517596555297	722.2045584381656
1955	2018-04-02T14:01:09	22.2201	-157.0181	FK180310-2	166.9867387152301	0.428587833679262	0.0168129816468414	2.9645847546497452																	2.9645847546497452	722.2775475922343
1956	2018-04-02T14:04:09	22.2195	-157.0189	FK180310-2	166.17416525312345	0.4271200422948	0.0166648252207127	2.936764320701708																	2.936764320701708	722.3836484076753
1957	2018-04-02T14:07:09	22.2189	-157.0181	FK180310-2	166.37007474342542	0.42770520361048997	0.0167237061939385	2.9556422886245137																	2.9556422886245137	722.4897494971308
1958	2018-04-02T14:10:10	22.2189	-157.0158	FK180310-2	166.34253627051774	0.42770520361048997	0.0167237061939385	2.948156128784784																	2.948156128784784	722.7267675982712
1959	2018-04-02T14:13:10	22.2187	-157.0148	FK180310-2	166.2341591638258	0.4271200422948	0.0166648252207127	2.940495069320982																	2.940495069320982	722.8321965098677
1960	2018-04-02T14:16:10	22.218000000000004	-157.0139	FK180310-2	167.91122300091146	0.42799872528277294	0.0167533785616574	2.976247464222189																	2.976247464222189	722.9533318100432
1961	2018-04-02T14:19:10	22.2174	-157.0132	FK180310-2	168.54267152777237	0.42770520361048997	0.0167237061939385	2.9857563955983077																	2.9857563955983077	723.0516406205879
1962	2018-04-02T14:22:11	22.2169	-157.0127	FK180310-2	168.47883383955912	0.42770520361048997	0.0167237061939385	2.981321997821201																	2.981321997821201	723.1274880695433
1963	2018-04-02T14:25:11	22.2158	-157.0117	FK180310-2	168.84563843503062	0.428587833679262	0.0168129816468414	3.001731941523885																	3.001731941523885	723.2875308059654
1964	2018-04-02T14:28:11	22.2144	-157.0104	FK180310-2	169.53602611195691	0.428292928323294	0.016783144575841	3.018371903096608																	3.018371903096608	723.493043328
1965	2018-04-02T14:31:11	22.2132	-157.0093	FK180310-2	167.31716807300748	0.42770520361048997	0.0167237061939385	2.9545579586319133																	2.9545579586319133	723.6682414496362
1966	2018-04-02T14:34:12	22.2128	-157.009	FK180310-2	167.93872048845947	0.42799872528277294	0.0167533785616574	2.974728935592151																	2.974728935592151	723.722449217531
1967	2018-04-02T14:37:12	22.2123	-157.0091	FK180310-2	167.9144977227406	0.426537664777126	0.016606224362956	2.954467114020181																	2.954467114020181	723.7790538073536
1968	2018-04-02T14:40:12	22.212	-157.0094	FK180310-2	169.59799607051613	0.426537664777126	0.016606224362956	2.9811328770689403																	2.9811328770689403	723.824563025247
1969	2018-04-02T14:43:12	22.2118	-157.0096	FK180310-2	170.51224509691525	0.42595481063903	0.0165477533463958	2.9989373850540715																	2.9989373850540715	723.8549025287907
1970	2018-04-02T14:46:12	22.2117	-157.01	FK180310-2	167.77244641094842	0.4247920226760489	0.0164313951396544	2.9155255438271164																	2.9155255438271164	723.8976017211891
1971	2018-04-02T14:49:13	22.2109	-157.0097	FK180310-2	168.9348565171833	0.42595481063903	0.0165477533463958	2.9538866412008424																	2.9538866412008424	723.9918695506427
1972	2018-04-02T14:52:13	22.2118	-157.0072	FK180310-2	167.33757282659428	0.426537664777126	0.016606224362956	2.940762324399248																	2.940762324399248	724.2683051379303
1973	2018-04-02T14:55:13	22.2131	-157.0043	FK180310-2	166.2744212681531	0.426828506390404	0.016635489860837002	2.9145827241091014																	2.9145827241091014	724.6003601231854
1974	2018-04-02T14:58:13	22.2148	-157.0012	FK180310-2	169.06258248649593	0.42595481063903	0.0165477533463958	2.9589143472757424																	2.9589143472757424	724.9716723843655
1975	2018-04-02T15:01:14	22.2167	-156.9973	FK180310-2	168.6630970843506	0.4247920226760489	0.0164313951396544	2.935537713735205																	2.935537713735205	725.425835763691
1976	2018-04-02T15:04:14	22.2184	-156.9933	FK180310-2	172.5519677897141	0.424499460262906	0.0164022760913355	3.0027414681284195																	3.0027414681284195	725.8794082300743
1977	2018-04-02T15:07:14	22.2202	-156.9906	FK180310-2	171.64990533668555	0.425081849222053	0.0164603902228763	2.98640232978688																	2.98640232978688	726.2222853928647
1978	2018-04-02T15:10:14	22.2213	-156.988	FK180310-2	171.51457490110477	0.424207594585505	0.0163732263898665	2.972666095299879																	2.972666095299879	726.5168701526753
1979	2018-04-02T15:13:14	22.2207	-156.9865	FK180310-2	172.5162906287881	0.423336146549391	0.0162864923307983	2.9805584821913733																	2.9805584821913733	726.6852574419835
1980	2018-04-02T15:16:15	22.22	-156.9862	FK180310-2	175.40514730797116	0.42362594680479204	0.0163153343672749	3.040469482880177																	3.040469482880177	726.7690880798767
1981	2018-04-02T15:19:15	22.2197	-156.9863	FK180310-2	171.1522160406809	0.42362594680479204	0.0163153343672749	2.9523743573693615																	2.9523743573693615	726.8040370293165
1982	2018-04-02T15:22:15	22.2188	-156.9862	FK180310-2	171.6935668651664	0.42217943348842896	0.0161719912196093	2.9342368628540565																	2.9342368628540565	726.9047510183542
1983	2018-04-02T15:25:15	22.2177	-156.9859	FK180310-2	170.2515416735651	0.4207442869034079	0.0160305393756827	2.893193757142701																	2.893193757142701	727.0310422772786
1984	2018-04-02T15:28:16	22.2171	-156.9857	FK180310-2	169.79059635099762	0.419023947866702	0.0158619235540355	2.8570905971337126																	2.8570905971337126	727.1009402823055
1985	2018-04-02T15:31:16	22.2164	-156.9856	FK180310-2	170.2181125054376	0.41959609972450895	0.0159179460281856	2.862303850976255																	2.862303850976255	727.1795407430826
1986	2018-04-02T15:34:16	22.2159	-156.9857	FK180310-2	171.3719604123459	0.4178775419780609	0.0157502614220398	2.8589242591762387																	2.8589242591762387	727.2361452847618
1987	2018-04-02T15:37:16	22.2156	-156.9858	FK180310-2	169.44160303913822	0.4167375530246071	0.0156396684648211	2.7970720159318176																	2.7970720159318176	727.2710943230168
1988	2018-04-02T15:40:17	22.2152	-156.986	FK180310-2	168.80128184894673	0.415323285265125	0.0155030995766943	2.7809394134809846																	2.7809394134809846	727.3201600328598
1989	2018-04-02T15:43:17	22.215	-156.9862	FK180310-2	168.45958818361524	0.41504206665128296	0.015476011445258998	2.7584908108463373																	2.7584908108463373	727.3504992170492
1990	2018-04-02T15:46:17	22.2147	-156.9863	FK180310-2	170.38437993872617	0.41560517519825896	0.0155302523723597	2.7980071399187287																	2.7980071399187287	727.3854482747978
1991	2018-04-02T15:49:17	22.2145	-156.9865	FK180310-2	170.20308663116694	0.41588773805324303	0.0155574699866205	2.7879316756771377																	2.7879316756771377	727.415787508889
1992	2018-04-02T15:52:18	22.2143	-156.9866	FK180310-2	168.49622541799238	0.415323285265125	0.0155030995766943	2.7625929735781014																	2.7625929735781014	727.4403203946673
1993	2018-04-02T15:55:18	22.2139	-156.9867	FK180310-2	167.36149445253247	0.41391251722847	0.0153675998577562	2.7247546890035688																	2.7247546890035688	727.4860242516261
1994	2018-04-02T15:58:18	22.2135	-156.9866	FK180310-2	170.99243443619432	0.41560517519825896	0.0155302523723597	2.7990586149930445																	2.7990586149930445	727.5317281152091
1995	2018-04-02T16:01:18	22.2128	-156.9861	FK180310-2	171.05013321311174	0.415323285265125	0.0155030995766943	2.816303494462772																	2.816303494462772	727.6251462404135
1996	2018-04-02T16:04:18	22.2101	-156.9832	FK180310-2	169.9387321317586	0.415323285265125	0.0155030995766943	2.7898596196872205																	2.7898596196872205	728.0490025460008
1997	2018-04-02T16:07:19	22.2077	-156.9815	FK180310-2	169.1969883424909	0.41504206665128296	0.015476011445258998	2.775922842572735																	2.775922842572735	728.368486479059
1998	2018-04-02T16:10:19	22.206999999999997	-156.9802	FK180310-2	169.01078164933602	0.415323285265125	0.0155030995766943	2.7705960160354843																	2.7705960160354843	728.5234764118522
[truncated: 2,438 more rows]
