# Supplementary material for: Understanding opposing predictions of Prochlorococcus in a changing climate
Source: Nat Commun. 2023 Mar 15;14:1445. doi: 10.1038/s41467-023-36928-9 (PMC10017810; doi:10.1038/s41467-023-36928-9)
Supplement: Supplementary file 4 — Supplementary Code [file 41467_2023_36928_MOESM4_ESM.zip › Supplemental Code/Cruises/KM1427.csv]

	time	lat	lon	cruise	prochloro_abundance	prochloro_diameter	prochloro_carbon_content	prochloro_biomass	synecho_abundance	synecho_diameter	synecho_carbon_content	synecho_biomass	croco_abundance	croco_diameter	croco_carbon_content	croco_biomass	picoeuk_abundance	picoeuk_diameter	picoeuk_carbon_content	picoeuk_biomass	unknown_abundance	unknown_diameter	unknown_carbon_content	unknown_biomass	total_biomass	distance
0	2014-12-09T00:48:05	21.2805	-157.8714	KM1427	184.74211970105011	0.5454134177226779	0.0313136896653439	6.1520672694902405																	6.1520672694902405	0.0
1	2014-12-09T00:48:05	21.2805	-157.8714	KM1427	184.74211970105011	0.5454134177226779	0.0313136896653439	6.1520672694902405																	6.1520672694902405	0.0
2	2014-12-09T00:51:05	21.2805	-157.8715	KM1427	201.27568836563407	0.553037923937339	0.0324555780558592	6.936305732816851																	6.936305732816851	0.010372692124112851
3	2014-12-09T00:51:05	21.2805	-157.8715	KM1427	201.27568836563407	0.553037923937339	0.0324555780558592	6.936305732816851																	6.936305732816851	0.010372692124112851
4	2014-12-09T01:12:53	21.2804	-157.8715	KM1427	193.75941263682358	0.579390124275447	0.0365970757650106	7.445487048788344																	7.445487048788344	0.021504402093306743
5	2014-12-09T01:12:53	21.2804	-157.8715	KM1427	193.75941263682358	0.579390124275447	0.0365970757650106	7.445487048788344																	7.445487048788344	0.021504402093306743
6	2014-12-09T01:15:53	21.2804	-157.8715	KM1427	195.51908056628724	0.580068928517525	0.0367077698022362	7.534222380373371																	7.534222380373371	0.021504402093306743
7	2014-12-09T01:15:53	21.2804	-157.8715	KM1427	195.51908056628724	0.580068928517525	0.0367077698022362	7.534222380373371																	7.534222380373371	0.021504402093306743
8	2014-12-09T01:18:53	21.2803	-157.8715	KM1427	194.07515637115762	0.5780320580192061	0.0363761270198486	7.41314202035427																	7.41314202035427	0.03263611206250063
9	2014-12-09T01:18:53	21.2803	-157.8715	KM1427	194.07515637115762	0.5780320580192061	0.0363761270198486	7.41314202035427																	7.41314202035427	0.03263611206250063
10	2014-12-09T01:21:53	21.2803	-157.8715	KM1427	194.2261961265018	0.580744180723603	0.0368182294483811	7.548978225383875																	7.548978225383875	0.03263611206250063
11	2014-12-09T01:21:53	21.2803	-157.8715	KM1427	194.2261961265018	0.580744180723603	0.0368182294483811	7.548978225383875																	7.548978225383875	0.03263611206250063
12	2014-12-09T01:24:54	21.2803	-157.8715	KM1427	194.89752155272012	0.5804061521139471	0.0367629337821495	7.523024036923813																	7.523024036923813	0.03263611206250063
13	2014-12-09T01:24:54	21.2803	-157.8715	KM1427	194.89752155272012	0.5804061521139471	0.0367629337821495	7.523024036923813																	7.523024036923813	0.03263611206250063
14	2014-12-09T01:27:54	21.2803	-157.8715	KM1427	194.1525595041716	0.575666857377892	0.0359932987663914	7.343365951515268																	7.343365951515268	0.03263611206250063
15	2014-12-09T01:27:54	21.2803	-157.8715	KM1427	194.1525595041716	0.575666857377892	0.0359932987663914	7.343365951515268																	7.343365951515268	0.03263611206250063
16	2014-12-09T01:38:53	21.2804	-157.8715	KM1427	191.61891070832752	0.580744180723603	0.0368182294483811	7.430120854974158																	7.430120854974158	0.04376782203169452
17	2014-12-09T01:38:53	21.2804	-157.8715	KM1427	191.61891070832752	0.580744180723603	0.0368182294483811	7.430120854974158																	7.430120854974158	0.04376782203169452
18	2014-12-09T01:41:53	21.2771	-157.8735	KM1427	190.89511599439479	0.586561237924484	0.0377772420758088	7.538719629324754																	7.538719629324754	0.4656463822596605
19	2014-12-09T01:41:53	21.2771	-157.8735	KM1427	190.89511599439479	0.586561237924484	0.0377772420758088	7.538719629324754																	7.538719629324754	0.4656463822596605
20	2014-12-09T01:44:53	21.2721	-157.8767	KM1427	191.6983730902087	0.58312916762861	0.0372095803217628	7.4494547112606355																	7.4494547112606355	1.1136982486492542
21	2014-12-09T01:44:53	21.2721	-157.8767	KM1427	191.6983730902087	0.58312916762861	0.0372095803217628	7.4494547112606355																	7.4494547112606355	1.1136982486492542
22	2014-12-09T01:47:53	21.264	-157.8821	KM1427	191.68197642614263	0.5676686962162221	0.0347172484588416	7.053103734340111																	7.053103734340111	2.175206433473064
23	2014-12-09T01:47:53	21.264	-157.8821	KM1427	191.68197642614263	0.5676686962162221	0.0347172484588416	7.053103734340111																	7.053103734340111	2.175206433473064
24	2014-12-09T01:50:53	21.2552	-157.8881	KM1427	189.33030207356774	0.564380323471062	0.0342008175959089	6.849027603461715																	6.849027603461715	3.335827556953669
25	2014-12-09T01:50:53	21.2552	-157.8881	KM1427	189.33030207356774	0.564380323471062	0.0342008175959089	6.849027603461715																	6.849027603461715	3.335827556953669
26	2014-12-09T01:53:54	21.2473	-157.8943	KM1427	189.58319870171627	0.5703275861961321	0.0351384143226242	6.990896163963583																	6.990896163963583	4.4253706679016345
27	2014-12-09T01:53:54	21.2473	-157.8943	KM1427	189.58319870171627	0.5703275861961321	0.0351384143226242	6.990896163963583																	6.990896163963583	4.4253706679016345
28	2014-12-09T01:56:54	21.2462	-157.9025	KM1427	187.624845915157	0.568331816441201	0.0348220459479317	6.882974479442039																	6.882974479442039	5.284893243360756
29	2014-12-09T01:56:54	21.2462	-157.9025	KM1427	187.624845915157	0.568331816441201	0.0348220459479317	6.882974479442039																	6.882974479442039	5.284893243360756
30	2014-12-09T01:59:54	21.2463	-157.9131	KM1427	186.52287697062843	0.569997865384077	0.0350859296703253	6.848735479898336																	6.848735479898336	6.384710743973184
31	2014-12-09T01:59:54	21.2463	-157.9131	KM1427	186.52287697062843	0.569997865384077	0.0350859296703253	6.848735479898336																	6.848735479898336	6.384710743973184
32	2014-12-09T02:02:54	21.2461	-157.9228	KM1427	189.0946034116647	0.5647065721017621	0.0342519054512112	6.841385077170662																	6.841385077170662	7.391342529638037
33	2014-12-09T02:02:54	21.2461	-157.9228	KM1427	189.0946034116647	0.5647065721017621	0.0342519054512112	6.841385077170662																	6.841385077170662	7.391342529638037
34	2014-12-09T02:05:55	21.2459	-157.9331	KM1427	186.06692885747918	0.5627416033036899	0.033945255471909	6.676047949287455																	6.676047949287455	8.460212078270871
35	2014-12-09T02:05:55	21.2459	-157.9331	KM1427	186.06692885747918	0.5627416033036899	0.033945255471909	6.676047949287455																	6.676047949287455	8.460212078270871
36	2014-12-09T02:08:55	21.246	-157.9439	KM1427	188.02127039797585	0.5647065721017621	0.0342519054512112	6.798551993400268																	6.798551993400268	9.580781027316457
37	2014-12-09T02:08:55	21.246	-157.9439	KM1427	188.02127039797585	0.5647065721017621	0.0342519054512112	6.798551993400268																	6.798551993400268	9.580781027316457
38	2014-12-09T02:11:55	21.2461	-157.955	KM1427	186.8681573792228	0.5656899983191012	0.0344059019176	6.7893357324398425																	6.7893357324398425	10.732473079945944
39	2014-12-09T02:11:55	21.2461	-157.955	KM1427	186.8681573792228	0.5656899983191012	0.0344059019176	6.7893357324398425																	6.7893357324398425	10.732473079945944
40	2014-12-09T02:14:55	21.2462	-157.9636	KM1427	188.18781631014096	0.5666764249176539	0.0345610165070736	6.902233897277808																	6.902233897277808	11.624802179835761
41	2014-12-09T02:14:55	21.2462	-157.9636	KM1427	188.18781631014096	0.5666764249176539	0.0345610165070736	6.902233897277808																	6.902233897277808	11.624802179835761
42	2014-12-09T02:17:55	21.2463	-157.9742	KM1427	188.32494797448163	0.5663472419583921	0.0345091870363546	6.877070502029791																	6.877070502029791	12.724619680448187
43	2014-12-09T02:17:55	21.2463	-157.9742	KM1427	188.32494797448163	0.5663472419583921	0.0345091870363546	6.877070502029791																	6.877070502029791	12.724619680448187
44	2014-12-09T02:20:56	21.2464	-157.9847	KM1427	195.728791001922	0.5676686962162221	0.0347172484588416	7.180577302190821																	7.180577302190821	13.814061873028376
45	2014-12-09T02:20:56	21.2464	-157.9847	KM1427	195.728791001922	0.5676686962162221	0.0347172484588416	7.180577302190821																	7.180577302190821	13.814061873028376
46	2014-12-09T02:23:56	21.2465	-157.9958	KM1427	190.26420657250813	0.573993935879456	0.0357240837195932	7.142937377708856																	7.142937377708856	14.965750799847667
47	2014-12-09T02:23:56	21.2465	-157.9958	KM1427	190.26420657250813	0.573993935879456	0.0357240837195932	7.142937377708856																	7.142937377708856	14.965750799847667
48	2014-12-09T02:26:56	21.2465	-158.0039	KM1427	192.5215452565593	0.581083016268204	0.0368736571152897	7.445418866892908																	7.445418866892908	15.806132905771715
49	2014-12-09T02:26:56	21.2465	-158.0039	KM1427	192.5215452565593	0.581083016268204	0.0368736571152897	7.445418866892908																	7.445418866892908	15.806132905771715
50	2014-12-09T02:29:56	21.2467	-158.0151	KM1427	208.75406320081643	0.58484191311558	0.0374922290547303	8.192117882557834																	8.192117882557834	16.968355200254095
51	2014-12-09T02:29:56	21.2467	-158.0151	KM1427	208.75406320081643	0.58484191311558	0.0374922290547303	8.192117882557834																	8.192117882557834	16.968355200254095
52	2014-12-09T02:32:57	21.2468	-158.0263	KM1427	207.08083710817573	0.5827864445578629	0.037153209849648	8.092099302421																	8.092099302421	18.130416372484337
53	2014-12-09T02:32:57	21.2468	-158.0263	KM1427	207.08083710817573	0.5827864445578629	0.037153209849648	8.092099302421																	8.092099302421	18.130416372484337
54	2014-12-09T02:35:57	21.247	-158.0344	KM1427	199.7652302680316	0.5827864445578629	0.037153209849648	7.756936032972369																	7.756936032972369	18.971091047826
55	2014-12-09T02:35:57	21.247	-158.0344	KM1427	199.7652302680316	0.5827864445578629	0.037153209849648	7.756936032972369																	7.756936032972369	18.971091047826
56	2014-12-09T02:41:57	21.2472	-158.0517	KM1427	199.80724783945203	0.584157727932686	0.0373790786114818	7.823387726959307																	7.823387726959307	20.766111987035924
57	2014-12-09T02:41:57	21.2472	-158.0517	KM1427	199.80724783945203	0.584157727932686	0.0373790786114818	7.823387726959307																	7.823387726959307	20.766111987035924
58	2014-12-09T02:44:57	21.2468	-158.0628	KM1427	197.6345915701321	0.586561237924484	0.0377772420758088	7.802493701379852																	7.802493701379852	21.91860329224191
59	2014-12-09T02:44:57	21.2468	-158.0628	KM1427	197.6345915701321	0.586561237924484	0.0377772420758088	7.802493701379852																	7.802493701379852	21.91860329224191
60	2014-12-09T02:47:58	21.2466	-158.0732	KM1427	201.68390108540345	0.5855293687429829	0.0376059203636027	7.928942973691963																	7.928942973691963	22.997840610226003
61	2014-12-09T02:47:58	21.2466	-158.0732	KM1427	201.68390108540345	0.5855293687429829	0.0376059203636027	7.928942973691963																	7.928942973691963	22.997840610226003
62	2014-12-09T02:50:58	21.2462	-158.0838	KM1427	196.86169696498158	0.590011532080474	0.0383530628207477	7.855651925798148																	7.855651925798148	24.098501682916883
63	2014-12-09T02:50:58	21.2462	-158.0838	KM1427	196.86169696498158	0.590011532080474	0.0383530628207477	7.855651925798148																	7.855651925798148	24.098501682916883
64	2014-12-09T02:53:58	21.2458	-158.0942	KM1427	196.78386690143418	0.5927908098598371	0.0388210861065133	7.9672675458361235																	7.9672675458361235	25.17843280525259
65	2014-12-09T02:53:58	21.2458	-158.0942	KM1427	196.78386690143418	0.5927908098598371	0.0388210861065133	7.9672675458361235																	7.9672675458361235	25.17843280525259
66	2014-12-09T02:56:58	21.2455	-158.1025	KM1427	197.05705433156933	0.592094171481787	0.0387033338081638	7.9333933793564055																	7.9333933793564055	26.04021734632769
67	2014-12-09T02:56:58	21.2455	-158.1025	KM1427	197.05705433156933	0.592094171481787	0.0387033338081638	7.9333933793564055																	7.9333933793564055	26.04021734632769
68	2014-12-09T02:59:59	21.2449	-158.1136	KM1427	197.88086255976842	0.5955942056514799	0.0392964469902698	8.09344524974854																	8.09344524974854	27.193797385778733
69	2014-12-09T02:59:59	21.2449	-158.1136	KM1427	197.88086255976842	0.5955942056514799	0.0392964469902698	8.09344524974854																	8.09344524974854	27.193797385778733
70	2014-12-09T03:02:59	21.2444	-158.1242	KM1427	198.7610368931916	0.5962964869393571	0.0394160517818949	8.155810435784533																	8.155810435784533	28.294978005230714
71	2014-12-09T03:02:59	21.2444	-158.1242	KM1427	198.7610368931916	0.5962964869393571	0.0394160517818949	8.155810435784533																	8.155810435784533	28.294978005230714
72	2014-12-09T03:05:59	21.244	-158.1328	KM1427	197.5606743670229	0.59840246692964	0.0397762273100372	8.130629283560149																	8.130629283560149	29.188359791275097
73	2014-12-09T03:05:59	21.244	-158.1328	KM1427	197.5606743670229	0.59840246692964	0.0397762273100372	8.130629283560149																	8.130629283560149	29.188359791275097
74	2014-12-09T03:08:59	21.2437	-158.1435	KM1427	199.70145994025088	0.5955942056514799	0.0392964469902698	8.197770400081028																	8.197770400081028	30.299016314873803
75	2014-12-09T03:08:59	21.2437	-158.1435	KM1427	199.70145994025088	0.5955942056514799	0.0392964469902698	8.197770400081028																	8.197770400081028	30.299016314873803
76	2014-12-09T03:11:59	21.2484	-158.1523	KM1427	196.040449059254	0.6033720137743679	0.0406341940844002	8.30322100191042																	8.30322100191042	31.351307315278536
77	2014-12-09T03:11:59	21.2484	-158.1523	KM1427	196.040449059254	0.6033720137743679	0.0406341940844002	8.30322100191042																	8.30322100191042	31.351307315278536
78	2014-12-09T03:15:00	21.2549	-158.1603	KM1427	200.7859266525797	0.6055193562889439	0.0410083455986664	8.55512426476916																	8.55512426476916	32.45239960409525
79	2014-12-09T03:15:00	21.2549	-158.1603	KM1427	200.7859266525797	0.6055193562889439	0.0410083455986664	8.55512426476916																	8.55512426476916	32.45239960409525
80	2014-12-09T03:18:00	21.2615	-158.1685	KM1427	202.09177880675816	0.603017019912235	0.0405725289083602	8.472160972045153																	8.472160972045153	33.576430938491605
81	2014-12-09T03:18:00	21.2615	-158.1685	KM1427	202.09177880675816	0.603017019912235	0.0405725289083602	8.472160972045153																	8.472160972045153	33.576430938491605
82	2014-12-09T03:21:00	21.2661	-158.1743	KM1427	202.48672863095143	0.605159393768409	0.0409454747205174	8.555297863497621																	8.555297863497621	34.366512077679445
83	2014-12-09T03:21:00	21.2661	-158.1743	KM1427	202.48672863095143	0.605159393768409	0.0409454747205174	8.555297863497621																	8.555297863497621	34.366512077679445
84	2014-12-09T03:24:00	21.2727	-158.1825	KM1427	202.5912890045277	0.6001717217997061	0.0400802338630663	8.462863722544263																	8.462863722544263	35.49049443876905
85	2014-12-09T03:24:00	21.2727	-158.1825	KM1427	202.5912890045277	0.6001717217997061	0.0400802338630663	8.462863722544263																	8.462863722544263	35.49049443876905
86	2014-12-09T03:27:01	21.2792	-158.1906	KM1427	201.33704538225518	0.599461527623023	0.0399581964047407	8.35410632584113																	8.35410632584113	36.5993228201493
87	2014-12-09T03:27:01	21.2792	-158.1906	KM1427	201.33704538225518	0.599461527623023	0.0399581964047407	8.35410632584113																	8.35410632584113	36.5993228201493
88	2014-12-09T03:30:01	21.2851	-158.1984	KM1427	204.950537735974	0.6015943612639439	0.0403260124565342	8.570860591539006																	8.570860591539006	37.64140129905914
89	2014-12-09T03:30:01	21.2851	-158.1984	KM1427	204.950537735974	0.6015943612639439	0.0403260124565342	8.570860591539006																	8.570860591539006	37.64140129905914
90	2014-12-09T03:33:01	21.2909	-158.2059	KM1427	205.6580162790206	0.608756449533761	0.0415762006892045	8.843121731831292																	8.843121731831292	38.652340169825415
91	2014-12-09T03:33:01	21.2909	-158.2059	KM1427	205.6580162790206	0.608756449533761	0.0415762006892045	8.843121731831292																	8.843121731831292	38.652340169825415
92	2014-12-09T03:36:02	21.2976	-158.2145	KM1427	202.79133085777931	0.608397004309332	0.0415128486841036	8.742437994472128																	8.742437994472128	39.81503591921271
93	2014-12-09T03:36:02	21.2976	-158.2145	KM1427	202.79133085777931	0.608397004309332	0.0415128486841036	8.742437994472128																	8.742437994472128	39.81503591921271
94	2014-12-09T03:39:02	21.3042	-158.2229	KM1427	203.98781182452493	0.6037278550705479	0.0406960064662801	8.637119852523753																	8.637119852523753	40.95465749678215
95	2014-12-09T03:39:02	21.3042	-158.2229	KM1427	203.98781182452493	0.6037278550705479	0.0406960064662801	8.637119852523753																	8.637119852523753	40.95465749678215
96	2014-12-09T03:42:02	21.3093	-158.2295	KM1427	203.81091014477929	0.603017019912235	0.0405725289083602	8.585576826000908																	8.585576826000908	41.843932180874184
97	2014-12-09T03:42:02	21.3093	-158.2295	KM1427	203.81091014477929	0.603017019912235	0.0405725289083602	8.585576826000908																	8.585576826000908	41.843932180874184
98	2014-12-09T03:45:02	21.3157	-158.2378	KM1427	203.40573398057882	0.600526110660332	0.0401414589294973	8.476721322395191																	8.476721322395191	42.96126804489537
99	2014-12-09T03:45:02	21.3157	-158.2378	KM1427	203.40573398057882	0.600526110660332	0.0401414589294973	8.476721322395191																	8.476721322395191	42.96126804489537
100	2014-12-09T03:48:02	21.3221	-158.2459	KM1427	200.30504356041874	0.6037278550705479	0.0406960064662801	8.434633723171315																	8.434633723171315	44.06267753754379
101	2014-12-09T03:48:02	21.3221	-158.2459	KM1427	200.30504356041874	0.6037278550705479	0.0406960064662801	8.434633723171315																	8.434633723171315	44.06267753754379
102	2014-12-09T03:51:03	21.329	-158.2547	KM1427	200.7822098312215	0.602309566422276	0.0404496387723555	8.457394111901642																	8.457394111901642	45.25542503238882
103	2014-12-09T03:51:03	21.329	-158.2547	KM1427	200.7822098312215	0.602309566422276	0.0404496387723555	8.457394111901642																	8.457394111901642	45.25542503238882
104	2014-12-09T03:54:03	21.3338	-158.2608	KM1427	200.4529325417248	0.6001717217997061	0.0400802338630663	8.333780599912458																	8.333780599912458	46.083419810939105
105	2014-12-09T03:54:03	21.3338	-158.2608	KM1427	200.4529325417248	0.6001717217997061	0.0400802338630663	8.333780599912458																	8.333780599912458	46.083419810939105
106	2014-12-09T03:57:03	21.3408	-158.2697	KM1427	199.69412278538846	0.594891342460035	0.0391769913024547	8.137300407140293																	8.137300407140293	47.2912139151336
107	2014-12-09T03:57:03	21.3408	-158.2697	KM1427	199.69412278538846	0.594891342460035	0.0391769913024547	8.137300407140293																	8.137300407140293	47.2912139151336
108	2014-12-09T04:00:03	21.3481	-158.2779	KM1427	202.08909512866768	0.593490778209383	0.0389394012676186	8.198912265074476																	8.198912265074476	48.467294984568504
109	2014-12-09T04:00:03	21.3481	-158.2779	KM1427	202.08909512866768	0.593490778209383	0.0389394012676186	8.198912265074476																	8.198912265074476	48.467294984568504
110	2014-12-09T04:03:04	21.3557	-158.2808	KM1427	199.6902045281121	0.593842016094705	0.0389987707619894	8.106850368742084																	8.106850368742084	49.365142626000576
111	2014-12-09T04:03:04	21.3557	-158.2808	KM1427	199.6902045281121	0.593842016094705	0.0389987707619894	8.106850368742084																	8.106850368742084	49.365142626000576
112	2014-12-09T04:06:04	21.3655	-158.283	KM1427	198.97366524959068	0.5952423550906911	0.0392366479408122	8.113139003928081																	8.113139003928081	50.47963687517881
113	2014-12-09T04:06:04	21.3655	-158.283	KM1427	198.97366524959068	0.5952423550906911	0.0392366479408122	8.113139003928081																	8.113139003928081	50.47963687517881
114	2014-12-09T04:09:04	21.3751	-158.2853	KM1427	200.85428237488256	0.581422660674048	0.0369292170979849	7.761825837828803																	7.761825837828803	51.57455572452092
115	2014-12-09T04:09:04	21.3751	-158.2853	KM1427	200.85428237488256	0.581422660674048	0.0369292170979849	7.761825837828803																	7.761825837828803	51.57455572452092
116	2014-12-09T04:20:18	21.412	-158.2949	KM1427	209.1602587734934	0.583472708840823	0.0372660853603093	8.131981403054768																	8.131981403054768	55.80095291126082
117	2014-12-09T04:20:18	21.412	-158.2949	KM1427	209.1602587734934	0.583472708840823	0.0372660853603093	8.131981403054768																	8.131981403054768	55.80095291126082
118	2014-12-09T04:23:18	21.4199	-158.2971	KM1427	207.46486681368216	0.582444537680183	0.0370969736234956	8.029921260475534																	8.029921260475534	56.70943078652997
119	2014-12-09T04:23:18	21.4199	-158.2971	KM1427	207.46486681368216	0.582444537680183	0.0370969736234956	8.029921260475534																	8.029921260475534	56.70943078652997
120	2014-12-09T04:26:19	21.429000000000002	-158.3001	KM1427	205.30193068662757	0.585185231148408	0.0375490069396669	8.036322781483367																	8.036322781483367	57.76904546922207
121	2014-12-09T04:26:19	21.429000000000002	-158.3001	KM1427	205.30193068662757	0.585185231148408	0.0375490069396669	8.036322781483367																	8.036322781483367	57.76904546922207
122	2014-12-09T04:29:19	21.4392	-158.3034	KM1427	206.5891326089161	0.5931403767951109	0.0388801731613649	8.333587545459142																	8.333587545459142	58.95485085486024
123	2014-12-09T04:29:19	21.4392	-158.3034	KM1427	206.5891326089161	0.5931403767951109	0.0388801731613649	8.333587545459142																	8.333587545459142	58.95485085486024
124	2014-12-09T04:32:19	21.4484	-158.3062	KM1427	216.38987866874592	0.5991076653398361	0.0398973953574319	8.93487784596117																	8.93487784596117	60.019266717663854
125	2014-12-09T04:32:19	21.4484	-158.3062	KM1427	216.38987866874592	0.5991076653398361	0.0398973953574319	8.93487784596117																	8.93487784596117	60.019266717663854
126	2014-12-09T04:35:19	21.4584	-158.3091	KM1427	209.98493691242138	0.600881345510757	0.0402028301511477	8.741683342871871																	8.741683342871871	61.172272251360035
127	2014-12-09T04:35:19	21.4584	-158.3091	KM1427	209.98493691242138	0.600881345510757	0.0402028301511477	8.741683342871871																	8.741683342871871	61.172272251360035
128	2014-12-09T04:38:20	21.4684	-158.3119	KM1427	205.2264166351664	0.593490778209383	0.0389394012676186	8.30067545733363																	8.30067545733363	62.32261650088042
129	2014-12-09T04:38:20	21.4684	-158.3119	KM1427	205.2264166351664	0.593490778209383	0.0389394012676186	8.30067545733363																	8.30067545733363	62.32261650088042
130	2014-12-09T04:41:20	21.4786	-158.3147	KM1427	203.91601196361992	0.585873929114982	0.0376629525501553	8.02138742801318																	8.02138742801318	63.494513199984226
131	2014-12-09T04:41:20	21.4786	-158.3147	KM1427	203.91601196361992	0.585873929114982	0.0376629525501553	8.02138742801318																	8.02138742801318	63.494513199984226
132	2014-12-09T04:44:20	21.4865	-158.3171	KM1427	203.2328274678176	0.578709472108181	0.0364863379850547	7.74472380272896																	7.74472380272896	64.4083818074874
133	2014-12-09T04:44:20	21.4865	-158.3171	KM1427	203.2328274678176	0.578709472108181	0.0364863379850547	7.74472380272896																	7.74472380272896	64.4083818074874
134	2014-12-09T04:47:20	21.4971	-158.3202	KM1427	206.9844077787824	0.577015054810904	0.0362113458589793	7.871954788446463																	7.871954788446463	65.63125014241075
135	2014-12-09T04:47:20	21.4971	-158.3202	KM1427	206.9844077787824	0.577015054810904	0.0362113458589793	7.871954788446463																	7.871954788446463	65.63125014241075
136	2014-12-09T04:50:20	21.5066	-158.3233	KM1427	206.7016354971951	0.577015054810904	0.0362113458589793	7.860662971754266																	7.860662971754266	66.73642738122568
137	2014-12-09T04:50:20	21.5066	-158.3233	KM1427	206.7016354971951	0.577015054810904	0.0362113458589793	7.860662971754266																	7.860662971754266	66.73642738122568
138	2014-12-09T04:53:21	21.5171	-158.3268	KM1427	209.53538638465213	0.5893197318632121	0.0382372768692183	8.33223308618675																	8.33223308618675	67.96017050517942
139	2014-12-09T04:53:21	21.5171	-158.3268	KM1427	209.53538638465213	0.5893197318632121	0.0382372768692183	8.33223308618675																	8.33223308618675	67.96017050517942
140	2014-12-09T04:56:21	21.5251	-158.3297	KM1427	208.64730036300952	0.593490778209383	0.0389394012676186	8.417833631161807																	8.417833631161807	68.89998109329049
141	2014-12-09T04:56:21	21.5251	-158.3297	KM1427	208.64730036300952	0.593490778209383	0.0389394012676186	8.417833631161807																	8.417833631161807	68.89998109329049
142	2014-12-09T04:59:21	21.5354	-158.3332	KM1427	207.61819564604585	0.591745951905821	0.0386446346485865	8.345504575012017																	8.345504575012017	70.10246408074225
143	2014-12-09T04:59:21	21.5354	-158.3332	KM1427	207.61819564604585	0.591745951905821	0.0386446346485865	8.345504575012017																	8.345504575012017	70.10246408074225
144	2014-12-09T05:05:21	21.5546	-158.3339	KM1427	208.978381669355	0.58312916762861	0.0372095803217628	8.125249529404158																	8.125249529404158	72.24098093316255
145	2014-12-09T05:05:21	21.5546	-158.3339	KM1427	208.978381669355	0.58312916762861	0.0372095803217628	8.125249529404158																	8.125249529404158	72.24098093316255
146	2014-12-09T05:08:22	21.5656	-158.3333	KM1427	205.4027972406644	0.580744180723603	0.0368182294483811	7.89241686588656																	7.89241686588656	73.46704358872509
147	2014-12-09T05:08:22	21.5656	-158.3333	KM1427	205.4027972406644	0.580744180723603	0.0368182294483811	7.89241686588656																	7.89241686588656	73.46704358872509
148	2014-12-09T05:11:22	21.5771	-158.3326	KM1427	202.92874190688786	0.579731669472491	0.0366526429969892	7.747426149775364																	7.747426149775364	74.74923956377188
149	2014-12-09T05:11:22	21.5771	-158.3326	KM1427	202.92874190688786	0.579731669472491	0.0366526429969892	7.747426149775364																	7.747426149775364	74.74923956377188
150	2014-12-09T05:14:22	21.5859	-158.3322	KM1427	201.29319585357743	0.575666857377892	0.0359932987663914	7.584632504799657																	7.584632504799657	75.7297047095031
151	2014-12-09T05:14:22	21.5859	-158.3322	KM1427	201.29319585357743	0.575666857377892	0.0359932987663914	7.584632504799657																	7.584632504799657	75.7297047095031
152	2014-12-09T05:17:22	21.5973	-158.3295	KM1427	200.6429361878561	0.575666857377892	0.0359932987663914	7.535288214782206																	7.535288214782206	77.02912777720793
153	2014-12-09T05:17:22	21.5973	-158.3295	KM1427	200.6429361878561	0.575666857377892	0.0359932987663914	7.535288214782206																	7.535288214782206	77.02912777720793
154	2014-12-09T05:20:23	21.6078	-158.3267	KM1427	196.78280824704703	0.575666857377892	0.0359932987663914	7.3978023777352995																	7.3978023777352995	78.23334687056322
155	2014-12-09T05:20:23	21.6078	-158.3267	KM1427	196.78280824704703	0.575666857377892	0.0359932987663914	7.3978023777352995																	7.3978023777352995	78.23334687056322
156	2014-12-09T05:23:23	21.6163	-158.3244	KM1427	199.4772495498787	0.5804061521139471	0.0367629337821495	7.646578845505577																	7.646578845505577	79.20902305780405
157	2014-12-09T05:23:23	21.6163	-158.3244	KM1427	199.4772495498787	0.5804061521139471	0.0367629337821495	7.646578845505577																	7.646578845505577	79.20902305780405
158	2014-12-09T05:26:23	21.6274	-158.3211	KM1427	202.1931848337727	0.584157727932686	0.0373790786114818	7.8920906742245505																	7.8920906742245505	80.49096592549994
159	2014-12-09T05:26:23	21.6274	-158.3211	KM1427	202.1931848337727	0.584157727932686	0.0373790786114818	7.8920906742245505																	7.8920906742245505	80.49096592549994
160	2014-12-09T05:29:23	21.6383	-158.3179	KM1427	204.11783459930817	0.586561237924484	0.0377772420758088	8.03443191093533																	8.03443191093533	81.74869299269888
161	2014-12-09T05:29:23	21.6383	-158.3179	KM1427	204.11783459930817	0.586561237924484	0.0377772420758088	8.03443191093533																	8.03443191093533	81.74869299269888
162	2014-12-09T05:32:23	21.6465	-158.3154	KM1427	206.18289577119046	0.587598366122691	0.0379497015120568	8.146834769938362																	8.146834769938362	82.69743772332636
163	2014-12-09T05:32:23	21.6465	-158.3154	KM1427	206.18289577119046	0.587598366122691	0.0379497015120568	8.146834769938362																	8.146834769938362	82.69743772332636
164	2014-12-09T05:35:24	21.6571	-158.3121	KM1427	207.4318325191864	0.590011532080474	0.0383530628207477	8.292245667316006																	8.292245667316006	83.92580306966212
165	2014-12-09T05:35:24	21.6571	-158.3121	KM1427	207.4318325191864	0.590011532080474	0.0383530628207477	8.292245667316006																	8.292245667316006	83.92580306966212
166	2014-12-09T05:38:24	21.6677	-158.3087	KM1427	206.94767788353008	0.593842016094705	0.0389987707619894	8.361826770452527																	8.361826770452527	85.15707692698086
167	2014-12-09T05:38:24	21.6677	-158.3087	KM1427	206.94767788353008	0.593842016094705	0.0389987707619894	8.361826770452527																	8.361826770452527	85.15707692698086
168	2014-12-09T05:41:24	21.6755	-158.3061	KM1427	204.85003869046693	0.593490778209383	0.0389394012676186	8.258844632463374																	8.258844632463374	86.06605533459542
169	2014-12-09T05:41:24	21.6755	-158.3061	KM1427	204.85003869046693	0.593490778209383	0.0389394012676186	8.258844632463374																	8.258844632463374	86.06605533459542
170	2014-12-09T05:44:24	21.6854	-158.3029	KM1427	212.01144162134102	0.589665668314146	0.038295115822352996	8.419003361796289																	8.419003361796289	87.21673423431659
171	2014-12-09T05:44:24	21.6854	-158.3029	KM1427	212.01144162134102	0.589665668314146	0.038295115822352996	8.419003361796289																	8.419003361796289	87.21673423431659
172	2014-12-09T05:47:25	21.695999999999998	-158.2996	KM1427	203.62447008827985	0.586561237924484	0.0377772420758088	7.984556290356723																	7.984556290356723	88.44507398440679
173	2014-12-09T05:47:25	21.695999999999998	-158.2996	KM1427	203.62447008827985	0.586561237924484	0.0377772420758088	7.984556290356723																	7.984556290356723	88.44507398440679
174	2014-12-09T05:50:25	21.7039	-158.2973	KM1427	203.23237671435643	0.5855293687429829	0.0376059203636027	7.918514320963412																	7.918514320963412	89.35608590010504
175	2014-12-09T05:50:25	21.7039	-158.2973	KM1427	203.23237671435643	0.5855293687429829	0.0376059203636027	7.918514320963412																	7.918514320963412	89.35608590010504
176	2014-12-09T05:53:25	21.7135	-158.2945	KM1427	206.5077540483744	0.5804061521139471	0.0367629337821495	7.9103959570471725																	7.9103959570471725	90.46327061228114
177	2014-12-09T05:53:25	21.7135	-158.2945	KM1427	206.5077540483744	0.5804061521139471	0.0367629337821495	7.9103959570471725																	7.9103959570471725	90.46327061228114
178	2014-12-09T05:56:25	21.7238	-158.2915	KM1427	202.44438412506298	0.584157727932686	0.0373790786114818	7.8252225210991275																	7.8252225210991275	91.65106930390185
179	2014-12-09T05:56:25	21.7238	-158.2915	KM1427	202.44438412506298	0.584157727932686	0.0373790786114818	7.8252225210991275																	7.8252225210991275	91.65106930390185
180	2014-12-09T05:59:25	21.7334	-158.289	KM1427	203.52863231147384	0.58484191311558	0.0374922290547303	7.919413720182092																	7.919413720182092	92.75053856083152
181	2014-12-09T05:59:25	21.7334	-158.289	KM1427	203.52863231147384	0.58484191311558	0.0374922290547303	7.919413720182092																	7.919413720182092	92.75053856083152
182	2014-12-09T06:02:26	21.7412	-158.287	KM1427	203.5407703699617	0.589665668314146	0.038295115822352996	8.044478194251326																	8.044478194251326	93.64310013337236
183	2014-12-09T06:02:26	21.7412	-158.287	KM1427	203.5407703699617	0.589665668314146	0.038295115822352996	8.044478194251326																	8.044478194251326	93.64310013337236
184	2014-12-09T06:05:26	21.7514	-158.2845	KM1427	205.88399819593482	0.5886303285365	0.0381220118643397	8.119709075748894																	8.119709075748894	94.80758592811813
185	2014-12-09T06:05:26	21.7514	-158.2845	KM1427	205.88399819593482	0.5886303285365	0.0381220118643397	8.119709075748894																	8.119709075748894	94.80758592811813
186	2014-12-09T06:08:26	21.7613	-158.2819	KM1427	210.4543801330867	0.5893197318632121	0.0382372768692183	8.316035170887842																	8.316035170887842	95.94193530112894
187	2014-12-09T06:08:26	21.7613	-158.2819	KM1427	210.4543801330867	0.5893197318632121	0.0382372768692183	8.316035170887842																	8.316035170887842	95.94193530112894
188	2014-12-09T06:11:26	21.7715	-158.2794	KM1427	208.70357625019096	0.587598366122691	0.0379497015120568	8.189611204508994																	8.189611204508994	97.1064130637928
189	2014-12-09T06:11:26	21.7715	-158.2794	KM1427	208.70357625019096	0.587598366122691	0.0379497015120568	8.189611204508994																	8.189611204508994	97.1064130637928
190	2014-12-09T06:14:26	21.7818	-158.2771	KM1427	216.18689588958682	0.585873929114982	0.0376629525501553	8.419453877715284																	8.419453877715284	98.27737117914177
191	2014-12-09T06:14:26	21.7818	-158.2771	KM1427	216.18689588958682	0.585873929114982	0.0376629525501553	8.419453877715284																	8.419453877715284	98.27737117914177
192	2014-12-09T06:17:27	21.7898	-158.2747	KM1427	212.200878534954	0.587598366122691	0.0379497015120568	8.339588250232106																	8.339588250232106	99.20181662633621
193	2014-12-09T06:17:27	21.7898	-158.2747	KM1427	212.200878534954	0.587598366122691	0.0379497015120568	8.339588250232106																	8.339588250232106	99.20181662633621
194	2014-12-09T06:20:27	21.7995	-158.2715	KM1427	220.02456170055183	0.5893197318632121	0.0382372768692183	8.656103458446273																	8.656103458446273	100.33111430670543
195	2014-12-09T06:20:27	21.7995	-158.2715	KM1427	220.02456170055183	0.5893197318632121	0.0382372768692183	8.656103458446273																	8.656103458446273	100.33111430670543
196	2014-12-09T06:23:27	21.8091	-158.2683	KM1427	213.37339102036987	0.59226812344902	0.0387327367876572	8.54322781476803																	8.54322781476803	101.44976658717155
197	2014-12-09T06:23:27	21.8091	-158.2683	KM1427	213.37339102036987	0.59226812344902	0.0387327367876572	8.54322781476803																	8.54322781476803	101.44976658717155
198	2014-12-09T06:26:27	21.81900000000001	-158.2655	KM1427	212.5733691507356	0.595946896142691	0.0393563887907884	8.613132932169751																	8.613132932169751	102.58916345880415
199	2014-12-09T06:26:27	21.81900000000001	-158.2655	KM1427	212.5733691507356	0.595946896142691	0.0393563887907884	8.613132932169751																	8.613132932169751	102.58916345880415
200	2014-12-09T06:29:27	21.8283	-158.2632	KM1427	218.58820140505696	0.594541165763985	0.0391174767360461	8.808176570560606																	8.808176570560606	103.65134634823606
201	2014-12-09T06:29:27	21.8283	-158.2632	KM1427	218.58820140505696	0.594541165763985	0.0391174767360461	8.808176570560606																	8.808176570560606	103.65134634823606
202	2014-12-09T06:32:28	21.8378	-158.2607	KM1427	213.04800974287613	0.593490778209383	0.0389394012676186	8.509688170584226																	8.509688170584226	104.7399544469608
203	2014-12-09T06:32:28	21.8378	-158.2607	KM1427	213.04800974287613	0.593490778209383	0.0389394012676186	8.509688170584226																	8.509688170584226	104.7399544469608
204	2014-12-09T06:35:28	21.8453	-158.2589	KM1427	215.01032458289123	0.585185231148408	0.0375490069396669	8.351796120659563																	8.351796120659563	105.59529824224946
205	2014-12-09T06:35:28	21.8453	-158.2589	KM1427	215.01032458289123	0.585185231148408	0.0375490069396669	8.351796120659563																	8.351796120659563	105.59529824224946
206	2014-12-09T06:38:28	21.8551	-158.2564	KM1427	212.87091008199675	0.58312916762861	0.0372095803217628	8.168034948695256																	8.168034948695256	106.716368421801
207	2014-12-09T06:38:28	21.8551	-158.2564	KM1427	212.87091008199675	0.58312916762861	0.0372095803217628	8.168034948695256																	8.168034948695256	106.716368421801
208	2014-12-09T06:41:28	21.8648	-158.2537	KM1427	210.92975066443748	0.58312916762861	0.0372095803217628	8.09793059890424																	8.09793059890424	107.83159321943349
209	2014-12-09T06:41:28	21.8648	-158.2537	KM1427	210.92975066443748	0.58312916762861	0.0372095803217628	8.09793059890424																	8.09793059890424	107.83159321943349
210	2014-12-09T06:44:29	21.8743	-158.2507	KM1427	211.5813007387131	0.583472708840823	0.0372660853603093	8.178096417584891																	8.178096417584891	108.93358319835113
211	2014-12-09T06:44:29	21.8743	-158.2507	KM1427	211.5813007387131	0.583472708840823	0.0372660853603093	8.178096417584891																	8.178096417584891	108.93358319835113
212	2014-12-09T06:47:29	21.8833	-158.248	KM1427	209.79014875742	0.5853572999456955	0.0375774636516348	8.15331483204303																	8.15331483204303	109.97353565424805
213	2014-12-09T06:47:29	21.8833	-158.248	KM1427	209.79014875742	0.5853572999456955	0.0375774636516348	8.15331483204303																	8.15331483204303	109.97353565424805
214	2014-12-09T06:50:29	21.8908	-158.2461	KM1427	209.5801922672309	0.58794420492012	0.038007295211656	8.214217259787977																	8.214217259787977	110.831171180467
215	2014-12-09T06:50:29	21.8908	-158.2461	KM1427	209.5801922672309	0.58794420492012	0.038007295211656	8.214217259787977																	8.214217259787977	110.831171180467
216	2014-12-09T06:53:29	21.8996	-158.2434	KM1427	212.16622260887303	0.5893197318632121	0.0382372768692183	8.364576891944187																	8.364576891944187	111.84968455509144
217	2014-12-09T06:53:29	21.8996	-158.2434	KM1427	212.16622260887303	0.5893197318632121	0.0382372768692183	8.364576891944187																	8.364576891944187	111.84968455509144
218	2014-12-09T06:56:29	21.9093	-158.2404	KM1427	212.4708051487985	0.588974619257991	0.0381795756592254	8.359915025787954																	8.359915025787954	112.97303590932793
219	2014-12-09T06:56:29	21.9093	-158.2404	KM1427	212.4708051487985	0.588974619257991	0.0381795756592254	8.359915025787954																	8.359915025787954	112.97303590932793
220	2014-12-09T06:59:30	21.9184	-158.2376	KM1427	210.25599788000576	0.5893197318632121	0.0382372768692183	8.250542833345996																	8.250542833345996	114.02648619858286
221	2014-12-09T06:59:30	21.9184	-158.2376	KM1427	210.25599788000576	0.5893197318632121	0.0382372768692183	8.250542833345996																	8.250542833345996	114.02648619858286
222	2014-12-09T07:02:30	21.9255	-158.2353	KM1427	215.88299919209808	0.5862171738263751	0.0377200291868954	8.352811305904929																	8.352811305904929	114.85175556477587
223	2014-12-09T07:02:30	21.9255	-158.2353	KM1427	215.88299919209808	0.5862171738263751	0.0377200291868954	8.352811305904929																	8.352811305904929	114.85175556477587
224	2014-12-09T07:05:30	21.9347	-158.2328	KM1427	211.6583954063588	0.5869061233653311	0.0378345915421539	8.236061327243995																	8.236061327243995	115.90790922780656
225	2014-12-09T07:05:30	21.9347	-158.2328	KM1427	211.6583954063588	0.5869061233653311	0.0378345915421539	8.236061327243995																	8.236061327243995	115.90790922780656
226	2014-12-09T07:08:30	21.9441	-158.2306	KM1427	220.7946874869674	0.585873929114982	0.0376629525501553	8.53970797319029																	8.53970797319029	116.97866374283812
227	2014-12-09T07:08:30	21.9441	-158.2306	KM1427	220.7946874869674	0.585873929114982	0.0376629525501553	8.53970797319029																	8.53970797319029	116.97866374283812
228	2014-12-09T07:11:30	21.9534	-158.2282	KM1427	215.34899889580663	0.584157727932686	0.0373790786114818	8.282460125531244																	8.282460125531244	118.04315602260408
229	2014-12-09T07:11:30	21.9534	-158.2282	KM1427	215.34899889580663	0.584157727932686	0.0373790786114818	8.282460125531244																	8.282460125531244	118.04315602260408
230	2014-12-09T07:14:31	21.9634	-158.2254	KM1427	212.7537740949909	0.58312916762861	0.0372095803217628	8.133460745619425																	8.133460745619425	119.1932494919282
231	2014-12-09T07:14:31	21.9634	-158.2254	KM1427	212.7537740949909	0.58312916762861	0.0372095803217628	8.133460745619425																	8.133460745619425	119.1932494919282
232	2014-12-09T07:17:31	21.9721	-158.2225	KM1427	213.07864729244042	0.583472708840823	0.0372660853603093	8.168798611028974																	8.168798611028974	120.20692668209749
233	2014-12-09T07:17:31	21.9721	-158.2225	KM1427	213.07864729244042	0.583472708840823	0.0372660853603093	8.168798611028974																	8.168798611028974	120.20692668209749
234	2014-12-09T07:20:31	21.9796	-158.22	KM1427	211.1705643397263	0.58312916762861	0.0372095803217628	8.09614506206177																	8.09614506206177	121.08078198145368
235	2014-12-09T07:20:31	21.9796	-158.22	KM1427	211.1705643397263	0.58312916762861	0.0372095803217628	8.09614506206177																	8.09614506206177	121.08078198145368
236	2014-12-09T07:23:31	21.9892	-158.2168	KM1427	212.69733105714081	0.583472708840823	0.0372660853603093	8.154671674108599																	8.154671674108599	122.19931088908771
237	2014-12-09T07:23:31	21.9892	-158.2168	KM1427	212.69733105714081	0.583472708840823	0.0372660853603093	8.154671674108599																	8.154671674108599	122.19931088908771
238	2014-12-09T07:26:32	21.9991	-158.2143	KM1427	214.81711328643522	0.582444537680183	0.0370969736234956	8.21298566404372																	8.21298566404372	123.33115664354008
239	2014-12-09T07:26:32	21.9991	-158.2143	KM1427	214.81711328643522	0.582444537680183	0.0370969736234956	8.21298566404372																	8.21298566404372	123.33115664354008
240	2014-12-09T07:29:32	22.0094	-158.2121	KM1427	217.21392511243718	0.581422660674048	0.0369292170979849	8.259304324538506																	8.259304324538506	124.49998912115387
241	2014-12-09T07:29:32	22.0094	-158.2121	KM1427	217.21392511243718	0.581422660674048	0.0369292170979849	8.259304324538506																	8.259304324538506	124.49998912115387
242	2014-12-09T07:32:32	22.0173	-158.2102	KM1427	211.34229828491817	0.5780320580192061	0.0363761270198486	7.936406648094076																	7.936406648094076	125.40098964283614
243	2014-12-09T07:32:32	22.0173	-158.2102	KM1427	211.34229828491817	0.5780320580192061	0.0363761270198486	7.936406648094076																	7.936406648094076	125.40098964283614
244	2014-12-09T07:35:32	22.0276	-158.2074	KM1427	213.9435555304331	0.5773540130704949	0.0362661914288565	8.016192791426114																	8.016192791426114	126.58340403216349
245	2014-12-09T07:35:32	22.0276	-158.2074	KM1427	213.9435555304331	0.5773540130704949	0.0362661914288565	8.016192791426114																	8.016192791426114	126.58340403216349
246	2014-12-09T07:38:33	22.0372	-158.2045	KM1427	217.94524634499024	0.5736597790141851	0.0356704321868982	8.03323979526501																	8.03323979526501	127.69315522592757
247	2014-12-09T07:38:33	22.0372	-158.2045	KM1427	217.94524634499024	0.5736597790141851	0.0356704321868982	8.03323979526501																	8.03323979526501	127.69315522592757
248	2014-12-09T07:44:33	22.0502	-158.2005	KM1427	213.80530572804008	0.570989391007419	0.0352437597971597	7.813518946587559																	7.813518946587559	129.1979805844007
249	2014-12-09T07:44:33	22.0502	-158.2005	KM1427	213.80530572804008	0.570989391007419	0.0352437597971597	7.813518946587559																	7.813518946587559	129.1979805844007
250	2014-12-09T07:47:33	22.0597	-158.1978	KM1427	220.29209743086705	0.5680004079505679	0.0347695800129709	7.984847114282677																	7.984847114282677	130.2915663212847
251	2014-12-09T07:47:33	22.0597	-158.1978	KM1427	220.29209743086705	0.5680004079505679	0.0347695800129709	7.984847114282677																	7.984847114282677	130.2915663212847
252	2014-12-09T07:50:33	22.0698	-158.1948	KM1427	216.0896367708153	0.5680004079505679	0.0347695800129709	7.812949226096079																	7.812949226096079	131.45768908287235
253	2014-12-09T07:50:33	22.0698	-158.1948	KM1427	216.0896367708153	0.5680004079505679	0.0347695800129709	7.812949226096079																	7.812949226096079	131.45768908287235
254	2014-12-09T07:53:34	22.0799	-158.192	KM1427	213.317587030672	0.566018842946496	0.0344574809972288	7.641110129997347																	7.641110129997347	132.6185011495115
255	2014-12-09T07:53:34	22.0799	-158.192	KM1427	213.317587030672	0.566018842946496	0.0344574809972288	7.641110129997347																	7.641110129997347	132.6185011495115
256	2014-12-09T07:56:34	22.0876	-158.1897	KM1427	217.99308376189862	0.5633973302356861	0.0340473774970691	7.719075812609303																	7.719075812609303	133.5078702598549
257	2014-12-09T07:56:34	22.0876	-158.1897	KM1427	217.99308376189862	0.5633973302356861	0.0340473774970691	7.719075812609303																	7.719075812609303	133.5078702598549
258	2014-12-09T07:59:34	22.0973	-158.1868	KM1427	213.2598455514077	0.5614331122327171	0.0337419712546247	7.499199339767682																	7.499199339767682	134.62831091320172
259	2014-12-09T07:59:34	22.0973	-158.1868	KM1427	213.2598455514077	0.5614331122327171	0.0337419712546247	7.499199339767682																	7.499199339767682	134.62831091320172
260	2014-12-09T08:02:34	22.1073	-158.1839	KM1427	212.18400010007144	0.5614331122327171	0.0337419712546247	7.426684456246496																	7.426684456246496	135.78096372912808
261	2014-12-09T08:02:34	22.1073	-158.1839	KM1427	212.18400010007144	0.5614331122327171	0.0337419712546247	7.426684456246496																	7.426684456246496	135.78096372912808
262	2014-12-09T08:05:34	22.1168	-158.1812	KM1427	209.2428470437857	0.5591537118280849	0.0333896973232034	7.263764719966522																	7.263764719966522	136.87452078689185
263	2014-12-09T08:05:34	22.1168	-158.1812	KM1427	209.2428470437857	0.5591537118280849	0.0333896973232034	7.263764719966522																	7.263764719966522	136.87452078689185
264	2014-12-09T08:08:35	22.1244	-158.179	KM1427	212.99473072292525	0.557217091134208	0.0330921492201484	7.3746452132625855																	7.3746452132625855	137.75042234109802
265	2014-12-09T08:08:35	22.1244	-158.179	KM1427	212.99473072292525	0.557217091134208	0.0330921492201484	7.3746452132625855																	7.3746452132625855	137.75042234109802
266	2014-12-09T08:11:35	22.1342	-158.1764	KM1427	214.469847470649	0.5575389960099859	0.0331414679650109	7.428292272268207																	7.428292272268207	138.87379194764281
267	2014-12-09T08:11:35	22.1342	-158.1764	KM1427	214.469847470649	0.5575389960099859	0.0331414679650109	7.428292272268207																	7.428292272268207	138.87379194764281
268	2014-12-09T08:14:35	22.1441	-158.1736	KM1427	210.8889131297384	0.5614331122327171	0.0337419712546247	7.400666694797372																	7.400666694797372	140.0130209147314
269	2014-12-09T08:14:35	22.1441	-158.1736	KM1427	210.8889131297384	0.5614331122327171	0.0337419712546247	7.400666694797372																	7.400666694797372	140.0130209147314
270	2014-12-09T08:17:35	22.1534	-158.1709	KM1427	211.326690711161	0.5611059635909991	0.0336912993972472	7.419959837901517																	7.419959837901517	141.08504452807801
271	2014-12-09T08:17:35	22.1534	-158.1709	KM1427	211.326690711161	0.5611059635909991	0.0336912993972472	7.419959837901517																	7.419959837901517	141.08504452807801
272	2014-12-09T08:20:36	22.160999999999998	-158.1686	KM1427	212.73943158449498	0.5591537118280849	0.0333896973232034	7.418018422456165																	7.418018422456165	141.96365695501876
273	2014-12-09T08:20:36	22.160999999999998	-158.1686	KM1427	212.73943158449498	0.5591537118280849	0.0333896973232034	7.418018422456165																	7.418018422456165	141.96365695501876
274	2014-12-09T08:23:36	22.1712	-158.1656	KM1427	211.18782253402642	0.556895952873082	0.0330429479275996	7.318591778746729																	7.318591778746729	143.14045745872787
275	2014-12-09T08:23:36	22.1712	-158.1656	KM1427	211.18782253402642	0.556895952873082	0.0330429479275996	7.318591778746729																	7.318591778746729	143.14045745872787
276	2014-12-09T08:26:36	22.179000000000002	-158.1634	KM1427	213.09260459774086	0.555608470442468	0.0328462118735512	7.347583201388392																	7.347583201388392	144.0378589865221
277	2014-12-09T08:26:36	22.179000000000002	-158.1634	KM1427	213.09260459774086	0.555608470442468	0.0328462118735512	7.347583201388392																	7.347583201388392	144.0378589865221
278	2014-12-09T08:29:36	22.1904	-158.1603	KM1427	212.6838776614336	0.553357770078673	0.0325040495499394	7.252053545823525																	7.252053545823525	145.34648529384606
279	2014-12-09T08:29:36	22.1904	-158.1603	KM1427	212.6838776614336	0.553357770078673	0.0325040495499394	7.252053545823525																	7.252053545823525	145.34648529384606
280	2014-12-09T08:32:36	22.198	-158.1581	KM1427	216.36962135316986	0.552718839507793	0.0324072219963695	7.380636423341023																	7.380636423341023	146.2223561242355
281	2014-12-09T08:32:36	22.198	-158.1581	KM1427	216.36962135316986	0.552718839507793	0.0324072219963695	7.380636423341023																	7.380636423341023	146.2223561242355
282	2014-12-09T08:35:37	22.2083	-158.155	KM1427	219.49164970282882	0.5524005149760209	0.0323589810965637	7.4607928210812196																	7.4607928210812196	147.4126044020521
283	2014-12-09T08:35:37	22.2083	-158.155	KM1427	219.49164970282882	0.5524005149760209	0.0323589810965637	7.4607928210812196																	7.4607928210812196	147.4126044020521
284	2014-12-09T08:38:37	22.2162	-158.1527	KM1427	215.5186370895672	0.551118289946974	0.0321657229036968	7.291382429369537																	7.291382429369537	148.32339318898332
285	2014-12-09T08:38:37	22.2162	-158.1527	KM1427	215.5186370895672	0.551118289946974	0.0321657229036968	7.291382429369537																	7.291382429369537	148.32339318898332
286	2014-12-09T08:41:37	22.2266	-158.1498	KM1427	215.81923893952225	0.5476238545059989	0.0316421831620295	7.195092609528854																	7.195092609528854	149.51904019737475
287	2014-12-09T08:41:37	22.2266	-158.1498	KM1427	215.81923893952225	0.5476238545059989	0.0316421831620295	7.195092609528854																	7.195092609528854	149.51904019737475
288	2014-12-09T08:44:37	22.2369	-158.14700000000005	KM1427	211.35477991207603	0.547940099139907	0.0316893298307192	7.0644755982851075																	7.0644755982851075	150.70134985872886
289	2014-12-09T08:44:37	22.2369	-158.14700000000005	KM1427	211.35477991207603	0.547940099139907	0.0316893298307192	7.0644755982851075																	7.0644755982851075	150.70134985872886
290	2014-12-09T08:47:37	22.2446	-158.1448	KM1427	213.2674199379917	0.546361732581582	0.0314542970678893	7.058326222329326																	7.058326222329326	151.58795833376576
291	2014-12-09T08:47:37	22.2446	-158.1448	KM1427	213.2674199379917	0.546361732581582	0.0314542970678893	7.058326222329326																	7.058326222329326	151.58795833376576
292	2014-12-09T08:50:38	22.2549	-158.142	KM1427	210.4839501987461	0.5435264222061429	0.0310349408910314	6.909415258971447																	6.909415258971447	152.77025895135856
293	2014-12-09T08:50:38	22.2549	-158.142	KM1427	210.4839501987461	0.5435264222061429	0.0310349408910314	6.909415258971447																	6.909415258971447	152.77025895135856
294	2014-12-09T08:53:38	22.2651	-158.1388	KM1427	210.82914468209046	0.5438398818144521	0.0310811644176692	6.898202830431143																	6.898202830431143	153.95258379862292
295	2014-12-09T08:53:38	22.2651	-158.1388	KM1427	210.82914468209046	0.5438398818144521	0.0310811644176692	6.898202830431143																	6.898202830431143	153.95258379862292
296	2014-12-09T08:56:38	22.2745	-158.1359	KM1427	210.07571700783092	0.54196260689779	0.0308051131010508	6.841524640831302																	6.841524640831302	155.04077424209714
297	2014-12-09T08:56:38	22.2745	-158.1359	KM1427	210.07571700783092	0.54196260689779	0.0308051131010508	6.841524640831302																	6.841524640831302	155.04077424209714
298	2014-12-09T08:59:38	22.2822	-158.1335	KM1427	212.47103307181717	0.5435264222061429	0.0310349408910314	6.956509357409796																	6.956509357409796	155.93285535703455
299	2014-12-09T08:59:38	22.2822	-158.1335	KM1427	212.47103307181717	0.5435264222061429	0.0310349408910314	6.956509357409796																	6.956509357409796	155.93285535703455
300	2014-12-09T09:02:39	22.291	-158.1307	KM1427	217.79745788841134	0.544784757494778	0.0312204981149663	7.1732836356634655																	7.1732836356634655	156.95401868771015
301	2014-12-09T09:02:39	22.291	-158.1307	KM1427	217.79745788841134	0.544784757494778	0.0312204981149663	7.1732836356634655																	7.1732836356634655	156.95401868771015
302	2014-12-09T09:05:39	22.3013	-158.1279	KM1427	213.5779118998161	0.544784757494778	0.0312204981149663	6.995847232241901																	6.995847232241901	158.13629596550595
303	2014-12-09T09:05:39	22.3013	-158.1279	KM1427	213.5779118998161	0.544784757494778	0.0312204981149663	6.995847232241901																	6.995847232241901	158.13629596550595
304	2014-12-09T09:08:39	22.3114	-158.1251	KM1427	217.44645522372096	0.5438398818144521	0.0310811644176692	7.117677678805395																	7.117677678805395	159.29698977135573
305	2014-12-09T09:08:39	22.3114	-158.1251	KM1427	217.44645522372096	0.5438398818144521	0.0310811644176692	7.117677678805395																	7.117677678805395	159.29698977135573
306	2014-12-09T09:11:39	22.3192	-158.1231	KM1427	213.5298753441766	0.544784757494778	0.0312204981149663	7.000211786300987																	7.000211786300987	160.18935656380543
307	2014-12-09T09:11:39	22.3192	-158.1231	KM1427	213.5298753441766	0.544784757494778	0.0312204981149663	7.000211786300987																	7.000211786300987	160.18935656380543
308	2014-12-09T09:14:39	22.3284	-158.1209	KM1427	215.6796946662278	0.5429015145972991	0.0309428133321022	7.040656904493135																	7.040656904493135	161.2382312116042
309	2014-12-09T09:14:39	22.3284	-158.1209	KM1427	215.6796946662278	0.5429015145972991	0.0309428133321022	7.040656904493135																	7.040656904493135	161.2382312116042
310	2014-12-09T09:17:40	22.3386	-158.1182	KM1427	211.34294482883084	0.541029985512009	0.0306683587933233	6.809539740681287																	6.809539740681287	162.40720567544096
311	2014-12-09T09:17:40	22.3386	-158.1182	KM1427	211.34294482883084	0.541029985512009	0.0306683587933233	6.809539740681287																	6.809539740681287	162.40720567544096
312	2014-12-09T09:20:40	22.3487	-158.1152	KM1427	211.8434329411189	0.537917539011329	0.0302153847457893	6.763072494492454																	6.763072494492454	163.57316554469872
313	2014-12-09T09:20:40	22.3487	-158.1152	KM1427	211.8434329411189	0.537917539011329	0.0302153847457893	6.763072494492454																	6.763072494492454	163.57316554469872
314	2014-12-09T09:23:40	22.3565	-158.1126	KM1427	208.39064807425856	0.5376087939833689	0.0301705962241069	6.654645256680935																	6.654645256680935	164.4817632782875
315	2014-12-09T09:23:40	22.3565	-158.1126	KM1427	208.39064807425856	0.5376087939833689	0.0301705962241069	6.654645256680935																	6.654645256680935	164.4817632782875
316	2014-12-09T09:26:40	22.3676	-158.109	KM1427	208.03505540778167	0.53575983616076	0.0299036136599342	6.5696538871929056																	6.5696538871929056	165.77176499768987
317	2014-12-09T09:26:40	22.3676	-158.109	KM1427	208.03505540778167	0.53575983616076	0.0299036136599342	6.5696538871929056																	6.5696538871929056	165.77176499768987
318	2014-12-09T09:29:40	22.3754	-158.1065	KM1427	207.69948865880158	0.536066513588243	0.0299478602379863	6.564731322471279																	6.564731322471279	166.67737320629382
319	2014-12-09T09:29:40	22.3754	-158.1065	KM1427	207.69948865880158	0.536066513588243	0.0299478602379863	6.564731322471279																	6.564731322471279	166.67737320629382
320	2014-12-09T09:32:41	22.3857	-158.1042	KM1427	211.30275869926567	0.533298543205956	0.0295504775185794	6.608464674347086																	6.608464674347086	167.8481257882756
321	2014-12-09T09:32:41	22.3857	-158.1042	KM1427	211.30275869926567	0.533298543205956	0.0295504775185794	6.608464674347086																	6.608464674347086	167.8481257882756
322	2014-12-09T09:35:41	22.3962	-158.1019	KM1427	211.4576378794376	0.533298543205956	0.0295504775185794	6.5940112433880165																	6.5940112433880165	169.04068683684758
323	2014-12-09T09:35:41	22.3962	-158.1019	KM1427	211.4576378794376	0.533298543205956	0.0295504775185794	6.5940112433880165																	6.5940112433880165	169.04068683684758
324	2014-12-09T09:38:41	22.4041	-158.0997	KM1427	211.11909530762142	0.5342191204167	0.0296823137313143	6.608364002603985																	6.608364002603985	169.94877208420903
325	2014-12-09T09:38:41	22.4041	-158.0997	KM1427	211.11909530762142	0.5342191204167	0.0296823137313143	6.608364002603985																	6.608364002603985	169.94877208420903
326	2014-12-09T09:41:41	22.414	-158.0969	KM1427	210.63460424089507	0.533298543205956	0.0295504775185794	6.602583193006526																	6.602583193006526	171.08786014266903
327	2014-12-09T09:41:41	22.414	-158.0969	KM1427	210.63460424089507	0.533298543205956	0.0295504775185794	6.602583193006526																	6.602583193006526	171.08786014266903
328	2014-12-09T09:44:41	22.4236	-158.0941	KM1427	212.69797701157296	0.5345266139014211	0.029726436538073997	6.664976065363567																	6.664976065363567	172.19466622085417
329	2014-12-09T09:44:41	22.4236	-158.0941	KM1427	212.69797701157296	0.5345266139014211	0.029726436538073997	6.664976065363567																	6.664976065363567	172.19466622085417
330	2014-12-09T09:47:42	22.4311	-158.0918	KM1427	212.08070345170464	0.53575983616076	0.0299036136599342	6.6748764097528674																	6.6748764097528674	173.06244020066185
331	2014-12-09T09:47:42	22.4311	-158.0918	KM1427	212.08070345170464	0.53575983616076	0.0299036136599342	6.6748764097528674																	6.6748764097528674	173.06244020066185
332	2014-12-09T09:50:42	22.4421	-158.0887	KM1427	211.4135230639449	0.5369909454297059	0.0300812347284496	6.669649611168497																	6.669649611168497	174.32778887077887
333	2014-12-09T09:50:42	22.4421	-158.0887	KM1427	211.4135230639449	0.5369909454297059	0.0300812347284496	6.669649611168497																	6.669649611168497	174.32778887077887
334	2014-12-09T09:53:42	22.4497	-158.0864	KM1427	220.43310048195247	0.5376087939833689	0.0301705962241069	6.969489510504463																	6.969489510504463	175.2062693011476
335	2014-12-09T09:53:42	22.4497	-158.0864	KM1427	220.43310048195247	0.5376087939833689	0.0301705962241069	6.969489510504463																	6.969489510504463	175.2062693011476
336	2014-12-09T09:56:42	22.4593	-158.0837	KM1427	214.2535474575015	0.536066513588243	0.0299478602379863	6.757673714103283																	6.757673714103283	176.31042323998935
337	2014-12-09T09:56:42	22.4593	-158.0837	KM1427	214.2535474575015	0.536066513588243	0.0299478602379863	6.757673714103283																	6.757673714103283	176.31042323998935
338	2014-12-09T09:59:42	22.4683	-158.08100000000005	KM1427	214.38365611312992	0.5385372419160129	0.0303052827991004	6.81779760011933																	6.81779760011933	177.35006570950515
339	2014-12-09T09:59:42	22.4683	-158.08100000000005	KM1427	214.38365611312992	0.5385372419160129	0.0303052827991004	6.81779760011933																	6.81779760011933	177.35006570950515
340	2014-12-09T10:02:43	22.4777	-158.0783	KM1427	214.8091724789524	0.5376087939833689	0.0301705962241069	6.812606575802084																	6.812606575802084	178.4326771978906
341	2014-12-09T10:02:43	22.4777	-158.0783	KM1427	214.8091724789524	0.5376087939833689	0.0301705962241069	6.812606575802084																	6.812606575802084	178.4326771978906
342	2014-12-09T10:05:43	22.4877	-158.0755	KM1427	215.0820909931559	0.5376087939833689	0.0301705962241069	6.825881391276449																	6.825881391276449	179.58250003095867
343	2014-12-09T10:05:43	22.4877	-158.0755	KM1427	215.0820909931559	0.5376087939833689	0.0301705962241069	6.825881391276449																	6.825881391276449	179.58250003095867
344	2014-12-09T10:08:43	22.4954	-158.0734	KM1427	217.47560656277253	0.537300561735914	0.0301259053198633	6.884945501221449																	6.884945501221449	180.46643512020526
345	2014-12-09T10:08:43	22.4954	-158.0734	KM1427	217.47560656277253	0.537300561735914	0.0301259053198633	6.884945501221449																	6.884945501221449	180.46643512020526
346	2014-12-09T10:11:43	22.5054	-158.0706	KM1427	215.3264992439873	0.537917539011329	0.0302153847457893	6.8106716962624025																	6.8106716962624025	181.61624872781042
347	2014-12-09T10:11:43	22.5054	-158.0706	KM1427	215.3264992439873	0.537917539011329	0.0302153847457893	6.8106716962624025																	6.8106716962624025	181.61624872781042
348	2014-12-09T10:14:43	22.513	-158.0685	KM1427	215.7208027168388	0.535298655185592	0.02983721816462735	6.7729814415055625																	6.7729814415055625	182.48938694628612
349	2014-12-09T10:14:43	22.513	-158.0685	KM1427	215.7208027168388	0.535298655185592	0.02983721816462735	6.7729814415055625																	6.7729814415055625	182.48938694628612
350	2014-12-09T10:17:43	22.523000000000003	-158.0656	KM1427	215.40126063856582	0.5348348414282651	0.0297706646738904	6.7355946123468735																	6.7355946123468735	183.6418093656446
351	2014-12-09T10:17:43	22.523000000000003	-158.0656	KM1427	215.40126063856582	0.5348348414282651	0.0297706646738904	6.7355946123468735																	6.7355946123468735	183.6418093656446
352	2014-12-09T10:20:44	22.5331	-158.0627	KM1427	216.0505854148431	0.5342191204167	0.0296823137313143	6.7507627974866775																	6.7507627974866775	184.80498235581538
353	2014-12-09T10:20:44	22.5331	-158.0627	KM1427	216.0505854148431	0.5342191204167	0.0296823137313143	6.7507627974866775																	6.7507627974866775	184.80498235581538
354	2014-12-09T10:23:44	22.5426	-158.0599	KM1427	221.29722212713432	0.533298543205956	0.0295504775185794	6.882038399781744																	6.882038399781744	185.9009793032615
355	2014-12-09T10:23:44	22.5426	-158.0599	KM1427	221.29722212713432	0.533298543205956	0.0295504775185794	6.882038399781744																	6.882038399781744	185.9009793032615
356	2014-12-09T10:26:44	22.5501	-158.0578	KM1427	216.7098831459825	0.532991669095015	0.0295066834776772	6.739349469011822																	6.739349469011822	186.76332152646515
357	2014-12-09T10:26:44	22.5501	-158.0578	KM1427	216.7098831459825	0.532991669095015	0.0295066834776772	6.739349469011822																	6.739349469011822	186.76332152646515
358	2014-12-09T10:29:44	22.5601	-158.0548	KM1427	216.21806217589162	0.532685525803045	0.0294629937320373	6.726136132488683																	6.726136132488683	187.91842541562062
359	2014-12-09T10:29:44	22.5601	-158.0548	KM1427	216.21806217589162	0.532685525803045	0.0294629937320373	6.726136132488683																	6.726136132488683	187.91842541562062
360	2014-12-09T10:32:44	22.5678	-158.0524	KM1427	216.35879043820145	0.530552412131644	0.0291595371085322	6.669062999626997																	6.669062999626997	188.81036590434812
361	2014-12-09T10:32:44	22.5678	-158.0524	KM1427	216.35879043820145	0.530552412131644	0.0291595371085322	6.669062999626997																	6.669062999626997	188.81036590434812
362	2014-12-09T10:35:45	22.5778	-158.0494	KM1427	216.11757410752546	0.529032566722517	0.028944535311170305	6.601904987457194																	6.601904987457194	189.96545922483918
363	2014-12-09T10:35:45	22.5778	-158.0494	KM1427	216.11757410752546	0.529032566722517	0.028944535311170305	6.601904987457194																	6.601904987457194	189.96545922483918
364	2014-12-09T10:38:45	22.587	-158.0466	KM1427	215.381797230303	0.5293366970947899	0.0289874669385143	6.576454806095238																	6.576454806095238	191.0292446764569
365	2014-12-09T10:38:45	22.587	-158.0466	KM1427	215.381797230303	0.5293366970947899	0.0289874669385143	6.576454806095238																	6.576454806095238	191.0292446764569
366	2014-12-09T10:41:45	22.5971	-158.0437	KM1427	214.06524962953102	0.527517627410399	0.0287311542490371	6.476522371311614																	6.476522371311614	192.1923822095652
367	2014-12-09T10:41:45	22.5971	-158.0437	KM1427	214.06524962953102	0.527517627410399	0.0287311542490371	6.476522371311614																	6.476522371311614	192.1923822095652
368	2014-12-09T10:44:45	22.6041	-158.0418	KM1427	213.2200953364178	0.527820686073702	0.0287737016557538	6.477835908526019																	6.477835908526019	192.99569408203126
369	2014-12-09T10:44:45	22.6041	-158.0418	KM1427	213.2200953364178	0.527820686073702	0.0287737016557538	6.477835908526019																	6.477835908526019	192.99569408203126
370	2014-12-09T10:47:45	22.6142	-158.0389	KM1427	213.24047059247056	0.5272152904795979	0.0286887081687304	6.448050064397703																	6.448050064397703	194.15882212792545
371	2014-12-09T10:47:45	22.6142	-158.0389	KM1427	213.24047059247056	0.5272152904795979	0.0286887081687304	6.448050064397703																	6.448050064397703	194.15882212792545
372	2014-12-09T10:50:46	22.6243	-158.0361	KM1427	212.43593789878915	0.5257062843389461	0.0284773156402354	6.368109799728769																	6.368109799728769	195.31935452636813
373	2014-12-09T10:50:46	22.6243	-158.0361	KM1427	212.43593789878915	0.5257062843389461	0.0284773156402354	6.368109799728769																	6.368109799728769	195.31935452636813
374	2014-12-09T10:53:46	22.6318	-158.0341	KM1427	215.24440529258743	0.5257062843389461	0.0284773156402354	6.449983864902536																	6.449983864902536	196.1791512466127
375	2014-12-09T10:53:46	22.6318	-158.0341	KM1427	215.24440529258743	0.5257062843389461	0.0284773156402354	6.449983864902536																	6.449983864902536	196.1791512466127
376	2014-12-09T10:56:46	22.6415	-158.0314	KM1427	213.4707989228601	0.525404195020611	0.0284351354139945	6.389512931407612																	6.389512931407612	197.2939911984332
377	2014-12-09T10:56:46	22.6415	-158.0314	KM1427	213.4707989228601	0.525404195020611	0.0284351354139945	6.389512931407612																	6.389512931407612	197.2939911984332
378	2014-12-09T10:59:46	22.6514	-158.0287	KM1427	217.31369380123286	0.523299789647616	0.0281422069729918	6.421661450530777																	6.421661450530777	198.43040301017464
379	2014-12-09T10:59:46	22.6514	-158.0287	KM1427	217.31369380123286	0.523299789647616	0.0281422069729918	6.421661450530777																	6.421661450530777	198.43040301017464
380	2014-12-09T11:02:46	22.6609	-158.026	KM1427	213.64371921452656	0.5240501279136269	0.02824640418333795	6.344595840514205																	6.344595840514205	199.5236838161255
381	2014-12-09T11:02:46	22.6609	-158.026	KM1427	213.64371921452656	0.5240501279136269	0.02824640418333795	6.344595840514205																	6.344595840514205	199.5236838161255
382	2014-12-09T11:05:47	22.6687	-158.0236	KM1427	216.0307991388021	0.521507305109543	0.0278941761836526	6.3547834102578875																	6.3547834102578875	200.4262775598964
383	2014-12-09T11:05:47	22.6687	-158.0236	KM1427	216.0307991388021	0.521507305109543	0.0278941761836526	6.3547834102578875																	6.3547834102578875	200.4262775598964
384	2014-12-09T11:08:47	22.6789	-158.0204	KM1427	216.28139195903267	0.5227028024171311	0.0280593051581085	6.393421703144081																	6.393421703144081	201.60832865730228
385	2014-12-09T11:08:47	22.6789	-158.0204	KM1427	216.28139195903267	0.5227028024171311	0.0280593051581085	6.393421703144081																	6.393421703144081	201.60832865730228
386	2014-12-09T11:11:47	22.6866	-158.0181	KM1427	224.3474857689861	0.5218051603623239	0.0279353133739953	6.617678306015053																	6.617678306015053	202.49742641265786
387	2014-12-09T11:11:47	22.6866	-158.0181	KM1427	224.3474857689861	0.5218051603623239	0.0279353133739953	6.617678306015053																	6.617678306015053	202.49742641265786
388	2014-12-09T11:14:47	22.6968	-158.0151	KM1427	211.86949306608227	0.519422226960726	0.0276072995228293	6.1829426322842895																	6.1829426322842895	203.6739202817976
389	2014-12-09T11:14:47	22.6968	-158.0151	KM1427	211.86949306608227	0.519422226960726	0.0276072995228293	6.1829426322842895																	6.1829426322842895	203.6739202817976
390	2014-12-09T11:17:48	22.7071	-158.012	KM1427	212.1453411215004	0.5185313423115719	0.027485338855535002	6.180617821221382																	6.180617821221382	204.8638610926221
391	2014-12-09T11:17:48	22.7071	-158.012	KM1427	212.1453411215004	0.5185313423115719	0.027485338855535002	6.180617821221382																	6.180617821221382	204.8638610926221
392	2014-12-09T11:20:48	22.715	-158.0095	KM1427	212.1969087594032	0.518828475920903	0.0275259305375387	6.193121096208558																	6.193121096208558	205.77997018585174
393	2014-12-09T11:20:48	22.715	-158.0095	KM1427	212.1969087594032	0.518828475920903	0.0275259305375387	6.193121096208558																	6.193121096208558	205.77997018585174
394	2014-12-09T11:23:48	22.7253	-158.0063	KM1427	211.45587757444846	0.517939196273772	0.0274044452678989	6.132203167459326																	6.132203167459326	206.97268737135482
395	2014-12-09T11:23:48	22.7253	-158.0063	KM1427	211.45587757444846	0.517939196273772	0.0274044452678989	6.132203167459326																	6.132203167459326	206.97268737135482
396	2014-12-09T11:26:48	22.7353	-158.0031	KM1427	211.10262029477852	0.516758708789273	0.0272435724749176	6.0967892786415625																	6.0967892786415625	208.13333118003558
397	2014-12-09T11:26:48	22.7353	-158.0031	KM1427	211.10262029477852	0.516758708789273	0.0272435724749176	6.0967892786415625																	6.0967892786415625	208.13333118003558
398	2014-12-09T11:29:48	22.7413	-158.0018	KM1427	211.42895134857952	0.517054198662675	0.0272837201200335	6.111782928096387																	6.111782928096387	208.81443824639405
399	2014-12-09T11:29:48	22.7413	-158.0018	KM1427	211.42895134857952	0.517054198662675	0.0272837201200335	6.111782928096387																	6.111782928096387	208.81443824639405
400	2014-12-09T11:32:49	22.7483	-157.9996	KM1427	214.3788964821404	0.516316880556178	0.0271835421161771	6.157579228861003																	6.157579228861003	209.6257292566609
401	2014-12-09T11:32:49	22.7483	-157.9996	KM1427	214.3788964821404	0.516316880556178	0.0271835421161771	6.157579228861003																	6.157579228861003	209.6257292566609
402	2014-12-09T11:35:49	22.7509	-157.9991	KM1427	213.15210964885867	0.516758708789273	0.0272435724749176	6.110383910057412																	6.110383910057412	209.91966995552207
403	2014-12-09T11:35:49	22.7509	-157.9991	KM1427	213.15210964885867	0.516758708789273	0.0272435724749176	6.110383910057412																	6.110383910057412	209.91966995552207
404	2014-12-09T11:38:49	22.7513	-157.9994	KM1427	210.65596532750763	0.515583769631582	0.0270839357340957	6.010925855284129																	6.010925855284129	209.973809411704
405	2014-12-09T11:38:49	22.7513	-157.9994	KM1427	210.65596532750763	0.515583769631582	0.0270839357340957	6.010925855284129																	6.010925855284129	209.973809411704
406	2014-12-09T11:44:49	22.7502	-158.0001	KM1427	211.76014518433223	0.514112552691503	0.0268850773170363	6.0059800688565215																	6.0059800688565215	210.11578642786156
407	2014-12-09T11:44:49	22.7502	-158.0001	KM1427	211.76014518433223	0.514112552691503	0.0268850773170363	6.0059800688565215																	6.0059800688565215	210.11578642786156
408	2014-12-09T11:47:50	22.75	-158.0001	KM1427	209.9404585892759	0.514112552691503	0.0268850773170363	5.9538585830230035																	5.9538585830230035	210.13804984779992
409	2014-12-09T11:47:50	22.75	-158.0001	KM1427	209.9404585892759	0.514112552691503	0.0268850773170363	5.9538585830230035																	5.9538585830230035	210.13804984779992
410	2014-12-09T11:50:50	22.7499	-158.0001	KM1427	209.89611141537486	0.513233374867637	0.0267666403612495	5.922494872242643																	5.922494872242643	210.14918155776908
411	2014-12-09T11:50:50	22.7499	-158.0001	KM1427	209.89611141537486	0.513233374867637	0.0267666403612495	5.922494872242643																	5.922494872242643	210.14918155776908
412	2014-12-09T11:53:50	22.7499	-157.9999	KM1427	211.75148323556613	0.513233374867637	0.0267666403612495	5.959318281855954																	5.959318281855954	210.1697129202961
413	2014-12-09T11:53:50	22.7499	-157.9999	KM1427	211.75148323556613	0.513233374867637	0.0267666403612495	5.959318281855954																	5.959318281855954	210.1697129202961
414	2014-12-09T11:56:50	22.7499	-157.9999	KM1427	213.02131726039246	0.513233374867637	0.0267666403612495	5.992522985647367																	5.992522985647367	210.1697129202961
415	2014-12-09T11:56:50	22.7499	-157.9999	KM1427	213.02131726039246	0.513233374867637	0.0267666403612495	5.992522985647367																	5.992522985647367	210.1697129202961
416	2014-12-09T11:59:51	22.7499	-157.9998	KM1427	213.45091980748	0.5129406146439329	0.0267272953770743	6.003242152642112																	6.003242152642112	210.17997860155964
417	2014-12-09T11:59:51	22.7499	-157.9998	KM1427	213.45091980748	0.5129406146439329	0.0267272953770743	6.003242152642112																	6.003242152642112	210.17997860155964
418	2014-12-09T12:02:51	22.7499	-157.9997	KM1427	211.5918169613504	0.5111880951746349	0.0264923338043115	5.897894662629117																	5.897894662629117	210.1902442828232
419	2014-12-09T12:02:51	22.7499	-157.9997	KM1427	211.5918169613504	0.5111880951746349	0.0264923338043115	5.897894662629117																	5.897894662629117	210.1902442828232
420	2014-12-09T12:05:51	22.7499	-157.9996	KM1427	211.69964457093627	0.511480692835429	0.0265314427226119	5.9106304647865295																	5.9106304647865295	210.20050996408668
421	2014-12-09T12:05:51	22.7499	-157.9996	KM1427	211.69964457093627	0.511480692835429	0.0265314427226119	5.9106304647865295																	5.9106304647865295	210.20050996408668
422	2014-12-09T12:08:51	22.7499	-157.9996	KM1427	211.1287372792273	0.510604988652627	0.026414395158911	5.888284583500838																	5.888284583500838	210.20050996408668
423	2014-12-09T12:08:51	22.7499	-157.9996	KM1427	211.1287372792273	0.510604988652627	0.026414395158911	5.888284583500838																	5.888284583500838	210.20050996408668
424	2014-12-09T12:11:51	22.7499	-157.9996	KM1427	211.1004972013474	0.510896194333525	0.0264533180236801	5.888170440595631																	5.888170440595631	210.20050996408668
425	2014-12-09T12:11:51	22.7499	-157.9996	KM1427	211.1004972013474	0.510896194333525	0.0264533180236801	5.888170440595631																	5.888170440595631	210.20050996408668
426	2014-12-09T12:14:51	22.75	-157.9997	KM1427	214.59105490295963	0.5111880951746349	0.0264923338043115	5.978980129225247																	5.978980129225247	210.21565258940444
427	2014-12-09T12:14:51	22.75	-157.9997	KM1427	214.59105490295963	0.5111880951746349	0.0264923338043115	5.978980129225247																	5.978980129225247	210.21565258940444
428	2014-12-09T12:17:52	22.75	-157.9998	KM1427	221.53324406139183	0.510604988652627	0.026414395158911	6.165669148938293																	6.165669148938293	210.22591826315477
429	2014-12-09T12:17:52	22.75	-157.9998	KM1427	221.53324406139183	0.510604988652627	0.026414395158911	6.165669148938293																	6.165669148938293	210.22591826315477
430	2014-12-09T12:20:52	22.75	-157.9998	KM1427	219.7190899091416	0.510604988652627	0.026414395158911	6.129172402942129																	6.129172402942129	210.22591826315477
431	2014-12-09T12:20:52	22.75	-157.9998	KM1427	219.7190899091416	0.510604988652627	0.026414395158911	6.129172402942129																	6.129172402942129	210.22591826315477
432	2014-12-09T12:23:52	22.7501	-157.9999	KM1427	219.0969248141946	0.510896194333525	0.0264533180236801	6.1012981521717045																	6.1012981521717045	210.24106088337902
433	2014-12-09T12:23:52	22.7501	-157.9999	KM1427	219.0969248141946	0.510896194333525	0.0264533180236801	6.1012981521717045																	6.1012981521717045	210.24106088337902
434	2014-12-09T12:26:52	22.7502	-158.0002	KM1427	217.9748281299239	0.509150624296168	0.0262207605386868	6.04900346976345																	6.04900346976345	210.2738079351899
435	2014-12-09T12:26:52	22.7502	-158.0002	KM1427	217.9748281299239	0.509150624296168	0.0262207605386868	6.04900346976345																	6.04900346976345	210.2738079351899
436	2014-12-09T12:29:53	22.7503	-158.0004	KM1427	218.9579568344239	0.510896194333525	0.0264533180236801	6.091985205379102																	6.091985205379102	210.29716279880455
437	2014-12-09T12:29:53	22.7503	-158.0004	KM1427	218.9579568344239	0.510896194333525	0.0264533180236801	6.091985205379102																	6.091985205379102	210.29716279880455
438	2014-12-09T12:32:53	22.7504	-158.0005	KM1427	215.73935480699868	0.509150624296168	0.0262207605386868	5.9681899663228615																	5.9681899663228615	210.31230540374642
439	2014-12-09T12:32:53	22.7504	-158.0005	KM1427	215.73935480699868	0.509150624296168	0.0262207605386868	5.9681899663228615																	5.9681899663228615	210.31230540374642
440	2014-12-09T12:35:53	22.7504	-158.0005	KM1427	218.29491734820218	0.508861130218628	0.0261822773729448	6.011433971349436																	6.011433971349436	210.31230540374642
441	2014-12-09T12:35:53	22.7504	-158.0005	KM1427	218.29491734820218	0.508861130218628	0.0261822773729448	6.011433971349436																	6.011433971349436	210.31230540374642
442	2014-12-09T12:38:53	22.7504	-158.0002	KM1427	216.66024360910217	0.509150624296168	0.0262207605386868	5.9738203885554695																	5.9738203885554695	210.34310233483512
443	2014-12-09T12:38:53	22.7504	-158.0002	KM1427	216.66024360910217	0.509150624296168	0.0262207605386868	5.9738203885554695																	5.9738203885554695	210.34310233483512
444	2014-12-09T12:41:53	22.7503	-158.0	KM1427	212.64314207057518	0.5082830579203721	0.0261055390302873	5.826537637962455																	5.826537637962455	210.36645718523982
445	2014-12-09T12:41:53	22.7503	-158.0	KM1427	212.64314207057518	0.5082830579203721	0.0261055390302873	5.826537637962455																	5.826537637962455	210.36645718523982
446	2014-12-09T12:44:54	22.7503	-157.9999	KM1427	213.9298339421556	0.507993358405287	0.0260672380130668	5.8433115358497645																	5.8433115358497645	210.37672283645043
447	2014-12-09T12:44:54	22.7503	-157.9999	KM1427	213.9298339421556	0.507993358405287	0.0260672380130668	5.8433115358497645																	5.8433115358497645	210.37672283645043
448	2014-12-09T12:47:54	22.75	-158.0	KM1427	215.7305790210319	0.507993358405287	0.0260672380130668	5.899513892310552																	5.899513892310552	210.41166018791992
449	2014-12-09T12:47:54	22.75	-158.0	KM1427	215.7305790210319	0.507993358405287	0.0260672380130668	5.899513892310552																	5.899513892310552	210.41166018791992
450	2014-12-09T12:50:54	22.75	-158.0001	KM1427	212.50154105587373	0.506553432307594	0.0258769572247376	5.782269653246057																	5.782269653246057	210.42192586167027
451	2014-12-09T12:50:54	22.75	-158.0001	KM1427	212.50154105587373	0.506553432307594	0.0258769572247376	5.782269653246057																	5.782269653246057	210.42192586167027
452	2014-12-09T12:53:54	22.75	-158.0001	KM1427	220.23207391942336	0.506553432307594	0.0258769572247376	5.96792911865386																	5.96792911865386	210.42192586167027
453	2014-12-09T12:53:54	22.75	-158.0001	KM1427	220.23207391942336	0.506553432307594	0.0258769572247376	5.96792911865386																	5.96792911865386	210.42192586167027
454	2014-12-09T12:56:54	22.75	-158.0001	KM1427	224.0352145922451	0.5062638564987221	0.0258388809166856	6.100007735091263																	6.100007735091263	210.42192586167027
455	2014-12-09T12:56:54	22.75	-158.0001	KM1427	224.0352145922451	0.5062638564987221	0.0258388809166856	6.100007735091263																	6.100007735091263	210.42192586167027
456	2014-12-09T12:59:55	22.75	-158.0	KM1427	217.7518990236496	0.506553432307594	0.0258769572247376	5.910250832842298																	5.910250832842298	210.43219153542046
457	2014-12-09T12:59:55	22.75	-158.0	KM1427	217.7518990236496	0.506553432307594	0.0258769572247376	5.910250832842298																	5.910250832842298	210.43219153542046
458	2014-12-09T13:02:55	22.7499	-157.9999	KM1427	214.4383302799408	0.5051124330910539	0.0256874803126799	5.792880451685895																	5.792880451685895	210.4473341607383
459	2014-12-09T13:02:55	22.7499	-157.9999	KM1427	214.4383302799408	0.5051124330910539	0.0256874803126799	5.792880451685895																	5.792880451685895	210.4473341607383
460	2014-12-09T13:05:55	22.75	-158.0	KM1427	216.43731904146716	0.504250906978878	0.0255746845354458	5.837648276810246																	5.837648276810246	210.46247678605602
461	2014-12-09T13:05:55	22.75	-158.0	KM1427	216.43731904146716	0.504250906978878	0.0255746845354458	5.837648276810246																	5.837648276810246	210.46247678605602
462	2014-12-09T13:08:55	22.75	-158.0001	KM1427	212.0534979218004	0.505399260245648	0.0257251952003239	5.733276085402593																	5.733276085402593	210.47274245980637
463	2014-12-09T13:08:55	22.75	-158.0001	KM1427	212.0534979218004	0.505399260245648	0.0257251952003239	5.733276085402593																	5.733276085402593	210.47274245980637
464	2014-12-09T13:11:55	22.7501	-158.0002	KM1427	215.5192320309343	0.5039646370641021	0.0255372478951802	5.7710013950929415																	5.7710013950929415	210.48788508003062
465	2014-12-09T13:11:55	22.7501	-158.0002	KM1427	215.5192320309343	0.5039646370641021	0.0255372478951802	5.7710013950929415																	5.7710013950929415	210.48788508003062
466	2014-12-09T13:14:56	22.7501	-158.0002	KM1427	215.78940901895118	0.503108738694255	0.0254253766082571	5.7756248501094385																	5.7756248501094385	210.48788508003062
467	2014-12-09T13:14:56	22.7501	-158.0002	KM1427	215.78940901895118	0.503108738694255	0.0254253766082571	5.7756248501094385																	5.7756248501094385	210.48788508003062
468	2014-12-09T13:17:56	22.7501	-158.0001	KM1427	212.36294327845195	0.503394140861543	0.0254626418677714	5.6803679204216735																	5.6803679204216735	210.4981507462677
469	2014-12-09T13:17:56	22.7501	-158.0001	KM1427	212.36294327845195	0.503394140861543	0.0254626418677714	5.6803679204216735																	5.6803679204216735	210.4981507462677
470	2014-12-09T13:20:56	22.75	-158.0	KM1427	212.88698422194312	0.503679048899518	0.0254999004100628	5.712873497201183																	5.712873497201183	210.51329336649204
471	2014-12-09T13:20:56	22.75	-158.0	KM1427	212.88698422194312	0.503679048899518	0.0254999004100628	5.712873497201183																	5.712873497201183	210.51329336649204
472	2014-12-09T13:23:56	22.75	-157.9999	KM1427	212.3596132334747	0.501677052361246	0.0252391695027345	5.649074454796025																	5.649074454796025	210.5235590402424
473	2014-12-09T13:23:56	22.75	-157.9999	KM1427	212.3596132334747	0.501677052361246	0.0252391695027345	5.649074454796025																	5.649074454796025	210.5235590402424
474	2014-12-09T13:26:56	22.7499	-157.9998	KM1427	212.8954112554331	0.501392285635021	0.025202173271817	5.6423815143155585																	5.6423815143155585	210.53870166556013
475	2014-12-09T13:26:56	22.7499	-157.9998	KM1427	212.8954112554331	0.501392285635021	0.025202173271817	5.6423815143155585																	5.6423815143155585	210.53870166556013
476	2014-12-09T13:29:57	22.7499	-157.9998	KM1427	213.27479952966118	0.502247679542593	0.0253133860635282	5.667093491318438																	5.667093491318438	210.53870166556013
477	2014-12-09T13:29:57	22.7499	-157.9998	KM1427	213.27479952966118	0.502247679542593	0.0253133860635282	5.667093491318438																	5.667093491318438	210.53870166556013
478	2014-12-09T13:32:57	22.7499	-157.9999	KM1427	215.4993925345992	0.5011063295864651	0.0251651841953521	5.699613997326868																	5.699613997326868	210.5489673468236
479	2014-12-09T13:32:57	22.7499	-157.9999	KM1427	215.4993925345992	0.5011063295864651	0.0251651841953521	5.699613997326868																	5.699613997326868	210.5489673468236
480	2014-12-09T13:35:57	22.7499	-157.9999	KM1427	211.32092502955783	0.5011063295864651	0.0251651841953521	5.576684780785109																	5.576684780785109	210.5489673468236
481	2014-12-09T13:35:57	22.7499	-157.9999	KM1427	211.32092502955783	0.5011063295864651	0.0251651841953521	5.576684780785109																	5.576684780785109	210.5489673468236
482	2014-12-09T13:38:57	22.7499	-157.9998	KM1427	210.77108735193025	0.500252540973775	0.0250547446629866	5.547528956236427																	5.547528956236427	210.55923302808716
483	2014-12-09T13:38:57	22.7499	-157.9998	KM1427	210.77108735193025	0.500252540973775	0.0250547446629866	5.547528956236427																	5.547528956236427	210.55923302808716
484	2014-12-09T13:41:57	22.7499	-157.9998	KM1427	213.1343308099937	0.499686479004919	0.0249815468221014	5.598091640356207																	5.598091640356207	210.55923302808716
485	2014-12-09T13:41:57	22.7499	-157.9998	KM1427	213.1343308099937	0.499686479004919	0.0249815468221014	5.598091640356207																	5.598091640356207	210.55923302808716
486	2014-12-09T13:44:58	22.7499	-157.9998	KM1427	213.28718635269368	0.499969299220723	0.0250181066869249	5.59280003922829																	5.59280003922829	210.55923302808716
487	2014-12-09T13:44:58	22.7499	-157.9998	KM1427	213.28718635269368	0.499969299220723	0.0250181066869249	5.59280003922829																	5.59280003922829	210.55923302808716
488	2014-12-09T13:47:58	22.7499	-157.9999	KM1427	215.60909903318102	0.498836392477817	0.0248721842598007	5.651591325884747																	5.651591325884747	210.56949870935063
489	2014-12-09T13:47:58	22.7499	-157.9999	KM1427	215.60909903318102	0.498836392477817	0.0248721842598007	5.651591325884747																	5.651591325884747	210.56949870935063
490	2014-12-09T13:50:58	22.75	-157.9999	KM1427	214.20929233231854	0.4991190792923921	0.0249085515628751	5.5839436648732175																	5.5839436648732175	210.58063041931985
491	2014-12-09T13:50:58	22.75	-157.9999	KM1427	214.20929233231854	0.4991190792923921	0.0249085515628751	5.5839436648732175																	5.5839436648732175	210.58063041931985
492	2014-12-09T13:53:58	22.75	-157.9999	KM1427	213.4631328971728	0.497425212573452	0.0246910401651709	5.528046467811119																	5.528046467811119	210.58063041931985
493	2014-12-09T13:53:58	22.75	-157.9999	KM1427	213.4631328971728	0.497425212573452	0.0246910401651709	5.528046467811119																	5.528046467811119	210.58063041931985
494	2014-12-09T13:56:58	22.75	-157.9999	KM1427	213.35689871874743	0.497142701408786	0.0246548932532264	5.5248816126279365																	5.5248816126279365	210.58063041931985
495	2014-12-09T13:56:58	22.75	-157.9999	KM1427	213.35689871874743	0.497142701408786	0.0246548932532264	5.5248816126279365																	5.5248816126279365	210.58063041931985
496	2014-12-09T13:59:59	22.75	-157.9999	KM1427	212.2171107970055	0.49799225972723604	0.0247635930625418	5.5016093210723005																	5.5016093210723005	210.58063041931985
497	2014-12-09T13:59:59	22.75	-157.9999	KM1427	212.2171107970055	0.49799225972723604	0.0247635930625418	5.5016093210723005																	5.5016093210723005	210.58063041931985
498	2014-12-09T14:02:59	22.75	-157.9999	KM1427	211.0573972747701	0.49686086304286897	0.0246188324249494	5.457304626250354																	5.457304626250354	210.58063041931985
499	2014-12-09T14:02:59	22.75	-157.9999	KM1427	211.0573972747701	0.49686086304286897	0.0246188324249494	5.457304626250354																	5.457304626250354	210.58063041931985
500	2014-12-09T14:08:59	22.7502	-158.0	KM1427	219.7408635443937	0.496579695873437	0.0245828574753324	5.6799087037168325																	5.6799087037168325	210.6051466133688
501	2014-12-09T14:08:59	22.7502	-158.0	KM1427	219.7408635443937	0.496579695873437	0.0245828574753324	5.6799087037168325																	5.6799087037168325	210.6051466133688
502	2014-12-09T14:12:00	22.7502	-158.0	KM1427	220.02076638310533	0.49686086304286897	0.0246188324249494	5.660495433350656																	5.660495433350656	210.6051466133688
503	2014-12-09T14:12:00	22.7502	-158.0	KM1427	220.02076638310533	0.49686086304286897	0.0246188324249494	5.660495433350656																	5.660495433350656	210.6051466133688
504	2014-12-09T14:15:00	22.7502	-158.0	KM1427	215.64595815579048	0.496016973273215	0.02451104114828	5.540585486918284																	5.540585486918284	210.6051466133688
505	2014-12-09T14:15:00	22.7502	-158.0	KM1427	215.64595815579048	0.496016973273215	0.02451104114828	5.540585486918284																	5.540585486918284	210.6051466133688
506	2014-12-09T14:18:00	22.7502	-158.0	KM1427	214.89189625251592	0.49573524433042	0.0244751905999845	5.52291726099271																	5.52291726099271	210.6051466133688
507	2014-12-09T14:18:00	22.7502	-158.0	KM1427	214.89189625251592	0.49573524433042	0.0244751905999845	5.52291726099271																	5.52291726099271	210.6051466133688
508	2014-12-09T14:21:00	22.7501	-157.9999	KM1427	215.0684655113773	0.49573524433042	0.0244751905999845	5.5154233125985																	5.5154233125985	210.62028922849962
509	2014-12-09T14:21:00	22.7501	-157.9999	KM1427	215.0684655113773	0.49573524433042	0.0244751905999845	5.5154233125985																	5.5154233125985	210.62028922849962
510	2014-12-09T14:24:00	22.75	-157.9998	KM1427	222.49687520217057	0.49545418632351795	0.0244394254295682	5.689513052108464																	5.689513052108464	210.63543184872398
511	2014-12-09T14:24:00	22.75	-157.9998	KM1427	222.49687520217057	0.49545418632351795	0.0244394254295682	5.689513052108464																	5.689513052108464	210.63543184872398
512	2014-12-09T14:27:01	22.7499	-157.9998	KM1427	214.2883518164232	0.494615021958891	0.0243326401547452	5.486855432583983																	5.486855432583983	210.64656355869312
513	2014-12-09T14:27:01	22.7499	-157.9998	KM1427	214.2883518164232	0.494615021958891	0.0243326401547452	5.486855432583983																	5.486855432583983	210.64656355869312
514	2014-12-09T14:30:01	22.75	-157.9998	KM1427	214.84118667880745	0.494894076729881	0.0243681504095498	5.483484027394792																	5.483484027394792	210.6576952686623
515	2014-12-09T14:30:01	22.75	-157.9998	KM1427	214.84118667880745	0.494894076729881	0.0243681504095498	5.483484027394792																	5.483484027394792	210.6576952686623
516	2014-12-09T14:33:01	22.7501	-157.9998	KM1427	212.94968053505661	0.494615021958891	0.0243326401547452	5.427276014214027																	5.427276014214027	210.66882697863153
517	2014-12-09T14:33:01	22.7501	-157.9998	KM1427	212.94968053505661	0.494615021958891	0.0243326401547452	5.427276014214027																	5.427276014214027	210.66882697863153
518	2014-12-09T14:36:01	22.7502	-157.9998	KM1427	214.3569649946216	0.494615021958891	0.0243326401547452	5.4556257618091255																	5.4556257618091255	210.6799586886007
519	2014-12-09T14:36:01	22.7502	-157.9998	KM1427	214.3569649946216	0.494615021958891	0.0243326401547452	5.4556257618091255																	5.4556257618091255	210.6799586886007
520	2014-12-09T14:39:01	22.7503	-157.9999	KM1427	214.46152360677243	0.49433348864915705	0.024296978468042997	5.4719060218657125																	5.4719060218657125	210.69510129863804
521	2014-12-09T14:39:01	22.7503	-157.9999	KM1427	214.46152360677243	0.49433348864915705	0.024296978468042997	5.4719060218657125																	5.4719060218657125	210.69510129863804
522	2014-12-09T14:42:02	22.7503	-157.9999	KM1427	212.90592725519062	0.49433348864915705	0.024296978468042997	5.414692133162352																	5.414692133162352	210.69510129863804
523	2014-12-09T14:42:02	22.7503	-157.9999	KM1427	212.90592725519062	0.49433348864915705	0.024296978468042997	5.414692133162352																	5.414692133162352	210.69510129863804
524	2014-12-09T14:45:02	22.7503	-157.9999	KM1427	213.2441349680507	0.493211633066276	0.0241549979456046	5.401616917033079																	5.401616917033079	210.69510129863804
525	2014-12-09T14:45:02	22.7503	-157.9999	KM1427	213.2441349680507	0.493211633066276	0.0241549979456046	5.401616917033079																	5.401616917033079	210.69510129863804
526	2014-12-09T14:48:02	22.7503	-157.9999	KM1427	213.1861630750364	0.492373442681188	0.0240492533632824	5.3778351474391535																	5.3778351474391535	210.69510129863804
527	2014-12-09T14:48:02	22.7503	-157.9999	KM1427	213.1861630750364	0.492373442681188	0.0240492533632824	5.3778351474391535																	5.3778351474391535	210.69510129863804
528	2014-12-09T14:51:02	22.7503	-157.9999	KM1427	213.87730844296607	0.49265309213802	0.0240844525002781	5.387499158004544																	5.387499158004544	210.69510129863804
529	2014-12-09T14:51:02	22.7503	-157.9999	KM1427	213.87730844296607	0.49265309213802	0.0240844525002781	5.387499158004544																	5.387499158004544	210.69510129863804
530	2014-12-09T14:54:03	22.7503	-157.9999	KM1427	213.068058482446	0.49377122342068397	0.0242258189426052	5.406686888362019																	5.406686888362019	210.69510129863804
531	2014-12-09T14:54:03	22.7503	-157.9999	KM1427	213.068058482446	0.49377122342068397	0.0242258189426052	5.406686888362019																	5.406686888362019	210.69510129863804
532	2014-12-09T14:57:03	22.7503	-157.9999	KM1427	215.26757695635698	0.492373442681188	0.0240492533632824	5.448307611020111																	5.448307611020111	210.69510129863804
533	2014-12-09T14:57:03	22.7503	-157.9999	KM1427	215.26757695635698	0.492373442681188	0.0240492533632824	5.448307611020111																	5.448307611020111	210.69510129863804
534	2014-12-09T15:00:03	22.7503	-157.9999	KM1427	216.35719819721612	0.49293283698784596	0.0241197138916913	5.458022552670864																	5.458022552670864	210.69510129863804
535	2014-12-09T15:00:03	22.7503	-157.9999	KM1427	216.35719819721612	0.49293283698784596	0.0241197138916913	5.458022552670864																	5.458022552670864	210.69510129863804
536	2014-12-09T15:03:03	22.7502	-157.9999	KM1427	213.61209775813657	0.49265309213802	0.0240844525002781	5.386223502464142																	5.386223502464142	210.70623300860726
537	2014-12-09T15:03:03	22.7502	-157.9999	KM1427	213.61209775813657	0.49265309213802	0.0240844525002781	5.386223502464142																	5.386223502464142	210.70623300860726
538	2014-12-09T15:06:03	22.7502	-157.9998	KM1427	215.2750900616716	0.492094459207964	0.0240141380528336	5.4189774662379016																	5.4189774662379016	210.71649866733105
539	2014-12-09T15:06:03	22.7502	-157.9998	KM1427	215.2750900616716	0.492094459207964	0.0240141380528336	5.4189774662379016																	5.4189774662379016	210.71649866733105
540	2014-12-09T15:09:04	22.7502	-157.9998	KM1427	213.62336795577914	0.49265309213802	0.0240844525002781	5.379903461991977																	5.379903461991977	210.71649866733105
541	2014-12-09T15:09:04	22.7502	-157.9998	KM1427	213.62336795577914	0.49265309213802	0.0240844525002781	5.379903461991977																	5.379903461991977	210.71649866733105
542	2014-12-09T15:12:04	22.7502	-157.9999	KM1427	215.82128491489223	0.49181614013231395	0.0239791063692992	5.412897388813019																	5.412897388813019	210.72676432605488
543	2014-12-09T15:12:04	22.7502	-157.9999	KM1427	215.82128491489223	0.49181614013231395	0.0239791063692992	5.412897388813019																	5.412897388813019	210.72676432605488
544	2014-12-09T15:15:04	22.7502	-157.9998	KM1427	212.9910191139445	0.49098372889429204	0.0238744524266031	5.3365853264032985																	5.3365853264032985	210.73702998477867
545	2014-12-09T15:15:04	22.7502	-157.9998	KM1427	212.9910191139445	0.49098372889429204	0.0238744524266031	5.3365853264032985																	5.3365853264032985	210.73702998477867
546	2014-12-09T15:18:04	22.7501	-157.9998	KM1427	217.3905820880697	0.49181614013231395	0.0239791063692992	5.462176303449971																	5.462176303449971	210.74816169474792
547	2014-12-09T15:18:04	22.7501	-157.9998	KM1427	217.3905820880697	0.49181614013231395	0.0239791063692992	5.462176303449971																	5.462176303449971	210.74816169474792
548	2014-12-09T15:21:04	22.7502	-157.9999	KM1427	221.26266697333114	0.491538483871978	0.0239441581135222	5.557702302338057																	5.557702302338057	210.76330430987878
549	2014-12-09T15:21:04	22.7502	-157.9999	KM1427	221.26266697333114	0.491538483871978	0.0239441581135222	5.557702302338057																	5.557702302338057	210.76330430987878
550	2014-12-09T15:24:05	22.7503	-157.9999	KM1427	213.09310973391342	0.49181614013231395	0.0239791063692992	5.343470374367191																	5.343470374367191	210.774436019848
551	2014-12-09T15:24:05	22.7503	-157.9999	KM1427	213.09310973391342	0.49181614013231395	0.0239791063692992	5.343470374367191																	5.343470374367191	210.774436019848
552	2014-12-09T15:27:05	22.7502	-157.9999	KM1427	214.191009094662	0.490428543968478	0.023804951967232004	5.346378224132745																	5.346378224132745	210.78556772981716
553	2014-12-09T15:27:05	22.7502	-157.9999	KM1427	214.191009094662	0.490428543968478	0.023804951967232004	5.346378224132745																	5.346378224132745	210.78556772981716
554	2014-12-09T15:30:05	22.7501	-158.0	KM1427	214.3607423395658	0.49070580549487797	0.0238396607688489	5.370354964669988																	5.370354964669988	210.80071034494802
555	2014-12-09T15:30:05	22.7501	-158.0	KM1427	214.3607423395658	0.49070580549487797	0.0238396607688489	5.370354964669988																	5.370354964669988	210.80071034494802
556	2014-12-09T15:33:05	22.75	-158.0	KM1427	218.3457704696889	0.490428543968478	0.023804951967232004	5.4591199990918815																	5.4591199990918815	210.81184205491718
557	2014-12-09T15:33:05	22.75	-158.0	KM1427	218.3457704696889	0.490428543968478	0.023804951967232004	5.4591199990918815																	5.4591199990918815	210.81184205491718
558	2014-12-09T15:36:05	22.75	-158.0	KM1427	215.40800819647583	0.49070580549487797	0.0238396607688489	5.3833848297232985																	5.3833848297232985	210.81184205491718
559	2014-12-09T15:36:05	22.75	-158.0	KM1427	215.40800819647583	0.49070580549487797	0.0238396607688489	5.3833848297232985																	5.3833848297232985	210.81184205491718
560	2014-12-09T15:39:06	22.7501	-158.0	KM1427	214.77244254379147	0.49181614013231395	0.0239791063692992	5.362711282081526																	5.362711282081526	210.8229737648864
561	2014-12-09T15:39:06	22.7501	-158.0	KM1427	214.77244254379147	0.49181614013231395	0.0239791063692992	5.362711282081526																	5.362711282081526	210.8229737648864
562	2014-12-09T15:45:10	22.7502	-158.0001	KM1427	217.96620295413047	0.490428543968478	0.023804951967232004	5.463278108621968																	5.463278108621968	210.83811638001725
563	2014-12-09T15:45:10	22.7502	-158.0001	KM1427	217.96620295413047	0.490428543968478	0.023804951967232004	5.463278108621968																	5.463278108621968	210.83811638001725
564	2014-12-09T15:51:11	22.7501	-158.0	KM1427	217.78842821343738	0.490428543968478	0.023804951967232004	5.433865549009526																	5.433865549009526	210.85325899514808
565	2014-12-09T15:51:11	22.7501	-158.0	KM1427	217.78842821343738	0.490428543968478	0.023804951967232004	5.433865549009526																	5.433865549009526	210.85325899514808
566	2014-12-09T15:54:11	22.75	-157.9999	KM1427	215.7675083089849	0.490151942738844	0.0237703258244311	5.374235787657363																	5.374235787657363	210.8684016153724
567	2014-12-09T15:54:11	22.75	-157.9999	KM1427	215.7675083089849	0.490151942738844	0.0237703258244311	5.374235787657363																	5.374235787657363	210.8684016153724
568	2014-12-09T15:57:11	22.7499	-157.9998	KM1427	215.3960906813604	0.4896007148836479	0.0237013207283397	5.356718109383494																	5.356718109383494	210.88354424069016
569	2014-12-09T15:57:11	22.7499	-157.9998	KM1427	215.3960906813604	0.4896007148836479	0.0237013207283397	5.356718109383494																	5.356718109383494	210.88354424069016
570	2014-12-09T16:00:11	22.7498	-157.9998	KM1427	215.14106189506072	0.49098372889429204	0.0238744524266031	5.375280427108293																	5.375280427108293	210.8946759506593
571	2014-12-09T16:00:11	22.7498	-157.9998	KM1427	215.14106189506072	0.49098372889429204	0.0238744524266031	5.375280427108293																	5.375280427108293	210.8946759506593
572	2014-12-09T16:03:12	22.7497	-157.9998	KM1427	219.20051515594588	0.4896007148836479	0.0237013207283397	5.4536309084760415																	5.4536309084760415	210.90580766062854
573	2014-12-09T16:03:12	22.7497	-157.9998	KM1427	219.20051515594588	0.4896007148836479	0.0237013207283397	5.4536309084760415																	5.4536309084760415	210.90580766062854
574	2014-12-09T16:06:12	22.7496	-157.9997	KM1427	216.6997473097003	0.490428543968478	0.023804951967232004	5.406672476199911																	5.406672476199911	210.92095030122653
575	2014-12-09T16:06:12	22.7496	-157.9997	KM1427	216.6997473097003	0.490428543968478	0.023804951967232004	5.406672476199911																	5.406672476199911	210.92095030122653
576	2014-12-09T16:09:12	22.7469	-157.9989	KM1427	217.9331352878318	0.489046068473436	0.0236321764044756	5.400450631482741																	5.400450631482741	211.2325249524261
577	2014-12-09T16:09:12	22.7469	-157.9989	KM1427	217.9331352878318	0.489046068473436	0.0236321764044756	5.400450631482741																	5.400450631482741	211.2325249524261
578	2014-12-09T16:12:12	22.7419	-157.9931	KM1427	218.5595027973254	0.488768794123178	0.0235976548373148	5.41249806646798																	5.41249806646798	212.0475884121084
579	2014-12-09T16:12:12	22.7419	-157.9931	KM1427	218.5595027973254	0.488768794123178	0.0235976548373148	5.41249806646798																	5.41249806646798	212.0475884121084
580	2014-12-09T16:15:12	22.7378	-157.9882	KM1427	224.1402350229731	0.4896007148836479	0.0237013207283397	5.570666013613557																	5.570666013613557	212.7268275212455
581	2014-12-09T16:15:12	22.7378	-157.9882	KM1427	224.1402350229731	0.4896007148836479	0.0237013207283397	5.570666013613557																	5.570666013613557	212.7268275212455
582	2014-12-09T16:18:13	22.7325	-157.9819	KM1427	218.8227071124197	0.48932400472731896	0.0236667803808115	5.42817565689353																	5.42817565689353	213.6022916046043
583	2014-12-09T16:18:13	22.7325	-157.9819	KM1427	218.8227071124197	0.48932400472731896	0.0236667803808115	5.42817565689353																	5.42817565689353	213.6022916046043
584	2014-12-09T16:21:13	22.7273	-157.9756	KM1427	217.68300492126733	0.4898760002334829	0.0237357821435945	5.415531686299117																	5.415531686299117	214.47031142767943
585	2014-12-09T16:21:13	22.7273	-157.9756	KM1427	217.68300492126733	0.4898760002334829	0.0237357821435945	5.415531686299117																	5.415531686299117	214.47031142767943
586	2014-12-09T16:24:13	22.721999999999998	-157.9694	KM1427	216.33151784906812	0.489046068473436	0.0236321764044756	5.3604767935268605																	5.3604767935268605	215.33825365468738
587	2014-12-09T16:24:13	22.721999999999998	-157.9694	KM1427	216.33151784906812	0.489046068473436	0.0236321764044756	5.3604767935268605																	5.3604767935268605	215.33825365468738
588	2014-12-09T16:27:13	22.7179	-157.9644	KM1427	214.8298200572746	0.4898760002334829	0.0237357821435945	5.3313313467936965																	5.3313313467936965	216.02518671436547
589	2014-12-09T16:27:13	22.7179	-157.9644	KM1427	214.8298200572746	0.4898760002334829	0.0237357821435945	5.3313313467936965																	5.3313313467936965	216.02518671436547
590	2014-12-09T16:30:13	22.7124	-157.958	KM1427	218.39955437353038	0.490151942738844	0.0237703258244311	5.443373480075468																	5.443373480075468	216.92336038183083
591	2014-12-09T16:30:13	22.7124	-157.958	KM1427	218.39955437353038	0.490151942738844	0.0237703258244311	5.443373480075468																	5.443373480075468	216.92336038183083
592	2014-12-09T16:33:14	22.7072	-157.9521	KM1427	221.17028515851715	0.4898760002334829	0.0237357821435945	5.497952255363747																	5.497952255363747	217.76128859252083
593	2014-12-09T16:33:14	22.7072	-157.9521	KM1427	221.17028515851715	0.4898760002334829	0.0237357821435945	5.497952255363747																	5.497952255363747	217.76128859252083
594	2014-12-09T16:36:14	22.7017	-157.9458	KM1427	225.1273210146765	0.4896007148836479	0.0237013207283397	5.595464297269234																	5.595464297269234	218.65201344232602
595	2014-12-09T16:36:14	22.7017	-157.9458	KM1427	225.1273210146765	0.4896007148836479	0.0237013207283397	5.595464297269234																	5.595464297269234	218.65201344232602
596	2014-12-09T16:45:14	22.6861	-157.9284	KM1427	223.8856268913253	0.488768794123178	0.0235976548373148	5.54214287075693																	5.54214287075693	221.1437638022308
597	2014-12-09T16:45:14	22.6861	-157.9284	KM1427	223.8856268913253	0.488768794123178	0.0235976548373148	5.54214287075693																	5.54214287075693	221.1437638022308
598	2014-12-09T16:48:15	22.6805	-157.9223	KM1427	217.63823629773592	0.488216224832016	0.0235288581459579	5.379670280565691																	5.379670280565691	222.02757024361247
599	2014-12-09T16:48:15	22.6805	-157.9223	KM1427	217.63823629773592	0.488216224832016	0.0235288581459579	5.379670280565691																	5.379670280565691	222.02757024361247
600	2014-12-09T16:51:15	22.6769	-157.9171	KM1427	216.85850960742115	0.48932400472731896	0.0236667803808115	5.374748656423817																	5.374748656423817	222.69528973827502
601	2014-12-09T16:51:15	22.6769	-157.9171	KM1427	216.85850960742115	0.48932400472731896	0.0236667803808115	5.374748656423817																	5.374748656423817	222.69528973827502
602	2014-12-09T16:54:15	22.6809	-157.9111	KM1427	214.6708299597863	0.4896007148836479	0.0237013207283397	5.3419668155896085																	5.3419668155896085	223.45557975325386
603	2014-12-09T16:54:15	22.6809	-157.9111	KM1427	214.6708299597863	0.4896007148836479	0.0237013207283397	5.3419668155896085																	5.3419668155896085	223.45557975325386
604	2014-12-09T16:57:15	22.6863	-157.9159	KM1427	212.10056270167087	0.488768794123178	0.0235976548373148	5.25000477314462																	5.25000477314462	224.2329963937904
605	2014-12-09T16:57:15	22.6863	-157.9159	KM1427	212.10056270167087	0.488768794123178	0.0235976548373148	5.25000477314462																	5.25000477314462	224.2329963937904
606	2014-12-09T17:00:15	22.6909	-157.9221	KM1427	218.0516964378301	0.490428543968478	0.023804951967232004	5.457989056556412																	5.457989056556412	225.05010353593985
607	2014-12-09T17:00:15	22.6909	-157.9221	KM1427	218.0516964378301	0.490428543968478	0.023804951967232004	5.457989056556412																	5.457989056556412	225.05010353593985
608	2014-12-09T17:03:16	22.6945	-157.9266	KM1427	216.83474951315867	0.491261488848465	0.0239092930868199	5.438332578970583																	5.438332578970583	225.66180225677917
609	2014-12-09T17:03:16	22.6945	-157.9266	KM1427	216.83474951315867	0.491261488848465	0.0239092930868199	5.438332578970583																	5.438332578970583	225.66180225677917
610	2014-12-09T17:06:16	22.699	-157.9321	KM1427	209.4814891392223	0.487665404688454	0.0234603568886874	5.141078316633399																	5.141078316633399	226.41676108543288
611	2014-12-09T17:06:16	22.699	-157.9321	KM1427	209.4814891392223	0.487665404688454	0.0234603568886874	5.141078316633399																	5.141078316633399	226.41676108543288
612	2014-12-09T17:09:16	22.7035	-157.938	KM1427	212.42628250642318	0.48519137740938	0.0231546216803473	5.159434298814046																	5.159434298814046	227.20291073042856
613	2014-12-09T17:09:16	22.7035	-157.938	KM1427	212.42628250642318	0.48519137740938	0.0231546216803473	5.159434298814046																	5.159434298814046	227.20291073042856
614	2014-12-09T17:12:16	22.7083	-157.9443	KM1427	214.05664267489917	0.48656491282859704	0.0233240878244528	5.232466655791243																	5.232466655791243	228.04198117031902
615	2014-12-09T17:12:16	22.7083	-157.9443	KM1427	214.05664267489917	0.48656491282859704	0.0233240878244528	5.232466655791243																	5.232466655791243	228.04198117031902
616	2014-12-09T17:15:16	22.7129	-157.9503	KM1427	214.79729503593902	0.488768794123178	0.0235976548373148	5.316970559918278																	5.316970559918278	228.8431087046912
617	2014-12-09T17:15:16	22.7129	-157.9503	KM1427	214.79729503593902	0.488768794123178	0.0235976548373148	5.316970559918278																	5.316970559918278	228.8431087046912
618	2014-12-09T17:18:17	22.7166	-157.9552	KM1427	218.8671988478402	0.49181614013231395	0.0239791063692992	5.5170694734602685																	5.5170694734602685	229.49333727072053
619	2014-12-09T17:18:17	22.7166	-157.9552	KM1427	218.8671988478402	0.49181614013231395	0.0239791063692992	5.5170694734602685																	5.5170694734602685	229.49333727072053
620	2014-12-09T17:21:17	22.7215	-157.9616	KM1427	218.71436006517825	0.49307223502706105	0.02413735591864795	5.559071346458788																	5.559071346458788	230.34736793990749
621	2014-12-09T17:21:17	22.7215	-157.9616	KM1427	218.71436006517825	0.49307223502706105	0.02413735591864795	5.559071346458788																	5.559071346458788	230.34736793990749
622	2014-12-09T17:24:17	22.7234	-157.9654	KM1427	216.61580190866584	0.493211633066276	0.0241549979456046	5.508597561943411																	5.508597561943411	230.79118008451272
623	2014-12-09T17:24:17	22.7234	-157.9654	KM1427	216.61580190866584	0.493211633066276	0.0241549979456046	5.508597561943411																	5.508597561943411	230.79118008451272
624	2014-12-09T17:27:17	22.7235	-157.9658	KM1427	217.15402081915852	0.492373442681188	0.0240492533632824	5.499433038691425																	5.499433038691425	230.8337325799777
625	2014-12-09T17:27:17	22.7235	-157.9658	KM1427	217.15402081915852	0.492373442681188	0.0240492533632824	5.499433038691425																	5.499433038691425	230.8337325799777
626	2014-12-09T17:30:17	22.7237	-157.9658	KM1427	218.02315785653823	0.49181614013231395	0.0239791063692992	5.501665771554519																	5.501665771554519	230.85599599991605
627	2014-12-09T17:30:17	22.7237	-157.9658	KM1427	218.02315785653823	0.49181614013231395	0.0239791063692992	5.501665771554519																	5.501665771554519	230.85599599991605
628	2014-12-09T17:33:18	22.7237	-157.9658	KM1427	215.1096612590019	0.491261488848465	0.0239092930868199	5.401813681455554																	5.401813681455554	230.85599599991605
629	2014-12-09T17:33:18	22.7237	-157.9658	KM1427	215.1096612590019	0.491261488848465	0.0239092930868199	5.401813681455554																	5.401813681455554	230.85599599991605
630	2014-12-09T17:36:18	22.7236	-157.9658	KM1427	216.10640866608898	0.48932400472731896	0.0236667803808115	5.377377017860752																	5.377377017860752	230.86712770988527
631	2014-12-09T17:36:18	22.7236	-157.9658	KM1427	216.10640866608898	0.48932400472731896	0.0236667803808115	5.377377017860752																	5.377377017860752	230.86712770988527
632	2014-12-09T17:39:18	22.7236	-157.9658	KM1427	214.75257001299562	0.490428543968478	0.023804951967232004	5.3764091888235575																	5.3764091888235575	230.86712770988527
633	2014-12-09T17:39:18	22.7236	-157.9658	KM1427	214.75257001299562	0.490428543968478	0.023804951967232004	5.3764091888235575																	5.3764091888235575	230.86712770988527
634	2014-12-09T17:42:18	22.7236	-157.9657	KM1427	215.63629635562992	0.490428543968478	0.023804951967232004	5.406948188082397																	5.406948188082397	230.87739536603408
635	2014-12-09T17:42:18	22.7236	-157.9657	KM1427	215.63629635562992	0.490428543968478	0.023804951967232004	5.406948188082397																	5.406948188082397	230.87739536603408
636	2014-12-09T17:45:18	22.7236	-157.9658	KM1427	216.62168499494985	0.490428543968478	0.023804951967232004	5.43945804265834																	5.43945804265834	230.88766302218295
637	2014-12-09T17:45:18	22.7236	-157.9658	KM1427	216.62168499494985	0.490428543968478	0.023804951967232004	5.43945804265834																	5.43945804265834	230.88766302218295
638	2014-12-09T17:48:19	22.7236	-157.9658	KM1427	217.58834904817505	0.49098372889429204	0.0238744524266031	5.455341596483464																	5.455341596483464	230.88766302218295
639	2014-12-09T17:48:19	22.7236	-157.9658	KM1427	217.58834904817505	0.49098372889429204	0.0238744524266031	5.455341596483464																	5.455341596483464	230.88766302218295
640	2014-12-09T17:51:19	22.7237	-157.9658	KM1427	214.7004507750317	0.49181614013231395	0.0239791063692992	5.4101792906575																	5.4101792906575	230.89879473215214
641	2014-12-09T17:51:19	22.7237	-157.9658	KM1427	214.7004507750317	0.49181614013231395	0.0239791063692992	5.4101792906575																	5.4101792906575	230.89879473215214
642	2014-12-09T17:54:19	22.7236	-157.9658	KM1427	214.40542966579568	0.491261488848465	0.0239092930868199	5.4053116626864135																	5.4053116626864135	230.9099264421214
643	2014-12-09T17:54:19	22.7236	-157.9658	KM1427	214.40542966579568	0.491261488848465	0.0239092930868199	5.4053116626864135																	5.4053116626864135	230.9099264421214
644	2014-12-09T17:57:19	22.7236	-157.9658	KM1427	212.6530549426772	0.49181614013231395	0.0239791063692992	5.35073717534413																	5.35073717534413	230.9099264421214
645	2014-12-09T17:57:19	22.7236	-157.9658	KM1427	212.6530549426772	0.49181614013231395	0.0239791063692992	5.35073717534413																	5.35073717534413	230.9099264421214
646	2014-12-09T18:00:19	22.7235	-157.9657	KM1427	211.48371475635747	0.492094459207964	0.0240141380528336	5.3327328266573115																	5.3327328266573115	230.92507041143884
647	2014-12-09T18:00:19	22.7235	-157.9657	KM1427	211.48371475635747	0.492094459207964	0.0240141380528336	5.3327328266573115																	5.3327328266573115	230.92507041143884
648	2014-12-09T18:03:20	22.7233	-157.9656	KM1427	212.94637824612641	0.493211633066276	0.0241549979456046	5.408021053401567																	5.408021053401567	230.94958744507656
649	2014-12-09T18:03:20	22.7233	-157.9656	KM1427	212.94637824612641	0.493211633066276	0.0241549979456046	5.408021053401567																	5.408021053401567	230.94958744507656
650	2014-12-09T18:06:20	22.7232	-157.9656	KM1427	213.4887454395784	0.49349109468097097	0.0241903662288857	5.438712941724114																	5.438712941724114	230.9607191550457
651	2014-12-09T18:06:20	22.7232	-157.9656	KM1427	213.4887454395784	0.49349109468097097	0.0241903662288857	5.438712941724114																	5.438712941724114	230.9607191550457
652	2014-12-09T18:09:20	22.72300000000001	-157.9655	KM1427	215.7226849600879	0.494615021958891	0.0243326401547452	5.536221569172052																	5.536221569172052	230.98523619811107
653	2014-12-09T18:09:20	22.72300000000001	-157.9655	KM1427	215.7226849600879	0.494615021958891	0.0243326401547452	5.536221569172052																	5.536221569172052	230.98523619811107
654	2014-12-09T18:12:20	22.7229	-157.9655	KM1427	214.63568296768744	0.4940520208779629	0.0242613562883137	5.486681352971594																	5.486681352971594	230.99636790808148
655	2014-12-09T18:12:20	22.7229	-157.9655	KM1427	214.63568296768744	0.4940520208779629	0.0242613562883137	5.486681352971594																	5.486681352971594	230.99636790808148
656	2014-12-09T18:15:20	22.7229	-157.9655	KM1427	214.20096493721542	0.49517379765468	0.0244037454337042	5.521862053198795																	5.521862053198795	230.99636790808148
657	2014-12-09T18:15:20	22.7229	-157.9655	KM1427	214.20096493721542	0.49517379765468	0.0244037454337042	5.521862053198795																	5.521862053198795	230.99636790808148
658	2014-12-09T18:18:21	22.7229	-157.9655	KM1427	212.13110417352857	0.494894076729881	0.0243681504095498	5.464718043334835																	5.464718043334835	230.99636790808148
659	2014-12-09T18:18:21	22.7229	-157.9655	KM1427	212.13110417352857	0.494894076729881	0.0243681504095498	5.464718043334835																	5.464718043334835	230.99636790808148
660	2014-12-09T18:21:21	22.7229	-157.9655	KM1427	216.4994502424065	0.49573524433042	0.0244751905999845	5.598761682276764																	5.598761682276764	230.99636790808148
661	2014-12-09T18:21:21	22.7229	-157.9655	KM1427	216.4994502424065	0.49573524433042	0.0244751905999845	5.598761682276764																	5.598761682276764	230.99636790808148
662	2014-12-09T18:24:21	22.7229	-157.9655	KM1427	212.164938743436	0.49629919830203795	0.0245469681998556	5.4931370521235285																	5.4931370521235285	230.99636790808148
663	2014-12-09T18:24:21	22.7229	-157.9655	KM1427	212.164938743436	0.49629919830203795	0.0245469681998556	5.4931370521235285																	5.4931370521235285	230.99636790808148
664	2014-12-09T18:27:21	22.72300000000001	-157.9655	KM1427	212.0987445980793	0.497142701408786	0.0246548932532264	5.509543911771848																	5.509543911771848	231.00749961805187
665	2014-12-09T18:27:21	22.72300000000001	-157.9655	KM1427	212.0987445980793	0.497142701408786	0.0246548932532264	5.509543911771848																	5.509543911771848	231.00749961805187
666	2014-12-09T18:30:21	22.72300000000001	-157.9655	KM1427	210.4316770173032	0.497708398142961	0.0247272733662801	5.497017937604731																	5.497017937604731	231.00749961805187
667	2014-12-09T18:30:21	22.72300000000001	-157.9655	KM1427	210.4316770173032	0.497708398142961	0.0247272733662801	5.497017937604731																	5.497017937604731	231.00749961805187
668	2014-12-09T18:33:22	22.7231	-157.9656	KM1427	216.77706090383515	0.49940244093111796	0.0249450056812274	5.72224447636604																	5.72224447636604	231.0226436128101
669	2014-12-09T18:33:22	22.7231	-157.9656	KM1427	216.77706090383515	0.49940244093111796	0.0249450056812274	5.72224447636604																	5.72224447636604	231.0226436128101
670	2014-12-09T18:36:22	22.7231	-157.9655	KM1427	219.6024208751724	0.49940244093111796	0.0249450056812274	5.804591894484768																	5.804591894484768	231.03291130648338
671	2014-12-09T18:36:22	22.7231	-157.9655	KM1427	219.6024208751724	0.49940244093111796	0.0249450056812274	5.804591894484768																	5.804591894484768	231.03291130648338
672	2014-12-09T18:39:22	22.7231	-157.9655	KM1427	213.3932731477136	0.4991190792923921	0.0249085515628751	5.6329153735942885																	5.6329153735942885	231.03291130648338
673	2014-12-09T18:39:22	22.7231	-157.9655	KM1427	213.3932731477136	0.4991190792923921	0.0249085515628751	5.6329153735942885																	5.6329153735942885	231.03291130648338
674	2014-12-09T18:42:22	22.7231	-157.9655	KM1427	212.2671578418896	0.49799225972723604	0.0247635930625418	5.552800238633653																	5.552800238633653	231.03291130648338
675	2014-12-09T18:42:22	22.7231	-157.9655	KM1427	212.2671578418896	0.49799225972723604	0.0247635930625418	5.552800238633653																	5.552800238633653	231.03291130648338
676	2014-12-09T18:45:22	22.72300000000001	-157.9655	KM1427	212.53384851634067	0.497425212573452	0.0246910401651709	5.548876457189568																	5.548876457189568	231.04404301645138
677	2014-12-09T18:45:22	22.72300000000001	-157.9655	KM1427	212.53384851634067	0.497425212573452	0.0246910401651709	5.548876457189568																	5.548876457189568	231.04404301645138
678	2014-12-09T18:48:23	22.72300000000001	-157.9655	KM1427	212.96706230448632	0.498836392477817	0.0248721842598007	5.605664530761424																	5.605664530761424	231.04404301645138
679	2014-12-09T18:48:23	22.72300000000001	-157.9655	KM1427	212.96706230448632	0.498836392477817	0.0248721842598007	5.605664530761424																	5.605664530761424	231.04404301645138
680	2014-12-09T18:51:23	22.72300000000001	-157.9655	KM1427	212.30196321444785	0.4985543788803	0.0248359035652541	5.571169541523068																	5.571169541523068	231.04404301645138
681	2014-12-09T18:51:23	22.72300000000001	-157.9655	KM1427	212.30196321444785	0.4985543788803	0.0248359035652541	5.571169541523068																	5.571169541523068	231.04404301645138
682	2014-12-09T18:54:23	22.7229	-157.9654	KM1427	211.7742743331244	0.4985543788803	0.0248359035652541	5.565239737883972																	5.565239737883972	231.0591870162996
683	2014-12-09T18:54:23	22.7229	-157.9654	KM1427	211.7742743331244	0.4985543788803	0.0248359035652541	5.565239737883972																	5.565239737883972	231.0591870162996
684	2014-12-09T18:57:23	22.7228	-157.9654	KM1427	212.23015760783386	0.4985543788803	0.0248359035652541	5.558178223852153																	5.558178223852153	231.0703187262688
685	2014-12-09T18:57:23	22.7228	-157.9654	KM1427	212.23015760783386	0.4985543788803	0.0248359035652541	5.558178223852153																	5.558178223852153	231.0703187262688
686	2014-12-09T19:00:24	22.7228	-157.9654	KM1427	216.60209907904246	0.49573524433042	0.0244751905999845	5.60928127432879																	5.60928127432879	231.0703187262688
687	2014-12-09T19:00:24	22.7228	-157.9654	KM1427	216.60209907904246	0.49573524433042	0.0244751905999845	5.60928127432879																	5.60928127432879	231.0703187262688
688	2014-12-09T19:03:24	22.7228	-157.9654	KM1427	211.44820174022217	0.497142701408786	0.0246548932532264	5.505852393189044																	5.505852393189044	231.0703187262688
689	2014-12-09T19:03:24	22.7228	-157.9654	KM1427	211.44820174022217	0.497142701408786	0.0246548932532264	5.505852393189044																	5.505852393189044	231.0703187262688
690	2014-12-09T19:06:24	22.7228	-157.9654	KM1427	212.86633021152588	0.4985543788803	0.0248359035652541	5.576721065994867																	5.576721065994867	231.0703187262688
691	2014-12-09T19:06:24	22.7228	-157.9654	KM1427	212.86633021152588	0.4985543788803	0.0248359035652541	5.576721065994867																	5.576721065994867	231.0703187262688
692	2014-12-09T19:09:24	22.7228	-157.9654	KM1427	209.72997112387768	0.497425212573452	0.0246910401651709	5.469916346120772																	5.469916346120772	231.0703187262688
693	2014-12-09T19:09:24	22.7228	-157.9654	KM1427	209.72997112387768	0.497425212573452	0.0246910401651709	5.469916346120772																	5.469916346120772	231.0703187262688
694	2014-12-09T19:12:24	22.7228	-157.9654	KM1427	209.12020739731582	0.498836392477817	0.0248721842598007	5.499818613038771																	5.499818613038771	231.0703187262688
695	2014-12-09T19:12:24	22.7228	-157.9654	KM1427	209.12020739731582	0.498836392477817	0.0248721842598007	5.499818613038771																	5.499818613038771	231.0703187262688
696	2014-12-09T19:15:25	22.7228	-157.9654	KM1427	209.3316900381354	0.498273036896581	0.0247997092729776	5.494282701911651																	5.494282701911651	231.0703187262688
697	2014-12-09T19:15:25	22.7228	-157.9654	KM1427	209.3316900381354	0.498273036896581	0.0247997092729776	5.494282701911651																	5.494282701911651	231.0703187262688
698	2014-12-09T19:18:25	22.7229	-157.9654	KM1427	207.40088528157744	0.4991190792923921	0.0249085515628751	5.464613874966076																	5.464613874966076	231.081450436238
699	2014-12-09T19:18:25	22.7229	-157.9654	KM1427	207.40088528157744	0.4991190792923921	0.0249085515628751	5.464613874966076																	5.464613874966076	231.081450436238
700	2014-12-09T19:21:25	22.72300000000001	-157.9654	KM1427	205.0588091112569	0.5011063295864651	0.0251651841953521	5.4429149916818025																	5.4429149916818025	231.09258214620843
701	2014-12-09T19:21:25	22.72300000000001	-157.9654	KM1427	205.0588091112569	0.5011063295864651	0.0251651841953521	5.4429149916818025																	5.4429149916818025	231.09258214620843
702	2014-12-09T19:24:25	22.7231	-157.9655	KM1427	203.80177421998985	0.5011063295864651	0.0251651841953521	5.462864099723551																	5.462864099723551	231.1077261409666
703	2014-12-09T19:24:25	22.7231	-157.9655	KM1427	203.80177421998985	0.5011063295864651	0.0251651841953521	5.462864099723551																	5.462864099723551	231.1077261409666
704	2014-12-09T19:27:25	22.7232	-157.9655	KM1427	199.84969994959647	0.503108738694255	0.0254253766082571	5.368977318764702																	5.368977318764702	231.11885785093583
705	2014-12-09T19:27:25	22.7232	-157.9655	KM1427	199.84969994959647	0.503108738694255	0.0254253766082571	5.368977318764702																	5.368977318764702	231.11885785093583
706	2014-12-09T19:30:26	22.7232	-157.9655	KM1427	202.85623527347926	0.5011063295864651	0.0251651841953521	5.423353648561545																	5.423353648561545	231.11885785093583
707	2014-12-09T19:30:26	22.7232	-157.9655	KM1427	202.85623527347926	0.5011063295864651	0.0251651841953521	5.423353648561545																	5.423353648561545	231.11885785093583
708	2014-12-09T19:33:26	22.7233	-157.9655	KM1427	202.34631721556545	0.502534015181359	0.0253506272729142	5.428184365846318																	5.428184365846318	231.129989560905
709	2014-12-09T19:33:26	22.7233	-157.9655	KM1427	202.34631721556545	0.502534015181359	0.0253506272729142	5.428184365846318																	5.428184365846318	231.129989560905
710	2014-12-09T19:36:26	22.7234	-157.9655	KM1427	199.78559330411176	0.503679048899518	0.0254999004100628	5.390406914960343																	5.390406914960343	231.14112127087455
711	2014-12-09T19:36:26	22.7234	-157.9655	KM1427	199.78559330411176	0.503679048899518	0.0254999004100628	5.390406914960343																	5.390406914960343	231.14112127087455
712	2014-12-09T19:39:26	22.7234	-157.9655	KM1427	198.8121472990965	0.503394140861543	0.0254626418677714	5.3704039369458805																	5.3704039369458805	231.14112127087455
713	2014-12-09T19:39:26	22.7234	-157.9655	KM1427	198.8121472990965	0.503394140861543	0.0254626418677714	5.3704039369458805																	5.3704039369458805	231.14112127087455
714	2014-12-09T19:46:20	22.7233	-157.9655	KM1427	199.20685243107502	0.505686772108128	0.025763000120172002	5.438260668978502																	5.438260668978502	231.15225298084417
715	2014-12-09T19:46:20	22.7233	-157.9655	KM1427	199.20685243107502	0.505686772108128	0.025763000120172002	5.438260668978502																	5.438260668978502	231.15225298084417
716	2014-12-09T19:49:20	22.7233	-157.9655	KM1427	201.32664459316533	0.505399260245648	0.0257251952003239	5.507031516108467																	5.507031516108467	231.15225298084417
717	2014-12-09T19:49:20	22.7233	-157.9655	KM1427	201.32664459316533	0.505399260245648	0.0257251952003239	5.507031516108467																	5.507031516108467	231.15225298084417
718	2014-12-09T19:52:21	22.7232	-157.9654	KM1427	205.47865468549517	0.505686772108128	0.025763000120172002	5.633465592991701																	5.633465592991701	231.16739696542663
719	2014-12-09T19:52:21	22.7232	-157.9654	KM1427	205.47865468549517	0.505686772108128	0.025763000120172002	5.633465592991701																	5.633465592991701	231.16739696542663
720	2014-12-09T19:55:21	22.7231	-157.9654	KM1427	203.8450907942427	0.5062638564987221	0.0258388809166856	5.600064608957144																	5.600064608957144	231.17852867539585
721	2014-12-09T19:55:21	22.7231	-157.9654	KM1427	203.8450907942427	0.5062638564987221	0.0258388809166856	5.600064608957144																	5.600064608957144	231.17852867539585
722	2014-12-09T19:58:21	22.72300000000001	-157.9653	KM1427	205.6336012329249	0.507993358405287	0.0260672380130668	5.677671077621932																	5.677671077621932	231.1936726701521
723	2014-12-09T19:58:21	22.72300000000001	-157.9653	KM1427	205.6336012329249	0.507993358405287	0.0260672380130668	5.677671077621932																	5.677671077621932	231.1936726701521
724	2014-12-09T20:01:21	22.72300000000001	-157.9653	KM1427	205.76738680589781	0.507704348807969	0.0260290282095034	5.692275577177369																	5.692275577177369	231.1936726701521
725	2014-12-09T20:01:21	22.72300000000001	-157.9653	KM1427	205.76738680589781	0.507704348807969	0.0260290282095034	5.692275577177369																	5.692275577177369	231.1936726701521
726	2014-12-09T20:04:21	22.7229	-157.9653	KM1427	203.67350265436195	0.5062638564987221	0.0258388809166856	5.601647461169175																	5.601647461169175	231.20480438012245
727	2014-12-09T20:04:21	22.7229	-157.9653	KM1427	203.67350265436195	0.5062638564987221	0.0258388809166856	5.601647461169175																	5.601647461169175	231.20480438012245
728	2014-12-09T20:07:22	22.7228	-157.9653	KM1427	203.5769525478277	0.5074160274853831	0.0259909094023725	5.612688363884115																	5.612688363884115	231.2159360900917
729	2014-12-09T20:07:22	22.7228	-157.9653	KM1427	203.5769525478277	0.5074160274853831	0.0259909094023725	5.612688363884115																	5.612688363884115	231.2159360900917
730	2014-12-09T20:10:22	22.7228	-157.9653	KM1427	205.5564983270237	0.508572325569607	0.0261438858546457	5.706234364811176																	5.706234364811176	231.2159360900917
731	2014-12-09T20:10:22	22.7228	-157.9653	KM1427	205.5564983270237	0.508572325569607	0.0261438858546457	5.706234364811176																	5.706234364811176	231.2159360900917
732	2014-12-09T20:13:22	22.7228	-157.9653	KM1427	206.81708645136558	0.509440809448016	0.0262593355706505	5.7513202034594935																	5.7513202034594935	231.2159360900917
733	2014-12-09T20:13:22	22.7228	-157.9653	KM1427	206.81708645136558	0.509440809448016	0.0262593355706505	5.7513202034594935																	5.7513202034594935	231.2159360900917
734	2014-12-09T20:16:22	22.7229	-157.9653	KM1427	205.8916116170808	0.512066510576159	0.026609821731649	5.817400383813213																	5.817400383813213	231.2270678000609
735	2014-12-09T20:16:22	22.7229	-157.9653	KM1427	205.8916116170808	0.512066510576159	0.026609821731649	5.817400383813213																	5.817400383813213	231.2270678000609
736	2014-12-09T20:19:22	22.72300000000001	-157.9653	KM1427	207.2776187827742	0.5129406146439329	0.0267272953770743	5.897682693428313																	5.897682693428313	231.23819951003125
737	2014-12-09T20:19:22	22.72300000000001	-157.9653	KM1427	207.2776187827742	0.5129406146439329	0.0267272953770743	5.897682693428313																	5.897682693428313	231.23819951003125
738	2014-12-09T20:22:23	22.72300000000001	-157.9653	KM1427	206.34375308092973	0.511773988979341	0.0265706450009178	5.844923268581983																	5.844923268581983	231.23819951003125
739	2014-12-09T20:22:23	22.72300000000001	-157.9653	KM1427	206.34375308092973	0.511773988979341	0.0265706450009178	5.844923268581983																	5.844923268581983	231.23819951003125
740	2014-12-09T20:25:23	22.7231	-157.9653	KM1427	210.1732263346145	0.5152888998400921	0.0270440357799177	6.028330152925126																	6.028330152925126	231.24933121999925
741	2014-12-09T20:25:23	22.7231	-157.9653	KM1427	210.1732263346145	0.5152888998400921	0.0270440357799177	6.028330152925126																	6.028330152925126	231.24933121999925
742	2014-12-09T20:28:23	22.7232	-157.9653	KM1427	208.49144170184098	0.5161698384890121	0.0271635637911613	6.0205917582344455																	6.0205917582344455	231.26046292996844
743	2014-12-09T20:28:23	22.7232	-157.9653	KM1427	208.49144170184098	0.5161698384890121	0.0271635637911613	6.0205917582344455																	6.0205917582344455	231.26046292996844
744	2014-12-09T20:31:23	22.7232	-157.9654	KM1427	210.25996574219639	0.517644180478921	0.0273641429023819	6.130634610275128																	6.130634610275128	231.270730616134
745	2014-12-09T20:31:23	22.7232	-157.9654	KM1427	210.25996574219639	0.517644180478921	0.0273641429023819	6.130634610275128																	6.130634610275128	231.270730616134
746	2014-12-09T20:34:23	22.7232	-157.9654	KM1427	211.58207961371448	0.519422226960726	0.0276072995228293	6.241254161571593																	6.241254161571593	231.270730616134
747	2014-12-09T20:34:23	22.7232	-157.9654	KM1427	211.58207961371448	0.519422226960726	0.0276072995228293	6.241254161571593																	6.241254161571593	231.270730616134
748	2014-12-09T20:37:24	22.7233	-157.9654	KM1427	212.15664763383134	0.5227028024171311	0.0280593051581085	6.341621266645028																	6.341621266645028	231.28186232610318
749	2014-12-09T20:37:24	22.7233	-157.9654	KM1427	212.15664763383134	0.5227028024171311	0.0280593051581085	6.341621266645028																	6.341621266645028	231.28186232610318
750	2014-12-09T20:40:24	22.7233	-157.9654	KM1427	209.98915905064072	0.527820686073702	0.0287737016557538	6.43833452336392																	6.43833452336392	231.28186232610318
751	2014-12-09T20:40:24	22.7233	-157.9654	KM1427	209.98915905064072	0.527820686073702	0.0287737016557538	6.43833452336392																	6.43833452336392	231.28186232610318
752	2014-12-09T20:43:24	22.7233	-157.9655	KM1427	210.57287196351794	0.529032566722517	0.028944535311170305	6.49987581562029																	6.49987581562029	231.29213000476682
753	2014-12-09T20:43:24	22.7233	-157.9655	KM1427	210.57287196351794	0.529032566722517	0.028944535311170305	6.49987581562029																	6.49987581562029	231.29213000476682
754	2014-12-09T20:46:24	22.7233	-157.9654	KM1427	211.92094801069481	0.53146549178046	0.0292891343273441	6.632083601053924																	6.632083601053924	231.3023976834304
755	2014-12-09T20:46:24	22.7233	-157.9654	KM1427	211.92094801069481	0.53146549178046	0.0292891343273441	6.632083601053924																	6.632083601053924	231.3023976834304
756	2014-12-09T20:49:24	22.7233	-157.9655	KM1427	210.18033553142604	0.5331451061504855	0.0295285804981283	6.612820831131631																	6.612820831131631	231.312665362094
757	2014-12-09T20:49:24	22.7233	-157.9655	KM1427	210.18033553142604	0.5331451061504855	0.0295285804981283	6.612820831131631																	6.612820831131631	231.312665362094
758	2014-12-09T20:52:25	22.7234	-157.9655	KM1427	207.9746313754425	0.53575983616076	0.0299036136599342	6.635843010552077																	6.635843010552077	231.3237970720636
759	2014-12-09T20:52:25	22.7234	-157.9655	KM1427	207.9746313754425	0.53575983616076	0.0299036136599342	6.635843010552077																	6.635843010552077	231.3237970720636
760	2014-12-09T20:55:25	22.7233	-157.9654	KM1427	209.02889475541787	0.5376087939833689	0.0301705962241069	6.709423340055574																	6.709423340055574	231.33894105155807
761	2014-12-09T20:55:25	22.7233	-157.9654	KM1427	209.02889475541787	0.5376087939833689	0.0301705962241069	6.709423340055574																	6.709423340055574	231.33894105155807
762	2014-12-09T20:58:25	22.7233	-157.9668	KM1427	205.14135885890525	0.53668206647299	0.0300366705197983	6.5791762711511215																	6.5791762711511215	231.48268855284573
763	2014-12-09T20:58:25	22.7233	-157.9668	KM1427	205.14135885890525	0.53668206647299	0.0300366705197983	6.5791762711511215																	6.5791762711511215	231.48268855284573
764	2014-12-09T21:01:25	22.7297	-157.9631	KM1427	202.38026033455768	0.533298543205956	0.0295504775185794	6.375999514833058																	6.375999514833058	232.29007698819493
765	2014-12-09T21:01:25	22.7297	-157.9631	KM1427	202.38026033455768	0.533298543205956	0.0295504775185794	6.375999514833058																	6.375999514833058	232.29007698819493
766	2014-12-09T21:04:26	22.7362	-157.955	KM1427	201.44213780801982	0.531160405914011	0.0292458322125266	6.275725737213025																	6.275725737213025	233.392409989126
767	2014-12-09T21:04:26	22.7362	-157.955	KM1427	201.44213780801982	0.531160405914011	0.0292458322125266	6.275725737213025																	6.275725737213025	233.392409989126
768	2014-12-09T21:07:26	22.7411	-157.9486	KM1427	201.52932379914628	0.532991669095015	0.0295066834776772	6.3006402179123615																	6.3006402179123615	234.24636820490082
769	2014-12-09T21:07:26	22.7411	-157.9486	KM1427	201.52932379914628	0.532991669095015	0.0295066834776772	6.3006402179123615																	6.3006402179123615	234.24636820490082
770	2014-12-09T21:10:26	22.7475	-157.9403	KM1427	200.2928862703188	0.5348348414282651	0.0297706646738904	6.368396403187879																	6.368396403187879	235.3570468456287
771	2014-12-09T21:10:26	22.7475	-157.9403	KM1427	200.2928862703188	0.5348348414282651	0.0297706646738904	6.368396403187879																	6.368396403187879	235.3570468456287
772	2014-12-09T21:13:26	22.7542	-157.9324	KM1427	197.96812632397828	0.5317713059416129	0.0293325398120794	6.227661799544323																	6.227661799544323	236.45883993240275
773	2014-12-09T21:13:26	22.7542	-157.9324	KM1427	197.96812632397828	0.5317713059416129	0.0293325398120794	6.227661799544323																	6.227661799544323	236.45883993240275
774	2014-12-09T21:16:26	22.761	-157.9247	KM1427	200.74735571589454	0.529641553480833	0.0290305010513562	6.256130904353122																	6.256130904353122	237.55325090009828
775	2014-12-09T21:16:26	22.761	-157.9247	KM1427	200.74735571589454	0.529641553480833	0.0290305010513562	6.256130904353122																	6.256130904353122	237.55325090009828
776	2014-12-09T21:19:27	22.7682	-157.9167	KM1427	206.46879683861667	0.5351438047495211	0.0298149983902031	6.539627644378451																	6.539627644378451	238.7007215895234
777	2014-12-09T21:19:27	22.7682	-157.9167	KM1427	206.46879683861667	0.5351438047495211	0.0298149983902031	6.539627644378451																	6.539627644378451	238.7007215895234
778	2014-12-09T21:22:27	22.7737	-157.9104	KM1427	195.5220832113447	0.5317713059416129	0.0293325398120794	6.106191914772924																	6.106191914772924	239.59121796118612
779	2014-12-09T21:22:27	22.7737	-157.9104	KM1427	195.5220832113447	0.5317713059416129	0.0293325398120794	6.106191914772924																	6.106191914772924	239.59121796118612
780	2014-12-09T21:25:27	22.7805	-157.9028	KM1427	194.35650693901118	0.532685525803045	0.0294629937320373	6.108320484749246																	6.108320484749246	240.67815841673152
781	2014-12-09T21:25:27	22.7805	-157.9028	KM1427	194.35650693901118	0.532685525803045	0.0294629937320373	6.108320484749246																	6.108320484749246	240.67815841673152
782	2014-12-09T21:28:27	22.7875	-157.8951	KM1427	191.93800479778184	0.5317713059416129	0.0293325398120794	6.024007209900947																	6.024007209900947	241.78797564227185
783	2014-12-09T21:28:27	22.7875	-157.8951	KM1427	191.93800479778184	0.5317713059416129	0.0293325398120794	6.024007209900947																	6.024007209900947	241.78797564227185
784	2014-12-09T21:31:27	22.796	-157.8879	KM1427	193.3194550427063	0.5317713059416129	0.0293325398120794	6.0603949267601696																	6.0603949267601696	242.9885015647524
785	2014-12-09T21:31:27	22.796	-157.8879	KM1427	193.3194550427063	0.5317713059416129	0.0293325398120794	6.0603949267601696																	6.0603949267601696	242.9885015647524
786	2014-12-09T21:34:28	22.8028	-157.8831	KM1427	193.7905681634314	0.5307042293697415	0.0291810851649922	6.035934541767419																	6.035934541767419	243.89161393629644
787	2014-12-09T21:34:28	22.8028	-157.8831	KM1427	193.7905681634314	0.5307042293697415	0.0291810851649922	6.035934541767419																	6.035934541767419	243.89161393629644
788	2014-12-09T21:37:28	22.8125	-157.8791	KM1427	192.14128294155475	0.5281244681924129	0.0288163506307648	5.923248020370581																	5.923248020370581	245.04677106342632
789	2014-12-09T21:37:28	22.8125	-157.8791	KM1427	192.14128294155475	0.5281244681924129	0.0288163506307648	5.923248020370581																	5.923248020370581	245.04677106342632
790	2014-12-09T21:40:28	22.8228	-157.8804	KM1427	190.68793718260704	0.5293366970947899	0.0289874669385143	5.911365733663888																	5.911365733663888	246.20107004227418
791	2014-12-09T21:40:28	22.8228	-157.8804	KM1427	190.68793718260704	0.5293366970947899	0.0289874669385143	5.911365733663888																	5.911365733663888	246.20107004227418
792	2014-12-09T21:43:28	22.8328	-157.8813	KM1427	187.4092180558204	0.5317713059416129	0.0293325398120794	5.8752280560502825																	5.8752280560502825	247.3180642424201
793	2014-12-09T21:43:28	22.8328	-157.8813	KM1427	187.4092180558204	0.5317713059416129	0.0293325398120794	5.8752280560502825																	5.8752280560502825	247.3180642424201
794	2014-12-09T21:46:28	22.8426	-157.88299999999995	KM1427	187.73536968971507	0.532991669095015	0.0295066834776772	5.9237398093953																	5.9237398093953	248.42282493082908
795	2014-12-09T21:46:28	22.8426	-157.88299999999995	KM1427	187.73536968971507	0.532991669095015	0.0295066834776772	5.9237398093953																	5.9237398093953	248.42282493082908
796	2014-12-09T21:49:29	22.849	-157.8854	KM1427	186.72488053148015	0.5345266139014211	0.029726436538073997	5.910422085642187																	5.910422085642187	249.1765965551968
797	2014-12-09T21:49:29	22.849	-157.8854	KM1427	186.72488053148015	0.5345266139014211	0.029726436538073997	5.910422085642187																	5.910422085642187	249.1765965551968
798	2014-12-09T21:52:29	22.851	-157.886	KM1427	190.7755241677414	0.536066513588243	0.0299478602379863	6.071660292605518																	6.071660292605518	249.40758194448208
799	2014-12-09T21:52:29	22.851	-157.886	KM1427	190.7755241677414	0.536066513588243	0.0299478602379863	6.071660292605518																	6.071660292605518	249.40758194448208
800	2014-12-09T21:55:29	22.8505	-157.8864	KM1427	189.38178206000407	0.5354535056216629	0.0298594379390516	6.0265759101831735																	6.0265759101831735	249.47673053945599
801	2014-12-09T21:55:29	22.8505	-157.8864	KM1427	189.38178206000407	0.5354535056216629	0.0298594379390516	6.0265759101831735																	6.0265759101831735	249.47673053945599
802	2014-12-09T21:58:29	22.85	-157.8865	KM1427	194.3037064231012	0.533298543205956	0.0295504775185794	6.108048862011723																	6.108048862011723	249.5333265050444
803	2014-12-09T21:58:29	22.85	-157.8865	KM1427	194.3037064231012	0.533298543205956	0.0295504775185794	6.108048862011723																	6.108048862011723	249.5333265050444
804	2014-12-09T22:01:30	22.85	-157.8865	KM1427	191.06486035429702	0.5317713059416129	0.0293325398120794	5.997012403490348																	5.997012403490348	249.5333265050444
805	2014-12-09T22:01:30	22.85	-157.8865	KM1427	191.06486035429702	0.5317713059416129	0.0293325398120794	5.997012403490348																	5.997012403490348	249.5333265050444
806	2014-12-09T22:04:30	22.85	-157.8865	KM1427	195.0105971413021	0.532075424718394	0.0293759261336212	6.111617838462918																	6.111617838462918	249.5333265050444
807	2014-12-09T22:04:30	22.85	-157.8865	KM1427	195.0105971413021	0.532075424718394	0.0293759261336212	6.111617838462918																	6.111617838462918	249.5333265050444
808	2014-12-09T22:07:30	22.85	-157.8865	KM1427	192.3254016638033	0.529032566722517	0.028944535311170305	5.951217635762456																	5.951217635762456	249.5333265050444
809	2014-12-09T22:07:30	22.85	-157.8865	KM1427	192.3254016638033	0.529032566722517	0.028944535311170305	5.951217635762456																	5.951217635762456	249.5333265050444
810	2014-12-09T22:10:30	22.85	-157.8864	KM1427	187.1197884154691	0.530249500759246	0.0291165436287628	5.812135072653907																	5.812135072653907	249.54358464994945
811	2014-12-09T22:10:30	22.85	-157.8864	KM1427	187.1197884154691	0.530249500759246	0.0291165436287628	5.812135072653907																	5.812135072653907	249.54358464994945
812	2014-12-09T22:13:30	22.85	-157.8863	KM1427	187.6595583395681	0.530249500759246	0.0291165436287628	5.835453315751848																	5.835453315751848	249.55384279485446
813	2014-12-09T22:13:30	22.85	-157.8863	KM1427	187.6595583395681	0.530249500759246	0.0291165436287628	5.835453315751848																	5.835453315751848	249.55384279485446
814	2014-12-09T22:16:31	22.8499	-157.8863	KM1427	186.05061795318653	0.532075424718394	0.0293759261336212	5.818106844072418																	5.818106844072418	249.56497450482368
815	2014-12-09T22:16:31	22.8499	-157.8863	KM1427	186.05061795318653	0.532075424718394	0.0293759261336212	5.818106844072418																	5.818106844072418	249.56497450482368
816	2014-12-09T22:19:31	22.8499	-157.8862	KM1427	186.2927249404036	0.5317713059416129	0.0293325398120794	5.830820688759136																	5.830820688759136	249.57523265727326
817	2014-12-09T22:19:31	22.8499	-157.8862	KM1427	186.2927249404036	0.5317713059416129	0.0293325398120794	5.830820688759136																	5.830820688759136	249.57523265727326
818	2014-12-09T22:22:31	22.8498	-157.8861	KM1427	187.81806110156654	0.532075424718394	0.0293759261336212	5.879933344623858																	5.879933344623858	249.5903701846776
819	2014-12-09T22:22:31	22.8498	-157.8861	KM1427	187.81806110156654	0.532075424718394	0.0293759261336212	5.879933344623858																	5.879933344623858	249.5903701846776
820	2014-12-09T22:25:31	22.8498	-157.8861	KM1427	186.9426542317249	0.5334523465432089	0.02957242681114735	5.872571555968161																	5.872571555968161	249.5903701846776
821	2014-12-09T22:25:31	22.8498	-157.8861	KM1427	186.9426542317249	0.5334523465432089	0.02957242681114735	5.872571555968161																	5.872571555968161	249.5903701846776
822	2014-12-09T22:28:31	22.8497	-157.886	KM1427	185.2099111273924	0.533298543205956	0.0295504775185794	5.839851683645529																	5.839851683645529	249.60550771719414
823	2014-12-09T22:28:31	22.8497	-157.886	KM1427	185.2099111273924	0.533298543205956	0.0295504775185794	5.839851683645529																	5.839851683645529	249.60550771719414
824	2014-12-09T22:31:32	22.8496	-157.8859	KM1427	185.67301660492626	0.5351438047495211	0.0298149983902031	5.923684113592879																	5.923684113592879	249.6206452548233
825	2014-12-09T22:31:32	22.8496	-157.8859	KM1427	185.67301660492626	0.5351438047495211	0.0298149983902031	5.923684113592879																	5.923684113592879	249.6206452548233
826	2014-12-09T22:34:32	22.8496	-157.8859	KM1427	187.10686807076698	0.5376087939833689	0.0301705962241069	6.01806297155885																	6.01806297155885	249.6206452548233
827	2014-12-09T22:34:32	22.8496	-157.8859	KM1427	187.10686807076698	0.5376087939833689	0.0301705962241069	6.01806297155885																	6.01806297155885	249.6206452548233
828	2014-12-09T22:37:32	22.8495	-157.8859	KM1427	190.76325551864602	0.538848203315782	0.0303503928418045	6.1704274068508385																	6.1704274068508385	249.6317769647925
829	2014-12-09T22:37:32	22.8495	-157.8859	KM1427	190.76325551864602	0.538848203315782	0.0303503928418045	6.1704274068508385																	6.1704274068508385	249.6317769647925
830	2014-12-09T22:40:32	22.8494	-157.8858	KM1427	188.9858910117128	0.539469946060035	0.0304408093538762	6.127284835507197																	6.127284835507197	249.64691451264682
831	2014-12-09T22:40:32	22.8494	-157.8858	KM1427	188.9858910117128	0.539469946060035	0.0304408093538762	6.127284835507197																	6.127284835507197	249.64691451264682
832	2014-12-09T22:43:32	22.8494	-157.8857	KM1427	188.37744384951085	0.540091730940386	0.0305315037275355	6.128843817156223																	6.128843817156223	249.65717270281516
833	2014-12-09T22:43:32	22.8494	-157.8857	KM1427	188.37744384951085	0.540091730940386	0.0305315037275355	6.128843817156223																	6.128843817156223	249.65717270281516
834	2014-12-09T22:46:33	22.8492	-157.8864	KM1427	188.88017975279573	0.542274830204821	0.0308509037805184	6.200620229528253																	6.200620229528253	249.73235222306636
835	2014-12-09T22:46:33	22.8492	-157.8864	KM1427	188.88017975279573	0.542274830204821	0.0308509037805184	6.200620229528253																	6.200620229528253	249.73235222306636
836	2014-12-09T22:49:33	22.8481	-157.8903	KM1427	189.5277899631609	0.54572876927588	0.0313604470923399	6.334497203548198																	6.334497203548198	250.1507432062233
837	2014-12-09T22:49:33	22.8481	-157.8903	KM1427	189.5277899631609	0.54572876927588	0.0313604470923399	6.334497203548198																	6.334497203548198	250.1507432062233
838	2014-12-09T22:52:33	22.8477	-157.8916	KM1427	192.8709930141075	0.549524919813662	0.0319263622903752	6.572330063283296																	6.572330063283296	250.29133830042832
839	2014-12-09T22:52:33	22.8477	-157.8916	KM1427	192.8709930141075	0.549524919813662	0.0319263622903752	6.572330063283296																	6.572330063283296	250.29133830042832
840	2014-12-09T22:55:33	22.8471	-157.8931	KM1427	194.80809430058463	0.5536783797501371	0.0325526367541735	6.747994024314437																	6.747994024314437	250.45908361349305
841	2014-12-09T22:55:33	22.8471	-157.8931	KM1427	194.80809430058463	0.5536783797501371	0.0325526367541735	6.747994024314437																	6.747994024314437	250.45908361349305
842	2014-12-09T22:58:33	22.8471	-157.8938	KM1427	197.66107832664784	0.55850706186846	0.0332900833442129	6.99622572437572																	6.99622572437572	250.53089215926164
843	2014-12-09T22:58:33	22.8471	-157.8938	KM1427	197.66107832664784	0.55850706186846	0.0332900833442129	6.99622572437572																	6.99622572437572	250.53089215926164
844	2014-12-09T23:01:34	22.8473	-157.8945	KM1427	197.4219346442205	0.561761041836943	0.0337927640748179	7.062425058842683																	7.062425058842683	250.60607273872898
845	2014-12-09T23:01:34	22.8473	-157.8945	KM1427	197.4219346442205	0.561761041836943	0.0337927640748179	7.062425058842683																	7.062425058842683	250.60607273872898
846	2014-12-09T23:04:34	22.8472	-157.8954	KM1427	200.44969219176758	0.560454001760088	0.0335903174193365	7.1500120022480775																	7.1500120022480775	250.6990665676705
847	2014-12-09T23:04:34	22.8472	-157.8954	KM1427	200.44969219176758	0.560454001760088	0.0335903174193365	7.1500120022480775																	7.1500120022480775	250.6990665676705
848	2014-12-09T23:07:34	22.8469	-157.89600000000004	KM1427	196.88561237675103	0.5601291848644561	0.0335400067247152	7.008609452975152																	7.008609452975152	250.7690927228059
849	2014-12-09T23:07:34	22.8469	-157.89600000000004	KM1427	196.88561237675103	0.5601291848644561	0.0335400067247152	7.008609452975152																	7.008609452975152	250.7690927228059
850	2014-12-09T23:10:34	22.8467	-157.8967	KM1427	197.02444317817242	0.5578616693304621	0.0331909044425667	6.952492068607018																	6.952492068607018	250.84427350401575
851	2014-12-09T23:10:34	22.8467	-157.8967	KM1427	197.02444317817242	0.5578616693304621	0.0331909044425667	6.952492068607018																	6.952492068607018	250.84427350401575
852	2014-12-09T23:13:35	22.8464	-157.8971	KM1427	198.73259129976486	0.5565755794009201	0.0329938638076525	6.950194073512571																	6.950194073512571	250.89717901155208
853	2014-12-09T23:13:35	22.8464	-157.8971	KM1427	198.73259129976486	0.5565755794009201	0.0329938638076525	6.950194073512571																	6.950194073512571	250.89717901155208
854	2014-12-09T23:16:35	22.8461	-157.8976	KM1427	199.49238164908905	0.554642324635931	0.0326989946740315	6.9618597909537625																	6.9618597909537625	250.95838455235656
855	2014-12-09T23:16:35	22.8461	-157.8976	KM1427	199.49238164908905	0.554642324635931	0.0326989946740315	6.9618597909537625																	6.9618597909537625	250.95838455235656
856	2014-12-09T23:19:35	22.8458	-157.8978	KM1427	199.37018532378414	0.551118289946974	0.0321657229036968	6.8646902975237545																	6.8646902975237545	250.99757865806615
857	2014-12-09T23:19:35	22.8458	-157.8978	KM1427	199.37018532378414	0.551118289946974	0.0321657229036968	6.8646902975237545																	6.8646902975237545	250.99757865806615
858	2014-12-09T23:22:35	22.8456	-157.898	KM1427	196.2709101986854	0.554963605672341	0.0327479501154556	6.845460721044838																	6.845460721044838	251.02785413718587
859	2014-12-09T23:22:35	22.8456	-157.898	KM1427	196.2709101986854	0.554963605672341	0.0327479501154556	6.845460721044838																	6.845460721044838	251.02785413718587
860	2014-12-09T23:25:35	22.8454	-157.8983	KM1427	197.72301243257772	0.5501619986863001	0.0320218596443617	6.745451031474321																	6.745451031474321	251.0658381915028
861	2014-12-09T23:25:35	22.8454	-157.8983	KM1427	197.72301243257772	0.5501619986863001	0.0320218596443617	6.745451031474321																	6.745451031474321	251.0658381915028
862	2014-12-09T23:28:36	22.8452	-157.8985	KM1427	194.6495419616711	0.552718839507793	0.0324072219963695	6.7561338288841215																	6.7561338288841215	251.0961137115168
863	2014-12-09T23:28:36	22.8452	-157.8985	KM1427	194.6495419616711	0.552718839507793	0.0324072219963695	6.7561338288841215																	6.7561338288841215	251.0961137115168
864	2014-12-09T23:31:36	22.845	-157.8988	KM1427	191.8122106214032	0.54889087172733	0.0318313192475973	6.540570734395963																	6.540570734395963	251.1340978391693
865	2014-12-09T23:31:36	22.845	-157.8988	KM1427	191.8122106214032	0.54889087172733	0.0318313192475973	6.540570734395963																	6.540570734395963	251.1340978391693
866	2014-12-09T23:34:36	22.8448	-157.8991	KM1427	191.21380770258696	0.54920751782497	0.0318787841154082	6.519121229834392																	6.519121229834392	251.17208200349282
867	2014-12-09T23:34:36	22.8448	-157.8991	KM1427	191.21380770258696	0.54920751782497	0.0318787841154082	6.519121229834392																	6.519121229834392	251.17208200349282
868	2014-12-09T23:37:36	22.8445	-157.8993	KM1427	192.46088481307712	0.551118289946974	0.0321657229036968	6.577546324231888																	6.577546324231888	251.211276211866
869	2014-12-09T23:37:36	22.8445	-157.8993	KM1427	192.46088481307712	0.551118289946974	0.0321657229036968	6.577546324231888																	6.577546324231888	251.211276211866
870	2014-12-09T23:40:36	22.8443	-157.8996	KM1427	191.15960249155543	0.54920751782497	0.0318787841154082	6.498936389647929																	6.498936389647929	251.24926046785725
871	2014-12-09T23:40:36	22.8443	-157.8996	KM1427	191.15960249155543	0.54920751782497	0.0318787841154082	6.498936389647929																	6.498936389647929	251.24926046785725
872	2014-12-09T23:47:24	22.844	-157.9	KM1427	193.2974896768445	0.556895952873082	0.0330429479275996	6.8033501497434425																	6.8033501497434425	251.30216653703445
873	2014-12-09T23:47:24	22.844	-157.9	KM1427	193.2974896768445	0.556895952873082	0.0330429479275996	6.8033501497434425																	6.8033501497434425	251.30216653703445
874	2014-12-09T23:50:24	22.844	-157.9004	KM1427	191.54312639633525	0.5524005149760209	0.0323589810965637	6.5928462792912805																	6.5928462792912805	251.3432009271004
875	2014-12-09T23:50:24	22.844	-157.9004	KM1427	191.54312639633525	0.5524005149760209	0.0323589810965637	6.5928462792912805																	6.5928462792912805	251.3432009271004
876	2014-12-09T23:53:25	22.844	-157.9007	KM1427	191.22113254212414	0.5539997547744151	0.0326013399447822	6.6107131679901245																	6.6107131679901245	251.37397671965198
877	2014-12-09T23:53:25	22.844	-157.9007	KM1427	191.22113254212414	0.5539997547744151	0.0326013399447822	6.6107131679901245																	6.6107131679901245	251.37397671965198
878	2014-12-09T23:56:25	22.844	-157.9013	KM1427	194.5685883676508	0.5578616693304621	0.0331909044425667	6.860572687341215																	6.860572687341215	251.43552830475232
879	2014-12-09T23:56:25	22.844	-157.9013	KM1427	194.5685883676508	0.5578616693304621	0.0331909044425667	6.860572687341215																	6.860572687341215	251.43552830475232
880	2014-12-10T00:00:01	22.844	-157.9016	KM1427	194.6365458044141	0.5601291848644561	0.0335400067247152	6.930350180721883																	6.930350180721883	251.46630409730392
881	2014-12-10T00:00:01	22.844	-157.9016	KM1427	194.6365458044141	0.5601291848644561	0.0335400067247152	6.930350180721883																	6.930350180721883	251.46630409730392
882	2014-12-10T00:03:02	22.8439	-157.90200000000004	KM1427	194.02325745164688	0.561761041836943	0.0337927640748179	6.944124117191903																	6.944124117191903	251.5088215922139
883	2014-12-10T00:03:02	22.8439	-157.90200000000004	KM1427	194.02325745164688	0.561761041836943	0.0337927640748179	6.944124117191903																	6.944124117191903	251.5088215922139
884	2014-12-10T00:06:02	22.8439	-157.9023	KM1427	194.82725204000187	0.5601291848644561	0.0335400067247152	6.934707029198058																	6.934707029198058	251.53959740738742
885	2014-12-10T00:06:02	22.8439	-157.9023	KM1427	194.82725204000187	0.5601291848644561	0.0335400067247152	6.934707029198058																	6.934707029198058	251.53959740738742
886	2014-12-10T00:09:02	22.8439	-157.9023	KM1427	194.294823875105	0.559478195020089	0.0334396827309033	6.8981214072711285																	6.8981214072711285	251.53959740738742
887	2014-12-10T00:09:02	22.8439	-157.9023	KM1427	194.294823875105	0.559478195020089	0.0334396827309033	6.8981214072711285																	6.8981214072711285	251.53959740738742
888	2014-12-10T00:12:02	22.8439	-157.9023	KM1427	196.93537833471115	0.5706580941109269	0.0351910242652055	7.3323038707582375																	7.3323038707582375	251.53959740738742
889	2014-12-10T00:12:02	22.8439	-157.9023	KM1427	196.93537833471115	0.5706580941109269	0.0351910242652055	7.3323038707582375																	7.3323038707582375	251.53959740738742
890	2014-12-10T00:15:03	22.8438	-157.9022	KM1427	199.5566190710421	0.5780320580192061	0.0363761270198486	7.655513242624061																	7.655513242624061	251.55473524151213
891	2014-12-10T00:15:03	22.8438	-157.9022	KM1427	199.5566190710421	0.5780320580192061	0.0363761270198486	7.655513242624061																	7.655513242624061	251.55473524151213
892	2014-12-10T00:18:03	22.8437	-157.9022	KM1427	197.31640277693512	0.582103445051809	0.0370408713235996	7.679955818565799																	7.679955818565799	251.5658669514817
893	2014-12-10T00:18:03	22.8437	-157.9022	KM1427	197.31640277693512	0.582103445051809	0.0370408713235996	7.679955818565799																	7.679955818565799	251.5658669514817
894	2014-12-10T00:21:03	22.8437	-157.9022	KM1427	199.29576957476098	0.585185231148408	0.0375490069396669	7.863504666106813																	7.863504666106813	251.5658669514817
895	2014-12-10T00:21:03	22.8437	-157.9022	KM1427	199.29576957476098	0.585185231148408	0.0375490069396669	7.863504666106813																	7.863504666106813	251.5658669514817
896	2014-12-10T00:24:03	22.8438	-157.9022	KM1427	200.85290163686687	0.585873929114982	0.0376629525501553	7.955061335954832																	7.955061335954832	251.5769986614513
897	2014-12-10T00:24:03	22.8438	-157.9022	KM1427	200.85290163686687	0.585873929114982	0.0376629525501553	7.955061335954832																	7.955061335954832	251.5769986614513
898	2014-12-10T00:27:03	22.8438	-157.9022	KM1427	196.6331187786907	0.585185231148408	0.0375490069396669	7.777671603321714																	7.777671603321714	251.5769986614513
899	2014-12-10T00:27:03	22.8438	-157.9022	KM1427	196.6331187786907	0.585185231148408	0.0375490069396669	7.777671603321714																	7.777671603321714	251.5769986614513
900	2014-12-10T00:30:04	22.8438	-157.9022	KM1427	198.47956574433903	0.590356763845812	0.0384110994364371	7.995480565837133																	7.995480565837133	251.5769986614513
901	2014-12-10T00:30:04	22.8438	-157.9022	KM1427	198.47956574433903	0.590356763845812	0.0384110994364371	7.995480565837133																	7.995480565837133	251.5769986614513
902	2014-12-10T00:33:04	22.8437	-157.9022	KM1427	198.55341120563546	0.594191823011768	0.0390581039032427	8.13522637134764																	8.13522637134764	251.5881303714209
903	2014-12-10T00:33:04	22.8437	-157.9022	KM1427	198.55341120563546	0.594191823011768	0.0390581039032427	8.13522637134764																	8.13522637134764	251.5881303714209
904	2014-12-10T00:36:04	22.8437	-157.9022	KM1427	202.49479956229297	0.597698341327604	0.0396556097023431	8.402696907348856																	8.402696907348856	251.5881303714209
905	2014-12-10T00:36:04	22.8437	-157.9022	KM1427	202.49479956229297	0.597698341327604	0.0396556097023431	8.402696907348856																	8.402696907348856	251.5881303714209
906	2014-12-10T00:39:04	22.8437	-157.9022	KM1427	197.38035763112273	0.599461527623023	0.0399581964047407	8.264498639220475																	8.264498639220475	251.5881303714209
907	2014-12-10T00:39:04	22.8437	-157.9022	KM1427	197.38035763112273	0.599461527623023	0.0399581964047407	8.264498639220475																	8.264498639220475	251.5881303714209
908	2014-12-10T00:42:04	22.8438	-157.9022	KM1427	206.72052860242115	0.6033720137743679	0.0406341940844002	8.767937424809064																	8.767937424809064	251.59926208139046
909	2014-12-10T00:42:04	22.8438	-157.9022	KM1427	206.72052860242115	0.6033720137743679	0.0406341940844002	8.767937424809064																	8.767937424809064	251.59926208139046
910	2014-12-10T00:45:05	22.8438	-157.9022	KM1427	207.0252977925148	0.610560727361793	0.0418947963833541	8.999608291680152																	8.999608291680152	251.59926208139046
911	2014-12-10T00:45:05	22.8438	-157.9022	KM1427	207.0252977925148	0.610560727361793	0.0418947963833541	8.999608291680152																	8.999608291680152	251.59926208139046
912	2014-12-10T00:48:05	22.8438	-157.9022	KM1427	202.07173478138145	0.61383225127864	0.042476643658473	8.936395484107452																	8.936395484107452	251.59926208139046
913	2014-12-10T00:48:05	22.8438	-157.9022	KM1427	202.07173478138145	0.61383225127864	0.042476643658473	8.936395484107452																	8.936395484107452	251.59926208139046
914	2014-12-10T00:51:05	22.8438	-157.9022	KM1427	204.2871041167862	0.6141978508884399	0.0425419097231095	9.009701716064537																	9.009701716064537	251.59926208139046
915	2014-12-10T00:51:05	22.8438	-157.9022	KM1427	204.2871041167862	0.6141978508884399	0.0425419097231095	9.009701716064537																	9.009701716064537	251.59926208139046
916	2014-12-10T00:54:05	22.8438	-157.9022	KM1427	202.37978115294547	0.61201068551724	0.0421521713987637	8.834364777366515																	8.834364777366515	251.59926208139046
917	2014-12-10T00:54:05	22.8438	-157.9022	KM1427	202.37978115294547	0.61201068551724	0.0421521713987637	8.834364777366515																	8.834364777366515	251.59926208139046
918	2014-12-10T00:57:05	22.8437	-157.9022	KM1427	201.25293197812474	0.605880178104605	0.0410713665608826	8.622961040448821																	8.622961040448821	251.61039379136008
919	2014-12-10T00:57:05	22.8437	-157.9022	KM1427	201.25293197812474	0.605880178104605	0.0410713665608826	8.622961040448821																	8.622961040448821	251.61039379136008
920	2014-12-10T01:00:06	22.8436	-157.9022	KM1427	203.9874904047041	0.6066013658370311	0.0411975026540972	8.765181449877335																	8.765181449877335	251.6215255013293
921	2014-12-10T01:00:06	22.8436	-157.9022	KM1427	203.9874904047041	0.6066013658370311	0.0411975026540972	8.765181449877335																	8.765181449877335	251.6215255013293
922	2014-12-10T01:03:06	22.8435	-157.9022	KM1427	201.0699189313919	0.602662871465988	0.0405110105875903	8.491388765555644																	8.491388765555644	251.6326572112985
923	2014-12-10T01:03:06	22.8435	-157.9022	KM1427	201.0699189313919	0.602662871465988	0.0405110105875903	8.491388765555644																	8.491388765555644	251.6326572112985
924	2014-12-10T01:06:06	22.8435	-157.9022	KM1427	197.32417663075447	0.59840246692964	0.0397762273100372	8.201876886547968																	8.201876886547968	251.6326572112985
925	2014-12-10T01:06:06	22.8435	-157.9022	KM1427	197.32417663075447	0.59840246692964	0.0397762273100372	8.201876886547968																	8.201876886547968	251.6326572112985
926	2014-12-10T01:09:06	22.8435	-157.9022	KM1427	196.39846815486308	0.597346623302379	0.0395955058574549	8.1097343964305																	8.1097343964305	251.6326572112985
927	2014-12-10T01:09:06	22.8435	-157.9022	KM1427	196.39846815486308	0.597346623302379	0.0395955058574549	8.1097343964305																	8.1097343964305	251.6326572112985
928	2014-12-10T01:12:06	22.8434	-157.9023	KM1427	200.83237989305664	0.5955942056514799	0.0392964469902698	8.266436547861327																	8.266436547861327	251.6477950658688
929	2014-12-10T01:12:06	22.8434	-157.9023	KM1427	200.83237989305664	0.5955942056514799	0.0392964469902698	8.266436547861327																	8.266436547861327	251.6477950658688
930	2014-12-10T01:15:07	22.8433	-157.9022	KM1427	197.58097187337646	0.6001717217997061	0.0400802338630663	8.300654796471747																	8.300654796471747	251.66293292555042
931	2014-12-10T01:15:07	22.8433	-157.9022	KM1427	197.58097187337646	0.6001717217997061	0.0400802338630663	8.300654796471747																	8.300654796471747	251.66293292555042
932	2014-12-10T01:18:07	22.8433	-157.9023	KM1427	196.48228508486264	0.605159393768409	0.0409454747205174	8.363013637702936																	8.363013637702936	251.6731915758651
933	2014-12-10T01:18:07	22.8433	-157.9023	KM1427	196.48228508486264	0.605159393768409	0.0409454747205174	8.363013637702936																	8.363013637702936	251.6731915758651
934	2014-12-10T01:21:07	22.8432	-157.9022	KM1427	195.34929224439784	0.6001717217997061	0.0400802338630663	8.239462908110418																	8.239462908110418	251.68832944065812
935	2014-12-10T01:21:07	22.8432	-157.9022	KM1427	195.34929224439784	0.6001717217997061	0.0400802338630663	8.239462908110418																	8.239462908110418	251.68832944065812
936	2014-12-10T01:24:07	22.843000000000004	-157.9023	KM1427	194.59930929833232	0.597346623302379	0.0395955058574549	8.019420412972345																	8.019420412972345	251.71284270407017
937	2014-12-10T01:24:07	22.843000000000004	-157.9023	KM1427	194.59930929833232	0.597346623302379	0.0395955058574549	8.019420412972345																	8.019420412972345	251.71284270407017
938	2014-12-10T01:27:07	22.843000000000004	-157.9023	KM1427	193.93261310212688	0.585873929114982	0.0376629525501553	7.703903761591097																	7.703903761591097	251.71284270407017
939	2014-12-10T01:27:07	22.843000000000004	-157.9023	KM1427	193.93261310212688	0.585873929114982	0.0376629525501553	7.703903761591097																	7.703903761591097	251.71284270407017
940	2014-12-10T01:30:08	22.8429	-157.9023	KM1427	192.6124062185032	0.584157727932686	0.0373790786114818	7.561184438261784																	7.561184438261784	251.72397441403976
941	2014-12-10T01:30:08	22.8429	-157.9023	KM1427	192.6124062185032	0.584157727932686	0.0373790786114818	7.561184438261784																	7.561184438261784	251.72397441403976
942	2014-12-10T01:33:08	22.8428	-157.9023	KM1427	195.43998429957423	0.586561237924484	0.0377772420758088	7.7548375781720145																	7.7548375781720145	251.7351061240089
943	2014-12-10T01:33:08	22.8428	-157.9023	KM1427	195.43998429957423	0.586561237924484	0.0377772420758088	7.7548375781720145																	7.7548375781720145	251.7351061240089
944	2014-12-10T01:39:08	22.8451	-157.9068	KM1427	198.0765405214404	0.5773540130704949	0.0362661914288565	7.595146946529628																	7.595146946529628	252.262988488506
945	2014-12-10T01:39:08	22.8451	-157.9068	KM1427	198.0765405214404	0.5773540130704949	0.0362661914288565	7.595146946529628																	7.595146946529628	252.262988488506
946	2014-12-10T01:42:08	22.8494	-157.9114	KM1427	193.62689954610443	0.5676686962162221	0.0347172484588416	7.118830075144861																	7.118830075144861	252.93514433370018
947	2014-12-10T01:42:08	22.8494	-157.9114	KM1427	193.62689954610443	0.5676686962162221	0.0347172484588416	7.118830075144861																	7.118830075144861	252.93514433370018
948	2014-12-10T01:45:09	22.853	-157.9162	KM1427	190.60421313820459	0.56733715016844	0.0346650469226078	6.953807117937776																	6.953807117937776	253.5699973642823
949	2014-12-10T01:45:09	22.853	-157.9162	KM1427	190.60421313820459	0.56733715016844	0.0346650469226078	6.953807117937776																	6.953807117937776	253.5699973642823
950	2014-12-10T01:48:09	22.8512	-157.9203	KM1427	188.47264632168185	0.569330796261095	0.0349801964230678	6.950506790035165																	6.950506790035165	254.0358662691417
951	2014-12-10T01:48:09	22.8512	-157.9203	KM1427	188.47264632168185	0.569330796261095	0.0349801964230678	6.950506790035165																	6.950506790035165	254.0358662691417
952	2014-12-10T01:51:09	22.8465	-157.924	KM1427	184.25291104790819	0.5736597790141851	0.0356704321868982	6.90297007430021																	6.90297007430021	254.68223291010383
953	2014-12-10T01:51:09	22.8465	-157.924	KM1427	184.25291104790819	0.5736597790141851	0.0356704321868982	6.90297007430021																	6.90297007430021	254.68223291010383
954	2014-12-10T01:54:09	22.8413	-157.928	KM1427	184.469732727356	0.57533067565723	0.0359391986919137	6.9405245302249465																	6.9405245302249465	255.39177391297568
955	2014-12-10T01:54:09	22.8413	-157.928	KM1427	184.469732727356	0.57533067565723	0.0359391986919137	6.9405245302249465																	6.9405245302249465	255.39177391297568
956	2014-12-10T01:57:10	22.8358	-157.9314	KM1427	182.89874609177684	0.5716543592837521	0.03534960882912	6.807194207014213																	6.807194207014213	256.0964075787419
957	2014-12-10T01:57:10	22.8358	-157.9314	KM1427	182.89874609177684	0.5716543592837521	0.03534960882912	6.807194207014213																	6.807194207014213	256.0964075787419
958	2014-12-10T02:00:10	22.8316	-157.9342	KM1427	180.55629091566857	0.5716543592837521	0.03534960882912	6.699588954172658																	6.699588954172658	256.64513859951944
959	2014-12-10T02:00:10	22.8316	-157.9342	KM1427	180.55629091566857	0.5716543592837521	0.03534960882912	6.699588954172658																	6.699588954172658	256.64513859951944
960	2014-12-10T02:03:10	22.8264	-157.9381	KM1427	183.43212939024346	0.5686640160633659	0.0348746371284933	6.734375416177231																	6.734375416177231	257.34882149542926
961	2014-12-10T02:03:10	22.8264	-157.9381	KM1427	183.43212939024346	0.5686640160633659	0.0348746371284933	6.734375416177231																	6.734375416177231	257.34882149542926
962	2014-12-10T02:06:10	22.8214	-157.9422	KM1427	184.08206452700898	0.5716543592837521	0.03534960882912	6.827355772421982																	6.827355772421982	258.0464934446689
963	2014-12-10T02:06:10	22.8214	-157.9422	KM1427	184.08206452700898	0.5716543592837521	0.03534960882912	6.827355772421982																	6.827355772421982	258.0464934446689
964	2014-12-10T02:09:10	22.8164	-157.9462	KM1427	188.1196051500289	0.5746607121538809	0.0358313847531987	7.101466015577949																	7.101466015577949	258.73803639786644
965	2014-12-10T02:09:10	22.8164	-157.9462	KM1427	188.1196051500289	0.5746607121538809	0.0358313847531987	7.101466015577949																	7.101466015577949	258.73803639786644
966	2014-12-10T02:12:11	22.8113	-157.9501	KM1427	190.11249986542	0.578709472108181	0.0364863379850547	7.2790400610176995																	7.2790400610176995	259.4326168531938
967	2014-12-10T02:12:11	22.8113	-157.9501	KM1427	190.11249986542	0.578709472108181	0.0364863379850547	7.2790400610176995																	7.2790400610176995	259.4326168531938
968	2014-12-10T02:15:11	22.8065	-157.9539	KM1427	192.90636657366315	0.577015054810904	0.0362113458589793	7.363149614690845																	7.363149614690845	260.0940874365964
969	2014-12-10T02:15:11	22.8065	-157.9539	KM1427	192.90636657366315	0.577015054810904	0.0362113458589793	7.363149614690845																	7.363149614690845	260.0940874365964
970	2014-12-10T02:18:11	22.8017	-157.9576	KM1427	193.4537127385833	0.5736597790141851	0.0356704321868982	7.2881248975825885																	7.2881248975825885	260.74956932472816
971	2014-12-10T02:18:11	22.8017	-157.9576	KM1427	193.4537127385833	0.5736597790141851	0.0356704321868982	7.2881248975825885																	7.2881248975825885	260.74956932472816
972	2014-12-10T02:21:11	22.796999999999997	-157.9613	KM1427	192.52147557677586	0.5746607121538809	0.0358313847531987	7.277072637015141																	7.277072637015141	261.39601702756755
973	2014-12-10T02:21:11	22.796999999999997	-157.9613	KM1427	192.52147557677586	0.5746607121538809	0.0358313847531987	7.277072637015141																	7.277072637015141	261.39601702756755
974	2014-12-10T02:24:12	22.7941	-157.964	KM1427	196.0296884482335	0.576339558050885	0.0361020462514165	7.476144157449029																	7.476144157449029	261.8214417597601
975	2014-12-10T02:24:12	22.7941	-157.964	KM1427	196.0296884482335	0.576339558050885	0.0361020462514165	7.476144157449029																	7.476144157449029	261.8214417597601
976	2014-12-10T02:27:12	22.7941	-157.9649	KM1427	196.39971029825625	0.582103445051809	0.0370408713235996	7.5993184075195135																	7.5993184075195135	261.913802976201
977	2014-12-10T02:27:12	22.7941	-157.9649	KM1427	196.39971029825625	0.582103445051809	0.0370408713235996	7.5993184075195135																	7.5993184075195135	261.913802976201
978	2014-12-10T02:30:12	22.7941	-157.9649	KM1427	196.01865732503623	0.5804061521139471	0.0367629337821495	7.591005295947558																	7.591005295947558	261.913802976201
979	2014-12-10T02:30:12	22.7941	-157.9649	KM1427	196.01865732503623	0.5804061521139471	0.0367629337821495	7.591005295947558																	7.591005295947558	261.913802976201
980	2014-12-10T02:33:12	22.7941	-157.9649	KM1427	199.50532956447552	0.585185231148408	0.0375490069396669	7.842416793629727																	7.842416793629727	261.913802976201
981	2014-12-10T02:33:12	22.7941	-157.9649	KM1427	199.50532956447552	0.585185231148408	0.0375490069396669	7.842416793629727																	7.842416793629727	261.913802976201
982	2014-12-10T02:36:12	22.7941	-157.965	KM1427	196.29640021431538	0.582444537680183	0.0370969736234956	7.621053397448128																	7.621053397448128	261.92406533358366
983	2014-12-10T02:36:12	22.7941	-157.965	KM1427	196.29640021431538	0.582444537680183	0.0370969736234956	7.621053397448128																	7.621053397448128	261.92406533358366
984	2014-12-10T02:39:13	22.7941	-157.965	KM1427	199.03214252977185	0.58312916762861	0.0372095803217628	7.747157463146245																	7.747157463146245	261.92406533358366
985	2014-12-10T02:39:13	22.7941	-157.965	KM1427	199.03214252977185	0.58312916762861	0.0372095803217628	7.747157463146245																	7.747157463146245	261.92406533358366
986	2014-12-10T02:42:13	22.7941	-157.9649	KM1427	197.95000015466144	0.580744180723603	0.0368182294483811	7.661541680931902																	7.661541680931902	261.9343276909664
987	2014-12-10T02:42:13	22.7941	-157.9649	KM1427	197.95000015466144	0.580744180723603	0.0368182294483811	7.661541680931902																	7.661541680931902	261.9343276909664
988	2014-12-10T02:45:13	22.7941	-157.965	KM1427	203.9834067325657	0.578709472108181	0.0364863379850547	7.805822342089912																	7.805822342089912	261.94459004834897
989	2014-12-10T02:45:13	22.7941	-157.965	KM1427	203.9834067325657	0.578709472108181	0.0364863379850547	7.805822342089912																	7.805822342089912	261.94459004834897
990	2014-12-10T02:48:13	22.7941	-157.965	KM1427	203.72714875371844	0.580068928517525	0.0367077698022362	7.8564480289931975																	7.8564480289931975	261.94459004834897
991	2014-12-10T02:48:13	22.7941	-157.965	KM1427	203.72714875371844	0.580068928517525	0.0367077698022362	7.8564480289931975																	7.8564480289931975	261.94459004834897
992	2014-12-10T02:51:13	22.7941	-157.965	KM1427	201.54141456401524	0.581763115872032	0.03698490971232799	7.835319388480389																	7.835319388480389	261.94459004834897
993	2014-12-10T02:51:13	22.7941	-157.965	KM1427	201.54141456401524	0.581763115872032	0.03698490971232799	7.835319388480389																	7.835319388480389	261.94459004834897
994	2014-12-10T02:54:14	22.7938	-157.9663	KM1427	198.33978956296485	0.585873929114982	0.0376629525501553	7.809598362041736																	7.809598362041736	262.08211704323486
995	2014-12-10T02:54:14	22.7938	-157.9663	KM1427	198.33978956296485	0.585873929114982	0.0376629525501553	7.809598362041736																	7.809598362041736	262.08211704323486
996	2014-12-10T02:57:14	22.7897	-157.9674	KM1427	198.58633330589612	0.582444537680183	0.0370969736234956	7.755303699371551																	7.755303699371551	262.5522709882294
997	2014-12-10T02:57:14	22.7897	-157.9674	KM1427	198.58633330589612	0.582444537680183	0.0370969736234956	7.755303699371551																	7.755303699371551	262.5522709882294
998	2014-12-10T03:00:14	22.7888	-157.9697	KM1427	196.9854385367952	0.58794420492012	0.038007295211656	7.788932141953096																	7.788932141953096	262.8086949117618
999	2014-12-10T03:00:14	22.7888	-157.9697	KM1427	196.9854385367952	0.58794420492012	0.038007295211656	7.788932141953096																	7.788932141953096	262.8086949117618
1000	2014-12-10T03:03:14	22.789	-157.9703	KM1427	197.81291083487687	0.588286857741426	0.0380645851573078	7.834364713552063																	7.834364713552063	262.87417257430326
1001	2014-12-10T03:03:14	22.789	-157.9703	KM1427	197.81291083487687	0.588286857741426	0.0380645851573078	7.834364713552063																	7.834364713552063	262.87417257430326
1002	2014-12-10T03:06:14	22.7891	-157.9703	KM1427	202.3584956790461	0.585185231148408	0.0375490069396669	7.972579718125999																	7.972579718125999	262.8853042842725
1003	2014-12-10T03:06:14	22.7891	-157.9703	KM1427	202.3584956790461	0.585185231148408	0.0375490069396669	7.972579718125999																	7.972579718125999	262.8853042842725
1004	2014-12-10T03:09:15	22.7891	-157.9702	KM1427	203.13451689570599	0.585185231148408	0.0375490069396669	7.980800495458884																	7.980800495458884	262.89556701796613
1005	2014-12-10T03:09:15	22.7891	-157.9702	KM1427	203.13451689570599	0.585185231148408	0.0375490069396669	7.980800495458884																	7.980800495458884	262.89556701796613
1006	2014-12-10T03:12:15	22.7892	-157.9702	KM1427	199.2451678765943	0.585873929114982	0.0376629525501553	7.820610745742124																	7.820610745742124	262.9066987279353
1007	2014-12-10T03:12:15	22.7892	-157.9702	KM1427	199.2451678765943	0.585873929114982	0.0376629525501553	7.820610745742124																	7.820610745742124	262.9066987279353
1008	2014-12-10T03:15:15	22.7892	-157.9702	KM1427	197.7687978099963	0.585185231148408	0.0375490069396669	7.785433891106907																	7.785433891106907	262.9066987279353
1009	2014-12-10T03:15:15	22.7892	-157.9702	KM1427	197.7687978099963	0.585185231148408	0.0375490069396669	7.785433891106907																	7.785433891106907	262.9066987279353
1010	2014-12-10T03:18:15	22.7891	-157.9702	KM1427	199.25622611111518	0.584157727932686	0.0373790786114818	7.798349757814073																	7.798349757814073	262.91783043790457
1011	2014-12-10T03:18:15	22.7891	-157.9702	KM1427	199.25622611111518	0.584157727932686	0.0373790786114818	7.798349757814073																	7.798349757814073	262.91783043790457
1012	2014-12-10T03:21:16	22.7891	-157.9702	KM1427	198.82087334722343	0.58484191311558	0.0374922290547303	7.763368104169839																	7.763368104169839	262.91783043790457
1013	2014-12-10T03:21:16	22.7891	-157.9702	KM1427	198.82087334722343	0.58484191311558	0.0374922290547303	7.763368104169839																	7.763368104169839	262.91783043790457
1014	2014-12-10T03:24:16	22.7891	-157.9703	KM1427	201.63135835964886	0.582103445051809	0.0370408713235996	7.836217597071951																	7.836217597071951	262.9280931715982
1015	2014-12-10T03:24:16	22.7891	-157.9703	KM1427	201.63135835964886	0.582103445051809	0.0370408713235996	7.836217597071951																	7.836217597071951	262.9280931715982
1016	2014-12-10T03:27:16	22.789	-157.9703	KM1427	197.14947256007102	0.5827864445578629	0.037153209849648	7.68906944918916																	7.68906944918916	262.93922488156744
1017	2014-12-10T03:27:16	22.789	-157.9703	KM1427	197.14947256007102	0.5827864445578629	0.037153209849648	7.68906944918916																	7.68906944918916	262.93922488156744
1018	2014-12-10T04:05:08	22.7658	-157.9749	KM1427	210.90739408606143	0.5746607121538809	0.0358313847531987	7.8811737739043295																	7.8811737739043295	265.5645824502582
1019	2014-12-10T04:05:08	22.7658	-157.9749	KM1427	210.90739408606143	0.5746607121538809	0.0358313847531987	7.8811737739043295																	7.8811737739043295	265.5645824502582
1020	2014-12-10T04:08:08	22.7658	-157.9749	KM1427	212.707198213735	0.577015054810904	0.0362113458589793	7.9967827621199																	7.9967827621199	265.5645824502582
1021	2014-12-10T04:08:08	22.7658	-157.9749	KM1427	212.707198213735	0.577015054810904	0.0362113458589793	7.9967827621199																	7.9967827621199	265.5645824502582
1022	2014-12-10T04:11:08	22.7659	-157.9748	KM1427	213.6177004218558	0.5743269265624139	0.0357776702760333	7.977569672364607																	7.977569672364607	265.5797242654764
1023	2014-12-10T04:11:08	22.7659	-157.9748	KM1427	213.6177004218558	0.5743269265624139	0.0357776702760333	7.977569672364607																	7.977569672364607	265.5797242654764
1024	2014-12-10T04:14:08	22.7659	-157.9748	KM1427	212.3968157294508	0.5743269265624139	0.0357776702760333	7.924601633333236																	7.924601633333236	265.5797242654764
1025	2014-12-10T04:14:08	22.7659	-157.9748	KM1427	212.3968157294508	0.5743269265624139	0.0357776702760333	7.924601633333236																	7.924601633333236	265.5797242654764
1026	2014-12-10T04:17:08	22.766	-157.9747	KM1427	210.61390311705964	0.571987251045428	0.0354027439115411	7.781090443743489																	7.781090443743489	265.59486607559603
1027	2014-12-10T04:17:08	22.766	-157.9747	KM1427	210.61390311705964	0.571987251045428	0.0354027439115411	7.781090443743489																	7.781090443743489	265.59486607559603
1028	2014-12-10T04:20:08	22.766	-157.9747	KM1427	213.586516760776	0.5686640160633659	0.0348746371284933	7.78831502037463																	7.78831502037463	265.59486607559603
1029	2014-12-10T04:20:08	22.766	-157.9747	KM1427	213.586516760776	0.5686640160633659	0.0348746371284933	7.78831502037463																	7.78831502037463	265.59486607559603
1030	2014-12-10T04:23:09	22.7661	-157.9747	KM1427	212.3891872181033	0.5703275861961321	0.0351384143226242	7.793092215218967																	7.793092215218967	265.6059977855656
1031	2014-12-10T04:23:09	22.7661	-157.9747	KM1427	212.3891872181033	0.5703275861961321	0.0351384143226242	7.793092215218967																	7.793092215218967	265.6059977855656
1032	2014-12-10T04:26:09	22.7661	-157.9747	KM1427	218.26545610653926	0.572320163397324	0.0354560265680879	8.050476526532705																	8.050476526532705	265.6059977855656
1033	2014-12-10T04:26:09	22.7661	-157.9747	KM1427	218.26545610653926	0.572320163397324	0.0354560265680879	8.050476526532705																	8.050476526532705	265.6059977855656
1034	2014-12-10T04:29:09	22.7661	-157.9746	KM1427	211.6488115144046	0.574995294551446	0.0358852274564593	7.901623952549956																	7.901623952549956	265.61626224928324
1035	2014-12-10T04:29:09	22.7661	-157.9746	KM1427	211.6488115144046	0.574995294551446	0.0358852274564593	7.901623952549956																	7.901623952549956	265.61626224928324
1036	2014-12-10T04:32:09	22.7661	-157.9746	KM1427	218.4182520191036	0.5736597790141851	0.0356704321868982	8.115135713511629																	8.115135713511629	265.61626224928324
1037	2014-12-10T04:32:09	22.7661	-157.9746	KM1427	218.4182520191036	0.5736597790141851	0.0356704321868982	8.115135713511629																	8.115135713511629	265.61626224928324
1038	2014-12-10T04:35:09	22.7662	-157.9746	KM1427	213.27532533328733	0.5716543592837521	0.03534960882912	7.8704245314123025																	7.8704245314123025	265.62739395925246
1039	2014-12-10T04:35:09	22.7662	-157.9746	KM1427	213.27532533328733	0.5716543592837521	0.03534960882912	7.8704245314123025																	7.8704245314123025	265.62739395925246
1040	2014-12-10T04:38:10	22.7662	-157.9746	KM1427	212.84578827346672	0.5706580941109269	0.0351910242652055	7.796759997547282																	7.796759997547282	265.62739395925246
1041	2014-12-10T04:38:10	22.7662	-157.9746	KM1427	212.84578827346672	0.5706580941109269	0.0351910242652055	7.796759997547282																	7.796759997547282	265.62739395925246
1042	2014-12-10T04:41:10	22.7663	-157.9746	KM1427	212.61700305678917	0.570989391007419	0.0352437597971597	7.8443378942171025																	7.8443378942171025	265.6385256692217
1043	2014-12-10T04:41:10	22.7663	-157.9746	KM1427	212.61700305678917	0.570989391007419	0.0352437597971597	7.8443378942171025																	7.8443378942171025	265.6385256692217
1044	2014-12-10T04:44:10	22.7663	-157.9746	KM1427	213.24800813007624	0.5736597790141851	0.0356704321868982	7.916636111819082																	7.916636111819082	265.6385256692217
1045	2014-12-10T04:44:10	22.7663	-157.9746	KM1427	213.24800813007624	0.5736597790141851	0.0356704321868982	7.916636111819082																	7.916636111819082	265.6385256692217
1046	2014-12-10T04:50:11	22.7663	-157.9746	KM1427	215.36877506411383	0.5780320580192061	0.0363761270198486	8.117604986345686																	8.117604986345686	265.6385256692217
1047	2014-12-10T04:50:11	22.7663	-157.9746	KM1427	215.36877506411383	0.5780320580192061	0.0363761270198486	8.117604986345686																	8.117604986345686	265.6385256692217
1048	2014-12-10T04:53:11	22.7664	-157.9746	KM1427	218.76825139267345	0.577015054810904	0.0362113458589793	8.260869724955391																	8.260869724955391	265.6496573791909
1049	2014-12-10T04:53:11	22.7664	-157.9746	KM1427	218.76825139267345	0.577015054810904	0.0362113458589793	8.260869724955391																	8.260869724955391	265.6496573791909
1050	2014-12-10T04:56:11	22.7664	-157.9746	KM1427	216.27246617880056	0.580068928517525	0.0367077698022362	8.26175483060704																	8.26175483060704	265.6496573791909
1051	2014-12-10T04:56:11	22.7664	-157.9746	KM1427	216.27246617880056	0.580068928517525	0.0367077698022362	8.26175483060704																	8.26175483060704	265.6496573791909
1052	2014-12-10T04:59:11	22.7664	-157.9746	KM1427	219.1156201164679	0.593842016094705	0.0389987707619894	8.788812025642414																	8.788812025642414	265.6496573791909
1053	2014-12-10T04:59:11	22.7664	-157.9746	KM1427	219.1156201164679	0.593842016094705	0.0389987707619894	8.788812025642414																	8.788812025642414	265.6496573791909
1054	2014-12-10T05:02:11	22.7665	-157.9746	KM1427	218.5088714753601	0.594191823011768	0.0390581039032427	8.799936293513694																	8.799936293513694	265.66078908916006
1055	2014-12-10T05:02:11	22.7665	-157.9746	KM1427	218.5088714753601	0.594191823011768	0.0390581039032427	8.799936293513694																	8.799936293513694	265.66078908916006
1056	2014-12-10T05:05:12	22.7665	-157.9746	KM1427	222.8484915094172	0.6001717217997061	0.0400802338630663	9.172805580529745																	9.172805580529745	265.66078908916006
1057	2014-12-10T05:05:12	22.7665	-157.9746	KM1427	222.8484915094172	0.6001717217997061	0.0400802338630663	9.172805580529745																	9.172805580529745	265.66078908916006
1058	2014-12-10T05:08:12	22.7665	-157.9746	KM1427	221.3802925721786	0.5998162346389749	0.0400191425950592	9.091354077979023																	9.091354077979023	265.66078908916006
1059	2014-12-10T05:08:12	22.7665	-157.9746	KM1427	221.3802925721786	0.5998162346389749	0.0400191425950592	9.091354077979023																	9.091354077979023	265.66078908916006
1060	2014-12-10T05:11:12	22.7663	-157.9746	KM1427	223.53509342210003	0.597698341327604	0.0396556097023431	9.112901883837713																	9.112901883837713	265.6830525090985
1061	2014-12-10T05:11:12	22.7663	-157.9746	KM1427	223.53509342210003	0.597698341327604	0.0396556097023431	9.112901883837713																	9.112901883837713	265.6830525090985
1062	2014-12-10T05:14:12	22.7663	-157.9746	KM1427	220.74282251222667	0.5969957428916539	0.0395355451495354	9.023240130629592																	9.023240130629592	265.6830525090985
1063	2014-12-10T05:14:12	22.7663	-157.9746	KM1427	220.74282251222667	0.5969957428916539	0.0395355451495354	9.023240130629592																	9.023240130629592	265.6830525090985
1064	2014-12-10T05:17:12	22.7662	-157.9746	KM1427	226.844161253606	0.5955942056514799	0.0392964469902698	9.207181797592458																	9.207181797592458	265.69418421906767
1065	2014-12-10T05:17:12	22.7662	-157.9746	KM1427	226.844161253606	0.5955942056514799	0.0392964469902698	9.207181797592458																	9.207181797592458	265.69418421906767
1066	2014-12-10T05:20:13	22.7663	-157.9746	KM1427	223.52887352718412	0.596645698100655	0.0394757272377048	9.084197379537732																	9.084197379537732	265.7053159290369
1067	2014-12-10T05:20:13	22.7663	-157.9746	KM1427	223.52887352718412	0.596645698100655	0.0394757272377048	9.084197379537732																	9.084197379537732	265.7053159290369
1068	2014-12-10T05:23:13	22.7664	-157.9746	KM1427	220.20416553421765	0.598050898966864	0.0397158570258936	9.008424115857617																	9.008424115857617	265.71644763900616
1069	2014-12-10T05:23:13	22.7664	-157.9746	KM1427	220.20416553421765	0.598050898966864	0.0397158570258936	9.008424115857617																	9.008424115857617	265.71644763900616
1070	2014-12-10T05:26:13	22.7664	-157.9745	KM1427	223.56854946217285	0.59840246692964	0.0397762273100372	9.117557549944395																	9.117557549944395	265.7267120801689
1071	2014-12-10T05:26:13	22.7664	-157.9745	KM1427	223.56854946217285	0.59840246692964	0.0397762273100372	9.117557549944395																	9.117557549944395	265.7267120801689
1072	2014-12-10T05:29:13	22.7665	-157.9745	KM1427	234.5380477740325	0.6015943612639439	0.0403260124565342	9.70686387775132																	9.70686387775132	265.73784379013813
1073	2014-12-10T05:29:13	22.7665	-157.9745	KM1427	234.5380477740325	0.6015943612639439	0.0403260124565342	9.70686387775132																	9.70686387775132	265.73784379013813
1074	2014-12-10T05:32:13	22.7665	-157.9745	KM1427	229.20933819073625	0.6015943612639439	0.0403260124565342	9.517057744663076																	9.517057744663076	265.73784379013813
1075	2014-12-10T05:32:13	22.7665	-157.9745	KM1427	229.20933819073625	0.6015943612639439	0.0403260124565342	9.517057744663076																	9.517057744663076	265.73784379013813
1076	2014-12-10T05:35:14	22.7666	-157.9745	KM1427	224.2121354009846	0.604442038431964	0.0408201817875749	9.341015148411724																	9.341015148411724	265.7489755001073
1077	2014-12-10T05:35:14	22.7666	-157.9745	KM1427	224.2121354009846	0.604442038431964	0.0408201817875749	9.341015148411724																	9.341015148411724	265.7489755001073
1078	2014-12-10T05:38:14	22.7666	-157.9745	KM1427	230.3583755009276	0.602662871465988	0.0405110105875903	9.570573156739412																	9.570573156739412	265.7489755001073
1079	2014-12-10T05:38:14	22.7666	-157.9745	KM1427	230.3583755009276	0.602662871465988	0.0405110105875903	9.570573156739412																	9.570573156739412	265.7489755001073
1080	2014-12-10T05:41:14	22.7666	-157.9745	KM1427	227.7795193958776	0.602309566422276	0.0404496387723555	9.457120392162015																	9.457120392162015	265.7489755001073
1081	2014-12-10T05:41:14	22.7666	-157.9745	KM1427	227.7795193958776	0.602309566422276	0.0404496387723555	9.457120392162015																	9.457120392162015	265.7489755001073
1082	2014-12-10T05:44:14	22.7667	-157.9745	KM1427	230.63825016952748	0.604442038431964	0.0408201817875749	9.629529390843338																	9.629529390843338	265.76010721007657
1083	2014-12-10T05:44:14	22.7667	-157.9745	KM1427	230.63825016952748	0.604442038431964	0.0408201817875749	9.629529390843338																	9.629529390843338	265.76010721007657
1084	2014-12-10T05:47:15	22.7668	-157.9745	KM1427	228.3797232298224	0.60695878301518	0.0412602714630329	9.599342499635851																	9.599342499635851	265.7712389200458
1085	2014-12-10T05:47:15	22.7668	-157.9745	KM1427	228.3797232298224	0.60695878301518	0.0412602714630329	9.599342499635851																	9.599342499635851	265.7712389200458
1086	2014-12-10T05:50:15	22.7668	-157.9745	KM1427	224.66862329445928	0.608397004309332	0.0415128486841036	9.501169161273344																	9.501169161273344	265.7712389200458
1087	2014-12-10T05:50:15	22.7668	-157.9745	KM1427	224.66862329445928	0.608397004309332	0.0415128486841036	9.501169161273344																	9.501169161273344	265.7712389200458
1088	2014-12-10T05:53:15	22.7669	-157.9745	KM1427	226.98584914280892	0.609115586353249	0.0416396163353548	9.620979781328373																	9.620979781328373	265.782370630015
1089	2014-12-10T05:53:15	22.7669	-157.9745	KM1427	226.98584914280892	0.609115586353249	0.0416396163353548	9.620979781328373																	9.620979781328373	265.782370630015
1090	2014-12-10T05:56:15	22.7669	-157.9745	KM1427	227.8906875194385	0.6076761790650749	0.0413862589598294	9.630118666029741																	9.630118666029741	265.782370630015
1091	2014-12-10T05:56:15	22.7669	-157.9745	KM1427	227.8906875194385	0.6076761790650749	0.0413862589598294	9.630118666029741																	9.630118666029741	265.782370630015
1092	2014-12-10T05:59:15	22.7669	-157.9744	KM1427	225.0500848248409	0.609115586353249	0.0416396163353548	9.551804493655624																	9.551804493655624	265.7926350335857
1093	2014-12-10T05:59:15	22.7669	-157.9744	KM1427	225.0500848248409	0.609115586353249	0.0416396163353548	9.551804493655624																	9.551804493655624	265.7926350335857
1094	2014-12-10T06:02:16	22.7669	-157.9744	KM1427	228.1513386429913	0.610922208669768	0.0419589181573892	9.744802347855886																	9.744802347855886	265.7926350335857
1095	2014-12-10T06:02:16	22.7669	-157.9744	KM1427	228.1513386429913	0.610922208669768	0.0419589181573892	9.744802347855886																	9.744802347855886	265.7926350335857
1096	2014-12-10T06:05:16	22.7669	-157.9745	KM1427	228.6365371072746	0.609475580496766	0.0417031833660314	9.719017539189563																	9.719017539189563	265.80289943715627
1097	2014-12-10T06:05:16	22.7669	-157.9745	KM1427	228.6365371072746	0.609475580496766	0.0417031833660314	9.719017539189563																	9.719017539189563	265.80289943715627
1098	2014-12-10T06:08:16	22.767	-157.9744	KM1427	229.7999669297305	0.605159393768409	0.0409454747205174	9.619966946261188																	9.619966946261188	265.8180411963119
1099	2014-12-10T06:08:16	22.767	-157.9744	KM1427	229.7999669297305	0.605159393768409	0.0409454747205174	9.619966946261188																	9.619966946261188	265.8180411963119
1100	2014-12-10T06:11:16	22.767	-157.9744	KM1427	227.1158482514241	0.6066013658370311	0.0411975026540972	9.545590568954864																	9.545590568954864	265.8180411963119
1101	2014-12-10T06:11:16	22.767	-157.9744	KM1427	227.1158482514241	0.6066013658370311	0.0411975026540972	9.545590568954864																	9.545590568954864	265.8180411963119
1102	2014-12-10T06:14:17	22.7669	-157.9744	KM1427	227.08085342010708	0.605159393768409	0.0409454747205174	9.462041727284813																	9.462041727284813	265.82917290628114
1103	2014-12-10T06:14:17	22.7669	-157.9744	KM1427	227.08085342010708	0.605159393768409	0.0409454747205174	9.462041727284813																	9.462041727284813	265.82917290628114
1104	2014-12-10T06:17:17	22.7669	-157.9744	KM1427	227.861939800891	0.601237428370511	0.0402643478769161	9.348430435842737																	9.348430435842737	265.82917290628114
1105	2014-12-10T06:17:17	22.7669	-157.9744	KM1427	227.861939800891	0.601237428370511	0.0402643478769161	9.348430435842737																	9.348430435842737	265.82917290628114
1106	2014-12-10T06:20:17	22.7668	-157.9744	KM1427	223.65515254051385	0.591049701734344	0.0385275886299907	8.880424058703305																	8.880424058703305	265.8403046162504
1107	2014-12-10T06:20:17	22.7668	-157.9744	KM1427	223.65515254051385	0.591049701734344	0.0385275886299907	8.880424058703305																	8.880424058703305	265.8403046162504
1108	2014-12-10T06:23:17	22.7667	-157.9744	KM1427	221.0168632715605	0.585185231148408	0.0375490069396669	8.542528828666724																	8.542528828666724	265.8514363262196
1109	2014-12-10T06:23:17	22.7667	-157.9744	KM1427	221.0168632715605	0.585185231148408	0.0375490069396669	8.542528828666724																	8.542528828666724	265.8514363262196
1110	2014-12-10T06:26:17	22.7666	-157.9745	KM1427	221.14917747460672	0.5804061521139471	0.0367629337821495	8.321110990878262																	8.321110990878262	265.86657810066515
1111	2014-12-10T06:26:17	22.7666	-157.9745	KM1427	221.14917747460672	0.5804061521139471	0.0367629337821495	8.321110990878262																	8.321110990878262	265.86657810066515
1112	2014-12-10T06:29:18	22.7666	-157.9745	KM1427	218.84970736990127	0.5766769037785029	0.0361566309035185	8.159756696597025																	8.159756696597025	265.86657810066515
1113	2014-12-10T06:29:18	22.7666	-157.9745	KM1427	218.84970736990127	0.5766769037785029	0.0361566309035185	8.159756696597025																	8.159756696597025	265.86657810066515
1114	2014-12-10T06:32:18	22.7666	-157.9745	KM1427	218.96822459174425	0.572988374162816	0.0355629737706048	8.047052163452465																	8.047052163452465	265.86657810066515
1115	2014-12-10T06:32:18	22.7666	-157.9745	KM1427	218.96822459174425	0.572988374162816	0.0355629737706048	8.047052163452465																	8.047052163452465	265.86657810066515
1116	2014-12-10T06:35:18	22.7665	-157.9745	KM1427	219.71950491697154	0.573993935879456	0.0357240837195932	8.097438134224793																	8.097438134224793	265.8777098106344
1117	2014-12-10T06:35:18	22.7665	-157.9745	KM1427	219.71950491697154	0.573993935879456	0.0357240837195932	8.097438134224793																	8.097438134224793	265.8777098106344
1118	2014-12-10T06:38:18	22.7665	-157.9745	KM1427	220.02605614870728	0.5743269265624139	0.0357776702760333	8.104411080654081																	8.104411080654081	265.8777098106344
1119	2014-12-10T06:38:18	22.7665	-157.9745	KM1427	220.02605614870728	0.5743269265624139	0.0357776702760333	8.104411080654081																	8.104411080654081	265.8777098106344
1120	2014-12-10T06:41:19	22.7665	-157.9745	KM1427	217.95711885572118	0.573993935879456	0.0357240837195932	7.997219346749502																	7.997219346749502	265.8777098106344
1121	2014-12-10T06:41:19	22.7665	-157.9745	KM1427	217.95711885572118	0.573993935879456	0.0357240837195932	7.997219346749502																	7.997219346749502	265.8777098106344
1122	2014-12-10T06:44:19	22.7665	-157.9745	KM1427	221.78578520801773	0.572653870470739	0.0355094364198965	8.097336842447291																	8.097336842447291	265.8777098106344
1123	2014-12-10T06:44:19	22.7665	-157.9745	KM1427	221.78578520801773	0.572653870470739	0.0355094364198965	8.097336842447291																	8.097336842447291	265.8777098106344
1124	2014-12-10T06:47:19	22.7666	-157.9745	KM1427	218.50249372611904	0.572653870470739	0.0355094364198965	8.006261845561678																	8.006261845561678	265.88884152060365
1125	2014-12-10T06:47:19	22.7666	-157.9745	KM1427	218.50249372611904	0.572653870470739	0.0355094364198965	8.006261845561678																	8.006261845561678	265.88884152060365
1126	2014-12-10T06:50:19	22.7666	-157.9745	KM1427	224.35572492382684	0.5741604312209351	0.03575087699781325	8.25996958179229																	8.25996958179229	265.88884152060365
1127	2014-12-10T06:50:19	22.7666	-157.9745	KM1427	224.35572492382684	0.5741604312209351	0.03575087699781325	8.25996958179229																	8.25996958179229	265.88884152060365
1128	2014-12-10T06:53:19	22.7667	-157.9745	KM1427	229.33139779623954	0.57533067565723	0.0359391986919137	8.479276639554872																	8.479276639554872	265.89997323057287
1129	2014-12-10T06:53:19	22.7667	-157.9745	KM1427	229.33139779623954	0.57533067565723	0.0359391986919137	8.479276639554872																	8.479276639554872	265.89997323057287
1130	2014-12-10T06:56:20	22.7667	-157.9745	KM1427	225.6918625060964	0.575666857377892	0.0359932987663914	8.355777190251889																	8.355777190251889	265.89997323057287
1131	2014-12-10T06:56:20	22.7667	-157.9745	KM1427	225.6918625060964	0.575666857377892	0.0359932987663914	8.355777190251889																	8.355777190251889	265.89997323057287
1132	2014-12-10T06:59:20	22.7668	-157.9745	KM1427	222.6308678023635	0.57533067565723	0.0359391986919137	8.230715259108663																	8.230715259108663	265.9111049405421
1133	2014-12-10T06:59:20	22.7668	-157.9745	KM1427	222.6308678023635	0.57533067565723	0.0359391986919137	8.230715259108663																	8.230715259108663	265.9111049405421
1134	2014-12-10T07:02:20	22.7667	-157.9745	KM1427	221.6232612089537	0.577015054810904	0.0362113458589793	8.270789221706169																	8.270789221706169	265.9222366505113
1135	2014-12-10T07:02:20	22.7667	-157.9745	KM1427	221.6232612089537	0.577015054810904	0.0362113458589793	8.270789221706169																	8.270789221706169	265.9222366505113
1136	2014-12-10T07:05:20	22.7668	-157.9745	KM1427	222.3359280245897	0.5746607121538809	0.0358313847531987	8.2107228625033																	8.2107228625033	265.93336836048053
1137	2014-12-10T07:05:20	22.7668	-157.9745	KM1427	222.3359280245897	0.5746607121538809	0.0358313847531987	8.2107228625033																	8.2107228625033	265.93336836048053
1138	2014-12-10T07:08:21	22.7668	-157.9744	KM1427	222.00457255237788	0.575666857377892	0.0359932987663914	8.218814288831087																	8.218814288831087	265.9436327715697
1139	2014-12-10T07:08:21	22.7668	-157.9744	KM1427	222.00457255237788	0.575666857377892	0.0359932987663914	8.218814288831087																	8.218814288831087	265.9436327715697
1140	2014-12-10T07:11:21	22.7668	-157.9744	KM1427	225.07741407813282	0.5736597790141851	0.0356704321868982	8.26157591901692																	8.26157591901692	265.9436327715697
1141	2014-12-10T07:11:21	22.7668	-157.9744	KM1427	225.07741407813282	0.5736597790141851	0.0356704321868982	8.26157591901692																	8.26157591901692	265.9436327715697
1142	2014-12-10T07:14:21	22.7668	-157.9745	KM1427	229.6361989987997	0.573993935879456	0.0357240837195932	8.47873395045774																	8.47873395045774	265.95389718265886
1143	2014-12-10T07:14:21	22.7668	-157.9745	KM1427	229.6361989987997	0.573993935879456	0.0357240837195932	8.47873395045774																	8.47873395045774	265.95389718265886
1144	2014-12-10T07:17:21	22.7668	-157.9745	KM1427	227.56257322935744	0.572320163397324	0.0354560265680879	8.309098952495408																	8.309098952495408	265.95389718265886
1145	2014-12-10T07:17:21	22.7668	-157.9745	KM1427	227.56257322935744	0.572320163397324	0.0354560265680879	8.309098952495408																	8.309098952495408	265.95389718265886
1146	2014-12-10T07:20:21	22.7668	-157.9745	KM1427	223.5664144033701	0.570989391007419	0.0352437597971597	8.148999348552339																	8.148999348552339	265.95389718265886
1147	2014-12-10T07:20:21	22.7668	-157.9745	KM1427	223.5664144033701	0.570989391007419	0.0352437597971597	8.148999348552339																	8.148999348552339	265.95389718265886
1148	2014-12-10T07:23:22	22.7669	-157.9744	KM1427	226.0247617819864	0.571321478769048	0.0352966212182912	8.218906121387766																	8.218906121387766	265.9690389469112
1149	2014-12-10T07:23:22	22.7669	-157.9744	KM1427	226.0247617819864	0.571321478769048	0.0352966212182912	8.218906121387766																	8.218906121387766	265.9690389469112
1150	2014-12-10T07:26:22	22.767	-157.9744	KM1427	228.38458556037247	0.572320163397324	0.0354560265680879	8.334893188185207																	8.334893188185207	265.98017065688043
1151	2014-12-10T07:26:22	22.767	-157.9744	KM1427	228.38458556037247	0.572320163397324	0.0354560265680879	8.334893188185207																	8.334893188185207	265.98017065688043
1152	2014-12-10T07:29:22	22.767	-157.9744	KM1427	230.75558370266498	0.572988374162816	0.0355629737706048	8.463630266484069																	8.463630266484069	265.98017065688043
1153	2014-12-10T07:29:22	22.767	-157.9744	KM1427	230.75558370266498	0.572988374162816	0.0355629737706048	8.463630266484069																	8.463630266484069	265.98017065688043
1154	2014-12-10T07:32:22	22.7671	-157.9744	KM1427	223.22006637827943	0.5706580941109269	0.0351910242652055	8.098986489778339																	8.098986489778339	265.9913023668496
1155	2014-12-10T07:32:22	22.7671	-157.9744	KM1427	223.22006637827943	0.5706580941109269	0.0351910242652055	8.098986489778339																	8.098986489778339	265.9913023668496
1156	2014-12-10T07:35:23	22.7672	-157.9744	KM1427	225.22739301761555	0.5689970087056371	0.0349273538536395	8.112786633646209																	8.112786633646209	266.0024340768188
1157	2014-12-10T07:35:23	22.7672	-157.9744	KM1427	225.22739301761555	0.5689970087056371	0.0349273538536395	8.112786633646209																	8.112786633646209	266.0024340768188
1158	2014-12-10T07:38:23	22.7672	-157.9744	KM1427	224.90306406811885	0.570989391007419	0.0352437597971597	8.153493685736604																	8.153493685736604	266.0024340768188
1159	2014-12-10T07:38:23	22.7672	-157.9744	KM1427	224.90306406811885	0.570989391007419	0.0352437597971597	8.153493685736604																	8.153493685736604	266.0024340768188
1160	2014-12-10T07:41:23	22.7672	-157.9744	KM1427	225.99985218435106	0.5680004079505679	0.0347695800129709	8.138958606390855																	8.138958606390855	266.0024340768188
1161	2014-12-10T07:41:23	22.7672	-157.9744	KM1427	225.99985218435106	0.5680004079505679	0.0347695800129709	8.138958606390855																	8.138958606390855	266.0024340768188
1162	2014-12-10T07:44:23	22.7671	-157.9744	KM1427	227.52359703039798	0.5686640160633659	0.0348746371284933	8.205556213233239																	8.205556213233239	266.01356578678804
1163	2014-12-10T07:44:23	22.7671	-157.9744	KM1427	227.52359703039798	0.5686640160633659	0.0348746371284933	8.205556213233239																	8.205556213233239	266.01356578678804
1164	2014-12-10T07:47:23	22.7671	-157.9744	KM1427	224.46861253090256	0.5689970087056371	0.0349273538536395	8.104999345869595																	8.104999345869595	266.01356578678804
1165	2014-12-10T07:47:23	22.7671	-157.9744	KM1427	224.46861253090256	0.5689970087056371	0.0349273538536395	8.104999345869595																	8.104999345869595	266.01356578678804
1166	2014-12-10T07:50:24	22.7671	-157.9744	KM1427	222.1846824023793	0.569330796261095	0.0349801964230678	8.01266574703148																	8.01266574703148	266.01356578678804
1167	2014-12-10T07:50:24	22.7671	-157.9744	KM1427	222.1846824023793	0.569330796261095	0.0349801964230678	8.01266574703148																	8.01266574703148	266.01356578678804
1168	2014-12-10T07:56:24	22.7672	-157.9744	KM1427	235.0542282854008	0.5689970087056371	0.0349273538536395	8.49490563388676																	8.49490563388676	266.02469749675726
1169	2014-12-10T07:56:24	22.7672	-157.9744	KM1427	235.0542282854008	0.5689970087056371	0.0349273538536395	8.49490563388676																	8.49490563388676	266.02469749675726
1170	2014-12-10T07:59:24	22.7673	-157.9744	KM1427	228.08871937511043	0.566018842946496	0.0344574809972288	8.162574907173523																	8.162574907173523	266.0358292067265
1171	2014-12-10T07:59:24	22.7673	-157.9744	KM1427	228.08871937511043	0.566018842946496	0.0344574809972288	8.162574907173523																	8.162574907173523	266.0358292067265
1172	2014-12-10T08:02:25	22.7673	-157.9744	KM1427	228.89637958375442	0.566018842946496	0.0344574809972288	8.192698574152343																	8.192698574152343	266.0358292067265
1173	2014-12-10T08:02:25	22.7673	-157.9744	KM1427	228.89637958375442	0.566018842946496	0.0344574809972288	8.192698574152343																	8.192698574152343	266.0358292067265
1174	2014-12-10T08:05:25	22.7672	-157.9744	KM1427	231.0263279195958	0.565361407664394	0.0343544473205787	8.233206982042514																	8.233206982042514	266.0469609166957
1175	2014-12-10T08:05:25	22.7672	-157.9744	KM1427	231.0263279195958	0.565361407664394	0.0343544473205787	8.233206982042514																	8.233206982042514	266.0469609166957
1176	2014-12-10T08:08:25	22.7673	-157.9744	KM1427	229.2938077890852	0.5614331122327171	0.0337419712546247	8.038389954685515																	8.038389954685515	266.0580926266649
1177	2014-12-10T08:08:25	22.7673	-157.9744	KM1427	229.2938077890852	0.5614331122327171	0.0337419712546247	8.038389954685515																	8.038389954685515	266.0580926266649
1178	2014-12-10T08:11:25	22.7673	-157.9744	KM1427	225.0446897703411	0.562414910579769	0.0338943767891159	7.871256081024986																	7.871256081024986	266.0580926266649
1179	2014-12-10T08:11:25	22.7673	-157.9744	KM1427	225.0446897703411	0.562414910579769	0.0338943767891159	7.871256081024986																	7.871256081024986	266.0580926266649
1180	2014-12-10T08:14:25	22.7673	-157.9744	KM1427	225.92033402374017	0.5601291848644561	0.0335400067247152	7.8701372810186525																	7.8701372810186525	266.0580926266649
1181	2014-12-10T08:14:25	22.7673	-157.9744	KM1427	225.92033402374017	0.5601291848644561	0.0335400067247152	7.8701372810186525																	7.8701372810186525	266.0580926266649
1182	2014-12-10T08:17:26	22.7673	-157.9744	KM1427	225.48106930150632	0.5601291848644561	0.0335400067247152	7.866529680201657																	7.866529680201657	266.0580926266649
1183	2014-12-10T08:17:26	22.7673	-157.9744	KM1427	225.48106930150632	0.5601291848644561	0.0335400067247152	7.866529680201657																	7.866529680201657	266.0580926266649
1184	2014-12-10T08:20:26	22.7673	-157.9744	KM1427	229.03990116082696	0.5601291848644561	0.0335400067247152	7.9799354670980165																	7.9799354670980165	266.0580926266649
1185	2014-12-10T08:20:26	22.7673	-157.9744	KM1427	229.03990116082696	0.5601291848644561	0.0335400067247152	7.9799354670980165																	7.9799354670980165	266.0580926266649
1186	2014-12-10T08:23:26	22.7674	-157.9744	KM1427	229.0030235603969	0.559803452811694	0.0334897874627404	7.981126023577478																	7.981126023577478	266.06922433663414
1187	2014-12-10T08:23:26	22.7674	-157.9744	KM1427	229.0030235603969	0.559803452811694	0.0334897874627404	7.981126023577478																	7.981126023577478	266.06922433663414
1188	2014-12-10T08:26:26	22.7674	-157.9743	KM1427	231.9654022505289	0.55850706186846	0.0332900833442129	8.037358164956014																	8.037358164956014	266.0794887026119
1189	2014-12-10T08:26:26	22.7674	-157.9743	KM1427	231.9654022505289	0.55850706186846	0.0332900833442129	8.037358164956014																	8.037358164956014	266.0794887026119
1190	2014-12-10T08:29:26	22.7675	-157.9744	KM1427	229.08767803703952	0.5575389960099859	0.0331414679650109	7.889923123695604																	7.889923123695604	266.0946304362838
1191	2014-12-10T08:29:26	22.7675	-157.9744	KM1427	229.08767803703952	0.5575389960099859	0.0331414679650109	7.889923123695604																	7.889923123695604	266.0946304362838
1192	2014-12-10T08:32:27	22.7675	-157.9744	KM1427	228.6286349982464	0.556895952873082	0.0330429479275996	7.851179097929992																	7.851179097929992	266.0946304362838
1193	2014-12-10T08:32:27	22.7675	-157.9744	KM1427	228.6286349982464	0.556895952873082	0.0330429479275996	7.851179097929992																	7.851179097929992	266.0946304362838
1194	2014-12-10T08:35:27	22.7675	-157.9744	KM1427	230.1570378323011	0.554642324635931	0.0326989946740315	7.810587057283037																	7.810587057283037	266.0946304362838
1195	2014-12-10T08:35:27	22.7675	-157.9744	KM1427	230.1570378323011	0.554642324635931	0.0326989946740315	7.810587057283037																	7.810587057283037	266.0946304362838
1196	2014-12-10T08:38:27	22.7675	-157.9744	KM1427	234.28609524419343	0.5536783797501371	0.0325526367541735	7.964196276139744																	7.964196276139744	266.0946304362838
1197	2014-12-10T08:38:27	22.7675	-157.9744	KM1427	234.28609524419343	0.5536783797501371	0.0325526367541735	7.964196276139744																	7.964196276139744	266.0946304362838
1198	2014-12-10T08:41:27	22.7675	-157.9743	KM1427	235.02023931982384	0.5520788163669129	0.0323104940534611	7.903100558255372																	7.903100558255372	266.1048947947429
1199	2014-12-10T08:41:27	22.7675	-157.9743	KM1427	235.02023931982384	0.5520788163669129	0.0323104940534611	7.903100558255372																	7.903100558255372	266.1048947947429
1200	2014-12-10T08:44:28	22.7675	-157.9744	KM1427	231.42353544985932	0.5520788163669129	0.0323104940534611	7.778477266403789																	7.778477266403789	266.115159153202
1201	2014-12-10T08:44:28	22.7675	-157.9744	KM1427	231.42353544985932	0.5520788163669129	0.0323104940534611	7.778477266403789																	7.778477266403789	266.115159153202
1202	2014-12-10T08:50:28	22.7674	-157.9744	KM1427	228.13065055004898	0.547940099139907	0.0316893298307192	7.555051809121531																	7.555051809121531	266.1262908631712
1203	2014-12-10T08:50:28	22.7674	-157.9744	KM1427	228.13065055004898	0.547940099139907	0.0316893298307192	7.555051809121531																	7.555051809121531	266.1262908631712
1204	2014-12-10T08:53:28	22.7674	-157.9744	KM1427	229.6729540461591	0.5476238545059989	0.0316421831620295	7.580795697520387																	7.580795697520387	266.1262908631712
1205	2014-12-10T08:53:28	22.7674	-157.9744	KM1427	229.6729540461591	0.5476238545059989	0.0316421831620295	7.580795697520387																	7.580795697520387	266.1262908631712
1206	2014-12-10T08:56:29	22.7674	-157.9744	KM1427	227.92918169337062	0.5469936228490501	0.0315482263958363	7.495538493609282																	7.495538493609282	266.1262908631712
1207	2014-12-10T08:56:29	22.7674	-157.9744	KM1427	227.92918169337062	0.5469936228490501	0.0315482263958363	7.495538493609282																	7.495538493609282	266.1262908631712
1208	2014-12-10T08:59:29	22.7675	-157.9744	KM1427	230.83562480154168	0.5462033031057035	0.0314308066027967	7.569457644576002																	7.569457644576002	266.13742257314044
1209	2014-12-10T08:59:29	22.7675	-157.9744	KM1427	230.83562480154168	0.5462033031057035	0.0314308066027967	7.569457644576002																	7.569457644576002	266.13742257314044
1210	2014-12-10T09:02:29	22.7675	-157.9744	KM1427	229.60312544168883	0.545098817177426	0.0312670435908974	7.506644423725689																	7.506644423725689	266.13742257314044
1211	2014-12-10T09:02:29	22.7675	-157.9744	KM1427	229.60312544168883	0.545098817177426	0.0312670435908974	7.506644423725689																	7.506644423725689	266.13742257314044
1212	2014-12-10T09:05:29	22.7675	-157.9744	KM1427	228.23277116818628	0.5435264222061429	0.0310349408910314	7.4404085626435315																	7.4404085626435315	266.13742257314044
1213	2014-12-10T09:05:29	22.7675	-157.9744	KM1427	228.23277116818628	0.5435264222061429	0.0310349408910314	7.4404085626435315																	7.4404085626435315	266.13742257314044
1214	2014-12-10T09:08:29	22.7675	-157.9744	KM1427	228.99912993737675	0.5425877988449099	0.0308968037705542	7.382941649276266																	7.382941649276266	266.13742257314044
1215	2014-12-10T09:08:29	22.7675	-157.9744	KM1427	228.99912993737675	0.5425877988449099	0.0308968037705542	7.382941649276266																	7.382941649276266	266.13742257314044
1216	2014-12-10T09:11:30	22.7675	-157.9744	KM1427	232.2456588022813	0.5425877988449099	0.0308968037705542	7.494535598107399																	7.494535598107399	266.13742257314044
1217	2014-12-10T09:11:30	22.7675	-157.9744	KM1427	232.2456588022813	0.5425877988449099	0.0308968037705542	7.494535598107399																	7.494535598107399	266.13742257314044
1218	2014-12-10T09:14:30	22.7675	-157.9744	KM1427	231.6199060947289	0.5432137091001289	0.0309888274454624	7.480870848428188																	7.480870848428188	266.13742257314044
1219	2014-12-10T09:14:30	22.7675	-157.9744	KM1427	231.6199060947289	0.5432137091001289	0.0309888274454624	7.480870848428188																	7.480870848428188	266.13742257314044
1220	2014-12-10T09:17:30	22.7674	-157.9744	KM1427	233.79729653192643	0.539159907036209	0.0303956105702747	7.4748116533299624																	7.4748116533299624	266.1485542831097
1221	2014-12-10T09:17:30	22.7674	-157.9744	KM1427	233.79729653192643	0.539159907036209	0.0303956105702747	7.4748116533299624																	7.4748116533299624	266.1485542831097
1222	2014-12-10T09:20:30	22.7673	-157.9743	KM1427	233.49072852429927	0.537917539011329	0.0302153847457893	7.402797048403205																	7.402797048403205	266.1636960218783
1223	2014-12-10T09:20:30	22.7673	-157.9743	KM1427	233.49072852429927	0.537917539011329	0.0302153847457893	7.402797048403205																	7.402797048403205	266.1636960218783
1224	2014-12-10T09:23:31	22.7673	-157.9744	KM1427	230.78188215158886	0.5386927226158975	0.03032783782045245	7.305733676860423																	7.305733676860423	266.1739603953748
1225	2014-12-10T09:23:31	22.7673	-157.9744	KM1427	230.78188215158886	0.5386927226158975	0.03032783782045245	7.305733676860423																	7.305733676860423	266.1739603953748
1226	2014-12-10T09:26:31	22.7672	-157.9743	KM1427	231.7085492590004	0.536066513588243	0.0299478602379863	7.262366552743418																	7.262366552743418	266.18910213924016
1227	2014-12-10T09:26:31	22.7672	-157.9743	KM1427	231.7085492590004	0.536066513588243	0.0299478602379863	7.262366552743418																	7.262366552743418	266.18910213924016
1228	2014-12-10T09:29:31	22.7671	-157.9743	KM1427	234.62710180345852	0.533912359225985	0.0296382960027708	7.28493105500723																	7.28493105500723	266.20023384920944
1229	2014-12-10T09:29:31	22.7671	-157.9743	KM1427	234.62710180345852	0.533912359225985	0.0296382960027708	7.28493105500723																	7.28493105500723	266.20023384920944
1230	2014-12-10T09:32:31	22.7671	-157.9743	KM1427	232.02995739460653	0.532685525803045	0.0294629937320373	7.149642750625103																	7.149642750625103	266.20023384920944
1231	2014-12-10T09:32:31	22.7671	-157.9743	KM1427	232.02995739460653	0.532685525803045	0.0294629937320373	7.149642750625103																	7.149642750625103	266.20023384920944
1232	2014-12-10T09:35:31	22.7671	-157.9743	KM1427	231.5841167563512	0.532075424718394	0.0293759261336212	7.117822737586844																	7.117822737586844	266.20023384920944
1233	2014-12-10T09:35:31	22.7671	-157.9743	KM1427	231.5841167563512	0.532075424718394	0.0293759261336212	7.117822737586844																	7.117822737586844	266.20023384920944
1234	2014-12-10T09:38:32	22.767	-157.9743	KM1427	229.0040705476632	0.531160405914011	0.0292458322125266	7.029413489238541																	7.029413489238541	266.2113655591786
1235	2014-12-10T09:38:32	22.767	-157.9743	KM1427	229.0040705476632	0.531160405914011	0.0292458322125266	7.029413489238541																	7.029413489238541	266.2113655591786
1236	2014-12-10T09:41:32	22.7669	-157.9744	KM1427	227.15450526346402	0.5293366970947899	0.0289874669385143	6.903838191227442																	6.903838191227442	266.22650731833426
1237	2014-12-10T09:41:32	22.7669	-157.9744	KM1427	227.15450526346402	0.5293366970947899	0.0289874669385143	6.903838191227442																	6.903838191227442	266.22650731833426
1238	2014-12-10T09:44:32	22.7668	-157.9744	KM1427	228.9657726622495	0.527517627410399	0.0287311542490371	6.913695109286528																	6.913695109286528	266.2376390283035
1239	2014-12-10T09:44:32	22.7668	-157.9744	KM1427	228.9657726622495	0.527517627410399	0.0287311542490371	6.913695109286528																	6.913695109286528	266.2376390283035
1240	2014-12-10T09:47:32	22.7668	-157.9744	KM1427	225.9260089258944	0.5281244681924129	0.0288163506307648	6.838159645265606																	6.838159645265606	266.2376390283035
1241	2014-12-10T09:47:32	22.7668	-157.9744	KM1427	225.9260089258944	0.5281244681924129	0.0288163506307648	6.838159645265606																	6.838159645265606	266.2376390283035
1242	2014-12-10T09:50:33	22.7667	-157.9744	KM1427	227.11960358191	0.526913673562499	0.0286463631735252	6.820567385801429																	6.820567385801429	266.2487707382727
1243	2014-12-10T09:50:33	22.7667	-157.9744	KM1427	227.11960358191	0.526913673562499	0.0286463631735252	6.820567385801429																	6.820567385801429	266.2487707382727
1244	2014-12-10T09:53:33	22.7667	-157.9744	KM1427	226.5246514989891	0.526009094798689	0.028519596558244997	6.775866952032559																	6.775866952032559	266.2487707382727
1245	2014-12-10T09:53:33	22.7667	-157.9744	KM1427	226.5246514989891	0.526009094798689	0.028519596558244997	6.775866952032559																	6.775866952032559	266.2487707382727
1246	2014-12-10T09:56:33	22.7667	-157.9744	KM1427	225.24945601101425	0.525404195020611	0.0284351354139945	6.709603296939418																	6.709603296939418	266.2487707382727
1247	2014-12-10T09:56:33	22.7667	-157.9744	KM1427	225.24945601101425	0.525404195020611	0.0284351354139945	6.709603296939418																	6.709603296939418	266.2487707382727
1248	2014-12-10T09:59:33	22.7667	-157.9744	KM1427	230.51643967067363	0.52359935252433	0.0281838063655469	6.8132036549494375																	6.8132036549494375	266.2487707382727
1249	2014-12-10T09:59:33	22.7667	-157.9744	KM1427	230.51643967067363	0.52359935252433	0.0281838063655469	6.8132036549494375																	6.8132036549494375	266.2487707382727
1250	2014-12-10T10:02:34	22.7666	-157.9744	KM1427	226.9238685542172	0.522403005667052	0.0280178825946702	6.678542537878822																	6.678542537878822	266.2599024482419
1251	2014-12-10T10:02:34	22.7666	-157.9744	KM1427	226.9238685542172	0.522403005667052	0.0280178825946702	6.678542537878822																	6.678542537878822	266.2599024482419
1252	2014-12-10T10:05:34	22.7666	-157.9744	KM1427	225.67617267615262	0.520315267531119	0.0277299669642781	6.5604168681486605																	6.5604168681486605	266.2599024482419
1253	2014-12-10T10:05:34	22.7666	-157.9744	KM1427	225.67617267615262	0.520315267531119	0.0277299669642781	6.5604168681486605																	6.5604168681486605	266.2599024482419
1254	2014-12-10T10:08:34	22.7666	-157.9744	KM1427	224.82125379158168	0.520315267531119	0.0277299669642781	6.559413594930527																	6.559413594930527	266.2599024482419
1255	2014-12-10T10:08:34	22.7666	-157.9744	KM1427	224.82125379158168	0.520315267531119	0.0277299669642781	6.559413594930527																	6.559413594930527	266.2599024482419
1256	2014-12-10T10:11:34	22.7666	-157.9744	KM1427	224.42301471026605	0.519422226960726	0.0276072995228293	6.5029383037857755																	6.5029383037857755	266.2599024482419
1257	2014-12-10T10:11:34	22.7666	-157.9744	KM1427	224.42301471026605	0.519422226960726	0.0276072995228293	6.5029383037857755																	6.5029383037857755	266.2599024482419
1258	2014-12-10T10:14:34	22.7666	-157.9744	KM1427	226.0752591868293	0.5185313423115719	0.027485338855535002	6.531989146132946																	6.531989146132946	266.2599024482419
1259	2014-12-10T10:14:34	22.7666	-157.9744	KM1427	226.0752591868293	0.5185313423115719	0.027485338855535002	6.531989146132946																	6.531989146132946	266.2599024482419
1260	2014-12-10T10:17:35	22.7666	-157.9744	KM1427	230.1466086442736	0.51912596349112	0.0275666049754413	6.670353093676933																	6.670353093676933	266.2599024482419
1261	2014-12-10T10:17:35	22.7666	-157.9744	KM1427	230.1466086442736	0.51912596349112	0.0275666049754413	6.670353093676933																	6.670353093676933	266.2599024482419
1262	2014-12-10T10:20:35	22.7666	-157.9744	KM1427	226.18430461837002	0.516463922623344	0.0272035204411929	6.4619616784043075																	6.4619616784043075	266.2599024482419
1263	2014-12-10T10:20:35	22.7666	-157.9744	KM1427	226.18430461837002	0.516463922623344	0.0272035204411929	6.4619616784043075																	6.4619616784043075	266.2599024482419
1264	2014-12-10T10:23:35	22.7665	-157.9745	KM1427	230.19953566429032	0.515583769631582	0.0270839357340957	6.561001297813874																	6.561001297813874	266.2750442277842
1265	2014-12-10T10:23:35	22.7665	-157.9745	KM1427	230.19953566429032	0.515583769631582	0.0270839357340957	6.561001297813874																	6.561001297813874	266.2750442277842
1266	2014-12-10T10:26:35	22.7664	-157.9746	KM1427	225.02724977956746	0.514699323865824	0.0269643670437509	6.378444687338095																	6.378444687338095	266.2901860124231
1267	2014-12-10T10:26:35	22.7664	-157.9746	KM1427	225.02724977956746	0.514699323865824	0.0269643670437509	6.378444687338095																	6.378444687338095	266.2901860124231
1268	2014-12-10T10:29:35	22.7665	-157.9759	KM1427	225.67188621050445	0.515583769631582	0.0270839357340957	6.420089938059429																	6.420089938059429	266.42408721135786
1269	2014-12-10T10:29:35	22.7665	-157.9759	KM1427	225.67188621050445	0.515583769631582	0.0270839357340957	6.420089938059429																	6.420089938059429	266.42408721135786
1270	2014-12-10T10:32:36	22.7667	-157.9778	KM1427	226.1983183066129	0.514112552691503	0.0268850773170363	6.3755795124573265																	6.3755795124573265	266.6203779600944
1271	2014-12-10T10:32:36	22.7667	-157.9778	KM1427	226.1983183066129	0.514112552691503	0.0268850773170363	6.3755795124573265																	6.3755795124573265	266.6203779600944
1272	2014-12-10T10:35:36	22.7688	-157.9786	KM1427	229.5514472628727	0.5135268339625271	0.0268060792689618	6.463401471535027																	6.463401471535027	266.86814665701235
1273	2014-12-10T10:35:36	22.7688	-157.9786	KM1427	229.5514472628727	0.5135268339625271	0.0268060792689618	6.463401471535027																	6.463401471535027	266.86814665701235
1274	2014-12-10T10:38:36	22.7738	-157.9787	KM1427	227.58113243306246	0.511480692835429	0.0265314427226119	6.347926188062747																	6.347926188062747	267.42482678804475
1275	2014-12-10T10:38:36	22.7738	-157.9787	KM1427	227.58113243306246	0.511480692835429	0.0265314427226119	6.347926188062747																	6.347926188062747	267.42482678804475
1276	2014-12-10T10:41:36	22.7805	-157.9786	KM1427	226.91640947213128	0.5126485516270549	0.0266880440927577	6.343720480330782																	6.343720480330782	268.17072197390985
1277	2014-12-10T10:41:36	22.7805	-157.9786	KM1427	226.91640947213128	0.5126485516270549	0.0266880440927577	6.343720480330782																	6.343720480330782	268.17072197390985
1278	2014-12-10T10:44:37	22.7861	-157.9786	KM1427	223.5954354250716	0.5097316873238901	0.0262980026881372	6.1822928628416																	6.1822928628416	268.79409773218634
1279	2014-12-10T10:44:37	22.7861	-157.9786	KM1427	223.5954354250716	0.5097316873238901	0.0262980026881372	6.1822928628416																	6.1822928628416	268.79409773218634
1280	2014-12-10T10:47:37	22.7927	-157.9785	KM1427	222.80019301811456	0.507993358405287	0.0260672380130668	6.081988477147296																	6.081988477147296	269.5288622650737
1281	2014-12-10T10:47:37	22.7927	-157.9785	KM1427	222.80019301811456	0.507993358405287	0.0260672380130668	6.081988477147296																	6.081988477147296	269.5288622650737
1282	2014-12-10T10:50:37	22.7995	-157.9783	KM1427	224.33320185497632	0.5061194134058664	0.0258198881019164	6.077051863307023																	6.077051863307023	270.2860967454158
1283	2014-12-10T10:50:37	22.7995	-157.9783	KM1427	224.33320185497632	0.5061194134058664	0.0258198881019164	6.077051863307023																	6.077051863307023	270.2860967454158
1284	2014-12-10T10:53:37	22.8065	-157.9782	KM1427	219.6879143405462	0.505686772108128	0.025763000120172002	5.949516883754788																	5.949516883754788	271.06538400935506
1285	2014-12-10T10:53:37	22.8065	-157.9782	KM1427	219.6879143405462	0.505686772108128	0.025763000120172002	5.949516883754788																	5.949516883754788	271.06538400935506
1286	2014-12-10T10:56:38	22.8129	-157.9781	KM1427	219.243071090718	0.5051124330910539	0.0256874803126799	5.915035398805188																	5.915035398805188	271.7778873399044
1287	2014-12-10T10:56:38	22.8129	-157.9781	KM1427	219.243071090718	0.5051124330910539	0.0256874803126799	5.915035398805188																	5.915035398805188	271.7778873399044
1288	2014-12-10T10:59:38	22.8194	-157.9779	KM1427	225.11654589576438	0.506553432307594	0.0258769572247376	6.112591535139046																	6.112591535139046	272.5017394397836
1289	2014-12-10T10:59:38	22.8194	-157.9779	KM1427	225.11654589576438	0.506553432307594	0.0258769572247376	6.112591535139046																	6.112591535139046	272.5017394397836
1290	2014-12-10T11:02:38	22.8261	-157.9777	KM1427	222.55096880356646	0.506553432307594	0.0258769572247376	6.032250937124952																	6.032250937124952	273.2478462504506
1291	2014-12-10T11:02:38	22.8261	-157.9777	KM1427	222.55096880356646	0.506553432307594	0.0258769572247376	6.032250937124952																	6.032250937124952	273.2478462504506
1292	2014-12-10T11:05:38	22.834	-157.9775	KM1427	232.38013781760282	0.505686772108128	0.025763000120172002	6.303121948452192																	6.303121948452192	274.12749069547635
1293	2014-12-10T11:05:38	22.834	-157.9775	KM1427	232.38013781760282	0.505686772108128	0.025763000120172002	6.303121948452192																	6.303121948452192	274.12749069547635
1294	2014-12-10T11:08:39	22.8405	-157.9772	KM1427	224.63378579083542	0.505399260245648	0.0257251952003239	6.063910442022424																	6.063910442022424	274.8517061180562
1295	2014-12-10T11:08:39	22.8405	-157.9772	KM1427	224.63378579083542	0.505399260245648	0.0257251952003239	6.063910442022424																	6.063910442022424	274.8517061180562
1296	2014-12-10T11:11:39	22.8472	-157.977	KM1427	223.56535115075198	0.5039646370641021	0.0255372478951802	5.961057454327457																	5.961057454327457	275.59781284122687
1297	2014-12-10T11:11:39	22.8472	-157.977	KM1427	223.56535115075198	0.5039646370641021	0.0255372478951802	5.961057454327457																	5.961057454327457	275.59781284122687
1298	2014-12-10T11:14:39	22.8527	-157.9768	KM1427	236.26913863478194	0.501962025810541	0.025276233543872997	6.248561486080527																	6.248561486080527	276.21040054363715
1299	2014-12-10T11:14:39	22.8527	-157.9768	KM1427	236.26913863478194	0.501962025810541	0.025276233543872997	6.248561486080527																	6.248561486080527	276.21040054363715
1300	2014-12-10T11:17:39	22.8605	-157.9764	KM1427	228.03431805957703	0.502247679542593	0.0253133860635282	6.035345865195719																	6.035345865195719	277.07964283860815
1301	2014-12-10T11:17:39	22.8605	-157.9764	KM1427	228.03431805957703	0.502247679542593	0.0253133860635282	6.035345865195719																	6.035345865195719	277.07964283860815
1302	2014-12-10T11:20:39	22.8658	-157.9763	KM1427	226.2730994682605	0.502390847361976	0.0253320066682212	5.990645435951008																	5.990645435951008	277.66971262348846
1303	2014-12-10T11:20:39	22.8658	-157.9763	KM1427	226.2730994682605	0.502390847361976	0.0253320066682212	5.990645435951008																	5.990645435951008	277.66971262348846
1304	2014-12-10T11:23:40	22.8713	-157.9797	KM1427	226.7819993180928	0.504537860271308	0.0256122105436891	6.107588242285519																	6.107588242285519	278.3743081934039
1305	2014-12-10T11:23:40	22.8713	-157.9797	KM1427	226.7819993180928	0.504537860271308	0.0256122105436891	6.107588242285519																	6.107588242285519	278.3743081934039
1306	2014-12-10T11:26:40	22.8723	-157.9864	KM1427	221.83973437327046	0.504537860271308	0.0256122105436891	5.967463935848511																	5.967463935848511	279.07045139636097
1307	2014-12-10T11:26:40	22.8723	-157.9864	KM1427	221.83973437327046	0.504537860271308	0.0256122105436891	5.967463935848511																	5.967463935848511	279.07045139636097
1308	2014-12-10T11:29:40	22.8687	-157.9919	KM1427	217.46598762371502	0.504250906978878	0.0255746845354458	5.8510684002823385																	5.8510684002823385	279.762417527612
1309	2014-12-10T11:29:40	22.8687	-157.9919	KM1427	217.46598762371502	0.504250906978878	0.0255746845354458	5.8510684002823385																	5.8510684002823385	279.762417527612
1310	2014-12-10T11:32:40	22.8619	-157.9938	KM1427	221.26985597341712	0.5039646370641021	0.0255372478951802	5.947370557309446																	5.947370557309446	280.54405818548116
1311	2014-12-10T11:32:40	22.8619	-157.9938	KM1427	221.26985597341712	0.5039646370641021	0.0255372478951802	5.947370557309446																	5.947370557309446	280.54405818548116
1312	2014-12-10T11:35:40	22.8546	-157.9942	KM1427	219.39502203727744	0.5039646370641021	0.0255372478951802	5.892369428411151																	5.892369428411151	281.3577081879574
1313	2014-12-10T11:35:40	22.8546	-157.9942	KM1427	219.39502203727744	0.5039646370641021	0.0255372478951802	5.892369428411151																	5.892369428411151	281.3577081879574
1314	2014-12-10T11:38:41	22.8479	-157.9946	KM1427	221.00345962851014	0.502534015181359	0.0253506272729142	5.9053378739930285																	5.9053378739930285	282.10466061467037
1315	2014-12-10T11:38:41	22.8479	-157.9946	KM1427	221.00345962851014	0.502534015181359	0.0253506272729142	5.9053378739930285																	5.9053378739930285	282.10466061467037
1316	2014-12-10T11:41:41	22.8402	-157.995	KM1427	219.65010566773537	0.502821034354673	0.0253879573837492	5.858188993579862																	5.858188993579862	282.9627839498138
1317	2014-12-10T11:41:41	22.8402	-157.995	KM1427	219.65010566773537	0.502821034354673	0.0253879573837492	5.858188993579862																	5.858188993579862	282.9627839498138
1318	2014-12-10T11:44:41	22.8335	-157.9953	KM1427	228.1864738317072	0.503108738694255	0.0254253766082571	6.069948143891923																	6.069948143891923	283.70924328234145
1319	2014-12-10T11:44:41	22.8335	-157.9953	KM1427	228.1864738317072	0.503108738694255	0.0254253766082571	6.069948143891923																	6.069948143891923	283.70924328234145
1320	2014-12-10T11:47:41	22.8263	-157.9957	KM1427	225.26824548586217	0.502247679542593	0.0253133860635282	5.969935513746218																	5.969935513746218	284.5117763709426
1321	2014-12-10T11:47:41	22.8263	-157.9957	KM1427	225.26824548586217	0.502247679542593	0.0253133860635282	5.969935513746218																	5.969935513746218	284.5117763709426
1322	2014-12-10T11:50:42	22.8194	-157.9961	KM1427	222.94025402734863	0.4991190792923921	0.0249085515628751	5.810883835816545																	5.810883835816545	285.2809600302744
1323	2014-12-10T11:50:42	22.8194	-157.9961	KM1427	222.94025402734863	0.4991190792923921	0.0249085515628751	5.810883835816545																	5.810883835816545	285.2809600302744
1324	2014-12-10T11:53:42	22.8125	-157.9965	KM1427	222.89206487142414	0.4985543788803	0.0248359035652541	5.77779054519137																	5.77779054519137	286.05014380057065
1325	2014-12-10T11:53:42	22.8125	-157.9965	KM1427	222.89206487142414	0.4985543788803	0.0248359035652541	5.77779054519137																	5.77779054519137	286.05014380057065
1326	2014-12-10T11:56:42	22.8072	-157.9967	KM1427	227.5137767519269	0.49940244093111796	0.0249450056812274	5.921463513413105																	5.921463513413105	286.64048125356817
1327	2014-12-10T11:56:42	22.8072	-157.9967	KM1427	227.5137767519269	0.49940244093111796	0.0249450056812274	5.921463513413105																	5.921463513413105	286.64048125356817
1328	2014-12-10T11:59:42	22.7988	-157.9971	KM1427	226.20235864258999	0.500252540973775	0.0250547446629866	5.950393739995778																	5.950393739995778	287.57644537769534
1329	2014-12-10T11:59:42	22.7988	-157.9971	KM1427	226.20235864258999	0.500252540973775	0.0250547446629866	5.950393739995778																	5.950393739995778	287.57644537769534
1330	2014-12-10T12:02:42	22.7932	-157.9975	KM1427	226.85421679954447	0.500252540973775	0.0250547446629866	5.948218492508																	5.948218492508	288.20117119331775
1331	2014-12-10T12:02:42	22.7932	-157.9975	KM1427	226.85421679954447	0.500252540973775	0.0250547446629866	5.948218492508																	5.948218492508	288.20117119331775
1332	2014-12-10T12:05:43	22.7866	-157.9978	KM1427	222.67805022951703	0.499686479004919	0.0249815468221014	5.825394208572099																	5.825394208572099	288.9365088693238
1333	2014-12-10T12:05:43	22.7866	-157.9978	KM1427	222.67805022951703	0.499686479004919	0.0249815468221014	5.825394208572099																	5.825394208572099	288.9365088693238
1334	2014-12-10T12:08:43	22.7795	-157.9982	KM1427	227.94142295050528	0.49686086304286897	0.0246188324249494	5.898941374971732																	5.898941374971732	289.72792574846227
1335	2014-12-10T12:08:43	22.7795	-157.9982	KM1427	227.94142295050528	0.49686086304286897	0.0246188324249494	5.898941374971732																	5.898941374971732	289.72792574846227
1336	2014-12-10T12:11:43	22.7724	-157.9987	KM1427	223.91704533922692	0.4985543788803	0.0248359035652541	5.799141823365767																	5.799141823365767	290.519941498362
1337	2014-12-10T12:11:43	22.7724	-157.9987	KM1427	223.91704533922692	0.4985543788803	0.0248359035652541	5.799141823365767																	5.799141823365767	290.519941498362
1338	2014-12-10T12:14:43	22.7651	-157.9991	KM1427	221.87736124268287	0.497142701408786	0.0246548932532264	5.747853858714992																	5.747853858714992	291.33359286122385
1339	2014-12-10T12:14:43	22.7651	-157.9991	KM1427	221.87736124268287	0.497142701408786	0.0246548932532264	5.747853858714992																	5.747853858714992	291.33359286122385
1340	2014-12-10T12:17:43	22.7594	-157.9984	KM1427	220.06747283428828	0.49629919830203795	0.0245469681998556	5.6722134414645815																	5.6722134414645815	291.9721557946613
1341	2014-12-10T12:17:43	22.7594	-157.9984	KM1427	220.06747283428828	0.49629919830203795	0.0245469681998556	5.6722134414645815																	5.6722134414645815	291.9721557946613
1342	2014-12-10T12:20:44	22.7547	-157.9972	KM1427	225.238106396848	0.497425212573452	0.0246910401651709	5.841834587128547																	5.841834587128547	292.50965174797886
1343	2014-12-10T12:20:44	22.7547	-157.9972	KM1427	225.238106396848	0.497425212573452	0.0246910401651709	5.841834587128547																	5.841834587128547	292.50965174797886
1344	2014-12-10T12:23:44	22.7507	-157.9974	KM1427	228.9247108437849	0.4991190792923921	0.0249085515628751	5.9820187242032885																	5.9820187242032885	292.9553932274398
1345	2014-12-10T12:23:44	22.7507	-157.9974	KM1427	228.9247108437849	0.4991190792923921	0.0249085515628751	5.9820187242032885																	5.9820187242032885	292.9553932274398
1346	2014-12-10T12:26:44	22.75	-158.0001	KM1427	223.46706899358585	0.498836392477817	0.0248721842598007	5.828444641087137																	5.828444641087137	293.24331060749006
1347	2014-12-10T12:26:44	22.75	-158.0001	KM1427	223.46706899358585	0.498836392477817	0.0248721842598007	5.828444641087137																	5.828444641087137	293.24331060749006
1348	2014-12-10T12:29:44	22.7497	-158.0006	KM1427	224.3998963204696	0.4985543788803	0.0248359035652541	5.848474697723873																	5.848474697723873	293.3045465603653
1349	2014-12-10T12:29:44	22.7497	-158.0006	KM1427	224.3998963204696	0.4985543788803	0.0248359035652541	5.848474697723873																	5.848474697723873	293.3045465603653
1350	2014-12-10T12:32:45	22.7493	-158.0007	KM1427	225.6613747972531	0.499686479004919	0.0249815468221014	5.921447490399021																	5.921447490399021	293.35024146487586
1351	2014-12-10T12:32:45	22.7493	-158.0007	KM1427	225.6613747972531	0.499686479004919	0.0249815468221014	5.921447490399021																	5.921447490399021	293.35024146487586
1352	2014-12-10T12:35:45	22.7493	-158.0008	KM1427	223.78739242609242	0.4985543788803	0.0248359035652541	5.842477386919107																	5.842477386919107	293.36050719121795
1353	2014-12-10T12:35:45	22.7493	-158.0008	KM1427	223.78739242609242	0.4985543788803	0.0248359035652541	5.842477386919107																	5.842477386919107	293.36050719121795
1354	2014-12-10T12:38:45	22.7492	-158.0008	KM1427	223.51177274493944	0.49940244093111796	0.0249450056812274	5.836628279181047																	5.836628279181047	293.3716389011875
1355	2014-12-10T12:38:45	22.7492	-158.0008	KM1427	223.51177274493944	0.49940244093111796	0.0249450056812274	5.836628279181047																	5.836628279181047	293.3716389011875
1356	2014-12-10T12:41:45	22.7492	-158.0006	KM1427	226.70790588647785	0.497425212573452	0.0246910401651709	5.866471788149942																	5.866471788149942	293.39217036889755
1357	2014-12-10T12:41:45	22.7492	-158.0006	KM1427	226.70790588647785	0.497425212573452	0.0246910401651709	5.866471788149942																	5.866471788149942	293.39217036889755
1358	2014-12-10T12:44:46	22.7493	-158.0005	KM1427	225.73270985960167	0.497142701408786	0.0246548932532264	5.8157315025615075																	5.8157315025615075	293.4073130298692
1359	2014-12-10T12:44:46	22.7493	-158.0005	KM1427	225.73270985960167	0.497142701408786	0.0246548932532264	5.8157315025615075																	5.8157315025615075	293.4073130298692
1360	2014-12-10T12:51:00	22.7505	-158.0005	KM1427	227.2302288583131	0.497142701408786	0.0246548932532264	5.857065402851138																	5.857065402851138	293.5408935494995
1361	2014-12-10T12:51:00	22.7505	-158.0005	KM1427	227.2302288583131	0.497142701408786	0.0246548932532264	5.857065402851138																	5.857065402851138	293.5408935494995
1362	2014-12-10T12:54:00	22.7504	-158.0004	KM1427	223.29535712595143	0.49573524433042	0.0244751905999845	5.7236536320042966																	5.7236536320042966	293.5560361493478
1363	2014-12-10T12:54:00	22.7504	-158.0004	KM1427	223.29535712595143	0.49573524433042	0.0244751905999845	5.7236536320042966																	5.7236536320042966	293.5560361493478
1364	2014-12-10T12:57:01	22.7501	-158.0002	KM1427	229.61161325875096	0.49573524433042	0.0244751905999845	5.915743884503193																	5.915743884503193	293.59523779968515
1365	2014-12-10T12:57:01	22.7501	-158.0002	KM1427	229.61161325875096	0.49573524433042	0.0244751905999845	5.915743884503193																	5.915743884503193	293.59523779968515
1366	2014-12-10T13:00:01	22.7501	-158.0001	KM1427	225.77621938234446	0.49573524433042	0.0244751905999845	5.801351045937268																	5.801351045937268	293.6055034659222
1367	2014-12-10T13:00:01	22.7501	-158.0001	KM1427	225.77621938234446	0.49573524433042	0.0244751905999845	5.801351045937268																	5.801351045937268	293.6055034659222
1368	2014-12-10T13:03:01	22.7502	-158.0001	KM1427	226.76418542269002	0.49573524433042	0.0244751905999845	5.8232850366917495																	5.8232850366917495	293.61663517589136
1369	2014-12-10T13:03:01	22.7502	-158.0001	KM1427	226.76418542269002	0.49573524433042	0.0244751905999845	5.8232850366917495																	5.8232850366917495	293.61663517589136
1370	2014-12-10T13:06:01	22.7502	-158.0001	KM1427	223.5978055804404	0.49517379765468	0.0244037454337042	5.712373241651124																	5.712373241651124	293.61663517589136
1371	2014-12-10T13:06:01	22.7502	-158.0001	KM1427	223.5978055804404	0.49517379765468	0.0244037454337042	5.712373241651124																	5.712373241651124	293.61663517589136
1372	2014-12-10T13:09:02	22.7502	-158.0001	KM1427	226.26628283768744	0.494615021958891	0.0243326401547452	5.783471611139786																	5.783471611139786	293.61663517589136
1373	2014-12-10T13:09:02	22.7502	-158.0001	KM1427	226.26628283768744	0.494615021958891	0.0243326401547452	5.783471611139786																	5.783471611139786	293.61663517589136
1374	2014-12-10T13:12:02	22.7502	-158.0001	KM1427	226.76454758099646	0.494615021958891	0.0243326401547452	5.7822563673501755																	5.7822563673501755	293.61663517589136
1375	2014-12-10T13:12:02	22.7502	-158.0001	KM1427	226.76454758099646	0.494615021958891	0.0243326401547452	5.7822563673501755																	5.7822563673501755	293.61663517589136
1376	2014-12-10T13:15:02	22.7502	-158.0001	KM1427	228.94458081631686	0.49517379765468	0.0244037454337042	5.878631337530441																	5.878631337530441	293.61663517589136
1377	2014-12-10T13:15:02	22.7502	-158.0001	KM1427	228.94458081631686	0.49517379765468	0.0244037454337042	5.878631337530441																	5.878631337530441	293.61663517589136
1378	2014-12-10T13:18:02	22.7502	-158.0001	KM1427	224.52170108942403	0.49433348864915705	0.024296978468042997	5.720133474276327																	5.720133474276327	293.61663517589136
1379	2014-12-10T13:18:02	22.7502	-158.0001	KM1427	224.52170108942403	0.49433348864915705	0.024296978468042997	5.720133474276327																	5.720133474276327	293.61663517589136
1380	2014-12-10T13:21:02	22.7502	-158.0001	KM1427	224.62756865423702	0.49573524433042	0.0244751905999845	5.759976239521898																	5.759976239521898	293.61663517589136
1381	2014-12-10T13:21:02	22.7502	-158.0001	KM1427	224.62756865423702	0.49573524433042	0.0244751905999845	5.759976239521898																	5.759976239521898	293.61663517589136
1382	2014-12-10T13:24:03	22.7502	-158.0001	KM1427	228.0142567637629	0.49517379765468	0.0244037454337042	5.833194333432143																	5.833194333432143	293.61663517589136
1383	2014-12-10T13:24:03	22.7502	-158.0001	KM1427	228.0142567637629	0.49517379765468	0.0244037454337042	5.833194333432143																	5.833194333432143	293.61663517589136
1384	2014-12-10T13:27:03	22.7501	-158.0001	KM1427	228.88664371126882	0.49573524433042	0.0244751905999845	5.870089239233535																	5.870089239233535	293.62776688586064
1385	2014-12-10T13:27:03	22.7501	-158.0001	KM1427	228.88664371126882	0.49573524433042	0.0244751905999845	5.870089239233535																	5.870089239233535	293.62776688586064
1386	2014-12-10T13:30:03	22.7501	-158.0001	KM1427	230.29583866487064	0.49517379765468	0.0244037454337042	5.878943923251895																	5.878943923251895	293.62776688586064
1387	2014-12-10T13:30:03	22.7501	-158.0001	KM1427	230.29583866487064	0.49517379765468	0.0244037454337042	5.878943923251895																	5.878943923251895	293.62776688586064
1388	2014-12-10T13:33:03	22.7501	-158.0001	KM1427	228.4729174635176	0.49517379765468	0.0244037454337042	5.840617837542249																	5.840617837542249	293.62776688586064
1389	2014-12-10T13:33:03	22.7501	-158.0001	KM1427	228.4729174635176	0.49517379765468	0.0244037454337042	5.840617837542249																	5.840617837542249	293.62776688586064
1390	2014-12-10T13:36:04	22.7501	-158.0002	KM1427	226.53194369284958	0.494615021958891	0.0243326401547452	5.794122861483504																	5.794122861483504	293.63803255209774
1391	2014-12-10T13:36:04	22.7501	-158.0002	KM1427	226.53194369284958	0.494615021958891	0.0243326401547452	5.794122861483504																	5.794122861483504	293.63803255209774
1392	2014-12-10T13:39:04	22.7501	-158.0002	KM1427	227.0233083114588	0.49433348864915705	0.024296978468042997	5.781585939589196																	5.781585939589196	293.63803255209774
1393	2014-12-10T13:39:04	22.7501	-158.0002	KM1427	227.0233083114588	0.49433348864915705	0.024296978468042997	5.781585939589196																	5.781585939589196	293.63803255209774
1394	2014-12-10T13:42:04	22.7501	-158.0002	KM1427	228.67915408658538	0.494894076729881	0.0243681504095498	5.856533455624603																	5.856533455624603	293.63803255209774
1395	2014-12-10T13:42:04	22.7501	-158.0002	KM1427	228.67915408658538	0.494894076729881	0.0243681504095498	5.856533455624603																	5.856533455624603	293.63803255209774
1396	2014-12-10T13:45:04	22.7501	-158.0002	KM1427	226.31878183578246	0.49433348864915705	0.024296978468042997	5.779564660841408																	5.779564660841408	293.63803255209774
1397	2014-12-10T13:45:04	22.7501	-158.0002	KM1427	226.31878183578246	0.49433348864915705	0.024296978468042997	5.779564660841408																	5.779564660841408	293.63803255209774
1398	2014-12-10T13:48:04	22.7501	-158.0002	KM1427	229.2160093707468	0.49517379765468	0.0244037454337042	5.8454007619669195																	5.8454007619669195	293.63803255209774
1399	2014-12-10T13:48:04	22.7501	-158.0002	KM1427	229.2160093707468	0.49517379765468	0.0244037454337042	5.8454007619669195																	5.8454007619669195	293.63803255209774
1400	2014-12-10T13:51:05	22.7501	-158.0002	KM1427	233.6331667985176	0.494894076729881	0.0243681504095498	5.968082813414863																	5.968082813414863	293.63803255209774
1401	2014-12-10T13:51:05	22.7501	-158.0002	KM1427	233.6331667985176	0.494894076729881	0.0243681504095498	5.968082813414863																	5.968082813414863	293.63803255209774
1402	2014-12-10T13:54:05	22.7501	-158.0002	KM1427	231.3424475911737	0.49433348864915705	0.024296978468042997	5.9004306983885995																	5.9004306983885995	293.63803255209774
1403	2014-12-10T13:54:05	22.7501	-158.0002	KM1427	231.3424475911737	0.49433348864915705	0.024296978468042997	5.9004306983885995																	5.9004306983885995	293.63803255209774
1404	2014-12-10T13:57:05	22.7501	-158.0002	KM1427	229.1912670291959	0.49573524433042	0.0244751905999845	5.863992402594128																	5.863992402594128	293.63803255209774
1405	2014-12-10T13:57:05	22.7501	-158.0002	KM1427	229.1912670291959	0.49573524433042	0.0244751905999845	5.863992402594128																	5.863992402594128	293.63803255209774
1406	2014-12-10T14:00:05	22.7501	-158.0002	KM1427	233.67528268705453	0.49517379765468	0.0244037454337042	5.991889208106112																	5.991889208106112	293.63803255209774
1407	2014-12-10T14:00:05	22.7501	-158.0002	KM1427	233.67528268705453	0.49517379765468	0.0244037454337042	5.991889208106112																	5.991889208106112	293.63803255209774
1408	2014-12-10T14:03:05	22.7501	-158.0001	KM1427	233.28315655854956	0.49517379765468	0.0244037454337042	5.950022173988797																	5.950022173988797	293.6482982183348
1409	2014-12-10T14:03:05	22.7501	-158.0001	KM1427	233.28315655854956	0.49517379765468	0.0244037454337042	5.950022173988797																	5.950022173988797	293.6482982183348
1410	2014-12-10T14:06:06	22.7501	-158.0	KM1427	230.3781492414431	0.494894076729881	0.0243681504095498	5.882771133886026																	5.882771133886026	293.65856388457195
1411	2014-12-10T14:06:06	22.7501	-158.0	KM1427	230.3781492414431	0.494894076729881	0.0243681504095498	5.882771133886026																	5.882771133886026	293.65856388457195
1412	2014-12-10T14:09:06	22.7501	-157.9999	KM1427	230.63377483920812	0.494615021958891	0.0243326401547452	5.877547471578184																	5.877547471578184	293.66882955080905
1413	2014-12-10T14:09:06	22.7501	-157.9999	KM1427	230.63377483920812	0.494615021958891	0.0243326401547452	5.877547471578184																	5.877547471578184	293.66882955080905
1414	2014-12-10T14:12:06	22.7501	-157.9999	KM1427	229.7545978049057	0.492094459207964	0.0240141380528336	5.8166839044148375																	5.8166839044148375	293.66882955080905
1415	2014-12-10T14:12:06	22.7501	-157.9999	KM1427	229.7545978049057	0.492094459207964	0.0240141380528336	5.8166839044148375																	5.8166839044148375	293.66882955080905
1416	2014-12-10T14:15:06	22.7501	-157.9998	KM1427	228.51624168079343	0.493211633066276	0.0241549979456046	5.790774248726528																	5.790774248726528	293.67909521704615
1417	2014-12-10T14:15:06	22.7501	-157.9998	KM1427	228.51624168079343	0.493211633066276	0.0241549979456046	5.790774248726528																	5.790774248726528	293.67909521704615
1418	2014-12-10T14:18:07	22.7501	-157.9998	KM1427	229.33841231390426	0.49293283698784596	0.0241197138916913	5.795827852195594																	5.795827852195594	293.67909521704615
1419	2014-12-10T14:18:07	22.7501	-157.9998	KM1427	229.33841231390426	0.49293283698784596	0.0241197138916913	5.795827852195594																	5.795827852195594	293.67909521704615
1420	2014-12-10T14:21:07	22.7501	-157.9998	KM1427	229.53242132873524	0.49265309213802	0.0240844525002781	5.8086727486122385																	5.8086727486122385	293.67909521704615
1421	2014-12-10T14:21:07	22.7501	-157.9998	KM1427	229.53242132873524	0.49265309213802	0.0240844525002781	5.8086727486122385																	5.8086727486122385	293.67909521704615
1422	2014-12-10T14:24:07	22.7501	-157.9998	KM1427	230.54394114121536	0.49265309213802	0.0240844525002781	5.8305644199212345																	5.8305644199212345	293.67909521704615
1423	2014-12-10T14:24:07	22.7501	-157.9998	KM1427	230.54394114121536	0.49265309213802	0.0240844525002781	5.8305644199212345																	5.8305644199212345	293.67909521704615
1424	2014-12-10T14:27:07	22.75	-157.9999	KM1427	234.79612157207333	0.494894076729881	0.0243681504095498	5.9783609317456445																	5.9783609317456445	293.6942378372705
1425	2014-12-10T14:27:07	22.75	-157.9999	KM1427	234.79612157207333	0.494894076729881	0.0243681504095498	5.9783609317456445																	5.9783609317456445	293.6942378372705
1426	2014-12-10T14:30:08	22.75	-158.0	KM1427	230.2030654196312	0.493211633066276	0.0241549979456046	5.829649122096303																	5.829649122096303	293.7045035110208
1427	2014-12-10T14:30:08	22.75	-158.0	KM1427	230.2030654196312	0.493211633066276	0.0241549979456046	5.829649122096303																	5.829649122096303	293.7045035110208
1428	2014-12-10T14:33:08	22.75	-158.0	KM1427	232.967212325372	0.49098372889429204	0.0238744524266031	5.8231766044030655																	5.8231766044030655	293.7045035110208
1429	2014-12-10T14:33:08	22.75	-158.0	KM1427	232.967212325372	0.49098372889429204	0.0238744524266031	5.8231766044030655																	5.8231766044030655	293.7045035110208
1430	2014-12-10T14:36:08	22.75	-157.9999	KM1427	236.46124075501945	0.49181614013231395	0.0239791063692992	5.966732847723273																	5.966732847723273	293.7147691847711
1431	2014-12-10T14:36:08	22.75	-157.9999	KM1427	236.46124075501945	0.49181614013231395	0.0239791063692992	5.966732847723273																	5.966732847723273	293.7147691847711
1432	2014-12-10T14:39:08	22.75	-158.0	KM1427	231.12715886179595	0.493211633066276	0.0241549979456046	5.843876539547756																	5.843876539547756	293.72503485852144
1433	2014-12-10T14:39:08	22.75	-158.0	KM1427	231.12715886179595	0.493211633066276	0.0241549979456046	5.843876539547756																	5.843876539547756	293.72503485852144
1434	2014-12-10T14:42:09	22.75	-158.0	KM1427	228.7126772523962	0.49293283698784596	0.0241197138916913	5.770654915135982																	5.770654915135982	293.72503485852144
1435	2014-12-10T14:42:09	22.75	-158.0	KM1427	228.7126772523962	0.49293283698784596	0.0241197138916913	5.770654915135982																	5.770654915135982	293.72503485852144
1436	2014-12-10T14:45:09	22.75	-158.0	KM1427	231.3128563317942	0.49181614013231395	0.0239791063692992	5.8098031929711125																	5.8098031929711125	293.72503485852144
1437	2014-12-10T14:45:09	22.75	-158.0	KM1427	231.3128563317942	0.49181614013231395	0.0239791063692992	5.8098031929711125																	5.8098031929711125	293.72503485852144
1438	2014-12-10T14:48:09	22.75	-158.0	KM1427	231.72483423701885	0.492373442681188	0.0240492533632824	5.837190624935906																	5.837190624935906	293.72503485852144
1439	2014-12-10T14:48:09	22.75	-158.0	KM1427	231.72483423701885	0.492373442681188	0.0240492533632824	5.837190624935906																	5.837190624935906	293.72503485852144
1440	2014-12-10T14:51:09	22.7501	-157.9999	KM1427	236.26005366198345	0.492373442681188	0.0240492533632824	5.966390244025615																	5.966390244025615	293.74017747874575
1441	2014-12-10T14:51:09	22.7501	-157.9999	KM1427	236.26005366198345	0.492373442681188	0.0240492533632824	5.966390244025615																	5.966390244025615	293.74017747874575
1442	2014-12-10T14:54:10	22.75	-157.9999	KM1427	231.1936327365157	0.492373442681188	0.0240492533632824	5.823540155798824																	5.823540155798824	293.75130918871497
1443	2014-12-10T14:54:10	22.75	-157.9999	KM1427	231.1936327365157	0.492373442681188	0.0240492533632824	5.823540155798824																	5.823540155798824	293.75130918871497
1444	2014-12-10T14:57:10	22.75	-157.9999	KM1427	236.80591902371208	0.491538483871978	0.0239441581135222	5.961210008824066																	5.961210008824066	293.75130918871497
1445	2014-12-10T14:57:10	22.75	-157.9999	KM1427	236.80591902371208	0.491538483871978	0.0239441581135222	5.961210008824066																	5.961210008824066	293.75130918871497
1446	2014-12-10T15:00:10	22.75	-158.0	KM1427	236.1687697370824	0.49265309213802	0.0240844525002781	5.968179845089751																	5.968179845089751	293.76157486246535
1447	2014-12-10T15:00:10	22.75	-158.0	KM1427	236.1687697370824	0.49265309213802	0.0240844525002781	5.968179845089751																	5.968179845089751	293.76157486246535
1448	2014-12-10T15:03:10	22.75	-158.0	KM1427	240.5442942783504	0.49181614013231395	0.0239791063692992	6.0438481950267695																	6.0438481950267695	293.76157486246535
1449	2014-12-10T15:03:10	22.75	-158.0	KM1427	240.5442942783504	0.49181614013231395	0.0239791063692992	6.0438481950267695																	6.0438481950267695	293.76157486246535
1450	2014-12-10T15:06:10	22.75	-157.9999	KM1427	233.425703831486	0.491538483871978	0.0239441581135222	5.863499956809857																	5.863499956809857	293.7718405362156
1451	2014-12-10T15:06:10	22.75	-157.9999	KM1427	233.425703831486	0.491538483871978	0.0239441581135222	5.863499956809857																	5.863499956809857	293.7718405362156
1452	2014-12-10T15:09:11	22.75	-157.9999	KM1427	235.22077141581025	0.492373442681188	0.0240492533632824	5.9317526375478575																	5.9317526375478575	293.7718405362156
1453	2014-12-10T15:09:11	22.75	-157.9999	KM1427	235.22077141581025	0.492373442681188	0.0240492533632824	5.9317526375478575																	5.9317526375478575	293.7718405362156
1454	2014-12-10T15:12:11	22.75	-157.9999	KM1427	234.1264320909209	0.49181614013231395	0.0239791063692992	5.881185617023723																	5.881185617023723	293.7718405362156
1455	2014-12-10T15:12:11	22.75	-157.9999	KM1427	234.1264320909209	0.49181614013231395	0.0239791063692992	5.881185617023723																	5.881185617023723	293.7718405362156
1456	2014-12-10T15:15:11	22.75	-157.9999	KM1427	239.62620840615844	0.49098372889429204	0.0238744524266031	5.998967849313152																	5.998967849313152	293.7718405362156
1457	2014-12-10T15:15:11	22.75	-157.9999	KM1427	239.62620840615844	0.49098372889429204	0.0238744524266031	5.998967849313152																	5.998967849313152	293.7718405362156
1458	2014-12-10T15:18:11	22.75	-157.9999	KM1427	239.52104377822533	0.49098372889429204	0.0238744524266031	6.001851785924188																	6.001851785924188	293.7718405362156
1459	2014-12-10T15:18:11	22.75	-157.9999	KM1427	239.52104377822533	0.49098372889429204	0.0238744524266031	6.001851785924188																	6.001851785924188	293.7718405362156
1460	2014-12-10T15:21:11	22.75	-157.9999	KM1427	235.3019818445095	0.49181614013231395	0.0239791063692992	5.910812866575428																	5.910812866575428	293.7718405362156
1461	2014-12-10T15:21:11	22.75	-157.9999	KM1427	235.3019818445095	0.49181614013231395	0.0239791063692992	5.910812866575428																	5.910812866575428	293.7718405362156
1462	2014-12-10T15:24:12	22.75	-157.9999	KM1427	237.5430628722881	0.49098372889429204	0.0238744524266031	5.9338600516086375																	5.9338600516086375	293.7718405362156
1463	2014-12-10T15:24:12	22.75	-157.9999	KM1427	237.5430628722881	0.49098372889429204	0.0238744524266031	5.9338600516086375																	5.9338600516086375	293.7718405362156
1464	2014-12-10T15:27:12	22.75	-158.0	KM1427	233.45441716923816	0.492373442681188	0.0240492533632824	5.8886984170908425																	5.8886984170908425	293.78210620996595
1465	2014-12-10T15:27:12	22.75	-158.0	KM1427	233.45441716923816	0.492373442681188	0.0240492533632824	5.8886984170908425																	5.8886984170908425	293.78210620996595
1466	2014-12-10T15:30:12	22.75	-158.0	KM1427	233.41559487715432	0.490428543968478	0.023804951967232004	5.81908314560277																	5.81908314560277	293.78210620996595
1467	2014-12-10T15:30:12	22.75	-158.0	KM1427	233.41559487715432	0.490428543968478	0.023804951967232004	5.81908314560277																	5.81908314560277	293.78210620996595
1468	2014-12-10T15:33:12	22.75	-157.9999	KM1427	234.37258093618544	0.49070580549487797	0.0238396607688489	5.860675849997765																	5.860675849997765	293.7923718837162
1469	2014-12-10T15:33:12	22.75	-157.9999	KM1427	234.37258093618544	0.49070580549487797	0.0238396607688489	5.860675849997765																	5.860675849997765	293.7923718837162
1470	2014-12-10T15:36:13	22.75	-157.9999	KM1427	235.68347243238208	0.49181614013231395	0.0239791063692992	5.91862384277692																	5.91862384277692	293.7923718837162
1471	2014-12-10T15:36:13	22.75	-157.9999	KM1427	235.68347243238208	0.49181614013231395	0.0239791063692992	5.91862384277692																	5.91862384277692	293.7923718837162
1472	2014-12-10T15:39:13	22.75	-157.9999	KM1427	237.40882948579315	0.492094459207964	0.0240141380528336	5.9815192749940405																	5.9815192749940405	293.7923718837162
1473	2014-12-10T15:39:13	22.75	-157.9999	KM1427	237.40882948579315	0.492094459207964	0.0240141380528336	5.9815192749940405																	5.9815192749940405	293.7923718837162
1474	2014-12-10T15:42:13	22.75	-157.9999	KM1427	236.0443180100003	0.49098372889429204	0.0238744524266031	5.895600932498986																	5.895600932498986	293.7923718837162
1475	2014-12-10T15:42:13	22.75	-157.9999	KM1427	236.0443180100003	0.49098372889429204	0.0238744524266031	5.895600932498986																	5.895600932498986	293.7923718837162
1476	2014-12-10T15:45:13	22.75	-157.9998	KM1427	234.3554340782689	0.49265309213802	0.0240844525002781	5.9012451380581785																	5.9012451380581785	293.8026375574666
1477	2014-12-10T15:45:13	22.75	-157.9998	KM1427	234.3554340782689	0.49265309213802	0.0240844525002781	5.9012451380581785																	5.9012451380581785	293.8026375574666
1478	2014-12-10T15:51:14	22.75	-157.9997	KM1427	239.29496562353427	0.492094459207964	0.0240141380528336	6.017133643735389																	6.017133643735389	293.81290323121686
1479	2014-12-10T15:51:14	22.75	-157.9997	KM1427	239.29496562353427	0.492094459207964	0.0240141380528336	6.017133643735389																	6.017133643735389	293.81290323121686
1480	2014-12-10T15:54:14	22.75	-157.9997	KM1427	236.48917113711	0.49098372889429204	0.0238744524266031	5.937012484769127																	5.937012484769127	293.81290323121686
1481	2014-12-10T15:54:14	22.75	-157.9997	KM1427	236.48917113711	0.49098372889429204	0.0238744524266031	5.937012484769127																	5.937012484769127	293.81290323121686
1482	2014-12-10T15:57:14	22.75	-157.9998	KM1427	241.66209466436212	0.49181614013231395	0.0239791063692992	6.0716847537751795																	6.0716847537751795	293.82316890496725
1483	2014-12-10T15:57:14	22.75	-157.9998	KM1427	241.66209466436212	0.49181614013231395	0.0239791063692992	6.0716847537751795																	6.0716847537751795	293.82316890496725
1484	2014-12-10T16:00:15	22.7502	-157.9999	KM1427	239.05176067160724	0.491538483871978	0.0239441581135222	6.001687436386723																	6.001687436386723	293.8476850990162
1485	2014-12-10T16:00:15	22.7502	-157.9999	KM1427	239.05176067160724	0.491538483871978	0.0239441581135222	6.001687436386723																	6.001687436386723	293.8476850990162
1486	2014-12-10T16:03:15	22.7502	-157.9999	KM1427	241.05398494162773	0.491538483871978	0.0239441581135222	6.036745941372143																	6.036745941372143	293.8476850990162
1487	2014-12-10T16:03:15	22.7502	-157.9999	KM1427	241.05398494162773	0.491538483871978	0.0239441581135222	6.036745941372143																	6.036745941372143	293.8476850990162
1488	2014-12-10T16:06:15	22.7502	-157.9998	KM1427	238.05203361896463	0.492373442681188	0.0240492533632824	5.977923211587813																	5.977923211587813	293.85795075773996
1489	2014-12-10T16:06:15	22.7502	-157.9998	KM1427	238.05203361896463	0.492373442681188	0.0240492533632824	5.977923211587813																	5.977923211587813	293.85795075773996
1490	2014-12-10T16:09:15	22.7502	-157.9998	KM1427	241.27065404495843	0.49181614013231395	0.0239791063692992	6.038966647798346																	6.038966647798346	293.85795075773996
1491	2014-12-10T16:09:15	22.7502	-157.9998	KM1427	241.27065404495843	0.49181614013231395	0.0239791063692992	6.038966647798346																	6.038966647798346	293.85795075773996
1492	2014-12-10T16:12:16	22.7501	-157.9998	KM1427	237.57977774224088	0.492373442681188	0.0240492533632824	5.989089008091183																	5.989089008091183	293.86908246770923
1493	2014-12-10T16:12:16	22.7501	-157.9998	KM1427	237.57977774224088	0.492373442681188	0.0240492533632824	5.989089008091183																	5.989089008091183	293.86908246770923
1494	2014-12-10T16:15:16	22.7501	-157.9999	KM1427	238.84351255981525	0.492094459207964	0.0240141380528336	5.990653648549805																	5.990653648549805	293.8793481339464
1495	2014-12-10T16:15:16	22.7501	-157.9999	KM1427	238.84351255981525	0.492094459207964	0.0240141380528336	5.990653648549805																	5.990653648549805	293.8793481339464
1496	2014-12-10T16:18:16	22.7501	-158.0	KM1427	236.9143872980356	0.48932400472731896	0.0236667803808115	5.886538523257188																	5.886538523257188	293.88961380018344
1497	2014-12-10T16:18:16	22.7501	-158.0	KM1427	236.9143872980356	0.48932400472731896	0.0236667803808115	5.886538523257188																	5.886538523257188	293.88961380018344
1498	2014-12-10T16:21:16	22.75	-158.0	KM1427	237.28753872852045	0.490151942738844	0.0237703258244311	5.895743786264522																	5.895743786264522	293.9007455101526
1499	2014-12-10T16:21:16	22.75	-158.0	KM1427	237.28753872852045	0.490151942738844	0.0237703258244311	5.895743786264522																	5.895743786264522	293.9007455101526
1500	2014-12-10T16:24:16	22.75	-158.0	KM1427	235.5311406771856	0.490428543968478	0.023804951967232004	5.8630667108425625																	5.8630667108425625	293.9007455101526
1501	2014-12-10T16:24:16	22.75	-158.0	KM1427	235.5311406771856	0.490428543968478	0.023804951967232004	5.8630667108425625																	5.8630667108425625	293.9007455101526
1502	2014-12-10T16:27:17	22.75	-158.0	KM1427	237.6489769286045	0.49181614013231395	0.0239791063692992	5.9543229926656185																	5.9543229926656185	293.9007455101526
1503	2014-12-10T16:27:17	22.75	-158.0	KM1427	237.6489769286045	0.49181614013231395	0.0239791063692992	5.9543229926656185																	5.9543229926656185	293.9007455101526
1504	2014-12-10T16:30:17	22.75	-157.9999	KM1427	236.885107898326	0.489046068473436	0.0236321764044756	5.892367452712525																	5.892367452712525	293.911011183903
1505	2014-12-10T16:30:17	22.75	-157.9999	KM1427	236.885107898326	0.489046068473436	0.0236321764044756	5.892367452712525																	5.892367452712525	293.911011183903
1506	2014-12-10T16:33:17	22.7501	-157.9998	KM1427	239.91590791771725	0.491538483871978	0.0239441581135222	6.008787231381179																	6.008787231381179	293.9261538041273
1507	2014-12-10T16:33:17	22.7501	-157.9998	KM1427	239.91590791771725	0.491538483871978	0.0239441581135222	6.008787231381179																	6.008787231381179	293.9261538041273
1508	2014-12-10T16:36:17	22.7501	-157.9998	KM1427	242.75555866638783	0.49070580549487797	0.0238396607688489	6.084587196970029																	6.084587196970029	293.9261538041273
1509	2014-12-10T16:36:17	22.7501	-157.9998	KM1427	242.75555866638783	0.49070580549487797	0.0238396607688489	6.084587196970029																	6.084587196970029	293.9261538041273
1510	2014-12-10T16:39:18	22.7501	-157.9998	KM1427	245.6220356721424	0.49181614013231395	0.0239791063692992	6.175629916516937																	6.175629916516937	293.9261538041273
1511	2014-12-10T16:39:18	22.7501	-157.9998	KM1427	245.6220356721424	0.49181614013231395	0.0239791063692992	6.175629916516937																	6.175629916516937	293.9261538041273
1512	2014-12-10T16:42:18	22.7501	-157.9998	KM1427	245.12823523322533	0.49098372889429204	0.0238744524266031	6.118815118478856																	6.118815118478856	293.9261538041273
1513	2014-12-10T16:42:18	22.7501	-157.9998	KM1427	245.12823523322533	0.49098372889429204	0.0238744524266031	6.118815118478856																	6.118815118478856	293.9261538041273
1514	2014-12-10T16:45:18	22.7501	-157.9999	KM1427	243.7919268070424	0.48932400472731896	0.0236667803808115	6.073669114821452																	6.073669114821452	293.9364194703644
1515	2014-12-10T16:45:18	22.7501	-157.9999	KM1427	243.7919268070424	0.48932400472731896	0.0236667803808115	6.073669114821452																	6.073669114821452	293.9364194703644
1516	2014-12-10T16:52:15	22.7501	-157.9998	KM1427	240.05572895602447	0.490151942738844	0.0237703258244311	5.968425862459508																	5.968425862459508	293.9466851366015
1517	2014-12-10T16:52:15	22.7501	-157.9998	KM1427	240.05572895602447	0.490151942738844	0.0237703258244311	5.968425862459508																	5.968425862459508	293.9466851366015
1518	2014-12-10T16:55:15	22.7501	-157.9998	KM1427	243.39119011742056	0.491261488848465	0.0239092930868199	6.0827662485574585																	6.0827662485574585	293.9466851366015
1519	2014-12-10T16:55:15	22.7501	-157.9998	KM1427	243.39119011742056	0.491261488848465	0.0239092930868199	6.0827662485574585																	6.0827662485574585	293.9466851366015
1520	2014-12-10T16:58:16	22.7501	-157.9998	KM1427	241.20161482960663	0.490151942738844	0.0237703258244311	5.998513499412327																	5.998513499412327	293.9466851366015
1521	2014-12-10T16:58:16	22.7501	-157.9998	KM1427	241.20161482960663	0.490151942738844	0.0237703258244311	5.998513499412327																	5.998513499412327	293.9466851366015
1522	2014-12-10T17:01:16	22.7501	-157.9997	KM1427	239.7130127198554	0.49070580549487797	0.0238396607688489	6.015675191382487																	6.015675191382487	293.9569508028386
1523	2014-12-10T17:01:16	22.7501	-157.9997	KM1427	239.7130127198554	0.49070580549487797	0.0238396607688489	6.015675191382487																	6.015675191382487	293.9569508028386
1524	2014-12-10T17:04:16	22.7501	-157.9997	KM1427	242.28290588637745	0.48932400472731896	0.0236667803808115	6.029471834790512																	6.029471834790512	293.9569508028386
1525	2014-12-10T17:04:16	22.7501	-157.9997	KM1427	242.28290588637745	0.48932400472731896	0.0236667803808115	6.029471834790512																	6.029471834790512	293.9569508028386
1526	2014-12-10T17:07:16	22.7502	-157.9996	KM1427	239.32709929456246	0.48932400472731896	0.0236667803808115	5.951999372571647																	5.951999372571647	293.97209341796946
1527	2014-12-10T17:07:16	22.7502	-157.9996	KM1427	239.32709929456246	0.48932400472731896	0.0236667803808115	5.951999372571647																	5.951999372571647	293.97209341796946
1528	2014-12-10T17:10:16	22.7503	-157.9995	KM1427	241.89482490546985	0.49098372889429204	0.0238744524266031	6.068622515694223																	6.068622515694223	293.9872360280048
1529	2014-12-10T17:10:16	22.7503	-157.9995	KM1427	241.89482490546985	0.49098372889429204	0.0238744524266031	6.068622515694223																	6.068622515694223	293.9872360280048
1530	2014-12-10T17:13:17	22.7504	-157.9995	KM1427	245.31701438534168	0.491261488848465	0.0239092930868199	6.162719564608557																	6.162719564608557	293.99836773797404
1531	2014-12-10T17:13:17	22.7504	-157.9995	KM1427	245.31701438534168	0.491261488848465	0.0239092930868199	6.162719564608557																	6.162719564608557	293.99836773797404
1532	2014-12-10T17:16:17	22.7505	-157.9996	KM1427	243.42045245482987	0.490428543968478	0.023804951967232004	6.064664653064398																	6.064664653064398	294.01351033782237
1533	2014-12-10T17:16:17	22.7505	-157.9996	KM1427	243.42045245482987	0.490428543968478	0.023804951967232004	6.064664653064398																	6.064664653064398	294.01351033782237
1534	2014-12-10T17:19:17	22.7505	-157.9996	KM1427	246.35997053355263	0.48932400472731896	0.0236667803808115	6.1178760218381																	6.1178760218381	294.01351033782237
1535	2014-12-10T17:19:17	22.7505	-157.9996	KM1427	246.35997053355263	0.48932400472731896	0.0236667803808115	6.1178760218381																	6.1178760218381	294.01351033782237
1536	2014-12-10T17:22:17	22.7504	-157.9997	KM1427	241.2772505042664	0.4884921801002271	0.0235632154830721	5.993504197504323																	5.993504197504323	294.0286529376727
1537	2014-12-10T17:22:17	22.7504	-157.9997	KM1427	241.2772505042664	0.4884921801002271	0.0235632154830721	5.993504197504323																	5.993504197504323	294.0286529376727
1538	2014-12-10T17:25:18	22.7504	-157.9997	KM1427	240.1417897961557	0.490151942738844	0.0237703258244311	5.9843194662299775																	5.9843194662299775	294.0286529376727
1539	2014-12-10T17:25:18	22.7504	-157.9997	KM1427	240.1417897961557	0.490151942738844	0.0237703258244311	5.9843194662299775																	5.9843194662299775	294.0286529376727
1540	2014-12-10T17:28:18	22.7504	-157.9996	KM1427	241.16277310230387	0.488216224832016	0.0235288581459579	5.969179469791455																	5.969179469791455	294.03891858136984
1541	2014-12-10T17:28:18	22.7504	-157.9996	KM1427	241.16277310230387	0.488216224832016	0.0235288581459579	5.969179469791455																	5.969179469791455	294.03891858136984
1542	2014-12-10T17:31:18	22.7504	-157.9997	KM1427	242.36675048606602	0.4896007148836479	0.0237013207283397	6.02798438138228																	6.02798438138228	294.04918422506717
1543	2014-12-10T17:31:18	22.7504	-157.9997	KM1427	242.36675048606602	0.4896007148836479	0.0237013207283397	6.02798438138228																	6.02798438138228	294.04918422506717
1544	2014-12-10T17:34:18	22.7504	-157.9997	KM1427	237.38732318289738	0.4896007148836479	0.0237013207283397	5.908651984290953																	5.908651984290953	294.04918422506717
1545	2014-12-10T17:34:18	22.7504	-157.9997	KM1427	237.38732318289738	0.4896007148836479	0.0237013207283397	5.908651984290953																	5.908651984290953	294.04918422506717
1546	2014-12-10T17:37:18	22.7505	-157.9997	KM1427	243.2406966488892	0.4896007148836479	0.0237013207283397	6.059969378929344																	6.059969378929344	294.0603159350364
1547	2014-12-10T17:37:18	22.7505	-157.9997	KM1427	243.2406966488892	0.4896007148836479	0.0237013207283397	6.059969378929344																	6.059969378929344	294.0603159350364
1548	2014-12-10T17:40:19	22.7505	-157.9997	KM1427	241.21579232533765	0.488768794123178	0.0235976548373148	5.998026526896019																	5.998026526896019	294.0603159350364
1549	2014-12-10T17:40:19	22.7505	-157.9997	KM1427	241.21579232533765	0.488768794123178	0.0235976548373148	5.998026526896019																	5.998026526896019	294.0603159350364
1550	2014-12-10T17:43:19	22.7505	-157.9997	KM1427	241.54339513762338	0.490844767194585	0.023857056597726	6.041312144946008																	6.041312144946008	294.0603159350364
1551	2014-12-10T17:43:19	22.7505	-157.9997	KM1427	241.54339513762338	0.490844767194585	0.023857056597726	6.041312144946008																	6.041312144946008	294.0603159350364
1552	2014-12-10T17:46:19	22.7504	-157.9997	KM1427	242.2690607929557	0.48932400472731896	0.0236667803808115	6.037396383977286																	6.037396383977286	294.07144764500555
1553	2014-12-10T17:46:19	22.7504	-157.9997	KM1427	242.2690607929557	0.48932400472731896	0.0236667803808115	6.037396383977286																	6.037396383977286	294.07144764500555
1554	2014-12-10T17:49:19	22.7503	-157.9997	KM1427	241.06250380980825	0.4896007148836479	0.0237013207283397	6.005149515027089																	6.005149515027089	294.0825793549748
1555	2014-12-10T17:49:19	22.7503	-157.9997	KM1427	241.06250380980825	0.4896007148836479	0.0237013207283397	6.005149515027089																	6.005149515027089	294.0825793549748
1556	2014-12-10T17:52:20	22.7503	-157.9997	KM1427	242.73945985850528	0.490428543968478	0.023804951967232004	6.09062380536133																	6.09062380536133	294.0825793549748
1557	2014-12-10T17:52:20	22.7503	-157.9997	KM1427	242.73945985850528	0.490428543968478	0.023804951967232004	6.09062380536133																	6.09062380536133	294.0825793549748
1558	2014-12-10T18:37:15	22.7478	-157.9997	KM1427	222.09456343270085	0.503394140861543	0.0254626418677714	5.9621384913621425																	5.9621384913621425	294.36087210420504
1559	2014-12-10T18:37:15	22.7478	-157.9997	KM1427	222.09456343270085	0.503394140861543	0.0254626418677714	5.9621384913621425																	5.9621384913621425	294.36087210420504
1560	2014-12-10T18:40:15	22.7479	-157.9997	KM1427	221.69506425431717	0.5051124330910539	0.0256874803126799	6.0088127541953025																	6.0088127541953025	294.3720038141742
1561	2014-12-10T18:40:15	22.7479	-157.9997	KM1427	221.69506425431717	0.5051124330910539	0.0256874803126799	6.0088127541953025																	6.0088127541953025	294.3720038141742
1562	2014-12-10T18:43:15	22.7479	-157.9997	KM1427	222.42498454019557	0.505974970313011	0.0258008952871472	6.0560406263511215																	6.0560406263511215	294.3720038141742
1563	2014-12-10T18:43:15	22.7479	-157.9997	KM1427	222.42498454019557	0.505974970313011	0.0258008952871472	6.0560406263511215																	6.0560406263511215	294.3720038141742
1564	2014-12-10T18:46:15	22.7479	-157.9997	KM1427	221.25030059506813	0.5039646370641021	0.0255372478951802	5.978278569755522																	5.978278569755522	294.3720038141742
1565	2014-12-10T18:46:15	22.7479	-157.9997	KM1427	221.25030059506813	0.5039646370641021	0.0255372478951802	5.978278569755522																	5.978278569755522	294.3720038141742
1566	2014-12-10T18:49:16	22.7479	-157.9997	KM1427	221.06020338192485	0.5039646370641021	0.0255372478951802	5.983199163846308																	5.983199163846308	294.3720038141742
1567	2014-12-10T18:49:16	22.7479	-157.9997	KM1427	221.06020338192485	0.5039646370641021	0.0255372478951802	5.983199163846308																	5.983199163846308	294.3720038141742
1568	2014-12-10T18:52:16	22.7479	-157.9997	KM1427	217.92361678174493	0.5062638564987221	0.0258388809166856	5.945575505352081																	5.945575505352081	294.3720038141742
1569	2014-12-10T18:52:16	22.7479	-157.9997	KM1427	217.92361678174493	0.5062638564987221	0.0258388809166856	5.945575505352081																	5.945575505352081	294.3720038141742
1570	2014-12-10T18:55:16	22.7479	-157.9997	KM1427	220.70519668744046	0.505974970313011	0.0258008952871472	6.019860933099313																	6.019860933099313	294.3720038141742
1571	2014-12-10T18:55:16	22.7479	-157.9997	KM1427	220.70519668744046	0.505974970313011	0.0258008952871472	6.019860933099313																	6.019860933099313	294.3720038141742
1572	2014-12-10T18:58:16	22.7479	-157.9998	KM1427	221.2304898081824	0.507704348807969	0.0260290282095034	6.085810046628634																	6.085810046628634	294.3822696456951
1573	2014-12-10T18:58:16	22.7479	-157.9998	KM1427	221.2304898081824	0.507704348807969	0.0260290282095034	6.085810046628634																	6.085810046628634	294.3822696456951
1574	2014-12-10T19:01:17	22.7479	-157.9999	KM1427	218.65932995976382	0.507128392798405	0.0259528813749664	6.010487994413469																	6.010487994413469	294.392535477216
1575	2014-12-10T19:01:17	22.7479	-157.9999	KM1427	218.65932995976382	0.507128392798405	0.0259528813749664	6.010487994413469																	6.010487994413469	294.392535477216
1576	2014-12-10T19:04:17	22.7479	-157.9998	KM1427	218.8664069973441	0.5082830579203721	0.0261055390302873	6.025715024654199																	6.025715024654199	294.4028013087368
1577	2014-12-10T19:04:17	22.7479	-157.9998	KM1427	218.8664069973441	0.5082830579203721	0.0261055390302873	6.025715024654199																	6.025715024654199	294.4028013087368
1578	2014-12-10T19:07:17	22.7483	-157.9996	KM1427	217.7948106050121	0.5082830579203721	0.0261055390302873	6.002803881979345																	6.002803881979345	294.45183382267106
1579	2014-12-10T19:07:17	22.7483	-157.9996	KM1427	217.7948106050121	0.5082830579203721	0.0261055390302873	6.002803881979345																	6.002803881979345	294.45183382267106
1580	2014-12-10T19:10:17	22.7516	-157.9956	KM1427	217.55606427162655	0.5062638564987221	0.0258388809166856	5.947721049296647																	5.947721049296647	295.0027948143546
1581	2014-12-10T19:10:17	22.7516	-157.9956	KM1427	217.55606427162655	0.5062638564987221	0.0258388809166856	5.947721049296647																	5.947721049296647	295.0027948143546
1582	2014-12-10T19:13:17	22.7435	-157.9909	KM1427	220.2934492104001	0.507993358405287	0.0260672380130668	6.084731884066717																	6.084731884066717	296.02544227492837
1583	2014-12-10T19:13:17	22.7435	-157.9909	KM1427	220.2934492104001	0.507993358405287	0.0260672380130668	6.084731884066717																	6.084731884066717	296.02544227492837
1584	2014-12-10T19:16:18	22.7348	-157.9875	KM1427	221.62884056730755	0.5074160274853831	0.0259909094023725	6.072984157841704																	6.072984157841704	297.0548866389824
1585	2014-12-10T19:16:18	22.7348	-157.9875	KM1427	221.62884056730755	0.5074160274853831	0.0259909094023725	6.072984157841704																	6.072984157841704	297.0548866389824
1586	2014-12-10T19:19:18	22.7258	-157.9843	KM1427	213.2091213104067	0.506841443111818	0.0259149439110938	5.825203814523518																	5.825203814523518	298.1092374409624
1587	2014-12-10T19:19:18	22.7258	-157.9843	KM1427	213.2091213104067	0.506841443111818	0.0259149439110938	5.825203814523518																	5.825203814523518	298.1092374409624
1588	2014-12-10T19:22:18	22.7157	-157.9805	KM1427	211.47699326228127	0.505686772108128	0.025763000120172002	5.734462050328555																	5.734462050328555	299.2993199071758
1589	2014-12-10T19:22:18	22.7157	-157.9805	KM1427	211.47699326228127	0.505686772108128	0.025763000120172002	5.734462050328555																	5.734462050328555	299.2993199071758
1590	2014-12-10T19:25:18	22.7079	-157.9784	KM1427	207.54994712345103	0.5051124330910539	0.0256874803126799	5.654480646189232																	5.654480646189232	300.1939701164372
1591	2014-12-10T19:25:18	22.7079	-157.9784	KM1427	207.54994712345103	0.5051124330910539	0.0256874803126799	5.654480646189232																	5.654480646189232	300.1939701164372
1592	2014-12-10T19:28:19	22.6976	-157.9767	KM1427	208.4506237299947	0.504250906978878	0.0255746845354458	5.639804884272553																	5.639804884272553	301.3537506658683
1593	2014-12-10T19:28:19	22.6976	-157.9767	KM1427	208.4506237299947	0.504250906978878	0.0255746845354458	5.639804884272553																	5.639804884272553	301.3537506658683
1594	2014-12-10T19:31:19	22.6878	-157.975	KM1427	212.68379311257576	0.5074160274853831	0.0259909094023725	5.8388157665344																	5.8388157665344	302.4585406248312
1595	2014-12-10T19:31:19	22.6878	-157.975	KM1427	212.68379311257576	0.5074160274853831	0.0259909094023725	5.8388157665344																	5.8388157665344	302.4585406248312
1596	2014-12-10T19:34:19	22.6798	-157.9737	KM1427	216.20845583604068	0.506553432307594	0.0258769572247376	5.943214665937639																	5.943214665937639	303.35903100888834
1597	2014-12-10T19:34:19	22.6798	-157.9737	KM1427	216.20845583604068	0.506553432307594	0.0258769572247376	5.943214665937639																	5.943214665937639	303.35903100888834
1598	2014-12-10T19:37:19	22.6695	-157.9721	KM1427	212.3864868953497	0.5051124330910539	0.0256874803126799	5.797351922691913																	5.797351922691913	304.5173150495611
1599	2014-12-10T19:37:19	22.6695	-157.9721	KM1427	212.3864868953497	0.5051124330910539	0.0256874803126799	5.797351922691913																	5.797351922691913	304.5173150495611
1600	2014-12-10T19:40:19	22.6598	-157.9705	KM1427	218.15954180100525	0.5051124330910539	0.0256874803126799	5.933944845745603																	5.933944845745603	305.60952743583715
1601	2014-12-10T19:40:19	22.6598	-157.9705	KM1427	218.15954180100525	0.5051124330910539	0.0256874803126799	5.933944845745603																	5.933944845745603	305.60952743583715
1602	2014-12-10T19:43:20	22.6493	-157.9688	KM1427	210.34525326317814	0.507704348807969	0.0260290282095034	5.794122021253997																	5.794122021253997	306.79133155835166
1603	2014-12-10T19:43:20	22.6493	-157.9688	KM1427	210.34525326317814	0.507704348807969	0.0260290282095034	5.794122021253997																	5.794122021253997	306.79133155835166
1604	2014-12-10T19:46:20	22.6434	-157.9732	KM1427	207.39790198386868	0.507993358405287	0.0260672380130668	5.725755598998437																	5.725755598998437	307.58862731575334
1605	2014-12-10T19:46:20	22.6434	-157.9732	KM1427	207.39790198386868	0.507993358405287	0.0260672380130668	5.725755598998437																	5.725755598998437	307.58862731575334
1606	2014-12-10T19:49:20	22.6404	-157.9843	KM1427	206.3491764393982	0.509150624296168	0.0262207605386868	5.76025910578588																	5.76025910578588	308.77690807808636
1607	2014-12-10T19:49:20	22.6404	-157.9843	KM1427	206.3491764393982	0.509150624296168	0.0262207605386868	5.76025910578588																	5.76025910578588	308.77690807808636
1608	2014-12-10T19:52:20	22.6403	-157.9943	KM1427	208.35882612112664	0.511480692835429	0.0265314427226119	5.863552287267855																	5.863552287267855	309.8043577005511
1609	2014-12-10T19:52:20	22.6403	-157.9943	KM1427	208.35882612112664	0.511480692835429	0.0265314427226119	5.863552287267855																	5.863552287267855	309.8043577005511
1610	2014-12-10T19:55:21	22.6477	-157.9986	KM1427	211.30787100409825	0.509150624296168	0.0262207605386868	5.907594322686571																	5.907594322686571	310.73908507457236
1611	2014-12-10T19:55:21	22.6477	-157.9986	KM1427	211.30787100409825	0.509150624296168	0.0262207605386868	5.907594322686571																	5.907594322686571	310.73908507457236
1612	2014-12-10T19:58:21	22.6569	-157.999	KM1427	213.08312474092492	0.512066510576159	0.026609821731649	6.052227098372872																	6.052227098372872	311.7640264541328
1613	2014-12-10T19:58:21	22.6569	-157.999	KM1427	213.08312474092492	0.512066510576159	0.026609821731649	6.052227098372872																	6.052227098372872	311.7640264541328
1614	2014-12-10T20:01:21	22.6645	-157.9996	KM1427	213.3806083249344	0.5135268339625271	0.0268060792689618	6.098232628452897																	6.098232628452897	312.6122785546099
1615	2014-12-10T20:01:21	22.6645	-157.9996	KM1427	213.3806083249344	0.5135268339625271	0.0268060792689618	6.098232628452897																	6.098232628452897	312.6122785546099
1616	2014-12-10T20:04:21	22.6738	-157.9997	KM1427	214.35932033904896	0.517644180478921	0.0273641429023819	6.235539971229072																	6.235539971229072	313.6475785385709
1617	2014-12-10T20:04:21	22.6738	-157.9997	KM1427	214.35932033904896	0.517644180478921	0.0273641429023819	6.235539971229072																	6.235539971229072	313.6475785385709
1618	2014-12-10T20:07:21	22.6834	-157.9981	KM1427	213.09574520128297	0.514993760416519	0.0270041539226248	6.127838871429025																	6.127838871429025	314.7287847234221
1619	2014-12-10T20:07:21	22.6834	-157.9981	KM1427	213.09574520128297	0.514993760416519	0.0270041539226248	6.127838871429025																	6.127838871429025	314.7287847234221
1620	2014-12-10T20:10:22	22.691	-157.9969	KM1427	213.526860422516	0.516758708789273	0.0272435724749176	6.178111669041352																	6.178111669041352	315.58372453851126
1621	2014-12-10T20:10:22	22.691	-157.9969	KM1427	213.526860422516	0.516758708789273	0.0272435724749176	6.178111669041352																	6.178111669041352	315.58372453851126
1622	2014-12-10T20:13:22	22.7002	-157.9957	KM1427	215.27135149660322	0.517644180478921	0.0273641429023819	6.26668414031974																	6.26668414031974	316.6152300674142
1623	2014-12-10T20:13:22	22.7002	-157.9957	KM1427	215.27135149660322	0.517644180478921	0.0273641429023819	6.26668414031974																	6.26668414031974	316.6152300674142
1624	2014-12-10T20:16:22	22.7101	-157.9943	KM1427	215.0860744407721	0.517939196273772	0.0274044452678989	6.268060429112418																	6.268060429112418	317.7266073277952
1625	2014-12-10T20:16:22	22.7101	-157.9943	KM1427	215.0860744407721	0.517939196273772	0.0274044452678989	6.268060429112418																	6.268060429112418	317.7266073277952
1626	2014-12-10T20:19:22	22.7176	-157.9937	KM1427	212.79157079231567	0.517054198662675	0.0272837201200335	6.166130099719028																	6.166130099719028	318.5637557738833
1627	2014-12-10T20:19:22	22.7176	-157.9937	KM1427	212.79157079231567	0.517054198662675	0.0272837201200335	6.166130099719028																	6.166130099719028	318.5637557738833
1628	2014-12-10T20:22:23	22.7272	-157.9929	KM1427	211.1975984642674	0.516463922623344	0.0272035204411929	6.098900470969057																	6.098900470969057	319.6355522273033
1629	2014-12-10T20:22:23	22.7272	-157.9929	KM1427	211.1975984642674	0.516463922623344	0.0272035204411929	6.098900470969057																	6.098900470969057	319.6355522273033
1630	2014-12-10T20:25:23	22.7371	-157.9922	KM1427	213.15756388649913	0.516463922623344	0.0272035204411929	6.131546830256236																	6.131546830256236	320.7399324868144
1631	2014-12-10T20:25:23	22.7371	-157.9922	KM1427	213.15756388649913	0.516463922623344	0.0272035204411929	6.131546830256236																	6.131546830256236	320.7399324868144
1632	2014-12-10T20:28:23	22.7468	-157.9916	KM1427	217.46346644397582	0.516463922623344	0.0272035204411929	6.292419815544963																	6.292419815544963	321.821463899225
1633	2014-12-10T20:28:23	22.7468	-157.9916	KM1427	217.46346644397582	0.516463922623344	0.0272035204411929	6.292419815544963																	6.292419815544963	321.821463899225
1634	2014-12-10T20:31:23	22.7545	-157.991	KM1427	216.0153596190767	0.5161698384890121	0.0271635637911613	6.228757929578311																	6.228757929578311	322.6808157645063
1635	2014-12-10T20:31:23	22.7545	-157.991	KM1427	216.0153596190767	0.5161698384890121	0.0271635637911613	6.228757929578311																	6.228757929578311	322.6808157645063
1636	2014-12-10T20:34:23	22.7645	-157.9902	KM1427	212.7614265564434	0.517644180478921	0.0273641429023819	6.177289273685561																	6.177289273685561	323.7970116747478
1637	2014-12-10T20:34:23	22.7645	-157.9902	KM1427	212.7614265564434	0.517644180478921	0.0273641429023819	6.177289273685561																	6.177289273685561	323.7970116747478
1638	2014-12-10T20:37:24	22.772	-157.9901	KM1427	213.75314288632742	0.518828475920903	0.0275259305375387	6.238894882500337																	6.238894882500337	324.6319530166184
1639	2014-12-10T20:37:24	22.772	-157.9901	KM1427	213.75314288632742	0.518828475920903	0.0275259305375387	6.238894882500337																	6.238894882500337	324.6319530166184
1640	2014-12-10T20:40:24	22.7757	-157.9901	KM1427	216.3823744245824	0.520315267531119	0.0277299669642781	6.347692105070684																	6.347692105070684	325.04382628547984
1641	2014-12-10T20:40:24	22.7757	-157.9901	KM1427	216.3823744245824	0.520315267531119	0.0277299669642781	6.347692105070684																	6.347692105070684	325.04382628547984
1642	2014-12-10T20:43:24	22.7789	-157.9901	KM1427	215.78264357146298	0.5218051603623239	0.0279353133739953	6.403712238423816																	6.403712238423816	325.4000410044948
1643	2014-12-10T20:43:24	22.7789	-157.9901	KM1427	215.78264357146298	0.5218051603623239	0.0279353133739953	6.403712238423816																	6.403712238423816	325.4000410044948
1644	2014-12-10T20:46:24	22.7821	-157.9901	KM1427	219.99303497030965	0.523899630511383	0.0282255050633164	6.5884839638273816																	6.5884839638273816	325.75625572350975
1645	2014-12-10T20:46:24	22.7821	-157.9901	KM1427	219.99303497030965	0.523899630511383	0.0282255050633164	6.5884839638273816																	6.5884839638273816	325.75625572350975
1646	2014-12-10T20:49:25	22.7817	-157.9904	KM1427	220.5337269257116	0.5248021729426761	0.0283510760782018	6.636552758408012																	6.636552758408012	325.81039122826246
1647	2014-12-10T20:49:25	22.7817	-157.9904	KM1427	220.5337269257116	0.5248021729426761	0.0283510760782018	6.636552758408012																	6.636552758408012	325.81039122826246
1648	2014-12-10T20:52:25	22.7818	-157.9906	KM1427	224.15998170618198	0.523899630511383	0.0282255050633164	6.733007020216367																	6.733007020216367	325.8337419281398
1649	2014-12-10T20:52:25	22.7818	-157.9906	KM1427	224.15998170618198	0.523899630511383	0.0282255050633164	6.733007020216367																	6.733007020216367	325.8337419281398
1650	2014-12-10T20:55:25	22.7819	-157.9903	KM1427	221.54013384348642	0.52359935252433	0.0281838063655469	6.657866798547768																	6.657866798547768	325.86648225598407
1651	2014-12-10T20:55:25	22.7819	-157.9903	KM1427	221.54013384348642	0.52359935252433	0.0281838063655469	6.657866798547768																	6.657866798547768	325.86648225598407
1652	2014-12-10T20:58:25	22.7853	-157.9913	KM1427	221.28931556780643	0.523299789647616	0.0281422069729918	6.6262010529726405																	6.6262010529726405	326.25862881203057
1653	2014-12-10T20:58:25	22.7853	-157.9913	KM1427	221.28931556780643	0.523299789647616	0.0281422069729918	6.6262010529726405																	6.6262010529726405	326.25862881203057
1654	2014-12-10T21:01:25	22.7889	-157.9929	KM1427	224.72552292643292	0.5248021729426761	0.0283510760782018	6.778128523050293																	6.778128523050293	326.6917078530608
1655	2014-12-10T21:01:25	22.7889	-157.9929	KM1427	224.72552292643292	0.5248021729426761	0.0283510760782018	6.778128523050293																	6.778128523050293	326.6917078530608
1656	2014-12-10T21:04:26	22.791	-157.9942	KM1427	217.88906770666281	0.520913720936521	0.0278121954736196	6.4435755099182375																	6.4435755099182375	326.9608657700353
1657	2014-12-10T21:04:26	22.791	-157.9942	KM1427	217.88906770666281	0.520913720936521	0.0278121954736196	6.4435755099182375																	6.4435755099182375	326.9608657700353
1658	2014-12-10T21:07:26	22.7912	-157.9947	KM1427	213.47372175693081	0.520315267531119	0.0277299669642781	6.2711623767974976																	6.2711623767974976	327.0168003318421
1659	2014-12-10T21:07:26	22.7912	-157.9947	KM1427	213.47372175693081	0.520315267531119	0.0277299669642781	6.2711623767974976																	6.2711623767974976	327.0168003318421
1660	2014-12-10T21:10:26	22.7923	-157.995	KM1427	211.5509474793209	0.518234916324261	0.0274448438423939	6.137648712251657																	6.137648712251657	327.14306033133613
1661	2014-12-10T21:10:26	22.7923	-157.995	KM1427	211.5509474793209	0.518234916324261	0.0274448438423939	6.137648712251657																	6.137648712251657	327.14306033133613
1662	2014-12-10T21:13:26	22.7938	-157.995	KM1427	213.47073926922798	0.517644180478921	0.0273641429023819	6.211653443843624																	6.211653443843624	327.3100359808744
1663	2014-12-10T21:13:26	22.7938	-157.995	KM1427	213.47073926922798	0.517644180478921	0.0273641429023819	6.211653443843624																	6.211653443843624	327.3100359808744
1664	2014-12-10T21:16:26	22.7947	-157.9952	KM1427	211.8378013785134	0.520315267531119	0.0277299669642781	6.209394065047202																	6.209394065047202	327.41230217911783
1665	2014-12-10T21:16:26	22.7947	-157.9952	KM1427	211.8378013785134	0.520315267531119	0.0277299669642781	6.209394065047202																	6.209394065047202	327.41230217911783
1666	2014-12-10T21:19:27	22.7945	-157.9955	KM1427	210.77741046686367	0.518828475920903	0.0275259305375387	6.1632685370776485																	6.1632685370776485	327.4502955565213
1667	2014-12-10T21:19:27	22.7945	-157.9955	KM1427	210.77741046686367	0.518828475920903	0.0275259305375387	6.1632685370776485																	6.1632685370776485	327.4502955565213
1668	2014-12-10T21:22:27	22.7945	-157.9956	KM1427	210.18644229460048	0.520315267531119	0.0277299669642781	6.170427661158098																	6.170427661158098	327.46055788379573
1669	2014-12-10T21:22:27	22.7945	-157.9956	KM1427	210.18644229460048	0.520315267531119	0.0277299669642781	6.170427661158098																	6.170427661158098	327.46055788379573
1670	2014-12-10T21:25:27	22.7943	-157.9954	KM1427	209.33287069033096	0.5218051603623239	0.0279353133739953	6.223116252833222																	6.223116252833222	327.49083860257304
1671	2014-12-10T21:25:27	22.7943	-157.9954	KM1427	209.33287069033096	0.5218051603623239	0.0279353133739953	6.223116252833222																	6.223116252833222	327.49083860257304
1672	2014-12-10T21:28:27	22.7942	-157.9952	KM1427	212.31754830598973	0.523299789647616	0.0281422069729918	6.331732571614992																	6.331732571614992	327.51418764872
1673	2014-12-10T21:28:27	22.7942	-157.9952	KM1427	212.31754830598973	0.523299789647616	0.0281422069729918	6.331732571614992																	6.331732571614992	327.51418764872
1674	2014-12-10T21:31:28	22.7942	-157.995	KM1427	214.0914226712825	0.525102825126289	0.0283930556397252	6.434167080763878																	6.434167080763878	327.53471234843124
1675	2014-12-10T21:31:28	22.7942	-157.995	KM1427	214.0914226712825	0.525102825126289	0.0283930556397252	6.434167080763878																	6.434167080763878	327.53471234843124
1676	2014-12-10T21:34:28	22.7941	-157.995	KM1427	214.51757170686986	0.52359935252433	0.0281838063655469	6.394211587274966																	6.394211587274966	327.5458440584005
1677	2014-12-10T21:34:28	22.7941	-157.995	KM1427	214.51757170686986	0.52359935252433	0.0281838063655469	6.394211587274966																	6.394211587274966	327.5458440584005
1678	2014-12-10T21:37:28	22.7941	-157.9951	KM1427	208.75694328786065	0.524200625315871	0.0282673033033595	6.246140713762407																	6.246140713762407	327.5561064157831
1679	2014-12-10T21:37:28	22.7941	-157.9951	KM1427	208.75694328786065	0.524200625315871	0.0282673033033595	6.246140713762407																	6.246140713762407	327.5561064157831
1680	2014-12-10T21:40:28	22.7942	-157.9951	KM1427	208.24216214608668	0.522403005667052	0.0280178825946702	6.209182543657862																	6.209182543657862	327.5672381257524
1681	2014-12-10T21:40:28	22.7942	-157.9951	KM1427	208.24216214608668	0.522403005667052	0.0280178825946702	6.209182543657862																	6.209182543657862	327.5672381257524
1682	2014-12-10T21:43:28	22.7941	-157.995	KM1427	207.10884680974056	0.523299789647616	0.0281422069729918	6.189077019183454																	6.189077019183454	327.58237849789583
1683	2014-12-10T21:43:28	22.7941	-157.995	KM1427	207.10884680974056	0.523299789647616	0.0281422069729918	6.189077019183454																	6.189077019183454	327.58237849789583
1684	2014-12-10T21:46:29	22.7941	-157.995	KM1427	208.56676918008245	0.5257062843389461	0.0284773156402354	6.315920913050598																	6.315920913050598	327.58237849789583
1685	2014-12-10T21:46:29	22.7941	-157.995	KM1427	208.56676918008245	0.5257062843389461	0.0284773156402354	6.315920913050598																	6.315920913050598	327.58237849789583
1686	2014-12-10T21:53:28	22.7941	-157.9951	KM1427	211.1065669664949	0.525102825126289	0.0283930556397252	6.3785363590945625																	6.3785363590945625	327.5926408552785
1687	2014-12-10T21:53:28	22.7941	-157.9951	KM1427	211.1065669664949	0.525102825126289	0.0283930556397252	6.3785363590945625																	6.3785363590945625	327.5926408552785
1688	2014-12-10T21:56:29	22.7941	-157.9952	KM1427	217.35703892007197	0.524200625315871	0.0282673033033595	6.546835081779442																	6.546835081779442	327.60290321266115
1689	2014-12-10T21:56:29	22.7941	-157.9952	KM1427	217.35703892007197	0.524200625315871	0.0282673033033595	6.546835081779442																	6.546835081779442	327.60290321266115
1690	2014-12-10T21:59:29	22.7941	-157.9953	KM1427	213.8668299781797	0.5248021729426761	0.0283510760782018	6.434126641100013																	6.434126641100013	327.6131655700409
1691	2014-12-10T21:59:29	22.7941	-157.9953	KM1427	213.8668299781797	0.5248021729426761	0.0283510760782018	6.434126641100013																	6.434126641100013	327.6131655700409
1692	2014-12-10T22:02:29	22.7941	-157.9952	KM1427	211.34592284050086	0.526612774944392	0.0286041190226881	6.427862595459907																	6.427862595459907	327.6234279274206
1693	2014-12-10T22:02:29	22.7941	-157.9952	KM1427	211.34592284050086	0.526612774944392	0.0286041190226881	6.427862595459907																	6.427862595459907	327.6234279274206
1694	2014-12-10T22:05:29	22.794	-157.9951	KM1427	208.6360548322824	0.526612774944392	0.0286041190226881	6.326865415743506																	6.326865415743506	327.63856830466597
1695	2014-12-10T22:05:29	22.794	-157.9951	KM1427	208.6360548322824	0.526612774944392	0.0286041190226881	6.326865415743506																	6.326865415743506	327.63856830466597
1696	2014-12-10T22:08:29	22.794	-157.9949	KM1427	203.33593192709662	0.527517627410399	0.0287311542490371	6.2085796736814105																	6.2085796736814105	327.6590930344853
1697	2014-12-10T22:08:29	22.794	-157.9949	KM1427	203.33593192709662	0.527517627410399	0.0287311542490371	6.2085796736814105																	6.2085796736814105	327.6590930344853
1698	2014-12-10T22:11:30	22.794	-157.9949	KM1427	203.7410174725493	0.527517627410399	0.0287311542490371	6.2289146213695465																	6.2289146213695465	327.6590930344853
1699	2014-12-10T22:11:30	22.794	-157.9949	KM1427	203.7410174725493	0.527517627410399	0.0287311542490371	6.2289146213695465																	6.2289146213695465	327.6590930344853
1700	2014-12-10T22:14:30	22.7941	-157.995	KM1427	211.13095018536447	0.5376087939833689	0.0301705962241069	6.728760785083478																	6.728760785083478	327.6742334117306
1701	2014-12-10T22:14:30	22.7941	-157.995	KM1427	211.13095018536447	0.5376087939833689	0.0301705962241069	6.728760785083478																	6.728760785083478	327.6742334117306
1702	2014-12-10T22:17:30	22.7941	-157.9952	KM1427	218.5353412570184	0.5351438047495211	0.0298149983902031	6.879590268403822																	6.879590268403822	327.694758126496
1703	2014-12-10T22:17:30	22.7941	-157.9952	KM1427	218.5353412570184	0.5351438047495211	0.0298149983902031	6.879590268403822																	6.879590268403822	327.694758126496
1704	2014-12-10T22:20:30	22.7941	-157.9953	KM1427	211.03911425327	0.5342191204167	0.0296823137313143	6.643258337355023																	6.643258337355023	327.70502048387567
1705	2014-12-10T22:20:30	22.7941	-157.9953	KM1427	211.03911425327	0.5342191204167	0.0296823137313143	6.643258337355023																	6.643258337355023	327.70502048387567
1706	2014-12-10T22:23:31	22.7941	-157.9954	KM1427	208.94654854607376	0.5336061498804621	0.0295943761037153	6.553019275201987																	6.553019275201987	327.7152828412584
1707	2014-12-10T22:23:31	22.7941	-157.9954	KM1427	208.94654854607376	0.5336061498804621	0.0295943761037153	6.553019275201987																	6.553019275201987	327.7152828412584
1708	2014-12-10T22:26:31	22.7941	-157.9952	KM1427	209.1155818489228	0.533912359225985	0.0296382960027708	6.562692997381649																	6.562692997381649	327.7358075560208
1709	2014-12-10T22:26:31	22.7941	-157.9952	KM1427	209.1155818489228	0.533912359225985	0.0296382960027708	6.562692997381649																	6.562692997381649	327.7358075560208
1710	2014-12-10T22:29:31	22.794	-157.9951	KM1427	209.6456612871316	0.5351438047495211	0.0298149983902031	6.621747161910419																	6.621747161910419	327.75094793326616
1711	2014-12-10T22:29:31	22.794	-157.9951	KM1427	209.6456612871316	0.5351438047495211	0.0298149983902031	6.621747161910419																	6.621747161910419	327.75094793326616
1712	2014-12-10T22:32:31	22.794	-157.995	KM1427	209.0972181789827	0.5348348414282651	0.0297706646738904	6.636736455088375																	6.636736455088375	327.7612102981758
1713	2014-12-10T22:32:31	22.794	-157.995	KM1427	209.0972181789827	0.5348348414282651	0.0297706646738904	6.636736455088375																	6.636736455088375	327.7612102981758
1714	2014-12-10T22:35:31	22.794	-157.995	KM1427	213.5892104462819	0.5376087939833689	0.0301705962241069	6.829250735842823																	6.829250735842823	327.7612102981758
1715	2014-12-10T22:35:31	22.794	-157.995	KM1427	213.5892104462819	0.5376087939833689	0.0301705962241069	6.829250735842823																	6.829250735842823	327.7612102981758
1716	2014-12-10T22:38:32	22.794	-157.9951	KM1427	203.98045062937507	0.538848203315782	0.0303503928418045	6.582996558870947																	6.582996558870947	327.77147266308543
1717	2014-12-10T22:38:32	22.794	-157.9951	KM1427	203.98045062937507	0.538848203315782	0.0303503928418045	6.582996558870947																	6.582996558870947	327.77147266308543
1718	2014-12-10T22:41:32	22.7941	-157.9954	KM1427	206.06053256173718	0.5404037370570071	0.0305770133566999	6.659265161970952																	6.659265161970952	327.80421040084025
1719	2014-12-10T22:41:32	22.7941	-157.9954	KM1427	206.06053256173718	0.5404037370570071	0.0305770133566999	6.659265161970952																	6.659265161970952	327.80421040084025
1720	2014-12-10T22:44:32	22.7941	-157.9955	KM1427	208.60591667967674	0.540091730940386	0.0305315037275355	6.772524190346331																	6.772524190346331	327.8144727582229
1721	2014-12-10T22:44:32	22.7941	-157.9955	KM1427	208.60591667967674	0.540091730940386	0.0305315037275355	6.772524190346331																	6.772524190346331	327.8144727582229
1722	2014-12-10T22:47:32	22.794	-157.9954	KM1427	209.7732307874336	0.5425877988449099	0.0308968037705542	6.8532762986593125																	6.8532762986593125	327.82961313546826
1723	2014-12-10T22:47:32	22.794	-157.9954	KM1427	209.7732307874336	0.5425877988449099	0.0308968037705542	6.8532762986593125																	6.8532762986593125	327.82961313546826
1724	2014-12-10T22:50:32	22.794	-157.9952	KM1427	213.1497581230141	0.5454134177226779	0.0313136896653439	7.0744838504728165																	7.0744838504728165	327.85013786528464
1725	2014-12-10T22:50:32	22.794	-157.9952	KM1427	213.1497581230141	0.5454134177226779	0.0313136896653439	7.0744838504728165																	7.0744838504728165	327.85013786528464
1726	2014-12-10T22:53:33	22.7939	-157.995	KM1427	212.95069580898559	0.545098817177426	0.0312670435908974	7.071597193601332																	7.071597193601332	327.8734869511334
1727	2014-12-10T22:53:33	22.7939	-157.995	KM1427	212.95069580898559	0.545098817177426	0.0312670435908974	7.071597193601332																	7.071597193601332	327.8734869511334
1728	2014-12-10T22:56:33	22.7939	-157.995	KM1427	212.66236182305423	0.546679347932512	0.0315013901499848	7.086407087357918																	7.086407087357918	327.8734869511334
1729	2014-12-10T22:56:33	22.7939	-157.995	KM1427	212.66236182305423	0.546679347932512	0.0315013901499848	7.086407087357918																	7.086407087357918	327.8734869511334
1730	2014-12-10T22:59:33	22.7939	-157.995	KM1427	210.46509506253759	0.54920751782497	0.0318787841154082	7.089495923942279																	7.089495923942279	327.8734869511334
1731	2014-12-10T22:59:33	22.7939	-157.995	KM1427	210.46509506253759	0.54920751782497	0.0318787841154082	7.089495923942279																	7.089495923942279	327.8734869511334
1732	2014-12-10T23:02:33	22.7939	-157.9951	KM1427	210.86222389012852	0.550481679192073	0.0320697793662887	7.142471447674764																	7.142471447674764	327.88374932357004
1733	2014-12-10T23:02:33	22.7939	-157.9951	KM1427	210.86222389012852	0.550481679192073	0.0320697793662887	7.142471447674764																	7.142471447674764	327.88374932357004
1734	2014-12-10T23:05:33	22.7939	-157.9951	KM1427	211.1466383165744	0.54920751782497	0.0318787841154082	7.15323987526512																	7.15323987526512	327.88374932357004
1735	2014-12-10T23:05:33	22.7939	-157.9951	KM1427	211.1466383165744	0.54920751782497	0.0318787841154082	7.15323987526512																	7.15323987526512	327.88374932357004
1736	2014-12-10T23:08:34	22.7939	-157.9952	KM1427	212.86893735946543	0.551437702318905	0.0322138649384951	7.2535006785185																	7.2535006785185	327.8940116960066
1737	2014-12-10T23:08:34	22.7939	-157.9952	KM1427	212.86893735946543	0.551437702318905	0.0322138649384951	7.2535006785185																	7.2535006785185	327.8940116960066
1738	2014-12-10T23:11:34	22.7939	-157.9951	KM1427	213.99175964292093	0.553037923937339	0.0324555780558592	7.333535101832994																	7.333535101832994	327.90427406844316
1739	2014-12-10T23:11:34	22.7939	-157.9951	KM1427	213.99175964292093	0.553037923937339	0.0324555780558592	7.333535101832994																	7.333535101832994	327.90427406844316
1740	2014-12-10T23:14:34	22.7939	-157.9951	KM1427	214.54586194665168	0.5539997547744151	0.0326013399447822	7.39397711864413																	7.39397711864413	327.90427406844316
1741	2014-12-10T23:14:34	22.7939	-157.9951	KM1427	214.54586194665168	0.5539997547744151	0.0326013399447822	7.39397711864413																	7.39397711864413	327.90427406844316
1742	2014-12-10T23:17:34	22.7939	-157.9952	KM1427	215.2172037183681	0.5539997547744151	0.0326013399447822	7.418446531341092																	7.418446531341092	327.91453644087983
1743	2014-12-10T23:17:34	22.7939	-157.9952	KM1427	215.2172037183681	0.5539997547744151	0.0326013399447822	7.418446531341092																	7.418446531341092	327.91453644087983
1744	2014-12-10T23:20:35	22.794	-157.9954	KM1427	213.43630850562963	0.5536783797501371	0.0325526367541735	7.370158501856687																	7.370158501856687	327.93788552672595
1745	2014-12-10T23:20:35	22.794	-157.9954	KM1427	213.43630850562963	0.5536783797501371	0.0325526367541735	7.370158501856687																	7.370158501856687	327.93788552672595
1746	2014-12-10T23:23:35	22.7939	-157.9953	KM1427	220.1748021235266	0.55850706186846	0.0332900833442129	7.751256336397206																	7.751256336397206	327.95302590907323
1747	2014-12-10T23:23:35	22.7939	-157.9953	KM1427	220.1748021235266	0.55850706186846	0.0332900833442129	7.751256336397206																	7.751256336397206	327.95302590907323
1748	2014-12-10T23:26:35	22.7939	-157.9951	KM1427	217.80937932208712	0.557217091134208	0.0330921492201484	7.596319306509214																	7.596319306509214	327.9735506539435
1749	2014-12-10T23:26:35	22.7939	-157.9951	KM1427	217.80937932208712	0.557217091134208	0.0330921492201484	7.596319306509214																	7.596319306509214	327.9735506539435
1750	2014-12-10T23:29:35	22.7939	-157.9952	KM1427	220.45256721508903	0.559803452811694	0.0334897874627404	7.777661716887666																	7.777661716887666	327.9838130263801
1751	2014-12-10T23:29:35	22.7939	-157.9952	KM1427	220.45256721508903	0.559803452811694	0.0334897874627404	7.777661716887666																	7.777661716887666	327.9838130263801
1752	2014-12-10T23:32:36	22.7939	-157.9952	KM1427	216.8457817289669	0.5591537118280849	0.0333896973232034	7.654283919161																	7.654283919161	327.9838130263801
1753	2014-12-10T23:32:36	22.7939	-157.9952	KM1427	216.8457817289669	0.5591537118280849	0.0333896973232034	7.654283919161																	7.654283919161	327.9838130263801
1754	2014-12-10T23:35:36	22.7939	-157.9952	KM1427	217.303616116052	0.5614331122327171	0.0337419712546247	7.751735665347778																	7.751735665347778	327.9838130263801
1755	2014-12-10T23:35:36	22.7939	-157.9952	KM1427	217.303616116052	0.5614331122327171	0.0337419712546247	7.751735665347778																	7.751735665347778	327.9838130263801
1756	2014-12-10T23:38:36	22.7939	-157.9953	KM1427	215.26917978615447	0.5614331122327171	0.0337419712546247	7.6714347070984115																	7.6714347070984115	327.99407539881383
1757	2014-12-10T23:38:36	22.7939	-157.9953	KM1427	215.26917978615447	0.5614331122327171	0.0337419712546247	7.6714347070984115																	7.6714347070984115	327.99407539881383
1758	2014-12-10T23:41:36	22.794	-157.9954	KM1427	216.22698637349538	0.5633973302356861	0.0340473774970691	7.7697482589911075																	7.7697482589911075	328.00921578116106
1759	2014-12-10T23:41:36	22.794	-157.9954	KM1427	216.22698637349538	0.5633973302356861	0.0340473774970691	7.7697482589911075																	7.7697482589911075	328.00921578116106
1760	2014-12-10T23:44:36	22.794	-157.9955	KM1427	215.42275912749082	0.566018842946496	0.0344574809972288	7.815656356682084																	7.815656356682084	328.0194781460707
1761	2014-12-10T23:44:36	22.794	-157.9955	KM1427	215.42275912749082	0.566018842946496	0.0344574809972288	7.815656356682084																	7.815656356682084	328.0194781460707
1762	2014-12-10T23:47:37	22.794	-157.9957	KM1427	214.90408011559762	0.565361407664394	0.0343544473205787	7.774381970654894																	7.774381970654894	328.04000287589
1763	2014-12-10T23:47:37	22.794	-157.9957	KM1427	214.90408011559762	0.565361407664394	0.0343544473205787	7.774381970654894																	7.774381970654894	328.04000287589
1764	2014-12-10T23:50:37	22.794	-157.9958	KM1427	218.21135578874254	0.5666764249176539	0.0345610165070736	7.939036995098717																	7.939036995098717	328.05026524079966
1765	2014-12-10T23:50:37	22.794	-157.9958	KM1427	218.21135578874254	0.5666764249176539	0.0345610165070736	7.939036995098717																	7.939036995098717	328.05026524079966
1766	2014-12-10T23:53:37	22.794	-157.9957	KM1427	223.16801069751202	0.566018842946496	0.0344574809972288	8.081736894617794																	8.081736894617794	328.06052760570924
1767	2014-12-10T23:53:37	22.794	-157.9957	KM1427	223.16801069751202	0.566018842946496	0.0344574809972288	8.081736894617794																	8.081736894617794	328.06052760570924
1768	2014-12-10T23:56:37	22.7941	-157.9957	KM1427	220.76361840449212	0.5686640160633659	0.0348746371284933	8.102762993474059																	8.102762993474059	328.07165931567846
1769	2014-12-10T23:56:37	22.7941	-157.9957	KM1427	220.76361840449212	0.5686640160633659	0.0348746371284933	8.102762993474059																	8.102762993474059	328.07165931567846
1770	2014-12-11T00:00:02	22.794	-157.9957	KM1427	220.94455493356148	0.5689970087056371	0.0349273538536395	8.109395747727529																	8.109395747727529	328.0827910256477
1771	2014-12-11T00:00:02	22.794	-157.9957	KM1427	220.94455493356148	0.5689970087056371	0.0349273538536395	8.109395747727529																	8.109395747727529	328.0827910256477
1772	2014-12-11T00:03:02	22.794	-157.9956	KM1427	221.21309432037987	0.5703275861961321	0.0351384143226242	8.155651782811763																	8.155651782811763	328.0930533905573
1773	2014-12-11T00:03:02	22.794	-157.9956	KM1427	221.21309432037987	0.5703275861961321	0.0351384143226242	8.155651782811763																	8.155651782811763	328.0930533905573
1774	2014-12-11T00:06:02	22.794	-157.9957	KM1427	220.15347893977088	0.571987251045428	0.0354027439115411	8.173802551634978																	8.173802551634978	328.1033157554669
1775	2014-12-11T00:06:02	22.794	-157.9957	KM1427	220.15347893977088	0.571987251045428	0.0354027439115411	8.173802551634978																	8.173802551634978	328.1033157554669
1776	2014-12-11T00:09:02	22.794	-157.9958	KM1427	219.2688822676942	0.573993935879456	0.0357240837195932	8.226742535622643																	8.226742535622643	328.11357812037664
1777	2014-12-11T00:09:02	22.794	-157.9958	KM1427	219.2688822676942	0.573993935879456	0.0357240837195932	8.226742535622643																	8.226742535622643	328.11357812037664
1778	2014-12-11T00:12:03	22.794	-157.9958	KM1427	223.46082265039607	0.573323676375228	0.0356166389245756	8.327109069119974																	8.327109069119974	328.11357812037664
1779	2014-12-11T00:12:03	22.794	-157.9958	KM1427	223.46082265039607	0.573323676375228	0.0356166389245756	8.327109069119974																	8.327109069119974	328.11357812037664
1780	2014-12-11T00:15:03	22.794	-157.9957	KM1427	219.58154420977291	0.573993935879456	0.0357240837195932	8.20922923120519																	8.20922923120519	328.12384048528617
1781	2014-12-11T00:15:03	22.794	-157.9957	KM1427	219.58154420977291	0.573993935879456	0.0357240837195932	8.20922923120519																	8.20922923120519	328.12384048528617
1782	2014-12-11T00:18:03	22.7939	-157.9956	KM1427	217.44333886680215	0.572988374162816	0.0355629737706048	8.149442155087952																	8.149442155087952	328.1389808676335
1783	2014-12-11T00:18:03	22.7939	-157.9956	KM1427	217.44333886680215	0.572988374162816	0.0355629737706048	8.149442155087952																	8.149442155087952	328.1389808676335
1784	2014-12-11T00:24:03	22.7939	-157.9956	KM1427	215.9362697647316	0.575666857377892	0.0359932987663914	8.133053880633804																	8.133053880633804	328.1389808676335
1785	2014-12-11T00:24:03	22.7939	-157.9956	KM1427	215.9362697647316	0.575666857377892	0.0359932987663914	8.133053880633804																	8.133053880633804	328.1389808676335
1786	2014-12-11T00:27:04	22.7939	-157.9956	KM1427	216.68073464649345	0.575666857377892	0.0359932987663914	8.18411802048788																	8.18411802048788	328.1389808676335
1787	2014-12-11T00:27:04	22.7939	-157.9956	KM1427	216.68073464649345	0.575666857377892	0.0359932987663914	8.18411802048788																	8.18411802048788	328.1389808676335
1788	2014-12-11T00:30:04	22.7939	-157.9957	KM1427	216.80815006062724	0.5773540130704949	0.0362661914288565	8.226298345852095																	8.226298345852095	328.1492432400701
1789	2014-12-11T00:30:04	22.7939	-157.9957	KM1427	216.80815006062724	0.5773540130704949	0.0362661914288565	8.226298345852095																	8.226298345852095	328.1492432400701
1790	2014-12-11T00:33:04	22.7939	-157.9958	KM1427	215.76754036725345	0.577015054810904	0.0362113458589793	8.173494023239018																	8.173494023239018	328.15950561250673
1791	2014-12-11T00:33:04	22.7939	-157.9958	KM1427	215.76754036725345	0.577015054810904	0.0362113458589793	8.173494023239018																	8.173494023239018	328.15950561250673
1792	2014-12-11T00:36:04	22.7939	-157.9957	KM1427	221.3136158250041	0.576339558050885	0.0361020462514165	8.38514639648815																	8.38514639648815	328.1697679849433
1793	2014-12-11T00:36:04	22.7939	-157.9957	KM1427	221.3136158250041	0.576339558050885	0.0361020462514165	8.38514639648815																	8.38514639648815	328.1697679849433
1794	2014-12-11T00:39:05	22.7939	-157.9958	KM1427	217.70264239137242	0.577015054810904	0.0362113458589793	8.272892264570103																	8.272892264570103	328.18003035737996
1795	2014-12-11T00:39:05	22.7939	-157.9958	KM1427	217.70264239137242	0.577015054810904	0.0362113458589793	8.272892264570103																	8.272892264570103	328.18003035737996
1796	2014-12-11T00:42:05	22.7939	-157.9958	KM1427	220.0986070438443	0.577015054810904	0.0362113458589793	8.351697965897287																	8.351697965897287	328.18003035737996
1797	2014-12-11T00:42:05	22.7939	-157.9958	KM1427	220.0986070438443	0.577015054810904	0.0362113458589793	8.351697965897287																	8.351697965897287	328.18003035737996
1798	2014-12-11T00:45:05	22.7939	-157.9958	KM1427	221.99970147202862	0.5746607121538809	0.0358313847531987	8.390851660806424																	8.390851660806424	328.18003035737996
1799	2014-12-11T00:45:05	22.7939	-157.9958	KM1427	221.99970147202862	0.5746607121538809	0.0358313847531987	8.390851660806424																	8.390851660806424	328.18003035737996
1800	2014-12-11T00:48:05	22.7939	-157.9958	KM1427	219.85616169960232	0.577015054810904	0.0362113458589793	8.367735213977424																	8.367735213977424	328.18003035737996
1801	2014-12-11T00:48:05	22.7939	-157.9958	KM1427	219.85616169960232	0.577015054810904	0.0362113458589793	8.367735213977424																	8.367735213977424	328.18003035737996
1802	2014-12-11T00:51:05	22.7939	-157.9958	KM1427	233.7369585941339	0.580068928517525	0.0367077698022362	8.953974463245062																	8.953974463245062	328.18003035737996
1803	2014-12-11T00:51:05	22.7939	-157.9958	KM1427	233.7369585941339	0.580068928517525	0.0367077698022362	8.953974463245062																	8.953974463245062	328.18003035737996
1804	2014-12-11T00:54:06	22.7939	-157.9958	KM1427	221.35993738732108	0.578709472108181	0.0364863379850547	8.471184457836188																	8.471184457836188	328.18003035737996
1805	2014-12-11T00:54:06	22.7939	-157.9958	KM1427	221.35993738732108	0.578709472108181	0.0364863379850547	8.471184457836188																	8.471184457836188	328.18003035737996
1806	2014-12-11T00:57:06	22.7939	-157.9959	KM1427	216.57036287780124	0.580068928517525	0.0367077698022362	8.356273883333845																	8.356273883333845	328.19029272981663
1807	2014-12-11T00:57:06	22.7939	-157.9959	KM1427	216.57036287780124	0.580068928517525	0.0367077698022362	8.356273883333845																	8.356273883333845	328.19029272981663
1808	2014-12-11T01:00:06	22.7939	-157.9959	KM1427	220.92024355861872	0.580068928517525	0.0367077698022362	8.504289797425661																	8.504289797425661	328.19029272981663
1809	2014-12-11T01:00:06	22.7939	-157.9959	KM1427	220.92024355861872	0.580068928517525	0.0367077698022362	8.504289797425661																	8.504289797425661	328.19029272981663
1810	2014-12-11T01:03:06	22.7939	-157.9959	KM1427	222.66111140001686	0.581763115872032	0.03698490971232799	8.598214750688442																	8.598214750688442	328.19029272981663
1811	2014-12-11T01:03:06	22.7939	-157.9959	KM1427	222.66111140001686	0.581763115872032	0.03698490971232799	8.598214750688442																	8.598214750688442	328.19029272981663
1812	2014-12-11T01:06:07	22.7939	-157.996	KM1427	225.2745744274175	0.580744180723603	0.0368182294483811	8.637570341498547																	8.637570341498547	328.2005551022532
1813	2014-12-11T01:06:07	22.7939	-157.996	KM1427	225.2745744274175	0.580744180723603	0.0368182294483811	8.637570341498547																	8.637570341498547	328.2005551022532
1814	2014-12-11T01:09:07	22.7939	-157.9959	KM1427	228.39070374950043	0.5804061521139471	0.0367629337821495	8.788743279317263																	8.788743279317263	328.2108174746898
1815	2014-12-11T01:09:07	22.7939	-157.9959	KM1427	228.39070374950043	0.5804061521139471	0.0367629337821495	8.788743279317263																	8.788743279317263	328.2108174746898
1816	2014-12-11T01:12:07	22.7939	-157.9959	KM1427	219.1630832831546	0.581083016268204	0.0368736571152897	8.48939265894182																	8.48939265894182	328.2108174746898
1817	2014-12-11T01:12:07	22.7939	-157.9959	KM1427	219.1630832831546	0.581083016268204	0.0368736571152897	8.48939265894182																	8.48939265894182	328.2108174746898
1818	2014-12-11T01:15:07	22.7939	-157.9959	KM1427	220.75166550149967	0.582103445051809	0.0370408713235996	8.530525282712354																	8.530525282712354	328.2108174746898
1819	2014-12-11T01:15:07	22.7939	-157.9959	KM1427	220.75166550149967	0.582103445051809	0.0370408713235996	8.530525282712354																	8.530525282712354	328.2108174746898
1820	2014-12-11T01:18:07	22.7939	-157.996	KM1427	213.53183707536644	0.582103445051809	0.0370408713235996	8.298497446704246																	8.298497446704246	328.22107984712636
1821	2014-12-11T01:18:07	22.7939	-157.996	KM1427	213.53183707536644	0.582103445051809	0.0370408713235996	8.298497446704246																	8.298497446704246	328.22107984712636
1822	2014-12-11T01:21:08	22.7939	-157.9959	KM1427	212.58173523667517	0.58312916762861	0.0372095803217628	8.276399166014048																	8.276399166014048	328.2313422195631
1823	2014-12-11T01:21:08	22.7939	-157.9959	KM1427	212.58173523667517	0.58312916762861	0.0372095803217628	8.276399166014048																	8.276399166014048	328.2313422195631
1824	2014-12-11T01:24:08	22.7939	-157.9959	KM1427	214.96514707384893	0.584499412692717	0.0374355863860075	8.432651503497235																	8.432651503497235	328.2313422195631
1825	2014-12-11T01:24:08	22.7939	-157.9959	KM1427	214.96514707384893	0.584499412692717	0.0374355863860075	8.432651503497235																	8.432651503497235	328.2313422195631
1826	2014-12-11T01:27:08	22.7939	-157.9958	KM1427	211.75930766913788	0.585873929114982	0.0376629525501553	8.34484135674294																	8.34484135674294	328.24160459199965
1827	2014-12-11T01:27:08	22.7939	-157.9958	KM1427	211.75930766913788	0.585873929114982	0.0376629525501553	8.34484135674294																	8.34484135674294	328.24160459199965
1828	2014-12-11T01:30:08	22.7939	-157.9959	KM1427	212.9935577768388	0.5893197318632121	0.0382372768692183	8.474802470992888																	8.474802470992888	328.25186696443626
1829	2014-12-11T01:30:08	22.7939	-157.9959	KM1427	212.9935577768388	0.5893197318632121	0.0382372768692183	8.474802470992888																	8.474802470992888	328.25186696443626
1830	2014-12-11T01:33:09	22.7939	-157.996	KM1427	212.62184592808416	0.5886303285365	0.0381220118643397	8.505989623739113																	8.505989623739113	328.2621293368729
1831	2014-12-11T01:33:09	22.7939	-157.996	KM1427	212.62184592808416	0.5886303285365	0.0381220118643397	8.505989623739113																	8.505989623739113	328.2621293368729
1832	2014-12-11T01:36:09	22.7939	-157.996	KM1427	212.7483223376876	0.592094171481787	0.0387033338081638	8.55780037789506																	8.55780037789506	328.2621293368729
1833	2014-12-11T01:36:09	22.7939	-157.996	KM1427	212.7483223376876	0.592094171481787	0.0387033338081638	8.55780037789506																	8.55780037789506	328.2621293368729
1834	2014-12-11T01:39:09	22.7939	-157.996	KM1427	212.9417804189716	0.591049701734344	0.0385275886299907	8.537549625336863																	8.537549625336863	328.2621293368729
1835	2014-12-11T01:39:09	22.7939	-157.996	KM1427	212.9417804189716	0.591049701734344	0.0385275886299907	8.537549625336863																	8.537549625336863	328.2621293368729
1836	2014-12-11T01:42:09	22.794	-157.996	KM1427	213.90139154509518	0.593490778209383	0.0389394012676186	8.648032727983951																	8.648032727983951	328.2732610468421
1837	2014-12-11T01:42:09	22.794	-157.996	KM1427	213.90139154509518	0.593490778209383	0.0389394012676186	8.648032727983951																	8.648032727983951	328.2732610468421
1838	2014-12-11T01:45:09	22.794	-157.996	KM1427	216.56242089845603	0.592094171481787	0.0387033338081638	8.712983436898682																	8.712983436898682	328.2732610468421
1839	2014-12-11T01:45:09	22.794	-157.996	KM1427	216.56242089845603	0.592094171481787	0.0387033338081638	8.712983436898682																	8.712983436898682	328.2732610468421
1840	2014-12-11T01:48:10	22.794	-157.9961	KM1427	215.2114698162296	0.594191823011768	0.0390581039032427	8.738993299074101																	8.738993299074101	328.28352341175173
1841	2014-12-11T01:48:10	22.794	-157.9961	KM1427	215.2114698162296	0.594191823011768	0.0390581039032427	8.738993299074101																	8.738993299074101	328.28352341175173
1842	2014-12-11T01:54:31	22.7939	-157.996	KM1427	217.51867427262337	0.594191823011768	0.0390581039032427	8.860196042770259																	8.860196042770259	328.298663794099
1843	2014-12-11T01:54:31	22.7939	-157.996	KM1427	217.51867427262337	0.594191823011768	0.0390581039032427	8.860196042770259																	8.860196042770259	328.298663794099
1844	2014-12-11T01:57:32	22.794	-157.996	KM1427	212.26507580435242	0.5964710925200061	0.03944588950979985	8.708613160097219																	8.708613160097219	328.30979550406823
1845	2014-12-11T01:57:32	22.794	-157.996	KM1427	212.26507580435242	0.5964710925200061	0.03944588950979985	8.708613160097219																	8.708613160097219	328.30979550406823
1846	2014-12-11T02:00:32	22.794	-157.996	KM1427	214.02482911437497	0.5955942056514799	0.0392964469902698	8.730523775936037																	8.730523775936037	328.30979550406823
1847	2014-12-11T02:00:32	22.794	-157.996	KM1427	214.02482911437497	0.5955942056514799	0.0392964469902698	8.730523775936037																	8.730523775936037	328.30979550406823
1848	2014-12-11T02:03:32	22.794	-157.9961	KM1427	217.20634670524453	0.596645698100655	0.0394757272377048	8.895972228025407																	8.895972228025407	328.32005786897787
1849	2014-12-11T02:03:32	22.794	-157.9961	KM1427	217.20634670524453	0.596645698100655	0.0394757272377048	8.895972228025407																	8.895972228025407	328.32005786897787
1850	2014-12-11T02:06:32	22.794	-157.9962	KM1427	215.0520366132499	0.5955942056514799	0.0392964469902698	8.768633176510004																	8.768633176510004	328.3303202338846
1851	2014-12-11T02:06:32	22.794	-157.9962	KM1427	215.0520366132499	0.5955942056514799	0.0392964469902698	8.768633176510004																	8.768633176510004	328.3303202338846
1852	2014-12-11T02:09:32	22.794	-157.9962	KM1427	220.32684909100374	0.5952423550906911	0.0392366479408122	9.018140019417556																	9.018140019417556	328.3303202338846
1853	2014-12-11T02:09:32	22.794	-157.9962	KM1427	220.32684909100374	0.5952423550906911	0.0392366479408122	9.018140019417556																	9.018140019417556	328.3303202338846
1854	2014-12-11T02:15:33	22.794	-157.9962	KM1427	219.63873518677244	0.596645698100655	0.0394757272377048	9.028009159544782																	9.028009159544782	328.3303202338846
1855	2014-12-11T02:15:33	22.794	-157.9962	KM1427	219.63873518677244	0.596645698100655	0.0394757272377048	9.028009159544782																	9.028009159544782	328.3303202338846
1856	2014-12-11T02:18:33	22.794	-157.9961	KM1427	213.75434906119426	0.6015943612639439	0.0403260124565342	8.868097022093261																	8.868097022093261	328.3405825987913
1857	2014-12-11T02:18:33	22.794	-157.9961	KM1427	213.75434906119426	0.6015943612639439	0.0403260124565342	8.868097022093261																	8.868097022093261	328.3405825987913
1858	2014-12-11T02:21:33	22.7939	-157.996	KM1427	226.91791999322726	0.598754645777687	0.0398367391074754	9.39298090890972																	9.39298090890972	328.3557229811386
1859	2014-12-11T02:21:33	22.7939	-157.996	KM1427	226.91791999322726	0.598754645777687	0.0398367391074754	9.39298090890972																	9.39298090890972	328.3557229811386
1860	2014-12-11T02:24:34	22.7939	-157.996	KM1427	217.25352583643883	0.6015943612639439	0.0403260124565342	9.05977753291957																	9.05977753291957	328.3557229811386
1861	2014-12-11T02:24:34	22.7939	-157.996	KM1427	217.25352583643883	0.6015943612639439	0.0403260124565342	9.05977753291957																	9.05977753291957	328.3557229811386
1862	2014-12-11T02:27:34	22.7939	-157.996	KM1427	219.8859950176881	0.602309566422276	0.0404496387723555	9.207265605150992																	9.207265605150992	328.3557229811386
1863	2014-12-11T02:27:34	22.7939	-157.996	KM1427	219.8859950176881	0.602309566422276	0.0404496387723555	9.207265605150992																	9.207265605150992	328.3557229811386
1864	2014-12-11T02:30:34	22.7939	-157.996	KM1427	216.38852584076042	0.6037278550705479	0.0406960064662801	9.104116807632304																	9.104116807632304	328.3557229811386
1865	2014-12-11T02:30:34	22.7939	-157.996	KM1427	216.38852584076042	0.6037278550705479	0.0406960064662801	9.104116807632304																	9.104116807632304	328.3557229811386
1866	2014-12-11T02:33:34	22.7939	-157.996	KM1427	214.82764441725868	0.6037278550705479	0.0406960064662801	9.066851094308527																	9.066851094308527	328.3557229811386
1867	2014-12-11T02:33:34	22.7939	-157.996	KM1427	214.82764441725868	0.6037278550705479	0.0406960064662801	9.066851094308527																	9.066851094308527	328.3557229811386
1868	2014-12-11T02:36:34	22.7939	-157.9961	KM1427	215.62519221665767	0.602662871465988	0.0405110105875903	9.050040647336992																	9.050040647336992	328.36598535357524
1869	2014-12-11T02:36:34	22.7939	-157.9961	KM1427	215.62519221665767	0.602662871465988	0.0405110105875903	9.050040647336992																	9.050040647336992	328.36598535357524
1870	2014-12-11T02:39:35	22.7939	-157.9962	KM1427	217.0510351999937	0.603017019912235	0.0405725289083602	9.088383640892657																	9.088383640892657	328.3762477260089
1871	2014-12-11T02:39:35	22.7939	-157.9962	KM1427	217.0510351999937	0.603017019912235	0.0405725289083602	9.088383640892657																	9.088383640892657	328.3762477260089
1872	2014-12-11T02:42:35	22.7939	-157.996	KM1427	215.9289679958761	0.603017019912235	0.0405725289083602	9.114041245875553																	9.114041245875553	328.39677247087917
1873	2014-12-11T02:42:35	22.7939	-157.996	KM1427	215.9289679958761	0.603017019912235	0.0405725289083602	9.114041245875553																	9.114041245875553	328.39677247087917
1874	2014-12-11T02:45:35	22.7939	-157.9959	KM1427	215.7175361497491	0.604442038431964	0.0408201817875749	9.125235705523435																	9.125235705523435	328.4070348433158
1875	2014-12-11T02:45:35	22.7939	-157.9959	KM1427	215.7175361497491	0.604442038431964	0.0408201817875749	9.125235705523435																	9.125235705523435	328.4070348433158
1876	2014-12-11T02:48:35	22.7938	-157.9959	KM1427	215.6783787900935	0.6033720137743679	0.0406341940844002	9.047684193791193																	9.047684193791193	328.418166553285
1877	2014-12-11T02:48:35	22.7938	-157.9959	KM1427	215.6783787900935	0.6033720137743679	0.0406341940844002	9.047684193791193																	9.047684193791193	328.418166553285
1878	2014-12-11T02:51:35	22.7939	-157.9959	KM1427	218.17421674686773	0.606241861266683	0.0411345379654437	9.250111233723828																	9.250111233723828	328.4292982632542
1879	2014-12-11T02:51:35	22.7939	-157.9959	KM1427	218.17421674686773	0.606241861266683	0.0411345379654437	9.250111233723828																	9.250111233723828	328.4292982632542
1880	2014-12-11T02:54:36	22.7939	-157.996	KM1427	215.77671348924758	0.607317053412266	0.0413231901123783	9.192703883477462																	9.192703883477462	328.4395606356908
1881	2014-12-11T02:54:36	22.7939	-157.996	KM1427	215.77671348924758	0.607317053412266	0.0413231901123783	9.192703883477462																	9.192703883477462	328.4395606356908
1882	2014-12-11T02:57:36	22.7939	-157.996	KM1427	215.77967952273806	0.6048002884965931	0.0408827535690113	9.098974463504577																	9.098974463504577	328.4395606356908
1883	2014-12-11T02:57:36	22.7939	-157.996	KM1427	215.77967952273806	0.6048002884965931	0.0408827535690113	9.098974463504577																	9.098974463504577	328.4395606356908
1884	2014-12-11T03:00:36	22.794	-157.9962	KM1427	217.55674084286738	0.6033720137743679	0.0406341940844002	9.180692298832405																	9.180692298832405	328.46290972153696
1885	2014-12-11T03:00:36	22.794	-157.9962	KM1427	217.55674084286738	0.6033720137743679	0.0406341940844002	9.180692298832405																	9.180692298832405	328.46290972153696
1886	2014-12-11T03:03:36	22.794	-157.9962	KM1427	218.20354200423247	0.606241861266683	0.0411345379654437	9.279097046001077																	9.279097046001077	328.46290972153696
1887	2014-12-11T03:03:36	22.794	-157.9962	KM1427	218.20354200423247	0.606241861266683	0.0411345379654437	9.279097046001077																	9.279097046001077	328.46290972153696
1888	2014-12-11T03:06:37	22.794	-157.9962	KM1427	218.09718662543446	0.605880178104605	0.0410713665608826	9.284283422679868																	9.284283422679868	328.46290972153696
1889	2014-12-11T03:06:37	22.794	-157.9962	KM1427	218.09718662543446	0.605880178104605	0.0410713665608826	9.284283422679868																	9.284283422679868	328.46290972153696
1890	2014-12-11T03:09:37	22.794	-157.9962	KM1427	219.79678147936275	0.605159393768409	0.0409454747205174	9.31027580399542																	9.31027580399542	328.46290972153696
1891	2014-12-11T03:09:37	22.794	-157.9962	KM1427	219.79678147936275	0.605159393768409	0.0409454747205174	9.31027580399542																	9.31027580399542	328.46290972153696
1892	2014-12-11T03:12:37	22.794	-157.9963	KM1427	215.95371953586098	0.6040845458237509	0.0407579664054068	9.13277105279885																	9.13277105279885	328.4731720864466
1893	2014-12-11T03:12:37	22.794	-157.9963	KM1427	215.95371953586098	0.6040845458237509	0.0407579664054068	9.13277105279885																	9.13277105279885	328.4731720864466
1894	2014-12-11T03:15:37	22.7941	-157.9963	KM1427	220.0791532402895	0.603017019912235	0.0405725289083602	9.259439289049258																	9.259439289049258	328.4843037964158
1895	2014-12-11T03:15:37	22.7941	-157.9963	KM1427	220.0791532402895	0.603017019912235	0.0405725289083602	9.259439289049258																	9.259439289049258	328.4843037964158
1896	2014-12-11T03:18:37	22.794	-157.9963	KM1427	216.6451615804956	0.602309566422276	0.0404496387723555	9.074027813877137																	9.074027813877137	328.4954355063851
1897	2014-12-11T03:18:37	22.794	-157.9963	KM1427	216.6451615804956	0.602309566422276	0.0404496387723555	9.074027813877137																	9.074027813877137	328.4954355063851
1898	2014-12-11T03:21:38	22.7941	-157.9963	KM1427	219.88787726560616	0.6040845458237509	0.0407579664054068	9.272403978579268																	9.272403978579268	328.50656721635426
1899	2014-12-11T03:21:38	22.7941	-157.9963	KM1427	219.88787726560616	0.6040845458237509	0.0407579664054068	9.272403978579268																	9.272403978579268	328.50656721635426
1900	2014-12-11T03:24:38	22.794	-157.9963	KM1427	218.9183270454316	0.6037278550705479	0.0406960064662801	9.234981623685588																	9.234981623685588	328.51769892632353
1901	2014-12-11T03:24:38	22.794	-157.9963	KM1427	218.9183270454316	0.6037278550705479	0.0406960064662801	9.234981623685588																	9.234981623685588	328.51769892632353
1902	2014-12-11T03:27:38	22.7941	-157.9964	KM1427	217.2940888824301	0.605880178104605	0.0410713665608826	9.195431472059663																	9.195431472059663	328.5328393035688
1903	2014-12-11T03:27:38	22.7941	-157.9964	KM1427	217.2940888824301	0.605880178104605	0.0410713665608826	9.195431472059663																	9.195431472059663	328.5328393035688
1904	2014-12-11T03:30:38	22.7941	-157.9965	KM1427	223.0824378854176	0.602309566422276	0.0404496387723555	9.355716200269518																	9.355716200269518	328.5431016609515
1905	2014-12-11T03:30:38	22.7941	-157.9965	KM1427	223.0824378854176	0.602309566422276	0.0404496387723555	9.355716200269518																	9.355716200269518	328.5431016609515
1906	2014-12-11T03:33:39	22.7941	-157.9966	KM1427	220.20889379187352	0.6033720137743679	0.0406341940844002	9.282955040524387																	9.282955040524387	328.5533640183341
1907	2014-12-11T03:33:39	22.7941	-157.9966	KM1427	220.20889379187352	0.6033720137743679	0.0406341940844002	9.282955040524387																	9.282955040524387	328.5533640183341
1908	2014-12-11T03:36:39	22.7941	-157.9966	KM1427	217.95296950955426	0.600526110660332	0.0401414589294973	9.091169910930386																	9.091169910930386	328.5533640183341
1909	2014-12-11T03:36:39	22.7941	-157.9966	KM1427	217.95296950955426	0.600526110660332	0.0401414589294973	9.091169910930386																	9.091169910930386	328.5533640183341
1910	2014-12-11T03:39:39	22.7941	-157.9965	KM1427	217.97615408483384	0.598754645777687	0.0398367391074754	9.011966688663797																	9.011966688663797	328.5636263757168
1911	2014-12-11T03:39:39	22.7941	-157.9965	KM1427	217.97615408483384	0.598754645777687	0.0398367391074754	9.011966688663797																	9.011966688663797	328.5636263757168
1912	2014-12-11T03:42:39	22.7941	-157.9965	KM1427	216.9092957801384	0.6019521462202391	0.0403878242405686	9.062926730588725																	9.062926730588725	328.5636263757168
1913	2014-12-11T03:42:39	22.7941	-157.9965	KM1427	216.9092957801384	0.6019521462202391	0.0403878242405686	9.062926730588725																	9.062926730588725	328.5636263757168
1914	2014-12-11T03:45:39	22.7941	-157.9966	KM1427	226.14933844347615	0.6001717217997061	0.0400802338630663	9.384294618293053																	9.384294618293053	328.5738887330995
1915	2014-12-11T03:45:39	22.7941	-157.9966	KM1427	226.14933844347615	0.6001717217997061	0.0400802338630663	9.384294618293053																	9.384294618293053	328.5738887330995
1916	2014-12-11T03:48:40	22.7941	-157.9967	KM1427	219.37901405276963	0.5998162346389749	0.0400191425950592	9.07767299840352																	9.07767299840352	328.5841510904821
1917	2014-12-11T03:48:40	22.7941	-157.9967	KM1427	219.37901405276963	0.5998162346389749	0.0400191425950592	9.07767299840352																	9.07767299840352	328.5841510904821
1918	2014-12-11T03:51:40	22.7942	-157.9968	KM1427	219.9532637345252	0.596645698100655	0.0394757272377048	9.037267991941548																	9.037267991941548	328.5992914626256
1919	2014-12-11T03:51:40	22.7942	-157.9968	KM1427	219.9532637345252	0.596645698100655	0.0394757272377048	9.037267991941548																	9.037267991941548	328.5992914626256
1920	2014-12-11T03:54:40	22.7942	-157.9968	KM1427	220.36427639135744	0.599461527623023	0.0399581964047407	9.119232002832968																	9.119232002832968	328.5992914626256
1921	2014-12-11T03:54:40	22.7942	-157.9968	KM1427	220.36427639135744	0.599461527623023	0.0399581964047407	9.119232002832968																	9.119232002832968	328.5992914626256
1922	2014-12-11T03:57:40	22.7942	-157.9968	KM1427	220.21981297295872	0.6001717217997061	0.0400802338630663	9.153152375011057																	9.153152375011057	328.5992914626256
1923	2014-12-11T03:57:40	22.7942	-157.9968	KM1427	220.21981297295872	0.6001717217997061	0.0400802338630663	9.153152375011057																	9.153152375011057	328.5992914626256
1924	2014-12-11T04:00:41	22.7942	-157.9968	KM1427	218.75840360425545	0.6015943612639439	0.0403260124565342	9.14944910170538																	9.14944910170538	328.5992914626256
1925	2014-12-11T04:00:41	22.7942	-157.9968	KM1427	218.75840360425545	0.6015943612639439	0.0403260124565342	9.14944910170538																	9.14944910170538	328.5992914626256
1926	2014-12-11T04:03:41	22.7942	-157.9968	KM1427	220.43699728081853	0.6015943612639439	0.0403260124565342	9.207484992896996																	9.207484992896996	328.5992914626256
1927	2014-12-11T04:03:41	22.7942	-157.9968	KM1427	220.43699728081853	0.6015943612639439	0.0403260124565342	9.207484992896996																	9.207484992896996	328.5992914626256
1928	2014-12-11T04:06:41	22.7942	-157.9969	KM1427	220.59716378127217	0.5998162346389749	0.0400191425950592	9.133743956958421																	9.133743956958421	328.60955381248124
1929	2014-12-11T04:06:41	22.7942	-157.9969	KM1427	220.59716378127217	0.5998162346389749	0.0400191425950592	9.133743956958421																	9.133743956958421	328.60955381248124
1930	2014-12-11T04:09:41	22.7942	-157.9969	KM1427	217.988952962258	0.6015943612639439	0.0403260124565342	9.10098979456043																	9.10098979456043	328.60955381248124
1931	2014-12-11T04:09:41	22.7942	-157.9969	KM1427	217.988952962258	0.6015943612639439	0.0403260124565342	9.10098979456043																	9.10098979456043	328.60955381248124
1932	2014-12-11T04:12:41	22.7942	-157.9969	KM1427	221.086307610488	0.601237428370511	0.0402643478769161	9.226682236636133																	9.226682236636133	328.60955381248124
1933	2014-12-11T04:12:41	22.7942	-157.9969	KM1427	221.086307610488	0.601237428370511	0.0402643478769161	9.226682236636133																	9.226682236636133	328.60955381248124
1934	2014-12-11T04:15:42	22.7942	-157.9968	KM1427	217.7891924683053	0.6001717217997061	0.0400802338630663	9.051061884615788																	9.051061884615788	328.61981616233686
1935	2014-12-11T04:15:42	22.7942	-157.9968	KM1427	217.7891924683053	0.6001717217997061	0.0400802338630663	9.051061884615788																	9.051061884615788	328.61981616233686
1936	2014-12-11T04:18:42	22.7942	-157.9967	KM1427	218.46950468252288	0.599461527623023	0.0399581964047407	9.055975862550095																	9.055975862550095	328.6300785121925
1937	2014-12-11T04:18:42	22.7942	-157.9967	KM1427	218.46950468252288	0.599461527623023	0.0399581964047407	9.055975862550095																	9.055975862550095	328.6300785121925
1938	2014-12-11T04:21:42	22.7941	-157.9967	KM1427	220.7676788511845	0.598754645777687	0.0398367391074754	9.129789628439164																	9.129789628439164	328.64121022216165
1939	2014-12-11T04:21:42	22.7941	-157.9967	KM1427	220.7676788511845	0.598754645777687	0.0398367391074754	9.129789628439164																	9.129789628439164	328.64121022216165
1940	2014-12-11T04:24:42	22.7942	-157.9968	KM1427	224.3987987558193	0.600881345510757	0.0402028301511477	9.342628555953308																	9.342628555953308	328.6563505943052
1941	2014-12-11T04:24:42	22.7942	-157.9968	KM1427	224.3987987558193	0.600881345510757	0.0402028301511477	9.342628555953308																	9.342628555953308	328.6563505943052
1942	2014-12-11T04:27:42	22.7942	-157.9969	KM1427	222.27985573703262	0.6001717217997061	0.0400802338630663	9.206433391212578																	9.206433391212578	328.6666129441608
1943	2014-12-11T04:27:42	22.7942	-157.9969	KM1427	222.27985573703262	0.6001717217997061	0.0400802338630663	9.206433391212578																	9.206433391212578	328.6666129441608
1944	2014-12-11T04:30:43	22.7942	-157.997	KM1427	227.20974247438184	0.596645698100655	0.0394757272377048	9.31891729754819																	9.31891729754819	328.67687529401644
1945	2014-12-11T04:30:43	22.7942	-157.997	KM1427	227.20974247438184	0.596645698100655	0.0394757272377048	9.31891729754819																	9.31891729754819	328.67687529401644
1946	2014-12-11T04:33:43	22.7942	-157.9971	KM1427	224.44492938662373	0.5991076653398361	0.0398973953574319	9.261319260780057																	9.261319260780057	328.68713764386916
1947	2014-12-11T04:33:43	22.7942	-157.9971	KM1427	224.44492938662373	0.5991076653398361	0.0398973953574319	9.261319260780057																	9.261319260780057	328.68713764386916
1948	2014-12-11T04:36:43	22.7943	-157.9971	KM1427	219.84378050680616	0.59840246692964	0.0397762273100372	9.070378058759182																	9.070378058759182	328.6982693538384
1949	2014-12-11T04:36:43	22.7943	-157.9971	KM1427	219.84378050680616	0.59840246692964	0.0397762273100372	9.070378058759182																	9.070378058759182	328.6982693538384
1950	2014-12-11T04:39:43	22.7943	-157.9971	KM1427	223.39273684826264	0.5955942056514799	0.0392964469902698	9.126768187080266																	9.126768187080266	328.6982693538384
1951	2014-12-11T04:39:43	22.7943	-157.9971	KM1427	223.39273684826264	0.5955942056514799	0.0392964469902698	9.126768187080266																	9.126768187080266	328.6982693538384
1952	2014-12-11T04:42:43	22.7943	-157.9973	KM1427	226.02431782339744	0.594541165763985	0.0391174767360461	9.200025839291314																	9.200025839291314	328.7187940384956
1953	2014-12-11T04:42:43	22.7943	-157.9973	KM1427	226.02431782339744	0.594541165763985	0.0391174767360461	9.200025839291314																	9.200025839291314	328.7187940384956
1954	2014-12-11T04:45:44	22.7962	-157.9975	KM1427	224.3941912921696	0.594891342460035	0.0391769913024547	9.144281441906962																	9.144281441906962	328.93129006160734
1955	2014-12-11T04:45:44	22.7962	-157.9975	KM1427	224.3941912921696	0.594891342460035	0.0391769913024547	9.144281441906962																	9.144281441906962	328.93129006160734
1956	2014-12-11T04:48:44	22.8023	-157.9988	KM1427	227.233064387434	0.591049701734344	0.0385275886299907	9.104780310722393																	9.104780310722393	329.6233049800497
1957	2014-12-11T04:48:44	22.8023	-157.9988	KM1427	227.233064387434	0.591049701734344	0.0385275886299907	9.104780310722393																	9.104780310722393	329.6233049800497
1958	2014-12-11T04:51:44	22.8085	-158.0005	KM1427	224.93292206866408	0.5907028197413199	0.0384692745959418	9.028431533802108																	9.028431533802108	330.33517603883155
1959	2014-12-11T04:51:44	22.8085	-158.0005	KM1427	224.93292206866408	0.5907028197413199	0.0384692745959418	9.028431533802108																	9.028431533802108	330.33517603883155
1960	2014-12-11T04:54:44	22.8147	-158.0027	KM1427	219.72371440376256	0.5886303285365	0.0381220118643397	8.731680234038167																	8.731680234038167	331.061322702533
1961	2014-12-11T04:54:44	22.8147	-158.0027	KM1427	219.72371440376256	0.5886303285365	0.0381220118643397	8.731680234038167																	8.731680234038167	331.061322702533
1962	2014-12-11T04:57:44	22.8185	-158.0068	KM1427	218.89257324696132	0.589665668314146	0.038295115822352996	8.750034147976825																	8.750034147976825	331.65790540308274
1963	2014-12-11T04:57:44	22.8185	-158.0068	KM1427	218.89257324696132	0.589665668314146	0.038295115822352996	8.750034147976825																	8.750034147976825	331.65790540308274
1964	2014-12-11T05:00:45	22.8231	-158.0121	KM1427	225.53201400370116	0.592094171481787	0.0387033338081638	9.079024096152503																	9.079024096152503	332.4048463207215
1965	2014-12-11T05:00:45	22.8231	-158.0121	KM1427	225.53201400370116	0.592094171481787	0.0387033338081638	9.079024096152503																	9.079024096152503	332.4048463207215
1966	2014-12-11T05:03:45	22.8278	-158.0177	KM1427	233.25220204840187	0.593842016094705	0.0389987707619894	9.435506882005312																	9.435506882005312	333.181922318538
1967	2014-12-11T05:03:45	22.8278	-158.0177	KM1427	233.25220204840187	0.593842016094705	0.0389987707619894	9.435506882005312																	9.435506882005312	333.181922318538
1968	2014-12-11T05:06:45	22.8325	-158.0233	KM1427	225.7749111275062	0.594191823011768	0.0390581039032427	9.174372534788919																	9.174372534788919	333.95898364792833
1969	2014-12-11T05:06:45	22.8325	-158.0233	KM1427	225.7749111275062	0.594191823011768	0.0390581039032427	9.174372534788919																	9.174372534788919	333.95898364792833
1970	2014-12-11T05:09:45	22.8363	-158.0277	KM1427	222.75523971108655	0.605159393768409	0.0409454747205174	9.43808380181082																	9.43808380181082	334.57761466115795
1971	2014-12-11T05:09:45	22.8363	-158.0277	KM1427	222.75523971108655	0.605159393768409	0.0409454747205174	9.43808380181082																	9.43808380181082	334.57761466115795
1972	2014-12-11T05:12:46	22.8412	-158.0333	KM1427	223.64950007393745	0.6055193562889439	0.0410083455986664	9.494194032717788																	9.494194032717788	335.369810508531
1973	2014-12-11T05:12:46	22.8412	-158.0333	KM1427	223.64950007393745	0.6055193562889439	0.0410083455986664	9.494194032717788																	9.494194032717788	335.369810508531
1974	2014-12-11T05:15:46	22.846	-158.0388	KM1427	218.19842837194543	0.601237428370511	0.0402643478769161	9.086417846014532																	9.086417846014532	336.14688797938607
1975	2014-12-11T05:15:46	22.846	-158.0388	KM1427	218.19842837194543	0.601237428370511	0.0402643478769161	9.086417846014532																	9.086417846014532	336.14688797938607
1976	2014-12-11T05:18:46	22.85	-158.045	KM1427	221.02095488302288	0.601237428370511	0.0402643478769161	9.177788893522123																	9.177788893522123	336.92327588898087
1977	2014-12-11T05:18:46	22.85	-158.045	KM1427	221.02095488302288	0.601237428370511	0.0402643478769161	9.177788893522123																	9.177788893522123	336.92327588898087
1978	2014-12-11T05:24:46	22.840999999999998	-158.0453	KM1427	230.62279519054766	0.6019521462202391	0.0403878242405686	9.64766095313948																	9.64766095313948	337.9256023626957
1979	2014-12-11T05:24:46	22.840999999999998	-158.0453	KM1427	230.62279519054766	0.6019521462202391	0.0403878242405686	9.64766095313948																	9.64766095313948	337.9256023626957
1980	2014-12-11T05:27:47	22.8347	-158.0412	KM1427	227.81719233642158	0.5998162346389749	0.0400191425950592	9.44859438040391																	9.44859438040391	338.7433681982404
1981	2014-12-11T05:27:47	22.8347	-158.0412	KM1427	227.81719233642158	0.5998162346389749	0.0400191425950592	9.44859438040391																	9.44859438040391	338.7433681982404
1982	2014-12-11T05:30:47	22.8272	-158.0384	KM1427	228.76890675084974	0.602662871465988	0.0405110105875903	9.528931510669539																	9.528931510669539	339.62628651568235
1983	2014-12-11T05:30:47	22.8272	-158.0384	KM1427	228.76890675084974	0.602662871465988	0.0405110105875903	9.528931510669539																	9.528931510669539	339.62628651568235
1984	2014-12-11T05:33:47	22.8212	-158.0339	KM1427	226.2290048359821	0.602309566422276	0.0404496387723555	9.44929103355522																	9.44929103355522	340.43823757608084
1985	2014-12-11T05:33:47	22.8212	-158.0339	KM1427	226.2290048359821	0.602309566422276	0.0404496387723555	9.44929103355522																	9.44929103355522	340.43823757608084
1986	2014-12-11T05:36:47	22.8156	-158.0314	KM1427	233.74741592491958	0.602309566422276	0.0404496387723555	9.731575006171164																	9.731575006171164	341.11232685062765
1987	2014-12-11T05:36:47	22.8156	-158.0314	KM1427	233.74741592491958	0.602309566422276	0.0404496387723555	9.731575006171164																	9.731575006171164	341.11232685062765
1988	2014-12-11T05:39:47	22.8087	-158.0282	KM1427	227.98029956557082	0.597698341327604	0.0396556097023431	9.348439725271467																	9.348439725271467	341.9476556219698
1989	2014-12-11T05:39:47	22.8087	-158.0282	KM1427	227.98029956557082	0.597698341327604	0.0396556097023431	9.348439725271467																	9.348439725271467	341.9476556219698
1990	2014-12-11T05:42:48	22.8018	-158.025	KM1427	229.70277784503259	0.6001717217997061	0.0400802338630663	9.501037092821614																	9.501037092821614	342.7829909302716
1991	2014-12-11T05:42:48	22.8018	-158.025	KM1427	229.70277784503259	0.6001717217997061	0.0400802338630663	9.501037092821614																	9.501037092821614	342.7829909302716
1992	2014-12-11T05:45:48	22.7964	-158.0217	KM1427	233.90772183202697	0.596645698100655	0.0394757272377048	9.507471094108116																	9.507471094108116	343.4729305883599
1993	2014-12-11T05:45:48	22.7964	-158.0217	KM1427	233.90772183202697	0.596645698100655	0.0394757272377048	9.507471094108116																	9.507471094108116	343.4729305883599
1994	2014-12-11T05:55:40	22.7965	-158.02100000000004	KM1427	220.54416016681427	0.57904939246637	0.0365416408660825	8.405432215483705																	8.405432215483705	343.545623229236
1995	2014-12-11T05:55:40	22.7965	-158.02100000000004	KM1427	220.54416016681427	0.57904939246637	0.0365416408660825	8.405432215483705																	8.405432215483705	343.545623229236
1996	2014-12-11T05:58:40	22.7966	-158.02100000000004	KM1427	222.4852426281871	0.5780320580192061	0.0363761270198486	8.427048285458854																	8.427048285458854	343.5567549392052
1997	2014-12-11T05:58:40	22.7966	-158.02100000000004	KM1427	222.4852426281871	0.5780320580192061	0.0363761270198486	8.427048285458854																	8.427048285458854	343.5567549392052
1998	2014-12-11T06:01:41	22.7966	-158.0211	KM1427	221.5886947755764	0.576339558050885	0.0361020462514165	8.351300622838219																	8.351300622838219	343.5670171083972
[truncated: 807 more rows]
