# Supplementary material for: Understanding opposing predictions of Prochlorococcus in a changing climate
Source: Nat Commun. 2023 Mar 15;14:1445. doi: 10.1038/s41467-023-36928-9 (PMC10017810; doi:10.1038/s41467-023-36928-9)
Supplement: Supplementary file 4 — Supplementary Code [file 41467_2023_36928_MOESM4_ESM.zip › Supplemental Code/Cruises/KM1502.csv]

	time	lat	lon	cruise	prochloro_abundance	prochloro_diameter	prochloro_carbon_content	prochloro_biomass	synecho_abundance	synecho_diameter	synecho_carbon_content	synecho_biomass	croco_abundance	croco_diameter	croco_carbon_content	croco_biomass	picoeuk_abundance	picoeuk_diameter	picoeuk_carbon_content	picoeuk_biomass	unknown_abundance	unknown_diameter	unknown_carbon_content	unknown_biomass	total_biomass	distance
0	2015-03-22T03:57:19	43.1241	-128.9132	KM1502	95.0632997	0.5568959529999999	0.033042947999999996	3.415329893																	3.415329893	0.0
1	2015-03-22T04:00:19	43.1176	-128.9232	KM1502	101.02358670000001	0.5647065720000001	0.034251905	3.695537813																	3.695537813	1.087992308
2	2015-03-22T04:03:19	43.1124	-128.9313	KM1502	95.23484507	0.554963606	0.03274795	3.432670846																	3.432670846	1.9645179959999999
3	2015-03-22T04:06:19	43.1054	-128.9414	KM1502	104.0616198	0.56339733	0.034047377000000004	3.826852078																	3.826852078	3.096287709
4	2015-03-22T04:09:20	43.0985	-128.9516	KM1502	110.488611	0.561269538	0.033716635	4.019486407																	4.019486407	4.226438834
5	2015-03-22T04:18:20	43.0801	-128.9788	KM1502	104.81567	0.558184891	0.033240453999999996	3.825478913																	3.825478913	7.240510218
6	2015-03-22T04:21:21	43.0734	-128.9888	KM1502	103.53261429999999	0.560779594	0.033640748	3.782508506																	3.782508506	8.343865317
7	2015-03-22T04:24:21	43.067	-128.9984	KM1502	108.732744	0.570989391	0.03524376	4.117321596																	4.117321596	9.400743227000001
8	2015-03-22T04:27:21	43.0606	-129.0079	KM1502	107.1642357	0.563726368	0.034098621	3.9566901519999997																	3.9566901519999997	10.45168809
9	2015-03-22T04:30:21	43.0554	-129.0157	KM1502	105.8222646	0.560129185	0.033540007000000004	3.9229342010000003																	3.9229342010000003	11.31049465
10	2015-03-22T04:33:21	43.0491	-129.0255	KM1502	106.18658300000001	0.549207518	0.031878784	3.837262012																	3.837262012	12.37223065
11	2015-03-22T04:36:22	43.0428	-129.0348	KM1502	109.04146809999999	0.566676425	0.034561017	4.069713613																	4.069713613	13.40383704
12	2015-03-22T04:39:22	43.0365	-129.0443	KM1502	104.92505929999999	0.5660188429999999	0.034457481	3.8935620660000003																	3.8935620660000003	14.4474932
13	2015-03-22T04:42:22	43.0301	-129.054	KM1502	105.69024080000001	0.550161999	0.03202186	3.81033953																	3.81033953	15.51074423
14	2015-03-22T04:45:22	43.0238	-129.0637	KM1502	108.52600670000001	0.5660188429999999	0.034457481	4.024115891																	4.024115891	16.56662987
15	2015-03-22T04:48:23	43.0177	-129.0731	KM1502	108.13133470000001	0.572821122	0.035536205	4.084512214																	4.084512214	17.589536
16	2015-03-22T04:51:23	43.0113	-129.0831	KM1502	106.397866	0.571321479	0.035296621	3.977604354																	3.977604354	18.67121852
17	2015-03-22T04:54:23	43.0062	-129.0909	KM1502	108.5356969	0.574660712	0.035831385	4.117863815																	4.117863815	19.52294145
18	2015-03-22T04:57:23	42.9996	-129.1015	KM1502	104.6330677	0.582103445	0.037040871	4.02151554																	4.02151554	20.65626349
19	2015-03-22T05:00:23	42.9935	-129.1115	KM1502	104.40717940000002	0.567668696	0.034717248	3.865570804																	3.865570804	21.7164315
20	2015-03-22T05:03:24	42.9884	-129.1197	KM1502	104.62306729999999	0.555285654	0.032797022	3.777630774																	3.777630774	22.592842899999997
21	2015-03-22T05:06:24	42.9822	-129.13	KM1502	105.162847	0.553037924	0.032455578	3.787477448																	3.787477448	23.679039899999996
22	2015-03-22T05:09:24	42.9758	-129.1407	KM1502	102.1975418	0.542901515	0.030942813	3.615507378																	3.615507378	24.80460975
23	2015-03-22T05:12:24	42.9708	-129.149	KM1502	103.32741180000001	0.557538996	0.033141468	3.761755726																	3.761755726	25.6802713
24	2015-03-22T05:15:24	42.9642	-129.1592	KM1502	98.81295889	0.561433112	0.033741971	3.614461302																	3.614461302	26.78935838
25	2015-03-22T05:18:25	42.9575	-129.1698	KM1502	95.97615757	0.560779594	0.033640748	3.4733693																	3.4733693	27.93037496
26	2015-03-22T05:21:25	42.951	-129.1801	KM1502	96.23370951	0.569330796	0.034980196	3.579563612																	3.579563612	29.03841204
27	2015-03-22T05:24:25	42.9458	-129.1882	KM1502	98.66930977	0.574995295	0.035885227	3.738264219																	3.738264219	29.91628202
28	2015-03-22T05:27:25	42.93899999999999	-129.1988	KM1502	99.74718384	0.571321479	0.035296621	3.7097009360000004																	3.7097009360000004	31.06480043
29	2015-03-22T05:30:26	42.9324	-129.2088	KM1502	96.72171463	0.560779594	0.033640748	3.4845168689999997																	3.4845168689999997	32.16204923
30	2015-03-22T05:33:26	42.9272	-129.2168	KM1502	99.06536427	0.556735766	0.033018406	3.556237625																	3.556237625	33.03395723
31	2015-03-22T05:36:26	42.9202	-129.2273	KM1502	96.07485599	0.554963606	0.03274795	3.410191236																	3.410191236	34.1914237
32	2015-03-22T05:39:26	42.9138	-129.2369	KM1502	98.60539035	0.5568959529999999	0.033042947999999996	3.5499124060000002																	3.5499124060000002	35.24974169
33	2015-03-22T05:42:26	42.9068	-129.2472	KM1502	95.28027048	0.540247734	0.030554259	3.31465553																	3.31465553	36.39533959
34	2015-03-22T05:45:27	42.9013	-129.2549	KM1502	97.99074222	0.550799638	0.032117696	3.517653676																	3.517653676	37.27228922
35	2015-03-22T05:48:27	42.8943	-129.2651	KM1502	99.04949914	0.559478195	0.033439683	3.5634136919999997																	3.5634136919999997	38.41204714
36	2015-03-22T05:51:27	42.8872	-129.2753	KM1502	99.69457081	0.562741603	0.033945255	3.631216788																	3.631216788	39.55951319
37	2015-03-22T05:54:27	42.8819	-129.283	KM1502	98.29703344	0.556575579	0.032993864	3.51850588																	3.51850588	40.42121174
38	2015-03-22T05:57:27	42.8747	-129.2936	KM1502	101.018955	0.5568959529999999	0.033042947999999996	3.618239219																	3.618239219	41.60021151
39	2015-03-22T06:00:28	42.8693	-129.3014	KM1502	98.58489448	0.55335777	0.03250405	3.517006256																	3.517006256	42.47557422
40	2015-03-22T06:03:28	42.8622	-129.3116	KM1502	97.81096059999999	0.547623855	0.031642183	3.440897733																	3.440897733	43.62328469
41	2015-03-22T06:06:28	42.8553	-129.3216	KM1502	99.03523026	0.555285654	0.032797022	3.5353052189999996																	3.5353052189999996	44.74390961
42	2015-03-22T06:09:28	42.8497	-129.3296	KM1502	101.2405507	0.561433112	0.033741971	3.683223575																	3.683223575	45.64658446
43	2015-03-22T06:12:28	42.8424	-129.3401	KM1502	96.96805344	0.548098599	0.031712959	3.4370385389999996																	3.4370385389999996	46.82757328
44	2015-03-22T06:15:28	42.8353	-129.3504	KM1502	100.2048862	0.559803453	0.033489787	3.65461107																	3.65461107	47.98148031
45	2015-03-22T06:18:29	42.8301	-129.3583	KM1502	95.29725007	0.549207518	0.031878784	3.375891169																	3.375891169	48.84806446
46	2015-03-22T06:21:29	42.8236	-129.3685	KM1502	97.15202528	0.54227483	0.030850904	3.407917199																	3.407917199	49.95124057
47	2015-03-22T06:24:29	42.8168	-129.3793	KM1502	92.45403913	0.526312593	0.028561975	3.1398375410000003																	3.1398375410000003	51.11338923
48	2015-03-22T06:27:29	42.8101	-129.39	KM1502	95.73329206	0.526009095	0.028519597	3.282985203																	3.282985203	52.26216867
49	2015-03-22T06:30:29	42.8053	-129.3977	KM1502	92.27091149	0.502534015	0.025350627	2.948154536																	2.948154536	53.08735348
50	2015-03-22T06:33:29	42.7984	-129.4087	KM1502	93.93221927	0.518828476	0.027525931	3.138545601																	3.138545601	54.26934823
51	2015-03-22T06:36:30	42.7914	-129.4196	KM1502	96.22535802	0.52329979	0.028142207000000002	3.269385616																	3.269385616	55.45252405
52	2015-03-22T06:39:30	42.7861	-129.4278	KM1502	96.71740522	0.527517627	0.028731154	3.2912222860000004																	3.2912222860000004	56.34516266
53	2015-03-22T06:42:30	42.7789	-129.4386	KM1502	98.76586532	0.5407164879999999	0.030622632	3.438669946																	3.438669946	57.53719039
54	2015-03-22T06:45:30	42.7719	-129.4491	KM1502	99.31850393	0.55111829	0.032165723	3.523967592																	3.523967592	58.69617906
55	2015-03-22T06:48:30	42.7651	-129.4595	KM1502	101.2673205	0.546993623	0.031548226	3.5760204539999996																	3.5760204539999996	59.83427461
56	2015-03-22T06:51:31	42.7598	-129.4679	KM1502	100.08679790000001	0.556255969	0.032944897	3.62383069																	3.62383069	60.7394596
57	2015-03-22T06:54:31	42.7528	-129.4781	KM1502	101.87561009999999	0.550799638	0.032117696	3.6418140589999997																	3.6418140589999997	61.88060939
58	2015-03-22T06:57:31	42.7456	-129.488	KM1502	101.2412947	0.55335777	0.03250405	3.606395609																	3.606395609	63.01959197
59	2015-03-22T07:00:31	42.7387	-129.4977	KM1502	101.98398900000001	0.56733715	0.034665047000000004	3.7601100489999997																	3.7601100489999997	64.12359139
60	2015-03-22T07:03:32	42.7316	-129.5079	KM1502	100.58424699999999	0.549843079	0.031974054	3.572871015																	3.572871015	65.27257758
61	2015-03-22T07:06:32	42.726000000000006	-129.516	KM1502	98.86063395	0.535453506	0.029859438	3.454421408																	3.454421408	66.18213469
62	2015-03-22T07:09:32	42.7191	-129.5262	KM1502	98.43577648	0.52329979	0.028142207000000002	3.37373983																	3.37373983	67.31604638
63	2015-03-22T07:12:32	42.7123	-129.5363	KM1502	96.70914181	0.515876455	0.027123702000000003	3.2705539310000002																	3.2705539310000002	68.43647211
64	2015-03-22T07:15:32	42.7055	-129.5465	KM1502	97.60705414	0.535759836	0.029903614	3.3812905239999997																	3.3812905239999997	69.56300907
65	2015-03-22T07:18:32	42.6984	-129.5569	KM1502	96.83412537	0.539780468	0.030486102	3.4013373330000003																	3.4013373330000003	70.72425233
66	2015-03-22T07:21:33	42.693000000000005	-129.5647	KM1502	95.55198739	0.534834841	0.029770665	3.3220325660000003																	3.3220325660000003	71.60093511
67	2015-03-22T07:24:33	42.6861	-129.5746	KM1502	96.32504859	0.531160406	0.029245832000000003	3.32344134																	3.32344134	72.7172351
68	2015-03-22T07:27:33	42.6793	-129.5844	KM1502	93.95486126	0.530552412	0.029159537000000003	3.222616066																	3.222616066	73.82000533
69	2015-03-22T07:30:33	42.6725	-129.5945	KM1502	96.78769714	0.545728769	0.031360447	3.430014201																	3.430014201	74.94082157
70	2015-03-22T07:33:33	42.6671	-129.6027	KM1502	100.8407557	0.558507062	0.033290083	3.6411328660000004																	3.6411328660000004	75.84181377
71	2015-03-22T07:36:34	42.6603	-129.613	KM1502	99.77520152	0.563726368	0.034098621	3.6338189969999997																	3.6338189969999997	76.97487829
72	2015-03-22T07:39:34	42.6532	-129.6237	KM1502	99.92547869	0.557217091	0.033092149	3.5685564960000002																	3.5685564960000002	78.15469319
73	2015-03-22T07:42:34	42.6478	-129.6321	KM1502	103.39390329999999	0.555285654	0.032797022	3.675633634																	3.675633634	79.06810529
74	2015-03-22T07:45:34	42.641000000000005	-129.6426	KM1502	106.73776559999999	0.562414911	0.033894377	3.8826543289999997																	3.8826543289999997	80.21360422
75	2015-03-22T07:48:34	42.6357	-129.6509	KM1502	101.7071329	0.541340389	0.030713859	3.5526840039999996																	3.5526840039999996	81.11363124
76	2015-03-22T07:51:34	42.6289	-129.6615	KM1502	99.38738835	0.528426477	0.028858979	3.4142522730000002																	3.4142522730000002	82.26541577
77	2015-03-22T07:54:35	42.6221	-129.6722	KM1502	97.77133392	0.525404195	0.028435135	3.327775467																	3.327775467	83.42345799
78	2015-03-22T07:57:35	42.6169	-129.6805	KM1502	94.03145409999999	0.510604989	0.026414395	3.101244442																	3.101244442	84.31638434
79	2015-03-22T08:00:35	42.61	-129.6911	KM1502	97.36089165	0.536373923	0.029992212	3.372777521																	3.372777521	85.47571191
80	2015-03-22T08:03:35	42.6029	-129.7018	KM1502	97.44006215	0.539470187	0.030440857	3.390802434																	3.390802434	86.65605272
81	2015-03-22T08:06:36	42.5975	-129.7097	KM1502	101.55435279999999	0.570989391	0.03524376	3.7471786710000003																	3.7471786710000003	87.53943614
82	2015-03-22T08:09:36	42.5904	-129.7202	KM1502	103.9633503	0.580744181	0.036818229	3.946369186																	3.946369186	88.70778503
83	2015-03-22T08:12:36	42.5833	-129.7304	KM1502	105.85887040000001	0.584157728	0.037379078999999996	4.035922951																	4.035922951	89.85821758
84	2015-03-22T08:15:36	42.5779	-129.7385	KM1502	105.0930385	0.579049392	0.036541641	3.965587122																	3.965587122	90.75383396
85	2015-03-22T08:18:37	42.571000000000005	-129.7487	KM1502	104.33686490000001	0.585185231	0.037549007	3.979987876																	3.979987876	91.88920918
86	2015-03-22T08:21:37	42.56399999999999	-129.759	KM1502	104.9791716	0.58193328	0.037012891	3.992467674																	3.992467674	93.03822412
87	2015-03-22T08:24:37	42.5586	-129.7669	KM1502	105.9309047	0.585873929	0.037662953	4.0678349680000006																	4.0678349680000006	93.92190362
88	2015-03-22T08:27:37	42.5516	-129.7772	KM1502	105.18587099999999	0.580406152	0.036762934	3.972137746																	3.972137746	95.07104192
89	2015-03-22T08:30:37	42.5448	-129.7872	KM1502	104.3400853	0.584157728	0.037379078999999996	4.014466197																	4.014466197	96.18706997
90	2015-03-22T08:33:38	42.5393	-129.7952	KM1502	104.0428393	0.583472709	0.037266085	3.957024174																	3.957024174	97.08448319
91	2015-03-22T08:36:38	42.5323	-129.8056	KM1502	105.96846219999999	0.580068929	0.03670777	4.033309315																	4.033309315	98.23985632
92	2015-03-22T08:39:38	42.5253	-129.8159	KM1502	104.4729504	0.582786445	0.03715321	3.954189869																	3.954189869	99.38925618
93	2015-03-22T08:42:38	42.5199	-129.8238	KM1502	103.6845661	0.586906123	0.037834592	3.99068058																	3.99068058	100.27323009999999
94	2015-03-22T08:45:38	42.5131	-129.8337	KM1502	103.52319890000001	0.59279081	0.038821086	4.0447280139999995																	4.0447280139999995	101.3835474
95	2015-03-22T08:48:39	42.5063	-129.8439	KM1502	103.3349177	0.586906123	0.037834592	3.98563295																	3.98563295	102.5120651
96	2015-03-22T08:51:39	42.501000000000005	-129.8517	KM1502	103.4882645	0.583472709	0.037266085	3.9588119710000003																	3.9588119710000003	103.3826005
97	2015-03-22T08:54:39	42.4941	-129.8621	KM1502	103.4325887	0.589319732	0.038237277	4.017972622																	4.017972622	104.5308837
98	2015-03-22T08:57:39	42.4871	-129.8724	KM1502	102.5905869	0.584499413	0.037435586	3.921985808																	3.921985808	105.68066329999999
99	2015-03-22T09:00:40	42.4818	-129.88	KM1502	104.3442955	0.588286858	0.038064585	4.009875566																	4.009875566	106.5393409
100	2015-03-22T09:03:40	42.4746	-129.8903	KM1502	100.08090859999999	0.5831291679999999	0.03720958	3.778763513																	3.778763513	107.70444540000001
101	2015-03-22T09:06:40	42.4693	-129.898	KM1502	101.31434420000001	0.585873929	0.037662953	3.884425502																	3.884425502	108.56919840000002
102	2015-03-22T09:09:40	42.4621	-129.9083	KM1502	101.8564993	0.592442075	0.03876214	3.9691442919999997																	3.9691442919999997	109.73442539999999
103	2015-03-22T09:12:40	42.455	-129.9186	KM1502	100.3867801	0.579049392	0.036541641	3.784791564																	3.784791564	110.89209450000001
104	2015-03-22T09:15:41	42.4496	-129.9263	KM1502	101.82805440000001	0.572320163	0.035456027	3.751948788																	3.751948788	111.7646239
105	2015-03-22T09:18:41	42.4424	-129.9363	KM1502	101.049001	0.543213709	0.030988827000000004	3.499053492																	3.499053492	112.91227930000001
106	2015-03-22T09:21:41	42.4351	-129.9466	KM1502	97.69780131	0.49601697299999997	0.024511041	3.082387153																	3.082387153	114.08545349999999
107	2015-03-22T09:24:41	42.4299	-129.9544	KM1502	91.29798563	0.462546756	0.020468373999999998	2.451278016																	2.451278016	114.9490237
108	2015-03-22T09:27:41	42.4229	-129.9653	KM1502	86.83101847	0.451568921	0.019238431	2.193198689																	2.193198689	116.13618020000001
109	2015-03-22T09:30:42	42.416000000000004	-129.976	KM1502	84.58253873	0.44831175	0.018882462	2.020808822																	2.020808822	117.30370800000001
110	2015-03-22T09:33:42	42.4108	-129.984	KM1502	88.69706574	0.451821619	0.01926618	2.18992872																	2.18992872	118.1796918
111	2015-03-22T09:36:42	42.4038	-129.9949	KM1502	85.83091498	0.44981087399999997	0.019045799	2.0554455480000002																	2.0554455480000002	119.36705420000001
112	2015-03-22T09:39:42	42.397	-130.0056	KM1502	87.69426194	0.447316544	0.01877442	2.094586334																	2.094586334	120.52749140000002
113	2015-03-22T09:42:42	42.3916	-130.0137	KM1502	86.60360564	0.445579599	0.018586953	2.042766082																	2.042766082	121.4245768
114	2015-03-22T09:45:43	42.3844	-130.0244	KM1502	90.64608104	0.450814435	0.019155582	2.221226009																	2.221226009	122.61466609999998
115	2015-03-22T09:48:43	42.3789	-130.0326	KM1502	88.12711857	0.443597123	0.018374388000000002	2.0500259240000003																	2.0500259240000003	123.5254176
116	2015-03-22T09:51:43	42.3718	-130.0432	KM1502	89.22513992	0.444836235	0.018507087	2.092500841																	2.092500841	124.7020656
117	2015-03-22T09:54:43	42.3646	-130.054	KM1502	90.32191364	0.44310227799999996	0.018321513	2.101033725																	2.101033725	125.8984534
118	2015-03-22T09:57:44	42.3593	-130.0621	KM1502	86.44640657	0.438946867	0.017881535	1.9065739130000001																	1.9065739130000001	126.78837490000001
119	2015-03-22T10:00:44	42.352	-130.0728	KM1502	88.18787294	0.438460639	0.017830423999999997	1.989687768																	1.989687768	127.9863223
120	2015-03-22T10:03:44	42.345	-130.0836	KM1502	90.83742873	0.444094334	0.018427516	2.1209247319999998																	2.1209247319999998	129.16812040000002
121	2015-03-22T10:06:44	42.3394	-130.0919	KM1502	89.03726579	0.441144272	0.018113325	2.059518237																	2.059518237	130.0927631
122	2015-03-22T10:09:44	42.3324	-130.1028	KM1502	98.733848	0.45727353600000004	0.019871738	2.564900181																	2.564900181	131.2808947
123	2015-03-22T10:12:45	42.3253	-130.1137	KM1502	92.38968534	0.454352889	0.019545944	2.3659447940000002																	2.3659447940000002	132.4764317
124	2015-03-22T10:15:45	42.32	-130.122	KM1502	97.23751827	0.46671430399999997	0.020947541	2.69752055																	2.69752055	133.37905790000002
125	2015-03-22T10:18:45	42.3127	-130.1327	KM1502	99.06546254	0.472778669	0.021656936	2.8236227069999997																	2.8236227069999997	134.57740969999998
126	2015-03-22T10:21:45	42.3052	-130.143	KM1502	102.0859048	0.472778669	0.021656936	2.933850669																	2.933850669	135.76736019999998
127	2015-03-22T10:24:45	42.2996	-130.1507	KM1502	98.42318259999999	0.471980777	0.021562876	2.76364479																	2.76364479	136.6564512
128	2015-03-22T10:27:45	42.2919	-130.1612	KM1502	97.91159578	0.468029755	0.021100135	2.7418457210000002																	2.7418457210000002	137.87389019999998
129	2015-03-22T10:30:46	42.2861	-130.1689	KM1502	97.79759595	0.472778669	0.021656936	2.773732336																	2.773732336	138.77882480000002
130	2015-03-22T10:33:46	42.2784	-130.1794	KM1502	101.276623	0.491261489	0.023909292999999998	3.097749874																	3.097749874	139.99639530000002
131	2015-03-22T10:36:46	42.2714	-130.1887	KM1502	103.51796709999999	0.514699324	0.026964367000000003	3.368380642																	3.368380642	141.0890759
132	2015-03-22T10:39:46	42.2638	-130.19899999999998	KM1502	102.6989384	0.54952492	0.031926362	3.61182696																	3.61182696	142.287257
133	2015-03-22T10:42:46	42.2566	-130.2087	KM1502	105.6802377	0.559803453	0.033489787	3.767572519																	3.767572519	143.41907
134	2015-03-22T10:45:47	42.2511	-130.2171	KM1502	108.5798727	0.566676425	0.034561017	3.929821258																	3.929821258	144.34311399999999
135	2015-03-22T10:48:47	42.2442	-130.2285	KM1502	107.69304890000001	0.565689998	0.034405902	3.941095445																	3.941095445	145.55653859999998
136	2015-03-22T10:51:47	42.2372	-130.24	KM1502	107.2008632	0.5660188429999999	0.034457481	3.8887532730000003																	3.8887532730000003	146.78347409999998
137	2015-03-22T10:54:47	42.2306	-130.2505	KM1502	109.24782730000001	0.5689970089999999	0.034927354	4.029233287																	4.029233287	147.9186866
138	2015-03-22T10:57:47	42.2253	-130.2591	KM1502	110.2677071	0.562414911	0.033894377	3.997058382																	3.997058382	148.8409587
139	2015-03-22T11:00:48	42.2181	-130.2701	KM1502	112.1801533	0.564054852	0.034149851	4.075139608																	4.075139608	150.0511868
140	2015-03-22T11:03:48	42.2126	-130.2784	KM1502	110.87352990000001	0.562741603	0.033945255	4.003258799999999																	4.003258799999999	150.96938669999997
141	2015-03-22T11:06:48	42.2051	-130.2893	KM1502	113.22570230000001	0.5660188429999999	0.034457481	4.130174235																	4.130174235	152.1960671
142	2015-03-22T11:09:48	42.1978	-130.3001	KM1502	111.9268422	0.569330796	0.034980196	4.07998699																	4.07998699	153.4016785
143	2015-03-22T11:12:49	42.1908	-130.3107	KM1502	112.69341979999999	0.572988374	0.035562974	4.175512015																	4.175512015	154.57274990000002
144	2015-03-22T11:15:49	42.1853	-130.3189	KM1502	110.05757820000001	0.5647065720000001	0.034251905	3.981613648																	3.981613648	155.4850388
145	2015-03-22T11:18:49	42.1782	-130.3294	KM1502	113.638733	0.573323676	0.035616639	4.254114199																	4.254114199	156.6575689
146	2015-03-22T11:21:49	42.1715	-130.3397	KM1502	114.1814104	0.569997865	0.03508593	4.235094879																	4.235094879	157.78817819999998
147	2015-03-22T11:24:49	42.1659	-130.3479	KM1502	114.92916399999999	0.572487017	0.035482731	4.265263932																	4.265263932	158.7081269
148	2015-03-22T11:27:50	42.1584	-130.3591	KM1502	111.66178229999998	0.558507062	0.033290083	3.9862177130000003																	3.9862177130000003	159.9535502
149	2015-03-22T11:30:50	42.1513	-130.3697	KM1502	110.62081299999998	0.550799638	0.032117696	3.8766044789999996																	3.8766044789999996	161.1324625
150	2015-03-22T11:33:50	42.1458	-130.3781	KM1502	110.6811624	0.54415409	0.031127497999999997	3.792943161																	3.792943161	162.05737150000002
151	2015-03-22T11:36:50	42.1384	-130.3891	KM1502	108.7261082	0.527517627	0.028731154	3.58875023																	3.58875023	163.283303
152	2015-03-22T11:39:50	42.131	-130.4	KM1502	109.48046629999999	0.5186799089999999	0.027505635	3.464873607																	3.464873607	164.5032118
153	2015-03-22T11:42:51	42.1254	-130.4084	KM1502	108.7677563	0.5161698379999999	0.027163563999999998	3.455780257																	3.455780257	165.43569240000002
154	2015-03-22T11:45:51	42.1179	-130.4197	KM1502	112.0599739	0.518828476	0.027525931	3.594099537																	3.594099537	166.68769530000003
155	2015-03-22T11:48:51	42.1111	-130.4299	KM1502	110.0506902	0.508283058	0.026105539	3.418060427																	3.418060427	167.82012869999997
156	2015-03-22T11:51:51	42.1042	-130.4404	KM1502	114.71707520000001	0.510604989	0.026414395	3.5909798569999998																	3.5909798569999998	168.97852780000002
157	2015-03-22T11:54:51	42.0967	-130.4516	KM1502	110.86058680000001	0.498554379	0.024835904	3.3435455839999997																	3.3435455839999997	170.2246196
158	2015-03-22T11:57:52	42.0915	-130.4595	KM1502	109.8682656	0.49489407700000004	0.02436815	3.261638403																	3.261638403	171.0969143
159	2015-03-22T12:00:52	42.0841	-130.4705	KM1502	110.04873740000001	0.498695386	0.024854044	3.3084317860000003																	3.3084317860000003	172.32342230000003
160	2015-03-22T12:03:52	42.0766	-130.4814	KM1502	107.45533600000002	0.499969299	0.025018107	3.2664498369999997																	3.2664498369999997	173.55144109999998
161	2015-03-22T12:06:52	42.0709	-130.4899	KM1502	106.6982726	0.507128393	0.025952881	3.291466373																	3.291466373	174.4979545
162	2015-03-22T12:09:53	42.0636	-130.5007	KM1502	104.6109245	0.525404195	0.028435135	3.4444978980000003																	3.4444978980000003	175.7049622
163	2015-03-22T12:12:53	42.056000000000004	-130.5117	KM1502	102.9724941	0.532685526	0.029462994	3.4212736560000003																	3.4212736560000003	176.94682580000003
164	2015-03-22T12:15:53	42.0491	-130.5217	KM1502	100.9448585	0.532075425	0.029375926	3.309279952																	3.309279952	178.07517280000002
165	2015-03-22T12:18:53	42.0435	-130.5298	KM1502	102.3073624	0.535143805	0.029814998	3.412147381																	3.412147381	178.990016
166	2015-03-22T12:21:54	42.036	-130.5409	KM1502	106.5908739	0.5447847570000001	0.031220498	3.6368338889999996																	3.6368338889999996	180.2306372
167	2015-03-22T12:24:54	42.0288	-130.5518	KM1502	102.6633051	0.538848203	0.030350393	3.443340746																	3.443340746	181.436709
168	2015-03-22T12:27:54	42.0232	-130.5602	KM1502	100.7508469	0.52180516	0.027935313	3.23032946																	3.23032946	182.3700212
169	2015-03-22T12:30:54	42.0162	-130.5703	KM1502	100.9553938	0.5185313420000001	0.027485338999999998	3.20058165																	3.20058165	183.512319
170	2015-03-22T12:33:54	42.0091	-130.5807	KM1502	101.943557	0.507416027	0.025990909	3.120407918																	3.120407918	184.6804548
171	2015-03-22T12:36:55	42.0037	-130.5886	KM1502	101.4645895	0.5104597329999999	0.02639498	3.137299002																	3.137299002	185.568343
172	2015-03-22T12:39:55	41.9965	-130.5992	KM1502	103.1998792	0.523899631	0.028225505	3.329373724																	3.329373724	186.75632240000002
173	2015-03-22T12:42:55	41.9895	-130.6096	KM1502	105.77934180000001	0.510314476	0.026375565	3.2710026819999998																	3.2710026819999998	187.9171523
174	2015-03-22T12:45:55	41.9823	-130.6203	KM1502	106.7949506	0.506263856	0.025838881	3.227945866																	3.227945866	189.11139730000002
175	2015-03-22T12:48:56	41.977	-130.6282	KM1502	108.14140719999999	0.501249308	0.025183679	3.2108927360000004																	3.2108927360000004	189.99199119999997
176	2015-03-22T12:51:56	41.9699	-130.6386	KM1502	111.74285079999999	0.507128393	0.025952881	3.407470252																	3.407470252	191.1605172
177	2015-03-22T12:54:56	41.9623	-130.6495	KM1502	109.9479432	0.498977736	0.024890368	3.226837696																	3.226837696	192.3973119
178	2015-03-22T12:57:56	41.9559	-130.6593	KM1502	108.05895249999999	0.49968647899999996	0.024981547000000003	3.181737202																	3.181737202	193.4769594
179	2015-03-22T13:00:56	41.9504	-130.6675	KM1502	110.81039750000001	0.505255847	0.025706338	3.361118133																	3.361118133	194.3911089
180	2015-03-22T13:03:57	41.9431	-130.6783	KM1502	110.46856340000001	0.504825499	0.025649826	3.324230436																	3.324230436	195.5993682
181	2015-03-22T13:06:57	41.9359	-130.6888	KM1502	107.256747	0.507128393	0.025952881	3.229852013																	3.229852013	196.7818623
182	2015-03-22T13:09:57	41.9303	-130.6967	KM1502	109.62221100000001	0.518087056	0.027424645	3.478870179																	3.478870179	197.68551630000002
183	2015-03-22T13:12:57	41.923	-130.7074	KM1502	104.6337824	0.53421912	0.029682313999999998	3.42713142																	3.42713142	198.8878672
184	2015-03-22T13:15:58	41.9159	-130.7178	KM1502	104.89611940000002	0.545728769	0.031360447	3.5520888439999996																	3.5520888439999996	200.0569305
185	2015-03-22T13:18:58	41.9086	-130.7286	KM1502	103.8390765	0.558830001	0.033339831	3.657055816																	3.657055816	201.2655478
186	2015-03-22T13:21:58	41.903	-130.7369	KM1502	101.89952779999999	0.5620889960000001	0.033843619	3.596567031																	3.596567031	202.1936821
187	2015-03-22T13:24:58	41.8959	-130.7477	KM1502	102.4874615	0.563069076	0.033996256	3.6611517080000002																	3.6611517080000002	203.38757880000003
188	2015-03-22T14:34:20	41.7419	-130.9737	KM1502	110.4979791	0.531771306	0.02933254	3.55203645																	3.55203645	228.79226519999997
189	2015-03-22T14:37:20	41.7362	-130.982	KM1502	111.28113490000001	0.528729161	0.028901706	3.598753032																	3.598753032	229.729231
190	2015-03-22T14:40:21	41.7291	-130.9925	KM1502	105.871202	0.53421912	0.029682313999999998	3.462307622																	3.462307622	230.9062929
191	2015-03-22T14:43:21	41.722	-131.0033	KM1502	106.853362	0.534526614	0.029726437	3.470017098																	3.470017098	232.10201400000003
192	2015-03-22T14:46:21	41.7165	-131.0116	KM1502	111.5311941	0.527517627	0.028731154	3.597945733																	3.597945733	233.02420759999998
193	2015-03-22T14:49:21	41.7093	-131.0224	KM1502	109.92818179999999	0.518828476	0.027525931	3.396009162																	3.396009162	234.22744730000002
194	2015-03-22T14:52:21	41.7038	-131.0304	KM1502	106.0824307	0.5170541989999999	0.02728372	3.233173349																	3.233173349	235.1312484
195	2015-03-22T14:55:22	41.6965	-131.0411	KM1502	111.8241336	0.50453786	0.025612211	3.283640193																	3.283640193	236.3359148
196	2015-03-22T14:58:22	41.6894	-131.0514	KM1502	116.69981969999999	0.49517379799999994	0.024403745	3.314030372																	3.314030372	237.5011066
197	2015-03-22T15:01:22	41.6839	-131.0592	KM1502	126.68674009999998	0.48987600000000003	0.023735782	3.551511068																	3.551511068	238.39289810000002
198	2015-03-22T15:13:23	41.657	-131.0991	KM1502	115.3273423	0.484370843	0.023053605	3.172703624																	3.172703624	242.8621392
199	2015-03-22T15:16:23	41.6497	-131.1103	KM1502	116.9525041	0.48519137700000003	0.023154622000000003	3.2491600519999997																	3.2491600519999997	244.0983119
200	2015-03-22T15:19:24	41.643	-131.1204	KM1502	116.25907340000002	0.494615022	0.02433264	3.375857119																	3.375857119	245.22174500000003
201	2015-03-22T15:22:24	41.6373	-131.1286	KM1502	116.26145530000001	0.497142701	0.024654892999999997	3.423576179																	3.423576179	246.15338300000002
202	2015-03-22T15:25:24	41.6301	-131.1391	KM1502	113.31140690000001	0.512066511	0.026609822	3.4482507160000004																	3.4482507160000004	247.3389369
203	2015-03-22T15:28:24	41.6245	-131.14700000000002	KM1502	109.8522679	0.5203152679999999	0.027729967	3.4411169289999997																	3.4411169289999997	248.24485750000002
204	2015-03-22T15:31:25	41.6171	-131.1576	KM1502	107.11138940000001	0.528124468	0.028816351	3.408704249																	3.408704249	249.45177009999998
205	2015-03-22T15:34:25	41.6097	-131.1683	KM1502	109.5201547	0.546361733	0.031454297	3.687930423																	3.687930423	250.664853
206	2015-03-22T15:37:25	41.6041	-131.1765	KM1502	106.93334879999999	0.5450988170000001	0.031267044	3.578525127																	3.578525127	251.58920530000003
207	2015-03-22T15:40:25	41.5971	-131.187	KM1502	106.78089150000001	0.562251953	0.033868998	3.80563346																	3.80563346	252.7601579
208	2015-03-22T15:43:25	41.5904	-131.1974	KM1502	102.5491329	0.5763395579999999	0.036102046	3.8315918780000002																	3.8315918780000002	253.902908
209	2015-03-22T15:46:26	41.5848	-131.2054	KM1502	101.2537878	0.582786445	0.03715321	3.8744346210000002																	3.8744346210000002	254.8151833
210	2015-03-22T15:49:26	41.5775	-131.2159	KM1502	102.396624	0.582444538	0.037096974	3.936475627																	3.936475627	256.0088122
211	2015-03-22T15:55:26	41.5651	-131.2335	KM1502	102.96187859999999	0.578709472	0.036486338	3.863876547																	3.863876547	258.02218270000003
212	2015-03-22T15:58:26	41.5577	-131.2439	KM1502	106.0945653	0.575666857	0.035993299	3.9547881910000005																	3.9547881910000005	259.2175627
213	2015-03-22T16:01:27	41.5505	-131.2543	KM1502	107.6525307	0.5660188429999999	0.034457481	3.8915702039999998																	3.8915702039999998	260.3977829
214	2015-03-22T16:04:27	41.545	-131.2623	KM1502	113.38772920000001	0.5615970770000001	0.033767368	4.050289939																	4.050289939	261.30279069999995
215	2015-03-22T16:07:27	41.5377	-131.2728	KM1502	113.3607638	0.553999755	0.03260134	3.962294956																	3.962294956	262.4968142
216	2015-03-22T16:10:27	41.5307	-131.2828	KM1502	113.1700205	0.563069076	0.033996256	4.07111923																	4.07111923	263.6376609
217	2015-03-22T16:13:28	41.5252	-131.2905	KM1502	112.4101973	0.559803453	0.033489787	3.956348222																	3.956348222	264.5245663
218	2015-03-22T16:16:28	41.5181	-131.3004	KM1502	114.2387154	0.55367838	0.032552637	3.963958835																	3.963958835	265.667129
219	2015-03-22T16:19:28	41.5111	-131.3109	KM1502	114.16060420000001	0.5514377020000001	0.032213865	3.9516226039999998																	3.9516226039999998	266.83895060000003
220	2015-03-22T16:22:28	41.5059	-131.3186	KM1502	108.04546570000001	0.553518075	0.032528343	3.752585177																	3.752585177	267.70328390000003
221	2015-03-22T16:25:28	41.4988	-131.3291	KM1502	108.83344699999999	0.557538996	0.033141468	3.800508352																	3.800508352	268.8826598
222	2015-03-22T16:28:29	41.492	-131.3392	KM1502	107.33298899999998	0.5599663189999999	0.033514897	3.768055125																	3.768055125	270.0149746
223	2015-03-22T16:31:29	41.4866	-131.3472	KM1502	114.6971865	0.57265387	0.035509436	4.231440025																	4.231440025	270.9129364
224	2015-03-22T16:34:29	41.4798	-131.3575	KM1502	114.88078190000002	0.5647065720000001	0.034251905	4.127570333																	4.127570333	272.0578285
225	2015-03-22T16:37:29	41.4747	-131.3652	KM1502	114.36049320000001	0.560129185	0.033540007000000004	4.060052985																	4.060052985	272.9149787
226	2015-03-22T16:40:30	41.4678	-131.3757	KM1502	112.45582140000002	0.573659779	0.035670432	4.156960023																	4.156960023	274.0798682
227	2015-03-22T17:13:14	41.3979	-131.4778	KM1502	185.44175	0.530249501	0.029116543999999998	5.832613028																	5.832613028	285.6190803
228	2015-03-22T17:16:15	41.3925	-131.4855	KM1502	193.52074240000002	0.547940099	0.03168933	6.451505501000001																	6.451505501000001	286.4992983
229	2015-03-22T17:19:15	41.3856	-131.4951	KM1502	183.2087874	0.543213709	0.030988827000000004	6.00150131																	6.00150131	287.60958700000003
230	2015-03-22T17:22:15	41.3785	-131.5053	KM1502	183.5960916	0.542587799	0.030896804	6.007870392999999																	6.007870392999999	288.77167660000003
231	2015-03-22T17:25:15	41.3715	-131.5154	KM1502	180.806971	0.543839882	0.031081163999999998	5.930021592																	5.930021592	289.9201421
232	2015-03-22T17:28:16	41.3651	-131.5247	KM1502	182.6767634	0.546361733	0.031454297	6.077263358																	6.077263358	290.9742657
233	2015-03-22T17:31:16	41.3597	-131.5323	KM1502	191.9649563	0.557861669	0.033190904	6.650119667																	6.650119667	291.8486346
234	2015-03-22T17:34:16	41.3531	-131.5417	KM1502	197.0948608	0.557861669	0.033190904	6.814273397999999																	6.814273397999999	292.924121
235	2015-03-22T17:37:16	41.346000000000004	-131.55200000000002	KM1502	193.4823418	0.550799638	0.032117696	6.506924685																	6.506924685	294.09266410000004
236	2015-03-22T17:40:16	41.3406	-131.56	KM1502	190.6709721	0.548257099	0.031736588999999996	6.403830055																	6.403830055	294.9917417
237	2015-03-22T17:43:17	41.3338	-131.5703	KM1502	183.2936035	0.53360615	0.029594376000000002	5.919173076																	5.919173076	296.13808439999997
238	2015-03-22T17:46:17	41.3273	-131.5803	KM1502	177.9813604	0.519719198	0.027648091	5.532036858																	5.532036858	297.24364249999996
239	2015-03-22T17:49:17	41.3205	-131.5908	KM1502	174.9794195	0.507128393	0.025952881	5.263893306																	5.263893306	298.402727
240	2015-03-22T17:52:17	41.3152	-131.599	KM1502	176.2776303	0.516758709	0.027243572	5.434358898999999																	5.434358898999999	299.3072038
241	2015-03-22T17:55:18	41.3084	-131.6091	KM1502	179.14120549999998	0.531771306	0.02933254	5.734301452																	5.734301452	300.44129169999997
242	2015-03-22T17:58:18	41.3022	-131.6187	KM1502	177.1007866	0.536682066	0.030036671	5.722503402999999																	5.722503402999999	301.4999545
243	2015-03-22T18:01:18	41.2953	-131.6292	KM1502	178.042955	0.538848203	0.030350393	5.810853082																	5.810853082	302.666594
244	2015-03-22T18:04:18	41.2899	-131.6374	KM1502	176.753421	0.543526422	0.031034941	5.823783607																	5.823783607	303.5785707
245	2015-03-22T18:07:18	41.2827	-131.648	KM1502	177.6918594	0.545413418	0.03131369	5.931830849																	5.931830849	304.7737783
246	2015-03-22T18:10:19	41.2772	-131.6557	KM1502	176.9347014	0.546993623	0.031548226	5.8980977260000005																	5.8980977260000005	305.6624605
247	2015-03-22T18:13:19	41.2699	-131.666	KM1502	178.9540634	0.552400515	0.032358981	6.086594709																	6.086594709	306.8469055
248	2015-03-22T18:16:19	41.2632	-131.6755	KM1502	176.2740207	0.546836485	0.031524808	5.902919276																	5.902919276	307.93689910000006
249	2015-03-22T18:25:20	41.2431	-131.7038	KM1502	180.58886189999998	0.553037924	0.032455578	6.173537392																	6.173537392	311.1950498
250	2015-03-22T18:28:20	41.2356	-131.7141	KM1502	185.41561930000003	0.561761042	0.033792763999999996	6.5277067660000005																	6.5277067660000005	312.3952026
251	2015-03-22T18:31:20	41.23	-131.722	KM1502	184.61960290000002	0.558830001	0.033339831	6.413758585																	6.413758585	313.3040346
252	2015-03-22T18:43:07	41.2048	-131.759	KM1502	154.0922733	0.558507062	0.033290083	5.3005543610000005																	5.3005543610000005	317.48348010000007
253	2015-03-22T18:46:07	41.1977	-131.7697	KM1502	155.07871200000002	0.549843079	0.031974054	5.264909314																	5.264909314	318.6783827
254	2015-03-22T18:49:08	41.1912	-131.7796	KM1502	150.6463995	0.530249501	0.029116543999999998	4.858194753																	4.858194753	319.7789347
255	2015-03-22T18:52:08	41.1859	-131.7875	KM1502	149.50582930000002	0.52329979	0.028142207000000002	4.725178778																	4.725178778	320.6655278
256	2015-03-22T18:55:08	41.1793	-131.7971	KM1502	148.1579821	0.530856047	0.029202633	4.755561427																	4.755561427	321.754856
257	2015-03-22T18:58:08	41.1728	-131.8068	KM1502	145.56466719999997	0.526612775	0.028604119	4.621567111																	4.621567111	322.8430112
258	2015-03-22T19:01:09	41.1659	-131.8175	KM1502	143.1943987	0.5385372420000001	0.030305283	4.660532883999999																	4.660532883999999	324.0236377
259	2015-03-22T19:04:09	41.1609	-131.8253	KM1502	149.55679980000002	0.54415409	0.031127497999999997	4.934158964																	4.934158964	324.8821643
260	2015-03-22T19:07:09	41.1541	-131.8352	KM1502	151.2187411	0.547940099	0.03168933	5.018143707																	5.018143707	326.0052997
261	2015-03-22T19:10:09	41.1487	-131.8428	KM1502	152.040992	0.542901515	0.030942813	4.974779675																	4.974779675	326.8811617
262	2015-03-22T19:13:09	41.1417	-131.8528	KM1502	151.13227859999998	0.540091731	0.030531503999999998	4.929298152																	4.929298152	328.02565960000004
263	2015-03-22T19:16:10	41.1347	-131.8628	KM1502	152.1780799	0.544469048	0.031173943	5.019783824																	5.019783824	329.1702231
264	2015-03-22T19:19:10	41.1293	-131.8706	KM1502	152.67758940000002	0.5488908720000001	0.031831319	5.110802501																	5.110802501	330.0584945
265	2015-03-22T19:22:10	41.1222	-131.8806	KM1502	150.1027072	0.541962607	0.030805113	4.925858151																	4.925858151	331.2107811
266	2015-03-22T19:25:10	41.1153	-131.8903	KM1502	149.95374809999998	0.542901515	0.030942813	4.938761179																	4.938761179	332.32955519999996
267	2015-03-22T19:28:10	41.11	-131.8977	KM1502	148.3636762	0.5414957579999999	0.030736645	4.869200497																	4.869200497	333.1858574
268	2015-03-22T19:31:11	41.1028	-131.9078	KM1502	147.4908666	0.541962607	0.030805113	4.852754283																	4.852754283	334.35206469999997
269	2015-03-22T19:34:11	41.0958	-131.9179	KM1502	146.9977924	0.540403737	0.030577012999999997	4.797773942																	4.797773942	335.5031525
270	2015-03-22T19:37:11	41.0903	-131.9257	KM1502	150.1916043	0.547940099	0.03168933	5.011927643																	5.011927643	336.3992778
271	2015-03-22T19:40:11	41.0837	-131.9359	KM1502	148.2280543	0.534526614	0.029726437	4.789087567																	4.789087567	337.527175
272	2015-03-22T19:43:11	41.0769	-131.9466	KM1502	150.9168211	0.532380112	0.029419407999999998	4.8374414660000005																	4.8374414660000005	338.7015205
273	2015-03-22T19:46:12	41.0718	-131.9546	KM1502	157.1714384	0.562741603	0.033945255	5.488624675																	5.488624675	339.58072319999997
274	2015-03-22T19:49:12	41.065	-131.9652	KM1502	163.85875349999998	0.577015055	0.036211346	6.038167731000001																	6.038167731000001	340.74878860000007
275	2015-03-22T19:52:12	41.0601	-131.9732	KM1502	163.90606430000003	0.5748280029999999	0.035858306	5.997920186																	5.997920186	341.6138761
276	2015-03-22T19:55:12	41.0534	-131.9838	KM1502	159.56389919999998	0.573323676	0.035616639	5.823125544																	5.823125544	342.7748794
277	2015-03-22T19:58:12	41.0463	-131.9942	KM1502	156.4892249	0.577015055	0.036211346	5.775602936																	5.775602936	343.9525453
278	2015-03-22T20:01:13	41.0409	-132.002	KM1502	154.1243242	0.580406152	0.036762934	5.7850587639999995																	5.7850587639999995	344.8414651
279	2015-03-22T20:04:13	41.0337	-132.012	KM1502	152.701861	0.5872518320000001	0.037892077999999996	5.853590576																	5.853590576	346.0022317
280	2015-03-22T20:07:13	41.0283	-132.0195	KM1502	151.2899686	0.591745952	0.038644635	5.86461489																	5.86461489	346.8728503
281	2015-03-22T20:10:13	41.0211	-132.0294	KM1502	150.2839191	0.596296487	0.039416052	5.894431587000001																	5.894431587000001	348.0276725
282	2015-03-22T20:13:14	41.0155	-132.037	KM1502	146.3027961	0.5945411660000001	0.039117477000000005	5.693671068																	5.693671068	348.91988480000003
283	2015-03-22T20:16:14	41.0083	-132.0469	KM1502	148.93545830000002	0.594891342	0.039176991	5.842690113																	5.842690113	350.0748233
284	2015-03-22T20:19:14	41.0012	-132.0565	KM1502	150.98867380000002	0.5934907779999999	0.038939401	5.858357197																	5.858357197	351.2039954
285	2015-03-22T20:22:14	40.9943	-132.0659	KM1502	153.1410646	0.590011532	0.038353063	5.892684065																	5.892684065	352.3056529
286	2015-03-22T20:25:15	40.989	-132.0734	KM1502	155.09287450000002	0.590011532	0.038353063	5.979058901																	5.979058901	353.1688978
287	2015-03-22T20:28:15	40.982	-132.0831	KM1502	156.8446978	0.590011532	0.038353063	6.034639213999999																	6.034639213999999	354.296535
288	2015-03-22T20:31:15	40.9749	-132.093	KM1502	156.65736840000002	0.5872518320000001	0.037892077999999996	5.99855535																	5.99855535	355.44408250000004
289	2015-03-22T20:34:15	40.9683	-132.1021	KM1502	154.8044858	0.589665668	0.038295116000000004	5.954345022999999																	5.954345022999999	356.504626
290	2015-03-22T20:37:15	40.9629	-132.1095	KM1502	150.28240449999998	0.584157728	0.037379078999999996	5.687927193999999																	5.687927193999999	357.36963310000004
291	2015-03-22T20:40:16	40.955999999999996	-132.1199	KM1502	149.42621830000002	0.578709472	0.036486338	5.534157700000001																	5.534157700000001	358.5333748
292	2015-03-22T20:43:16	40.951	-132.1279	KM1502	147.714954	0.575666857	0.035993299	5.411260747																	5.411260747	359.4063803
293	2015-03-22T20:46:16	40.9434	-132.1399	KM1502	146.12480390000002	0.570327586	0.035138414	5.257003823																	5.257003823	360.72308730000003
294	2015-03-22T20:49:17	40.9382	-132.1477	KM1502	144.57584719999997	0.5647065720000001	0.034251905	5.100277371000001																	5.100277371000001	361.5978718
295	2015-03-22T20:52:17	40.9314	-132.1579	KM1502	145.33695590000002	0.568664016	0.034874637	5.215936545																	5.215936545	362.7418791
296	2015-03-22T20:55:17	40.9248	-132.1676	KM1502	146.98829019999997	0.578370361	0.036431167	5.440020078																	5.440020078	363.8397463
297	2015-03-22T21:01:27	40.9132	-132.1842	KM1502	149.6393742	0.588286858	0.038064585	5.734048608999999																	5.734048608999999	365.7416111
298	2015-03-22T21:04:27	40.9079	-132.1919	KM1502	148.8713228	0.590356764	0.038411099	5.736191595																	5.736191595	366.6177865
299	2015-03-22T21:07:28	40.9007	-132.2025	KM1502	144.1068928	0.589665668	0.038295116000000004	5.537643																	5.537643	367.8168352
300	2015-03-22T21:10:28	40.8955	-132.2102	KM1502	146.1391741	0.59279081	0.038821086	5.650625425																	5.650625425	368.68564489999994
301	2015-03-22T21:13:28	40.8884	-132.2206	KM1502	145.76939030000003	0.588286858	0.038064585	5.565486735																	5.565486735	369.8648624
302	2015-03-22T21:16:28	40.8831	-132.2285	KM1502	146.2297465	0.59070282	0.038469275	5.645033706																	5.645033706	370.7537356
303	2015-03-22T21:19:28	40.8761	-132.2387	KM1502	147.4077674	0.589665668	0.038295116000000004	5.6560431620000005																	5.6560431620000005	371.91312450000004
304	2015-03-22T21:22:28	40.8697	-132.2479	KM1502	147.7839732	0.5872518320000001	0.037892077999999996	5.612528611																	5.612528611	372.96538430000004
305	2015-03-22T21:25:29	40.8628	-132.2582	KM1502	148.5776021	0.588630329	0.038122012000000004	5.65423984																	5.65423984	374.123738
306	2015-03-22T21:28:29	40.8557	-132.2686	KM1502	148.2483674	0.587598366	0.037949702	5.645149397999999																	5.645149397999999	375.3032766
307	2015-03-22T21:31:29	40.8502	-132.2765	KM1502	146.4576094	0.589665668	0.038295116000000004	5.612250382																	5.612250382	376.2073226
308	2015-03-22T21:34:29	40.8432	-132.2866	KM1502	142.4337487	0.590011532	0.038353063	5.492819984																	5.492819984	377.3608046
309	2015-03-22T21:37:30	40.8377	-132.2945	KM1502	141.2084989	0.590011532	0.038353063	5.427225878																	5.427225878	378.264943
310	2015-03-22T21:40:30	40.8307	-132.3046	KM1502	141.3460302	0.589665668	0.038295116000000004	5.4126679939999995																	5.4126679939999995	379.4185433
311	2015-03-22T21:43:30	40.8239	-132.314	KM1502	140.1323885	0.589665668	0.038295116000000004	5.350503589																	5.350503589	380.5139415
312	2015-03-22T21:46:30	40.8167	-132.3241	KM1502	138.1349301	0.5865612379999999	0.037777242	5.242391595																	5.242391595	381.6828251
313	2015-03-22T21:49:30	40.8113	-132.3318	KM1502	140.52993830000003	0.587944205	0.038007295	5.3384269060000005																	5.3384269060000005	382.5672274
314	2015-03-22T21:52:31	40.8039	-132.3421	KM1502	144.009504	0.5814226610000001	0.036929217	5.33984524																	5.33984524	383.76377
315	2015-03-22T21:55:31	40.7971	-132.3515	KM1502	148.94054609999998	0.576003016	0.036047592	5.44315512																	5.44315512	384.8593994
316	2015-03-22T21:58:31	40.7917	-132.3593	KM1502	152.7838261	0.57265387	0.035509436	5.513941303999999																	5.513941303999999	385.75014300000004
317	2015-03-22T22:01:31	40.7846	-132.3697	KM1502	159.6715721	0.570989391	0.03524376	5.742062324																	5.742062324	386.9303788
318	2015-03-22T22:04:32	40.7776	-132.3799	KM1502	166.8831051	0.569997865	0.03508593	5.983696932000001																	5.983696932000001	388.0907131
319	2015-03-22T22:07:32	40.7722	-132.3875	KM1502	172.4903737	0.569330796	0.034980196	6.183850811																	6.183850811	388.96922939999996
320	2015-03-22T22:10:32	40.7651	-132.3976	KM1502	174.2898267	0.564380323	0.034200818	6.1517892739999995																	6.1517892739999995	390.1309937
321	2015-03-22T22:13:32	40.7583	-132.4076	KM1502	177.4304435	0.565689998	0.034405902	6.312379974																	6.312379974	391.26408080000004
322	2015-03-22T22:16:32	40.753	-132.4153	KM1502	176.6877189	0.5647065720000001	0.034251905	6.262822582																	6.262822582	392.141377
323	2015-03-22T22:19:33	40.7462	-132.4252	KM1502	178.3814118	0.5660188429999999	0.034457481	6.332513852999999																	6.332513852999999	393.2683167
324	2015-03-22T22:22:33	40.7394	-132.4354	KM1502	176.28706830000002	0.5620889960000001	0.033843619	6.222288262																	6.222288262	394.41419080000003
325	2015-03-22T22:25:33	40.7345	-132.4426	KM1502	177.3373221	0.564054852	0.034149851	6.285756996																	6.285756996	395.2304791
326	2015-03-22T22:28:33	40.7276	-132.4528	KM1502	180.5859943	0.568331816	0.034822046	6.488487548999999																	6.488487548999999	396.3838504
327	2015-03-22T22:31:34	40.7211	-132.4623	KM1502	181.8851129	0.569330796	0.034980196	6.5414474																	6.5414474	397.46359680000006
328	2015-03-22T22:34:34	40.7144	-132.4722	KM1502	181.5647846	0.5660188429999999	0.034457481	6.4785709229999995																	6.4785709229999995	398.5833879
329	2015-03-22T22:37:34	40.7077	-132.4821	KM1502	180.5479772	0.5660188429999999	0.034457481	6.4278178189999995																	6.4278178189999995	399.7032417
330	2015-03-22T22:40:34	40.7025	-132.4899	KM1502	178.6924744	0.568000408	0.03476958	6.37535246																	6.37535246	400.57977830000004
331	2015-03-22T22:43:35	40.6957	-132.5002	KM1502	175.99979960000002	0.567006394	0.03461297	6.290587911																	6.290587911	401.73242769999996
332	2015-03-22T22:46:35	40.689	-132.5103	KM1502	174.02923169999997	0.5689970089999999	0.034927354	6.241659906000001																	6.241659906000001	402.865106
333	2015-03-22T22:49:35	40.6837	-132.5181	KM1502	171.9314788	0.570989391	0.03524376	6.207148653																	6.207148653	403.7491712
334	2015-03-22T22:52:35	40.6767	-132.5287	KM1502	169.75730180000002	0.5689970089999999	0.034927354	6.09770227																	6.09770227	404.9357263
335	2015-03-22T22:55:35	40.6696	-132.5389	KM1502	167.78766409999997	0.573659779	0.035670432	6.079200581																	6.079200581	406.10459310000005
336	2015-03-22T22:58:36	40.6644	-132.546	KM1502	166.4230179	0.571321479	0.035296621	6.016446632																	6.016446632	406.93793189999997
337	2015-03-22T23:01:36	40.6576	-132.5554	KM1502	168.3315581	0.571654359	0.035349609	6.086829505																	6.086829505	408.0347637
338	2015-03-22T23:04:36	40.6504	-132.5653	KM1502	167.8359188	0.564380323	0.034200818	5.966079491																	5.966079491	409.1929472
339	2015-03-22T23:07:36	40.6429	-132.5756	KM1502	161.3626498	0.557861669	0.033190904	5.662338826																	5.662338826	410.3986957
340	2015-03-22T23:10:37	40.6374	-132.5831	KM1502	163.6117376	0.563069076	0.033996256	5.815869386																	5.815869386	411.2797111
341	2015-03-22T23:13:37	40.6301	-132.5932	KM1502	161.6272435	0.559803453	0.033489787	5.7122643879999995																	5.7122643879999995	412.4579838
342	2015-03-22T23:16:37	40.6229	-132.60299999999998	KM1502	154.8501993	0.5543218089999999	0.032650156	5.410720075																	5.410720075	413.6103307
343	2015-03-22T23:19:37	40.6172	-132.6108	KM1502	149.5608497	0.560129185	0.033540007000000004	5.288559696																	5.288559696	414.52518389999994
344	2015-03-22T23:22:37	40.6101	-132.6213	KM1502	149.18857649999998	0.560129185	0.033540007000000004	5.261829313																	5.261829313	415.7134249
345	2015-03-22T23:25:38	40.6046	-132.6294	KM1502	150.7509233	0.57265387	0.035509436	5.497162668																	5.497162668	416.6318104
346	2015-03-22T23:28:38	40.5978	-132.6392	KM1502	149.5782604	0.581083016	0.036873657000000004	5.554927898																	5.554927898	417.7538757
347	2015-03-22T23:31:38	40.5905	-132.65	KM1502	146.33309519999997	0.582786445	0.03715321	5.465688876000001																	5.465688876000001	418.97605380000005
348	2015-03-22T23:34:38	40.5851	-132.6579	KM1502	143.7097434	0.585529369	0.03760592	5.428761555																	5.428761555	419.8745701
349	2015-03-22T23:37:39	40.5781	-132.6682	KM1502	150.1903569	0.594891342	0.039176991	5.841959011																	5.841959011	421.0431017
350	2015-03-22T23:40:39	40.5713	-132.6781	KM1502	147.9582757	0.582103445	0.037040871	5.565933846																	5.565933846	422.17166619999995
351	2015-03-22T23:43:39	40.5647	-132.6881	KM1502	145.31528480000003	0.565689998	0.034405902	5.190721439																	5.190721439	423.291853
352	2015-03-22T23:46:39	40.5595	-132.6959	KM1502	143.2230635	0.558830001	0.033339831	4.9721926519999995																	4.9721926519999995	424.1694498
353	2015-03-22T23:49:39	40.553000000000004	-132.7057	KM1502	141.6765039	0.553999755	0.03260134	4.836064534																	4.836064534	425.26968200000005
354	2015-03-22T23:52:40	40.5462	-132.7161	KM1502	142.336921	0.55335777	0.03250405	4.848613534																	4.848613534	426.4301994
355	2015-03-22T23:55:40	40.539	-132.7265	KM1502	143.0366406	0.56733715	0.034665047000000004	5.128372803																	5.128372803	427.62030639999995
356	2015-03-23T00:00:01	40.5303	-132.7388	KM1502	142.0357514	0.571987251	0.035402744	5.1735867419999995																	5.1735867419999995	429.0418485
357	2015-03-23T00:03:02	40.5235	-132.7485	KM1502	140.50861819999997	0.569665381	0.035033165	5.087435081000001																	5.087435081000001	430.1583586
358	2015-03-23T00:06:02	40.5164	-132.7586	KM1502	138.01224399999998	0.567668696	0.034717248	4.946013683																	4.946013683	431.32245480000006
359	2015-03-23T00:09:02	40.510999999999996	-132.7662	KM1502	136.2754642	0.5647065720000001	0.034251905	4.85067766																	4.85067766	432.2028048
360	2015-03-23T00:12:02	40.504	-132.7764	KM1502	130.38593429999997	0.5660188429999999	0.034457481	4.660796894																	4.660796894	433.36575830000004
361	2015-03-23T00:15:03	40.4971	-132.7862	KM1502	150.6335138	0.558507062	0.033290083	5.238736025																	5.238736025	434.49627680000003
362	2015-03-23T00:18:03	40.4918	-132.7939	KM1502	150.9157733	0.557217091	0.033092149	5.221769762																	5.221769762	435.37545769999997
363	2015-03-23T00:21:03	40.4853	-132.8034	KM1502	151.59906830000003	0.558184891	0.033240453999999996	5.250778632																	5.250778632	436.45730819999994
364	2015-03-23T00:24:03	40.4784	-132.8129	KM1502	152.430815	0.556255969	0.032944897	5.251968145																	5.251968145	437.5694899
365	2015-03-23T00:27:03	40.4728	-132.8205	KM1502	153.99354680000002	0.556575579	0.032993864	5.3089496369999996																	5.3089496369999996	438.4654517
366	2015-03-23T00:30:04	40.4659	-132.8309	KM1502	155.5514322	0.558507062	0.033290083	5.409179857000001																	5.409179857000001	439.63405389999997
367	2015-03-23T00:33:04	40.4592	-132.8411	KM1502	155.17176640000002	0.56339733	0.034047377000000004	5.519098112000001																	5.519098112000001	440.7753386
368	2015-03-23T00:36:04	40.4538	-132.8489	KM1502	155.07682690000001	0.567668696	0.034717248	5.6081275129999995																	5.6081275129999995	441.66854539999997
369	2015-03-23T00:39:04	40.446999999999996	-132.8589	KM1502	156.1875228	0.566676425	0.034561017	5.602057451																	5.602057451	442.8045647
370	2015-03-23T00:42:04	40.4397	-132.8693	KM1502	156.2459121	0.5660188429999999	0.034457481	5.587948218999999																	5.587948218999999	444.0031536
371	2015-03-23T00:45:05	40.4344	-132.8769	KM1502	158.33881069999998	0.576003016	0.036047592	5.86184951																	5.86184951	444.87648219999994
372	2015-03-23T00:48:05	40.4279	-132.8863	KM1502	162.5003801	0.591745952	0.038644635	6.332592142999999																	6.332592142999999	445.95255719999994
373	2015-03-23T00:51:05	40.4211	-132.89600000000002	KM1502	165.1727643	0.603372014	0.040634194	6.66656062																	6.66656062	447.06998839999994
374	2015-03-23T00:54:05	40.4141	-132.9056	KM1502	166.3569138	0.608036162	0.041449478	6.804479149																	6.804479149	448.1965449
375	2015-03-23T00:57:06	40.4089	-132.91299999999998	KM1502	164.9267209	0.605159394	0.040945475	6.705023142000001																	6.705023142000001	449.05004069999995
376	2015-03-23T01:00:06	40.4016	-132.9232	KM1502	163.9419946	0.602662871	0.040511011	6.5887885079999995																	6.5887885079999995	450.236587
377	2015-03-23T01:03:06	40.3948	-132.9327	KM1502	162.1337388	0.586906123	0.037834592	6.20237646																	6.20237646	451.3418399
378	2015-03-23T01:06:06	40.3882	-132.9419	KM1502	159.74667319999998	0.585185231	0.037549007	6.09889851																	6.09889851	452.41337080000005
379	2015-03-23T01:09:06	40.3817	-132.9512	KM1502	167.9568411	0.596995743	0.039535545	6.641584602000001																	6.641584602000001	453.48358780000007
380	2015-03-23T01:12:07	40.3767	-132.9581	KM1502	164.1560258	0.608397004	0.041512849	6.71022419																	6.71022419	454.2911397
381	2015-03-23T01:15:07	40.3702	-132.9675	KM1502	165.4297563	0.596296487	0.039416052	6.506547873																	6.506547873	455.3677203
382	2015-03-23T01:18:07	40.3631	-132.9775	KM1502	166.4580517	0.598050899	0.039715857	6.636655919																	6.636655919	456.5270307
383	2015-03-23T01:21:07	40.3566	-132.9868	KM1502	165.89377869999998	0.591745952	0.038644635	6.472061309																	6.472061309	457.59746409999997
384	2015-03-23T01:24:08	40.3502	-132.9962	KM1502	163.6729686	0.592442075	0.03876214	6.427540818																	6.427540818	458.66677180000005
385	2015-03-23T01:27:08	40.3448	-133.004	KM1502	164.9749358	0.6055193560000001	0.041008346	6.712052236																	6.712052236	459.56077089999997
386	2015-03-23T01:30:08	40.3377	-133.014	KM1502	163.6519486	0.601594361	0.040326012	6.575999785																	6.575999785	460.720315
387	2015-03-23T01:33:08	40.3307	-133.0242	KM1502	163.2683865	0.607676179	0.041386259	6.663563342000001																	6.663563342000001	461.88492249999996
388	2015-03-23T01:36:08	40.3256	-133.0317	KM1502	166.59750780000002	0.588802474	0.038150794	6.402930125																	6.402930125	462.73779800000005
389	2015-03-23T01:39:09	40.3189	-133.0416	KM1502	165.25219330000002	0.579390124	0.036597076	6.192895009																	6.192895009	463.8612806
390	2015-03-23T01:42:09	40.3126	-133.0512	KM1502	165.2716959	0.578709472	0.036486338	6.160162962																	6.160162962	464.9363472
391	2015-03-23T01:45:09	40.3075	-133.0589	KM1502	162.22573540000002	0.575330676	0.035939199	5.978043826																	5.978043826	465.8020947
392	2015-03-23T01:48:09	40.301	-133.0688	KM1502	158.7721803	0.570658094	0.035191024	5.753721617																	5.753721617	466.9110924
393	2015-03-23T01:51:10	40.2947	-133.0784	KM1502	157.47183230000002	0.57265387	0.035509436	5.779205075																	5.779205075	467.9863227
394	2015-03-23T01:54:10	40.2879	-133.0882	KM1502	155.1014438	0.574995295	0.035885227	5.736256908																	5.736256908	469.11121660000003
395	2015-03-23T01:57:10	40.2831	-133.0949	KM1502	166.62584719999998	0.572320163	0.035456027	6.106435684																	6.106435684	469.89172379999997
396	2015-03-23T02:00:10	40.2758	-133.1047	KM1502	164.66778369999997	0.5647065720000001	0.034251905	5.866875563																	5.866875563	471.05490430000003
397	2015-03-23T02:03:10	40.2688	-133.114	KM1502	156.16831240000002	0.5620889960000001	0.033843619	5.521384179																	5.521384179	472.16444759999996
398	2015-03-23T02:06:11	40.262	-133.1235	KM1502	154.9857907	0.557538996	0.033141468	5.357722451																	5.357722451	473.27085700000003
399	2015-03-23T02:09:11	40.2571	-133.1304	KM1502	156.3599511	0.563069076	0.033996256	5.510856771																	5.510856771	474.07153669999997
400	2015-03-23T02:12:11	40.2495	-133.1415	KM1502	156.8429524	0.559803453	0.033489787	5.463130132000001																	5.463130132000001	475.33842980000003
401	2015-03-23T02:15:11	40.2443	-133.149	KM1502	159.7355941	0.561761042	0.033792763999999996	5.614810781																	5.614810781	476.1993218
402	2015-03-23T02:18:12	40.2374	-133.1592	KM1502	160.612765	0.579390124	0.036597076	6.019969152000001																	6.019969152000001	477.3574057
403	2015-03-23T02:21:12	40.2309	-133.1687	KM1502	161.2604261	0.582786445	0.03715321	6.100143077999999																	6.100143077999999	478.4415188
404	2015-03-23T02:24:12	40.2258	-133.1763	KM1502	161.4781149	0.5814226610000001	0.036929217	6.087216541																	6.087216541	479.30146119999995
405	2015-03-23T02:27:12	40.219	-133.1865	KM1502	158.5303055	0.582103445	0.037040871	5.995838237999999																	5.995838237999999	480.4523703
406	2015-03-23T02:30:13	40.2123	-133.1965	KM1502	158.85178180000003	0.580406152	0.036762934	5.964911974																	5.964911974	481.58322000000004
407	2015-03-23T02:33:13	40.207	-133.204	KM1502	163.36862490000001	0.580406152	0.036762934	6.1297784889999996																	6.1297784889999996	482.4518931
408	2015-03-23T02:36:13	40.1998	-133.2145	KM1502	160.8207032	0.582103445	0.037040871	6.0768690979999995																	6.0768690979999995	483.65159850000003
409	2015-03-23T02:39:13	40.1933	-133.2237	KM1502	159.78475	0.581083016	0.036873657000000004	6.018802132999999																	6.018802132999999	484.717181
410	2015-03-23T02:42:13	40.1865	-133.2335	KM1502	159.82580980000003	0.5814226610000001	0.036929217	6.045302109																	6.045302109	485.8429977
411	2015-03-23T02:45:14	40.1813	-133.241	KM1502	160.5655048	0.584499413	0.037435586	6.122276755																	6.122276755	486.70432850000003
412	2015-03-23T02:48:14	40.175	-133.2498	KM1502	158.49981509999998	0.583472709	0.037266085	6.024680684																	6.024680684	487.7299959
413	2015-03-23T02:51:14	40.1682	-133.2594	KM1502	158.749507	0.585185231	0.037549007	6.051971312999999																	6.051971312999999	488.84344369999997
414	2015-03-23T02:54:14	40.1616	-133.2685	KM1502	159.2029368	0.583472709	0.037266085	6.040322802																	6.040322802	489.9106959
415	2015-03-23T02:57:15	40.1562	-133.2758	KM1502	163.7842554	0.57769378	0.036321168	6.0900273170000006																	6.0900273170000006	490.7750088
416	2015-03-23T03:00:15	40.1492	-133.2855	KM1502	161.5810738	0.57769378	0.036321168	6.019117504																	6.019117504	491.9100459
417	2015-03-23T03:03:15	40.1421	-133.2954	KM1502	162.1112309	0.580406152	0.036762934	6.078473273999999																	6.078473273999999	493.0651675
418	2015-03-23T03:06:15	40.1352	-133.3052	KM1502	160.8255818	0.578370361	0.036431167	5.985233971																	5.985233971	494.1989616
419	2015-03-23T03:09:16	40.13	-133.3126	KM1502	161.55753230000002	0.577354013	0.036266191	5.993059428																	5.993059428	495.0543641
420	2015-03-23T03:12:16	40.1233	-133.3219	KM1502	161.562781	0.574326927	0.03577767	5.952480755																	5.952480755	496.14195020000005
421	2015-03-23T03:15:16	40.1167	-133.3323	KM1502	158.79769	0.575666857	0.035993299	5.868181846000001																	5.868181846000001	497.2923881
422	2015-03-23T03:18:16	40.1101	-133.3426	KM1502	161.7094892	0.568331816	0.034822046	5.79736495																	5.79736495	498.43635379999995
423	2015-03-23T03:21:16	40.105	-133.3505	KM1502	157.6125477	0.57265387	0.035509436	5.744653386																	5.744653386	499.31652149999996
424	2015-03-23T03:24:17	40.0988	-133.3601	KM1502	161.73981750000002	0.5913974120000001	0.038586042	6.465640232999999																	6.465640232999999	500.3863259
425	2015-03-23T03:27:17	40.0924	-133.3698	KM1502	161.9130607	0.593842016	0.038998771	6.541100861																	6.541100861	501.47711780000003
426	2015-03-23T03:30:17	40.0854	-133.3795	KM1502	164.2746591	0.586906123	0.037834592	6.46626751																	6.46626751	502.61271849999997
427	2015-03-23T03:33:17	40.0786	-133.3887	KM1502	165.6724455	0.57769378	0.036321168	6.297450575																	6.297450575	503.7022022
428	2015-03-23T03:36:18	40.0718	-133.3978	KM1502	167.8734762	0.585873929	0.037662953	6.663575323																	6.663575323	504.7856318
429	2015-03-23T03:39:18	40.0666	-133.4052	KM1502	169.5444458	0.5920941710000001	0.038703334	6.83926532																	6.83926532	505.6414666
430	2015-03-23T03:42:18	40.06	-133.4146	KM1502	172.1767167	0.594891342	0.039176991	7.035315472000001																	7.035315472000001	506.72825240000003
431	2015-03-23T03:45:18	40.053000000000004	-133.4247	KM1502	172.0688945	0.603194517	0.040603361	7.239541828999999																	7.239541828999999	507.889172
432	2015-03-23T03:48:18	40.0457	-133.4347	KM1502	168.773322	0.6040845460000001	0.040757966	7.096121587000001																	7.096121587000001	509.06665
433	2015-03-23T03:51:19	40.0404	-133.4423	KM1502	172.26991130000002	0.597346623	0.039595506	7.1129135770000005																	7.1129135770000005	509.94275319999997
434	2015-03-23T03:54:19	40.0338	-133.4518	KM1502	173.58065530000002	0.5934907779999999	0.038939401	7.061906715																	7.061906715	511.03606229999997
435	2015-03-23T03:57:19	40.0271	-133.4615	KM1502	172.1685467	0.591745952	0.038644635	6.955525186																	6.955525186	512.1495395
436	2015-03-23T04:00:19	40.0205	-133.4711	KM1502	171.8524275	0.597698341	0.03965561	7.092577685																	7.092577685	513.2492938999999
437	2015-03-23T04:03:20	40.015	-133.47899999999998	KM1502	170.4608163	0.596995743	0.039535545	7.014841046																	7.014841046	514.1594748
438	2015-03-23T04:06:20	40.0079	-133.4895	KM1502	169.8206485	0.5959468960000001	0.039356389	6.965211217999999																	6.965211217999999	515.3536621999999
439	2015-03-23T04:09:20	40.0007	-133.5001	KM1502	177.8467583	0.598050899	0.039715857	7.340911535																	7.340911535	516.5616822
440	2015-03-23T04:12:20	39.9953	-133.5079	KM1502	188.6311935	0.601952146	0.040387823999999996	7.878744765																	7.878744765	517.4582133
441	2015-03-23T04:15:21	39.989000000000004	-133.5176	KM1502	171.5659783	0.595594206	0.039296447000000005	7.020740558																	7.020740558	518.5427239
442	2015-03-23T04:18:21	39.9822	-133.5279	KM1502	171.6054557	0.589665668	0.038295116000000004	6.8939662120000005																	6.8939662120000005	519.7023597
443	2015-03-23T04:21:21	39.9771	-133.5354	KM1502	172.0735148	0.59070282	0.038469275	6.924738616																	6.924738616	520.5576817
444	2015-03-23T04:24:21	39.9702	-133.5452	KM1502	170.7307551	0.59279081	0.038821086	6.934658365																	6.934658365	521.6929638
445	2015-03-23T04:27:22	39.9635	-133.5544	KM1502	170.25867730000002	0.594891342	0.039176991	6.944939071																	6.944939071	522.7757022
446	2015-03-23T04:30:22	39.9582	-133.5618	KM1502	170.277594	0.593842016	0.038998771	6.915496697999999																	6.915496697999999	523.6398365
447	2015-03-23T04:33:22	39.9511	-133.5715	KM1502	168.451663	0.594891342	0.039176991	6.852408444																	6.852408444	524.7842803
448	2015-03-23T04:36:22	39.9445	-133.5807	KM1502	168.7323313	0.595594206	0.039296447000000005	6.856797911																	6.856797911	525.8595408
449	2015-03-23T04:39:23	39.9374	-133.5907	KM1502	168.9355131	0.598050899	0.039715857	6.927948007																	6.927948007	527.0227586
450	2015-03-23T04:42:23	39.931999999999995	-133.5982	KM1502	169.6076518	0.595242355	0.039236648	6.920326064																	6.920326064	527.9009086
451	2015-03-23T04:45:23	39.9255	-133.6072	KM1502	169.82076569999998	0.594891342	0.039176991	6.892629661																	6.892629661	528.9562622999999
452	2015-03-23T04:48:23	39.9186	-133.6165	KM1502	167.62802630000002	0.5872518320000001	0.037892077999999996	6.625894494																	6.625894494	530.0609423000001
453	2015-03-23T04:51:23	39.9133	-133.6236	KM1502	166.20566069999998	0.587598366	0.037949702	6.59095087																	6.59095087	530.9068396
454	2015-03-23T04:54:24	39.9068	-133.6324	KM1502	167.05457980000003	0.590011532	0.038353063	6.6970448629999995																	6.6970448629999995	531.9499785
455	2015-03-23T04:57:24	39.8998	-133.6417	KM1502	167.18014530000002	0.589319732	0.038237277	6.672291126																	6.672291126	533.0625824
456	2015-03-23T05:00:24	39.8933	-133.6503	KM1502	167.15057240000002	0.590011532	0.038353063	6.68997023																	6.68997023	534.0935913
457	2015-03-23T05:03:24	39.8867	-133.659	KM1502	167.4109547	0.589319732	0.038237277	6.681617376																	6.681617376	535.1385487
458	2015-03-23T05:06:25	39.8814	-133.666	KM1502	168.1399291	0.588974619	0.038179576	6.696900587999999																	6.696900587999999	535.9785467
459	2015-03-23T05:09:25	39.8746	-133.6751	KM1502	167.4177316	0.5838168570000001	0.037322705	6.547928395																	6.547928395	537.06358
460	2015-03-23T05:12:25	39.8677	-133.685	KM1502	166.3482966	0.5814226610000001	0.036929217	6.428609181000001																	6.428609181000001	538.2060948
461	2015-03-23T05:15:25	39.8625	-133.6924	KM1502	165.9007002	0.578370361	0.036431167	6.367106715																	6.367106715	539.0633188999999
462	2015-03-23T05:18:26	39.8563	-133.7015	KM1502	165.0496043	0.571321479	0.035296621	6.18525903																	6.18525903	540.1030167
463	2015-03-23T05:21:26	39.8498	-133.711	KM1502	165.3866685	0.567668696	0.034717248	6.095552326																	6.095552326	541.190504
464	2015-03-23T05:24:26	39.843	-133.7209	KM1502	166.72979619999998	0.569330796	0.034980196	6.188589775																	6.188589775	542.3257925
465	2015-03-23T05:27:26	39.838	-133.7282	KM1502	168.4724985	0.568664016	0.034874637	6.25343767																	6.25343767	543.1619157
466	2015-03-23T05:30:26	39.8318	-133.7374	KM1502	169.8729504	0.566676425	0.034561017	6.248302197999999																	6.248302197999999	544.2082303999999
467	2015-03-23T05:33:27	39.8256	-133.7466	KM1502	169.06302780000001	0.567668696	0.034717248	6.257175698999999																	6.257175698999999	545.2545985
468	2015-03-23T05:36:27	39.8189	-133.7564	KM1502	170.1875118	0.575666857	0.035993299	6.4955151120000005																	6.4955151120000005	546.3763184
469	2015-03-23T05:39:27	39.8126	-133.7656	KM1502	173.60018359999998	0.582103445	0.037040871	6.772798487999999																	6.772798487999999	547.4301726
470	2015-03-23T05:42:27	39.8062	-133.7748	KM1502	174.5924395	0.598050899	0.039715857	7.206478732000001																	7.206478732000001	548.4915209
471	2015-03-23T05:45:28	39.8009	-133.7822	KM1502	173.3914073	0.595242355	0.039236648	7.104949746																	7.104949746	549.3567153
472	2015-03-23T05:48:28	39.7942	-133.7919	KM1502	182.8844654	0.598050899	0.039715857	7.549887098999999																	7.549887098999999	550.4722853
473	2015-03-23T05:51:28	39.7877	-133.8012	KM1502	178.7013801	0.600171722	0.040080234	7.434319242999999																	7.434319242999999	551.547605
474	2015-03-23T05:54:28	39.7824	-133.8088	KM1502	177.979908	0.595242355	0.039236648	7.255117075																	7.255117075	552.4255167
475	2015-03-23T05:57:29	39.7753	-133.8191	KM1502	176.5703804	0.588630329	0.038122012000000004	7.037362241																	7.037362241	553.6091957
476	2015-03-23T06:03:29	39.7647	-133.8347	KM1502	175.7344858	0.5913974120000001	0.038586042	7.0547257729999995																	7.0547257729999995	555.3907246
477	2015-03-23T06:06:29	39.7578	-133.8449	KM1502	172.9991747	0.585185231	0.037549007	6.789313138																	6.789313138	556.5533879
478	2015-03-23T06:09:29	39.7531	-133.8518	KM1502	173.89233810000002	0.581763116	0.03698491	6.76573926																	6.76573926	557.3423165
479	2015-03-23T06:12:30	39.7464	-133.8617	KM1502	171.24234219999997	0.568331816	0.034822046	6.347730427999999																	6.347730427999999	558.4711062999999
480	2015-03-23T06:15:30	39.7401	-133.871	KM1502	168.1526107	0.560779594	0.033640748	6.06722007																	6.06722007	559.5319868
481	2015-03-23T06:18:30	39.7331	-133.8813	KM1502	167.66856930000003	0.5647065720000001	0.034251905	6.089046709																	6.089046709	560.7086674
482	2015-03-23T06:21:30	39.7281	-133.8889	KM1502	167.32294819999998	0.565361408	0.034354447	6.1065076320000005																	6.1065076320000005	561.5648847
483	2015-03-23T06:24:31	39.7214	-133.8989	KM1502	167.9069111	0.567668696	0.034717248	6.171433436																	6.171433436	562.700347
484	2015-03-23T06:27:31	39.715	-133.9084	KM1502	171.1735486	0.568331816	0.034822046	6.3110415589999995																	6.3110415589999995	563.7816574
485	2015-03-23T06:30:31	39.7089	-133.9175	KM1502	179.3908996	0.570327586	0.035138414	6.638224146000001																	6.638224146000001	564.8152565
486	2015-03-23T06:33:31	39.7037	-133.9248	KM1502	173.5698746	0.569665381	0.035033165	6.440843588																	6.440843588	565.6672551
487	2015-03-23T06:36:31	39.6975	-133.9338	KM1502	174.4301828	0.569330796	0.034980196	6.473024682																	6.473024682	566.7019006
488	2015-03-23T06:39:32	39.6906	-133.9433	KM1502	173.5043761	0.567668696	0.034717248	6.3888976920000005																	6.3888976920000005	567.8208728999999
489	2015-03-23T06:42:32	39.6845	-133.9523	KM1502	171.31979009999998	0.562414911	0.033894377	6.16769364																	6.16769364	568.8482359
490	2015-03-23T06:45:32	39.6782	-133.9613	KM1502	165.069736	0.558507062	0.033290083	5.860346345																	5.860346345	569.8904989
491	2015-03-23T06:48:32	39.6731	-133.9689	KM1502	163.09166489999998	0.559803453	0.033489787	5.775569518999999																	5.775569518999999	570.7543843999999
492	2015-03-23T06:51:33	39.6668	-133.97799999999998	KM1502	166.02765159999998	0.557861669	0.033190904	5.860345957000001																	5.860345957000001	571.8030966
493	2015-03-23T06:54:33	39.6601	-133.9873	KM1502	164.5872668	0.561433112	0.033741971	5.887510962																	5.887510962	572.8945959
494	2015-03-23T06:57:33	39.6538	-133.9965	KM1502	165.68880330000002	0.5620889960000001	0.033843619	5.95779605																	5.95779605	573.9498052
495	2015-03-23T07:00:33	39.6486	-134.0039	KM1502	163.8209994	0.564054852	0.034149851	5.907339532999999																	5.907339532999999	574.8084809999999
496	2015-03-23T07:03:33	39.6419	-134.0136	KM1502	165.2089745	0.564054852	0.034149851	5.978417751																	5.978417751	575.9254156000001
497	2015-03-23T07:06:34	39.6352	-134.0231	KM1502	166.9423502	0.5689970089999999	0.034927354	6.160335051000001																	6.160335051000001	577.0297067
498	2015-03-23T07:09:34	39.6301	-134.0303	KM1502	169.9374982	0.57265387	0.035509436	6.354221093																	6.354221093	577.8683457000001
499	2015-03-23T07:12:34	39.6234	-134.0394	KM1502	169.8781963	0.571654359	0.035349609	6.350538693																	6.350538693	578.9476942000001
500	2015-03-23T07:15:34	39.6164	-134.0488	KM1502	171.47513569999998	0.5647065720000001	0.034251905	6.255564592000001																	6.255564592000001	580.0687871
501	2015-03-23T07:18:34	39.6111	-134.0559	KM1502	174.08181499999998	0.56339733	0.034047377000000004	6.3060660870000005																	6.3060660870000005	580.9165971
502	2015-03-23T07:21:35	39.604	-134.0655	KM1502	175.81900349999998	0.558507062	0.033290083	6.263167765																	6.263167765	582.0578694
503	2015-03-23T07:24:35	39.597	-134.0752	KM1502	173.7841717	0.560779594	0.033640748	6.211370911																	6.211370911	583.1977671
504	2015-03-23T07:27:35	39.5906	-134.0841	KM1502	177.42901809999998	0.561761042	0.033792763999999996	6.362947347																	6.362947347	584.2419824
505	2015-03-23T07:30:35	39.5852	-134.0911	KM1502	174.6633938	0.5647065720000001	0.034251905	6.351112457999999																	6.351112457999999	585.0916535
506	2015-03-23T07:33:35	39.5783	-134.1005	KM1502	175.69880980000002	0.564380323	0.034200818	6.388458971																	6.388458971	586.2053596
507	2015-03-23T07:36:36	39.5716	-134.1095	KM1502	173.3426464	0.5650335999999999	0.034303115	6.302324295																	6.302324295	587.278942
508	2015-03-23T07:39:36	39.5662	-134.11700000000002	KM1502	171.0868456	0.56339733	0.034047377000000004	6.195303233																	6.195303233	588.1595798
509	2015-03-23T07:42:36	39.5596	-134.1266	KM1502	170.351047	0.565689998	0.034405902	6.197530963999999																	6.197530963999999	589.2634343
510	2015-03-23T07:45:36	39.5533	-134.1358	KM1502	169.872132	0.56290534	0.033970756	6.144384085																	6.144384085	590.3194996
511	2015-03-23T07:48:36	39.5468	-134.1453	KM1502	169.49072080000002	0.5620889960000001	0.033843619	6.094916665																	6.094916665	591.4096563999999
512	2015-03-23T07:51:37	39.541	-134.1539	KM1502	168.9714382	0.561433112	0.033741971	6.053420224																	6.053420224	592.3903877
513	2015-03-23T07:54:37	39.5359	-134.1615	KM1502	167.9031167	0.560129185	0.033540007000000004	5.97629397																	5.97629397	593.2552472
514	2015-03-23T07:57:37	39.5294	-134.1711	KM1502	169.969151	0.560129185	0.033540007000000004	6.049405172																	6.049405172	594.3519942
515	2015-03-23T08:00:37	39.5228	-134.1809	KM1502	169.6031875	0.5660188429999999	0.034457481	6.177175135																	6.177175135	595.4690528
516	2015-03-23T08:03:38	39.5178	-134.1885	KM1502	169.7868825	0.57265387	0.035509436	6.338705054																	6.338705054	596.326776
517	2015-03-23T08:06:38	39.5116	-134.1976	KM1502	168.0364207	0.574326927	0.03577767	6.2893296670000005																	6.2893296670000005	597.3693876
518	2015-03-23T08:09:38	39.505	-134.2074	KM1502	167.3496311	0.5763395579999999	0.036102046	6.32528122																	6.32528122	598.4866087
519	2015-03-23T08:12:38	39.4985	-134.2169	KM1502	171.12034930000002	0.579390124	0.036597076	6.512472509																	6.512472509	599.5771899
520	2015-03-23T08:15:39	39.4937	-134.2238	KM1502	169.7689237	0.584499413	0.037435586	6.582228977000001																	6.582228977000001	600.3751897999999
521	2015-03-23T08:18:39	39.4871	-134.2338	KM1502	169.2080867	0.586906123	0.037834592	6.623449689																	6.623449689	601.5055758999999
522	2015-03-23T08:21:39	39.4804	-134.2437	KM1502	169.59098799999998	0.587598366	0.037949702	6.663005926																	6.663005926	602.6368166
523	2015-03-23T08:24:39	39.474000000000004	-134.253	KM1502	168.6184295	0.5831291679999999	0.03720958	6.478565059																	6.478565059	603.7073741
524	2015-03-23T08:27:40	39.4678	-134.2622	KM1502	168.0826375	0.581763116	0.03698491	6.454446503																	6.454446503	604.756813
525	2015-03-23T08:30:40	39.4626	-134.2699	KM1502	168.7772483	0.578032058	0.036376127	6.39217912																	6.39217912	605.6359847
526	2015-03-23T08:33:40	39.455999999999996	-134.2789	KM1502	169.2109207	0.5763395579999999	0.036102046	6.371155766																	6.371155766	606.7027966
527	2015-03-23T08:36:40	39.4488	-134.28799999999998	KM1502	169.80419780000003	0.583472709	0.037266085	6.534825013																	6.534825013	607.8226984
528	2015-03-23T08:39:40	39.442	-134.2967	KM1502	170.1722931	0.58432857	0.037407332	6.576195368																	6.576195368	608.886793
529	2015-03-23T08:42:41	39.4355	-134.3057	KM1502	169.0351248	0.583472709	0.037266085	6.510836326000001																	6.510836326000001	609.9461362000001
530	2015-03-23T08:45:41	39.4303	-134.313	KM1502	169.83169640000003	0.584157728	0.037379078999999996	6.554444792000001																	6.554444792000001	610.7999489
531	2015-03-23T08:48:41	39.4234	-134.3228	KM1502	181.82755690000002	0.583472709	0.037266085	6.996415933																	6.996415933	611.9401369
532	2015-03-23T08:51:41	39.4168	-134.3322	KM1502	171.1391856	0.585185231	0.037549007	6.637478271																	6.637478271	613.0324684
533	2015-03-23T08:54:42	39.4103	-134.3417	KM1502	173.19473200000002	0.584157728	0.037379078999999996	6.688550277999999																	6.688550277999999	614.1238239
534	2015-03-23T08:57:42	39.4048	-134.3494	KM1502	170.62461340000002	0.583472709	0.037266085	6.60055505																	6.60055505	615.0257357
535	2015-03-23T09:00:42	39.3985	-134.3585	KM1502	172.90515290000002	0.583472709	0.037266085	6.679173398																	6.679173398	616.0766949
536	2015-03-23T09:03:42	39.3918	-134.3682	KM1502	172.15371130000003	0.580406152	0.036762934	6.596366988																	6.596366988	617.1958639999999
537	2015-03-23T09:06:43	39.3852	-134.3776	KM1502	173.58126940000002	0.582103445	0.037040871	6.6681068																	6.6681068	618.2884666
538	2015-03-23T09:09:43	39.3801	-134.385	KM1502	174.73430359999998	0.582103445	0.037040871	6.718403395																	6.718403395	619.1415101
539	2015-03-23T09:12:43	39.3731	-134.395	KM1502	176.6951883	0.585185231	0.037549007	6.849222269																	6.849222269	620.3023706
540	2015-03-23T09:15:43	39.3663	-134.4047	KM1502	173.89784440000003	0.588286858	0.038064585	6.811829346000001																	6.811829346000001	621.429214
541	2015-03-23T09:18:43	39.36	-134.4136	KM1502	173.6201615	0.590011532	0.038353063	6.833315337																	6.833315337	622.4677353
542	2015-03-23T09:21:44	39.3547	-134.421	KM1502	174.1823471	0.589665668	0.038295116000000004	6.8640768670000005																	6.8640768670000005	623.3359238
543	2015-03-23T09:24:44	39.3478	-134.4306	KM1502	175.4861937	0.591745952	0.038644635	7.005311842999999																	7.005311842999999	624.4641172
544	2015-03-23T09:27:44	39.3413	-134.4398	KM1502	173.3271931	0.589665668	0.038295116000000004	6.833621035																	6.833621035	625.5368718
545	2015-03-23T09:30:44	39.3341	-134.4496	KM1502	174.499723	0.5934907779999999	0.038939401	6.998748139																	6.998748139	626.700599
546	2015-03-23T15:19:46	38.5774	-135.5163	KM1502	156.7288864	0.510896194	0.026453317999999997	4.505666784																	4.505666784	751.6866932
547	2015-03-23T15:25:46	38.5646	-135.5336	KM1502	156.9624875	0.506263856	0.025838881	4.392675618999999																	4.392675618999999	753.7596625
548	2015-03-23T15:28:46	38.5573	-135.5435	KM1502	144.2979545	0.49601697299999997	0.024511041	3.8342492439999996																	3.8342492439999996	754.9441157000001
549	2015-03-23T15:31:47	38.5516	-135.5511	KM1502	148.21630180000002	0.50110633	0.025165184	4.015538268999999																	4.015538268999999	755.8607976
550	2015-03-23T15:34:47	38.5444	-135.5611	KM1502	154.2012727	0.505112433	0.02568748	4.276029084																	4.276029084	757.0441455
551	2015-03-23T15:37:47	38.5373	-135.5712	KM1502	150.297032	0.502821034	0.025387957000000003	4.118411592																	4.118411592	758.2265079
552	2015-03-23T15:40:47	38.5322	-135.5787	KM1502	141.8569428	0.49433348899999996	0.024296977999999997	3.7359789830000003																	3.7359789830000003	759.09184
553	2015-03-23T15:43:47	38.5252	-135.5887	KM1502	141.1464103	0.493771223	0.024225819	3.706283252																	3.706283252	760.2603978
554	2015-03-23T15:46:48	38.5184	-135.5985	KM1502	139.6592248	0.496579696	0.024582857000000003	3.709498192																	3.709498192	761.4012028
555	2015-03-23T15:49:48	38.5131	-135.6061	KM1502	140.2825511	0.498554379	0.024835904	3.781602945																	3.781602945	762.2879126
556	2015-03-23T15:52:48	38.5062	-135.6162	KM1502	142.5922372	0.499969299	0.025018107	3.851922816																	3.851922816	763.4557976
557	2015-03-23T15:55:48	38.4994	-135.6258	KM1502	144.3471914	0.49968647899999996	0.024981547000000003	3.9059228999999998																	3.9059228999999998	764.5837938999999
558	2015-03-23T15:58:48	38.4925	-135.6356	KM1502	143.5930509	0.49911907899999997	0.024908552	3.8678277619999997																	3.8678277619999997	765.7322431
559	2015-03-23T16:01:49	38.4872	-135.6433	KM1502	151.8307852	0.497425213	0.02469104	4.044438522																	4.044438522	766.6256549999999
560	2015-03-23T16:04:49	38.4801	-135.6534	KM1502	138.70272759999997	0.492932837	0.024119714	3.6151544319999998																	3.6151544319999998	767.8085373
561	2015-03-23T16:07:49	38.4748	-135.661	KM1502	135.5178832	0.49181614	0.023979106	3.5126379930000002																	3.5126379930000002	768.6955098999999
562	2015-03-23T16:10:49	38.4668	-135.6697	KM1502	135.008671	0.49181614	0.023979106	3.5099476839999997																	3.5099476839999997	769.8651123
563	2015-03-23T16:13:49	38.4599	-135.6747	KM1502	136.0972428	0.493211633	0.024154997999999997	3.562542953																	3.562542953	770.7482258
564	2015-03-23T16:16:50	38.4509	-135.681	KM1502	138.9434074	0.494615022	0.02433264	3.6694842710000004																	3.6694842710000004	771.8907279
565	2015-03-23T16:19:50	38.4424	-135.6869	KM1502	140.44018930000001	0.49573524399999996	0.024475191	3.7256205239999995																	3.7256205239999995	772.9676991
566	2015-03-23T16:22:50	38.4331	-135.6933	KM1502	141.16406569999998	0.496860863	0.024618832	3.7687993019999997																	3.7687993019999997	774.1437702000001
567	2015-03-23T16:25:50	38.4263	-135.6988	KM1502	141.074324	0.49601697299999997	0.024511041	3.745760658																	3.745760658	775.0398799999999
568	2015-03-23T16:28:51	38.419000000000004	-135.7085	KM1502	142.5732086	0.496299198	0.024546968	3.799220369																	3.799220369	776.2128978999999
569	2015-03-23T16:31:51	38.4135	-135.7158	KM1502	143.2480645	0.496860863	0.024618832	3.8091513160000003																	3.8091513160000003	777.0962024
570	2015-03-23T16:34:51	38.4063	-135.7255	KM1502	143.4455595	0.49573524399999996	0.024475191	3.800700672																	3.800700672	778.2616448
571	2015-03-23T16:37:51	38.3995	-135.7349	KM1502	143.7067749	0.493771223	0.024225819	3.780133703																	3.780133703	779.3776184999999
572	2015-03-23T16:40:52	38.394	-135.7423	KM1502	143.5784021	0.495454186	0.024439425	3.7896736580000003																	3.7896736580000003	780.2673567
573	2015-03-23T16:43:52	38.3869	-135.752	KM1502	143.0813488	0.49489407700000004	0.02436815	3.783787904																	3.783787904	781.4253382999999
574	2015-03-23T16:46:52	38.3798	-135.7616	KM1502	142.8420056	0.494615022	0.02433264	3.772571536																	3.772571536	782.5770183999999
575	2015-03-23T16:49:52	38.3745	-135.7689	KM1502	142.9683663	0.49573524399999996	0.024475191	3.7996815739999996																	3.7996815739999996	783.4452924999999
576	2015-03-23T16:52:52	38.3673	-135.7789	KM1502	142.8449886	0.496299198	0.024546968	3.797077414																	3.797077414	784.6302157
577	2015-03-23T16:55:53	38.3604	-135.7884	KM1502	145.0589282	0.497142701	0.024654892999999997	3.880395295																	3.880395295	785.7604805
578	2015-03-23T16:58:53	38.355	-135.796	KM1502	144.86375980000003	0.49827303700000003	0.024799709	3.8973233919999997																	3.8973233919999997	786.65571
579	2015-03-23T17:01:53	38.3478	-135.8059	KM1502	146.6868707	0.49968647899999996	0.024981547000000003	3.958885318																	3.958885318	787.8343907000001
580	2015-03-23T17:04:53	38.3423	-135.8135	KM1502	149.3815165	0.50110633	0.025165184	4.073638022																	4.073638022	788.7372177
581	2015-03-23T17:07:53	38.3353	-135.8234	KM1502	150.1264979	0.501677052	0.02523917	4.104024056																	4.104024056	789.9009858
582	2015-03-23T17:10:54	38.3284	-135.833	KM1502	148.3456199	0.498554379	0.024835904	4.003523681																	4.003523681	791.0379422
583	2015-03-23T17:13:54	38.323	-135.8403	KM1502	148.05341130000002	0.49968647899999996	0.024981547000000003	4.00527741																	4.00527741	791.9141475
584	2015-03-23T17:16:54	38.3159	-135.8502	KM1502	149.09887949999998	0.500821055	0.025128282999999998	4.069165497																	4.069165497	793.0855686000001
585	2015-03-23T17:19:54	38.3088	-135.8601	KM1502	150.8749415	0.5019620260000001	0.025276233999999998	4.1381185910000005																	4.1381185910000005	794.2570522000001
586	2015-03-23T17:22:54	38.3032	-135.8679	KM1502	150.0314187	0.50453786	0.025612211	4.150772956																	4.150772956	795.1805386
587	2015-03-23T17:25:55	38.2959	-135.8779	KM1502	147.5338855	0.5036790489999999	0.025499900000000002	4.067938011																	4.067938011	796.3736489
588	2015-03-23T17:28:55	38.2887	-135.8878	KM1502	148.0092627	0.504825499	0.025649826	4.1022118480000005																	4.1022118480000005	797.5528466
589	2015-03-23T17:31:55	38.2834	-135.895	KM1502	148.88725300000002	0.505686772	0.025763	4.137290338																	4.137290338	798.4153147999999
590	2015-03-23T17:34:55	38.2762	-135.9052	KM1502	148.5952273	0.5036790489999999	0.025499900000000002	4.115901587																	4.115901587	799.6139845
591	2015-03-23T17:37:56	38.2692	-135.9148	KM1502	154.8073071	0.5042509070000001	0.025574685	4.280834138																	4.280834138	800.7589914
592	2015-03-23T17:40:56	38.2636	-135.9222	KM1502	149.15141780000002	0.5036790489999999	0.025499900000000002	4.113376707																	4.113376707	801.6572624
593	2015-03-23T17:43:56	38.2562	-135.9323	KM1502	149.54830959999998	0.5036790489999999	0.025499900000000002	4.132463304																	4.132463304	802.8647053
594	2015-03-23T17:46:56	38.2496	-135.9415	KM1502	148.9831286	0.5036790489999999	0.025499900000000002	4.118614816																	4.118614816	803.9539944
595	2015-03-23T17:49:57	38.2442	-135.9492	KM1502	149.43800880000003	0.50224768	0.025313386	4.105193397																	4.105193397	804.8564775
596	2015-03-23T17:52:57	38.2373	-135.959	KM1502	148.9130352	0.500252541	0.025054745	4.049042542																	4.049042542	806.0071707999999
597	2015-03-23T17:55:57	38.2302	-135.969	KM1502	149.4986581	0.502534015	0.025350627	4.101790489																	4.101790489	807.1858177999999
598	2015-03-23T17:58:57	38.2234	-135.9792	KM1502	150.2960528	0.501677052	0.02523917	4.123266095																	4.123266095	808.3556794
599	2015-03-23T18:01:57	38.2182	-135.9869	KM1502	149.98070080000002	0.503394141	0.025462642	4.1245680689999995																	4.1245680689999995	809.2436722
600	2015-03-23T18:04:58	38.2113	-135.9971	KM1502	149.9037372	0.5036790489999999	0.025499900000000002	4.128816295																	4.128816295	810.4208791
601	2015-03-23T18:07:58	38.2043	-136.0073	KM1502	147.96974609999998	0.5019620260000001	0.025276233999999998	4.048774612																	4.048774612	811.6054432999999
602	2015-03-23T18:10:58	38.1991	-136.0148	KM1502	147.3145174	0.49968647899999996	0.024981547000000003	4.006234625																	4.006234625	812.4803755
603	2015-03-23T18:13:58	38.192	-136.0252	KM1502	147.3099629	0.502821034	0.025387957000000003	4.054728122																	4.054728122	813.6855581
604	2015-03-23T18:16:58	38.1855	-136.0347	KM1502	143.4284749	0.5019620260000001	0.025276233999999998	3.9226098460000003																	3.9226098460000003	814.7875581000001
605	2015-03-23T18:19:59	38.1788	-136.0445	KM1502	141.41139950000002	0.498554379	0.024835904	3.7991881530000002																	3.7991881530000002	815.9240321000001
606	2015-03-23T18:22:59	38.1724	-136.0507	KM1502	139.2127494	0.496299198	0.024546968	3.7010421119999997																	3.7010421119999997	816.8195319
607	2015-03-23T18:25:59	38.1641	-136.0568	KM1502	137.5097577	0.495454186	0.024439425	3.651185682																	3.651185682	817.8866087
608	2015-03-23T18:28:59	38.1573	-136.0662	KM1502	138.7740995	0.49489407700000004	0.02436815	3.668083452																	3.668083452	819.0045974999999
609	2015-03-23T18:32:00	38.150999999999996	-136.0769	KM1502	138.8542783	0.49489407700000004	0.02436815	3.66807763																	3.66807763	820.1746707000001
610	2015-03-23T18:35:00	38.1462	-136.085	KM1502	137.33504530000002	0.49573524399999996	0.024475191	3.628738222																	3.628738222	821.0625321
611	2015-03-23T18:38:00	38.1399	-136.096	KM1502	135.66505690000002	0.49573524399999996	0.024475191	3.5891359489999997																	3.5891359489999997	822.2538486000001
612	2015-03-23T18:41:00	38.1337	-136.1064	KM1502	138.497953	0.496299198	0.024546968	3.6652065719999998																	3.6652065719999998	823.396422
613	2015-03-23T18:44:00	38.129	-136.1146	KM1502	132.49524509999998	0.49573524399999996	0.024475191	3.5000926710000004																	3.5000926710000004	824.2848257
614	2015-03-23T18:47:01	38.1231	-136.1251	KM1502	133.1953173	0.496299198	0.024546968	3.538969362																	3.538969362	825.4147654
615	2015-03-23T18:50:01	38.1172	-136.1354	KM1502	137.3889676	0.49968647899999996	0.024981547000000003	3.7177843760000004																	3.7177843760000004	826.5305591
616	2015-03-23T18:53:01	38.1126	-136.1435	KM1502	137.89306259999998	0.498554379	0.024835904	3.7043963989999997																	3.7043963989999997	827.4054683999999
617	2015-03-23T18:56:01	38.1065	-136.1542	KM1502	136.2273739	0.498554379	0.024835904	3.658870709																	3.658870709	828.5627986000001
618	2015-03-23T18:59:01	38.1002	-136.1651	KM1502	136.15612990000002	0.497142701	0.024654892999999997	3.638901988																	3.638901988	829.7474675
619	2015-03-23T19:05:02	38.0912	-136.1812	KM1502	137.56381149999999	0.499969299	0.025018107	3.7353630460000002																	3.7353630460000002	831.477505
620	2015-03-23T19:08:02	38.0866	-136.1893	KM1502	139.3979201	0.499969299	0.025018107	3.7849145660000003																	3.7849145660000003	832.3526191000001
621	2015-03-23T19:11:02	38.0805	-136.1996	KM1502	139.20152280000002	0.50110633	0.025165184	3.8030784630000003																	3.8030784630000003	833.4820219
622	2015-03-23T19:14:03	38.0746	-136.2096	KM1502	137.5420809	0.501677052	0.02523917	3.7706911219999997																	3.7706911219999997	834.5770944
623	2015-03-23T19:17:03	38.0685	-136.2201	KM1502	136.5058756	0.500536459	0.02509147	3.70833169																	3.70833169	835.72067
624	2015-03-23T19:20:03	38.0636	-136.2281	KM1502	139.32167090000002	0.49911907899999997	0.024908552	3.7696767860000002																	3.7696767860000002	836.6089768999999
625	2015-03-23T19:23:03	38.0576	-136.2381	KM1502	136.1156789	0.500536459	0.02509147	3.69260467																	3.69260467	837.7109231000001
626	2015-03-23T19:26:03	38.0518	-136.2479	KM1502	136.60959259999998	0.500536459	0.02509147	3.7075562960000004																	3.7075562960000004	838.7855114
627	2015-03-23T19:29:03	38.0473	-136.2555	KM1502	137.7590448	0.500252541	0.025054745	3.74229938																	3.74229938	839.6190396
628	2015-03-23T19:32:04	38.0466	-136.2569	KM1502	139.48174619999998	0.5019620260000001	0.025276233999999998	3.835393391																	3.835393391	839.764415
629	2015-03-23T19:35:04	38.0461	-136.25799999999998	KM1502	140.62478000000002	0.50110633	0.025165184	3.8486473080000003																	3.8486473080000003	839.8757551000001
630	2015-03-23T19:38:04	38.0404	-136.2674	KM1502	140.3747865	0.502534015	0.025350627	3.856327218																	3.856327218	840.9158011
631	2015-03-23T19:41:04	38.0354	-136.2746	KM1502	140.7165447	0.503394141	0.025462642	3.902065704																	3.902065704	841.7573858999999
632	2015-03-23T19:44:04	38.0285	-136.2844	KM1502	140.39812659999998	0.503108739	0.025425377000000002	3.862722873																	3.862722873	842.9099082999999
633	2015-03-23T19:47:05	38.0233	-136.2916	KM1502	140.64100190000002	0.501392286	0.025202172999999998	3.8401818910000003																	3.8401818910000003	843.7664561
634	2015-03-23T19:50:05	38.0162	-136.3013	KM1502	143.1297004	0.49573524399999996	0.024475191	3.696121507																	3.696121507	844.9275993999998
635	2015-03-23T19:53:05	38.01	-136.31	KM1502	144.20306609999997	0.49601697299999997	0.024511041	3.7423245589999996																	3.7423245589999996	845.9564472999999
636	2015-03-23T19:56:05	38.0034	-136.3193	KM1502	143.7178694	0.496299198	0.024546968	3.742016449																	3.742016449	847.0542455
637	2015-03-23T19:59:05	37.9968	-136.3286	KM1502	142.990093	0.498554379	0.024835904	3.7558686060000004																	3.7558686060000004	848.1520982999999
638	2015-03-23T20:02:06	37.9916	-136.3357	KM1502	143.7971291	0.498836392	0.024872184	3.7866289039999996																	3.7866289039999996	849.0024006000001
639	2015-03-23T20:05:06	37.9852	-136.3442	KM1502	143.9725243	0.498836392	0.024872184	3.798170345																	3.798170345	850.0337438999999
640	2015-03-23T20:08:06	37.9783	-136.3534	KM1502	143.0201916	0.49940244100000003	0.024945006000000002	3.7940925119999998																	3.7940925119999998	851.1479957999999
641	2015-03-23T20:11:06	37.9715	-136.3628	KM1502	142.2854898	0.49911907899999997	0.024908552	3.7693407039999998																	3.7693407039999998	852.2675252
642	2015-03-23T20:14:06	37.9662	-136.3701	KM1502	143.547457	0.498554379	0.024835904	3.8114354360000005																	3.8114354360000005	853.1384285
643	2015-03-23T20:17:07	37.9592	-136.3796	KM1502	141.9740606	0.49799226	0.024763592999999997	3.737129188																	3.737129188	854.2796255000001
644	2015-03-23T20:20:07	37.9542	-136.3864	KM1502	139.96078569999997	0.494615022	0.02433264	3.626110666																	3.626110666	855.0957183
645	2015-03-23T20:23:07	37.9476	-136.3954	KM1502	138.8820382	0.49573524399999996	0.024475191	3.6046189889999996																	3.6046189889999996	856.1745480000001
646	2015-03-23T20:26:07	37.9408	-136.4045	KM1502	137.32788730000001	0.49517379799999994	0.024403745	3.564277522																	3.564277522	857.2750683
647	2015-03-23T20:29:07	37.9339	-136.4139	KM1502	135.9994315	0.49517379799999994	0.024403745	3.5229039710000003																	3.5229039710000003	858.4024629
648	2015-03-23T20:32:08	37.9288	-136.4207	KM1502	134.3645696	0.49433348899999996	0.024296977999999997	3.4748133219999997																	3.4748133219999997	859.2263370999999
649	2015-03-23T20:35:08	37.9219	-136.43	KM1502	133.8769337	0.493771223	0.024225819	3.458809439																	3.458809439	860.3474181
650	2015-03-23T20:38:08	37.9151	-136.4392	KM1502	133.2530811	0.493771223	0.024225819	3.435703681																	3.435703681	861.4545332
651	2015-03-23T20:41:08	37.91	-136.4462	KM1502	132.5329266	0.494615022	0.02433264	3.42173457																	3.42173457	862.2913358999999
652	2015-03-23T20:44:09	37.9034	-136.4555	KM1502	132.8585297	0.493211633	0.024154997999999997	3.4102274610000003																	3.4102274610000003	863.3899602
653	2015-03-23T20:47:09	37.8971	-136.4642	KM1502	134.1073628	0.49433348899999996	0.024296977999999997	3.465559493																	3.465559493	864.4271723999999
654	2015-03-23T20:50:09	37.8909	-136.4729	KM1502	136.1640963	0.495454186	0.024439425	3.5159840069999997																	3.5159840069999997	865.4569388
655	2015-03-23T20:53:09	37.8845	-136.4819	KM1502	134.89474209999997	0.496860863	0.024618832	3.529066277																	3.529066277	866.5212362999999
656	2015-03-23T20:56:09	37.8792	-136.4891	KM1502	135.19485509999998	0.496860863	0.024618832	3.538858423																	3.538858423	867.3862517000001
657	2015-03-23T20:59:10	37.8727	-136.4981	KM1502	135.94567949999998	0.496579696	0.024582857000000003	3.55721192																	3.55721192	868.4581256000001
658	2015-03-23T21:02:10	37.866	-136.5074	KM1502	135.9013978	0.49799226	0.024763592999999997	3.574744027																	3.574744027	869.5645312
659	2015-03-23T21:05:10	37.8593	-136.5166	KM1502	135.0267378	0.497425213	0.02469104	3.551097576																	3.551097576	870.6645159
660	2015-03-23T21:08:10	37.8541	-136.524	KM1502	135.1932502	0.498554379	0.024835904	3.574686877																	3.574686877	871.5351880000001
661	2015-03-23T21:11:10	37.8474	-136.5332	KM1502	135.80058689999998	0.49968647899999996	0.024981547000000003	3.614071359																	3.614071359	872.6352686
662	2015-03-23T21:14:11	37.8404	-136.5428	KM1502	136.6001332	0.500536459	0.02509147	3.65543654																	3.65543654	873.7838929
663	2015-03-23T21:17:11	37.8337	-136.5521	KM1502	137.28018799999998	0.501392286	0.025202172999999998	3.678165934																	3.678165934	874.890563
664	2015-03-23T21:20:11	37.8287	-136.559	KM1502	137.49211169999998	0.500252541	0.025054745	3.690839936																	3.690839936	875.7138578
665	2015-03-23T21:23:11	37.8219	-136.5687	KM1502	137.20673689999998	0.502821034	0.025387957000000003	3.699084454																	3.699084454	876.8542163999999
666	2015-03-23T21:26:12	37.815	-136.5782	KM1502	137.8034481	0.5019620260000001	0.025276233999999998	3.710813623																	3.710813623	877.9890449
667	2015-03-23T21:29:12	37.8096	-136.5856	KM1502	137.7256899	0.503108739	0.025425377000000002	3.73343978																	3.73343978	878.8749621
668	2015-03-23T21:32:12	37.8027	-136.5953	KM1502	137.57630769999997	0.502534015	0.025350627	3.722607885																	3.722607885	880.0229045
669	2015-03-23T21:35:12	37.7962	-136.6044	KM1502	137.3160569	0.5036790489999999	0.025499900000000002	3.729529878																	3.729529878	881.1018927000001
670	2015-03-23T21:38:12	37.7895	-136.6137	KM1502	137.0773629	0.502821034	0.025387957000000003	3.716468274																	3.716468274	882.2089245999999
671	2015-03-23T21:41:13	37.7841	-136.6212	KM1502	137.4136044	0.5036790489999999	0.025499900000000002	3.739391223																	3.739391223	883.1014902999999
672	2015-03-23T21:44:13	37.7774	-136.6307	KM1502	136.76687180000002	0.5036790489999999	0.025499900000000002	3.7234100430000003																	3.7234100430000003	884.2216882000001
673	2015-03-23T21:47:13	37.7705	-136.6404	KM1502	137.2068245	0.503964637	0.025537248	3.7286081280000003																	3.7286081280000003	885.369907
674	2015-03-23T21:50:13	37.7653	-136.6479	KM1502	136.7600716	0.503394141	0.025462642	3.7165467160000003																	3.7165467160000003	886.2477600999999
675	2015-03-23T21:53:14	37.7582	-136.658	KM1502	138.12405180000002	0.504825499	0.025649826	3.7815498969999997																	3.7815498969999997	887.4371633
676	2015-03-23T21:56:14	37.7517	-136.6674	KM1502	137.48487680000002	0.5042509070000001	0.025574685	3.7535920860000003																	3.7535920860000003	888.5362437000001
677	2015-03-23T21:59:14	37.745	-136.6771	KM1502	137.832748	0.504825499	0.025649826	3.77196592																	3.77196592	889.6699127999999
678	2015-03-23T22:02:14	37.7398	-136.6846	KM1502	137.637645	0.5036790489999999	0.025499900000000002	3.749946519																	3.749946519	890.5479370999999
679	2015-03-23T22:05:14	37.7327	-136.6945	KM1502	137.659506	0.503964637	0.025537248	3.757532696																	3.757532696	891.7244678999999
680	2015-03-23T22:08:15	37.7274	-136.7021	KM1502	138.2684189	0.505112433	0.02568748	3.790801485																	3.790801485	892.6165371
681	2015-03-23T22:11:15	37.7203	-136.7121	KM1502	138.2081751	0.505112433	0.02568748	3.78232794																	3.78232794	893.7997137
682	2015-03-23T22:14:15	37.7135	-136.7214	KM1502	140.4659799	0.506553432	0.025876957000000003	3.883342774																	3.883342774	894.9148924000001
683	2015-03-23T22:17:15	37.7069	-136.7303	KM1502	140.4899354	0.506553432	0.025876957000000003	3.883044838																	3.883044838	895.989172
684	2015-03-23T22:20:15	37.7014	-136.7379	KM1502	141.6470671	0.508283058	0.026105539	3.948794417																	3.948794417	896.8962917000001
685	2015-03-23T22:23:16	37.6941	-136.7478	KM1502	143.88621559999999	0.507993358	0.026067238	4.002617838																	4.002617838	898.0882239
686	2015-03-23T22:26:16	37.6869	-136.7577	KM1502	144.4958169	0.508283058	0.026105539	4.038066498																	4.038066498	899.2726575999999
687	2015-03-23T22:29:16	37.6814	-136.765	KM1502	146.2641844	0.510314476	0.026375565	4.102163142																	4.102163142	900.1605860999999
688	2015-03-23T22:32:16	37.6741	-136.7746	KM1502	146.5365617	0.510604989	0.026414395	4.133508344																	4.133508344	901.3334901000001
689	2015-03-23T22:38:17	37.6612	-136.7921	KM1502	153.45083469999997	0.506553432	0.025876957000000003	4.222588668999999																	4.222588668999999	903.440592
690	2015-03-23T22:41:17	37.6542	-136.8016	KM1502	155.26333	0.505112433	0.02568748	4.25610157																	4.25610157	904.5843127999999
691	2015-03-23T22:44:17	37.6473	-136.8111	KM1502	156.7451936	0.506553432	0.025876957000000003	4.311465748																	4.311465748	905.7205364
692	2015-03-23T22:47:17	37.6419	-136.8184	KM1502	153.0316892	0.506841443	0.025914944	4.208806879																	4.208806879	906.6010767999999
693	2015-03-23T22:50:17	37.6345	-136.8282	KM1502	152.285144	0.506841443	0.025914944	4.203832398																	4.203832398	907.7947397
694	2015-03-23T22:53:18	37.6292	-136.8355	KM1502	151.6837753	0.506553432	0.025876957000000003	4.175981667																	4.175981667	908.6678001
695	2015-03-23T22:56:18	37.622	-136.8454	KM1502	150.81123359999998	0.506263856	0.025838881	4.1494082610000005																	4.1494082610000005	909.8527955
696	2015-03-23T22:59:18	37.6152	-136.8553	KM1502	150.4301638	0.505830871	0.025781948	4.134781138999999																	4.134781138999999	911.0082024000001
697	2015-03-23T23:02:18	37.61	-136.8628	KM1502	154.05517350000002	0.506553432	0.025876957000000003	4.250121292																	4.250121292	911.8870962000001
698	2015-03-23T23:05:19	37.6031	-136.8726	KM1502	153.64510769999998	0.50539926	0.025725195	4.227262612																	4.227262612	913.0433261
699	2015-03-23T23:08:19	37.5963	-136.8824	KM1502	149.429784	0.506553432	0.025876957000000003	4.124565774																	4.124565774	914.1922512
700	2015-03-23T23:11:19	37.5911	-136.8897	KM1502	150.3989549	0.506841443	0.025914944	4.151568522																	4.151568522	915.0580737
701	2015-03-23T23:14:19	37.5841	-136.8996	KM1502	150.0073979	0.506553432	0.025876957000000003	4.13422469																	4.13422469	916.2284587000001
702	2015-03-23T23:17:19	37.5787	-136.9072	KM1502	150.5898799	0.506553432	0.025876957000000003	4.150413708																	4.150413708	917.1289266000001
703	2015-03-23T23:20:20	37.5716	-136.9173	KM1502	150.35153490000002	0.5077043489999999	0.026029028	4.1651367960000005																	4.1651367960000005	918.3200027999999
704	2015-03-23T23:23:20	37.5647	-136.9269	KM1502	149.54659119999997	0.507993358	0.026067238	4.144852288																	4.144852288	919.463433
705	2015-03-23T23:26:20	37.5594	-136.9343	KM1502	149.37337340000002	0.507993358	0.026067238	4.145422114																	4.145422114	920.3434661
706	2015-03-23T23:29:20	37.5526	-136.9434	KM1502	146.3373769	0.506553432	0.025876957000000003	4.021797053																	4.021797053	921.4470402999999
707	2015-03-23T23:32:21	37.5458	-136.9524	KM1502	145.7076666	0.50597497	0.025800895	3.99988641																	3.99988641	922.5442619999999
708	2015-03-23T23:35:21	37.5405	-136.9597	KM1502	146.1523541	0.507128393	0.025952881	4.034708655																	4.034708655	923.4178882000001
709	2015-03-23T23:38:21	37.5334	-136.9693	KM1502	147.0774165	0.507993358	0.026067238	4.090518201																	4.090518201	924.5766504000001
710	2015-03-23T23:41:21	37.5265	-136.9789	KM1502	147.43868319999999	0.509150624	0.026220761000000002	4.1097625230000006																	4.1097625230000006	925.7204022
711	2015-03-23T23:44:22	37.5212	-136.9863	KM1502	147.9059226	0.509150624	0.026220761000000002	4.114118368																	4.114118368	926.6006837000001
712	2015-03-23T23:47:22	37.5142	-136.9958	KM1502	147.8328891	0.508572326	0.026143886	4.1113254260000005																	4.1113254260000005	927.7455587000002
713	2015-03-23T23:50:22	37.5074	-137.0052	KM1502	147.4113587	0.50886113	0.026182277	4.109426962																	4.109426962	928.8689161
714	2015-03-23T23:53:22	37.501999999999995	-137.0123	KM1502	147.5820547	0.509731687	0.026298002999999997	4.119666556																	4.119666556	929.7375072000001
715	2015-03-23T23:56:22	37.4953	-137.0215	KM1502	148.7476938	0.509150624	0.026220761000000002	4.132312311000001																	4.132312311000001	930.8404184000001
716	2015-03-24T00:00:01	37.4876	-137.0323	KM1502	147.7202481	0.509150624	0.026220761000000002	4.113832162																	4.113832162	932.1228433
717	2015-03-24T00:03:02	37.4803	-137.0425	KM1502	148.5851466	0.508283058	0.026105539	4.1039764960000005																	4.1039764960000005	933.3361583999999
718	2015-03-24T00:06:02	37.4735	-137.05200000000002	KM1502	147.91273909999998	0.505686772	0.025763	4.056818407																	4.056818407	934.4663387
719	2015-03-24T00:09:02	37.4681	-137.0595	KM1502	146.7441246	0.506553432	0.025876957000000003	4.03293165																	4.03293165	935.3609845000001
720	2015-03-24T00:12:02	37.4608	-137.0697	KM1502	147.760716	0.508283058	0.026105539	4.1003159160000004																	4.1003159160000004	936.5744742
721	2015-03-24T00:15:03	37.454	-137.0792	KM1502	145.4224121	0.50453786	0.025612211	3.961611822																	3.961611822	937.7048171
722	2015-03-24T00:18:03	37.4475	-137.0884	KM1502	145.2064311	0.5036790489999999	0.025499900000000002	3.941059993																	3.941059993	938.7931857000001
723	2015-03-24T00:21:03	37.4407	-137.0977	KM1502	145.6397092	0.504825499	0.025649826	3.970588123																	3.970588123	939.9105739
724	2015-03-24T00:24:03	37.4356	-137.1052	KM1502	144.78588069999998	0.505686772	0.025763	3.958933123																	3.958933123	940.7833519
725	2015-03-24T00:27:03	37.4285	-137.115	KM1502	146.14307050000002	0.506553432	0.025876957000000003	4.018248863999999																	4.018248863999999	941.9559837999999
726	2015-03-24T00:30:04	37.4212	-137.1252	KM1502	145.8785383	0.506697438	0.025895951	4.028054045																	4.028054045	943.1698279
727	2015-03-24T00:33:04	37.4158	-137.1325	KM1502	145.9142511	0.509731687	0.026298002999999997	4.0773263669999995																	4.0773263669999995	944.0517967000001
728	2015-03-24T00:36:04	37.4085	-137.1425	KM1502	147.5912076	0.511188095	0.026492334	4.161806069																	4.161806069	945.2526755000001
729	2015-03-24T00:39:04	37.4014	-137.15200000000002	KM1502	145.5119255	0.506841443	0.025914944	4.0234264710000005																	4.0234264710000005	946.4060773
730	2015-03-24T00:42:04	37.3959	-137.1594	KM1502	145.34831430000003	0.507416027	0.025990909	4.017367053																	4.017367053	947.3022317
731	2015-03-24T00:45:05	37.3889	-137.1688	KM1502	146.08246719999997	0.509150624	0.026220761000000002	4.071312655																	4.071312655	948.4416689
732	2015-03-24T00:48:05	37.382	-137.1781	KM1502	148.56388940000002	0.511188095	0.026492334	4.178665472																	4.178665472	949.5670982999999
733	2015-03-24T00:51:05	37.3749	-137.1881	KM1502	149.20443219999999	0.513526834	0.026806079	4.242482295																	4.242482295	950.7533216
734	2015-03-24T00:54:05	37.3696	-137.1957	KM1502	155.1687381	0.513820215	0.026845574	4.422304479																	4.422304479	951.6478085000001
735	2015-03-24T00:57:06	37.3621	-137.20600000000002	KM1502	154.9824916	0.512940615	0.026727295	4.383226615																	4.383226615	952.8836982
736	2015-03-24T01:00:06	37.3567	-137.2137	KM1502	149.62579130000003	0.512357184	0.026648886	4.249084815																	4.249084815	953.7922676000001
737	2015-03-24T01:03:06	37.35	-137.2231	KM1502	149.5263483	0.512940615	0.026727295	4.256333762																	4.256333762	954.9094551000001
738	2015-03-24T01:06:06	37.3431	-137.2327	KM1502	149.7223068	0.514405589	0.026924675	4.286938701																	4.286938701	956.0547485999999
739	2015-03-24T01:09:07	37.3362	-137.2422	KM1502	149.074538	0.513526834	0.026806079	4.265281881																	4.265281881	957.1935502
740	2015-03-24T01:12:07	37.3291	-137.252	KM1502	149.2148759	0.51558377	0.027083936	4.285581061																	4.285581061	958.3670312
741	2015-03-24T01:15:07	37.3241	-137.259	KM1502	149.3101477	0.51558377	0.027083936	4.301082877																	4.301082877	959.1999345
742	2015-03-24T01:18:07	37.3167	-137.269	KM1502	149.19171930000002	0.513233375	0.02676664	4.260610282																	4.260610282	960.4091655
743	2015-03-24T01:21:07	37.3097	-137.2786	KM1502	149.380962	0.51558377	0.027083936	4.310890973																	4.310890973	961.562232
744	2015-03-24T01:24:08	37.3027	-137.28799999999998	KM1502	148.8979525	0.513820215	0.026845574	4.266087831																	4.266087831	962.7023661000001
745	2015-03-24T01:27:08	37.2974	-137.2952	KM1502	148.5806132	0.51558377	0.027083936	4.282954751																	4.282954751	963.5710188999999
746	2015-03-24T01:30:08	37.29	-137.3053	KM1502	147.9913444	0.513233375	0.02676664	4.220065912																	4.220065912	964.7869792000001
747	2015-03-24T01:33:08	37.2828	-137.3152	KM1502	148.26066219999998	0.512648552	0.026688043999999998	4.1990167210000005																	4.1990167210000005	965.9749001
748	2015-03-24T01:36:09	37.2773	-137.3227	KM1502	148.0342769	0.512648552	0.026688043999999998	4.225724612																	4.225724612	966.878303
749	2015-03-24T01:39:09	37.2706	-137.3321	KM1502	147.9546718	0.514405589	0.026924675	4.237066875																	4.237066875	967.9961450999999
750	2015-03-24T01:42:09	37.2636	-137.3416	KM1502	146.67279130000003	0.513233375	0.02676664	4.17577726																	4.17577726	969.1430795
751	2015-03-24T01:45:09	37.2567	-137.3511	KM1502	142.5861155	0.510604989	0.026414395	4.014153973																	4.014153973	970.2825377999999
752	2015-03-24T01:48:09	37.2513	-137.3586	KM1502	140.4702632	0.509440809	0.026259336	3.9300919010000004																	3.9300919010000004	971.1786045
753	2015-03-24T01:51:10	37.2444	-137.3682	KM1502	137.3129246	0.509150624	0.026220761000000002	3.845169041																	3.845169041	972.3247257000002
754	2015-03-24T01:54:10	37.2376	-137.3776	KM1502	140.0785457	0.510604989	0.026414395	3.94895319																	3.94895319	973.4502949999999
755	2015-03-24T01:57:10	37.2306	-137.3872	KM1502	137.12380369999997	0.509440809	0.026259336	3.832140727																	3.832140727	974.6040201999999
756	2015-03-24T02:00:10	37.2253	-137.3945	KM1502	134.1860883	0.506263856	0.025838881	3.7120504039999997																	3.7120504039999997	975.4796502999999
757	2015-03-24T02:03:10	37.2178	-137.4048	KM1502	133.5279974	0.505686772	0.025763	3.680845616																	3.680845616	976.7168306
758	2015-03-24T02:06:11	37.2123	-137.4124	KM1502	134.7251918	0.506263856	0.025838881	3.727937602																	3.727937602	977.6271962000001
759	2015-03-24T02:09:11	37.205	-137.4224	KM1502	132.67465320000002	0.505112433	0.02568748	3.633402798																	3.633402798	978.8298404999999
760	2015-03-24T02:12:11	37.1979	-137.43200000000002	KM1502	131.9102116	0.503394141	0.025462642	3.5849812639999996																	3.5849812639999996	979.991383
761	2015-03-24T02:15:11	37.191	-137.4412	KM1502	135.75587050000001	0.502534015	0.025350627	3.6695128980000002																	3.6695128980000002	981.111869
762	2015-03-24T02:18:11	37.1856	-137.4486	KM1502	137.60926	0.50539926	0.025725195	3.774578649																	3.774578649	982.0018059
763	2015-03-24T02:21:12	37.1787	-137.4581	KM1502	138.1843763	0.507416027	0.025990909	3.8234772789999996																	3.8234772789999996	983.1419076
764	2015-03-24T02:24:12	37.172	-137.4678	KM1502	139.957067	0.509150624	0.026220761000000002	3.9168446880000003																	3.9168446880000003	984.2805314
765	2015-03-24T02:27:12	37.1653	-137.4773	KM1502	141.14288090000002	0.509150624	0.026220761000000002	3.962004716																	3.962004716	985.4058672
766	2015-03-24T02:30:12	37.1601	-137.4846	KM1502	142.0747258	0.509295717	0.026240048	3.9690598539999997																	3.9690598539999997	986.2744528999999
767	2015-03-24T02:33:13	37.1533	-137.4938	KM1502	141.8543506	0.511480693	0.026531443	4.003624706																	4.003624706	987.3876366000001
768	2015-03-24T02:36:13	37.1464	-137.5034	KM1502	142.0359626	0.512648552	0.026688043999999998	4.025930517																	4.025930517	988.5345783
769	2015-03-24T02:39:13	37.141	-137.5109	KM1502	140.9216622	0.510604989	0.026414395	3.959409276																	3.959409276	989.4313658
770	2015-03-24T02:42:13	37.1343	-137.52	KM1502	140.6557295	0.513233375	0.02676664	4.013118205																	4.013118205	990.5306265
771	2015-03-24T02:45:13	37.1272	-137.5292	KM1502	139.755546	0.510604989	0.026414395	3.9372970069999997																	3.9372970069999997	991.6669837000002
772	2015-03-24T02:48:14	37.1216	-137.5366	KM1502	140.5062773	0.505112433	0.02568748	3.849608299																	3.849608299	992.5725097999999
773	2015-03-24T02:51:14	37.1144	-137.5463	KM1502	140.0030853	0.504825499	0.025649826	3.8437281619999997																	3.8437281619999997	993.7488212000001
774	2015-03-24T02:54:14	37.1072	-137.5563	KM1502	139.4623663	0.50453786	0.025612211	3.80957482																	3.80957482	994.9448242999999
775	2015-03-24T02:57:14	37.1004	-137.5657	KM1502	139.40481440000002	0.506841443	0.025914944	3.8484075910000004																	3.8484075910000004	996.0715144999999
776	2015-03-24T03:00:14	37.095	-137.5731	KM1502	138.5343595	0.509440809	0.026259336	3.864339111																	3.864339111	996.9620313999999
777	2015-03-24T03:03:15	37.0879	-137.5829	KM1502	139.546924	0.506553432	0.025876957000000003	3.851988037																	3.851988037	998.1375668
778	2015-03-24T03:06:15	37.0814	-137.592	KM1502	140.0975854	0.511480693	0.026531443	3.940666105																	3.940666105	999.2222667000001
779	2015-03-24T03:09:15	37.0762	-137.5992	KM1502	141.4488835	0.510604989	0.026414395	3.973570577																	3.973570577	1000.084784
780	2015-03-24T03:12:15	37.0695	-137.6085	KM1502	142.4342439	0.50886113	0.026182277	3.9751319169999997																	3.9751319169999997	1001.197672
781	2015-03-24T03:15:15	37.0628	-137.6178	KM1502	144.4638123	0.511188095	0.026492334	4.07275447																	4.07275447	1002.3106140000001
782	2015-03-24T03:18:16	37.056	-137.6276	KM1502	144.8344944	0.511188095	0.026492334	4.085211999																	4.085211999	1003.464239
783	2015-03-24T03:21:16	37.0507	-137.6351	KM1502	146.0667497	0.5152889	0.027044036	4.182857004																	4.182857004	1004.354198
784	2015-03-24T03:24:16	37.0439	-137.6449	KM1502	144.2566318	0.512940615	0.026727295	4.106564243																	4.106564243	1005.5079279999999
785	2015-03-24T03:27:16	37.0372	-137.6546	KM1502	142.14123850000001	0.511773989	0.026570645	4.029742892																	4.029742892	1006.647711
786	2015-03-24T03:30:16	37.0305	-137.664	KM1502	144.14754580000002	0.509150624	0.026220761000000002	4.02770862																	4.02770862	1007.767527
787	2015-03-24T03:33:17	37.0248	-137.6713	KM1502	145.2555184	0.510604989	0.026414395	4.087325005																	4.087325005	1008.6749800000001
788	2015-03-24T03:36:17	37.0172	-137.6811	KM1502	146.0187621	0.512940615	0.026727295	4.1562261760000005																	4.1562261760000005	1009.889216
789	2015-03-24T03:39:17	37.0098	-137.6909	KM1502	145.8010296	0.514699324	0.026964367000000003	4.190291327																	4.190291327	1011.088109
790	2015-03-24T03:42:17	37.0046	-137.6977	KM1502	146.93928469999997	0.516463923	0.02720352	4.253743088999999																	4.253743088999999	1011.925041
791	2015-03-24T03:45:17	36.9973	-137.7075	KM1502	146.17096030000002	0.518234916	0.027444844	4.251016271																	4.251016271	1013.116418
792	2015-03-24T03:48:18	36.99	-137.7173	KM1502	148.2770687	0.520764046	0.027791622999999998	4.361447909																	4.361447909	1014.307856
793	2015-03-24T03:51:18	36.9842	-137.725	KM1502	148.83959819999998	0.518828476	0.027525931	4.347678587																	4.347678587	1015.248924
794	2015-03-24T03:54:18	36.9767	-137.7348	KM1502	148.6312236	0.519719198	0.027648091	4.362560575																	4.362560575	1016.455766
795	2015-03-24T03:57:18	36.9698	-137.7441	KM1502	149.79113940000002	0.52180516	0.027935313	4.41854282																	4.41854282	1017.5844890000001
796	2015-03-24T04:00:19	36.9641	-137.7517	KM1502	166.6547065	0.52180516	0.027935313	4.928284466																	4.928284466	1018.511584
797	2015-03-24T04:03:19	36.9569	-137.7617	KM1502	149.079331	0.5203152679999999	0.027729967	4.381557975																	4.381557975	1019.708893
798	2015-03-24T04:06:19	36.9498	-137.7715	KM1502	149.01092480000003	0.516758709	0.027243572	4.313568368																	4.313568368	1020.885601
799	2015-03-24T04:09:19	36.9448	-137.7783	KM1502	145.72411699999998	0.51499376	0.027004154	4.174945551																	4.174945551	1021.707643
800	2015-03-24T04:12:20	36.9376	-137.7878	KM1502	146.09138869999998	0.514699324	0.026964367000000003	4.168245732																	4.168245732	1022.8724480000001
801	2015-03-24T04:15:20	36.9304	-137.7973	KM1502	146.6621261	0.514699324	0.026964367000000003	4.199308952																	4.199308952	1024.037311
802	2015-03-24T04:18:20	36.9232	-137.80700000000002	KM1502	145.592267	0.5152889	0.027044036	4.179493346																	4.179493346	1025.2152119999998
803	2015-03-24T04:21:20	36.9178	-137.8145	KM1502	149.04900659999998	0.5161698379999999	0.027163563999999998	4.310154165																	4.310154165	1026.1134539999998
804	2015-03-24T04:24:20	36.9105	-137.8244	KM1502	146.71610800000002	0.51558377	0.027083936	4.220726931000001																	4.220726931000001	1027.312085
805	2015-03-24T04:27:21	36.9049	-137.8322	KM1502	148.6566994	0.514846542	0.02698426	4.256777877																	4.256777877	1028.245152
806	2015-03-24T04:30:21	36.8977	-137.8423	KM1502	146.68806980000002	0.5161698379999999	0.027163563999999998	4.2164246930000004																	4.2164246930000004	1029.449605
807	2015-03-24T04:33:21	36.8909	-137.8518	KM1502	147.8509281	0.51764418	0.027364142999999997	4.3045372760000005																	4.3045372760000005	1030.584619
808	2015-03-24T04:36:21	36.8839	-137.8615	KM1502	148.40812519999997	0.520913721	0.027812195	4.37224377																	4.37224377	1031.747817
809	2015-03-24T04:39:22	36.8771	-137.8714	KM1502	149.12747	0.5194222270000001	0.027607299999999998	4.3674180080000005																	4.3674180080000005	1032.909729
810	2015-03-24T04:42:22	36.8715	-137.879	KM1502	148.94465669999997	0.5203152679999999	0.027729967	4.366368116																	4.366368116	1033.829845
811	2015-03-24T04:45:22	36.8649	-137.8883	KM1502	148.51599219999997	0.52106194	0.027832666000000002	4.373106363																	4.373106363	1034.936967
812	2015-03-24T04:48:22	36.8576	-137.8987	KM1502	148.6702228	0.520016877	0.02768898	4.3766629319999995																	4.3766629319999995	1036.169163
813	2015-03-24T04:51:23	36.8519	-137.9066	KM1502	148.1982607	0.520913721	0.027812195	4.360406171																	4.360406171	1037.116655
814	2015-03-24T04:54:23	36.8448	-137.9169	KM1502	146.4733624	0.5170541989999999	0.02728372	4.235017668999999																	4.235017668999999	1038.327639
815	2015-03-24T04:57:23	36.8374	-137.9272	KM1502	146.8800511	0.5161698379999999	0.027163563999999998	4.235528945																	4.235528945	1039.560743
816	2015-03-24T05:00:23	36.8317	-137.9351	KM1502	145.0951746	0.513233375	0.02676664	4.121909481																	4.121909481	1040.508374
817	2015-03-24T05:06:24	36.8205	-137.9507	KM1502	148.37876459999998	0.508283058	0.026105539	4.127433925																	4.127433925	1042.3756130000002
818	2015-03-24T05:09:24	36.8131	-137.9609	KM1502	146.74179840000002	0.508283058	0.026105539	4.075833366																	4.075833366	1043.602316
819	2015-03-24T05:12:24	36.8074	-137.9688	KM1502	142.8899095	0.508572326	0.026143886	3.9822523000000003																	3.9822523000000003	1044.550113
820	2015-03-24T05:15:24	36.8002	-137.9788	KM1502	142.4236653	0.508572326	0.026143886	3.9518480639999995																	3.9518480639999995	1045.7487800000001
821	2015-03-24T05:18:24	36.7928	-137.9888	KM1502	142.1436581	0.50886113	0.026182277	3.958819837																	3.958819837	1046.962509
822	2015-03-24T05:21:25	36.7871	-137.9964	KM1502	142.6070194	0.509440809	0.026259336	3.9851754980000003																	3.9851754980000003	1047.8907470000001
823	2015-03-24T05:24:25	36.7798	-138.0061	KM1502	141.6158977	0.509440809	0.026259336	3.9583081489999996																	3.9583081489999996	1049.0774310000002
824	2015-03-24T05:27:25	36.7723	-138.0162	KM1502	138.2478581	0.503108739	0.025425377000000002	3.7508706569999997																	3.7508706569999997	1050.305439
825	2015-03-24T05:30:25	36.766999999999996	-138.0234	KM1502	139.3453169	0.502534015	0.025350627	3.775306332																	3.775306332	1051.177377
826	2015-03-24T05:33:26	36.7596	-138.0333	KM1502	139.8883402	0.5042509070000001	0.025574685	3.817034048																	3.817034048	1052.384854
827	2015-03-24T05:36:26	36.7521	-138.0433	KM1502	140.9780645	0.503108739	0.025425377000000002	3.81793926																	3.81793926	1053.60651
828	2015-03-24T05:39:26	36.7449	-138.0527	KM1502	143.73682040000003	0.5042509070000001	0.025574685	3.913249392																	3.913249392	1054.7664
829	2015-03-24T05:42:26	36.7395	-138.06	KM1502	140.1541456	0.506263856	0.025838881	3.83664418																	3.83664418	1055.6526099999999
830	2015-03-24T05:45:27	36.7325	-138.0695	KM1502	138.23216010000002	0.50597497	0.025800895	3.787215132																	3.787215132	1056.8038800000002
831	2015-03-24T05:48:27	36.7252	-138.0793	KM1502	138.3668979	0.5019620260000001	0.025276233999999998	3.729000998																	3.729000998	1057.997532
832	2015-03-24T05:51:27	36.7196	-138.0868	KM1502	137.0150599	0.50110633	0.025165184	3.678131879																	3.678131879	1058.912087
833	2015-03-24T05:54:27	36.7125	-138.0967	KM1502	137.1575982	0.503394141	0.025462642	3.731962458																	3.731962458	1060.0974390000001
834	2015-03-24T05:57:28	36.7057	-138.1064	KM1502	136.5034329	0.502534015	0.025350627	3.68786882																	3.68786882	1061.247355
835	2015-03-24T06:00:28	36.6988	-138.1163	KM1502	135.5397862	0.501677052	0.02523917	3.633215428																	3.633215428	1062.418099
836	2015-03-24T06:03:28	36.6935	-138.124	KM1502	134.0469416	0.49968647899999996	0.024981547000000003	3.5645145210000004																	3.5645145210000004	1063.323868
837	2015-03-24T06:06:28	36.6864	-138.1343	KM1502	133.6650788	0.500536459	0.02509147	3.579719832																	3.579719832	1064.53629
838	2015-03-24T06:09:28	36.6797	-138.1441	KM1502	131.88478759999998	0.49968647899999996	0.024981547000000003	3.5050805																	3.5050805	1065.685911
839	2015-03-24T06:12:29	36.6746	-138.1514	KM1502	130.0486392	0.49968647899999996	0.024981547000000003	3.464346165																	3.464346165	1066.550233
840	2015-03-24T06:15:29	36.6679	-138.1607	KM1502	129.3342774	0.49940244100000003	0.024945006000000002	3.427999269																	3.427999269	1067.666356
841	2015-03-24T06:18:29	36.6608	-138.1708	KM1502	129.45273319999998	0.49968647899999996	0.024981547000000003	3.425854232																	3.425854232	1068.865523
842	2015-03-24T06:21:29	36.6537	-138.1808	KM1502	129.0149037	0.49799226	0.024763592999999997	3.395698165																	3.395698165	1070.05805
843	2015-03-24T06:24:29	36.6483	-138.1884	KM1502	130.0571945	0.49911907899999997	0.024908552	3.444856637																	3.444856637	1070.964707
844	2015-03-24T06:27:30	36.6416	-138.1981	KM1502	130.8824942	0.500252541	0.025054745	3.499382793																	3.499382793	1072.107874
845	2015-03-24T06:30:30	36.6349	-138.208	KM1502	131.299809	0.503108739	0.025425377000000002	3.543350537																	3.543350537	1073.2646960000002
846	2015-03-24T06:33:30	36.6281	-138.2178	KM1502	130.7084456	0.5042509070000001	0.025574685	3.562365135																	3.562365135	1074.422012
847	2015-03-24T06:36:30	36.6231	-138.2252	KM1502	131.550519	0.50453786	0.025612211	3.5920536039999997																	3.5920536039999997	1075.28621
848	2015-03-24T06:39:31	36.6161	-138.2348	KM1502	131.8528282	0.506841443	0.025914944	3.63929863																	3.63929863	1076.445023
849	2015-03-24T06:42:31	36.609	-138.2442	KM1502	131.6323476	0.505112433	0.02568748	3.625257107																	3.625257107	1077.598329
850	2015-03-24T06:45:31	36.6022	-138.2531	KM1502	132.0825308	0.506263856	0.025838881	3.627371981																	3.627371981	1078.696283
851	2015-03-24T06:48:31	36.5949	-138.2628	KM1502	134.9510007	0.506553432	0.025876957000000003	3.700098572																	3.700098572	1079.884484
852	2015-03-24T06:51:31	36.5892	-138.2703	KM1502	138.22735559999998	0.503394141	0.025462642	3.742429814																	3.742429814	1080.8074869999998
853	2015-03-24T06:54:31	36.5816	-138.28	KM1502	148.8593378	0.5036790489999999	0.025499900000000002	4.016981715																	4.016981715	1082.0188779999999
854	2015-03-24T06:57:32	36.5739	-138.2896	KM1502	143.13765569999998	0.50453786	0.025612211	3.8856197619999997																	3.8856197619999997	1083.2317890000002
855	2015-03-24T07:00:32	36.5684	-138.2967	KM1502	143.45320880000003	0.508572326	0.026143886	3.987026755																	3.987026755	1084.113687
856	2015-03-24T07:03:32	36.5608	-138.3063	KM1502	143.80854169999998	0.512066511	0.026609822	4.067511934																	4.067511934	1085.3188619999999
857	2015-03-24T07:06:32	36.5531	-138.3162	KM1502	144.0466845	0.511480693	0.026531443	4.054256285																	4.054256285	1086.551064
858	2015-03-24T07:09:33	36.5474	-138.3236	KM1502	143.08234019999998	0.511480693	0.026531443	4.049460831																	4.049460831	1087.467855
859	2015-03-24T07:12:33	36.5401	-138.3334	KM1502	141.4274365	0.511773989	0.026570645	3.9738401760000004																	3.9738401760000004	1088.6630480000001
860	2015-03-24T07:15:33	36.5328	-138.3436	KM1502	142.704115	0.507416027	0.025990909	3.926825453																	3.926825453	1089.88478
861	2015-03-24T07:18:33	36.5273	-138.3513	KM1502	144.49576059999998	0.504825499	0.025649826	3.939717597																	3.939717597	1090.806312
862	2015-03-24T07:21:34	36.5196	-138.3613	KM1502	145.5098769	0.50110633	0.025165184	3.882855633																	3.882855633	1092.045234
863	2015-03-24T07:24:34	36.5124	-138.371	KM1502	145.245261	0.498554379	0.024835904	3.838535325																	3.838535325	1093.226531
864	2015-03-24T07:27:34	36.5051	-138.3807	KM1502	147.0277858	0.5019620260000001	0.025276233999999998	3.94773744																	3.94773744	1094.415468
865	2015-03-24T07:30:34	36.4994	-138.3883	KM1502	146.7977247	0.50453786	0.025612211	3.997224985																	3.997224985	1095.345559
866	2015-03-24T07:33:35	36.4925	-138.3977	KM1502	144.44230019999998	0.5036790489999999	0.025499900000000002	3.908953973																	3.908953973	1096.48466
867	2015-03-24T07:36:35	36.4854	-138.4076	KM1502	146.2398869	0.507128393	0.025952881	4.02010626																	4.02010626	1097.671953
868	2015-03-24T07:39:35	36.48	-138.4153	KM1502	146.98435849999998	0.509440809	0.026259336	4.0979737080000005																	4.0979737080000005	1098.586445
869	2015-03-24T07:42:35	36.473	-138.4253	KM1502	148.6693757	0.513233375	0.02676664	4.2145559519999996																	4.2145559519999996	1099.773201
870	2015-03-24T07:45:35	36.4659	-138.4354	KM1502	149.3220408	0.511188095	0.026492334	4.203675392																	4.203675392	1100.974082
871	2015-03-24T07:48:35	36.4587	-138.4453	KM1502	148.2687981	0.510896194	0.026453317999999997	4.154261729																	4.154261729	1102.169041
872	2015-03-24T07:51:36	36.4533	-138.4529	KM1502	149.1897166	0.512066511	0.026609822	4.223064054																	4.223064054	1103.076982
873	2015-03-24T07:54:36	36.446	-138.4631	KM1502	149.19955919999998	0.512648552	0.026688043999999998	4.22205946																	4.22205946	1104.299478
874	2015-03-24T07:57:36	36.4384	-138.4735	KM1502	147.64992180000002	0.51002326	0.026336762000000003	4.115618016																	4.115618016	1105.557685
875	2015-03-24T08:00:36	36.4328	-138.4814	KM1502	146.2762376	0.507416027	0.025990909	4.016188736																	4.016188736	1106.5006369999999
876	2015-03-24T08:03:36	36.4255	-138.4915	KM1502	145.43924919999998	0.503964637	0.025537248	3.94166807																	3.94166807	1107.7166359999999
877	2015-03-24T08:06:37	36.4183	-138.5015	KM1502	144.5382983	0.5036790489999999	0.025499900000000002	3.901724792																	3.901724792	1108.918597
878	2015-03-24T08:09:37	36.4111	-138.5118	KM1502	144.55015830000002	0.505112433	0.02568748	3.924712633																	3.924712633	1110.1407800000002
879	2015-03-24T08:12:37	36.4055	-138.5198	KM1502	150.07298909999997	0.510604989	0.026414395	4.192889471																	4.192889471	1111.09066
880	2015-03-24T08:15:37	36.3983	-138.5296	KM1502	155.8588976	0.509150624	0.026220761000000002	4.322452554																	4.322452554	1112.279498
881	2015-03-24T08:18:37	36.3925	-138.537	KM1502	152.4257226	0.507993358	0.026067238	4.190000705																	4.190000705	1113.204975
882	2015-03-24T08:21:38	36.3848	-138.547	KM1502	155.3571739	0.517939196	0.027404445	4.492214425																	4.492214425	1114.445021
883	2015-03-24T08:24:38	36.3775	-138.5567	KM1502	153.3019752	0.516611316	0.027223546	4.399479015																	4.399479015	1115.635002
884	2015-03-24T08:27:38	36.3702	-138.5664	KM1502	151.461385	0.513233375	0.02676664	4.305335007																	4.305335007	1116.825041
885	2015-03-24T08:30:38	36.3644	-138.5739	KM1502	150.54937990000002	0.51764418	0.027364142999999997	4.359145924																	4.359145924	1117.757135
886	2015-03-24T08:33:38	36.3567	-138.5841	KM1502	152.6414656	0.5203152679999999	0.027729967	4.46665197																	4.46665197	1119.010434
887	2015-03-24T08:36:39	36.351	-138.5917	KM1502	152.3176621	0.524502237	0.028309196000000002	4.56029676																	4.56029676	1119.9414769999998
888	2015-03-24T08:39:39	36.3436	-138.6015	KM1502	154.1486804	0.521507305	0.027894176	4.53817798																	4.53817798	1121.145886
889	2015-03-24T08:42:39	36.3364	-138.6112	KM1502	153.7370622	0.5194222270000001	0.027607299999999998	4.489950414																	4.489950414	1122.328631
890	2015-03-24T08:45:39	36.3292	-138.6206	KM1502	153.09135619999998	0.5161698379999999	0.027163563999999998	4.397147179																	4.397147179	1123.491793
891	2015-03-24T08:48:40	36.3236	-138.6281	KM1502	154.5672572	0.513233375	0.02676664	4.382229927																	4.382229927	1124.408864
892	2015-03-24T08:51:40	36.316	-138.6382	KM1502	154.40969919999998	0.514699324	0.026964367000000003	4.415225955																	4.415225955	1125.648359
893	2015-03-24T08:54:40	36.3086	-138.648	KM1502	154.072731	0.5173498670000001	0.027323937000000003	4.440089203																	4.440089203	1126.8530560000002
894	2015-03-24T08:57:40	36.3028	-138.6555	KM1502	153.5180594	0.513526834	0.026806079	4.36578099																	4.36578099	1127.785533
895	2015-03-24T09:00:40	36.2952	-138.6653	KM1502	149.0888196	0.512357184	0.026648886	4.212230703																	4.212230703	1129.00567
896	2015-03-24T09:03:41	36.2877	-138.6751	KM1502	149.9041563	0.5161698379999999	0.027163563999999998	4.298087592																	4.298087592	1130.218176
897	2015-03-24T09:06:41	36.2803	-138.6846	KM1502	148.7569108	0.5185313420000001	0.027485338999999998	4.318855945																	4.318855945	1131.403603
898	2015-03-24T09:09:41	36.2748	-138.6921	KM1502	148.6632993	0.521210159	0.027853137000000004	4.360559542																	4.360559542	1132.313456
899	2015-03-24T09:12:41	36.2675	-138.7021	KM1502	149.8414257	0.521507305	0.027894176	4.421242148																	4.421242148	1133.524155
900	2015-03-24T09:15:42	36.2604	-138.7119	KM1502	151.54985680000001	0.524200625	0.028267302999999997	4.505448444																	4.505448444	1134.706674
901	2015-03-24T09:18:42	36.2547	-138.7196	KM1502	157.5170535	0.5203152679999999	0.027729967	4.59412522																	4.59412522	1135.644925
902	2015-03-24T09:21:42	36.2477	-138.7293	KM1502	155.2101966	0.5235993529999999	0.028183806000000002	4.617063917																	4.617063917	1136.813436
903	2015-03-24T09:24:42	36.2403	-138.7394	KM1502	164.678081	0.536990945	0.030081235	5.17414307																	5.17414307	1138.038494
904	2015-03-24T09:27:42	36.2332	-138.7488	KM1502	158.9532132	0.547940099	0.03168933	5.193516661																	5.193516661	1139.1947710000002
905	2015-03-24T09:30:43	36.2275	-138.7566	KM1502	162.8653755	0.541962607	0.030805113	5.199073328																	5.199073328	1140.139835
906	2015-03-24T09:33:43	36.2205	-138.7666	KM1502	157.4297395	0.537300562	0.030125905	4.938600948																	4.938600948	1141.328786
907	2015-03-24T09:36:43	36.2134	-138.7768	KM1502	156.5685763	0.531465492	0.029289133999999998	4.794846559																	4.794846559	1142.538665
908	2015-03-24T09:39:43	36.2082	-138.7844	KM1502	156.58280359999998	0.523899631	0.028225505	4.66513749																	4.66513749	1143.433658
909	2015-03-24T09:42:44	36.2009	-138.7949	KM1502	153.8566175	0.51558377	0.027083936	4.427731503																	4.427731503	1144.6785929999999
910	2015-03-24T09:45:44	36.1941	-138.8046	KM1502	154.23911569999999	0.512940615	0.026727295	4.38752907																	4.38752907	1145.8328279999998
911	2015-03-24T09:48:44	36.1885	-138.8123	KM1502	151.35640800000002	0.513233375	0.02676664	4.290217909																	4.290217909	1146.764023
912	2015-03-24T09:51:44	36.1814	-138.8223	KM1502	151.8127241	0.51499376	0.027004154	4.349540032																	4.349540032	1147.960635
913	2015-03-24T09:54:45	36.1741	-138.8323	KM1502	152.3723128	0.518234916	0.027444844	4.4315898869999995																	4.4315898869999995	1149.1721289999998
914	2015-03-24T09:57:45	36.1685	-138.84	KM1502	151.1920367	0.513820215	0.026845574	4.294790635																	4.294790635	1150.1034550000002
915	2015-03-24T10:00:45	36.1613	-138.8498	KM1502	148.68314750000002	0.511480693	0.026531443	4.187209637																	4.187209637	1151.294266
916	2015-03-24T10:03:45	36.1545	-138.8591	KM1502	147.6534241	0.510604989	0.026414395	4.154666004																	4.154666004	1152.421934
917	2015-03-24T10:06:45	36.149	-138.8668	KM1502	146.7946209	0.511480693	0.026531443	4.135096862																	4.135096862	1153.345975
918	2015-03-24T10:09:45	36.1418	-138.8766	KM1502	146.4084211	0.513233375	0.02676664	4.152483173																	4.152483173	1154.536949
919	2015-03-24T10:12:46	36.1348	-138.8863	KM1502	146.1571155	0.511480693	0.026531443	4.111070618																	4.111070618	1155.706396
920	2015-03-24T10:15:46	36.1293	-138.8938	KM1502	146.77077350000002	0.511773989	0.026570645	4.159494551																	4.159494551	1156.617176
921	2015-03-24T10:18:46	36.122	-138.9039	KM1502	146.1375561	0.512357184	0.026648886	4.13985332																	4.13985332	1157.835798
922	2015-03-24T10:21:46	36.1152	-138.9134	KM1502	148.15557090000001	0.512066511	0.026609822	4.175435255																	4.175435255	1158.977174
923	2015-03-24T10:24:47	36.1097	-138.9208	KM1502	145.1974	0.510896194	0.026453317999999997	4.082413951																	4.082413951	1159.88144
924	2015-03-24T10:27:47	36.1024	-138.9302	KM1502	146.1551352	0.513526834	0.026806079	4.1388141030000005																	4.1388141030000005	1161.054063
925	2015-03-24T10:30:47	36.0951	-138.9396	KM1502	147.69474330000003	0.5152889	0.027044036	4.2158251060000005																	4.2158251060000005	1162.226742
926	2015-03-24T10:33:47	36.0895	-138.9467	KM1502	150.4279915	0.523899631	0.028225505	4.41611364																	4.41611364	1163.119201
927	2015-03-24T10:36:48	36.0818	-138.9561	KM1502	151.74614440000002	0.526312593	0.028561975	4.509070268																	4.509070268	1164.3232619999999
928	2015-03-24T10:39:48	36.0743	-138.9656	KM1502	148.88740380000002	0.52329979	0.028142207000000002	4.38153817																	4.38153817	1165.518055
929	2015-03-24T10:42:48	36.0672	-138.975	KM1502	146.2567908	0.5185313420000001	0.027485338999999998	4.203380427																	4.203380427	1166.6756380000002
930	2015-03-24T10:45:48	36.0621	-138.9823	KM1502	143.01236200000002	0.511773989	0.026570645	4.013814095																	4.013814095	1167.543851
931	2015-03-24T10:48:48	36.0549	-138.9924	KM1502	142.57824319999997	0.512940615	0.026727295	4.027545372																	4.027545372	1168.755661
932	2015-03-24T10:51:49	36.0479	-139.002	KM1502	144.1029665	0.51764418	0.027364142999999997	4.136785856																	4.136785856	1169.9191289999999
933	2015-03-24T10:54:49	36.0424	-139.0097	KM1502	143.5479051	0.5203152679999999	0.027729967	4.165858704																	4.165858704	1170.843874
934	2015-03-24T10:57:49	36.0355	-139.0194	KM1502	145.2400436	0.52329979	0.028142207000000002	4.266275308																	4.266275308	1172.006762
935	2015-03-24T11:00:49	36.0285	-139.029	KM1502	145.00594669999998	0.520016877	0.02768898	4.21032068																	4.21032068	1173.170388
936	2015-03-24T11:03:49	36.0214	-139.0388	KM1502	143.6698708	0.511188095	0.026492334	4.022004658999999																	4.022004658999999	1174.3549039999998
937	2015-03-24T11:06:50	36.0145	-139.0484	KM1502	144.3094816	0.50539926	0.025725195	3.938414794																	3.938414794	1175.511221
938	2015-03-24T11:09:50	36.009	-139.056	KM1502	144.3192231	0.507128393	0.025952881	3.961185881																	3.961185881	1176.429456
939	2015-03-24T11:12:50	36.0018	-139.0656	KM1502	143.30305859999999	0.503108739	0.025425377000000002	3.868230296																	3.868230296	1177.6083210000002
940	2015-03-24T11:15:50	35.9943	-139.0758	KM1502	142.06586130000002	0.500821055	0.025128282999999998	3.776422531																	3.776422531	1178.849636
941	2015-03-24T11:18:50	35.9891	-139.0827	KM1502	140.2086476	0.49799226	0.024763592999999997	3.6634797060000004																	3.6634797060000004	1179.698919
942	2015-03-24T11:21:51	35.9819	-139.0923	KM1502	142.504925	0.5019620260000001	0.025276233999999998	3.787988975																	3.787988975	1180.877943
943	2015-03-24T11:24:51	35.9745	-139.1023	KM1502	144.8221449	0.5036790489999999	0.025499900000000002	3.890517033																	3.890517033	1182.098615
944	2015-03-24T11:27:51	35.9676	-139.1116	KM1502	145.7616553	0.501677052	0.02523917	3.892333695																	3.892333695	1183.23525
945	2015-03-24T11:30:51	35.961999999999996	-139.1191	KM1502	145.69119609999998	0.49968647899999996	0.024981547000000003	3.832248288																	3.832248288	1184.154603
946	2015-03-24T11:33:51	35.9546	-139.1291	KM1502	150.28154569999998	0.50110633	0.025165184	3.9907137410000004																	3.9907137410000004	1185.375443
947	2015-03-24T11:36:51	35.9475	-139.1388	KM1502	151.10412040000003	0.504825499	0.025649826	4.080691900000001																	4.080691900000001	1186.553876
948	2015-03-24T11:39:52	35.9418	-139.1463	KM1502	152.47654330000003	0.506553432	0.025876957000000003	4.153898921000001																	4.153898921000001	1187.480939
949	2015-03-24T11:42:52	35.9343	-139.1562	KM1502	153.6476604	0.507993358	0.026067238	4.194575476																	4.194575476	1188.702891
950	2015-03-24T11:45:52	35.9269	-139.166	KM1502	151.74608130000001	0.506841443	0.025914944	4.140026393																	4.140026393	1189.910717
951	2015-03-24T11:48:52	35.9215	-139.1733	KM1502	148.9125795	0.509150624	0.026220761000000002	4.119626681000001																	4.119626681000001	1190.80199
952	2015-03-24T11:51:52	35.9142	-139.1832	KM1502	146.5158849	0.508283058	0.026105539	4.032147961000001																	4.032147961000001	1192.009008
953	2015-03-24T11:54:53	35.907	-139.1929	KM1502	146.6199095	0.508572326	0.026143886	4.021038052																	4.021038052	1193.195265
954	2015-03-24T11:57:53	35.9015	-139.2005	KM1502	146.54648410000001	0.50539926	0.025725195	3.96269183																	3.96269183	1194.114196
955	2015-03-24T12:00:53	35.8942	-139.2104	KM1502	145.2780539	0.505112433	0.02568748	3.9211430480000002																	3.9211430480000002	1195.32138
956	2015-03-24T12:03:53	35.8873	-139.2199	KM1502	143.56221609999997	0.5042509070000001	0.025574685	3.858777281																	3.858777281	1196.472008
957	2015-03-24T12:06:53	35.8819	-139.2272	KM1502	144.35510469999997	0.5042509070000001	0.025574685	3.882578505																	3.882578505	1197.363524
958	2015-03-24T12:09:54	35.875	-139.2366	KM1502	147.797583	0.505112433	0.02568748	3.982198205																	3.982198205	1198.50755
959	2015-03-24T12:12:54	35.8678	-139.2463	KM1502	148.03815559999998	0.503964637	0.025537248	3.96316491																	3.96316491	1199.694127
960	2015-03-24T12:15:54	35.8624	-139.2536	KM1502	154.5416023	0.503394141	0.025462642	4.121128415																	4.121128415	1200.585762
961	2015-03-24T12:18:54	35.8555	-139.2629	KM1502	145.9136684	0.50224768	0.025313386	3.882128387																	3.882128387	1201.7232720000002
962	2015-03-24T12:21:55	35.8484	-139.2725	KM1502	143.1441091	0.500252541	0.025054745	3.787827235																	3.787827235	1202.895837
963	2015-03-24T12:24:55	35.8417	-139.2819	KM1502	144.5393051	0.502821034	0.025387957000000003	3.862667927																	3.862667927	1204.0253050000001
964	2015-03-24T12:27:55	35.8366	-139.2889	KM1502	145.2382373	0.5036790489999999	0.025499900000000002	3.8754307																	3.8754307	1204.874616
965	2015-03-24T12:30:55	35.8295	-139.2988	KM1502	144.51346840000002	0.5042509070000001	0.025574685	3.8644576880000003																	3.8644576880000003	1206.067475
966	2015-03-24T12:33:56	35.8228	-139.3083	KM1502	147.1786247	0.505112433	0.02568748	3.9520479710000003																	3.9520479710000003	1207.2038890000001
967	2015-03-24T12:36:56	35.8162	-139.3173	KM1502	148.486741	0.505686772	0.025763	4.004276319																	4.004276319	1208.299204
968	2015-03-24T12:39:56	35.8108	-139.3246	KM1502	147.60133009999998	0.50539926	0.025725195	3.97160877																	3.97160877	1209.191156
969	2015-03-24T12:42:56	35.8039	-139.334	KM1502	147.6817145	0.503108739	0.025425377000000002	3.936424599																	3.936424599	1210.3357460000002
970	2015-03-24T12:45:56	35.797	-139.3431	KM1502	146.26914299999999	0.502534015	0.025350627	3.903144999																	3.903144999	1211.4604550000001
971	2015-03-24T12:48:57	35.7916	-139.3502	KM1502	146.7168001	0.502534015	0.025350627	3.910979118																	3.910979118	1212.339266
972	2015-03-24T12:51:57	35.7844	-139.3596	KM1502	143.38946140000002	0.501677052	0.02523917	3.8066271030000003																	3.8066271030000003	1213.5066789999998
973	2015-03-24T12:54:57	35.7777	-139.3684	KM1502	142.0133296	0.5019620260000001	0.025276233999999998	3.776356517																	3.776356517	1214.5965429999999
974	2015-03-24T12:57:57	35.7705	-139.3779	KM1502	140.1732832	0.500536459	0.02509147	3.702365233																	3.702365233	1215.770647
975	2015-03-24T13:00:58	35.7652	-139.3851	KM1502	139.9377888	0.5019620260000001	0.025276233999999998	3.7178364960000003																	3.7178364960000003	1216.648707
976	2015-03-24T13:03:58	35.7584	-139.3944	KM1502	140.85305669999997	0.501677052	0.02523917	3.743492176																	3.743492176	1217.779493
977	2015-03-24T13:06:58	35.7514	-139.404	KM1502	142.3982212	0.502534015	0.025350627	3.801759552																	3.801759552	1218.9453720000001
978	2015-03-24T13:09:58	35.7462	-139.411	KM1502	141.9215394	0.50110633	0.025165184	3.7621798839999996																	3.7621798839999996	1219.8026929999999
979	2015-03-24T13:12:58	35.7392	-139.4204	KM1502	139.77937880000002	0.497425213	0.02469104	3.63673677																	3.63673677	1220.955292
980	2015-03-24T13:15:58	35.7324	-139.4296	KM1502	140.4109327	0.49911907899999997	0.024908552	3.670089415																	3.670089415	1222.079584
981	2015-03-24T13:18:59	35.727	-139.4368	KM1502	142.256613	0.501677052	0.02523917	3.7739023339999997																	3.7739023339999997	1222.965391
982	2015-03-24T13:21:59	35.7202	-139.4459	KM1502	141.7452246	0.500536459	0.02509147	3.7339491639999998																	3.7339491639999998	1224.083112
983	2015-03-24T13:24:59	35.7133	-139.4551	KM1502	142.3359361	0.498554379	0.024835904	3.715839392																	3.715839392	1225.215076
984	2015-03-24T13:27:59	35.7065	-139.4641	KM1502	142.3019695	0.49573524399999996	0.024475191	3.66813156																	3.66813156	1226.326267
985	2015-03-24T13:31:00	35.6997	-139.4732	KM1502	142.3044429	0.497142701	0.024654892999999997	3.6664913560000003																	3.6664913560000003	1227.444144
986	2015-03-24T13:34:00	35.6927	-139.4823	KM1502	139.58284530000003	0.49517379799999994	0.024403745	3.581663357																	3.581663357	1228.577266
987	2015-03-24T13:37:00	35.6873	-139.4898	KM1502	138.64466519999996	0.49601697299999997	0.024511041	3.570899545																	3.570899545	1229.483425
988	2015-03-24T13:40:00	35.6805	-139.4994	KM1502	137.885202	0.49433348899999996	0.024296977999999997	3.516343993																	3.516343993	1230.635125
989	2015-03-24T13:43:00	35.6737	-139.5088	KM1502	136.4692813	0.49433348899999996	0.024296977999999997	3.4691921010000004																	3.4691921010000004	1231.7733119999998
990	2015-03-24T13:46:01	35.6667	-139.5179	KM1502	137.0015927	0.493211633	0.024154997999999997	3.477087964																	3.477087964	1232.9066289999998
991	2015-03-24T13:49:01	35.66	-139.5268	KM1502	138.584554	0.49601697299999997	0.024511041	3.579226302																	3.579226302	1234.003966
992	2015-03-24T13:52:01	35.6546	-139.5342	KM1502	138.3490926	0.495454186	0.024439425	3.548591815																	3.548591815	1234.903583
993	2015-03-24T13:55:01	35.6479	-139.5435	KM1502	138.62890119999997	0.493491095	0.024190366	3.522999132																	3.522999132	1236.02782
994	2015-03-24T13:58:02	35.6409	-139.5531	KM1502	139.67845549999998	0.492653092	0.024084453	3.52796464																	3.52796464	1237.194593
995	2015-03-24T14:01:02	35.6342	-139.5623	KM1502	136.943085	0.490705805	0.023839661	3.430068383																	3.430068383	1238.312184
996	2015-03-24T14:04:02	35.6287	-139.5695	KM1502	134.0125526	0.489600715	0.023701321	3.3343359180000003																	3.3343359180000003	1239.206167
997	2015-03-24T14:07:02	35.622	-139.5788	KM1502	136.1028757	0.489600715	0.023701321	3.396564778																	3.396564778	1240.330608
998	2015-03-24T14:10:02	35.6151	-139.5881	KM1502	136.27940769999998	0.48987600000000003	0.023735782	3.385777715																	3.385777715	1241.469991
999	2015-03-24T14:13:03	35.6081	-139.5976	KM1502	135.7086086	0.489324005	0.02366678	3.363727683																	3.363727683	1242.630308
1000	2015-03-24T14:16:03	35.6026	-139.605	KM1502	136.7543896	0.48519137700000003	0.023154622000000003	3.323159562																	3.323159562	1243.537722
1001	2015-03-24T14:19:03	35.5962	-139.614	KM1502	135.01687180000002	0.48409677799999995	0.023020037	3.271138231																	3.271138231	1244.619919
1002	2015-03-24T14:22:03	35.5894	-139.6235	KM1502	132.6674887	0.48464393899999997	0.023087204	3.214421578																	3.214421578	1245.765556
1003	2015-03-24T14:25:03	35.5828	-139.6324	KM1502	132.4929363	0.486291426	0.023290223	3.230941394																	3.230941394	1246.855932
1004	2015-03-24T14:28:04	35.5759	-139.6415	KM1502	132.90156149999999	0.48519137700000003	0.023154622000000003	3.236049266																	3.236049266	1247.982309
1005	2015-03-24T14:31:04	35.5704	-139.6487	KM1502	130.865195	0.48519137700000003	0.023154622000000003	3.166424334																	3.166424334	1248.8766369999998
1006	2015-03-24T14:34:04	35.5636	-139.6576	KM1502	129.8018475	0.48519137700000003	0.023154622000000003	3.152903637																	3.152903637	1249.982277
1007	2015-03-24T14:37:04	35.5565	-139.667	KM1502	130.0808489	0.48574143299999994	0.023222362000000003	3.165311088																	3.165311088	1251.143854
1008	2015-03-24T14:40:05	35.5496	-139.6761	KM1502	129.4335054	0.48409677799999995	0.023020037	3.1247957439999996																	3.1247957439999996	1252.270428
1009	2015-03-24T14:43:05	35.5442	-139.6833	KM1502	130.1521811	0.483823365	0.02298655	3.1365953330000003																	3.1365953330000003	1253.15733
1010	2015-03-24T14:46:05	35.5374	-139.6926	KM1502	130.70010459999997	0.482736007	0.022853379	3.140515115																	3.140515115	1254.2898460000001
1011	2015-03-24T14:49:05	35.5305	-139.7019	KM1502	129.9870975	0.48218835600000004	0.022786668	3.1153259269999998																	3.1153259269999998	1255.429886
1012	2015-03-24T14:52:05	35.5236	-139.7115	KM1502	130.3234907	0.482461855	0.022819983999999998	3.110985328																	3.110985328	1256.590209
1013	2015-03-24T14:55:06	35.5171	-139.7206	KM1502	129.9225275	0.48164330899999996	0.022720274	3.091945438																	3.091945438	1257.687162
1014	2015-03-24T14:58:06	35.5116	-139.7279	KM1502	130.5390801	0.48218835600000004	0.022786668	3.120668668																	3.120668668	1258.588467
1015	2015-03-24T15:01:06	35.5047	-139.7369	KM1502	130.6750889	0.482598931	0.022836681	3.1321472630000002																	3.1321472630000002	1259.708765
1016	2015-03-24T15:04:06	35.4978	-139.746	KM1502	131.8907232	0.48055630200000005	0.022588211	3.1333662039999997																	3.1333662039999997	1260.835729
1017	2015-03-24T15:07:06	35.491	-139.755	KM1502	134.14151	0.48300702799999995	0.022886563999999998	3.2300342719999997																	3.2300342719999997	1261.948527
1018	2015-03-24T15:10:07	35.4856	-139.7621	KM1502	136.90213380000003	0.48464393899999997	0.023087204	3.308689783																	3.308689783	1262.829134
1019	2015-03-24T15:13:07	35.4791	-139.77100000000002	KM1502	138.53829140000002	0.48327849100000003	0.022919812999999997	3.3349830610000004																	3.3349830610000004	1263.912817
1020	2015-03-24T15:16:07	35.4723	-139.7802	KM1502	137.5603925	0.48355060299999997	0.022953142000000003	3.298581889																	3.298581889	1265.039113
1021	2015-03-24T15:19:07	35.4653	-139.7898	KM1502	134.9720311	0.482736007	0.022853379	3.219642473																	3.219642473	1266.207304
1022	2015-03-24T15:22:07	35.46	-139.797	KM1502	134.52665530000002	0.482736007	0.022853379	3.2172835810000002																	3.2172835810000002	1267.087207
1023	2015-03-24T15:47:05	35.4045	-139.8716	KM1502	127.88801029999999	0.48987600000000003	0.023735782	3.205631835																	3.205631835	1276.249739
1024	2015-03-24T15:50:05	35.3993	-139.8787	KM1502	129.499029	0.492932837	0.024119714	3.301232089																	3.301232089	1277.115816
1025	2015-03-24T15:53:05	35.3925	-139.888	KM1502	129.8088864	0.49433348899999996	0.024296977999999997	3.330217634																	3.330217634	1278.249463
1026	2015-03-24T15:56:05	35.3856	-139.8975	KM1502	123.7018682	0.486564913	0.023324088	3.042720974																	3.042720974	1279.4041140000002
1027	2015-03-24T15:59:05	35.3802	-139.9048	KM1502	124.6169058	0.487665405	0.023460357	3.093368064																	3.093368064	1280.298695
1028	2015-03-24T16:05:50	35.3678	-139.921	KM1502	127.1868988	0.493771223	0.024225819	3.259194412																	3.259194412	1282.31549
1029	2015-03-24T16:08:50	35.3606	-139.9308	KM1502	124.91601329999999	0.492094459	0.024014137999999997	3.1806082780000002																	3.1806082780000002	1283.5129060000002
1030	2015-03-24T16:11:51	35.3536	-139.9401	KM1502	122.30206509999998	0.48849218	0.023563215	3.0409083580000003																	3.0409083580000003	1284.6618369999999
1031	2015-03-24T16:14:51	35.3481	-139.9474	KM1502	119.73298100000001	0.48546607700000005	0.023188451000000002	2.928888401																	2.928888401	1285.5641289999999
1032	2015-03-24T16:17:51	35.3412	-139.9565	KM1502	118.59235079999999	0.48491733200000003	0.023120872999999997	2.8908721280000003																	2.8908721280000003	1286.692268
1033	2015-03-24T16:20:51	35.334	-139.9658	KM1502	119.7442534	0.48546607700000005	0.023188451000000002	2.9269820810000002																	2.9269820810000002	1287.85656
1034	2015-03-24T16:23:52	35.3269	-139.9753	KM1502	120.9253242	0.48711384700000004	0.02339206	2.9821733260000003																	2.9821733260000003	1289.026601
1035	2015-03-24T16:26:52	35.3216	-139.9826	KM1502	121.214978	0.488768794	0.023597655	3.008397465																	3.008397465	1289.9141
1036	2015-03-24T16:29:52	35.3147	-139.9918	KM1502	120.9705673	0.488768794	0.023597655	3.018465335																	3.018465335	1291.049107
1037	2015-03-24T16:32:52	35.3079	-140.0009	KM1502	119.57194809999999	0.490151943	0.023770326	2.9966403230000003																	2.9966403230000003	1292.169948
1038	2015-03-24T16:35:52	35.3011	-140.0101	KM1502	118.82983	0.48987600000000003	0.023735782	2.9794232060000003																	2.9794232060000003	1293.297557
1039	2015-03-24T16:38:53	35.2943	-140.0192	KM1502	120.2106738	0.490983729	0.023874452	3.038645968																	3.038645968	1294.4185
1040	2015-03-24T16:41:53	35.2889	-140.0266	KM1502	120.03853649999999	0.49042854399999997	0.023804952	3.025980952																	3.025980952	1295.320389
1041	2015-03-24T16:44:53	35.2821	-140.0359	KM1502	123.28249540000002	0.493211633	0.024154997999999997	3.149233765																	3.149233765	1296.4548949999999
1042	2015-03-24T16:47:53	35.2753	-140.045	KM1502	125.52600120000001	0.493771223	0.024225819	3.21048433																	3.21048433	1297.575981
1043	2015-03-24T16:50:53	35.2698	-140.0524	KM1502	127.9471594	0.49489407700000004	0.02436815	3.2960074180000003																	3.2960074180000003	1298.485445
1044	2015-03-24T16:53:54	35.2625	-140.0623	KM1502	127.0642963	0.49517379799999994	0.024403745	3.286997158																	3.286997158	1299.697867
1045	2015-03-24T16:56:54	35.2551	-140.0714	KM1502	126.9678894	0.494615022	0.02433264	3.2745667999999997																	3.2745667999999997	1300.8652339999999
1046	2015-03-24T16:59:54	35.2465	-140.0782	KM1502	127.52491210000001	0.496579696	0.024582857000000003	3.308706263																	3.308706263	1302.004792
1047	2015-03-24T17:02:54	35.2397	-140.0835	KM1502	127.30902240000002	0.49489407700000004	0.02436815	3.304621843																	3.304621843	1302.9020970000001
1048	2015-03-24T17:05:54	35.2309	-140.0901	KM1502	124.38729950000001	0.493491095	0.024190366	3.1942649739999998																	3.1942649739999998	1304.0508810000001
1049	2015-03-24T17:08:55	35.2217	-140.0957	KM1502	123.9625979	0.49433348899999996	0.024296977999999997	3.190923787																	3.190923787	1305.194614
1050	2015-03-24T17:11:55	35.2149	-140.0998	KM1502	123.0812531	0.49573524399999996	0.024475191	3.1736805219999997																	3.1736805219999997	1306.0384199999999
1051	2015-03-24T17:14:55	35.2057	-140.1053	KM1502	122.994221	0.49433348899999996	0.024296977999999997	3.170130206																	3.170130206	1307.178176
1052	2015-03-24T17:17:55	35.1964	-140.1108	KM1502	124.8036662	0.49489407700000004	0.02436815	3.223406287																	3.223406287	1308.3279699999998
1053	2015-03-24T17:20:56	35.1872	-140.1162	KM1502	126.7823727	0.49573524399999996	0.024475191	3.280633895																	3.280633895	1309.463813
1054	2015-03-24T17:23:56	35.1801	-140.1205	KM1502	127.0622932	0.495454186	0.024439425	3.2787001410000003																	3.2787001410000003	1310.345689
1055	2015-03-24T17:26:56	35.173	-140.1295	KM1502	125.59690320000001	0.49433348899999996	0.024296977999999997	3.242717486																	3.242717486	1311.483778
1056	2015-03-24T17:29:56	35.1665	-140.1391	KM1502	125.5345594	0.494615022	0.02433264	3.2380272210000003																	3.2380272210000003	1312.618084
1057	2015-03-24T17:32:56	35.1602	-140.1484	KM1502	126.5719624	0.496299198	0.024546968	3.292678084																	3.292678084	1313.717217
1058	2015-03-24T17:35:57	35.1551	-140.1559	KM1502	129.32623999999998	0.49911907899999997	0.024908552	3.4014272610000003																	3.4014272610000003	1314.605028
1059	2015-03-24T17:38:57	35.1489	-140.1653	KM1502	129.9668736	0.497142701	0.024654892999999997	3.39337287																	3.39337287	1315.704252
1060	2015-03-24T17:41:57	35.1423	-140.1752	KM1502	128.3631098	0.496579696	0.024582857000000003	3.34863667																	3.34863667	1316.866924
1061	2015-03-24T17:44:57	35.1372	-140.1828	KM1502	124.7955608	0.496299198	0.024546968	3.248855058																	3.248855058	1317.761868
1062	2015-03-24T17:47:58	35.1308	-140.1925	KM1502	122.8517596	0.497142701	0.024654892999999997	3.19907297																	3.19907297	1318.896475
1063	2015-03-24T17:50:58	35.1244	-140.2023	KM1502	123.16804590000001	0.49601697299999997	0.024511041	3.201474769																	3.201474769	1320.0382359999999
1064	2015-03-24T17:53:58	35.1182	-140.2117	KM1502	124.46545449999999	0.49601697299999997	0.024511041	3.227346235																	3.227346235	1321.137712
1065	2015-03-24T17:56:58	35.1132	-140.2191	KM1502	125.81746650000001	0.49489407700000004	0.02436815	3.252815867																	3.252815867	1322.011679
1066	2015-03-24T17:59:58	35.1066	-140.2291	KM1502	126.8507784	0.49433348899999996	0.024296977999999997	3.26941998																	3.26941998	1323.18173
1067	2015-03-24T18:02:59	35.1001	-140.239	KM1502	122.09622379999999	0.493211633	0.024154997999999997	3.128227183																	3.128227183	1324.337765
1068	2015-03-24T18:05:59	35.0949	-140.2467	KM1502	115.43893899999999	0.490151943	0.023770326	2.9155787269999998																	2.9155787269999998	1325.247092
1069	2015-03-24T18:08:59	35.0884	-140.2567	KM1502	111.35144440000002	0.48987600000000003	0.023735782	2.8124907739999996																	2.8124907739999996	1326.4103460000001
1070	2015-03-24T18:11:59	35.0834	-140.2645	KM1502	109.82852659999999	0.48849218	0.023563215	2.750565636																	2.750565636	1327.312897
1071	2015-03-24T18:14:59	35.0773	-140.2742	KM1502	109.2377743	0.486564913	0.023324088	2.705186105																	2.705186105	1328.427299
1072	2015-03-24T18:17:59	35.0713	-140.2839	KM1502	110.5367432	0.489324005	0.02366678	2.763927032																	2.763927032	1329.5350050000002
1073	2015-03-24T18:21:00	35.0653	-140.2937	KM1502	114.4281746	0.490705805	0.023839661	2.891878783																	2.891878783	1330.6500460000002
1074	2015-03-24T18:24:00	35.0595	-140.3032	KM1502	114.0947612	0.488768794	0.023597655	2.8589752089999996																	2.8589752089999996	1331.7299150000001
1075	2015-03-24T18:27:00	35.0536	-140.3129	KM1502	114.50857930000001	0.48904606799999994	0.023632176	2.8562099119999997																	2.8562099119999997	1332.8311
1076	2015-03-24T18:30:01	35.0489	-140.3206	KM1502	112.9977013	0.48904606799999994	0.023632176	2.8423484180000003																	2.8423484180000003	1333.706369
1077	2015-03-24T18:33:01	35.0432	-140.3304	KM1502	112.35704950000002	0.49042854399999997	0.023804952	2.837292295																	2.837292295	1334.801931
1078	2015-03-24T18:36:01	35.0372	-140.3404	KM1502	114.5483997	0.48849218	0.023563215	2.8590461769999997																	2.8590461769999997	1335.931868
1079	2015-03-24T18:39:01	35.0313	-140.3499	KM1502	120.7205875	0.491538484	0.023944157999999997	3.06561317																	3.06561317	1337.018667
1080	2015-03-24T18:42:01	35.0252	-140.3597	KM1502	117.1106304	0.492094459	0.024014137999999997	2.9924614039999997																	2.9924614039999997	1338.14076
1081	2015-03-24T18:45:02	35.0205	-140.3673	KM1502	114.7925429	0.490983729	0.023874452	2.91710679																	2.91710679	1339.008932
1082	2015-03-24T18:48:02	35.0143	-140.3775	KM1502	117.9334115	0.48987600000000003	0.023735782	2.9774583999999997																	2.9774583999999997	1340.1669630000001
1083	2015-03-24T18:51:02	35.0087	-140.3868	KM1502	119.5127795	0.490705805	0.023839661	3.018575828																	3.018575828	1341.2193619999998
1084	2015-03-24T18:54:02	35.0043	-140.3942	KM1502	117.14465030000001	0.491538484	0.023944157999999997	2.9709534160000004																	2.9709534160000004	1342.053117
1085	2015-03-24T18:57:02	34.9983	-140.404	KM1502	116.4626767	0.490705805	0.023839661	2.9471814810000003																	2.9471814810000003	1343.168744
1086	2015-03-24T19:00:03	34.9924	-140.414	KM1502	115.21662990000002	0.493211633	0.024154997999999997	2.9483936739999996																	2.9483936739999996	1344.292543
1087	2015-03-24T19:03:03	34.9867	-140.4235	KM1502	114.86230729999998	0.49433348899999996	0.024296977999999997	2.9595612260000004																	2.9595612260000004	1345.366416
1088	2015-03-24T19:06:03	34.9809	-140.4331	KM1502	115.5205075	0.494615022	0.02433264	2.9892411180000003																	2.9892411180000003	1346.4542789999998
1089	2015-03-24T19:09:03	34.9763	-140.4407	KM1502	114.36323270000001	0.49433348899999996	0.024296977999999997	2.9560426339999997																	2.9560426339999997	1347.316091
1090	2015-03-24T19:12:03	34.9703	-140.4506	KM1502	116.48295520000002	0.495454186	0.024439425	3.0335625719999997																	3.0335625719999997	1348.439283
1091	2015-03-24T19:15:04	34.9645	-140.4601	KM1502	118.45768729999999	0.497708398	0.024727272999999998	3.119493427																	3.119493427	1349.519959
1092	2015-03-24T19:18:04	34.9587	-140.4694	KM1502	122.01304809999999	0.498554379	0.024835904	3.22851808																	3.22851808	1350.586108
1093	2015-03-24T19:21:04	34.9542	-140.477	KM1502	121.8558375	0.49968647899999996	0.024981547000000003	3.2502866439999996																	3.2502866439999996	1351.441504
1094	2015-03-24T19:24:04	34.9484	-140.4864	KM1502	120.0532473	0.497708398	0.024727272999999998	3.176682056																	3.176682056	1352.5150130000002
1095	2015-03-24T19:27:04	34.9423	-140.4948	KM1502	121.6189663	0.495454186	0.024439425	3.151080675																	3.151080675	1353.539008
1096	2015-03-24T19:30:05	34.9354	-140.5037	KM1502	121.8277314	0.492094459	0.024014137999999997	3.1246504980000003																	3.1246504980000003	1354.656845
1097	2015-03-24T19:33:05	34.9286	-140.5125	KM1502	119.8236525	0.493211633	0.024154997999999997	3.077759228																	3.077759228	1355.760454
1098	2015-03-24T19:36:05	34.9233	-140.5192	KM1502	114.32779709999998	0.497425213	0.02469104	2.983916818																	2.983916818	1356.610162
1099	2015-03-24T19:39:05	34.9165	-140.5279	KM1502	113.04306909999998	0.497142701	0.024654892999999997	2.9622113139999997																	2.9622113139999997	1357.707232
1100	2015-03-24T19:42:05	34.9097	-140.5366	KM1502	114.7941703	0.495454186	0.024439425	2.9893566889999996																	2.9893566889999996	1358.80435
1101	2015-03-24T19:45:06	34.9046	-140.5431	KM1502	116.26506270000002	0.496860863	0.024618832	3.050549723																	3.050549723	1359.625569
1102	2015-03-24T19:48:06	34.898	-140.5516	KM1502	115.97668700000001	0.498836392	0.024872184	3.07482808																	3.07482808	1360.6941980000001
1103	2015-03-24T19:51:06	34.8917	-140.56	KM1502	115.84005630000001	0.497708398	0.024727272999999998	3.0460441510000003																	3.0460441510000003	1361.733438
1104	2015-03-24T19:54:06	34.8851	-140.5689	KM1502	115.6446007	0.497425213	0.02469104	3.0332623030000003																	3.0332623030000003	1362.828968
1105	2015-03-24T19:57:06	34.8783	-140.5777	KM1502	112.86503929999999	0.497425213	0.02469104	2.96714673																	2.96714673	1363.932934
1106	2015-03-24T20:00:07	34.8732	-140.5843	KM1502	111.35548899999999	0.496158086	0.024529005	2.897392037																	2.897392037	1364.760941
1107	2015-03-24T20:03:07	34.8664	-140.5929	KM1502	113.22254029999999	0.49517379799999994	0.024403745	2.9462230430000003																	2.9462230430000003	1365.851768
1108	2015-03-24T20:06:07	34.8601	-140.6009	KM1502	112.37094259999999	0.494052021	0.024261356	2.8985516139999996																	2.8985516139999996	1366.864558
1109	2015-03-24T20:09:07	34.8536	-140.6095	KM1502	112.62195430000001	0.493211633	0.024154997999999997	2.8892356919999997																	2.8892356919999997	1367.9325720000002
1110	2015-03-24T20:12:08	34.8485	-140.6163	KM1502	111.9329692	0.49181614	0.023979106	2.864702779																	2.864702779	1368.774106
1111	2015-03-24T20:15:08	34.8417	-140.6254	KM1502	112.90977609999999	0.49181614	0.023979106	2.8841827419999997																	2.8841827419999997	1369.898444
1112	2015-03-24T20:18:08	34.8349	-140.6346	KM1502	112.33320379999999	0.489600715	0.023701321	2.8407638389999996																	2.8407638389999996	1371.029606
1113	2015-03-24T20:21:08	34.8296	-140.6416	KM1502	111.07979440000001	0.491538484	0.023944157999999997	2.82968467																	2.82968467	1371.8997630000001
1114	2015-03-24T20:24:09	34.8235	-140.65	KM1502	110.2816997	0.490983729	0.023874452	2.7960829730000003																	2.7960829730000003	1372.924587
1115	2015-03-24T20:27:09	34.8169	-140.6589	KM1502	110.4350007	0.49042854399999997	0.023804952	2.7853401680000003																	2.7853401680000003	1374.020617
1116	2015-03-24T20:30:09	34.8101	-140.668	KM1502	109.35559429999999	0.48904606799999994	0.023632176	2.753292577																	2.753292577	1375.145192
1117	2015-03-24T20:33:09	34.805	-140.6748	KM1502	109.2777549	0.48849218	0.023563215	2.751735835																	2.751735835	1375.986967
1118	2015-03-24T20:36:09	34.7986	-140.6836	KM1502	110.7768057	0.488907431	0.023614916	2.78304064																	2.78304064	1377.061477
1119	2015-03-24T20:39:10	34.7919	-140.6927	KM1502	112.74444550000001	0.49042854399999997	0.023804952	2.860720685																	2.860720685	1378.1787259999999
1120	2015-03-24T20:42:10	34.7868	-140.6998	KM1502	114.5125879	0.49181614	0.023979106	2.9255009419999998																	2.9255009419999998	1379.041053
1121	2015-03-24T20:45:10	34.7806	-140.7084	KM1502	115.47896899999999	0.49573524399999996	0.024475191	3.011084328																	3.011084328	1380.087256
1122	2015-03-24T20:48:10	34.774	-140.7172	KM1502	116.3081342	0.497142701	0.024654892999999997	3.066490154																	3.066490154	1381.176831
1123	2015-03-24T20:51:10	34.7669	-140.7263	KM1502	119.38308049999999	0.497142701	0.024654892999999997	3.1393897539999998																	3.1393897539999998	1382.324464
1124	2015-03-24T20:54:11	34.7602	-140.7351	KM1502	117.87067820000001	0.49799226	0.024763592999999997	3.114733119																	3.114733119	1383.421674
1125	2015-03-24T20:57:11	34.7551	-140.7417	KM1502	113.6102638	0.492653092	0.024084453	2.9126568880000003																	2.9126568880000003	1384.250311
1126	2015-03-24T21:00:11	34.7482	-140.7508	KM1502	112.824503	0.49237344299999997	0.024049253	2.8799516080000003																	2.8799516080000003	1385.382866
1127	2015-03-24T21:03:11	34.7413	-140.7599	KM1502	113.2884439	0.490567175	0.023822306	2.866521689																	2.866521689	1386.5154730000002
1128	2015-03-24T21:06:11	34.735	-140.7683	KM1502	111.410073	0.490151943	0.023770326	2.8229542710000004																	2.8229542710000004	1387.555791
1129	2015-03-24T21:09:12	34.7287	-140.7767	KM1502	110.47175729999998	0.48904606799999994	0.023632176	2.767261462																	2.767261462	1388.596151
1130	2015-03-24T21:12:12	34.7234	-140.7837	KM1502	110.72587539999999	0.490151943	0.023770326	2.796156177																	2.796156177	1389.466913
1131	2015-03-24T21:15:12	34.7168	-140.7926	KM1502	111.9969102	0.490151943	0.023770326	2.82598247																	2.82598247	1390.563676
1132	2015-03-24T21:18:12	34.7101	-140.8018	KM1502	111.8493928	0.490151943	0.023770326	2.8189248910000004																	2.8189248910000004	1391.688372
1133	2015-03-24T21:21:12	34.7035	-140.8108	KM1502	112.8043754	0.490983729	0.023874452	2.861877515																	2.861877515	1392.792044
1134	2015-03-24T21:24:13	34.6984	-140.8178	KM1502	112.94566100000002	0.49181614	0.023979106	2.872732113																	2.872732113	1393.648023
1135	2015-03-24T21:27:13	34.6919	-140.8268	KM1502	112.8423186	0.49181614	0.023979106	2.88315718																	2.88315718	1394.7444039999998
1136	2015-03-24T21:30:13	34.6851	-140.8362	KM1502	113.1325281	0.491538484	0.023944157999999997	2.871523895																	2.871523895	1395.89038
1137	2015-03-24T21:33:13	34.6803	-140.843	KM1502	114.22826950000001	0.49181614	0.023979106	2.911198432																	2.911198432	1396.710717
1138	2015-03-24T21:36:14	34.6736	-140.8524	KM1502	114.62483490000001	0.492094459	0.024014137999999997	2.921117025																	2.921117025	1397.849463
1139	2015-03-24T21:39:14	34.6671	-140.8615	KM1502	114.43770500000001	0.490705805	0.023839661	2.901944808																	2.901944808	1398.952924
1140	2015-03-24T21:42:14	34.6608	-140.8702	KM1502	114.4738895	0.490983729	0.023874452	2.9048837589999996																	2.9048837589999996	1400.014209
1141	2015-03-24T21:45:14	34.6556	-140.8771	KM1502	114.46489340000001	0.492094459	0.024014137999999997	2.9239150260000004																	2.9239150260000004	1400.8710839999999
1142	2015-03-24T21:48:14	34.6486	-140.8863	KM1502	114.3721619	0.494052021	0.024261356	2.9504294339999997																	2.9504294339999997	1402.018655
1143	2015-03-24T21:51:15	34.6422	-140.8947	KM1502	116.0268595	0.49601697299999997	0.024511041	3.01242839																	3.01242839	1403.067141
1144	2015-03-24T21:54:15	34.6359	-140.903	KM1502	117.10914109999999	0.496860863	0.024618832	3.078926767																	3.078926767	1404.1013890000002
1145	2015-03-24T21:57:15	34.6294	-140.9114	KM1502	119.4075405	0.494615022	0.02433264	3.109185057																	3.109185057	1405.157556
1146	2015-03-24T22:00:15	34.6227	-140.9202	KM1502	117.814016	0.49601697299999997	0.024511041	3.081799003																	3.081799003	1406.255748
1147	2015-03-24T22:03:15	34.6174	-140.9271	KM1502	117.3746067	0.497708398	0.024727272999999998	3.0914322710000004																	3.0914322710000004	1407.120394
1148	2015-03-24T22:06:16	34.6111	-140.9354	KM1502	116.48958190000002	0.500252541	0.025054745	3.118632184																	3.118632184	1408.154809
1149	2015-03-24T22:09:16	34.6045	-140.944	KM1502	115.02147659999999	0.500536459	0.02509147	3.0841436719999997																	3.0841436719999997	1409.232129
1150	2015-03-24T22:12:16	34.5978	-140.9525	KM1502	115.7231344	0.500252541	0.025054745	3.089887898																	3.089887898	1410.31048
1151	2015-03-24T22:15:16	34.591	-140.9612	KM1502	116.80577930000001	0.498554379	0.024835904	3.098115823																	3.098115823	1411.409822
1152	2015-03-24T22:18:16	34.5859	-140.9679	KM1502	116.0977794	0.49827303700000003	0.024799709	3.0929945830000003																	3.0929945830000003	1412.2460640000002
1153	2015-03-24T22:21:17	34.5791	-140.9766	KM1502	115.37501670000002	0.49799226	0.024763592999999997	3.0719921230000002																	3.0719921230000002	1413.345489
1154	2015-03-24T22:24:17	34.5722	-140.9855	KM1502	114.15352820000001	0.500252541	0.025054745	3.068320412																	3.068320412	1414.46593
1155	2015-03-24T22:27:17	34.5657	-140.9941	KM1502	114.2529121	0.50011092	0.025036426	3.070822225																	3.070822225	1415.535961
1156	2015-03-24T22:30:17	34.5604	-141.0011	KM1502	113.91675479999999	0.5036790489999999	0.025499900000000002	3.1029947630000003																	3.1029947630000003	1416.407651
1157	2015-03-24T22:33:17	34.5534	-141.0105	KM1502	114.8462274	0.5036790489999999	0.025499900000000002	3.142559631																	3.142559631	1417.569466
1158	2015-03-24T22:36:18	34.5465	-141.0196	KM1502	114.656446	0.502534015	0.025350627	3.12698508																	3.12698508	1418.7035119999998
1159	2015-03-24T22:39:18	34.5401	-141.0282	KM1502	115.5280447	0.502821034	0.025387957000000003	3.153660725																	3.153660725	1419.766228
1160	2015-03-24T22:42:18	34.5349	-141.0349	KM1502	114.73042350000001	0.505112433	0.02568748	3.151943525																	3.151943525	1420.61034
1161	2015-03-24T22:45:18	34.5286	-141.0434	KM1502	113.744295	0.501677052	0.02523917	3.08554867																	3.08554867	1421.658872
1162	2015-03-24T22:48:19	34.5217	-141.0526	KM1502	115.02795049999999	0.503964637	0.025537248	3.1399586389999996																	3.1399586389999996	1422.799866
1163	2015-03-24T22:51:19	34.5148	-141.0616	KM1502	113.72392099999999	0.503108739	0.025425377000000002	3.099020191																	3.099020191	1423.927415
1164	2015-03-24T22:54:19	34.5094	-141.0686	KM1502	114.3216196	0.503108739	0.025425377000000002	3.12128703																	3.12128703	1424.806963
1165	2015-03-24T22:57:19	34.5023	-141.0779	KM1502	114.3394223	0.502534015	0.025350627	3.10337383																	3.10337383	1425.969917
1166	2015-03-24T23:00:19	34.4956	-141.0868	KM1502	114.296702	0.504825499	0.025649826	3.1322771539999996																	3.1322771539999996	1427.07577
1167	2015-03-24T23:03:19	34.4903	-141.0938	KM1502	114.42657309999998	0.505112433	0.02568748	3.152335341																	3.152335341	1427.947857
1168	2015-03-24T23:06:20	34.4833	-141.1031	KM1502	114.31323950000001	0.504825499	0.025649826	3.140777344																	3.140777344	1429.103419
1169	2015-03-24T23:09:20	34.4762	-141.1124	KM1502	114.2082938	0.502821034	0.025387957000000003	3.11282027																	3.11282027	1430.266569
1170	2015-03-24T23:12:20	34.4709	-141.1193	KM1502	113.2978751	0.505112433	0.02568748	3.1254721560000003																	3.1254721560000003	1431.13203
1171	2015-03-24T23:15:20	34.4638	-141.1286	KM1502	113.58222350000001	0.5042509070000001	0.025574685	3.10540089																	3.10540089	1432.295273
1172	2015-03-24T23:18:20	34.4571	-141.1374	KM1502	113.8740521	0.50453786	0.025612211	3.1240398910000002																	3.1240398910000002	1433.3946429999999
1173	2015-03-24T23:21:21	34.4503	-141.1462	KM1502	114.09391979999998	0.503964637	0.025537248	3.13515335																	3.13515335	1434.501644
1174	2015-03-24T23:24:21	34.4436	-141.155	KM1502	113.7735697	0.503394141	0.025462642	3.11203511																	3.11203511	1435.60111
1175	2015-03-24T23:27:21	34.437	-141.1634	KM1502	113.5437844	0.503394141	0.025462642	3.091951798																	3.091951798	1436.666222
1176	2015-03-24T23:30:21	34.4317	-141.1703	KM1502	113.13405039999999	0.5036790489999999	0.025499900000000002	3.0891253130000003																	3.0891253130000003	1437.531901
1177	2015-03-24T23:33:21	34.4246	-141.1794	KM1502	112.44842859999999	0.5042509070000001	0.025574685	3.0811442610000004																	3.0811442610000004	1438.682028
1178	2015-03-24T23:36:22	34.4173	-141.1888	KM1502	112.35727299999999	0.502534015	0.025350627	3.0688681030000002																	3.0688681030000002	1439.867524
1179	2015-03-24T23:39:22	34.4121	-141.1955	KM1502	113.4464551	0.503394141	0.025462642	3.116473591																	3.116473591	1440.7122949999998
1180	2015-03-24T23:42:22	34.405	-141.2048	KM1502	112.84298729999999	0.5036790489999999	0.025499900000000002	3.094627037																	3.094627037	1441.875979
1181	2015-03-24T23:45:22	34.3981	-141.2138	KM1502	113.4780077	0.5042509070000001	0.025574685	3.12144829																	3.12144829	1443.004373
1182	2015-03-24T23:48:23	34.3911	-141.2231	KM1502	115.5606561	0.5036790489999999	0.025499900000000002	3.1634377839999996																	3.1634377839999996	1444.16063
1183	2015-03-24T23:51:23	34.3859	-141.2301	KM1502	113.6656575	0.503394141	0.025462642	3.08705277																	3.08705277	1445.025822
1184	2015-03-24T23:54:23	34.3787	-141.2396	KM1502	113.47161499999999	0.502534015	0.025350627	3.071166715																	3.071166715	1446.210758
1185	2015-03-24T23:57:23	34.3738	-141.2461	KM1502	114.58501820000001	0.50110633	0.025165184	3.0920936360000004																	3.0920936360000004	1447.019556
1186	2015-03-25T00:00:02	34.3665	-141.2557	KM1502	113.9765946	0.500252541	0.025054745	3.053873757																	3.053873757	1448.218883
1187	2015-03-25T00:03:02	34.3593	-141.2651	KM1502	113.23691310000001	0.498554379	0.024835904	3.010344295																	3.010344295	1449.397215
1188	2015-03-25T00:06:02	34.3525	-141.2741	KM1502	112.9544926	0.500536459	0.02509147	3.0365968519999997																	3.0365968519999997	1450.518394
1189	2015-03-25T00:09:02	34.3474	-141.2809	KM1502	114.0826508	0.5042509070000001	0.025574685	3.133880074																	3.133880074	1451.3627060000001
1190	2015-03-25T00:12:02	34.3406	-141.2902	KM1502	114.30414479999999	0.501392286	0.025202172999999998	3.1000902210000003																	3.1000902210000003	1452.504465
1191	2015-03-25T00:15:02	34.3342	-141.299	KM1502	115.504958	0.49968647899999996	0.024981547000000003	3.0722275860000003																	3.0722275860000003	1453.582351
1192	2015-03-25T00:18:03	34.3278	-141.3081	KM1502	118.1090268	0.49968647899999996	0.024981547000000003	3.150557509																	3.150557509	1454.6811300000002
1193	2015-03-25T00:21:03	34.3209	-141.3175	KM1502	120.1406086	0.5019620260000001	0.025276233999999998	3.233365369																	3.233365369	1455.837303
1194	2015-03-25T00:24:03	34.3159	-141.3241	KM1502	118.55595179999999	0.500821055	0.025128282999999998	3.174346598																	3.174346598	1456.660704
1195	2015-03-25T00:27:03	34.3095	-141.3329	KM1502	117.98113319999999	0.50110633	0.025165184	3.1704643669999997																	3.1704643669999997	1457.738769
1196	2015-03-25T00:30:03	34.3029	-141.3416	KM1502	117.38757679999999	0.503394141	0.025462642	3.193962832																	3.193962832	1458.82493
1197	2015-03-25T00:33:03	34.2963	-141.3506	KM1502	116.543402	0.5036790489999999	0.025499900000000002	3.167130877																	3.167130877	1459.931615
1198	2015-03-25T00:36:04	34.2897	-141.3593	KM1502	115.6717173	0.50110633	0.025165184	3.118455083																	3.118455083	1461.017869
1199	2015-03-25T00:39:04	34.2834	-141.3678	KM1502	114.39452379999999	0.500536459	0.02509147	3.0632435360000003																	3.0632435360000003	1462.0681029999998
1200	2015-03-25T00:42:04	34.2768	-141.3765	KM1502	113.6129094	0.50110633	0.025165184	3.056186357																	3.056186357	1463.1544470000001
1201	2015-03-25T00:45:04	34.272	-141.38299999999998	KM1502	112.9755967	0.50110633	0.025165184	3.034439625																	3.034439625	1463.9563210000001
1202	2015-03-25T00:48:04	34.2654	-141.3917	KM1502	112.11050700000001	0.500536459	0.02509147	3.009799669																	3.009799669	1465.042746
1203	2015-03-25T00:51:05	34.2587	-141.4005	KM1502	111.91879420000001	0.50110633	0.025165184	3.015266692																	3.015266692	1466.143524
1204	2015-03-25T00:54:05	34.2518	-141.4095	KM1502	110.3503325	0.500821055	0.025128282999999998	2.952472382																	2.952472382	1467.272975
1205	2015-03-25T00:57:05	34.2451	-141.418	KM1502	111.6940617	0.499969299	0.025018107	2.984555645																	2.984555645	1468.353707
1206	2015-03-25T01:00:05	34.2397	-141.4248	KM1502	113.821301	0.505112433	0.02568748	3.12141482																	3.12141482	1469.221403
1207	2015-03-25T01:03:05	34.2331	-141.4334	KM1502	116.3216165	0.506841443	0.025914944	3.238551465																	3.238551465	1470.301292
1208	2015-03-25T01:06:05	34.2266	-141.4425	KM1502	116.2113884	0.502534015	0.025350627	3.165793083																	3.165793083	1471.408083
1209	2015-03-25T01:09:06	34.2202	-141.4515	KM1502	116.0024031	0.500821055	0.025128282999999998	3.107157372																	3.107157372	1472.500683
1210	2015-03-25T01:12:06	34.2141	-141.4604	KM1502	116.49554769999999	0.498554379	0.024835904	3.086338511																	3.086338511	1473.564752
1211	2015-03-25T01:15:06	34.2089	-141.4673	KM1502	115.14194029999999	0.497425213	0.02469104	3.055024646																	3.055024646	1474.424127
1212	2015-03-25T01:18:06	34.2024	-141.4759	KM1502	115.13955940000001	0.49968647899999996	0.024981547000000003	3.086120355																	3.086120355	1475.496686
1213	2015-03-25T01:21:06	34.1956	-141.4848	KM1502	115.08122959999999	0.498554379	0.024835904	3.07624732																	3.07624732	1476.612224
1214	2015-03-25T01:24:07	34.1889	-141.4935	KM1502	114.74417959999998	0.498836392	0.024872184	3.0442532769999997																	3.0442532769999997	1477.706739
1215	2015-03-25T01:27:07	34.1836	-141.5005	KM1502	114.4767048	0.496579696	0.024582857000000003	3.014947953																	3.014947953	1478.580561
1216	2015-03-25T01:30:07	34.1771	-141.5092	KM1502	114.5271017	0.497708398	0.024727272999999998	3.0189138669999998																	3.0189138669999998	1479.660112
1217	2015-03-25T01:33:07	34.1707	-141.518	KM1502	113.75389129999999	0.49799226	0.024763592999999997	3.014954941																	3.014954941	1480.739179
1218	2015-03-25T01:36:07	34.1655	-141.525	KM1502	112.4638851	0.497142701	0.024654892999999997	2.965212246																	2.965212246	1481.605627
1219	2015-03-25T01:39:07	34.1587	-141.5344	KM1502	113.80080929999998	0.502534015	0.025350627	3.0866229589999996																	3.0866229589999996	1482.755689
1220	2015-03-25T01:42:08	34.1522	-141.5434	KM1502	116.44504920000001	0.505830871	0.025781948	3.209538308																	3.209538308	1483.856083
1221	2015-03-25T01:45:08	34.1449	-141.5515	KM1502	115.29232579999999	0.509005877	0.026201519	3.236857436																	3.236857436	1484.959337
1222	2015-03-25T01:48:08	34.138000000000005	-141.56	KM1502	121.1746837	0.505686772	0.025763	3.3331252510000002																	3.3331252510000002	1486.05626
1223	2015-03-25T01:51:08	34.1325	-141.5668	KM1502	113.0910679	0.506263856	0.025838881	3.124939734																	3.124939734	1486.932274
1224	2015-03-25T01:54:09	34.1257	-141.5754	KM1502	111.2786999	0.5036790489999999	0.025499900000000002	3.045407712																	3.045407712	1488.028159
1225	2015-03-25T01:57:09	34.1192	-141.5842	KM1502	110.2024197	0.50110633	0.025165184	2.965862005																	2.965862005	1489.114976
1226	2015-03-25T02:00:09	34.113	-141.5927	KM1502	109.6338321	0.49968647899999996	0.024981547000000003	2.9212215969999997																	2.9212215969999997	1490.1589960000001
1227	2015-03-25T02:03:09	34.1064	-141.602	KM1502	108.90305829999998	0.49968647899999996	0.024981547000000003	2.9035908860000004																	2.9035908860000004	1491.287925
1228	2015-03-25T02:06:10	34.1013	-141.609	KM1502	108.30640840000001	0.498554379	0.024835904	2.8743687639999997																	2.8743687639999997	1492.147344
1229	2015-03-25T02:09:10	34.0949	-141.6181	KM1502	108.6438655	0.497425213	0.02469104	2.867793277																	2.867793277	1493.247887
1230	2015-03-25T02:12:10	34.0883	-141.627	KM1502	108.65491570000002	0.49799226	0.024763592999999997	2.871858785																	2.871858785	1494.349217
1231	2015-03-25T02:15:10	34.082	-141.6352	KM1502	109.188061	0.497142701	0.024654892999999997	2.883847648																	2.883847648	1495.3803970000001
1232	2015-03-25T02:18:11	34.0769	-141.6419	KM1502	108.61617109999999	0.497708398	0.024727272999999998	2.8670621080000003																	2.8670621080000003	1496.2193869999999
1233	2015-03-25T02:21:11	34.0701	-141.6512	KM1502	109.09761200000001	0.498554379	0.024835904	2.892768054																	2.892768054	1497.363204
1234	2015-03-25T02:24:11	34.0633	-141.6602	KM1502	109.843049	0.49968647899999996	0.024981547000000003	2.930048233																	2.930048233	1498.486482
1235	2015-03-25T02:27:11	34.0581	-141.6673	KM1502	111.0866602	0.500536459	0.02509147	2.976667393																	2.976667393	1499.3604269999998
1236	2015-03-25T02:30:11	34.0512	-141.6764	KM1502	112.0829966	0.500252541	0.025054745	2.996643118																	2.996643118	1500.4981089999999
1237	2015-03-25T02:33:12	34.0445	-141.6853	KM1502	113.3755304	0.498836392	0.024872184	3.005262653																	3.005262653	1501.607209
1238	2015-03-25T02:36:12	34.0392	-141.692	KM1502	114.39212690000001	0.49968647899999996	0.024981547000000003	3.04580199																	3.04580199	1502.461619
1239	2015-03-25T02:39:12	34.032	-141.7012	KM1502	113.09278970000001	0.49968647899999996	0.024981547000000003	3.018670497																	3.018670497	1503.628934
1240	2015-03-25T02:42:12	34.0251	-141.7102	KM1502	114.6092591	0.50224768	0.025313386	3.087101932																	3.087101932	1504.760017
1241	2015-03-25T02:45:13	34.0197	-141.7173	KM1502	114.45119629999999	0.502534015	0.025350627	3.092129752																	3.092129752	1505.649083
1242	2015-03-25T02:48:13	34.0124	-141.7267	KM1502	116.08381059999999	0.5036790489999999	0.025499900000000002	3.161571103																	3.161571103	1506.837609
1243	2015-03-25T02:51:13	34.0055	-141.7359	KM1502	118.12383359999998	0.508283058	0.026105539	3.286192395																	3.286192395	1507.982451
1244	2015-03-25T02:54:13	33.9991	-141.7445	KM1502	119.03419140000001	0.509731687	0.026298002999999997	3.351258899																	3.351258899	1509.048949
1245	2015-03-25T02:57:13	33.9938	-141.7517	KM1502	118.07704170000001	0.508572326	0.026143886	3.30687728																	3.30687728	1509.937555
1246	2015-03-25T03:00:14	33.9875	-141.7604	KM1502	117.4194953	0.50886113	0.026182277	3.290235938																	3.290235938	1511.003665
1247	2015-03-25T03:06:53	33.9744	-141.7783	KM1502	117.1052855	0.509731687	0.026298002999999997	3.285124096																	3.285124096	1513.207428
1248	2015-03-25T03:09:53	33.9678	-141.7867	KM1502	117.37982609999999	0.512648552	0.026688043999999998	3.357165857																	3.357165857	1514.275661
1249	2015-03-25T03:12:54	33.9624	-141.7936	KM1502	115.6931928	0.51002326	0.026336762000000003	3.269106055																	3.269106055	1515.151532
1250	2015-03-25T03:15:54	33.9555	-141.8025	KM1502	115.3391553	0.511188095	0.026492334	3.266444865																	3.266444865	1516.2763519999999
1251	2015-03-25T03:18:54	33.9484	-141.8116	KM1502	116.0195021	0.509731687	0.026298002999999997	3.269995272																	3.269995272	1517.4299210000001
1252	2015-03-25T03:21:54	33.9413	-141.8207	KM1502	113.2785762	0.512066511	0.026609822	3.216415595																	3.216415595	1518.583542
1253	2015-03-25T03:24:55	33.9355	-141.8272	KM1502	114.3956543	0.511773989	0.026570645	3.252937673																	3.252937673	1519.465133
1254	2015-03-25T03:27:55	33.9262	-141.8339	KM1502	113.0367678	0.509150624	0.026220761000000002	3.176897907																	3.176897907	1520.671233
1255	2015-03-25T03:30:55	33.9196	-141.8428	KM1502	112.2400195	0.508716728	0.026163082	3.1370666610000004																	3.1370666610000004	1521.7737789999999
1256	2015-03-25T03:33:55	33.913000000000004	-141.8526	KM1502	113.7882874	0.509440809	0.026259336	3.209424785																	3.209424785	1522.939682
1257	2015-03-25T03:36:55	33.9081	-141.86	KM1502	114.33888629999998	0.510750591	0.026433857	3.233797006																	3.233797006	1523.814254
1258	2015-03-25T03:39:56	33.9015	-141.8701	KM1502	114.93185829999999	0.512066511	0.026609822	3.2888684560000003																	3.2888684560000003	1525.0019029999999
1259	2015-03-25T03:42:56	33.8966	-141.8776	KM1502	115.6852992	0.512648552	0.026688043999999998	3.298276229																	3.298276229	1525.883789
1260	2015-03-25T03:45:56	33.8902	-141.8873	KM1502	117.7499436	0.516463923	0.02720352	3.423740376																	3.423740376	1527.028736
1261	2015-03-25T03:48:56	33.8837	-141.8972	KM1502	116.4809298	0.5173498670000001	0.027323937000000003	3.4184995430000003																	3.4184995430000003	1528.195134
1262	2015-03-25T03:51:56	33.8785	-141.904	KM1502	117.3775672	0.5173498670000001	0.027323937000000003	3.443959608																	3.443959608	1529.0495230000001
1263	2015-03-25T03:54:57	33.8716	-141.9129	KM1502	119.15741200000001	0.512357184	0.026648886	3.40211605																	3.40211605	1530.174934
1264	2015-03-25T03:57:57	33.8649	-141.9216	KM1502	120.7475726	0.508283058	0.026105539	3.368438695																	3.368438695	1531.271694
1265	2015-03-25T04:00:57	33.8582	-141.9305	KM1502	119.7378821	0.509440809	0.026259336	3.3410095060000002																	3.3410095060000002	1532.3821269999999
1266	2015-03-25T04:03:57	33.8511	-141.9399	KM1502	119.7457581	0.510314476	0.026375565	3.3637971510000004																	3.3637971510000004	1533.556761
1267	2015-03-25T04:06:58	33.8459	-141.9468	KM1502	119.9790713	0.512066511	0.026609822	3.402729136																	3.402729136	1534.41815
1268	2015-03-25T04:09:58	33.8387	-141.9563	KM1502	119.59746909999998	0.513233375	0.02676664	3.422961199																	3.422961199	1535.607209
1269	2015-03-25T04:12:58	33.832	-141.9653	KM1502	120.6978436	0.513233375	0.02676664	3.447914837																	3.447914837	1536.724697
1270	2015-03-25T04:15:58	33.8253	-141.9743	KM1502	122.0644115	0.51499376	0.027004154	3.526919913																	3.526919913	1537.842233
1271	2015-03-25T04:18:59	33.8202	-141.9811	KM1502	122.66900940000001	0.5173498670000001	0.027323937000000003	3.57552673																	3.57552673	1538.689439
1272	2015-03-25T04:21:59	33.8131	-141.9907	KM1502	122.86949579999998	0.5152889	0.027044036	3.55510269																	3.55510269	1539.8781099999999
1273	2015-03-25T04:24:59	33.8064	-141.9999	KM1502	123.66003149999999	0.514405589	0.026924675	3.5569101510000003																	3.5569101510000003	1541.009629
1274	2015-03-25T04:27:59	33.7997	-142.0088	KM1502	123.93209499999999	0.510896194	0.026453317999999997	3.518158531																	3.518158531	1542.1204779999998
1275	2015-03-25T04:30:59	33.7931	-142.0173	KM1502	129.5610025	0.509150624	0.026220761000000002	3.628410635																	3.628410635	1543.196607
1276	2015-03-25T04:33:59	33.7876	-142.0244	KM1502	124.9583637	0.507993358	0.026067238	3.487359736																	3.487359736	1544.094541
1277	2015-03-25T04:37:00	33.7807	-142.0335	KM1502	126.2115018	0.510604989	0.026414395	3.563492195																	3.563492195	1545.234193
1278	2015-03-25T04:40:00	33.7737	-142.0422	KM1502	125.93903909999999	0.513233375	0.02676664	3.5954908139999997																	3.5954908139999997	1546.354546
1279	2015-03-25T04:43:00	33.7671	-142.0506	KM1502	125.32846470000001	0.510604989	0.026414395	3.548071365																	3.548071365	1547.424105
1280	2015-03-25T04:46:00	33.7608	-142.0588	KM1502	122.2638946	0.506841443	0.025914944	3.390334748																	3.390334748	1548.457381
1281	2015-03-25T04:49:01	33.7543	-142.0672	KM1502	121.0977815	0.503964637	0.025537248	3.3170097789999997																	3.3170097789999997	1549.5194099999999
1282	2015-03-25T04:52:01	33.7477	-142.0759	KM1502	119.4829468	0.50539926	0.025725195	3.292126179																	3.292126179	1550.6094449999998
1283	2015-03-25T04:55:01	33.7412	-142.0844	KM1502	118.52554109999998	0.50597497	0.025800895	3.2659181989999997																	3.2659181989999997	1551.678355
1284	2015-03-25T04:58:01	33.7358	-142.0917	KM1502	118.73928319999999	0.505686772	0.025763	3.2672650639999996																	3.2672650639999996	1552.582778
1285	2015-03-25T05:01:02	33.7289	-142.1009	KM1502	117.42904170000001	0.50597497	0.025800895	3.242061015																	3.242061015	1553.729664
1286	2015-03-25T05:04:02	33.7221	-142.1098	KM1502	119.50527040000001	0.503964637	0.025537248	3.273728104																	3.273728104	1554.848567
1287	2015-03-25T05:07:02	33.7152	-142.1188	KM1502	119.09467930000001	0.504825499	0.025649826	3.271833033																	3.271833033	1555.981869
1288	2015-03-25T05:10:02	33.7097	-142.126	KM1502	119.17169890000001	0.506263856	0.025838881	3.290065437																	3.290065437	1556.887039
1289	2015-03-25T05:13:02	33.7031	-142.1347	KM1502	119.70504950000002	0.506263856	0.025838881	3.3166779969999998																	3.3166779969999998	1557.977384
1290	2015-03-25T05:16:03	33.6966	-142.1432	KM1502	120.5691483	0.505686772	0.025763	3.320509778																	3.320509778	1559.046595
1291	2015-03-25T05:19:03	33.6896	-142.1525	KM1502	120.275645	0.5036790489999999	0.025499900000000002	3.2745359119999997																	3.2745359119999997	1560.2081050000002
1292	2015-03-25T05:22:03	33.6827	-142.1619	KM1502	119.58602340000002	0.5036790489999999	0.025499900000000002	3.2560599960000003																	3.2560599960000003	1561.369158
1293	2015-03-25T05:25:03	33.6773	-142.16899999999998	KM1502	120.3664795	0.5036790489999999	0.025499900000000002	3.286597852																	3.286597852	1562.260164
1294	2015-03-25T05:28:04	33.6703	-142.1784	KM1502	120.53264890000001	0.503108739	0.025425377000000002	3.271410907																	3.271410907	1563.428704
1295	2015-03-25T05:31:04	33.6636	-142.1873	KM1502	120.7068747	0.50110633	0.025165184	3.253736895																	3.253736895	1564.5405230000001
1296	2015-03-25T05:34:04	33.6582	-142.1945	KM1502	119.36911809999998	0.502534015	0.025350627	3.2293271839999997																	3.2293271839999997	1565.438498
1297	2015-03-25T05:37:04	33.6513	-142.2038	KM1502	120.2721185	0.50224768	0.025313386	3.241365526																	3.241365526	1566.592856
1298	2015-03-25T05:40:05	33.6444	-142.213	KM1502	121.01153529999999	0.503964637	0.025537248	3.301272084																	3.301272084	1567.740365
1299	2015-03-25T05:43:05	33.6376	-142.2219	KM1502	120.11912659999999	0.507128393	0.025952881	3.3275749589999997																	3.3275749589999997	1568.859864
1300	2015-03-25T05:46:05	33.6309	-142.2306	KM1502	120.03310069999999	0.508283058	0.026105539	3.3574957569999997																	3.3574957569999997	1569.958236
1301	2015-03-25T05:49:05	33.6254	-142.2377	KM1502	120.39813070000001	0.50597497	0.025800895	3.3253277289999996																	3.3253277289999996	1570.85708
1302	2015-03-25T05:52:05	33.6182	-142.2471	KM1502	118.36393329999999	0.502534015	0.025350627	3.2139706639999996																	3.2139706639999996	1572.04097
1303	2015-03-25T05:55:06	33.6126	-142.2542	KM1502	118.5903835	0.5019620260000001	0.025276233999999998	3.2010637139999996																	3.2010637139999996	1572.9475029999999
1304	2015-03-25T05:58:06	33.6055	-142.2634	KM1502	118.47106940000002	0.5036790489999999	0.025499900000000002	3.2402633689999996																	3.2402633689999996	1574.1103130000001
1305	2015-03-25T06:01:06	33.5985	-142.2726	KM1502	119.6086253	0.504107772	0.025555966	3.259958179																	3.259958179	1575.265637
1306	2015-03-25T06:04:06	33.593	-142.2798	KM1502	118.366474	0.5036790489999999	0.025499900000000002	3.2395042000000003																	3.2395042000000003	1576.171473
1307	2015-03-25T06:07:06	33.5857	-142.2893	KM1502	117.46030900000001	0.504825499	0.025649826	3.234480746																	3.234480746	1577.369967
1308	2015-03-25T06:10:07	33.5789	-142.2984	KM1502	118.4568221	0.50597497	0.025800895	3.266357742																	3.266357742	1578.5036189999998
1309	2015-03-25T06:13:07	33.571999999999996	-142.3074	KM1502	117.82569960000001	0.5036790489999999	0.025499900000000002	3.223846888																	3.223846888	1579.637942
1310	2015-03-25T06:16:07	33.5653	-142.3164	KM1502	118.1186142	0.501392286	0.025202172999999998	3.1963278039999996																	3.1963278039999996	1580.757358
1311	2015-03-25T06:19:07	33.5584	-142.3255	KM1502	118.8214152	0.50110633	0.025165184	3.208830095																	3.208830095	1581.898621
1312	2015-03-25T06:22:07	33.5532	-142.3324	KM1502	120.449648	0.505686772	0.025763	3.340432373																	3.340432373	1582.761624
1313	2015-03-25T06:25:08	33.5463	-142.3414	KM1502	118.8155061	0.50886113	0.026182277	3.347621163																	3.347621163	1583.89613
1314	2015-03-25T06:28:08	33.5393	-142.3505	KM1502	117.61483770000001	0.511188095	0.026492334	3.35271059																	3.35271059	1585.045051
1315	2015-03-25T06:31:08	33.5323	-142.3596	KM1502	117.1601872	0.510314476	0.026375565	3.328395915																	3.328395915	1586.1940220000001
1316	2015-03-25T06:34:08	33.5267	-142.3669	KM1502	116.84990060000001	0.509440809	0.026259336	3.3167639089999996																	3.3167639089999996	1587.1146
1317	2015-03-25T06:37:09	33.5197	-142.376	KM1502	117.24469669999999	0.512357184	0.026648886	3.35927423																	3.35927423	1588.2636619999998
1318	2015-03-25T06:40:09	33.5127	-142.3852	KM1502	122.6085614	0.512940615	0.026727295	3.517076455																	3.517076455	1589.419612
1319	2015-03-25T06:43:09	33.5059	-142.3941	KM1502	118.05929909999999	0.511480693	0.026531443	3.3665584710000003																	3.3665584710000003	1590.54004
1320	2015-03-25T06:46:09	33.4991	-142.4033	KM1502	117.1231865	0.509440809	0.026259336	3.306449748																	3.306449748	1591.6812029999999
1321	2015-03-25T06:49:10	33.4923	-142.4125	KM1502	116.1381975	0.50886113	0.026182277	3.281404735																	3.281404735	1592.822415
1322	2015-03-25T06:52:10	33.4855	-142.4216	KM1502	116.89897479999999	0.506984918	0.025933913	3.2573994789999996																	3.2573994789999996	1593.9567470000002
1323	2015-03-25T06:55:10	33.48	-142.4291	KM1502	117.21925130000001	0.505112433	0.02568748	3.2313796160000003																	3.2313796160000003	1594.8839580000001
1324	2015-03-25T06:58:10	33.473	-142.4384	KM1502	115.9522118	0.507128393	0.025952881	3.221527325																	3.221527325	1596.047074
1325	2015-03-25T07:01:11	33.4664	-142.4473	KM1502	115.9395274	0.50539926	0.025725195	3.202542822																	3.202542822	1597.152865
1326	2015-03-25T07:04:11	33.4598	-142.4562	KM1502	116.1008768	0.502821034	0.025387957000000003	3.16265615																	3.16265615	1598.258703
1327	2015-03-25T07:07:11	33.4529	-142.465	KM1502	116.43284059999999	0.5042509070000001	0.025574685	3.185314796																	3.185314796	1599.3802660000001
1328	2015-03-25T07:10:12	33.4457	-142.4743	KM1502	116.39837759999999	0.5042509070000001	0.025574685	3.18328644																	3.18328644	1600.5586119999998
1329	2015-03-25T07:13:12	33.4388	-142.4831	KM1502	115.5258955	0.50224768	0.025313386	3.1278681369999997																	3.1278681369999997	1601.6802710000002
1330	2015-03-25T07:16:12	33.4321	-142.4919	KM1502	115.87774280000001	0.5019620260000001	0.025276233999999998	3.1386045																	3.1386045	1602.786852
1331	2015-03-25T07:19:12	33.4247	-142.5015	KM1502	115.75808959999999	0.5019620260000001	0.025276233999999998	3.137914129																	3.137914129	1604.000927
1332	2015-03-25T07:22:13	33.4194	-142.5084	KM1502	115.27678600000002	0.503394141	0.025462642	3.151459173																	3.151459173	1604.872164
1333	2015-03-25T07:25:13	33.412	-142.5181	KM1502	114.97114109999998	0.503108739	0.025425377000000002	3.1386911389999996																	3.1386911389999996	1606.093177
1334	2015-03-25T07:28:13	33.4049	-142.5272	KM1502	114.51260590000001	0.502821034	0.025387957000000003	3.125958759																	3.125958759	1607.250634
1335	2015-03-25T07:31:13	33.3993	-142.5345	KM1502	115.52333300000001	0.503394141	0.025462642	3.1543026760000004																	3.1543026760000004	1608.1719449999998
1336	2015-03-25T07:34:14	33.391999999999996	-142.5439	KM1502	116.12207420000001	0.505112433	0.02568748	3.190210027																	3.190210027	1609.365068
1337	2015-03-25T07:37:14	33.3849	-142.5532	KM1502	116.2020379	0.505112433	0.02568748	3.206418022																	3.206418022	1610.536318
1338	2015-03-25T07:40:14	33.3783	-142.5622	KM1502	116.8730338	0.505112433	0.02568748	3.229629431																	3.229629431	1611.649703
1339	2015-03-25T07:43:14	33.3719	-142.5708	KM1502	119.09543629999999	0.507993358	0.026067238	3.307664807																	3.307664807	1612.720534
1340	2015-03-25T07:46:14	33.3647	-142.5804	KM1502	121.38500149999999	0.506553432	0.025876957000000003	3.361694405																	3.361694405	1613.920074
1341	2015-03-25T07:49:15	33.3583	-142.5891	KM1502	123.28831840000001	0.505112433	0.02568748	3.390751537																	3.390751537	1614.997957
1342	2015-03-25T07:52:15	33.3532	-142.596	KM1502	121.4265933	0.505112433	0.02568748	3.33510364																	3.33510364	1615.854641
1343	2015-03-25T07:55:15	33.3465	-142.6051	KM1502	119.8190807	0.5042509070000001	0.025574685	3.284987655																	3.284987655	1616.98259
1344	2015-03-25T07:58:15	33.3397	-142.6146	KM1502	120.04137479999999	0.502821034	0.025387957000000003	3.264279732																	3.264279732	1618.145968
1345	2015-03-25T08:01:16	33.3333	-142.6235	KM1502	119.75609409999998	0.502534015	0.025350627	3.248718415																	3.248718415	1619.238054
1346	2015-03-25T08:04:16	33.3267	-142.6325	KM1502	117.86267190000001	0.502534015	0.025350627	3.197173582																	3.197173582	1620.351813
1347	2015-03-25T08:07:16	33.32	-142.6416	KM1502	118.48252409999999	0.502534015	0.025350627	3.219848685																	3.219848685	1621.479955
1348	2015-03-25T08:10:16	33.3128	-142.6507	KM1502	118.3960081	0.500536459	0.02509147	3.187401224																	3.187401224	1622.645691
1349	2015-03-25T08:13:17	33.3071	-142.6579	KM1502	117.7373196	0.5019620260000001	0.025276233999999998	3.185203664																	3.185203664	1623.5683199999999
1350	2015-03-25T08:16:17	33.2998	-142.667	KM1502	117.865029	0.49968647899999996	0.024981547000000003	3.157099151																	3.157099151	1624.741828
1351	2015-03-25T08:19:17	33.2925	-142.6762	KM1502	117.81396170000001	0.49940244100000003	0.024945006000000002	3.151958135																	3.151958135	1625.922117
1352	2015-03-25T08:22:18	33.2867	-142.6833	KM1502	117.71828970000001	0.49940244100000003	0.024945006000000002	3.163104236																	3.163104236	1626.845871
1353	2015-03-25T08:25:18	33.2794	-142.6922	KM1502	117.33132890000002	0.49940244100000003	0.024945006000000002	3.1485710630000003																	3.1485710630000003	1628.006165
1354	2015-03-25T08:28:18	33.2728	-142.7007	KM1502	116.92577890000001	0.49911907899999997	0.024908552	3.132179602																	3.132179602	1629.085766
1355	2015-03-25T08:31:18	33.2661	-142.709	KM1502	116.91172959999999	0.49968647899999996	0.024981547000000003	3.14056286																	3.14056286	1630.159549
1356	2015-03-25T08:34:19	33.2591	-142.7182	KM1502	117.00481529999999	0.501249308	0.025183679	3.157738203																	3.157738203	1631.317343
1357	2015-03-25T08:37:19	33.251999999999995	-142.7278	KM1502	118.0162721	0.50110633	0.025165184	3.194193257																	3.194193257	1632.5103390000002
1358	2015-03-25T08:40:19	33.2468	-142.7349	KM1502	116.89027639999999	0.500821055	0.025128282999999998	3.1511259239999996																	3.1511259239999996	1633.388941
1359	2015-03-25T08:43:19	33.2398	-142.7446	KM1502	117.82438710000001	0.50110633	0.025165184	3.189799655																	3.189799655	1634.581719
1360	2015-03-25T08:46:20	33.2328	-142.7541	KM1502	118.82417240000002	0.501392286	0.025202172999999998	3.211662392																	3.211662392	1635.760516
1361	2015-03-25T08:49:20	33.2265	-142.7628	KM1502	118.27992990000001	0.49968647899999996	0.024981547000000003	3.176117768																	3.176117768	1636.831999
1362	2015-03-25T08:52:20	33.2196	-142.7719	KM1502	117.86282890000001	0.49968647899999996	0.024981547000000003	3.167659434																	3.167659434	1637.975702
1363	2015-03-25T08:55:20	33.2142	-142.779	KM1502	118.5159881	0.49911907899999997	0.024908552	3.1766583560000003																	3.1766583560000003	1638.86931
1364	2015-03-25T08:58:21	33.2077	-142.7876	KM1502	117.937024	0.49911907899999997	0.024908552	3.152597161																	3.152597161	1639.9486960000002
1365	2015-03-25T09:01:21	33.2007	-142.7969	KM1502	116.7137398	0.498554379	0.024835904	3.11299647																	3.11299647	1641.1138210000001
1366	2015-03-25T09:04:21	33.1942	-142.8053	KM1502	116.69285900000001	0.49911907899999997	0.024908552	3.110214286																	3.110214286	1642.179546
1367	2015-03-25T09:07:21	33.1874	-142.814	KM1502	116.1116821	0.49940244100000003	0.024945006000000002	3.09675794																	3.09675794	1643.2885199999998
1368	2015-03-25T09:10:22	33.1806	-142.8227	KM1502	114.6615007	0.497708398	0.024727272999999998	3.033429993																	3.033429993	1644.39754
1369	2015-03-25T09:13:22	33.1737	-142.8314	KM1502	113.5911814	0.49799226	0.024763592999999997	3.0074075469999997																	3.0074075469999997	1645.514233
1370	2015-03-25T09:16:22	33.1669	-142.8402	KM1502	114.0488418	0.498554379	0.024835904	3.032855154																	3.032855154	1646.6301740000001
1371	2015-03-25T09:19:23	33.1614	-142.8473	KM1502	114.2649477	0.49827303700000003	0.024799709	3.033935423																	3.033935423	1647.5316
1372	2015-03-25T09:22:23	33.1544	-142.8564	KM1502	115.2229827	0.498836392	0.024872184	3.056695004																	3.056695004	1648.683273
1373	2015-03-25T09:25:23	33.1476	-142.8653	KM1502	114.96854579999999	0.49968647899999996	0.024981547000000003	3.0718025360000003																	3.0718025360000003	1649.806213
1374	2015-03-25T09:28:23	33.1406	-142.8744	KM1502	114.83778889999999	0.500536459	0.02509147	3.082531698																	3.082531698	1650.957984
1375	2015-03-25T09:31:24	33.1353	-142.8812	KM1502	115.63246770000002	0.499969299	0.025018107	3.0938936089999998																	3.0938936089999998	1651.823914
1376	2015-03-25T09:34:24	33.1284	-142.8902	KM1502	113.6017285	0.50110633	0.025165184	3.0525677769999997																	3.0525677769999997	1652.961378
1377	2015-03-25T09:37:24	33.122	-142.8985	KM1502	114.3563634	0.502534015	0.025350627	3.1006048460000004																	3.1006048460000004	1654.013177
1378	2015-03-25T09:40:24	33.1156	-142.907	KM1502	114.4399807	0.50110633	0.025165184	3.0801837560000003																	3.0801837560000003	1655.07881
1379	2015-03-25T09:43:25	33.1087	-142.9161	KM1502	114.00021070000001	0.50110633	0.025165184	3.074554127																	3.074554127	1656.223309
1380	2015-03-25T09:46:25	33.102	-142.9251	KM1502	114.947193	0.501392286	0.025202172999999998	3.107688533																	3.107688533	1657.346049
1381	2015-03-25T09:49:25	33.0957	-142.9334	KM1502	115.4892624	0.501677052	0.02523917	3.124601135																	3.124601135	1658.390512
1382	2015-03-25T09:52:25	33.0893	-142.9417	KM1502	116.9753636	0.5019620260000001	0.025276233999999998	3.15489572																	3.15489572	1659.442522
1383	2015-03-25T09:55:26	33.0839	-142.9488	KM1502	114.6512298	0.503108739	0.025425377000000002	3.117124355																	3.117124355	1660.3368580000001
1384	2015-03-25T09:58:26	33.0772	-142.9577	KM1502	115.81620929999998	0.503394141	0.025462642	3.1659793360000004																	3.1659793360000004	1661.4528189999999
1385	2015-03-25T10:01:26	33.0703	-142.9666	KM1502	113.82778219999999	0.502821034	0.025387957000000003	3.0949443430000003																	3.0949443430000003	1662.583828
1386	2015-03-25T10:04:26	33.0637	-142.9752	KM1502	113.65198840000001	0.503108739	0.025425377000000002	3.09218713																	3.09218713	1663.671677
1387	2015-03-25T10:07:27	33.0585	-142.9822	KM1502	113.1888548	0.504825499	0.025649826	3.1016130160000004																	3.1016130160000004	1664.544344
1388	2015-03-25T10:10:27	33.0514	-142.9913	KM1502	114.71530020000002	0.505112433	0.02568748	3.153241968																	3.153241968	1665.704305
1389	2015-03-25T10:13:27	33.0462	-142.9983	KM1502	114.9329865	0.50539926	0.025725195	3.163175822																	3.163175822	1666.5770400000001
1390	2015-03-25T10:16:27	33.0396	-143.0068	KM1502	115.1493992	0.5036790489999999	0.025499900000000002	3.155501048																	3.155501048	1667.658186
1391	2015-03-25T10:19:28	33.033	-143.0157	KM1502	114.41236770000002	0.5019620260000001	0.025276233999999998	3.0941029760000003																	3.0941029760000003	1668.767052
1392	2015-03-25T10:22:28	33.0261	-143.0249	KM1502	115.0928188	0.50110633	0.025165184	3.100485728																	3.100485728	1669.9190800000001
1393	2015-03-25T10:25:28	33.021	-143.0316	KM1502	118.06511780000001	0.50110633	0.025165184	3.184107338																	3.184107338	1670.763678
1394	2015-03-25T10:28:28	33.0142	-143.0405	KM1502	117.2591707	0.503108739	0.025425377000000002	3.1976863189999998																	3.1976863189999998	1671.8875480000002
1395	2015-03-25T10:31:29	33.0073	-143.0495	KM1502	114.89994779999999	0.502534015	0.025350627	3.121046902																	3.121046902	1673.025865
1396	2015-03-25T10:34:29	33.0004	-143.0586	KM1502	114.26855900000001	0.50453786	0.025612211	3.123063188																	3.123063188	1674.1711380000002
1397	2015-03-25T10:37:29	32.9951	-143.0656	KM1502	109.9748808	0.49968647899999996	0.024981547000000003	2.9548534589999997																	2.9548534589999997	1675.051577
1398	2015-03-25T10:40:29	32.9882	-143.0744	KM1502	109.577285	0.49968647899999996	0.024981547000000003	2.946825496																	2.946825496	1676.176316
1399	2015-03-25T10:43:30	32.981	-143.0836	KM1502	110.22826429999999	0.500536459	0.02509147	2.9460860510000004																	2.9460860510000004	1677.351193
1400	2015-03-25T10:46:30	32.9742	-143.0923	KM1502	112.7092223	0.500536459	0.02509147	3.0303551910000004																	3.0303551910000004	1678.4616059999998
1401	2015-03-25T10:49:30	32.9688	-143.0992	KM1502	117.25934509999999	0.50110633	0.025165184	3.174244807																	3.174244807	1679.342834
1402	2015-03-25T10:52:30	32.9614	-143.1085	KM1502	120.4633747	0.503394141	0.025462642	3.2839042760000003																	3.2839042760000003	1680.539906
1403	2015-03-25T10:55:31	32.9544	-143.1173	KM1502	120.75076440000001	0.503964637	0.025537248	3.3054675380000003																	3.3054675380000003	1681.672504
1404	2015-03-25T10:58:31	32.9477	-143.1259	KM1502	119.6682345	0.5036790489999999	0.025499900000000002	3.256588999																	3.256588999	1682.768674
1405	2015-03-25T11:01:31	32.9421	-143.1328	KM1502	120.26445290000001	0.5036790489999999	0.025499900000000002	3.2831193539999997																	3.2831193539999997	1683.6653760000002
1406	2015-03-25T11:04:31	32.9348	-143.142	KM1502	120.94989479999998	0.502821034	0.025387957000000003	3.282363389																	3.282363389	1684.8482010000002
1407	2015-03-25T11:07:32	32.9274	-143.1513	KM1502	122.3392494	0.5042509070000001	0.025574685	3.337158625																	3.337158625	1686.045516
1408	2015-03-25T11:10:32	32.922	-143.1581	KM1502	123.2187294	0.50539926	0.025725195	3.37956823																	3.37956823	1686.9201829999997
1409	2015-03-25T11:13:32	32.9149	-143.1673	KM1502	121.754306	0.507416027	0.025990909	3.373613339																	3.373613339	1688.087968
1410	2015-03-25T11:16:32	32.9084	-143.1759	KM1502	120.04270670000001	0.5077043489999999	0.026029028	3.3174053999999997																	3.3174053999999997	1689.169379
1411	2015-03-25T11:19:33	32.9021	-143.1843	KM1502	119.48651219999999	0.503964637	0.025537248	3.24932155																	3.24932155	1690.2220539999998
1412	2015-03-25T11:22:33	32.8952	-143.1936	KM1502	121.143445	0.502534015	0.025350627	3.2712441830000003																	3.2712441830000003	1691.3820190000001
1413	2015-03-25T11:25:33	32.8898	-143.2008	KM1502	121.2256101	0.50224768	0.025313386	3.268690504																	3.268690504	1692.284384
1414	2015-03-25T11:28:34	32.8831	-143.2097	KM1502	120.3882514	0.49940244100000003	0.024945006000000002	3.1994480010000004																	3.1994480010000004	1693.401705
1415	2015-03-25T11:31:34	32.8767	-143.2182	KM1502	120.70168899999999	0.498836392	0.024872184	3.205833624																	3.205833624	1694.468937
1416	2015-03-25T11:34:34	32.8703	-143.2266	KM1502	122.80170359999998	0.50110633	0.025165184	3.293404743																	3.293404743	1695.529269
1417	2015-03-25T11:37:34	32.8639	-143.2352	KM1502	124.0787301	0.502821034	0.025387957000000003	3.354402743																	3.354402743	1696.603567
1418	2015-03-25T11:40:35	32.8573	-143.2441	KM1502	124.1753586	0.503964637	0.025537248	3.378805828																	3.378805828	1697.7136699999999
1419	2015-03-25T11:43:35	32.851	-143.2525	KM1502	124.4935033	0.507993358	0.026067238	3.445205446																	3.445205446	1698.7666829999998
1420	2015-03-25T11:46:35	32.8446	-143.2609	KM1502	123.00675359999998	0.5036790489999999	0.025499900000000002	3.350777341																	3.350777341	1699.8271829999999
1421	2015-03-25T11:49:35	32.8377	-143.2702	KM1502	123.0346268	0.50224768	0.025313386	3.311090679																	3.311090679	1700.98757
1422	2015-03-25T11:52:36	32.8323	-143.2773	KM1502	123.52048710000001	0.504825499	0.025649826	3.3921126530000003																	3.3921126530000003	1701.883305
1423	2015-03-25T11:55:36	32.8254	-143.2862	KM1502	125.44153090000002	0.50597497	0.025800895	3.441406807																	3.441406807	1703.0160059999998
1424	2015-03-25T11:58:36	32.8191	-143.2943	KM1502	125.56889679999999	0.50539926	0.025725195	3.464027857																	3.464027857	1704.0484600000002
1425	2015-03-25T12:01:37	32.813	-143.3023	KM1502	125.14452179999999	0.509731687	0.026298002999999997	3.49835734																	3.49835734	1705.0590149999998
1426	2015-03-25T12:07:55	32.8019	-143.3167	KM1502	125.7651007	0.5077043489999999	0.026029028	3.484823668																	3.484823668	1706.8871120000001
1427	2015-03-25T12:10:55	32.7953	-143.325	KM1502	126.05613319999999	0.507993358	0.026067238	3.504763713																	3.504763713	1707.956196
1428	2015-03-25T12:13:56	32.7885	-143.3337	KM1502	127.0285281	0.5077043489999999	0.026029028	3.539347339																	3.539347339	1709.067856
1429	2015-03-25T12:16:56	32.782	-143.3422	KM1502	126.3894463	0.506553432	0.025876957000000003	3.49926321																	3.49926321	1710.143177
1430	2015-03-25T12:19:56	32.7766	-143.3491	KM1502	125.21622820000002	0.506553432	0.025876957000000003	3.4555455889999998																	3.4555455889999998	1711.0254280000001
1431	2015-03-25T12:22:56	32.7695	-143.3583	KM1502	124.8409537	0.506553432	0.025876957000000003	3.447014115																	3.447014115	1712.194252
1432	2015-03-25T12:25:57	32.7641	-143.3651	KM1502	125.0823186	0.5036790489999999	0.025499900000000002	3.3946245680000002																	3.3946245680000002	1713.069741
1433	2015-03-25T12:28:57	32.7572	-143.374	KM1502	125.8695858	0.5036790489999999	0.025499900000000002	3.4088467280000003																	3.4088467280000003	1714.2029109999999
1434	2015-03-25T12:31:57	32.7502	-143.3828	KM1502	125.1676663	0.50224768	0.025313386	3.3848995530000003																	3.3848995530000003	1715.336884
1435	2015-03-25T12:34:57	32.7433	-143.3917	KM1502	124.68422009999999	0.5036790489999999	0.025499900000000002	3.383668833																	3.383668833	1716.47015
1436	2015-03-25T12:37:58	32.7362	-143.4005	KM1502	123.82704299999999	0.50453786	0.025612211	3.367272067																	3.367272067	1717.6118940000001
1437	2015-03-25T12:40:58	32.7308	-143.4074	KM1502	122.9601048	0.50453786	0.025612211	3.3397284660000004																	3.3397284660000004	1718.494389
1438	2015-03-25T12:43:58	32.7236	-143.4164	KM1502	123.65075929999999	0.5042509070000001	0.025574685	3.3602313639999997																	3.3602313639999997	1719.6574489999998
1439	2015-03-25T12:46:58	32.7182	-143.4233	KM1502	124.30238759999999	0.50597497	0.025800895	3.410336642																	3.410336642	1720.540011
1440	2015-03-25T12:49:59	32.7113	-143.4325	KM1502	122.52898459999999	0.504825499	0.025649826	3.327234994																	3.327234994	1721.6943170000002
1441	2015-03-25T12:52:59	32.7048	-143.4415	KM1502	122.57256299999999	0.5036790489999999	0.025499900000000002	3.333108275																	3.333108275	1722.8052539999999
1442	2015-03-25T12:55:59	32.6984	-143.4504	KM1502	122.428909	0.504825499	0.025649826	3.3370105710000004																	3.3370105710000004	1723.9018809999998
1443	2015-03-25T12:58:59	32.6932	-143.4577	KM1502	122.4336492	0.504825499	0.025649826	3.337173073																	3.337173073	1724.7978309999999
1444	2015-03-25T13:02:00	32.6865	-143.4671	KM1502	122.2100463	0.504825499	0.025649826	3.323040068																	3.323040068	1725.9518600000001
1445	2015-03-25T13:05:00	32.6795	-143.4763	KM1502	122.5093885	0.504825499	0.025649826	3.3312256469999997																	3.3312256469999997	1727.11383
1446	2015-03-25T13:08:00	32.6746	-143.4827	KM1502	122.4968382	0.503964637	0.025537248	3.3235920780000003																	3.3235920780000003	1727.9244629999998
1447	2015-03-25T13:11:00	32.6674	-143.4917	KM1502	121.77359840000001	0.5042509070000001	0.025574685	3.299646531																	3.299646531	1729.0879079999997
1448	2015-03-25T13:14:01	32.6602	-143.501	KM1502	121.9050655	0.502534015	0.025350627	3.285026896																	3.285026896	1730.271941
1449	2015-03-25T13:17:01	32.6537	-143.5093	KM1502	121.7583807	0.503394141	0.025462642	3.2938326669999998																	3.2938326669999998	1731.3343100000002
1450	2015-03-25T13:20:01	32.6464	-143.5184	KM1502	122.39965049999999	0.5036790489999999	0.025499900000000002	3.3238226589999997																	3.3238226589999997	1732.5123620000002
1451	2015-03-25T13:23:02	32.641	-143.5254	KM1502	124.82241950000001	0.50110633	0.025165184	3.327119531																	3.327119531	1733.402222
1452	2015-03-25T13:26:02	32.6337	-143.5347	KM1502	126.1933318	0.500536459	0.02509147	3.3353152789999996																	3.3353152789999996	1734.5940059999998
1453	2015-03-25T13:29:02	32.6273	-143.5431	KM1502	126.3888541	0.498836392	0.024872184	3.319773358																	3.319773358	1735.6559280000001
1454	2015-03-25T13:32:02	32.6208	-143.55200000000002	KM1502	124.8147619	0.497142701	0.024654892999999997	3.2585864160000004																	3.2585864160000004	1736.760366
1455	2015-03-25T13:35:03	32.616	-143.5585	KM1502	122.50101070000001	0.496579696	0.024582857000000003	3.18232037																	3.18232037	1737.5708710000001
1456	2015-03-25T13:38:03	32.6089	-143.56799999999998	KM1502	121.2302031	0.497142701	0.024654892999999997	3.160183524																	3.160183524	1738.7617300000002
1457	2015-03-25T13:41:03	32.6026	-143.5764	KM1502	120.5581263	0.49573524399999996	0.024475191	3.1223346519999997																	3.1223346519999997	1739.8163780000002
1458	2015-03-25T13:44:03	32.5953	-143.5857	KM1502	119.87013780000001	0.49601697299999997	0.024511041	3.110812965																	3.110812965	1741.0084370000002
1459	2015-03-25T13:47:04	32.5901	-143.5926	KM1502	120.33969640000001	0.49517379799999994	0.024403745	3.111171403																	3.111171403	1741.876678
1460	2015-03-25T13:50:04	32.5828	-143.6019	KM1502	120.540927	0.495454186	0.024439425	3.108219493																	3.108219493	1743.0688260000002
1461	2015-03-25T13:53:04	32.5759	-143.6106	KM1502	120.12896529999999	0.49601697299999997	0.024511041	3.1115684389999996																	3.1115684389999996	1744.189507
1462	2015-03-25T13:56:04	32.5707	-143.6172	KM1502	119.6947905	0.49601697299999997	0.024511041	3.112264728																	3.112264728	1745.0370829999997
1463	2015-03-25T13:59:05	32.5636	-143.6263	KM1502	120.6180819	0.49433348899999996	0.024296977999999997	3.106325822																	3.106325822	1746.20047
1464	2015-03-25T14:02:05	32.5566	-143.6356	KM1502	120.7965642	0.49489407700000004	0.02436815	3.123311662																	3.123311662	1747.3703
1465	2015-03-25T14:05:05	32.5516	-143.6424	KM1502	120.5687808	0.49573524399999996	0.024475191	3.114184812																	3.114184812	1748.2169789999998
1466	2015-03-25T14:08:05	32.5446	-143.6518	KM1502	119.35398590000001	0.49489407700000004	0.02436815	3.075366845																	3.075366845	1749.393912
1467	2015-03-25T14:11:06	32.5373	-143.661	KM1502	119.49595500000001	0.49489407700000004	0.02436815	3.0895537589999997																	3.0895537589999997	1750.579532
1468	2015-03-25T14:14:06	32.5308	-143.6693	KM1502	119.98255230000001	0.49601697299999997	0.024511041	3.1307865539999997																	3.1307865539999997	1751.6426829999998
1469	2015-03-25T14:17:06	32.524	-143.6779	KM1502	120.2388442	0.49573524399999996	0.024475191	3.129137651																	3.129137651	1752.749246
1470	2015-03-25T14:20:06	32.5186	-143.6848	KM1502	121.8437358	0.49573524399999996	0.024475191	3.168265082																	3.168265082	1753.6328640000002
1471	2015-03-25T14:23:07	32.5118	-143.6934	KM1502	122.788226	0.496299198	0.024546968	3.198707																	3.198707	1754.739508
1472	2015-03-25T14:26:07	32.505	-143.7023	KM1502	121.6128442	0.49573524399999996	0.024475191	3.16060309																	3.16060309	1755.866905
1473	2015-03-25T14:29:07	32.4995	-143.7093	KM1502	120.8784405	0.493771223	0.024225819	3.1106661910000004																	3.1106661910000004	1756.765079
1474	2015-03-25T14:32:07	32.4927	-143.7182	KM1502	118.8586764	0.49433348899999996	0.024296977999999997	3.076226263																	3.076226263	1757.8925600000002
1475	2015-03-25T14:35:08	32.4864	-143.7268	KM1502	117.9199657	0.493211633	0.024154997999999997	3.026669811																	3.026669811	1758.962077
1476	2015-03-25T14:38:08	32.4795	-143.7358	KM1502	118.52016809999999	0.494052021	0.024261356	3.0573423269999997																	3.0573423269999997	1760.104084
1477	2015-03-25T14:41:08	32.473	-143.7441	KM1502	121.8968502	0.496299198	0.024546968	3.172868971																	3.172868971	1761.167602
1478	2015-03-25T14:44:09	32.4669	-143.7521	KM1502	122.7003355	0.49489407700000004	0.02436815	3.17773409																	3.17773409	1762.180307
1479	2015-03-25T14:47:09	32.4616	-143.759	KM1502	121.1551347	0.493491095	0.024190366	3.118353726																	3.118353726	1763.056694
1480	2015-03-25T14:50:09	32.4547	-143.7677	KM1502	119.8860152	0.492653092	0.024084453	3.0683018769999997																	3.0683018769999997	1764.1781780000001
1481	2015-03-25T14:53:09	32.4482	-143.7759	KM1502	117.9370771	0.493211633	0.024154997999999997	3.01095355																	3.01095355	1765.234987
1482	2015-03-25T14:56:09	32.443000000000005	-143.7826	KM1502	117.55001429999999	0.491261489	0.023909292999999998	2.982881963																	2.982881963	1766.0900969999998
1483	2015-03-25T14:59:10	32.4368	-143.7912	KM1502	116.63126740000001	0.49181614	0.023979106	2.9645451960000004																	2.9645451960000004	1767.152687
1484	2015-03-25T15:02:10	32.4301	-143.8002	KM1502	116.7711183	0.491261489	0.023909292999999998	2.9602129839999995																	2.9602129839999995	1768.280188
1485	2015-03-25T15:05:10	32.424	-143.8083	KM1502	117.7615308	0.492094459	0.024014137999999997	2.9878327560000004																	2.9878327560000004	1769.3001510000001
1486	2015-03-25T15:08:10	32.4172	-143.8173	KM1502	118.2307862	0.49237344299999997	0.024049253	3.016306078																	3.016306078	1770.4351359999998
1487	2015-03-25T15:11:11	32.4104	-143.826	KM1502	117.9982425	0.49391162200000005	0.024243587999999996	3.042649667																	3.042649667	1771.5493210000002
1488	2015-03-25T15:14:11	32.4051	-143.8327	KM1502	116.96508109999999	0.492653092	0.024084453	3.001011143																	3.001011143	1772.412198
1489	2015-03-25T15:17:11	32.3985	-143.8412	KM1502	115.85732469999999	0.492653092	0.024084453	2.973792427																	2.973792427	1773.497549
1490	2015-03-25T15:20:11	32.3942	-143.8466	KM1502	119.4204979	0.494052021	0.024261356	3.067128266																	3.067128266	1774.195211
1491	2015-03-25T15:27:55	32.3748	-143.8713	KM1502	121.5110975	0.494615022	0.02433264	3.1477903389999997																	3.1477903389999997	1777.366159
1492	2015-03-25T15:30:55	32.3683	-143.8797	KM1502	117.20298079999999	0.493491095	0.024190366	3.0234162710000003																	3.0234162710000003	1778.437254
1493	2015-03-25T15:33:55	32.3632	-143.8866	KM1502	117.45052849999999	0.492653092	0.024084453	3.009530372																	3.009530372	1779.299343
1494	2015-03-25T15:36:55	32.3565	-143.8952	KM1502	117.3817845	0.491261489	0.023909292999999998	2.9825718560000003																	2.9825718560000003	1780.399425
1495	2015-03-25T15:39:56	32.3498	-143.9035	KM1502	117.104694	0.492932837	0.024119714	2.992517699																	2.992517699	1781.478982
1496	2015-03-25T15:42:56	32.343	-143.912	KM1502	118.1002405	0.491538484	0.023944157999999997	3.013956144																	3.013956144	1782.579882
1497	2015-03-25T15:45:56	32.3361	-143.9206	KM1502	116.85052879999999	0.49237344299999997	0.024049253	2.987252261																	2.987252261	1783.69531
1498	2015-03-25T15:48:56	32.3306	-143.9274	KM1502	116.48599569999999	0.491538484	0.023944157999999997	2.972940696																	2.972940696	1784.580702
1499	2015-03-25T15:51:56	32.3235	-143.9364	KM1502	116.5627253	0.492094459	0.024014137999999997	2.980093669																	2.980093669	1785.7388670000003
1500	2015-03-25T15:54:56	32.317	-143.9451	KM1502	116.8814113	0.492094459	0.024014137999999997	2.9844884310000004																	2.9844884310000004	1786.831272
1501	2015-03-25T15:57:57	32.3117	-143.9523	KM1502	116.80181709999998	0.492094459	0.024014137999999997	2.977123554																	2.977123554	1787.7295420000003
1502	2015-03-25T16:00:57	32.3049	-143.9618	KM1502	117.34850970000001	0.48987600000000003	0.023735782	2.956839037																	2.956839037	1788.9008010000002
1503	2015-03-25T16:03:57	32.2997	-143.9687	KM1502	117.7596028	0.491261489	0.023909292999999998	2.995974913																	2.995974913	1789.7706010000002
1504	2015-03-25T16:06:57	32.2931	-143.9775	KM1502	117.5978574	0.49029024299999996	0.023787639	2.97327598																	2.97327598	1790.8775920000003
1505	2015-03-25T16:09:57	32.287	-143.9858	KM1502	115.36561429999999	0.489324005	0.02366678	2.889754775																	2.889754775	1791.912545
1506	2015-03-25T16:12:58	32.2804	-143.9941	KM1502	114.0080328	0.48849218	0.023563215	2.858233868																	2.858233868	1792.9848780000002
1507	2015-03-25T16:15:58	32.2737	-144.0026	KM1502	116.145008	0.489324005	0.02366678	2.9211700410000003																	2.9211700410000003	1794.0786010000002
1508	2015-03-25T16:18:58	32.2664	-144.0114	KM1502	116.28335359999998	0.48918503700000004	0.023649477999999998	2.922265129																	2.922265129	1795.2389449999998
1509	2015-03-25T16:21:58	32.260999999999996	-144.0183	KM1502	117.076748	0.49042854399999997	0.023804952	2.97992299																	2.97992299	1796.1239190000001
1510	2015-03-25T16:24:59	32.2544	-144.02700000000002	KM1502	117.94368300000001	0.491538484	0.023944157999999997	3.0203220739999996																	3.0203220739999996	1797.22415
1511	2015-03-25T16:27:59	32.2476	-144.0359	KM1502	119.9994875	0.493211633	0.024154997999999997	3.0769033539999997																	3.0769033539999997	1798.353314
1512	2015-03-25T16:30:59	32.2424	-144.0429	KM1502	120.41822309999999	0.49517379799999994	0.024403745	3.1148348639999996																	3.1148348639999996	1799.230472
1513	2015-03-25T16:33:59	32.2357	-144.0515	KM1502	119.95481540000002	0.49433348899999996	0.024296977999999997	3.093495723																	3.093495723	1800.3313469999998
1514	2015-03-25T16:37:00	32.2293	-144.0601	KM1502	121.2432804	0.49573524399999996	0.024475191	3.147383857																	3.147383857	1801.4099210000002
1515	2015-03-25T16:40:00	32.2228	-144.0687	KM1502	122.16221540000001	0.49517379799999994	0.024403745	3.1495153080000002																	3.1495153080000002	1802.495923
1516	2015-03-25T16:43:00	32.2177	-144.0754	KM1502	121.6560432	0.494615022	0.02433264	3.140512075																	3.140512075	1803.3447030000002
1517	2015-03-25T16:46:00	32.2109	-144.0837	KM1502	119.47909320000001	0.494192755	0.024279167	3.0853798560000003																	3.0853798560000003	1804.432839
1518	2015-03-25T16:49:00	32.2043	-144.0919	KM1502	117.58150659999998	0.49433348899999996	0.024296977999999997	3.032931833																	3.032931833	1805.4988050000002
1519	2015-03-25T16:52:01	32.1978	-144.1001	KM1502	114.4319632	0.493771223	0.024225819	2.944062186																	2.944062186	1806.5571710000002
1520	2015-03-25T16:55:01	32.1913	-144.1086	KM1502	114.17018590000002	0.493491095	0.024190366	2.9448567160000003																	2.9448567160000003	1807.636374
1521	2015-03-25T16:58:01	32.1861	-144.1152	KM1502	116.86793109999999	0.496860863	0.024618832	3.053815409																	3.053815409	1808.485882
1522	2015-03-25T17:01:01	32.1793	-144.1241	KM1502	115.6925653	0.49433348899999996	0.024296977999999997	2.982248795																	2.982248795	1809.615514
1523	2015-03-25T17:04:02	32.1742	-144.1308	KM1502	113.47086509999998	0.495454186	0.024439425	2.944824133																	2.944824133	1810.464518
1524	2015-03-25T17:07:02	32.1677	-144.1393	KM1502	110.94975149999999	0.49489407700000004	0.02436815	2.885158613																	2.885158613	1811.5438760000002
1525	2015-03-25T17:10:02	32.1609	-144.148	KM1502	110.47986090000002	0.49573524399999996	0.024475191	2.8831587360000004																	2.8831587360000004	1812.6597140000001
1526	2015-03-25T17:13:02	32.1542	-144.1566	KM1502	110.3992408	0.496299198	0.024546968	2.894162498																	2.894162498	1813.761123
1527	2015-03-25T17:16:02	32.1488	-144.1634	KM1502	111.4413331	0.494615022	0.02433264	2.8972110960000004																	2.8972110960000004	1814.639789
1528	2015-03-25T17:19:03	32.141999999999996	-144.1721	KM1502	112.31072730000001	0.49573524399999996	0.024475191	2.9192464910000004																	2.9192464910000004	1815.755752
1529	2015-03-25T17:22:03	32.1353	-144.181	KM1502	112.10912739999999	0.493771223	0.024225819	2.8886653069999997																	2.8886653069999997	1816.8782579999997
1530	2015-03-25T17:25:03	32.1304	-144.1877	KM1502	112.98679969999999	0.49433348899999996	0.024296977999999997	2.9090012819999997																	2.9090012819999997	1817.7127690000002
1531	2015-03-25T17:28:03	32.1238	-144.1967	KM1502	111.27056609999998	0.492932837	0.024119714	2.86373906																	2.86373906	1818.835099
1532	2015-03-25T17:31:03	32.1188	-144.2034	KM1502	110.4331389	0.492932837	0.024119714	2.834463201																	2.834463201	1819.676989
1533	2015-03-25T17:34:04	32.1122	-144.2124	KM1502	110.1850923	0.49573524399999996	0.024475191	2.872786488																	2.872786488	1820.7994010000002
1534	2015-03-25T17:37:04	32.1055	-144.2211	KM1502	110.244142	0.49573524399999996	0.024475191	2.8688426710000003																	2.8688426710000003	1821.908086
1535	2015-03-25T17:40:04	32.1007	-144.2273	KM1502	111.23095330000001	0.49433348899999996	0.024296977999999997	2.8854776660000003																	2.8854776660000003	1822.7001079999998
1536	2015-03-25T17:43:04	32.0939	-144.2362	KM1502	111.6702622	0.49489407700000004	0.02436815	2.903871469																	2.903871469	1823.8303230000001
1537	2015-03-25T17:46:04	32.0875	-144.2445	KM1502	111.8341851	0.49601697299999997	0.024511041	2.9249791519999997																	2.9249791519999997	1824.888752
1538	2015-03-25T17:49:05	32.0807	-144.2533	KM1502	112.3723959	0.49601697299999997	0.024511041	2.9283084639999997																	2.9283084639999997	1826.012071
1539	2015-03-25T17:52:05	32.0754	-144.26	KM1502	112.1463943	0.49573524399999996	0.024475191	2.9212488339999996																	2.9212488339999996	1826.87662
1540	2015-03-25T17:55:05	32.0687	-144.2688	KM1502	111.64843880000001	0.495454186	0.024439425	2.896145128																	2.896145128	1827.99255
1541	2015-03-25T17:58:05	32.0635	-144.2754	KM1502	111.5666906	0.496579696	0.024582857000000003	2.9065559339999996																	2.9065559339999996	1828.8426690000001
1542	2015-03-25T18:01:05	32.0571	-144.2836	KM1502	112.410498	0.495454186	0.024439425	2.9180143010000004																	2.9180143010000004	1829.894332
1543	2015-03-25T18:04:06	32.0502	-144.2925	KM1502	112.9162892	0.49517379799999994	0.024403745	2.9294571560000002																	2.9294571560000002	1831.032329
1544	2015-03-25T18:07:06	32.0434	-144.3012	KM1502	112.2443426	0.49573524399999996	0.024475191	2.919218897																	2.919218897	1832.148943
1545	2015-03-25T18:10:06	32.0382	-144.3078	KM1502	112.67841240000001	0.497142701	0.024654892999999997	2.946116795																	2.946116795	1832.999188
1546	2015-03-25T18:13:06	32.0316	-144.316	KM1502	112.6449334	0.49601697299999997	0.024511041	2.946566125																	2.946566125	1834.0662149999998
1547	2015-03-25T18:16:06	32.0245	-144.3251	KM1502	111.22553500000001	0.497425213	0.02469104	2.926201035																	2.926201035	1835.2333429999999
1548	2015-03-25T18:19:07	32.0193	-144.3317	KM1502	112.06648020000002	0.497708398	0.024727272999999998	2.9411554680000003																	2.9411554680000003	1836.0836829999998
1549	2015-03-25T18:22:07	32.0123	-144.3405	KM1502	111.7320253	0.497708398	0.024727272999999998	2.941602622																	2.941602622	1837.222575
1550	2015-03-25T18:25:07	32.0056	-144.349	KM1502	112.12296840000002	0.498554379	0.024835904	2.972036449																	2.972036449	1838.318022
1551	2015-03-25T18:28:07	31.9992	-144.357	KM1502	112.0663199	0.498836392	0.024872184	2.9795610810000004																	2.9795610810000004	1839.3562329999997
1552	2015-03-25T18:31:07	31.994	-144.3636	KM1502	112.67517190000001	0.497142701	0.024654892999999997	2.981002725																	2.981002725	1840.206698
1553	2015-03-25T18:34:08	31.9874	-144.3724	KM1502	113.024717	0.497708398	0.024727272999999998	2.980362835																	2.980362835	1841.315771
1554	2015-03-25T18:37:08	31.9809	-144.3811	KM1502	112.48459629999999	0.498554379	0.024835904	2.977803872																	2.977803872	1842.410443
1555	2015-03-25T18:40:08	31.9756	-144.3881	KM1502	113.0863463	0.500252541	0.025054745	3.029322207																	3.029322207	1843.296424
1556	2015-03-25T18:43:08	31.9687	-144.3971	KM1502	109.7917758	0.501392286	0.025202172999999998	2.9640592669999997																	2.9640592669999997	1844.44196
1557	2015-03-25T18:46:08	31.9618	-144.4059	KM1502	108.3120831	0.50224768	0.025313386	2.9492531489999996																	2.9492531489999996	1845.5736
1558	2015-03-25T18:49:09	31.9565	-144.4126	KM1502	106.3965439	0.49799226	0.024763592999999997	2.825690851																	2.825690851	1846.43875
1559	2015-03-25T18:52:09	31.9497	-144.4213	KM1502	106.3167607	0.49573524399999996	0.024475191	2.7850593630000002																	2.7850593630000002	1847.555981
1560	2015-03-25T18:55:09	31.9428	-144.4301	KM1502	108.41831540000001	0.49433348899999996	0.024296977999999997	2.808196807																	2.808196807	1848.687748
1561	2015-03-25T18:58:09	31.938000000000002	-144.4364	KM1502	109.6091014	0.49517379799999994	0.024403745	2.841890093																	2.841890093	1849.487541
1562	2015-03-25T19:01:10	31.930999999999997	-144.4454	KM1502	109.59723659999999	0.49517379799999994	0.024403745	2.8524079189999996																	2.8524079189999996	1850.640827
1563	2015-03-25T19:04:10	31.9244	-144.4543	KM1502	109.59756270000001	0.493771223	0.024225819	2.8369978280000003																	2.8369978280000003	1851.757424
1564	2015-03-25T19:07:10	31.9194	-144.4612	KM1502	110.419592	0.493771223	0.024225819	2.8418069960000003																	2.8418069960000003	1852.614628
1565	2015-03-25T19:10:10	31.9128	-144.4702	KM1502	112.2943929	0.493771223	0.024225819	2.898934011																	2.898934011	1853.7384379999999
1566	2015-03-25T19:13:10	31.9063	-144.4787	KM1502	116.4786453	0.496579696	0.024582857000000003	3.065256513																	3.065256513	1854.819496
1567	2015-03-25T19:16:11	31.8998	-144.4872	KM1502	108.8732703	0.496860863	0.024618832	2.8624413539999995																	2.8624413539999995	1855.9005960000002
1568	2015-03-25T19:19:11	31.8931	-144.4959	KM1502	107.7715378	0.49573524399999996	0.024475191	2.828862298																	2.828862298	1857.010691
1569	2015-03-25T19:22:11	31.8881	-144.5023	KM1502	106.5976301	0.497708398	0.024727272999999998	2.817612897																	2.817612897	1857.832691
1570	2015-03-25T19:25:11	31.881	-144.5112	KM1502	107.32625039999999	0.497708398	0.024727272999999998	2.83359593																	2.83359593	1858.986959
1571	2015-03-25T19:28:11	31.8744	-144.5197	KM1502	108.6082196	0.497142701	0.024654892999999997	2.869872348																	2.869872348	1860.0757039999999
1572	2015-03-25T19:31:12	31.8689	-144.5265	KM1502	110.4650019	0.498554379	0.024835904	2.919903674																	2.919903674	1860.9634399999998
1573	2015-03-25T19:34:12	31.8618	-144.5353	KM1502	109.4771084	0.498554379	0.024835904	2.897153771																	2.897153771	1862.1109629999999
1574	2015-03-25T19:37:12	31.8551	-144.5437	KM1502	109.20569499999999	0.496579696	0.024582857000000003	2.875460276																	2.875460276	1863.200463
1575	2015-03-25T19:40:12	31.8498	-144.5502	KM1502	108.84604270000001	0.498554379	0.024835904	2.9136376530000003																	2.9136376530000003	1864.0524079999998
1576	2015-03-25T19:43:12	31.8428	-144.5588	KM1502	108.4077064	0.49968647899999996	0.024981547000000003	2.925863605																	2.925863605	1865.178687
1577	2015-03-25T19:46:13	31.8359	-144.5675	KM1502	110.25486740000001	0.502677525	0.025369292	3.005226126																	3.005226126	1866.3042329999998
1578	2015-03-25T19:49:13	31.8305	-144.5741	KM1502	109.30339450000001	0.501392286	0.025202172999999998	2.967195977																	2.967195977	1867.1708030000002
1579	2015-03-25T19:52:13	31.8234	-144.5826	KM1502	109.4376936	0.503394141	0.025462642	2.9833785610000003																	2.9833785610000003	1868.2981710000001
1580	2015-03-25T19:55:13	31.8185	-144.5898	KM1502	110.3470027	0.503394141	0.025462642	3.011260219																	3.011260219	1869.1707010000002
1581	2015-03-25T19:58:13	31.8117	-144.5991	KM1502	110.1982287	0.502534015	0.025350627	3.0061740919999997																	3.0061740919999997	1870.3312469999998
1582	2015-03-25T20:01:14	31.8052	-144.6078	KM1502	109.1073565	0.501392286	0.025202172999999998	2.948619437																	2.948619437	1871.4270969999998
1583	2015-03-25T20:04:14	31.7988	-144.6164	KM1502	109.53772140000001	0.498836392	0.024872184	2.928954149																	2.928954149	1872.5085370000002
1584	2015-03-25T20:07:14	31.7935	-144.6233	KM1502	108.86951459999999	0.49799226	0.024763592999999997	2.8948003260000004																	2.8948003260000004	1873.388452
1585	2015-03-25T20:10:14	31.7867	-144.6325	KM1502	106.59273950000001	0.49940244100000003	0.024945006000000002	2.851159856																	2.851159856	1874.5420219999999
1586	2015-03-25T20:13:14	31.7802	-144.6412	KM1502	106.37170790000002	0.498554379	0.024835904	2.825350505																	2.825350505	1875.6380390000002
1587	2015-03-25T20:16:15	31.7752	-144.6481	KM1502	106.22004890000001	0.49940244100000003	0.024945006000000002	2.834380392																	2.834380392	1876.4960199999998
1588	2015-03-25T20:19:15	31.7683	-144.6572	KM1502	108.4080858	0.503394141	0.025462642	2.9768986060000002																	2.9768986060000002	1877.649975
1589	2015-03-25T20:22:15	31.7612	-144.6661	KM1502	110.58048459999999	0.505112433	0.02568748	3.0594381360000003																	3.0594381360000003	1878.805039
1590	2015-03-25T20:25:15	31.756	-144.6724	KM1502	111.4689675	0.511188095	0.026492334	3.19127128																	3.19127128	1879.636082
1591	2015-03-25T20:28:15	31.7488	-144.6811	KM1502	111.47268229999999	0.5141125529999999	0.026885077	3.2367385719999997																	3.2367385719999997	1880.7852309999998
1592	2015-03-25T20:31:16	31.7418	-144.6896	KM1502	111.9526169	0.5161698379999999	0.027163563999999998	3.286206108																	3.286206108	1881.905333
1593	2015-03-25T20:34:16	31.7362	-144.6962	KM1502	113.127058	0.518234916	0.027444844	3.346690011																	3.346690011	1882.787943
1594	2015-03-25T20:37:16	31.7289	-144.7046	KM1502	113.30246509999998	0.5185313420000001	0.027485338999999998	3.3521502260000005																	3.3521502260000005	1883.924965
1595	2015-03-25T20:40:16	31.7217	-144.7131	KM1502	114.51590959999999	0.5185313420000001	0.027485338999999998	3.3963021230000003																	3.3963021230000003	1885.060791
1596	2015-03-25T20:43:16	31.7167	-144.7192	KM1502	115.21453400000001	0.52180516	0.027935313	3.451559752																	3.451559752	1885.8629260000002
1597	2015-03-25T20:46:17	31.7096	-144.7279	KM1502	116.23824669999999	0.51764418	0.027364142999999997	3.42496317																	3.42496317	1887.0045910000001
1598	2015-03-25T20:49:17	31.7026	-144.7366	KM1502	115.4461617	0.517791688	0.027384294	3.399685222																	3.399685222	1888.138623
1599	2015-03-25T20:52:17	31.695999999999998	-144.7451	KM1502	115.6024428	0.516611316	0.027223546	3.4014280880000003																	3.4014280880000003	1889.2285140000001
1600	2015-03-25T20:55:17	31.691	-144.752	KM1502	116.38317409999999	0.518234916	0.027444844	3.4270304910000005																	3.4270304910000005	1890.0869469999998
1601	2015-03-25T20:58:17	31.6845	-144.7608	KM1502	116.79296029999999	0.516463923	0.02720352	3.4269853830000003																	3.4269853830000003	1891.1907390000001
1602	2015-03-25T21:01:18	31.6796	-144.7674	KM1502	116.83086999999999	0.51764418	0.027364142999999997	3.4244359139999996																	3.4244359139999996	1892.0204390000001
1603	2015-03-25T21:04:18	31.673000000000002	-144.7762	KM1502	116.1003838	0.51499376	0.027004154	3.359155763																	3.359155763	1893.1316370000002
1604	2015-03-25T21:10:18	31.6626	-144.7906	KM1502	113.0844183	0.509731687	0.026298002999999997	3.1993573439999996																	3.1993573439999996	1894.920929
1605	2015-03-25T21:13:18	31.6575	-144.7977	KM1502	111.61854440000002	0.509586248	0.026278668999999998	3.1521357000000005																	3.1521357000000005	1895.8011940000001
1606	2015-03-25T21:16:19	31.651	-144.8067	KM1502	111.591402	0.507993358	0.026067238	3.132011113																	3.132011113	1896.9195960000002
1607	2015-03-25T21:19:19	31.6442	-144.8155	KM1502	112.4428004	0.509150624	0.026220761000000002	3.175019321																	3.175019321	1898.045829
1608	2015-03-25T21:22:19	31.6392	-144.8221	KM1502	112.05021640000001	0.511188095	0.026492334	3.1875505810000004																	3.1875505810000004	1898.8830920000003
1609	2015-03-25T21:25:19	31.6322	-144.8308	KM1502	108.5526682	0.512066511	0.026609822	3.122744422																	3.122744422	1900.0175789999998
1610	2015-03-25T21:28:20	31.6251	-144.8396	KM1502	111.864632	0.51002326	0.026336762000000003	3.173682445																	3.173682445	1901.1666460000001
1611	2015-03-25T21:31:20	31.6198	-144.8462	KM1502	114.38435290000001	0.5077043489999999	0.026029028	3.2051236519999997																	3.2051236519999997	1902.026565
1612	2015-03-25T21:34:20	31.6128	-144.8552	KM1502	114.94393259999998	0.5077043489999999	0.026029028	3.221483109																	3.221483109	1903.1820129999999
1613	2015-03-25T21:37:20	31.6058	-144.864	KM1502	112.57470500000001	0.504825499	0.025649826	3.1043733560000004																	3.1043733560000004	1904.3235789999999
1614	2015-03-25T21:40:20	31.6004	-144.8707	KM1502	111.0237043	0.506553432	0.025876957000000003	3.099086658																	3.099086658	1905.1981289999999
1615	2015-03-25T21:43:21	31.5935	-144.8797	KM1502	109.99175079999999	0.50597497	0.025800895	3.0544073789999997																	3.0544073789999997	1906.3462309999998
1616	2015-03-25T21:46:21	31.5867	-144.8883	KM1502	108.6365139	0.505686772	0.025763	3.000709661																	3.000709661	1907.458872
1617	2015-03-25T21:49:21	31.5814	-144.8951	KM1502	108.9536318	0.5042509070000001	0.025574685	2.994511115																	2.994511115	1908.332877
1618	2015-03-25T21:52:21	31.5747	-144.9036	KM1502	109.2676874	0.5042509070000001	0.025574685	3.0038999360000003																	3.0038999360000003	1909.431073
1619	2015-03-25T21:55:21	31.568	-144.9124	KM1502	108.00053729999999	0.505112433	0.02568748	2.9801645289999996																	2.9801645289999996	1910.5503640000002
1620	2015-03-25T21:58:22	31.5614	-144.9209	KM1502	111.9683737	0.507993358	0.026067238	3.1280658939999997																	3.1280658939999997	1911.641116
1621	2015-03-25T22:01:22	31.5562	-144.9278	KM1502	106.5856387	0.5077043489999999	0.026029028	2.979518016																	2.979518016	1912.5148570000001
1622	2015-03-25T22:04:22	31.5495	-144.9369	KM1502	106.25914909999999	0.50597497	0.025800895	2.944260003																	2.944260003	1913.6556510000003
1623	2015-03-25T22:07:22	31.5426	-144.9461	KM1502	107.9437044	0.503964637	0.025537248	2.947850919																	2.947850919	1914.8182739999997
1624	2015-03-25T22:10:23	31.5373	-144.9531	KM1502	111.72671100000001	0.503964637	0.025537248	3.0493524689999996																	3.0493524689999996	1915.7065969999999
1625	2015-03-25T22:13:23	31.5308	-144.9621	KM1502	123.6518615	0.503964637	0.025537248	3.388758737																	3.388758737	1916.825839
1626	2015-03-25T22:16:23	31.5239	-144.9716	KM1502	131.5229257	0.505112433	0.02568748	3.626321045																	3.626321045	1918.0101140000002
1627	2015-03-25T22:19:23	31.5188	-144.9789	KM1502	131.8381328	0.502821034	0.025387957000000003	3.597936485																	3.597936485	1918.9057420000001
1628	2015-03-25T22:22:24	31.5122	-144.9884	KM1502	131.8771618	0.50539926	0.025725195	3.6246499639999996																	3.6246499639999996	1920.0687239999997
1629	2015-03-25T22:25:24	31.5056	-144.9976	KM1502	131.49523929999998	0.506841443	0.025914944	3.63910205																	3.63910205	1921.209825
1630	2015-03-25T22:28:24	31.5002	-145.0046	KM1502	126.71722679999999	0.50886113	0.026182277	3.544348962																	3.544348962	1922.105776
1631	2015-03-25T22:31:24	31.4929	-145.0134	KM1502	122.18177340000001	0.51002326	0.026336762000000003	3.463753913																	3.463753913	1923.2711160000001
1632	2015-03-25T22:34:25	31.4863	-145.0214	KM1502	120.75999309999999	0.512648552	0.026688043999999998	3.4424285310000005																	3.4424285310000005	1924.327738
1633	2015-03-25T22:37:25	31.4792	-145.0302	KM1502	122.747666	0.516463923	0.02720352	3.5597619610000004																	3.5597619610000004	1925.4777530000001
1634	2015-03-25T22:40:25	31.4738	-145.0371	KM1502	116.332895	0.512940615	0.026727295	3.315215934																	3.315215934	1926.366825
1635	2015-03-25T22:43:25	31.4671	-145.0452	KM1502	109.3103394	0.507993358	0.026067238	3.061427731																	3.061427731	1927.4381230000001
1636	2015-03-25T22:46:25	31.4598	-145.054	KM1502	107.1853831	0.506841443	0.025914944	2.9985731810000003																	2.9985731810000003	1928.603675
1637	2015-03-25T22:49:26	31.4522	-145.0628	KM1502	107.5310735	0.509150624	0.026220761000000002	3.04922841																	3.04922841	1929.7927969999998
1638	2015-03-25T22:52:26	31.4468	-145.0699	KM1502	107.1213443	0.507993358	0.026067238	3.0354420089999996																	3.0354420089999996	1930.6960960000001
1639	2015-03-25T22:55:26	31.4394	-145.0787	KM1502	110.0427423	0.50886113	0.026182277	3.098356354																	3.098356354	1931.8695649999997
1640	2015-03-25T22:58:26	31.4322	-145.0878	KM1502	113.58775020000002	0.507993358	0.026067238	3.169718178																	3.169718178	1933.0482920000002
1641	2015-03-25T23:01:26	31.4269	-145.0948	KM1502	111.06681909999999	0.513526834	0.026806079	3.210903603																	3.210903603	1933.9372019999998
1642	2015-03-25T23:04:26	31.4198	-145.1041	KM1502	109.79396979999999	0.514699324	0.026964367000000003	3.1826912189999996																	3.1826912189999996	1935.122564
1643	2015-03-25T23:07:27	31.4132	-145.1128	KM1502	110.24279879999999	0.516463923	0.02720352	3.22225094																	3.22225094	1936.228389
1644	2015-03-25T23:10:27	31.4078	-145.1199	KM1502	109.6282341	0.51558377	0.027083936	3.198491974																	3.198491974	1937.131896
1645	2015-03-25T23:13:27	31.4006	-145.1292	KM1502	109.7811676	0.51558377	0.027083936	3.213882605																	3.213882605	1938.3248429999999
1646	2015-03-25T23:16:27	31.3934	-145.1387	KM1502	110.4172678	0.5170541989999999	0.02728372	3.248345282																	3.248345282	1939.5319829999999
1647	2015-03-25T23:19:27	31.388	-145.1457	KM1502	111.7899118	0.51764418	0.027364142999999997	3.288552368																	3.288552368	1940.428524
1648	2015-03-25T23:22:28	31.3808	-145.155	KM1502	110.22883859999999	0.518828476	0.027525931	3.255374797																	3.255374797	1941.621609
1649	2015-03-25T23:25:28	31.3737	-145.1641	KM1502	109.940353	0.5161698379999999	0.027163563999999998	3.22392278																	3.22392278	1942.793193
1650	2015-03-25T23:28:28	31.3666	-145.1733	KM1502	110.5828091	0.5183831289999999	0.027465091	3.2739089010000004																	3.2739089010000004	1943.97186
1651	2015-03-25T23:31:28	31.3611	-145.1804	KM1502	110.37300619999999	0.5185313420000001	0.027485338999999998	3.269797207																	3.269797207	1944.8830600000001
1652	2015-03-25T23:34:29	31.3535	-145.1898	KM1502	114.6376281	0.518828476	0.027525931	3.39082561																	3.39082561	1946.11357
1653	2015-03-25T23:37:29	31.3464	-145.1983	KM1502	113.637542	0.519719198	0.027648091	3.3788986789999997																	3.3788986789999997	1947.243884
1654	2015-03-25T23:40:29	31.3391	-145.207	KM1502	114.7043543	0.5203152679999999	0.027729967	3.40324522																	3.40324522	1948.403406
1655	2015-03-25T23:43:29	31.3332	-145.214	KM1502	114.72419479999999	0.524502237	0.028309196000000002	3.4967778910000002																	3.4967778910000002	1949.338453
1656	2015-03-25T23:46:29	31.3252	-145.2234	KM1502	115.69212560000001	0.528426477	0.028858979	3.591881695																	3.591881695	1950.6001800000001
1657	2015-03-25T23:49:29	31.318	-145.2316	KM1502	115.32347240000001	0.527517627	0.028731154	3.5812715760000002																	3.5812715760000002	1951.718401
1658	2015-03-25T23:52:30	31.3125	-145.2388	KM1502	115.25547379999999	0.526312593	0.028561975	3.540621386																	3.540621386	1952.636927
1659	2015-03-25T23:55:30	31.3054	-145.2481	KM1502	114.73000800000001	0.5173498670000001	0.027323937000000003	3.3753308260000003																	3.3753308260000003	1953.823091
1660	2015-03-26T00:00:02	31.2948	-145.2626	KM1502	114.6171297	0.511480693	0.026531443	3.28523384																	3.28523384	1955.638151
1661	2015-03-26T00:03:02	31.2895	-145.2698	KM1502	117.96046969999999	0.5141125529999999	0.026885077	3.4024058960000003																	3.4024058960000003	1956.542116
1662	2015-03-26T00:06:02	31.2824	-145.2795	KM1502	122.1199946	0.518234916	0.027444844	3.594204364																	3.594204364	1957.7570829999997
1663	2015-03-26T00:09:02	31.2752	-145.289	KM1502	116.80975349999999	0.5221037270000001	0.027976549	3.501270963																	3.501270963	1958.965072
1664	2015-03-26T00:12:02	31.2694	-145.296	KM1502	114.25002520000001	0.51764418	0.027364142999999997	3.3758697310000003																	3.3758697310000003	1959.892657
1665	2015-03-26T00:15:03	31.2623	-145.3048	KM1502	120.54445849999999	0.52061437	0.027771051	3.593502328																	3.593502328	1961.0440760000001
1666	2015-03-26T00:18:03	31.2552	-145.3139	KM1502	120.77842279999999	0.519719198	0.027648091	3.6055643460000004																	3.6055643460000004	1962.2164649999997
1667	2015-03-26T00:21:03	31.2483	-145.3228	KM1502	119.72405790000002	0.5221037270000001	0.027976549	3.603326688																	3.603326688	1963.3598399999998
1668	2015-03-26T00:24:03	31.2429	-145.33	KM1502	117.92491480000001	0.5203152679999999	0.027729967	3.524710475																	3.524710475	1964.271364
1669	2015-03-26T00:27:04	31.2356	-145.3393	KM1502	113.8499627	0.519719198	0.027648091	3.370277101																	3.370277101	1965.4729579999998
1670	2015-03-26T00:30:04	31.2301	-145.3463	KM1502	112.38753390000001	0.520016877	0.02768898	3.33758935																	3.33758935	1966.377822
1671	2015-03-26T00:33:04	31.2225	-145.3559	KM1502	115.99136499999999	0.519719198	0.027648091	3.450003755																	3.450003755	1967.623138
1672	2015-03-26T00:36:04	31.2156	-145.3648	KM1502	111.9666108	0.519719198	0.027648091	3.325867381																	3.325867381	1968.76673
1673	2015-03-26T00:39:04	31.2101	-145.372	KM1502	111.57148070000001	0.5227028020000001	0.028059305	3.34572759																	3.34572759	1969.6858100000002
1674	2015-03-26T00:42:05	31.203000000000003	-145.3812	KM1502	111.03936340000001	0.52180516	0.027935313	3.322521788																	3.322521788	1970.8656039999998
1675	2015-03-26T00:45:05	31.1962	-145.39	KM1502	111.38914380000001	0.520913721	0.027812195	3.3249950580000003																	3.3249950580000003	1971.9947969999998
1676	2015-03-26T00:48:05	31.1889	-145.3994	KM1502	110.6395625	0.5221037270000001	0.027976549	3.312169431																	3.312169431	1973.2037469999998
1677	2015-03-26T00:51:05	31.1817	-145.4088	KM1502	109.32327340000002	0.522403006	0.028017882999999997	3.283169467																	3.283169467	1974.405293
1678	2015-03-26T00:54:05	31.1762	-145.4162	KM1502	109.19077320000001	0.525706284	0.028477316000000003	3.317104144																	3.317104144	1975.3388510000002
1679	2015-03-26T00:57:06	31.1687	-145.42600000000002	KM1502	112.2392007	0.5235993529999999	0.028183806000000002	3.374069908																	3.374069908	1976.591148
1680	2015-03-26T01:00:06	31.163	-145.4334	KM1502	114.42017630000001	0.52180516	0.027935313	3.4322017710000003																	3.4322017710000003	1977.539528
1681	2015-03-26T01:03:06	31.1556	-145.4427	KM1502	117.62908859999999	0.526009095	0.028519597	3.58238002																	3.58238002	1978.7492260000001
1682	2015-03-26T01:06:06	31.1481	-145.4521	KM1502	123.58262079999999	0.525102825	0.028393056	3.76193619																	3.76193619	1979.9735329999999
1683	2015-03-26T01:09:06	31.1421	-145.4595	KM1502	127.17660520000001	0.524200625	0.028267302999999997	3.87065627																	3.87065627	1980.944684
1684	2015-03-26T01:12:07	31.1344	-145.4693	KM1502	126.62623789999999	0.521210159	0.027853137000000004	3.814388795																	3.814388795	1982.2121809999999
1685	2015-03-26T01:15:07	31.1268	-145.4788	KM1502	127.0525517	0.524502237	0.028309196000000002	3.87592154																	3.87592154	1983.451196
1686	2015-03-26T01:18:07	31.1211	-145.4862	KM1502	123.6906567	0.524802173	0.028351076	3.775154063																	3.775154063	1984.399807
1687	2015-03-26T01:21:07	31.1136	-145.4959	KM1502	116.32439070000001	0.522403006	0.028017882999999997	3.50905894																	3.50905894	1985.6454199999998
1688	2015-03-26T01:24:07	31.1078	-145.5036	KM1502	110.64052240000002	0.52180516	0.027935313	3.314310692																	3.314310692	1986.6228649999998
1689	2015-03-26T01:27:08	31.1	-145.5134	KM1502	106.8846627	0.521210159	0.027853137000000004	3.240076082																	3.240076082	1987.8981629999998
1690	2015-03-26T01:30:08	31.0925	-145.523	KM1502	105.38666529999999	0.52061437	0.027771051	3.198678123																	3.198678123	1989.1368699999998
1691	2015-03-26T01:33:08	31.0855	-145.532	KM1502	104.7023663	0.526009095	0.028519597	3.2561767689999996																	3.2561767689999996	1990.2958649999998
1692	2015-03-26T01:36:08	31.0783	-145.5412	KM1502	102.3891577	0.523899631	0.028225505	3.1706054760000004																	3.1706054760000004	1991.4839949999998
1693	2015-03-26T01:39:08	31.0726	-145.5487	KM1502	103.3874917	0.525706284	0.028477316000000003	3.220859501																	3.220859501	1992.439984
1694	2015-03-26T01:42:09	31.0655	-145.558	KM1502	104.7254269	0.52329979	0.028142207000000002	3.212539364																	3.212539364	1993.627823
1695	2015-03-26T01:45:09	31.058000000000003	-145.5676	KM1502	104.3143897	0.522403006	0.028017882999999997	3.1737760839999996																	3.1737760839999996	1994.866775
1696	2015-03-26T01:48:09	31.0507	-145.5768	KM1502	105.4819447	0.5227028020000001	0.028059305	3.190580013																	3.190580013	1996.062629
1697	2015-03-26T01:51:09	31.045	-145.5841	KM1502	106.76019860000001	0.52300094	0.028100707000000003	3.232009185																	3.232009185	1997.0045899999998
1698	2015-03-26T01:54:09	31.0378	-145.5933	KM1502	107.9905152	0.521210159	0.027853137000000004	3.244167933																	3.244167933	1998.192996
1699	2015-03-26T01:57:10	31.0306	-145.6027	KM1502	108.7473561	0.5203152679999999	0.027729967	3.258634882																	3.258634882	1999.3956050000002
1700	2015-03-26T02:00:10	31.0237	-145.6117	KM1502	108.07742320000001	0.520016877	0.02768898	3.230951498																	3.230951498	2000.5475609999999
1701	2015-03-26T02:03:10	31.018	-145.6191	KM1502	107.5576456	0.51764418	0.027364142999999997	3.1961850960000002																	3.1961850960000002	2001.496741
1702	2015-03-26T02:06:10	31.0105	-145.6289	KM1502	107.64719369999999	0.52180516	0.027935313	3.239061025																	3.239061025	2002.750198
1703	2015-03-26T02:09:11	31.0034	-145.6383	KM1502	105.94003640000001	0.52180516	0.027935313	3.195741579																	3.195741579	2003.9456100000002
1704	2015-03-26T02:12:11	30.9961	-145.6478	KM1502	106.15999440000002	0.5235993529999999	0.028183806000000002	3.223316439																	3.223316439	2005.162995
1705	2015-03-26T02:15:11	30.9901	-145.6554	KM1502	106.1963472	0.525102825	0.028393056	3.234889401																	3.234889401	2006.1489179999999
1706	2015-03-26T02:18:11	30.9827	-145.6648	KM1502	106.8102119	0.52329979	0.028142207000000002	3.2405016960000004																	3.2405016960000004	2007.3668089999999
1707	2015-03-26T02:21:11	30.9752	-145.674	KM1502	106.81269270000001	0.524502237	0.028309196000000002	3.2504374339999997																	3.2504374339999997	2008.578405
1708	2015-03-26T02:24:12	30.9692	-145.6812	KM1502	106.070601	0.523899631	0.028225505	3.223336818																	3.223336818	2009.5367079999999
1709	2015-03-26T02:27:12	30.9618	-145.6905	KM1502	106.23188619999999	0.525404195	0.028435135	3.226881702																	3.226881702	2010.74773
1710	2015-03-26T02:30:12	30.9547	-145.6994	KM1502	105.7462398	0.524200625	0.028267302999999997	3.224647072																	3.224647072	2011.9080969999998
1711	2015-03-26T02:33:12	30.9469	-145.709	KM1502	106.732001	0.5293366970000001	0.028987467000000003	3.313934507																	3.313934507	2013.170568
1712	2015-03-26T02:36:13	30.9393	-145.7186	KM1502	106.07395079999999	0.528124468	0.028816351	3.261481225																	3.261481225	2014.417886
1713	2015-03-26T02:39:13	30.9321	-145.7274	KM1502	104.8471579	0.527517627	0.028731154	3.226488998																	3.226488998	2015.579082
1714	2015-03-26T02:42:13	30.9256	-145.7364	KM1502	110.85947859999999	0.526312593	0.028561975	3.418846493																	3.418846493	2016.702516
1715	2015-03-26T02:45:13	30.9203	-145.7437	KM1502	105.71185279999999	0.528729161	0.028901706	3.29982893																	3.29982893	2017.615773
1716	2015-03-26T02:48:13	30.9131	-145.7533	KM1502	108.1799547	0.527517627	0.028731154	3.360452011																	3.360452011	2018.83352
1717	2015-03-26T02:51:14	30.905	-145.7632	KM1502	109.17391609999999	0.52180516	0.027935313	3.307133798																	3.307133798	2020.140056
1718	2015-03-26T02:54:14	30.8992	-145.7703	KM1502	108.0334631	0.524502237	0.028309196000000002	3.292250468																	3.292250468	2021.076404
1719	2015-03-26T02:57:14	30.8917	-145.7796	KM1502	105.51202520000001	0.525102825	0.028393056	3.224156305																	3.224156305	2022.2954989999998
1720	2015-03-26T03:00:14	30.8844	-145.7887	KM1502	103.8597776	0.524802173	0.028351076	3.1739310869999997																	3.1739310869999997	2023.48548
1721	2015-03-26T03:03:15	30.8773	-145.7982	KM1502	103.20714570000001	0.52329979	0.028142207000000002	3.130130349																	3.130130349	2024.688969
1722	2015-03-26T03:06:15	30.8717	-145.8058	KM1502	101.80481230000001	0.5203152679999999	0.027729967	3.0307154689999996																	3.0307154689999996	2025.6459710000001
1723	2015-03-26T03:09:15	30.8645	-145.8151	KM1502	102.06480520000001	0.51764418	0.027364142999999997	3.009731359																	3.009731359	2026.842632
1724	2015-03-26T03:12:15	30.8572	-145.825	KM1502	101.9600082	0.513526834	0.026806079	2.950006596																	2.950006596	2028.089738
1725	2015-03-26T03:15:15	30.8517	-145.8325	KM1502	102.5268862	0.509150624	0.026220761000000002	2.90752243																	2.90752243	2029.032357
1726	2015-03-26T03:18:15	30.8443	-145.8413	KM1502	103.2575167	0.51002326	0.026336762000000003	2.944524649																	2.944524649	2030.2095800000002
1727	2015-03-26T03:21:16	30.8368	-145.8502	KM1502	102.1699071	0.51002326	0.026336762000000003	2.905169763																	2.905169763	2031.401468
1728	2015-03-26T03:24:16	30.8298	-145.859	KM1502	99.94761734	0.5170541989999999	0.02728372	2.943336223																	2.943336223	2032.5480690000002
1729	2015-03-26T03:27:16	30.8241	-145.866	KM1502	101.39310649999999	0.51764418	0.027364142999999997	3.000585395																	3.000585395	2033.470206
1730	2015-03-26T03:30:16	30.8167	-145.8752	KM1502	102.520511	0.517939196	0.027404445	3.0265554530000003																	3.0265554530000003	2034.6752199999999
1731	2015-03-26T03:33:16	30.81	-145.8837	KM1502	102.58352590000001	0.5173498670000001	0.027323937000000003	3.023912909																	3.023912909	2035.7782260000001
1732	2015-03-26T03:36:16	30.8025	-145.8929	KM1502	103.6547973	0.523899631	0.028225505	3.139984465																	3.139984465	2036.9909710000002
1733	2015-03-26T03:39:17	30.7969	-145.9004	KM1502	102.8979032	0.528729161	0.028901706	3.191994906																	3.191994906	2037.9411670000002
1734	2015-03-26T03:42:17	30.7898	-145.9098	KM1502	103.8770981	0.5360665139999999	0.02994786	3.344826793																	3.344826793	2039.138082
1735	2015-03-26T03:45:17	30.7828	-145.9188	KM1502	105.7697602	0.531160406	0.029245832000000003	3.309481626																	3.309481626	2040.2990929999999
1736	2015-03-26T03:48:17	30.7757	-145.9284	KM1502	106.8020429	0.520913721	0.027812195	3.186916693																	3.186916693	2041.510538
1737	2015-03-26T03:51:18	30.7703	-145.9355	KM1502	107.1949057	0.5194222270000001	0.027607299999999998	3.179971314																	3.179971314	2042.417441
1738	2015-03-26T03:54:18	30.7625	-145.945	KM1502	105.22460790000001	0.5152889	0.027044036	3.067953068																	3.067953068	2043.674261
1739	2015-03-26T03:57:18	30.7553	-145.9539	KM1502	104.3576997	0.514405589	0.026924675	3.039035627																	3.039035627	2044.843525
1740	2015-03-26T04:00:18	30.748	-145.9632	KM1502	102.91451579999999	0.51499376	0.027004154	3.001163275																	3.001163275	2046.0484649999999
1741	2015-03-26T04:03:18	30.7422	-145.9704	KM1502	102.3868246	0.514699324	0.026964367000000003	2.990582027																	2.990582027	2046.992575
1742	2015-03-26T04:06:19	30.7349	-145.9797	KM1502	101.93160350000001	0.51764418	0.027364142999999997	3.014413973																	3.014413973	2048.1976050000003
1743	2015-03-26T04:09:19	30.7275	-145.9892	KM1502	104.18224620000001	0.516758709	0.027243572	3.0805545530000003																	3.0805545530000003	2049.424332
1744	2015-03-26T04:12:19	30.7218	-145.9966	KM1502	106.15447820000001	0.5161698379999999	0.027163563999999998	3.0947898439999997																	3.0947898439999997	2050.375138
1745	2015-03-26T04:15:19	30.7143	-146.0059	KM1502	105.71524380000001	0.521507305	0.027894176	3.1769318460000004																	3.1769318460000004	2051.59543
1746	2015-03-26T04:18:20	30.7069	-146.0151	KM1502	101.72062170000001	0.527517627	0.028731154	3.161552064																	3.161552064	2052.801177
1747	2015-03-26T04:21:20	30.7013	-146.02200000000002	KM1502	101.5657521	0.5296415529999999	0.029030501	3.179401665																	3.179401665	2053.709331
1748	2015-03-26T04:24:20	30.6941	-146.0317	KM1502	102.2633777	0.528729161	0.028901706	3.207612754																	3.207612754	2054.935884
1749	2015-03-26T04:30:20	30.6813	-146.0483	KM1502	108.8458693	0.5299471379999999	0.029073638	3.409879606																	3.409879606	2057.0702309999997
1750	2015-03-26T04:33:20	30.6741	-146.0578	KM1502	107.3104077	0.528124468	0.028816351	3.326084984																	3.326084984	2058.282498
1751	2015-03-26T04:36:21	30.6666	-146.0673	KM1502	108.82598859999999	0.528729161	0.028901706	3.368045856																	3.368045856	2059.51715
1752	2015-03-26T04:39:21	30.6595	-146.0766	KM1502	112.78774270000001	0.526009095	0.028519597	3.460405582																	3.460405582	2060.7078
1753	2015-03-26T04:42:21	30.6538	-146.0839	KM1502	117.527396	0.526312593	0.028561975	3.619049225																	3.619049225	2061.651866
1754	2015-03-26T04:45:21	30.6464	-146.0934	KM1502	113.99733300000001	0.5170541989999999	0.02728372	3.3516542080000002																	3.3516542080000002	2062.879159
1755	2015-03-26T04:48:22	30.6392	-146.1027	KM1502	112.71010359999998	0.5161698379999999	0.027163563999999998	3.296253052																	3.296253052	2064.077366
1756	2015-03-26T04:51:22	30.6337	-146.11	KM1502	112.3125084	0.51558377	0.027083936	3.276370379																	3.276370379	2065.006725
1757	2015-03-26T04:54:22	30.6264	-146.1196	KM1502	111.6568077	0.513233375	0.02676664	3.232546942																	3.232546942	2066.2338760000002
1758	2015-03-26T04:57:22	30.6192	-146.1291	KM1502	110.7647588	0.515876455	0.027123702000000003	3.2442053989999997																	3.2442053989999997	2067.446531
1759	2015-03-26T05:00:22	30.6137	-146.1365	KM1502	110.2021544	0.5203152679999999	0.027729967	3.287032304																	3.287032304	2068.383227
1760	2015-03-26T05:03:23	30.6064	-146.1465	KM1502	110.49267069999999	0.52180516	0.027935313	3.311864927																	3.311864927	2069.639495
1761	2015-03-26T05:06:23	30.5991	-146.1558	KM1502	111.1047889	0.526009095	0.028519597	3.413518391																	3.413518391	2070.845449
1762	2015-03-26T05:09:23	30.5936	-146.1629	KM1502	112.34279120000001	0.531771306	0.02933254	3.524752148																	3.524752148	2071.760693
1763	2015-03-26T05:12:23	30.5862	-146.172	KM1502	112.56919209999998	0.53421912	0.029682313999999998	3.575122243																	3.575122243	2072.960259
1764	2015-03-26T05:15:24	30.5787	-146.1812	KM1502	113.90450449999999	0.531771306	0.02933254	3.589302146																	3.589302146	2074.174486
1765	2015-03-26T05:18:24	30.5711	-146.1904	KM1502	114.7286707	0.531771306	0.02933254	3.612978281																	3.612978281	2075.396443
1766	2015-03-26T05:21:24	30.5651	-146.1976	KM1502	113.8439659	0.530249501	0.029116543999999998	3.544106914																	3.544106914	2076.3568219999997
1767	2015-03-26T05:24:24	30.5577	-146.2066	KM1502	112.105364	0.5296415529999999	0.029030501	3.497384007																	3.497384007	2077.549625
1768	2015-03-26T05:27:24	30.5506	-146.2156	KM1502	111.35367020000001	0.528729161	0.028901706	3.467406692																	3.467406692	2078.719661
1769	2015-03-26T05:30:25	30.5433	-146.2252	KM1502	109.764554	0.527820686	0.028773702	3.41940162																	3.41940162	2079.947403
1770	2015-03-26T05:33:25	30.5377	-146.2326	KM1502	110.0369717	0.526612775	0.028604119	3.410040817																	3.410040817	2080.89183
1771	2015-03-26T05:36:25	30.5302	-146.2421	KM1502	108.5249567	0.520913721	0.027812195	3.300367283																	3.300367283	2082.127426
1772	2015-03-26T05:39:25	30.5226	-146.2515	KM1502	108.54659740000001	0.520913721	0.027812195	3.261872912																	3.261872912	2083.363614
1773	2015-03-26T05:42:26	30.5156	-146.2602	KM1502	107.9776922	0.516758709	0.027243572	3.193582386																	3.193582386	2084.505201
1774	2015-03-26T05:45:26	30.5084	-146.2691	KM1502	107.65803149999999	0.5185313420000001	0.027485338999999998	3.218017562																	3.218017562	2085.67605
1775	2015-03-26T05:48:26	30.5012	-146.278	KM1502	106.66621570000001	0.52180516	0.027935313	3.24046307																	3.24046307	2086.846946
1776	2015-03-26T05:51:26	30.4953	-146.2852	KM1502	106.80306350000001	0.52180516	0.027935313	3.2508627060000004																	3.2508627060000004	2087.7999760000002
1777	2015-03-26T05:54:26	30.4878	-146.2944	KM1502	107.85349009999999	0.522403006	0.028017882999999997	3.276118991																	3.276118991	2089.014803
1778	2015-03-26T05:57:26	30.4804	-146.3037	KM1502	108.27072849999999	0.5227028020000001	0.028059305	3.281032578																	3.281032578	2090.229086
1779	2015-03-26T06:00:27	30.4732	-146.3126	KM1502	107.29702590000001	0.521210159	0.027853137000000004	3.221571548																	3.221571548	2091.40016
1780	2015-03-26T06:03:27	30.4674	-146.32	KM1502	109.4361085	0.518234916	0.027444844	3.250531247																	3.250531247	2092.3598079999997
1781	2015-03-26T06:06:27	30.4601	-146.3293	KM1502	111.1481881	0.5152889	0.027044036	3.238048427																	3.238048427	2093.566705
1782	2015-03-26T06:09:27	30.4527	-146.3387	KM1502	110.95352140000001	0.516758709	0.027243572	3.257844719																	3.257844719	2094.788243
1783	2015-03-26T06:12:28	30.4469	-146.3459	KM1502	106.83672560000001	0.524200625	0.028267302999999997	3.252257875																	3.252257875	2095.7338879999998
1784	2015-03-26T06:15:28	30.4395	-146.3552	KM1502	105.86681670000002	0.52721529	0.028688707999999997	3.280717098																	3.280717098	2096.948446
1785	2015-03-26T06:18:28	30.4318	-146.3645	KM1502	107.28899340000001	0.5227028020000001	0.028059305	3.2652745339999996																	3.2652745339999996	2098.185948
1786	2015-03-26T06:21:28	30.4241	-146.3736	KM1502	106.55558229999998	0.52721529	0.028688707999999997	3.307305532																	3.307305532	2099.409725
1787	2015-03-26T06:24:28	30.4171	-146.382	KM1502	105.27815929999998	0.532685526	0.029462994	3.320047929																	3.320047929	2100.5310449999997
1788	2015-03-26T06:27:29	30.41	-146.3903	KM1502	104.83761690000001	0.530552412	0.029159537000000003	3.282446012																	3.282446012	2101.653335
1789	2015-03-26T06:30:29	30.4028	-146.3991	KM1502	104.31531609999999	0.5296415529999999	0.029030501	3.2639725410000002																	3.2639725410000002	2102.817876
1790	2015-03-26T06:33:29	30.3971	-146.4061	KM1502	104.3347161	0.526913674	0.028646362999999998	3.22828201																	3.22828201	2103.742161
1791	2015-03-26T06:36:29	30.3902	-146.4153	KM1502	103.8054877	0.527517627	0.028731154	3.2169021939999998																	3.2169021939999998	2104.912761
1792	2015-03-26T06:39:29	30.3831	-146.4249	KM1502	104.69606929999999	0.524502237	0.028309196000000002	3.198647683																	3.198647683	2106.1270329999998
1793	2015-03-26T06:42:30	30.375999999999998	-146.4343	KM1502	104.02687420000001	0.52329979	0.028142207000000002	3.164352267																	3.164352267	2107.326839
1794	2015-03-26T06:45:30	30.3702	-146.4416	KM1502	104.97342379999999	0.52721529	0.028688707999999997	3.228241777																	3.228241777	2108.279923
1795	2015-03-26T06:48:30	30.3631	-146.4506	KM1502	117.3735949	0.524200625	0.028267302999999997	3.556592169																	3.556592169	2109.451186
1796	2015-03-26T06:51:30	30.355999999999998	-146.4596	KM1502	110.6796328	0.51764418	0.027364142999999997	3.2652853439999996																	3.2652853439999996	2110.622495
1797	2015-03-26T06:54:30	30.3489	-146.4686	KM1502	107.7749148	0.518828476	0.027525931	3.1865883960000003																	3.1865883960000003	2111.79385
1798	2015-03-26T06:57:31	30.3412	-146.4781	KM1502	105.31684890000001	0.5235993529999999	0.028183806000000002	3.206335672																	3.206335672	2113.045883
1799	2015-03-26T07:00:31	30.3345	-146.4866	KM1502	107.0092531	0.524200625	0.028267302999999997	3.249993248																	3.249993248	2114.151836
1800	2015-03-26T07:03:31	30.3286	-146.4939	KM1502	106.82297439999999	0.521210159	0.027853137000000004	3.218872012																	3.218872012	2115.112713
1801	2015-03-26T07:06:31	30.3213	-146.5036	KM1502	105.0947743	0.5203152679999999	0.027729967	3.1580515239999998																	3.1580515239999998	2116.349255
1802	2015-03-26T07:09:32	30.3145	-146.5126	KM1502	105.48456110000001	0.5227028020000001	0.028059305	3.205668148																	3.205668148	2117.498571
1803	2015-03-26T07:12:32	30.309	-146.5199	KM1502	104.38747729999999	0.52180516	0.027935313	3.162810275																	3.162810275	2118.4296879999997
1804	2015-03-26T07:15:32	30.3017	-146.5297	KM1502	104.2433653	0.52300094	0.028100707000000003	3.170428818																	3.170428818	2119.6736300000002
1805	2015-03-26T07:18:32	30.2944	-146.5393	KM1502	103.947551	0.526312593	0.028561975	3.2067869439999996																	3.2067869439999996	2120.903135
1806	2015-03-26T07:21:33	30.2873	-146.5485	KM1502	104.5689047	0.526913674	0.028646362999999998	3.2371516369999997																	3.2371516369999997	2122.089155
1807	2015-03-26T07:24:33	30.2816	-146.5558	KM1502	104.8020543	0.528729161	0.028901706	3.27127583																	3.27127583	2123.035205
1808	2015-03-26T07:27:33	30.2745	-146.5648	KM1502	105.03411470000002	0.5296415529999999	0.029030501	3.276624688																	3.276624688	2124.207045
1809	2015-03-26T07:30:33	30.2675	-146.5737	KM1502	105.10805259999998	0.532991669	0.029506683	3.319722288																	3.319722288	2125.3643260000003
1810	2015-03-26T07:33:34	30.2603	-146.5826	KM1502	104.78245150000001	0.533298543	0.029550477999999998	3.3083342339999997																	3.3083342339999997	2126.5367579999997
1811	2015-03-26T07:36:34	30.2548	-146.5899	KM1502	106.1269283	0.533912359	0.029638296	3.370292903																	3.370292903	2127.468167
1812	2015-03-26T07:39:34	30.2472	-146.5998	KM1502	105.9294412	0.532075425	0.029375926	3.3305928660000004																	3.3305928660000004	2128.7417379999997
1813	2015-03-26T07:42:34	30.24	-146.6091	KM1502	106.6179531	0.529032567	0.028944535	3.325887429																	3.325887429	2129.942664
1814	2015-03-26T07:45:34	30.2344	-146.6162	KM1502	106.17405049999999	0.525706284	0.028477316000000003	3.2558407369999998																	3.2558407369999998	2130.8672420000003
1815	2015-03-26T07:48:34	30.2271	-146.6256	KM1502	105.798997	0.524802173	0.028351076	3.23536687																	3.23536687	2132.082849
1816	2015-03-26T07:51:35	30.2201	-146.6347	KM1502	105.4029503	0.5296415529999999	0.029030501	3.272368722																	3.272368722	2133.2547329999998
1817	2015-03-26T07:54:35	30.2129	-146.6442	KM1502	105.58157369999999	0.527517627	0.028731154	3.259433687																	3.259433687	2134.4702399999996
1818	2015-03-26T07:57:35	30.2075	-146.6512	KM1502	103.19309	0.525706284	0.028477316000000003	3.165602322																	3.165602322	2135.3728969999997
1819	2015-03-26T08:00:35	30.2003	-146.6607	KM1502	103.32849809999999	0.527517627	0.028731154	3.18578257																	3.18578257	2136.5884920000003
1820	2015-03-26T08:03:36	30.1931	-146.6703	KM1502	102.38745250000001	0.523150365	0.028121457000000002	3.088865099																	3.088865099	2137.811388
1821	2015-03-26T08:10:04	30.1809	-146.6861	KM1502	102.4325556	0.5183831289999999	0.027465091	3.036346509																	3.036346509	2139.849929
1822	2015-03-26T08:13:04	30.1751	-146.6934	KM1502	101.11813459999999	0.5173498670000001	0.027323937000000003	2.977269437																	2.977269437	2140.80404
1823	2015-03-26T08:16:05	30.1679	-146.7023	KM1502	100.0610446	0.5173498670000001	0.027323937000000003	2.947463631																	2.947463631	2141.977059
1824	2015-03-26T08:19:05	30.1601	-146.7113	KM1502	99.11198458	0.51764418	0.027364142999999997	2.932843896																	2.932843896	2143.203513
1825	2015-03-26T08:22:05	30.153000000000002	-146.7193	KM1502	98.51635998	0.5170541989999999	0.02728372	2.9014780410000003																	2.9014780410000003	2144.306948
1826	2015-03-26T08:25:05	30.1473	-146.7263	KM1502	99.01683484	0.515876455	0.027123702000000003	2.8918087760000004																	2.8918087760000004	2145.232478
1827	2015-03-26T08:28:05	30.14	-146.7354	KM1502	99.05873569	0.512648552	0.026688043999999998	2.8494856489999996																	2.8494856489999996	2146.427349
1828	2015-03-26T08:31:06	30.1326	-146.7443	KM1502	98.57383701	0.510314476	0.026375565	2.788520052																	2.788520052	2147.615912
1829	2015-03-26T08:34:06	30.127	-146.7512	KM1502	99.01190056	0.507993358	0.026067238	2.78392689																	2.78392689	2148.526905
1830	2015-03-26T08:37:06	30.1195	-146.7605	KM1502	98.21359031	0.507993358	0.026067238	2.756264297																	2.756264297	2149.751171
1831	2015-03-26T08:40:06	30.1129	-146.7689	KM1502	98.78227106	0.508283058	0.026105539	2.782952362																	2.782952362	2150.843871
1832	2015-03-26T08:43:06	30.1058	-146.7782	KM1502	98.59105129	0.505686772	0.025763	2.756750334																	2.756750334	2152.038312
1833	2015-03-26T08:46:07	30.1005	-146.785	KM1502	99.29278136	0.507416027	0.025990909	2.785903102																	2.785903102	2152.919742
1834	2015-03-26T08:49:07	30.0935	-146.7942	KM1502	97.78682036	0.507416027	0.025990909	2.742725169																	2.742725169	2154.0996809999997
1835	2015-03-26T08:52:07	30.0863	-146.8035	KM1502	98.26176432	0.510896194	0.026453317999999997	2.8016148860000003																	2.8016148860000003	2155.301648
1836	2015-03-26T08:55:07	30.0809	-146.8107	KM1502	97.95609448	0.512940615	0.026727295	2.8099924589999996																	2.8099924589999996	2156.219419
1837	2015-03-26T08:58:07	30.0742	-146.8192	KM1502	98.8929838	0.510314476	0.026375565	2.811058925																	2.811058925	2157.32697
1838	2015-03-26T09:01:07	30.0671	-146.8284	KM1502	100.9220828	0.514699324	0.026964367000000003	2.923840507																	2.923840507	2158.514466
1839	2015-03-26T09:04:08	30.0605	-146.83700000000002	KM1502	101.4890345	0.514405589	0.026924675	2.9227373610000003																	2.9227373610000003	2159.621826
1840	2015-03-26T09:07:08	30.0534	-146.8461	KM1502	102.80255140000001	0.512648552	0.026688043999999998	2.951912689																	2.951912689	2160.802239
1841	2015-03-26T09:10:08	30.0479	-146.8532	KM1502	103.3518527	0.512648552	0.026688043999999998	2.963450528																	2.963450528	2161.720311
1842	2015-03-26T09:13:08	30.0409	-146.8624	KM1502	104.85957040000001	0.511480693	0.026531443	2.970965852																	2.970965852	2162.900604
1843	2015-03-26T09:16:09	30.0333	-146.8715	KM1502	105.0519774	0.509150624	0.026220761000000002	2.951761323																	2.951761323	2164.1191120000003
1844	2015-03-26T09:19:09	30.026	-146.8803	KM1502	104.90915420000002	0.509440809	0.026259336	2.955437102																	2.955437102	2165.2936809999997
1845	2015-03-26T09:22:09	30.0203	-146.8872	KM1502	104.19361479999999	0.512066511	0.026609822	2.968893237																	2.968893237	2166.212845
1846	2015-03-26T09:25:09	30.0128	-146.8963	KM1502	102.7818006	0.512940615	0.026727295	2.9363784789999996																	2.9363784789999996	2167.423782
1847	2015-03-26T09:28:09	30.0059	-146.9046	KM1502	101.3132406	0.514699324	0.026964367000000003	2.922360574																	2.922360574	2168.53287
1848	2015-03-26T09:31:10	29.9989	-146.9129	KM1502	100.8765921	0.516758709	0.027243572	2.9436785889999997																	2.9436785889999997	2169.649736
1849	2015-03-26T09:34:10	29.9919	-146.9217	KM1502	101.9685204	0.5152889	0.027044036	2.960120232																	2.960120232	2170.801669
1850	2015-03-26T09:37:10	29.9848	-146.9306	KM1502	102.6092651	0.518234916	0.027444844	2.991764152																	2.991764152	2171.968277
1851	2015-03-26T09:40:10	29.9789	-146.9378	KM1502	102.6030592	0.5173498670000001	0.027323937000000003	2.9990188669999998																	2.9990188669999998	2172.923948
1852	2015-03-26T09:43:10	29.9714	-146.9471	KM1502	103.3232603	0.5221037270000001	0.027976549	3.05762255																	3.05762255	2174.149194
1853	2015-03-26T09:46:11	29.9648	-146.9558	KM1502	103.3350608	0.519125963	0.027566605	3.036044827																	3.036044827	2175.264389
1854	2015-03-26T09:49:11	29.9593	-146.9631	KM1502	104.09176540000001	0.518828476	0.027525931	3.042284346																	3.042284346	2176.197384
1855	2015-03-26T09:52:11	29.9524	-146.9723	KM1502	103.36920740000001	0.5173498670000001	0.027323937000000003	3.022661634																	3.022661634	2177.3709559999998
1856	2015-03-26T09:55:11	29.9457	-146.981	KM1502	104.7044944	0.5170541989999999	0.02728372	3.04191759																	3.04191759	2178.493636
1857	2015-03-26T09:58:11	29.939	-146.99	KM1502	105.86153020000002	0.516758709	0.027243572	3.065318995																	3.065318995	2179.63815
1858	2015-03-26T10:01:12	29.932	-146.9992	KM1502	105.679033	0.513820215	0.026845574	3.018876297																	3.018876297	2180.819173
1859	2015-03-26T10:04:12	29.9266	-147.0063	KM1502	105.37527060000001	0.512648552	0.026688043999999998	2.988120287																	2.988120287	2181.7304879999997
1860	2015-03-26T10:07:12	29.9195	-147.0157	KM1502	106.4396617	0.513233375	0.02676664	3.0327925010000003																	3.0327925010000003	2182.933448
1861	2015-03-26T10:10:12	29.9127	-147.0247	KM1502	109.24846229999999	0.5161698379999999	0.027163563999999998	3.156702418																	3.156702418	2184.085419
1862	2015-03-26T10:13:13	29.9073	-147.0315	KM1502	114.8764693	0.516758709	0.027243572	3.3071976810000003																	3.3071976810000003	2184.97528
1863	2015-03-26T10:16:13	29.8997	-147.0406	KM1502	124.32898279999999	0.514699324	0.026964367000000003	3.562671895																	3.562671895	2186.194638
1864	2015-03-26T10:19:13	29.8927	-147.0494	KM1502	127.1775024	0.513820215	0.026845574	3.61383118																	3.61383118	2187.347194
1865	2015-03-26T10:22:13	29.8858	-147.0579	KM1502	135.3211931	0.5170541989999999	0.02728372	3.89542115																	3.89542115	2188.470991
1866	2015-03-26T10:25:13	29.8787	-147.0667	KM1502	146.3610917	0.5185313420000001	0.027485338999999998	4.25914103																	4.25914103	2189.631189
1867	2015-03-26T10:28:14	29.8721	-147.075	KM1502	146.6633767	0.514699324	0.026964367000000003	4.189485246																	4.189485246	2190.718211
1868	2015-03-26T10:31:14	29.8654	-147.0834	KM1502	152.431236	0.511773989	0.026570645	4.285537574																	4.285537574	2191.819912
1869	2015-03-26T10:34:14	29.8599	-147.0899	KM1502	150.8077642	0.506841443	0.025914944	4.137674223																	4.137674223	2192.696601
1870	2015-03-26T10:37:14	29.853	-147.0984	KM1502	142.02129169999998	0.5077043489999999	0.026029028	3.9149324930000002																	3.9149324930000002	2193.820595
1871	2015-03-26T10:40:15	29.8458	-147.107	KM1502	134.23457219999997	0.514699324	0.026964367000000003	3.822288098																	3.822288098	2194.9746379999997
1872	2015-03-26T10:43:15	29.8393	-147.1152	KM1502	128.07338159999998	0.518234916	0.027444844	3.690257849																	3.690257849	2196.047216
1873	2015-03-26T10:46:15	29.8317	-147.1242	KM1502	125.67685300000001	0.518234916	0.027444844	3.6299549680000003																	3.6299549680000003	2197.260067
1874	2015-03-26T10:49:15	29.826	-147.131	KM1502	124.51577490000001	0.520016877	0.02768898	3.619440127																	3.619440127	2198.173202
1875	2015-03-26T10:52:16	29.819000000000003	-147.1397	KM1502	123.42557620000001	0.5221037270000001	0.027976549	3.61521604																	3.61521604	2199.319121
1876	2015-03-26T10:55:16	29.8121	-147.1482	KM1502	122.75562649999999	0.521507305	0.027894176	3.587274655																	3.587274655	2200.443361
1877	2015-03-26T10:58:16	29.8053	-147.1566	KM1502	123.89916609999999	0.5194222270000001	0.027607299999999998	3.597082439																	3.597082439	2201.552984
1878	2015-03-26T11:01:16	29.7983	-147.1659	KM1502	124.69012859999998	0.517939196	0.027404445	3.587499382																	3.587499382	2202.742183
1879	2015-03-26T11:04:16	29.7915	-147.1745	KM1502	125.9060094	0.515876455	0.027123702000000003	3.599089442																	3.599089442	2203.866093
1880	2015-03-26T11:07:17	29.7862	-147.1814	KM1502	126.66594509999999	0.5152889	0.027044036	3.6157164689999997																	3.6157164689999997	2204.756276
1881	2015-03-26T11:10:17	29.7791	-147.1904	KM1502	124.6222419	0.5185313420000001	0.027485338999999998	3.59989688																	3.59989688	2205.93132
1882	2015-03-26T11:13:17	29.772	-147.1994	KM1502	124.1813702	0.5203152679999999	0.027729967	3.614050773																	3.614050773	2207.1064100000003
1883	2015-03-26T11:16:17	29.765	-147.2084	KM1502	125.3207811	0.520016877	0.02768898	3.658400719																	3.658400719	2208.2740870000002
1884	2015-03-26T11:19:17	29.7583	-147.2167	KM1502	126.7389142	0.52300094	0.028100707000000003	3.74769493																	3.74769493	2209.369331
1885	2015-03-26T11:22:18	29.7515	-147.2252	KM1502	135.79680269999997	0.519125963	0.027566605	3.959717274																	3.959717274	2210.4863609999998
1886	2015-03-26T11:25:18	29.7463	-147.232	KM1502	140.034229	0.513526834	0.026806079	3.9457035830000002																	3.9457035830000002	2211.362131
1887	2015-03-26T11:28:18	29.7393	-147.2409	KM1502	150.5063958	0.512648552	0.026688043999999998	4.248969397																	4.248969397	2212.522793
1888	2015-03-26T11:31:18	29.7322	-147.2499	KM1502	151.4251094	0.5077043489999999	0.026029028	4.17643401																	4.17643401	2213.698139
1889	2015-03-26T11:34:18	29.7268	-147.257	KM1502	149.98380930000002	0.505112433	0.02568748	4.076653116																	4.076653116	2214.610484
1890	2015-03-26T11:37:19	29.7198	-147.2661	KM1502	154.9818201	0.502821034	0.025387957000000003	4.16639774																	4.16639774	2215.785673
1891	2015-03-26T11:40:19	29.7128	-147.2753	KM1502	149.98098819999998	0.49968647899999996	0.024981547000000003	3.9547211310000003																	3.9547211310000003	2216.968162
1892	2015-03-26T11:43:19	29.7062	-147.2839	KM1502	143.6302408	0.49601697299999997	0.024511041	3.738141253																	3.738141253	2218.07773
1893	2015-03-26T11:46:19	29.6996	-147.2926	KM1502	142.61808190000002	0.493771223	0.024225819	3.6591365710000003																	3.6591365710000003	2219.194604
1894	2015-03-26T11:49:20	29.6929	-147.3018	KM1502	143.5343063	0.49433348899999996	0.024296977999999997	3.701722955																	3.701722955	2220.355494
1895	2015-03-26T11:52:20	29.6862	-147.3104	KM1502	141.9791758	0.493491095	0.024190366	3.653353681																	3.653353681	2221.472588
1896	2015-03-26T11:55:20	29.6809	-147.3175	KM1502	139.80328459999998	0.492932837	0.024119714	3.586357762																	3.586357762	2222.377876
1897	2015-03-26T11:58:20	29.6743	-147.3258	KM1502	137.3686534	0.49181614	0.023979106	3.487201442																	3.487201442	2223.466066
1898	2015-03-26T12:01:20	29.6675	-147.3344	KM1502	135.6067981	0.492094459	0.024014137999999997	3.446350788																	3.446350788	2224.590736
1899	2015-03-26T12:04:20	29.6602	-147.3431	KM1502	136.0173366	0.493211633	0.024154997999999997	3.485430417																	3.485430417	2225.760576
1900	2015-03-26T12:07:21	29.6534	-147.3513	KM1502	137.9597814	0.49433348899999996	0.024296977999999997	3.545489737																	3.545489737	2226.8570219999997
1901	2015-03-26T12:10:21	29.6464	-147.3597	KM1502	138.96436200000002	0.495454186	0.024439425	3.5934132610000002																	3.5934132610000002	2227.9828780000003
1902	2015-03-26T12:13:21	29.6391	-147.3683	KM1502	140.8252148	0.494615022	0.02433264	3.6231473839999997																	3.6231473839999997	2229.145904
1903	2015-03-26T12:16:21	29.6324	-147.3767	KM1502	143.8282634	0.49573524399999996	0.024475191	3.713998919																	3.713998919	2230.248995
1904	2015-03-26T12:19:21	29.6255	-147.3848	KM1502	144.8200267	0.495454186	0.024439425	3.728739139																	3.728739139	2231.346381
1905	2015-03-26T12:22:22	29.62	-147.3912	KM1502	148.0333656	0.497142701	0.024654892999999997	3.853668683																	3.853668683	2232.2172379999997
1906	2015-03-26T12:25:22	29.6128	-147.3998	KM1502	148.0909334	0.495454186	0.024439425	3.8195766910000004																	3.8195766910000004	2233.372671
1907	2015-03-26T12:28:22	29.6057	-147.409	KM1502	145.0765061	0.49573524399999996	0.024475191	3.74533837																	3.74533837	2234.563233
1908	2015-03-26T12:31:22	29.5989	-147.4179	KM1502	143.4229771	0.496299198	0.024546968	3.7042228789999996																	3.7042228789999996	2235.70997
1909	2015-03-26T12:34:23	29.5936	-147.4248	KM1502	142.253611	0.494615022	0.02433264	3.651610803																	3.651610803	2236.601111
1910	2015-03-26T12:37:23	29.5867	-147.4337	KM1502	142.263642	0.492653092	0.024084453	3.618558629																	3.618558629	2237.755304
1911	2015-03-26T12:40:23	29.5799	-147.4423	KM1502	141.2003563	0.492653092	0.024084453	3.584811746																	3.584811746	2238.88051
1912	2015-03-26T12:43:23	29.5729	-147.4515	KM1502	139.59882199999998	0.491261489	0.023909292999999998	3.522128715																	3.522128715	2240.063929
1913	2015-03-26T12:46:23	29.5672	-147.4586	KM1502	138.760877	0.48946236	0.023684051	3.490040609																	3.490040609	2240.9994149999998
1914	2015-03-26T12:49:24	29.5599	-147.4681	KM1502	136.9979599	0.489600715	0.023701321	3.427888545																	3.427888545	2242.2267850000003
1915	2015-03-26T12:52:24	29.5529	-147.4769	KM1502	137.1200931	0.48849218	0.023563215	3.423165874																	3.423165874	2243.381465
1916	2015-03-26T12:55:24	29.5461	-147.4859	KM1502	136.919253	0.487940927	0.023494583	3.40768102																	3.40768102	2244.535835
1917	2015-03-26T12:58:24	29.5406	-147.4929	KM1502	136.0992674	0.48711384700000004	0.02339206	3.3749363089999997																	3.3749363089999997	2245.449291
1918	2015-03-26T13:01:24	29.5339	-147.5014	KM1502	136.59660680000002	0.486291426	0.023290223	3.3787193280000003																	3.3787193280000003	2246.5601239999996
1919	2015-03-26T13:04:25	29.5266	-147.5104	KM1502	137.0343689	0.486564913	0.023324088	3.3967639839999997																	3.3967639839999997	2247.751854
1920	2015-03-26T13:07:25	29.5199	-147.5193	KM1502	136.2496821	0.486564913	0.023324088	3.362479825																	3.362479825	2248.891784
1921	2015-03-26T13:10:25	29.5131	-147.5277	KM1502	136.9958813	0.486564913	0.023324088	3.39558858																	3.39558858	2250.003134
1922	2015-03-26T13:13:25	29.5075	-147.5343	KM1502	136.4622774	0.486564913	0.023324088	3.368938228																	3.368938228	2250.896108
1923	2015-03-26T13:16:26	29.5002	-147.5435	KM1502	136.5565893	0.486564913	0.023324088	3.3684221080000003																	3.3684221080000003	2252.1022510000003
1924	2015-03-26T13:19:26	29.493000000000002	-147.5524	KM1502	136.5407195	0.48683905299999997	0.023358032999999997	3.387230484																	3.387230484	2253.279516
1925	2015-03-26T13:22:26	29.4876	-147.5595	KM1502	136.58127230000002	0.486564913	0.023324088	3.374129102																	3.374129102	2254.193089
1926	2015-03-26T13:25:26	29.4808	-147.5682	KM1502	137.0195551	0.486564913	0.023324088	3.386665653																	3.386665653	2255.32609
1927	2015-03-26T13:28:26	29.4734	-147.5773	KM1502	136.3789118	0.48519137700000003	0.023154622000000003	3.353249931																	3.353249931	2256.5328329999998
1928	2015-03-26T13:31:27	29.468000000000004	-147.5842	KM1502	136.7394185	0.48519137700000003	0.023154622000000003	3.361554959																	3.361554959	2257.4320000000002
1929	2015-03-26T13:43:52	29.4408	-147.6183	KM1502	152.1637684	0.487940927	0.023494583	3.792405285																	3.792405285	2261.914477
1930	2015-03-26T13:46:52	29.4335	-147.6274	KM1502	146.1135812	0.488768794	0.023597655	3.655472381																	3.655472381	2263.113905
1931	2015-03-26T13:49:52	29.4261	-147.6368	KM1502	144.4022631	0.48849218	0.023563215	3.602172365																	3.602172365	2264.34237
1932	2015-03-26T13:52:52	29.4206	-147.6437	KM1502	144.31836909999998	0.48849218	0.023563215	3.596890122																	3.596890122	2265.2492460000003
1933	2015-03-26T13:55:52	29.4136	-147.65200000000002	KM1502	145.9336679	0.48738929700000005	0.023426167999999997	3.624324413																	3.624324413	2266.369468
1934	2015-03-26T13:58:53	29.4067	-147.6605	KM1502	146.67177560000002	0.487940927	0.023494583	3.6358744689999996																	3.6358744689999996	2267.496125
1935	2015-03-26T14:01:53	29.3994	-147.6696	KM1502	143.77851330000001	0.48464393899999997	0.023087204	3.498578016																	3.498578016	2268.695771
1936	2015-03-26T14:04:53	29.3938	-147.6767	KM1502	142.708224	0.48300702799999995	0.022886563999999998	3.449633951																	3.449633951	2269.6246149999997
1937	2015-03-26T14:07:53	29.3869	-147.6856	KM1502	143.20788480000002	0.48300702799999995	0.022886563999999998	3.4776282689999998																	3.4776282689999998	2270.7800780000002
1938	2015-03-26T14:10:54	29.3793	-147.695	KM1502	144.1114987	0.48164330899999996	0.022720274	3.4720194660000003																	3.4720194660000003	2272.0238879999997
1939	2015-03-26T14:13:54	29.3739	-147.7019	KM1502	144.09115359999998	0.48137176	0.022687196	3.469638976																	3.469638976	2272.923515
1940	2015-03-26T14:16:54	29.3664	-147.7114	KM1502	146.07415490000002	0.48409677799999995	0.023020037	3.5577771639999995																	3.5577771639999995	2274.167038
1941	2015-03-26T14:19:54	29.3592	-147.7203	KM1502	148.08583149999998	0.48574143299999994	0.023222362000000003	3.656801255																	3.656801255	2275.345136
1942	2015-03-26T14:22:54	29.351999999999997	-147.7296	KM1502	147.973981	0.487940927	0.023494583	3.683718924																	3.683718924	2276.552013
1943	2015-03-26T14:25:55	29.3466	-147.7365	KM1502	147.8481301	0.490705805	0.023839661	3.728224435																	3.728224435	2277.4517730000002
1944	2015-03-26T14:28:55	29.3389	-147.746	KM1502	147.15065959999998	0.492653092	0.024084453	3.7418560860000003																	3.7418560860000003	2278.710533
1945	2015-03-26T14:31:55	29.3331	-147.7531	KM1502	145.1696029	0.493491095	0.024190366	3.695982472																	3.695982472	2279.654762
1946	2015-03-26T14:34:55	29.3257	-147.7627	KM1502	139.4512018	0.49489407700000004	0.02436815	3.567193211																	3.567193211	2280.898368
1947	2015-03-26T14:37:55	29.3186	-147.7717	KM1502	136.74605019999998	0.493491095	0.024190366	3.466877437																	3.466877437	2282.076354
1948	2015-03-26T14:40:56	29.3111	-147.781	KM1502	143.87219019999998	0.489324005	0.02366678	3.584770133																	3.584770133	2283.305926
1949	2015-03-26T14:43:56	29.3038	-147.7902	KM1502	146.8393518	0.48300702799999995	0.022886563999999998	3.5557530460000004																	3.5557530460000004	2284.513344
1950	2015-03-26T14:46:56	29.2981	-147.7974	KM1502	141.33263259999998	0.48082834799999996	0.022621169	3.374812626																	3.374812626	2285.457335
1951	2015-03-26T14:49:56	29.2911	-147.8065	KM1502	139.39578219999999	0.481915508	0.022753432	3.3421606919999998																	3.3421606919999998	2286.635321
1952	2015-03-26T14:52:56	29.2842	-147.8154	KM1502	137.573479	0.48137176	0.022687196	3.298327282																	3.298327282	2287.791434
1953	2015-03-26T14:55:57	29.2769	-147.82399999999998	KM1502	138.9603089	0.48137176	0.022687196	3.342468536																	3.342468536	2288.956592
1954	2015-03-26T14:58:57	29.2698	-147.8336	KM1502	140.85558390000003	0.48055630200000005	0.022588211	3.365300907																	3.365300907	2290.178723
1955	2015-03-26T15:01:57	29.2638	-147.8406	KM1502	140.83736389999999	0.47974404299999995	0.022489807	3.356770219																	3.356770219	2291.131698
1956	2015-03-26T15:04:57	29.2562	-147.85	KM1502	149.7870241	0.482461855	0.022819983999999998	3.631078216																	3.631078216	2292.376314
1957	2015-03-26T15:07:57	29.249000000000002	-147.8588	KM1502	152.1924939	0.483823365	0.02298655	3.717265067																	3.717265067	2293.547993
1958	2015-03-26T15:10:58	29.2432	-147.8658	KM1502	156.2072139	0.48300702799999995	0.022886563999999998	3.805894136																	3.805894136	2294.485598
1959	2015-03-26T15:13:58	29.2358	-147.8752	KM1502	151.9675899	0.48055630200000005	0.022588211	3.648879571																	3.648879571	2295.715326
1960	2015-03-26T15:16:58	29.2287	-147.8841	KM1502	147.9188082	0.478934189	0.022392015	3.506355038																	3.506355038	2296.886695
1961	2015-03-26T15:19:58	29.2214	-147.8935	KM1502	143.39896930000003	0.478934189	0.022392015	3.399471819																	3.399471819	2298.10909
1962	2015-03-26T15:22:58	29.2139	-147.9028	KM1502	141.3465371	0.47705215799999995	0.022165721	3.328344866																	3.328344866	2299.339293
1963	2015-03-26T15:25:59	29.2083	-147.9102	KM1502	140.5890685	0.477591117	0.022230306000000002	3.302927593																	3.302927593	2300.290893
1964	2015-03-26T15:28:59	29.201	-147.9197	KM1502	142.0752747	0.47786034899999996	0.022262629	3.354721792																	3.354721792	2301.5207
1965	2015-03-26T15:31:59	29.1942	-147.9287	KM1502	146.43328569999997	0.47812785	0.022294859	3.4700563489999996																	3.4700563489999996	2302.6773510000003
1966	2015-03-26T15:34:59	29.1886	-147.9359	KM1502	146.38874750000002	0.47812785	0.022294859	3.454160015																	3.454160015	2303.614455
1967	2015-03-26T15:38:00	29.1809	-147.945	KM1502	145.4516332	0.47920425299999997	0.022424555	3.4507902560000003																	3.4507902560000003	2304.846054
1968	2015-03-26T15:41:00	29.1733	-147.954	KM1502	145.5851174	0.480284903	0.022555332	3.4622547239999997																	3.4622547239999997	2306.062974
1969	2015-03-26T15:44:00	29.166	-147.9632	KM1502	145.3431618	0.48082834799999996	0.022621169	3.472788553																	3.472788553	2307.271282
1970	2015-03-26T15:47:00	29.1601	-147.9706	KM1502	145.02009280000001	0.48164330899999996	0.022720274	3.4648811669999997																	3.4648811669999997	2308.245334
1971	2015-03-26T15:50:01	29.1531	-147.9797	KM1502	146.0623491	0.48218835600000004	0.022786668	3.4941480719999998																	3.4941480719999998	2309.424213
1972	2015-03-26T15:53:01	29.1457	-147.9892	KM1502	147.0488129	0.48164330899999996	0.022720274	3.521348301																	3.521348301	2310.661775
1973	2015-03-26T15:56:01	29.1398	-147.9962	KM1502	147.2216158	0.48137176	0.022687196	3.518496624																	3.518496624	2311.6075730000002
1974	2015-03-26T15:59:01	29.1321	-148.0051	KM1502	151.93885869999997	0.480284903	0.022555332	3.6272898989999995																	3.6272898989999995	2312.825582
1975	2015-03-26T16:02:01	29.1248	-148.0144	KM1502	153.9906232	0.48137176	0.022687196	3.673090063																	3.673090063	2314.04137
1976	2015-03-26T16:08:02	29.1123	-148.0308	KM1502	155.4695841	0.47920425299999997	0.022424555	3.6988532939999996																	3.6988532939999996	2316.15792
1977	2015-03-26T16:11:02	29.1054	-148.0396	KM1502	155.0358965	0.47866476799999996	0.022359552	3.661631176																	3.661631176	2317.307905
1978	2015-03-26T16:14:02	29.098000000000003	-148.0488	KM1502	149.77351169999997	0.478934189	0.022392015	3.551859065																	3.551859065	2318.524162
1979	2015-03-26T16:17:02	29.0921	-148.0559	KM1502	145.24661730000003	0.47812785	0.022294859	3.433754773																	3.433754773	2319.4772120000002
1980	2015-03-26T16:20:03	29.0842	-148.0654	KM1502	140.1724939	0.478934189	0.022392015	3.327995666																	3.327995666	2320.752897
1981	2015-03-26T16:23:03	29.0772	-148.0742	KM1502	137.3110253	0.479474578	0.022457162000000003	3.2664243889999995																	3.2664243889999995	2321.910519
1982	2015-03-26T16:26:03	29.0718	-148.0814	KM1502	137.77499509999998	0.48164330899999996	0.022720274	3.300711109																	3.300711109	2322.833567
1983	2015-03-26T16:29:03	29.0648	-148.0905	KM1502	134.56813780000002	0.48137176	0.022687196	3.213391375																	3.213391375	2324.013017
1984	2015-03-26T16:32:03	29.0576	-148.0998	KM1502	135.08422240000002	0.482736007	0.022853379	3.255643472																	3.255643472	2325.2218350000003
1985	2015-03-26T16:35:04	29.05	-148.1091	KM1502	135.9894178	0.483823365	0.02298655	3.296341219																	3.296341219	2326.4606719999997
1986	2015-03-26T16:38:04	29.0443	-148.1162	KM1502	137.3244864	0.486564913	0.023324088	3.3763589080000003																	3.3763589080000003	2327.398755
1987	2015-03-26T16:41:04	29.0367	-148.1254	KM1502	136.70421299999998	0.486564913	0.023324088	3.3632399939999997																	3.3632399939999997	2328.6305850000003
1988	2015-03-26T16:44:04	29.0295	-148.1342	KM1502	139.370887	0.487665405	0.023460357	3.4523241419999997																	3.4523241419999997	2329.803598
1989	2015-03-26T16:47:04	29.022	-148.1432	KM1502	143.55982319999998	0.48904606799999994	0.023632176	3.5995289839999995																	3.5995289839999995	2331.013737
1990	2015-03-26T16:50:05	29.0162	-148.1502	KM1502	140.9172863	0.48849218	0.023563215	3.52433209																	3.52433209	2331.952433
1991	2015-03-26T16:53:05	29.0089	-148.1591	KM1502	129.4709531	0.48574143299999994	0.023222362000000003	3.178161203																	3.178161203	2333.140284
1992	2015-03-26T16:56:05	29.0016	-148.168	KM1502	141.7024833	0.487940927	0.023494583	3.519031608																	3.519031608	2334.328181
1993	2015-03-26T16:59:05	28.9959	-148.1748	KM1502	147.3570257	0.48987600000000003	0.023735782	3.7112689110000003																	3.7112689110000003	2335.2451969999997
1994	2015-03-26T17:02:06	28.9882	-148.1841	KM1502	146.267879	0.48683905299999997	0.023358032999999997	3.625705654																	3.625705654	2336.492056
1995	2015-03-26T17:05:06	28.9824	-148.191	KM1502	152.814505	0.48904606799999994	0.023632176	3.826676443																	3.826676443	2337.423868
1996	2015-03-26T17:08:06	28.9756	-148.1998	KM1502	149.16064619999997	0.483823365	0.02298655	3.641130178																	3.641130178	2338.567255
1997	2015-03-26T17:11:06	28.9685	-148.2091	KM1502	149.7707805	0.48409677799999995	0.023020037	3.664631716																	3.664631716	2339.76931
1998	2015-03-26T17:14:07	28.9619	-148.2179	KM1502	149.172911	0.484370843	0.023053605	3.651551646																	3.651551646	2340.898168
[truncated: 1,162 more rows]
