# Supplementary material for: Understanding opposing predictions of Prochlorococcus in a changing climate
Source: Nat Commun. 2023 Mar 15;14:1445. doi: 10.1038/s41467-023-36928-9 (PMC10017810; doi:10.1038/s41467-023-36928-9)
Supplement: Supplementary file 4 — Supplementary Code [file 41467_2023_36928_MOESM4_ESM.zip › Supplemental Code/Cruises/KM1508.csv]

	time	lat	lon	cruise	prochloro_abundance	prochloro_diameter	prochloro_carbon_content	prochloro_biomass	synecho_abundance	synecho_diameter	synecho_carbon_content	synecho_biomass	croco_abundance	croco_diameter	croco_carbon_content	croco_biomass	picoeuk_abundance	picoeuk_diameter	picoeuk_carbon_content	picoeuk_biomass	unknown_abundance	unknown_diameter	unknown_carbon_content	unknown_biomass	total_biomass	distance
0	2015-05-22T22:56:01	21.3434	-158.2737	KM1508	159.92535025686016	0.527517627410399	0.0287311542490371	4.9486120702875915																	4.9486120702875915	0.0
1	2015-05-22T22:59:01	21.3434	-158.2737	KM1508	158.0620972800093	0.5263125929146529	0.0285619754760587	4.879816704489583																	4.879816704489583	0.0
2	2015-05-22T23:02:02	21.3435	-158.2737	KM1508	157.88237326350617	0.530552412131644	0.0291595371085322	4.973793501643919																	4.973793501643919	0.01113170996919389
3	2015-05-22T23:05:02	21.3435	-158.2737	KM1508	156.14861114235597	0.530249500759246	0.0291165436287628	4.926670253066383																	4.926670253066383	0.01113170996919389
4	2015-05-22T23:08:02	21.3435	-158.2737	KM1508	156.00027575231934	0.5272152904795979	0.0286887081687304	4.8339568525585035																	4.8339568525585035	0.01113170996919389
5	2015-05-22T23:11:02	21.3435	-158.2737	KM1508	154.9637886094205	0.526913673562499	0.0286463631735252	4.822372831812917																	4.822372831812917	0.01113170996919389
6	2015-05-22T23:14:03	21.3434	-158.2737	KM1508	154.21935193083962	0.523299789647616	0.0281422069729918	4.682319452217434																	4.682319452217434	0.02226341993838778
7	2015-05-22T23:17:03	21.3434	-158.2738	KM1508	151.83410248454877	0.5111880951746349	0.0264923338043115	4.328778039210741																	4.328778039210741	0.03263167056706128
8	2015-05-22T23:20:03	21.3434	-158.2738	KM1508	155.5887064033723	0.517939196273772	0.0274044452678989	4.589355402447805																	4.589355402447805	0.03263167056706128
9	2015-05-22T23:23:03	21.3434	-158.2738	KM1508	159.34641339359132	0.5257062843389461	0.0284773156402354	4.8433297855556825																	4.8433297855556825	0.03263167056706128
10	2015-05-22T23:26:04	21.3434	-158.2738	KM1508	154.84471220066817	0.5206143700828689	0.027771051486046004	4.601535789334957																	4.601535789334957	0.03263167056706128
11	2015-05-22T23:29:04	21.3436	-158.2738	KM1508	152.9312933369479	0.5245022367605491	0.0283091964907681	4.646536495771508																	4.646536495771508	0.054895090505449065
12	2015-05-22T23:32:04	21.3436	-158.2737	KM1508	151.7757821734512	0.526009094798689	0.028519596558244997	4.640628040931517																	4.640628040931517	0.06526332699178851
13	2015-05-22T23:35:04	21.3437	-158.2737	KM1508	150.71448164493532	0.533298543205956	0.0295504775185794	4.780372839472113																	4.780372839472113	0.0763950369609824
14	2015-05-22T23:38:04	21.3437	-158.2737	KM1508	151.5548014116693	0.5476238545059989	0.0316421831620295	5.14804299236351																	5.14804299236351	0.0763950369609824
15	2015-05-22T23:41:05	21.3438	-158.2737	KM1508	153.04076994222828	0.559803452811694	0.0334897874627404	5.45034953202616																	5.45034953202616	0.08752674693057177
16	2015-05-22T23:44:05	21.3438	-158.2737	KM1508	155.91496900321204	0.566018842946496	0.0344574809972288	5.696986669236969																	5.696986669236969	0.08752674693057177
17	2015-05-22T23:47:05	21.3438	-158.2736	KM1508	154.6869054618461	0.569997865384077	0.0350859296703253	5.732599769606375																	5.732599769606375	0.09789496927445082
18	2015-05-22T23:50:05	21.3438	-158.2736	KM1508	154.98219518594487	0.572320163397324	0.0354560265680879	5.788367241292577																	5.788367241292577	0.09789496927445082
19	2015-05-22T23:53:06	21.3438	-158.2736	KM1508	152.9780701100921	0.573993935879456	0.0357240837195932	5.762033013499225																	5.762033013499225	0.09789496927445082
20	2015-05-22T23:56:06	21.3438	-158.2736	KM1508	153.87158919788897	0.5633973302356861	0.0340473774970691	5.5586008674960325																	5.5586008674960325	0.09789496927445082
21	2015-05-23T00:00:01	21.3439	-158.2736	KM1508	153.21453618515216	0.556895952873082	0.0330429479275996	5.394590864454284																	5.394590864454284	0.10902667924364473
22	2015-05-23T00:03:02	21.3439	-158.2736	KM1508	151.7265063820282	0.558184891424598	0.0332404542066114	5.358556441539768																	5.358556441539768	0.10902667924364473
23	2015-05-23T00:06:02	21.3439	-158.2736	KM1508	154.64679403703752	0.5591537118280849	0.0333896973232034	5.502079446301408																	5.502079446301408	0.10902667924364473
24	2015-05-23T00:09:02	21.3438	-158.2736	KM1508	151.49623095595018	0.559803452811694	0.0334897874627404	5.385497548691219																	5.385497548691219	0.1201583892128386
25	2015-05-23T00:12:02	21.3438	-158.2737	KM1508	150.33192943492398	0.5601291848644561	0.0335400067247152	5.355626120738875																	5.355626120738875	0.13052661155671766
26	2015-05-23T00:15:03	21.3438	-158.2737	KM1508	151.88743683955508	0.558184891424598	0.0332404542066114	5.3793778776465375																	5.3793778776465375	0.13052661155671766
27	2015-05-23T00:18:03	21.3437	-158.2737	KM1508	152.65714998493075	0.55850706186846	0.0332900833442129	5.417680330022818																	5.417680330022818	0.14165832152630706
28	2015-05-23T00:21:03	21.3437	-158.2738	KM1508	152.64713547928233	0.5611059635909991	0.0336912993972472	5.444752500580538																	5.444752500580538	0.15202655094143205
29	2015-05-23T00:24:03	21.3437	-158.2737	KM1508	154.28759870166922	0.5611059635909991	0.0336912993972472	5.5255663524469965																	5.5255663524469965	0.16239478035655708
30	2015-05-23T00:27:04	21.3438	-158.2737	KM1508	153.77617401860314	0.564054851799643	0.0341498514060468	5.578777184974743																	5.578777184974743	0.17352649032614645
31	2015-05-23T00:30:04	21.3438	-158.2737	KM1508	153.40437521825763	0.5650335995464829	0.0343031152623909	5.606056365388759																	5.606056365388759	0.17352649032614645
32	2015-05-23T00:33:04	21.3437	-158.2737	KM1508	152.96770290805094	0.5686640160633659	0.0348746371284933	5.639046597503562																	5.639046597503562	0.18465820029573585
33	2015-05-23T00:36:04	21.3438	-158.2737	KM1508	153.4659599339398	0.569330796261095	0.0349801964230678	5.671896061454056																	5.671896061454056	0.1957899102653252
34	2015-05-23T00:39:05	21.3438	-158.2736	KM1508	154.33348660232247	0.5680004079505679	0.0347695800129709	5.661517095511706																	5.661517095511706	0.20615813260920424
35	2015-05-23T00:42:05	21.3439	-158.2736	KM1508	154.7497179367603	0.56966538062734	0.035033165137191	5.729686740366746																	5.729686740366746	0.21728984257839806
36	2015-05-23T00:45:05	21.3439	-158.2735	KM1508	154.92957214574992	0.571321478769048	0.0352966212182912	5.763044714846956																	5.763044714846956	0.2276580578480528
37	2015-05-23T00:48:05	21.3439	-158.2734	KM1508	153.5484635528109	0.572320163397324	0.0354560265680879	5.7523933018561735																	5.7523933018561735	0.23802627312065425
38	2015-05-23T00:51:06	21.3441	-158.2732	KM1508	154.12818475568892	0.575666857377892	0.0359932987663914	5.831226023323342																	5.831226023323342	0.2684509149850112
39	2015-05-23T00:54:06	21.3467	-158.2732	KM1508	153.92676570471045	0.5776937804842719	0.0363211679249501	5.875571530690199																	5.875571530690199	0.5578753741844479
40	2015-05-23T00:57:06	21.3531	-158.2757	KM1508	155.91180027980514	0.574995294551446	0.0358852274564593	5.880157188749781																	5.880157188749781	1.3159899003303694
41	2015-05-23T01:00:06	21.3643	-158.2797	KM1508	155.23679896899438	0.572320163397324	0.0354560265680879	5.797687967479331																	5.797687967479331	2.6298979763419363
42	2015-05-23T01:03:07	21.3755	-158.2833	KM1508	156.50070153691152	0.573323676375228	0.0356166389245756	5.8687869062427325																	5.8687869062427325	3.931304816995433
43	2015-05-23T01:06:07	21.384	-158.2856	KM1508	157.6487009608366	0.5716543592837521	0.03534960882912	5.879750508317147																	5.879750508317147	4.907073872029253
44	2015-05-23T01:09:07	21.3948	-158.2887	KM1508	157.24809117945432	0.5706580941109269	0.0351910242652055	5.823663052896189																	5.823663052896189	6.1514963863536725
45	2015-05-23T01:12:07	21.4029	-158.2912	KM1508	156.99735399233444	0.5591537118280849	0.0333896973232034	5.536855493459454																	5.536855493459454	7.089655816116455
46	2015-05-23T01:15:07	21.4136	-158.2946	KM1508	160.6678363475156	0.5469936228490501	0.0315482263958363	5.396648262137622																	5.396648262137622	8.331776226761027
47	2015-05-23T01:18:08	21.4241	-158.298	KM1508	158.73918635514468	0.5476238545059989	0.0316421831620295	5.3772812717897125																	5.3772812717897125	9.552556777648384
48	2015-05-23T01:21:08	21.432	-158.3006	KM1508	158.91161981364291	0.557217091134208	0.0330921492201484	5.636591072152399																	5.636591072152399	10.4723065732986
49	2015-05-23T01:24:08	21.4421	-158.3039	KM1508	159.89474865240962	0.566018842946496	0.0344574809972288	5.8903731632653855																	5.8903731632653855	11.647455477628867
50	2015-05-23T01:27:08	21.4521	-158.3073	KM1508	157.74640608441953	0.5689970087056371	0.0349273538536395	5.855894609802033																	5.855894609802033	12.815035995264747
51	2015-05-23T01:30:09	21.46	-158.3098	KM1508	157.64488249887268	0.569330796261095	0.0349801964230678	5.865891378762839																	5.865891378762839	13.731789909525212
52	2015-05-23T01:33:09	21.4701	-158.3128	KM1508	157.7218987293683	0.569330796261095	0.0349801964230678	5.860271650561208																	5.860271650561208	14.8982573236074
53	2015-05-23T01:36:09	21.4802	-158.3158	KM1508	159.58405672032438	0.5599663188380749	0.033514897093727805	5.73611900152994																	5.73611900152994	16.06471899705044
54	2015-05-23T01:39:10	21.4898	-158.3187	KM1508	159.63875321829056	0.5565755794009201	0.0329938638076525	5.652644356081657																	5.652644356081657	17.174779028589878
55	2015-05-23T01:42:10	21.4977	-158.3211	KM1508	157.30145746633036	0.5543218087285021	0.0326501558197159	5.513519671299328																	5.513519671299328	18.088642432302702
56	2015-05-23T01:45:10	21.5082	-158.3243	KM1508	156.9757175770479	0.553357770078673	0.0325040495499394	5.493596298311782																	5.493596298311782	19.303551012998668
57	2015-05-23T01:48:10	21.5186	-158.3275	KM1508	157.88715050825977	0.5601291848644561	0.0335400067247152	5.7003939509490085																	5.7003939509490085	20.50774736042084
58	2015-05-23T01:51:10	21.5267	-158.3299	KM1508	159.75376817656004	0.5614331122327171	0.0337419712546247	5.797535790898112																	5.797535790898112	21.44304119098367
59	2015-05-23T01:54:11	21.5372	-158.3329	KM1508	160.3496730468616	0.559803452811694	0.0334897874627404	5.747540668069582																	5.747540668069582	22.65244739139398
60	2015-05-23T02:00:11	21.5553	-158.3337	KM1508	159.24520955048877	0.54920751782497	0.0318787841154082	5.426959866917686																	5.426959866917686	24.66898877685433
61	2015-05-23T02:03:11	21.5656	-158.3338	KM1508	165.78583095083366	0.556895952873082	0.0330429479275996	5.840446184087006																	5.840446184087006	25.81560164275485
62	2015-05-23T02:06:12	21.576	-158.3336	KM1508	173.47747347476937	0.5766769037785029	0.0361566309035185	6.664468290571134																	6.664468290571134	26.973484600715704
63	2015-05-23T02:18:13	21.6124	-158.3249	KM1508	173.33014528339928	0.581083016268204	0.0368736571152897	6.787549575534152																	6.787549575534152	31.1242812684084
64	2015-05-23T02:21:13	21.6214	-158.3221	KM1508	170.5774079709748	0.580068928517525	0.0367077698022362	6.585351982618568																	6.585351982618568	32.16719818010935
65	2015-05-23T02:30:14	21.6486	-158.3148	KM1508	165.82903897988052	0.58484191311558	0.0374922290547303	6.493646336494126																	6.493646336494126	35.28782386044212
66	2015-05-23T02:33:14	21.6564	-158.3129	KM1508	165.02385089955618	0.58794420492012	0.038007295211656	6.5248047529255935																	6.5248047529255935	36.17807203411693
67	2015-05-23T02:36:14	21.6663	-158.3102	KM1508	163.89256614590158	0.593490778209383	0.0389394012676186	6.648818736861175																	6.648818736861175	37.31496105085878
68	2015-05-23T02:39:14	21.6765	-158.3073	KM1508	162.90462562082922	0.594541165763985	0.0391174767360461	6.63501963308979																	6.63501963308979	38.489359772819746
69	2015-05-23T02:42:15	21.6841	-158.305	KM1508	162.14301959732924	0.590356763845812	0.0384110994364371	6.476320855869032																	6.476320855869032	39.36818722566796
70	2015-05-23T02:45:15	21.6943	-158.3018	KM1508	166.21072291611475	0.583472708840823	0.0372660853603093	6.431784091885978																	6.431784091885978	40.550883022709854
71	2015-05-23T02:48:15	21.7044	-158.2991	KM1508	168.2719102956852	0.577015054810904	0.0362113458589793	6.338035663904963																	6.338035663904963	41.70934816605886
72	2015-05-23T03:02:50	21.7467	-158.2872	KM1508	160.95048717137374	0.585185231148408	0.0375490069396669	6.290764880402048																	6.290764880402048	46.576205997496366
73	2015-05-23T03:05:50	21.7544	-158.2852	KM1508	160.50541463459845	0.5743269265624139	0.0357776702760333	6.025446934946038																	6.025446934946038	47.45793807270945
74	2015-05-23T03:08:50	21.7642	-158.2826	KM1508	160.14550062263334	0.5647065721017621	0.0342519054512112	5.77274301327083																	5.77274301327083	48.58147457942421
75	2015-05-23T03:11:51	21.7746	-158.28	KM1508	159.97049648756692	0.5666764249176539	0.0345610165070736	5.80090277109496																	5.80090277109496	49.7699648200127
76	2015-05-23T03:14:51	21.7844	-158.2773	KM1508	160.04885012362706	0.5716543592837521	0.03534960882912	5.934846433611064																	5.934846433611064	50.89600980224896
77	2015-05-23T03:17:51	21.7924	-158.2749	KM1508	160.2451101596663	0.581252838471126	0.0369014371066373	6.167091339080027																	6.167091339080027	51.82045404193525
78	2015-05-23T03:20:51	21.8028	-158.2718	KM1508	159.81993486537218	0.582103445051809	0.0370408713235996	6.1696166582814955																	6.1696166582814955	53.021672957020684
79	2015-05-23T03:23:51	21.813000000000002	-158.2689	KM1508	160.15802344525298	0.583472708840823	0.0372660853603093	6.219442621720014																	6.219442621720014	54.19599894387888
80	2015-05-23T03:26:52	21.820999999999998	-158.2666	KM1508	160.99125168000106	0.583472708840823	0.0372660853603093	6.241124970561381																	6.241124970561381	55.11771092753403
81	2015-05-23T03:29:52	21.8309	-158.2639	KM1508	160.61235766929548	0.578709472108181	0.0364863379850547	6.093157015051073																	6.093157015051073	56.25452139619646
82	2015-05-23T03:32:52	21.8408	-158.2613	KM1508	161.0050332513569	0.5686640160633659	0.0348746371284933	5.899819803472654																	5.899819803472654	57.38883544339051
83	2015-05-23T03:35:52	21.8508	-158.2588	KM1508	162.2117507436039	0.5666764249176539	0.0345610165070736	5.9370333120843926																	5.9370333120843926	58.53158335218966
84	2015-05-23T03:38:53	21.8586	-158.2568	KM1508	161.2174141053211	0.560779594051932	0.0336407482146132	5.763382635572798																	5.763382635572798	59.42410569492568
85	2015-05-23T03:41:53	21.8685	-158.254	KM1508	161.77648502742684	0.5611059635909991	0.0336912993972472	5.7998254348222416																	5.7998254348222416	60.56347713057242
86	2015-05-23T03:44:53	21.8787	-158.2512	KM1508	161.96214031401428	0.5630690759017621	0.0339962556112472	5.8231208775899725																	5.8231208775899725	61.73517513448662
87	2015-05-23T03:47:53	21.8862	-158.2491	KM1508	162.17184119773657	0.564054851799643	0.0341498514060468	5.836797004443697																	5.836797004443697	62.597774320488135
88	2015-05-23T03:50:53	21.8966	-158.2468	KM1508	161.9666733487174	0.5647065721017621	0.0342519054512112	5.8412556192868665																	5.8412556192868665	63.77959607426981
89	2015-05-23T03:53:54	21.9056	-158.2447	KM1508	160.88150975237906	0.565361407664394	0.0343544473205787	5.816596658550355																	5.816596658550355	64.80465928729781
90	2015-05-23T03:56:54	21.9157	-158.2424	KM1508	159.321406844795	0.5611059635909991	0.0336912993972472	5.632623717865544																	5.632623717865544	65.9537805642221
91	2015-05-23T03:59:54	21.9252	-158.2403	KM1508	157.90408541597944	0.554963605672341	0.0327479501154556	5.460538742304709																	5.460538742304709	67.03330043727792
92	2015-05-23T04:02:54	21.9326	-158.2386	KM1508	163.79890303198897	0.5539997547744151	0.0326013399447822	5.647602894174724																	5.647602894174724	67.87554457851637
93	2015-05-23T04:05:55	21.9424	-158.2364	KM1508	162.6107141340457	0.550799638253811	0.0321176955188838	5.5427182720197745																	5.5427182720197745	68.98985302077133
94	2015-05-23T04:08:55	21.951999999999998	-158.2342	KM1508	159.46210127779463	0.5469936228490501	0.0315482263958363	5.370958474881018																	5.370958474881018	70.08237178894339
95	2015-05-23T04:11:55	21.9597	-158.2326	KM1508	158.64099966515082	0.544469047670349	0.0311739427659116	5.227271555282047																	5.227271555282047	70.95528613333131
96	2015-05-23T04:14:55	21.9692	-158.2305	KM1508	160.0261045270478	0.547940099139907	0.0316893298307192	5.3810796702626345																	5.3810796702626345	72.03479253226556
97	2015-05-23T04:17:55	21.9792	-158.2285	KM1508	159.72410373654574	0.5543218087285021	0.0326501558197159	5.504854478813757																	5.504854478813757	73.16694780091166
98	2015-05-23T04:20:56	21.9867	-158.227	KM1508	164.49543647158075	0.5630690759017621	0.0339962556112472	5.861874555426843																	5.861874555426843	74.01606251207428
99	2015-05-23T04:23:56	21.9967	-158.225	KM1508	155.77090158595738	0.5766769037785029	0.0361566309035185	5.883394904503295																	5.883394904503295	75.14821313912276
100	2015-05-23T04:26:56	22.0059	-158.2232	KM1508	155.40446295734904	0.593490778209383	0.0389394012676186	6.276763622471397																	6.276763622471397	76.18904456633902
101	2015-05-23T04:29:56	22.0134	-158.2217	KM1508	155.4296426181139	0.602662871465988	0.0405110105875903	6.5110812747586095																	6.5110812747586095	77.03815396360531
102	2015-05-23T04:32:56	22.0235	-158.2197	KM1508	151.59853192601074	0.5969957428916539	0.0395355451495354	6.194821882625744																	6.194821882625744	78.18124445543845
103	2015-05-23T04:35:57	22.0336	-158.2178	KM1508	150.65873646445473	0.594191823011768	0.0390581039032427	6.101632767819186																	6.101632767819186	79.32251434411204
104	2015-05-23T04:38:57	22.0434	-158.2159	KM1508	150.0899014715694	0.589665668314146	0.038295115822352996	5.938421577764027																	5.938421577764027	80.43089799640617
105	2015-05-23T04:41:57	22.0511	-158.2143	KM1508	150.1795909826601	0.585185231148408	0.0375490069396669	5.848177727427852																	5.848177727427852	81.3037922041966
106	2015-05-23T04:44:57	22.0614	-158.2122	KM1508	149.44462084110066	0.5804061521139471	0.0367629337821495	5.726070911358442																	5.726070911358442	82.47064889165753
107	2015-05-23T04:47:58	22.0711	-158.2101	KM1508	149.13941152290306	0.5773540130704949	0.0362661914288565	5.637275339065808																	5.637275339065808	83.57194355196839
108	2015-05-23T04:50:58	22.079	-158.2084	KM1508	149.05914098965573	0.5773540130704949	0.0362661914288565	5.639325586965178																	5.639325586965178	84.46866351001016
109	2015-05-23T04:53:58	22.0894	-158.2063	KM1508	148.95743625481344	0.579390124275447	0.0365970757650106	5.686330272149122																	5.686330272149122	85.64645226964122
110	2015-05-23T04:56:58	22.0991	-158.2041	KM1508	148.05617166346462	0.5827864445578629	0.037153209849648	5.724856678461107																	5.724856678461107	86.749813426098
111	2015-05-23T04:59:59	22.1097	-158.2018	KM1508	148.2011332578777	0.582103445051809	0.0370408713235996	5.700069041642893																	5.700069041642893	87.95338215127893
112	2015-05-23T05:02:59	22.116999999999997	-158.2002	KM1508	148.34909433407674	0.580744180723603	0.0368182294483811	5.677573921628599																	5.677573921628599	88.78258045202769
113	2015-05-23T05:05:59	22.1276	-158.1978	KM1508	147.55059733250968	0.5869061233653311	0.0378345915421539	5.744476038435782																	5.744476038435782	89.98821781783226
114	2015-05-23T05:08:59	22.138	-158.1956	KM1508	148.0563499732134	0.583472708840823	0.0372660853603093	5.746028609352107																	5.746028609352107	91.16793221288096
115	2015-05-23T05:11:59	22.1486	-158.1935	KM1508	148.36824004450148	0.585185231148408	0.0375490069396669	5.788472968295197																	5.788472968295197	92.36759522043295
116	2015-05-23T05:15:00	22.1567	-158.1918	KM1508	148.49600853404075	0.58312916762861	0.0372095803217628	5.731425168578098																	5.731425168578098	93.28614061493431
117	2015-05-23T05:18:00	22.1677	-158.1896	KM1508	149.38130255373653	0.58381685689299	0.0373227054099035	5.79229091700259																	5.79229091700259	94.5314563900324
118	2015-05-23T05:21:00	22.1784	-158.1876	KM1508	150.34187711938782	0.581422660674048	0.0369292170979849	5.74777920239553																	5.74777920239553	95.74026097499096
119	2015-05-23T05:24:00	22.1868	-158.186	KM1508	152.1111757837584	0.5804061521139471	0.0367629337821495	5.792505471909548																	5.792505471909548	96.68975778586454
120	2015-05-23T05:27:01	22.1976	-158.184	KM1508	150.7903812016067	0.582444537680183	0.0370969736234956	5.7627189481540135																	5.7627189481540135	97.90952770626696
121	2015-05-23T05:30:01	22.2081	-158.18200000000004	KM1508	152.23805360194564	0.582103445051809	0.0370408713235996	5.7997583268488775																	5.7997583268488775	99.0963935577149
122	2015-05-23T05:33:01	22.2184	-158.18	KM1508	152.3816773084958	0.5827864445578629	0.037153209849648	5.8276240164193895																	5.8276240164193895	100.26133803128492
123	2015-05-23T05:36:01	22.2266	-158.1783	KM1508	152.3140659776306	0.58794420492012	0.038007295211656	5.925080063144232																	5.925080063144232	101.1907966096424
124	2015-05-23T05:39:01	22.2375	-158.17600000000004	KM1508	151.37003488626144	0.5927908098598371	0.0388210861065133	5.997921064925853																	5.997921064925853	102.42708167609068
125	2015-05-23T05:42:02	22.2485	-158.1738	KM1508	152.24805912148045	0.593842016094705	0.0389987707619894	6.041754332516196																	6.041754332516196	103.67237368925863
126	2015-05-23T05:45:02	22.2591	-158.1718	KM1508	151.97192622959818	0.5886303285365	0.0381220118643397	5.906614584583387																	5.906614584583387	104.87019076111773
127	2015-05-23T05:48:02	22.2673	-158.1702	KM1508	153.03622446869386	0.5893197318632121	0.0382372768692183	6.002636403547824																	6.002636403547824	105.79775379243999
128	2015-05-23T05:51:02	22.2777	-158.1683	KM1508	151.96759788995033	0.591745951905821	0.0386446346485865	6.005463752594879																	6.005463752594879	106.97187969688193
129	2015-05-23T05:54:02	22.2881	-158.1662	KM1508	152.34810540275905	0.593490778209383	0.0389394012676186	6.037204246118754																	6.037204246118754	108.14961219854895
130	2015-05-23T05:57:03	22.298000000000002	-158.1643	KM1508	152.80180005386	0.594191823011768	0.0390581039032427	6.071085857561947																	6.071085857561947	109.2688917389107
131	2015-05-23T06:00:03	22.3061	-158.1627	KM1508	151.52969735975955	0.594891342460035	0.0391769913024547	6.034281707025362																	6.034281707025362	110.18549413021816
132	2015-05-23T06:03:03	22.3161	-158.1607	KM1508	149.94723466319755	0.596645698100655	0.0394757272377048	6.028551305479393																	6.028551305479393	111.31755952355269
133	2015-05-23T06:06:03	22.3269	-158.1587	KM1508	150.08707254422032	0.5952423550906911	0.0392366479408122	6.0317494523266255																	6.0317494523266255	112.53729729813259
134	2015-05-23T06:09:04	22.3373	-158.1566	KM1508	151.0709014703493	0.594891342460035	0.0391769913024547	6.005447805721892																	6.005447805721892	113.71501580786611
135	2015-05-23T06:12:04	22.3453	-158.155	KM1508	148.46242644005662	0.5952423550906911	0.0392366479408122	5.929166351475415																	5.929166351475415	114.6206616348114
136	2015-05-23T06:15:04	22.3559	-158.153	KM1508	148.8480750900249	0.596645698100655	0.0394757272377048	5.957765190101004																	5.957765190101004	115.8184541603815
137	2015-05-23T06:18:04	22.3666	-158.1511	KM1508	150.35679055462572	0.5924420754162529	0.0387621397671506	5.940091380245752																	5.940091380245752	117.02550061001921
138	2015-05-23T06:21:04	22.3748	-158.1496	KM1508	151.33688881583055	0.591745951905821	0.0386446346485865	5.948679265497796																	5.948679265497796	117.95126863494856
139	2015-05-23T06:24:05	22.3848	-158.1478	KM1508	151.02314787302637	0.593490778209383	0.0389394012676186	5.990834982428575																	5.990834982428575	119.07975343575092
140	2015-05-23T06:27:05	22.3954	-158.1459	KM1508	149.8634491843271	0.598050898966864	0.0397158570258936	6.054053856947989																	6.054053856947989	120.275810033796
141	2015-05-23T06:30:05	22.4034	-158.1445	KM1508	147.70905129994145	0.605880178104605	0.0410713665608826	6.15356326462372																	6.15356326462372	121.17792777793598
142	2015-05-23T06:33:05	22.4141	-158.1425	KM1508	148.31390103418232	0.6048002884965931	0.0408827535690113	6.1590932497634725																	6.1590932497634725	122.38667316096294
143	2015-05-23T06:36:05	22.4248	-158.1405	KM1508	148.06606807285968	0.600881345510757	0.0402028301511477	6.059267611265729																	6.059267611265729	123.59541584463902
144	2015-05-23T06:39:06	22.4328	-158.1391	KM1508	148.43556390264743	0.593842016094705	0.0389987707619894	5.9148228783575725																	5.9148228783575725	124.49752871920003
145	2015-05-23T06:42:06	22.4435	-158.1372	KM1508	150.3278564671311	0.580068928517525	0.0367077698022362	5.655493436373438																	5.655493436373438	125.70455764445008
146	2015-05-23T06:48:06	22.4624	-158.1335	KM1508	155.0134607358601	0.547940099139907	0.0316893298307192	5.12367835907617																	5.12367835907617	127.84260848560076
147	2015-05-23T06:51:07	22.47300000000001	-158.1314	KM1508	149.36996226755448	0.5385372419160129	0.0303052827991004	4.756777870377788																	4.756777870377788	129.04218092788074
148	2015-05-23T06:54:07	22.483	-158.1294	KM1508	145.0487620405438	0.5404037370570071	0.0305770133566999	4.654690457701681																	4.654690457701681	130.1742013945203
149	2015-05-23T06:57:07	22.4911	-158.1278	KM1508	146.8533896590973	0.533298543205956	0.0295504775185794	4.570927393832973																	4.570927393832973	131.09076442257958
150	2015-05-23T07:00:07	22.5016	-158.1258	KM1508	143.86269119421857	0.5317713059416129	0.0293325398120794	4.4409395792611805																	4.4409395792611805	132.27755503512958
151	2015-05-23T07:03:07	22.5125	-158.1236	KM1508	143.69838901530048	0.530856046607839	0.0292026332214522	4.403875078187499																	4.403875078187499	133.5118241441875
152	2015-05-23T07:06:08	22.5206	-158.1219	KM1508	141.47418127925604	0.526009094798689	0.028519596558244997	4.271309071224181																	4.271309071224181	134.43028249623654
153	2015-05-23T07:09:08	22.5305	-158.1195	KM1508	141.58622634749034	0.523000940178208	0.0281007066491562	4.2138698200139055																	4.2138698200139055	135.55961436286591
154	2015-05-23T07:12:08	22.5408	-158.11700000000005	KM1508	140.02988675332458	0.5221037266490379	0.0279765487661927	4.141563757446382																	4.141563757446382	136.73463981486805
155	2015-05-23T07:15:08	22.5513	-158.1143	KM1508	141.25360053235624	0.5245022367605491	0.0283091964907681	4.243895237069851																	4.243895237069851	137.9359790803852
156	2015-05-23T07:18:09	22.5592	-158.1124	KM1508	143.1221338543316	0.526913673562499	0.0286463631735252	4.332692531666007																	4.332692531666007	138.8368148252957
157	2015-05-23T07:21:09	22.5696	-158.1097	KM1508	144.69966216945622	0.5293366970947899	0.0289874669385143	4.412298220100556																	4.412298220100556	140.02731778876804
158	2015-05-23T07:24:09	22.5798	-158.107	KM1508	146.41578071046644	0.529641553480833	0.0290305010513562	4.456773921874764																	4.456773921874764	141.19617741634218
159	2015-05-23T07:27:09	22.5878	-158.105	KM1508	146.51174153682743	0.52994713761377	0.0290736378943471	4.47823849122441																	4.47823849122441	142.1101312814482
160	2015-05-23T07:30:10	22.5979	-158.1023	KM1508	147.13398160670243	0.5263125929146529	0.0285619754760587	4.435305714973333																	4.435305714973333	143.26817178040332
161	2015-05-23T07:33:10	22.6057	-158.1003	KM1508	146.96997956071925	0.527517627410399	0.0287311542490371	4.480138276234162																	4.480138276234162	144.1604405132507
162	2015-05-23T07:36:10	22.6161	-158.0975	KM1508	145.0073887883533	0.526913673562499	0.0286463631735252	4.401180291604408																	4.401180291604408	145.3533584500059
163	2015-05-23T07:39:10	22.6266	-158.0948	KM1508	144.5432281144716	0.5263125929146529	0.0285619754760587	4.354257912184846																	4.354257912184846	146.55466267388763
164	2015-05-23T07:42:10	22.6366	-158.0922	KM1508	143.36318549582163	0.526009094798689	0.028519596558244997	4.336966412064244																	4.336966412064244	147.6994388548799
165	2015-05-23T07:45:11	22.6447	-158.09	KM1508	143.78392462766138	0.530249500759246	0.0291165436287628	4.430308345281972																	4.430308345281972	148.62900513480795
166	2015-05-23T07:48:11	22.6548	-158.0874	KM1508	143.35870300743628	0.5345266139014211	0.029726436538073997	4.496382511083152																	4.496382511083152	149.78460046089816
167	2015-05-23T07:51:11	22.6648	-158.0848	KM1508	144.1235432924631	0.53668206647299	0.0300366705197983	4.556237443842088																	4.556237443842088	150.92936384420713
168	2015-05-23T07:54:11	22.6744	-158.0822	KM1508	144.74889946232432	0.532991669095015	0.0295066834776772	4.491046993167375																	4.491046993167375	152.03087357204996
169	2015-05-23T07:57:11	22.6822	-158.0801	KM1508	145.06736652628263	0.532075424718394	0.0293759261336212	4.495339678872777																	4.495339678872777	152.9255364934914
170	2015-05-23T08:00:12	22.6923	-158.0775	KM1508	145.0094649101967	0.529641553480833	0.0290305010513562	4.433877414100559																	4.433877414100559	154.08111494741223
171	2015-05-23T08:03:12	22.7001	-158.0754	KM1508	145.8438019963921	0.5281244681924129	0.0288163506307648	4.413900953242799																	4.413900953242799	154.97577107822133
172	2015-05-23T08:06:12	22.7096	-158.0717	KM1508	145.60038371063422	0.525404195020611	0.0284351354139945	4.3729797988651855																	4.3729797988651855	156.09946971355015
173	2015-05-23T08:09:12	22.7194	-158.0677	KM1508	147.02109948647387	0.5248021729426761	0.0283510760782018	4.400920391084716																	4.400920391084716	157.26513750406718
174	2015-05-23T08:12:13	22.7284	-158.0635	KM1508	145.9894425619528	0.5248021729426761	0.0283510760782018	4.3607138742627205																	4.3607138742627205	158.35586189517485
175	2015-05-23T08:15:13	22.7355	-158.0598	KM1508	146.06284279647627	0.523299789647616	0.0281422069729918	4.336325226443178																	4.336325226443178	159.2327679495816
176	2015-05-23T08:18:13	22.7444	-158.055	KM1508	147.04845865121334	0.525404195020611	0.0284351354139945	4.402740356778304																	4.402740356778304	160.33928095588718
177	2015-05-23T08:21:13	22.7485	-158.0526	KM1508	147.3416801333292	0.524200625315871	0.0282673033033595	4.37976346789064																	4.37976346789064	160.85793829020545
178	2015-05-23T08:24:13	22.7496	-158.0508	KM1508	147.222384811194	0.523299789647616	0.0281422069729918	4.3783713495572885																	4.3783713495572885	161.07961061690486
179	2015-05-23T08:27:14	22.75	-158.0501	KM1508	146.60201746717408	0.52359935252433	0.0281838063655469	4.348127328263705																	4.348127328263705	161.16414743377373
180	2015-05-23T08:30:14	22.75	-158.0503	KM1508	147.35457455989754	0.523899630511383	0.0282255050633164	4.371257116041589																	4.371257116041589	161.18467878127439
181	2015-05-23T08:33:14	22.75	-158.0503	KM1508	147.13539906642708	0.5221037266490379	0.0279765487661927	4.3424820739259955																	4.3424820739259955	161.18467878127439
182	2015-05-23T08:36:14	22.75	-158.0503	KM1508	146.7185696656428	0.523299789647616	0.0281422069729918	4.326726921681319																	4.326726921681319	161.18467878127439
183	2015-05-23T08:39:14	22.75	-158.0502	KM1508	147.12536943727673	0.5218051603623239	0.0279353133739953	4.318492289712866																	4.318492289712866	161.19494445502463
184	2015-05-23T08:42:15	22.75	-158.0502	KM1508	146.25282448453933	0.520315267531119	0.0277299669642781	4.258711462999387																	4.258711462999387	161.19494445502463
185	2015-05-23T08:45:15	22.75	-158.0502	KM1508	145.84395853732332	0.517939196273772	0.0274044452678989	4.2173885569942815																	4.2173885569942815	161.19494445502463
186	2015-05-23T08:48:15	22.75	-158.0503	KM1508	145.77377681804873	0.518828475920903	0.0275259305375387	4.215803915790128																	4.215803915790128	161.20521012877498
187	2015-05-23T08:51:15	22.7501	-158.0504	KM1508	145.97320218069487	0.5161698384890121	0.0271635637911613	4.186652175022191																	4.186652175022191	161.22035274899926
188	2015-05-23T08:54:16	22.7503	-158.0504	KM1508	143.17855719249442	0.5126485516270549	0.0266880440927577	4.02806597834885																	4.02806597834885	161.24261616893762
189	2015-05-23T08:57:16	22.7506	-158.0472	KM1508	142.58788120807748	0.510314476476422	0.0263755649887255	3.9578667699102135																	3.9578667699102135	161.57280974671258
190	2015-05-23T09:00:16	22.75	-158.0407	KM1508	141.89682825920133	0.509150624296168	0.0262207605386868	3.911568448194892																	3.911568448194892	162.24341143677043
191	2015-05-23T09:03:16	22.75	-158.0336	KM1508	140.20869246838623	0.507993358405287	0.0260672380130668	3.841440786672119																	3.841440786672119	162.9722742730161
192	2015-05-23T09:06:17	22.7498	-158.028	KM1508	140.97014313725944	0.506553432307594	0.0258769572247376	3.83536595433649																	3.83536595433649	163.54758336217105
193	2015-05-23T09:09:17	22.7494	-158.0206	KM1508	139.80852573161658	0.507128392798405	0.0259528813749664	3.806403314228207																	3.806403314228207	164.3085492729516
194	2015-05-23T09:12:17	22.7499	-158.0165	KM1508	139.88270272519512	0.505399260245648	0.0257251952003239	3.7857974642364334																	3.7857974642364334	164.73310713998342
195	2015-05-23T09:15:17	22.7499	-158.0161	KM1508	140.05174987230748	0.505686772108128	0.025763000120172002	3.7932983315952393																	3.7932983315952393	164.77416986503744
196	2015-05-23T09:18:17	22.75	-158.0162	KM1508	140.70942732178065	0.505686772108128	0.025763000120172002	3.818126377893314																	3.818126377893314	164.78931249035517
197	2015-05-23T09:21:18	22.75	-158.0162	KM1508	140.067116781679	0.5051124330910539	0.0256874803126799	3.7849866728288837																	3.7849866728288837	164.78931249035517
198	2015-05-23T09:24:18	22.75	-158.0163	KM1508	141.14644932433825	0.505399260245648	0.0257251952003239	3.817958511806207																	3.817958511806207	164.7995781641055
199	2015-05-23T09:27:18	22.75	-158.0163	KM1508	141.33096720083964	0.504250906978878	0.0255746845354458	3.7929886647959496																	3.7929886647959496	164.7995781641055
200	2015-05-23T09:30:18	22.75	-158.0163	KM1508	142.95956237902348	0.504250906978878	0.0255746845354458	3.8485707721663593																	3.8485707721663593	164.7995781641055
201	2015-05-23T09:33:18	22.75	-158.0163	KM1508	143.01851310864726	0.504250906978878	0.0255746845354458	3.855469410056525																	3.855469410056525	164.7995781641055
202	2015-05-23T09:36:19	22.7501	-158.0164	KM1508	144.25788518617412	0.503679048899518	0.0254999004100628	3.884572961012637																	3.884572961012637	164.8147207843298
203	2015-05-23T09:39:19	22.7502	-158.0165	KM1508	145.10494798170703	0.504250906978878	0.0255746845354458	3.907716024786709																	3.907716024786709	164.82986339946066
204	2015-05-23T09:42:19	22.7502	-158.0166	KM1508	145.42173521712752	0.504825498572735	0.0256498261332476	3.927456627862029																	3.927456627862029	164.84012905818452
205	2015-05-23T09:45:19	22.7503	-158.0166	KM1508	145.55835456695988	0.504250906978878	0.0255746845354458	3.92349445808496																	3.92349445808496	164.85126076815368
206	2015-05-23T09:48:20	22.7502	-158.0166	KM1508	145.11496725207576	0.504537860271308	0.0256122105436891	3.9125259465598567																	3.9125259465598567	164.86239247812287
207	2015-05-23T09:51:20	22.7502	-158.0166	KM1508	145.45100358188887	0.5051124330910539	0.0256874803126799	3.924866527865112																	3.924866527865112	164.86239247812287
208	2015-05-23T09:54:20	22.7502	-158.0166	KM1508	145.96653278587058	0.504825498572735	0.0256498261332476	3.9293695904080073																	3.9293695904080073	164.86239247812287
209	2015-05-23T09:57:20	22.7502	-158.0166	KM1508	147.48171340104054	0.5039646370641021	0.0255372478951802	3.9670542782835225																	3.9670542782835225	164.86239247812287
210	2015-05-23T10:00:20	22.7502	-158.0166	KM1508	147.52783016411414	0.5051124330910539	0.0256874803126799	3.9779386219134327																	3.9779386219134327	164.86239247812287
211	2015-05-23T10:03:21	22.7502	-158.0166	KM1508	148.08251731064595	0.5039646370641021	0.0255372478951802	3.9761234122797937																	3.9761234122797937	164.86239247812287
212	2015-05-23T10:06:21	22.7503	-158.0166	KM1508	148.25300159282943	0.5039646370641021	0.0255372478951802	3.9875125255448483																	3.9875125255448483	164.87352418809206
213	2015-05-23T10:09:21	22.7502	-158.0166	KM1508	147.71443332599034	0.502534015181359	0.0253506272729142	3.9531555382371866																	3.9531555382371866	164.88465589806125
214	2015-05-23T10:12:21	22.7502	-158.0166	KM1508	147.58114228888957	0.503394140861543	0.0254626418677714	3.95743367259637																	3.95743367259637	164.88465589806125
215	2015-05-23T10:15:22	22.7502	-158.0166	KM1508	147.9317599701653	0.501677052361246	0.0252391695027345	3.9368837520189057																	3.9368837520189057	164.88465589806125
216	2015-05-23T10:18:22	22.7502	-158.0166	KM1508	148.12623989626292	0.503251439777899	0.02544400923801425	3.960787116579917																	3.960787116579917	164.88465589806125
217	2015-05-23T10:21:22	22.7503	-158.0166	KM1508	148.5771153196643	0.501962025810541	0.025276233543872997	3.9527929160972164																	3.9527929160972164	164.89578760803045
218	2015-05-23T10:24:22	22.7503	-158.0167	KM1508	149.46245806972553	0.5011063295864651	0.0251651841953521	3.9645285686819096																	3.9645285686819096	164.90605325923806
219	2015-05-23T10:27:23	22.7502	-158.0166	KM1508	149.49549085828212	0.502247679542593	0.0253133860635282	3.9756393116133713																	3.9756393116133713	164.92119586927345
220	2015-05-23T10:30:23	22.7502	-158.0166	KM1508	150.40519826621497	0.502534015181359	0.0253506272729142	4.004803613858295																	4.004803613858295	164.92119586927345
221	2015-05-23T10:33:23	22.7502	-158.0166	KM1508	149.9319085567941	0.499686479004919	0.0249815468221014	3.951965266471389																	3.951965266471389	164.92119586927345
222	2015-05-23T10:36:23	22.7502	-158.0166	KM1508	150.13850139690885	0.502534015181359	0.0253506272729142	3.992300775970437																	3.992300775970437	164.92119586927345
223	2015-05-23T10:39:23	22.7502	-158.0166	KM1508	150.0698036932709	0.5011063295864651	0.0251651841953521	3.9682233249363112																	3.9682233249363112	164.92119586927345
224	2015-05-23T10:42:24	22.7502	-158.0166	KM1508	149.74643940494008	0.5011063295864651	0.0251651841953521	3.9616743501870553																	3.9616743501870553	164.92119586927345
225	2015-05-23T10:45:24	22.7502	-158.0166	KM1508	152.30470893210008	0.5005364588757151	0.0250914701004713	4.0165611395149705																	4.0165611395149705	164.92119586927345
226	2015-05-23T10:48:24	22.7502	-158.0166	KM1508	151.11025786710726	0.499686479004919	0.0249815468221014	3.968475050176072																	3.968475050176072	164.92119586927345
227	2015-05-23T10:51:24	22.7502	-158.0166	KM1508	150.33395703764862	0.49940244093111796	0.0249450056812274	3.9413820702728586																	3.9413820702728586	164.92119586927345
228	2015-05-23T10:54:24	22.7502	-158.0167	KM1508	150.77547028417695	0.499686479004919	0.0249815468221014	3.955630605364996																	3.955630605364996	164.93146152799434
229	2015-05-23T10:57:25	22.7502	-158.0167	KM1508	150.24017726227626	0.497708398142961	0.0247272733662801	3.926631601869652																	3.926631601869652	164.93146152799434
230	2015-05-23T11:00:25	22.7502	-158.0166	KM1508	150.38260434379544	0.497708398142961	0.0247272733662801	3.913229609626117																	3.913229609626117	164.94172718671524
231	2015-05-23T11:03:25	22.7502	-158.0166	KM1508	150.6251964697865	0.498273036896581	0.0247997092729776	3.923533032215445																	3.923533032215445	164.94172718671524
232	2015-05-23T11:06:25	22.7502	-158.0166	KM1508	151.6827995882989	0.497708398142961	0.0247272733662801	3.943482342252996																	3.943482342252996	164.94172718671524
233	2015-05-23T11:09:26	22.7503	-158.0167	KM1508	151.5073767485859	0.497142701408786	0.0246548932532264	3.9230674021660352																	3.9230674021660352	164.95686979675062
234	2015-05-23T11:12:26	22.7503	-158.0167	KM1508	151.78180592627774	0.49686086304286897	0.0246188324249494	3.925792878244309																	3.925792878244309	164.95686979675062
235	2015-05-23T11:15:26	22.7503	-158.0167	KM1508	150.977926810986	0.494894076729881	0.0243681504095498	3.871049034279863																	3.871049034279863	164.95686979675062
236	2015-05-23T11:18:26	22.7503	-158.0167	KM1508	151.11671772925212	0.49517379765468	0.0244037454337042	3.8721957214795135																	3.8721957214795135	164.95686979675062
237	2015-05-23T11:21:27	22.7503	-158.0167	KM1508	152.5185613432952	0.494615021958891	0.0243326401547452	3.892705818411661																	3.892705818411661	164.95686979675062
238	2015-05-23T11:24:27	22.7503	-158.0167	KM1508	156.28103725967082	0.49517379765468	0.0244037454337042	4.002423054275728																	4.002423054275728	164.95686979675062
239	2015-05-23T11:42:28	22.7503	-158.0167	KM1508	148.86413398585614	0.49181614013231395	0.0239791063692992	3.7476501871685537																	3.7476501871685537	164.95686979675062
240	2015-05-23T11:45:28	22.7503	-158.0168	KM1508	149.0222388002495	0.49265309213802	0.0240844525002781	3.761163730531413																	3.761163730531413	164.9671354479611
241	2015-05-23T11:48:29	22.7503	-158.0168	KM1508	152.317464050986	0.49293283698784596	0.0241197138916913	3.864004203929461																	3.864004203929461	164.9671354479611
242	2015-05-23T11:51:29	22.7503	-158.0167	KM1508	149.58096156489148	0.492094459207964	0.0240141380528336	3.765741934759296																	3.765741934759296	164.97740109917166
243	2015-05-23T11:54:29	22.7502	-158.0167	KM1508	149.53048719916922	0.4911226088713785	0.0238918727567115	3.752889336982444																	3.752889336982444	164.98853280914082
244	2015-05-23T11:57:29	22.7502	-158.0167	KM1508	149.46719591964322	0.4896007148836479	0.0237013207283397	3.726226065516773																	3.726226065516773	164.98853280914082
245	2015-05-23T12:00:30	22.7502	-158.0167	KM1508	149.1682570434489	0.4898760002334829	0.0237357821435945	3.720676180214917																	3.720676180214917	164.98853280914082
246	2015-05-23T12:03:30	22.7502	-158.0167	KM1508	150.34686381219515	0.48932400472731896	0.0236667803808115	3.7427060526373146																	3.7427060526373146	164.98853280914082
247	2015-05-23T12:06:30	22.7502	-158.0167	KM1508	149.39672593617138	0.4884921801002271	0.0235632154830721	3.7024322294257694																	3.7024322294257694	164.98853280914082
248	2015-05-23T12:09:30	22.7502	-158.0167	KM1508	148.90251180009795	0.488216224832016	0.0235288581459579	3.682138895995577																	3.682138895995577	164.98853280914082
249	2015-05-23T12:12:30	22.7502	-158.0167	KM1508	147.97447693950875	0.48656491282859704	0.0233240878244528	3.630115689426306																	3.630115689426306	164.98853280914082
250	2015-05-23T12:15:31	22.7502	-158.0166	KM1508	149.81163864242623	0.48656491282859704	0.0233240878244528	3.665402204071128																	3.665402204071128	164.99879846786175
251	2015-05-23T12:18:31	22.7502	-158.0167	KM1508	152.24377383733852	0.48601744566665595	0.0232563530429997	3.717863017737616																	3.717863017737616	165.00906412658262
252	2015-05-23T12:21:31	22.7502	-158.0166	KM1508	147.77167742763598	0.48191550761450797	0.0227534316833107	3.5331244735948886																	3.5331244735948886	165.01932978530354
253	2015-05-23T12:24:31	22.7501	-158.0166	KM1508	145.4351977923642	0.482461854799975	0.0228199837029922	3.4781753317950628																	3.4781753317950628	165.0304614952727
254	2015-05-23T12:27:32	22.7501	-158.0166	KM1508	144.04154398207183	0.479474578483813	0.0224571620089533	3.3869028579351337																	3.3869028579351337	165.0304614952727
255	2015-05-23T12:30:32	22.7501	-158.0165	KM1508	142.96204077074609	0.47893418883517497	0.0223920148075748	3.352459960817743																	3.352459960817743	165.0407271615098
256	2015-05-23T12:33:32	22.75	-158.0165	KM1508	142.16491603483288	0.478395988912109	0.0223271674109979	3.333586125503615																	3.333586125503615	165.051858871479
257	2015-05-23T12:36:32	22.75	-158.0165	KM1508	141.8120549918678	0.478664768061613	0.0223595524548311	3.3144448562593176																	3.3144448562593176	165.051858871479
258	2015-05-23T12:39:32	22.75	-158.0165	KM1508	144.01892744289452	0.47759111698843204	0.0222303061483892	3.3558386869049346																	3.3558386869049346	165.051858871479
259	2015-05-23T12:42:33	22.75	-158.0165	KM1508	143.60679444773984	0.476248522572904	0.0220694180280628	3.32421154321938																	3.32421154321938	165.051858871479
260	2015-05-23T12:45:33	22.75	-158.0165	KM1508	141.96638469882868	0.4773213161034621	0.0221979748972361	3.303938201175825																	3.303938201175825	165.051858871479
261	2015-05-23T12:48:33	22.75	-158.0165	KM1508	141.73927546517814	0.47893418883517497	0.0223920148075748	3.3180505558419693																	3.3180505558419693	165.051858871479
262	2015-05-23T12:51:33	22.75	-158.0165	KM1508	141.19599283260538	0.47759111698843204	0.0222303061483892	3.2947149631320203																	3.2947149631320203	165.051858871479
263	2015-05-23T12:54:34	22.75	-158.0165	KM1508	141.87736467961503	0.4781278498586389	0.0222948594919646	3.311623611777618																	3.311623611777618	165.051858871479
264	2015-05-23T12:57:34	22.7499	-158.0164	KM1508	141.81945821273095	0.47759111698843204	0.0222303061483892	3.305935295004116																	3.305935295004116	165.06700149679673
265	2015-05-23T13:00:34	22.7499	-158.0164	KM1508	142.16511845776682	0.478664768061613	0.0223595524548311	3.324986742508918																	3.324986742508918	165.06700149679673
266	2015-05-23T13:03:34	22.7499	-158.0164	KM1508	142.23503885460718	0.47759111698843204	0.0222303061483892	3.3173824037573527																	3.3173824037573527	165.06700149679673
267	2015-05-23T13:06:35	22.7499	-158.0164	KM1508	141.74194554387378	0.4773213161034621	0.0221979748972361	3.301460856238855																	3.301460856238855	165.06700149679673
268	2015-05-23T13:09:35	22.7499	-158.0164	KM1508	141.2392605545291	0.47759111698843204	0.0222303061483892	3.2857282948794624																	3.2857282948794624	165.06700149679673
269	2015-05-23T13:12:35	22.7499	-158.0164	KM1508	141.99639589054658	0.4773213161034621	0.0221979748972361	3.3106330065513814																	3.3106330065513814	165.06700149679673
270	2015-05-23T13:15:35	22.7498	-158.0164	KM1508	142.5442350765844	0.4773213161034621	0.0221979748972361	3.3214597360816502																	3.3214597360816502	165.07813320676598
271	2015-05-23T13:18:35	22.7498	-158.0163	KM1508	141.47549870316203	0.476783640391215	0.0221335432016413	3.2907616106518747																	3.2907616106518747	165.0883988955426
272	2015-05-23T13:21:36	22.7498	-158.0163	KM1508	141.17465060903817	0.4765157625072221	0.0221014423909019	3.276659026713668																	3.276659026713668	165.0883988955426
273	2015-05-23T13:24:36	22.7497	-158.0163	KM1508	142.70996296331853	0.4773213161034621	0.0221979748972361	3.3310136269710773																	3.3310136269710773	165.09953060551183
274	2015-05-23T13:27:36	22.7498	-158.0163	KM1508	144.04243931379938	0.47759111698843204	0.0222303061483892	3.3694895743170585																	3.3694895743170585	165.11066231548102
275	2015-05-23T13:30:36	22.7498	-158.0164	KM1508	144.45034725546475	0.47759111698843204	0.0222303061483892	3.3757283625714023																	3.3757283625714023	165.12092800425768
276	2015-05-23T13:33:36	22.7499	-158.0164	KM1508	145.24148195937755	0.47893418883517497	0.0223920148075748	3.416921888266977																	3.416921888266977	165.13205971422693
277	2015-05-23T13:36:37	22.7499	-158.0165	KM1508	144.0031504591347	0.4792042527644661	0.0224245546537793	3.3932775911262363																	3.3932775911262363	165.1423253954904
278	2015-05-23T13:39:37	22.75	-158.0165	KM1508	144.19356042340445	0.4792042527644661	0.0224245546537793	3.398438216771022																	3.398438216771022	165.1534571054596
279	2015-05-23T13:42:37	22.7499	-158.0165	KM1508	144.36856476666108	0.479474578483813	0.0224571620089533	3.402292149202112																	3.402292149202112	165.1645888154288
280	2015-05-23T13:45:37	22.7499	-158.0165	KM1508	143.75622320706543	0.47893418883517497	0.0223920148075748	3.3662203677000697																	3.3662203677000697	165.1645888154288
281	2015-05-23T13:48:38	22.7498	-158.0164	KM1508	144.84374635333126	0.47759111698843204	0.0222303061483892	3.3913329656660034																	3.3913329656660034	165.17973144584
282	2015-05-23T13:51:38	22.7498	-158.0164	KM1508	146.77835726695469	0.477052157747783	0.0221657206427759	3.433276801621312																	3.433276801621312	165.17973144584
283	2015-05-23T13:54:38	22.7498	-158.0164	KM1508	143.64820578978004	0.476783640391215	0.0221335432016413	3.342098792371171																	3.342098792371171	165.17973144584
284	2015-05-23T13:57:38	22.7497	-158.0164	KM1508	143.88306508924632	0.477052157747783	0.0221657206427759	3.344233701382137																	3.344233701382137	165.19086315580918
285	2015-05-23T14:00:39	22.7497	-158.0163	KM1508	144.1680217198271	0.475980702659516	0.0220374150386568	3.3344412040202487																	3.3344412040202487	165.201128852099
286	2015-05-23T14:03:39	22.7497	-158.0163	KM1508	142.83853911495694	0.475444718419019	0.0219735357027034	3.294449038933253																	3.294449038933253	165.201128852099
287	2015-05-23T14:06:39	22.7497	-158.0163	KM1508	143.85115541423662	0.475980702659516	0.0220374150386568	3.3304287922988816																	3.3304287922988816	165.201128852099
288	2015-05-23T14:09:39	22.7497	-158.0163	KM1508	145.06240319464922	0.4749112840255901	0.0219099602610162	3.345128848105676																	3.345128848105676	165.201128852099
289	2015-05-23T14:12:40	22.7497	-158.0164	KM1508	142.89888336760194	0.474378983749622	0.0218465855538401	3.287766360787772																	3.287766360787772	165.2113945483888
290	2015-05-23T14:15:40	22.7497	-158.0163	KM1508	142.99789634456587	0.474378983749622	0.0218465855538401	3.2842737686865164																	3.2842737686865164	165.22166024467862
291	2015-05-23T14:18:40	22.7497	-158.0163	KM1508	144.12909062247425	0.4741107563172371	0.0218147919453173	3.3109516308730718																	3.3109516308730718	165.22166024467862
292	2015-05-23T14:21:40	22.7497	-158.0163	KM1508	143.31109776057258	0.474645519228509	0.0218782860484655	3.3009097558330462																	3.3009097558330462	165.22166024467862
293	2015-05-23T14:24:41	22.7497	-158.0163	KM1508	143.50754571901248	0.473843167666975	0.0217830740530943	3.2900348695588213																	3.2900348695588213	165.22166024467862
294	2015-05-23T14:27:41	22.7497	-158.0163	KM1508	143.8693635523898	0.473843167666975	0.0217830740530943	3.302960975471493																	3.302960975471493	165.22166024467862
295	2015-05-23T14:30:41	22.7496	-158.0163	KM1508	144.00279755987862	0.473843167666975	0.0217830740530943	3.3048660581673928																	3.3048660581673928	165.23279195464784
296	2015-05-23T14:33:41	22.7497	-158.0163	KM1508	144.0578931805029	0.474645519228509	0.0218782860484655	3.315507326689106																	3.315507326689106	165.24392366461703
297	2015-05-23T14:36:41	22.7504	-158.0155	KM1508	145.47985701219102	0.475444718419019	0.0219735357027034	3.3665025689655126																	3.3665025689655126	165.35713324072015
298	2015-05-23T14:39:42	22.7512	-158.0139	KM1508	144.4796480771432	0.474378983749622	0.0218465855538401	3.328211216212462																	3.328211216212462	165.5439715683903
299	2015-05-23T14:42:42	22.7515	-158.0107	KM1508	145.37017653638608	0.473843167666975	0.0217830740530943	3.3289044429898005																	3.3289044429898005	165.87416299337437
300	2015-05-23T14:45:42	22.7508	-158.0059	KM1508	145.27380564250558	0.471716079291531	0.0215316712705396	3.3004963994205405																	3.3004963994205405	166.37303433419547
301	2015-05-23T14:48:42	22.7496	-158.0022	KM1508	143.7407445462894	0.47145201161461	0.0215005412668239	3.264363310397748																	3.264363310397748	166.7756682965526
302	2015-05-23T14:51:43	22.7497	-158.0006	KM1508	144.33712097673177	0.47118841689532004	0.0214694808441842	3.2782681862961964																	3.2782681862961964	166.94029627689025
303	2015-05-23T14:57:43	22.7497	-158.0006	KM1508	143.3189877029432	0.472512070606739	0.0216255078691309	3.266523701628755																	3.266523701628755	166.94029627689025
304	2015-05-23T15:00:43	22.7496	-158.0005	KM1508	144.50271360076766	0.472512070606739	0.0216255078691309	3.303841252705093																	3.303841252705093	166.95543891748824
305	2015-05-23T15:03:44	22.7496	-158.0003	KM1508	143.66580609410582	0.471716079291531	0.0215316712705396	3.280696183093044																	3.280696183093044	166.97597032509114
306	2015-05-23T15:06:44	22.7496	-158.0003	KM1508	144.55386783488768	0.471716079291531	0.0215316712705396	3.2931518893394887																	3.2931518893394887	166.97597032509114
307	2015-05-23T15:09:44	22.7496	-158.0003	KM1508	144.57242494841998	0.471716079291531	0.0215316712705396	3.2985912836174505																	3.2985912836174505	166.97597032509114
308	2015-05-23T15:12:44	22.7495	-158.0002	KM1508	143.59232220831277	0.471980777345379	0.02156287558716	3.2611222507124755																	3.2611222507124755	166.99111297078252
309	2015-05-23T15:15:44	22.7495	-158.0002	KM1508	145.6822396503618	0.472512070606739	0.0216255078691309	3.33721498291933																	3.33721498291933	166.99111297078252
310	2015-05-23T15:18:45	22.7495	-158.0002	KM1508	146.25213721187097	0.47357621627757795	0.0217514316968534	3.358089662262265																	3.358089662262265	166.99111297078252
311	2015-05-23T15:21:45	22.7496	-158.0003	KM1508	147.1664739750517	0.473044219214466	0.021688372873192002	3.373476215138498																	3.373476215138498	167.0062556164739
312	2015-05-23T15:24:45	22.7496	-158.0003	KM1508	145.55792308173906	0.473044219214466	0.021688372873192002	3.33704126836448																	3.33704126836448	167.0062556164739
313	2015-05-23T15:27:45	22.7495	-158.0003	KM1508	145.1182877986105	0.471980777345379	0.02156287558716	3.3107400446350086																	3.3107400446350086	167.0173873264431
314	2015-05-23T15:30:45	22.7495	-158.0003	KM1508	146.49114907414392	0.472512070606739	0.0216255078691309	3.3512544407476668																	3.3512544407476668	167.0173873264431
315	2015-05-23T15:33:46	22.7496	-158.0003	KM1508	149.22354577209552	0.473843167666975	0.0217830740530943	3.4525760346494825																	3.4525760346494825	167.02851903641232
316	2015-05-23T15:36:46	22.7496	-158.0004	KM1508	147.74076777617202	0.473843167666975	0.0217830740530943	3.4088296557853965																	3.4088296557853965	167.0387847402152
317	2015-05-23T15:39:46	22.7496	-158.0004	KM1508	147.73872107515257	0.473044219214466	0.021688372873192002	3.3848598894808046																	3.3848598894808046	167.0387847402152
318	2015-05-23T15:42:46	22.7497	-158.0005	KM1508	149.37395315974442	0.472512070606739	0.0216255078691309	3.42061737652596																	3.42061737652596	167.05392738081122
319	2015-05-23T15:45:47	22.7497	-158.0006	KM1508	147.42314275406898	0.472512070606739	0.0216255078691309	3.375184137228864																	3.375184137228864	167.06419307710104
320	2015-05-23T15:48:47	22.7498	-158.0006	KM1508	147.5812179142704	0.472512070606739	0.0216255078691309	3.37469532944033																	3.37469532944033	167.07532478707026
321	2015-05-23T15:51:47	22.7507	-158.0001	KM1508	146.61084328790452	0.472512070606739	0.0216255078691309	3.3549588142065887																	3.3549588142065887	167.1878934510546
322	2015-05-23T15:54:47	22.750999999999998	-158.0	KM1508	147.30792609624257	0.471980777345379	0.02156287558716	3.361817839211753																	3.361817839211753	167.22283078707096
323	2015-05-23T15:57:47	22.7509	-157.9999	KM1508	149.33125203894227	0.473843167666975	0.0217830740530943	3.437682883475412																	3.437682883475412	167.23797336145338
324	2015-05-23T16:00:48	22.7507	-157.9999	KM1508	148.75709521785944	0.475177683250928	0.0219417100855957	3.4469103911161403																	3.4469103911161403	167.2602367813921
325	2015-05-23T16:03:48	22.7506	-157.9997	KM1508	148.94363761694834	0.474378983749622	0.0218465855538401	3.4403985661803103																	3.4403985661803103	167.28359159216674
326	2015-05-23T16:06:48	22.7505	-157.9996	KM1508	145.7202577708005	0.4733099006314149	0.021719864696706004	3.3499330082158654																	3.3499330082158654	167.29873418692355
327	2015-05-23T16:09:48	22.7504	-157.9995	KM1508	146.49090962729045	0.471716079291531	0.0215316712705396	3.336588050329256																	3.336588050329256	167.31387678677186
328	2015-05-23T16:12:49	22.7502	-157.9993	KM1508	145.70676391755097	0.473044219214466	0.021688372873192002	3.332630252932697																	3.332630252932697	167.3441620017531
329	2015-05-23T16:15:49	22.7502	-157.9992	KM1508	144.16301295752072	0.471716079291531	0.0215316712705396	3.28076256282619																	3.28076256282619	167.35442766047692
330	2015-05-23T16:18:49	22.7501	-157.9991	KM1508	149.7996562903489	0.472512070606739	0.0216255078691309	3.4242682552591903																	3.4242682552591903	167.36957027560777
331	2015-05-23T16:21:49	22.75	-157.999	KM1508	145.25900977168862	0.472512070606739	0.0216255078691309	3.3240690038877387																	3.3240690038877387	167.3847128958321
332	2015-05-23T16:24:50	22.75	-157.9989	KM1508	144.00844315511134	0.471716079291531	0.0215316712705396	3.281176949428315																	3.281176949428315	167.39497856958238
333	2015-05-23T16:27:50	22.7499	-157.9988	KM1508	144.52400292469596	0.471716079291531	0.0215316712705396	3.28666422076272																	3.28666422076272	167.41012119490014
334	2015-05-23T16:30:50	22.7499	-157.9988	KM1508	145.37627853208662	0.473044219214466	0.021688372873192002	3.336712042925871																	3.336712042925871	167.41012119490014
335	2015-05-23T16:33:50	22.7499	-157.9988	KM1508	146.89700193935502	0.474378983749622	0.0218465855538401	3.4010229801970517																	3.4010229801970517	167.41012119490014
336	2015-05-23T16:36:50	22.7499	-157.9988	KM1508	145.42766236955597	0.47357621627757795	0.0217514316968534	3.34739902268606																	3.34739902268606	167.41012119490014
337	2015-05-23T16:39:51	22.7499	-157.999	KM1508	146.35068257966586	0.47357621627757795	0.0217514316968534	3.376726779659819																	3.376726779659819	167.43065255742715
338	2015-05-23T16:42:51	22.75	-157.9991	KM1508	144.16252466196164	0.473843167666975	0.0217830740530943	3.3085019057003766																	3.3085019057003766	167.44579518274492
339	2015-05-23T16:45:51	22.75	-157.9991	KM1508	144.18040088050697	0.473843167666975	0.0217830740530943	3.3172304147407297																	3.3172304147407297	167.44579518274492
340	2015-05-23T16:48:51	22.75	-157.9992	KM1508	145.20651560762374	0.4749112840255901	0.0219099602610162	3.364116595709498																	3.364116595709498	167.45606085649518
341	2015-05-23T16:51:51	22.75	-157.9992	KM1508	143.8577022433283	0.4765157625072221	0.0221014423909019	3.360806569746314																	3.360806569746314	167.45606085649518
342	2015-05-23T16:54:52	22.7501	-157.9994	KM1508	145.92896992718252	0.476783640391215	0.0221335432016413	3.4222985909990262																	3.4222985909990262	167.47941574652955
343	2015-05-23T16:57:52	22.7502	-157.9996	KM1508	144.78536049367668	0.47571239104797	0.0220054372932696	3.375733329704546																	3.375733329704546	167.50277062335152
344	2015-05-23T17:00:52	22.7502	-157.9997	KM1508	145.30003579382392	0.475444718419019	0.0219735357027034	3.3822249451577924																	3.3822249451577924	167.51303628207538
345	2015-05-23T17:03:52	22.7502	-157.9997	KM1508	144.2704065828869	0.475980702659516	0.0220374150386568	3.367662207530921																	3.367662207530921	167.51303628207538
346	2015-05-23T17:06:53	22.7502	-157.9997	KM1508	143.47958480141438	0.476248522572904	0.0220694180280628	3.3446118505989997																	3.3446118505989997	167.51303628207538
347	2015-05-23T17:09:53	22.7502	-157.9997	KM1508	145.11546805638426	0.477052157747783	0.0221657206427759	3.4097429622716824																	3.4097429622716824	167.51303628207538
348	2015-05-23T17:12:53	22.7502	-157.9997	KM1508	143.10879086888417	0.478664768061613	0.0223595524548311	3.390375062787745																	3.390375062787745	167.51303628207538
349	2015-05-23T17:15:53	22.7502	-157.9996	KM1508	144.18794469179159	0.478664768061613	0.0223595524548311	3.420982475456336																	3.420982475456336	167.52330194079917
350	2015-05-23T17:44:11	22.7501	-157.9998	KM1508	143.23601450945506	0.480828348431776	0.0226211690698467	3.442296732473172																	3.442296732473172	167.5466568176237
351	2015-05-23T17:47:11	22.75	-157.9996	KM1508	145.05302275705756	0.483550603445309	0.0229531416043259	3.535506585155222																	3.535506585155222	167.570011707658
352	2015-05-23T17:50:11	22.7499	-157.9994	KM1508	143.8744793166603	0.482736006952997	0.0228533789138928	3.4873163276566035																	3.4873163276566035	167.5933666108996
353	2015-05-23T17:53:11	22.7498	-157.9992	KM1508	143.52924779354643	0.4832784914712	0.0229198132448437	3.4903577312726934																	3.4903577312726934	167.6167215273534
354	2015-05-23T17:56:12	22.7497	-157.999	KM1508	147.5567154257998	0.483550603445309	0.0229531416043259	3.5943666103413547																	3.5943666103413547	167.6400764570169
355	2015-05-23T17:59:12	22.7496	-157.9988	KM1508	143.5362496985931	0.4838233649995271	0.0229865495245824	3.5024186029112565																	3.5024186029112565	167.66343139989002
356	2015-05-23T18:02:12	22.7495	-157.9986	KM1508	143.40195789953572	0.48491733179919705	0.0231208726128735	3.5247754339028123																	3.5247754339028123	167.6867863559701
357	2015-05-23T18:05:12	22.7495	-157.9985	KM1508	143.5190543182627	0.48409677768451603	0.023020037195539	3.5202323299570546																	3.5202323299570546	167.69705206728608
358	2015-05-23T18:08:12	22.7495	-157.9984	KM1508	143.4737852837532	0.48519137740938	0.0231546216803473	3.5367086440185287																	3.5367086440185287	167.70731777860206
359	2015-05-23T18:11:13	22.7495	-157.9985	KM1508	143.6006442173879	0.48519137740938	0.0231546216803473	3.5304021003963326																	3.5304021003963326	167.717583489918
360	2015-05-23T18:14:13	22.7495	-157.9986	KM1508	141.94657065232315	0.48519137740938	0.0231546216803473	3.4960159387109844																	3.4960159387109844	167.72784920123402
361	2015-05-23T18:17:13	22.7495	-157.9986	KM1508	144.2652597837333	0.48629142592034	0.0232902231440968	3.5688975285083493																	3.5688975285083493	167.72784920123402
362	2015-05-23T18:20:13	22.7495	-157.9986	KM1508	146.92796054705636	0.48656491282859704	0.0233240878244528	3.634048085720216																	3.634048085720216	167.72784920123402
363	2015-05-23T18:23:14	22.7496	-157.9986	KM1508	142.690192908703	0.485741432779562	0.0232223617028576	3.5296935959489733																	3.5296935959489733	167.73898091120319
364	2015-05-23T18:26:14	22.7495	-157.9988	KM1508	142.20108977907734	0.485741432779562	0.0232223617028576	3.5138901505373084																	3.5138901505373084	167.7623358672833
365	2015-05-23T18:29:14	22.7496	-157.9989	KM1508	142.10201244032973	0.48683905259917604	0.0233580333458773	3.537006643235701																	3.537006643235701	167.77747851297468
366	2015-05-23T18:32:14	22.7496	-157.9989	KM1508	141.40239677004615	0.48656491282859704	0.0233240878244528	3.5128015397857224																	3.5128015397857224	167.77747851297468
367	2015-05-23T18:35:15	22.7497	-157.999	KM1508	141.65981146404118	0.485741432779562	0.0232223617028576	3.5068370041572248																	3.5068370041572248	167.7926211535727
368	2015-05-23T18:38:15	22.7496	-157.9991	KM1508	139.01442052577102	0.48629142592034	0.0232902231440968	3.4438232896430376																	3.4438232896430376	167.80776379417063
369	2015-05-23T18:41:15	22.7496	-157.9991	KM1508	140.8149703269211	0.48683905259917604	0.0233580333458773	3.5046689128008643																	3.5046689128008643	167.80776379417063
370	2015-05-23T18:44:15	22.7497	-157.9991	KM1508	141.35009484385878	0.487113846790577	0.0233920599013524	3.5266198606085246																	3.5266198606085246	167.81889550413985
371	2015-05-23T18:47:16	22.7496	-157.9993	KM1508	141.67208809723283	0.487665404688454	0.0234603568886874	3.5365694867397743																	3.5365694867397743	167.842250447013
372	2015-05-23T18:50:16	22.7497	-157.9995	KM1508	143.58112858818737	0.48656491282859704	0.0233240878244528	3.57954934273806																	3.57954934273806	167.8656053898861
373	2015-05-23T18:53:16	22.7497	-157.9997	KM1508	143.37068747766364	0.4883542024661215	0.023546036814515003	3.6068632327794257																	3.6068632327794257	167.88613678246276
374	2015-05-23T19:04:54	22.7498	-158.0001	KM1508	138.51063161246356	0.48491733179919705	0.0231208726128735	3.4053267424808427																	3.4053267424808427	167.92868165357353
375	2015-05-23T19:07:55	22.7498	-158.0002	KM1508	145.0370097749831	0.4896007148836479	0.0237013207283397	3.6617809616845967																	3.6617809616845967	167.93894734235022
376	2015-05-23T19:10:55	22.7498	-158.0003	KM1508	142.84797651057198	0.49181614013231395	0.0239791063692992	3.666866482859258																	3.666866482859258	167.9492130311269
377	2015-05-23T19:13:55	22.7499	-158.0003	KM1508	143.69241842436074	0.493211633066276	0.0241549979456046	3.709071630193174																	3.709071630193174	167.9603447410961
378	2015-05-23T19:16:55	22.7501	-158.0002	KM1508	141.0590203996809	0.494894076729881	0.0243681504095498	3.667123353864692																	3.667123353864692	167.98486093829104
379	2015-05-23T19:19:56	22.7514	-157.9998	KM1508	140.803901540824	0.49433348864915705	0.024296978468042997	3.651917189708066																	3.651917189708066	168.13528618818458
380	2015-05-23T19:22:56	22.7587	-157.9989	KM1508	142.2616338899739	0.49573524433042	0.0244751905999845	3.733732690115388																	3.733732690115388	168.9531360129719
381	2015-05-23T19:25:56	22.7693	-157.9976	KM1508	140.3749032185053	0.5011063295864651	0.0251651841953521	3.793139321503314																	3.793139321503314	170.1406185697038
382	2015-05-23T19:28:56	22.776999999999997	-157.9965	KM1508	140.44254215571652	0.499969299220723	0.0250181066869249	3.788215828703328																	3.788215828703328	171.00516410736032
383	2015-05-23T19:31:57	22.7875	-157.9949	KM1508	140.04668714087848	0.502534015181359	0.0253506272729142	3.792103748709221																	3.792103748709221	172.18547257792153
384	2015-05-23T19:34:57	22.7974	-157.9932	KM1508	139.4048642393142	0.5051124330910539	0.0256874803126799	3.829375946049186																	3.829375946049186	173.30123583443827
385	2015-05-23T19:37:57	22.8076	-157.9914	KM1508	139.75462266064287	0.5051124330910539	0.0256874803126799	3.8280899413883183																	3.8280899413883183	174.45159642443141
386	2015-05-23T19:40:57	22.8157	-157.9901	KM1508	142.6733486810189	0.506841443111818	0.0259149439110938	3.965441169116552																	3.965441169116552	175.36307868669937
387	2015-05-23T19:43:58	22.8265	-157.9883	KM1508	148.9586838316766	0.509150624296168	0.0262207605386868	4.180131675044746																	4.180131675044746	176.5794063684666
388	2015-05-23T19:46:58	22.8374	-157.9866	KM1508	151.06870114868886	0.5011063295864651	0.0251651841953521	4.077025586615422																	4.077025586615422	177.8052338966901
389	2015-05-23T19:49:58	22.8456	-157.9853	KM1508	144.26061123534896	0.502821034354673	0.0253879573837492	3.913259055836362																	3.913259055836362	178.7277252256021
390	2015-05-23T19:52:58	22.853	-157.989	KM1508	138.78874770252844	0.49573524433042	0.0244751905999845	3.626308089782466																	3.626308089782466	179.634708730243
391	2015-05-23T19:55:59	22.8528	-158.0004	KM1508	135.5981107450527	0.49377122342068397	0.0242258189426052	3.4974272563177875																	3.4974272563177875	180.8043242151463
392	2015-05-23T19:58:59	22.8474	-158.0037	KM1508	135.9688333718497	0.49293283698784596	0.0241197138916913	3.500152051532462																	3.500152051532462	181.4942016248431
393	2015-05-23T20:01:59	22.837	-158.0034	KM1508	137.2808948809105	0.49377122342068397	0.0242258189426052	3.5375114424706693																	3.5375114424706693	182.6523084661169
394	2015-05-23T20:04:59	22.8258	-158.0035	KM1508	140.87731064462415	0.49349109468097097	0.0241903662288857	3.6362421500406277																	3.6362421500406277	183.89910219498455
395	2015-05-23T20:14:00	22.7962	-158.0036	KM1508	139.4612088381979	0.5082830579203721	0.0261055390302873	3.8892438712833237																	3.8892438712833237	187.1941043231197
396	2015-05-23T20:20:00	22.7748	-158.004	KM1508	136.8165759353508	0.503394140861543	0.0254626418677714	3.7354714510070197																	3.7354714510070197	189.57664395333825
397	2015-05-23T20:23:01	22.767	-158.004	KM1508	135.2383686867864	0.500821054540631	0.0251282832081649	3.641233519574119																	3.641233519574119	190.4449173309374
398	2015-05-23T20:26:01	22.7573	-158.0041	KM1508	133.23468075834086	0.499686479004919	0.0249815468221014	3.5631068767030496																	3.5631068767030496	191.5247419872116
399	2015-05-23T20:29:01	22.752	-158.0028	KM1508	134.44092369968072	0.498836392477817	0.0248721842598007	3.599374597132577																	3.599374597132577	192.12962696409062
400	2015-05-23T20:32:01	22.7488	-157.9996	KM1508	134.71529427796906	0.497142701408786	0.0246548932532264	3.573703959960815																	3.573703959960815	192.614190240792
401	2015-05-23T20:35:02	22.7495	-157.9992	KM1508	131.53002997538331	0.497142701408786	0.0246548932532264	3.4721843275919912																	3.4721843275919912	192.70226974620738
402	2015-05-23T20:38:02	22.7502	-157.9994	KM1508	131.40781210419595	0.497142701408786	0.0246548932532264	3.4747205627204374																	3.4747205627204374	192.78285119897916
403	2015-05-23T20:41:02	22.7502	-157.9995	KM1508	131.8327922736933	0.498273036896581	0.0247997092729776	3.5036682184129417																	3.5036682184129417	192.79311685770298
404	2015-05-23T20:44:02	22.7502	-157.9996	KM1508	132.20659889441606	0.4985543788803	0.0248359035652541	3.5200756086317804																	3.5200756086317804	192.80338251642382
405	2015-05-23T20:47:03	22.7502	-157.9996	KM1508	132.45252868667689	0.498273036896581	0.0247997092729776	3.521537090000221																	3.521537090000221	192.80338251642382
406	2015-05-23T20:50:03	22.7503	-157.9996	KM1508	131.52790230884614	0.499686479004919	0.0249815468221014	3.5171205054273527																	3.5171205054273527	192.81451422639302
407	2015-05-23T20:53:03	22.7503	-157.9997	KM1508	132.71357004945884	0.500821054540631	0.0251282832081649	3.5829717737812787																	3.5829717737812787	192.82477987760362
408	2015-05-23T20:56:03	22.7503	-157.9998	KM1508	132.58865693440507	0.502534015181359	0.0253506272729142	3.6067031412322015																	3.6067031412322015	192.83504552881408
409	2015-05-23T20:59:04	22.7503	-157.9998	KM1508	139.21518285448485	0.5051124330910539	0.0256874803126799	3.847449986655189																	3.847449986655189	192.83504552881408
410	2015-05-23T21:02:04	22.7503	-157.9999	KM1508	136.79466815179927	0.504825498572735	0.0256498261332476	3.779555967008177																	3.779555967008177	192.8453111800246
411	2015-05-23T21:05:04	22.7503	-157.9998	KM1508	137.5284902952528	0.507128392798405	0.0259528813749664	3.81980415944257																	3.81980415944257	192.85557683123508
412	2015-05-23T21:08:04	22.7503	-157.9998	KM1508	138.81408705980292	0.507128392798405	0.0259528813749664	3.868657671584984																	3.868657671584984	192.85557683123508
413	2015-05-23T21:11:05	22.7503	-157.9998	KM1508	139.1034790627083	0.507128392798405	0.0259528813749664	3.873834240581634																	3.873834240581634	192.85557683123508
414	2015-05-23T21:14:05	22.7503	-157.9998	KM1508	139.32787432411445	0.507704348807969	0.0260290282095034	3.9006196973596436																	3.9006196973596436	192.85557683123508
415	2015-05-23T21:17:05	22.7503	-157.9998	KM1508	137.6705511197741	0.509150624296168	0.0262207605386868	3.884649445672581																	3.884649445672581	192.85557683123508
416	2015-05-23T21:20:05	22.7503	-157.9998	KM1508	138.55117923882437	0.508861130218628	0.0261822773729448	3.893449916137581																	3.893449916137581	192.85557683123508
417	2015-05-23T21:23:05	22.7503	-157.9998	KM1508	138.49467101401962	0.509150624296168	0.0262207605386868	3.9018194375606186																	3.9018194375606186	192.85557683123508
418	2015-05-23T21:26:06	22.7503	-157.9998	KM1508	142.94730089507598	0.509150624296168	0.0262207605386868	4.04524082422141																	4.04524082422141	192.85557683123508
419	2015-05-23T21:29:06	22.7503	-158.0	KM1508	139.10727838237565	0.5097316873238901	0.0262980026881372	3.942006391387161																	3.942006391387161	192.87610813365615
420	2015-05-23T21:32:06	22.7504	-158.0	KM1508	139.06184019678398	0.510604988652627	0.026414395158911	3.9530147133147966																	3.9530147133147966	192.88723984362537
421	2015-05-23T21:35:06	22.7504	-158.0001	KM1508	138.55788815435085	0.510604988652627	0.026414395158911	3.9484879421437866																	3.9484879421437866	192.89750548732258
422	2015-05-23T21:38:07	22.7503	-158.0	KM1508	139.17831310640452	0.512066510576159	0.026609821731649	3.9721205616544895																	3.9721205616544895	192.91264809226638
423	2015-05-23T21:41:07	22.7503	-157.9999	KM1508	139.4773595344569	0.510604988652627	0.026414395158911	3.968957726305963																	3.968957726305963	192.9229137434769
424	2015-05-23T21:44:07	22.7503	-157.9999	KM1508	139.44720276886733	0.509440809448016	0.0262593355706505	3.958211896565024																	3.958211896565024	192.9229137434769
425	2015-05-23T21:47:07	22.7503	-157.9999	KM1508	140.12839876834514	0.5100232595774461	0.0263367621109715	3.977101311426528																	3.977101311426528	192.9229137434769
426	2015-05-23T21:50:08	22.7503	-157.9999	KM1508	139.8978840420511	0.510604988652627	0.026414395158911	3.9817399849258974																	3.9817399849258974	192.9229137434769
427	2015-05-23T21:53:08	22.7503	-157.9999	KM1508	139.10301578588727	0.510314476476422	0.0263755649887255	3.9520117160611465																	3.9520117160611465	192.9229137434769
428	2015-05-23T21:56:08	22.7503	-157.9999	KM1508	141.17905893989672	0.5111880951746349	0.0264923338043115	4.032541455951635																	4.032541455951635	192.9229137434769
429	2015-05-23T21:59:08	22.75	-158.0	KM1508	140.31712266777885	0.51235718415661	0.026648886285154	4.018673798715089																	4.018673798715089	192.95785109494648
430	2015-05-23T22:02:09	22.75	-158.0001	KM1508	139.1772850285495	0.5116273409073849	0.02655104386176485	3.9649408141064777																	3.9649408141064777	192.96811676869683
431	2015-05-23T22:05:09	22.75	-158.0001	KM1508	141.76145822231885	0.5138202147320511	0.0268455740184292	4.098459268062186																	4.098459268062186	192.96811676869683
432	2015-05-23T22:08:09	22.7501	-158.0001	KM1508	141.5127209594333	0.514993760416519	0.0270041539226248	4.135090872080204																	4.135090872080204	192.979248478666
433	2015-05-23T22:11:09	22.75	-158.0003	KM1508	142.00915559072345	0.5138202147320511	0.0268455740184292	4.1173848681561855																	4.1173848681561855	193.0026033687003
434	2015-05-23T22:14:10	22.7501	-158.0002	KM1508	141.92826385345816	0.5161698384890121	0.0271635637911613	4.1499566253918845																	4.1499566253918845	193.01774598892464
435	2015-05-23T22:17:10	22.7509	-157.9999	KM1508	143.51733003478915	0.518234916324261	0.0274448438423939	4.233163049858292																	4.233163049858292	193.1119744742889
436	2015-05-23T22:20:10	22.7519	-157.9994	KM1508	141.39790626650438	0.514699323865824	0.0269643670437509	4.120948299595579																	4.120948299595579	193.2345552400362
437	2015-05-23T22:23:10	22.7529	-157.9989	KM1508	143.7549602947762	0.5161698384890121	0.0271635637911613	4.197549180998219																	4.197549180998219	193.3571358484739
438	2015-05-23T22:26:11	22.7539	-157.9984	KM1508	141.04014149430884	0.5157301121729871	0.02710381901588145	4.122439061934014																	4.122439061934014	193.4797162995937
439	2015-05-23T22:29:11	22.7548	-157.9979	KM1508	140.7156018923758	0.517054198662675	0.0272837201200335	4.144151939079293																	4.144151939079293	193.59228426122684
440	2015-05-23T22:32:11	22.756	-157.9973	KM1508	139.63604371716067	0.516758708789273	0.0272435724749176	4.1028489661767855																	4.1028489661767855	193.73938042499043
441	2015-05-23T22:35:11	22.7571	-157.9968	KM1508	141.22403816000548	0.518234916324261	0.0274448438423939	4.180052678789648																	4.180052678789648	193.87215112884743
442	2015-05-23T22:38:12	22.7583	-157.9962	KM1508	139.40398665731328	0.518234916324261	0.0274448438423939	4.120990785314723																	4.120990785314723	194.01924685836136
443	2015-05-23T22:41:12	22.7593	-157.9957	KM1508	141.12652902500744	0.518828475920903	0.0275259305375387	4.184146429882008																	4.184146429882008	194.14182645987407
444	2015-05-23T22:44:12	22.7601	-157.9953	KM1508	139.92450764737708	0.519422226960726	0.0276072995228293	4.159055851006782																	4.159055851006782	194.23989002779166
445	2015-05-23T22:47:12	22.7608	-157.995	KM1508	140.32249871762372	0.521210159197373	0.0278531369612974	4.189789253585983																	4.189789253585983	194.32367633209427
446	2015-05-23T22:50:13	22.7618	-157.9945	KM1508	140.58763952477466	0.520016877290416	0.027688980285067995	4.1989191660101035																	4.1989191660101035	194.44625554021636
447	2015-05-23T22:53:13	22.761999999999997	-157.9944	KM1508	140.69631171134822	0.521507305109543	0.0278941761836526	4.213340552700662																	4.213340552700662	194.4707713629556
448	2015-05-23T22:56:13	22.761999999999997	-157.9944	KM1508	141.7704570664876	0.520913720936521	0.0278121954736196	4.239770813154303																	4.239770813154303	194.4707713629556
449	2015-05-23T22:59:13	22.7619	-157.9943	KM1508	143.99972546020018	0.5206143700828689	0.027771051486046004	4.3142820159969295																	4.3142820159969295	194.48591337692238
450	2015-05-23T23:02:14	22.7619	-157.9942	KM1508	144.20719207453268	0.5206143700828689	0.027771051486046004	4.314527420988468																	4.314527420988468	194.49617815637882
451	2015-05-23T23:05:14	22.7618	-157.994	KM1508	139.48887190875442	0.5218051603623239	0.0279353133739953	4.186249098859716																	4.186249098859716	194.5195314872898
452	2015-05-23T23:08:14	22.7618	-157.9939	KM1508	139.8376765755003	0.5221037266490379	0.0279765487661927	4.1991209468944755																	4.1991209468944755	194.5297962742632
453	2015-05-23T23:11:14	22.7618	-157.9939	KM1508	139.34864264980607	0.521507305109543	0.0278941761836526	4.168545790396971																	4.168545790396971	194.5297962742632
454	2015-05-23T23:14:14	22.7618	-157.9938	KM1508	139.2270726060332	0.520315267531119	0.0277299669642781	4.1602616291924095																	4.1602616291924095	194.5400610612366
455	2015-05-23T23:17:15	22.7616	-157.9936	KM1508	140.36440239190756	0.5206143700828689	0.027771051486046004	4.198262432137788																	4.198262432137788	194.57034511464872
456	2015-05-23T23:20:15	22.7616	-157.9935	KM1508	140.35489137839102	0.522403005667052	0.0280178825946702	4.223744822513295																	4.223744822513295	194.58060991665286
457	2015-05-23T23:23:15	22.7616	-157.9935	KM1508	138.86693515213713	0.5218051603623239	0.0279353133739953	4.1714579552372095																	4.1714579552372095	194.58060991665286
458	2015-05-23T23:26:15	22.7615	-157.9934	KM1508	139.15066594150395	0.523299789647616	0.0281422069729918	4.207619074381926																	4.207619074381926	194.59575195100246
459	2015-05-23T23:29:16	22.7616	-157.9934	KM1508	138.13048234403493	0.5218051603623239	0.0279353133739953	4.161217607114971																	4.161217607114971	194.60688366097168
460	2015-05-23T23:32:16	22.7616	-157.9935	KM1508	138.38473883438886	0.5227028024171311	0.0280593051581085	4.184288614230005																	4.184288614230005	194.61714846297886
461	2015-05-23T23:35:16	22.7616	-157.9935	KM1508	138.94306696556944	0.523299789647616	0.0281422069729918	4.196477469064416																	4.196477469064416	194.61714846297886
462	2015-05-23T23:38:16	22.761999999999997	-157.9935	KM1508	139.71741678031356	0.52359935252433	0.0281838063655469	4.226265227331166																	4.226265227331166	194.6616753028556
463	2015-05-23T23:41:17	22.7626	-157.9934	KM1508	138.8414025147026	0.523899630511383	0.0282255050633164	4.218307991052668																	4.218307991052668	194.72924973504848
464	2015-05-23T23:44:17	22.7633	-157.9932	KM1508	138.13845232792934	0.5245022367605491	0.0283091964907681	4.2046635492659785																	4.2046635492659785	194.8098306861645
465	2015-05-23T23:47:17	22.7635	-157.9931	KM1508	138.55109818247828	0.525102825126289	0.0283930556397252	4.232159634390627																	4.232159634390627	194.8343464616936
466	2015-05-23T23:50:17	22.7639	-157.9929	KM1508	138.60123590961229	0.526009094798689	0.028519596558244997	4.2420365814384375																	4.2420365814384375	194.88337799386662
467	2015-05-23T23:53:18	22.7641	-157.9928	KM1508	138.15719630337466	0.5263125929146529	0.0285619754760587	4.2425055331682415																	4.2425055331682415	194.90789375051048
468	2015-05-23T23:56:18	22.7643	-157.9926	KM1508	139.50636955675122	0.5281244681924129	0.0288163506307648	4.321669236062265																	4.321669236062265	194.93817754912385
469	2015-05-24T00:00:01	22.7648	-157.9925	KM1508	140.40594823027752	0.527517627410399	0.0287311542490371	4.347580595675115																	4.347580595675115	194.99477468490508
470	2015-05-24T00:03:02	22.765	-157.9924	KM1508	140.04177002335862	0.5284264771074061	0.0288589785372824	4.3330152202777805																	4.3330152202777805	195.01929041322032
471	2015-05-24T00:06:02	22.7651	-157.9924	KM1508	141.4536083360953	0.526612774944392	0.0286041190226881	4.350303388035253																	4.350303388035253	195.0304221231895
472	2015-05-24T00:09:02	22.7654	-157.9923	KM1508	143.87557123005033	0.5272152904795979	0.0286887081687304	4.436486838305905																	4.436486838305905	195.06535914121966
473	2015-05-24T00:12:02	22.7657	-157.9922	KM1508	138.95698955439175	0.527820686073702	0.0287737016557538	4.299527788437686																	4.299527788437686	195.1002961526234
474	2015-05-24T00:15:03	22.7658	-157.9921	KM1508	141.10647802559075	0.528729160635016	0.0289017059252555	4.385764435039583																	4.385764435039583	195.11543797293805
475	2015-05-24T00:21:03	22.7658	-157.9921	KM1508	142.9732064135822	0.530249500759246	0.0291165436287628	4.4627418946765935																	4.4627418946765935	195.11543797293805
476	2015-05-24T00:24:03	22.7658	-157.9921	KM1508	140.05036737175993	0.53146549178046	0.0292891343273441	4.403777518399868																	4.403777518399868	195.11543797293805
477	2015-05-24T00:27:04	22.7658	-157.9922	KM1508	140.36050522396138	0.53146549178046	0.0292891343273441	4.396473073740449																	4.396473073740449	195.12570245921032
478	2015-05-24T00:30:04	22.7658	-157.9922	KM1508	142.30817821732688	0.530552412131644	0.0291595371085322	4.461003509679844																	4.461003509679844	195.12570245921032
479	2015-05-24T00:33:04	22.7658	-157.9922	KM1508	140.65864263678301	0.5317713059416129	0.0293325398120794	4.416380032285646																	4.416380032285646	195.12570245921032
480	2015-05-24T00:39:05	22.7658	-157.9923	KM1508	156.1618243944586	0.5272152904795979	0.0286887081687304	4.8250592183285885																	4.8250592183285885	195.13596694548255
481	2015-05-24T00:42:05	22.7658	-157.9923	KM1508	153.1422887358504	0.530249500759246	0.0291165436287628	4.790180756214681																	4.790180756214681	195.13596694548255
482	2015-05-24T00:45:05	22.7659	-157.9923	KM1508	156.65765198293983	0.5293366970947899	0.0289874669385143	4.8770102976203225																	4.8770102976203225	195.14709865545174
483	2015-05-24T00:48:05	22.7659	-157.9924	KM1508	150.41737020997093	0.530552412131644	0.0291595371085322	4.705553875394																	4.705553875394	195.15736313420587
484	2015-05-24T00:51:05	22.7659	-157.9924	KM1508	153.35884803232096	0.5317713059416129	0.0293325398120794	4.814070757997926																	4.814070757997926	195.15736313420587
485	2015-05-24T00:57:16	22.7659	-157.9924	KM1508	159.7457950541656	0.52994713761377	0.0290736378943471	5.007634017867426																	5.007634017867426	195.15736313420587
486	2015-05-24T01:00:16	22.7659	-157.9924	KM1508	157.65945731767968	0.5317713059416129	0.0293325398120794	4.95133260788859																	4.95133260788859	195.15736313420587
487	2015-05-24T01:03:17	22.766	-157.9925	KM1508	156.95348409173184	0.52994713761377	0.0290736378943471	4.889614081354903																	4.889614081354903	195.17250494432759
488	2015-05-24T01:06:17	22.7659	-157.9924	KM1508	163.86601140126209	0.530552412131644	0.0291595371085322	5.127051370997929																	5.127051370997929	195.18764675444925
489	2015-05-24T01:09:17	22.7659	-157.9924	KM1508	159.3258150157605	0.530249500759246	0.0291165436287628	4.990188914600162																	4.990188914600162	195.18764675444925
490	2015-05-24T01:12:17	22.7658	-157.9923	KM1508	169.78294471828218	0.527517627410399	0.0287311542490371	5.2676853988180685																	5.2676853988180685	195.20278856966743
491	2015-05-24T01:15:18	22.7658	-157.9923	KM1508	164.5411173606785	0.528729160635016	0.0289017059252555	5.116028648563606																	5.116028648563606	195.20278856966743
492	2015-05-24T01:18:18	22.7658	-157.9923	KM1508	164.7524451631162	0.533298543205956	0.0295504775185794	5.234164883588061																	5.234164883588061	195.20278856966743
493	2015-05-24T01:21:18	22.7659	-157.9923	KM1508	161.04711113921033	0.5342191204167	0.0296823137313143	5.130378395240026																	5.130378395240026	195.21392027963662
494	2015-05-24T01:24:18	22.7658	-157.9923	KM1508	165.73781108976038	0.53575983616076	0.0299036136599342	5.3327281219658325																	5.3327281219658325	195.22505198960582
495	2015-05-24T01:27:18	22.7658	-157.9923	KM1508	163.3902873102772	0.53668206647299	0.0300366705197983	5.266830015970101																	5.266830015970101	195.22505198960582
496	2015-05-24T01:30:19	22.7659	-157.9924	KM1508	169.73749261929746	0.5363739231097729	0.0299922124405594	5.471153254350648																	5.471153254350648	195.240193804824
497	2015-05-24T01:33:19	22.7659	-157.9924	KM1508	159.78715568008158	0.5404037370570071	0.0305770133566999	5.196701352209368																	5.196701352209368	195.240193804824
498	2015-05-24T01:36:19	22.7659	-157.9925	KM1508	158.54590442274147	0.538848203315782	0.0303503928418045	5.142937033745056																	5.142937033745056	195.2504582835781
499	2015-05-24T01:39:19	22.7659	-157.9925	KM1508	160.72742859745364	0.538848203315782	0.0303503928418045	5.218497338448811																	5.218497338448811	195.2504582835781
500	2015-05-24T01:42:20	22.766	-157.9926	KM1508	158.53221055596487	0.538227021069069	0.0302602801857094	5.1384110820886																	5.1384110820886	195.2656000936998
501	2015-05-24T01:45:20	22.7661	-157.9929	KM1508	163.00011703049367	0.538227021069069	0.0302602801857094	5.301297470758158																	5.301297470758158	195.2983437740046
502	2015-05-24T01:48:20	22.7676	-157.9955	KM1508	155.22734863981415	0.537917539011329	0.0302153847457893	5.05285174511617																	5.05285174511617	195.6131499280584
503	2015-05-24T01:51:20	22.7646	-158.0005	KM1508	154.2270743497761	0.5363739231097729	0.0299922124405594	4.969595116390637																	4.969595116390637	196.22545827249337
504	2015-05-24T01:54:21	22.7578	-158.0089	KM1508	162.49620561238075	0.5345266139014211	0.029726436538073997	5.165783206630644																	5.165783206630644	197.37282516618887
505	2015-05-24T01:57:21	22.7504	-158.0178	KM1508	154.51068433324804	0.53575983616076	0.0299036136599342	4.953334202207762																	4.953334202207762	198.60296962039016
506	2015-05-24T02:00:21	22.7434	-158.0269	KM1508	156.49631124394773	0.5293366970947899	0.0289874669385143	4.891990555768085																	4.891990555768085	199.8194844436526
507	2015-05-24T02:03:21	22.7383	-158.034	KM1508	149.01100651944915	0.5263125929146529	0.0285619754760587	4.5855606532925135																	4.5855606532925135	200.74339731975945
508	2015-05-24T02:06:22	22.7313	-158.0435	KM1508	149.1123252609121	0.523000940178208	0.0281007066491562	4.512376287909384																	4.512376287909384	201.99179069148437
509	2015-05-24T02:09:22	22.7243	-158.0531	KM1508	146.1891273439804	0.5227028024171311	0.0280593051581085	4.424384784390072																	4.424384784390072	203.2482612612926
510	2015-05-24T02:12:22	22.7191	-158.0602	KM1508	142.88968099933422	0.527820686073702	0.0287737016557538	4.438460074987172																	4.438460074987172	204.1791356138164
511	2015-05-24T02:15:22	22.7121	-158.0694	KM1508	143.96801400637474	0.541029985512009	0.0306683587933233	4.7554691535309805																	4.7554691535309805	205.40371834717138
512	2015-05-24T02:18:23	22.7061	-158.0786	KM1508	145.6093277424864	0.562414910579769	0.0338943767891159	5.238033025632406																	5.238033025632406	206.56069638065497
513	2015-05-24T02:21:23	22.7002	-158.0882	KM1508	143.06919189909698	0.561761041836943	0.0337927640748179	5.124332394697766																	5.124332394697766	207.74527772890298
514	2015-05-24T02:24:23	22.695999999999998	-158.096	KM1508	142.0553295006264	0.5520788163669129	0.0323104940534611	4.892848081509981																	4.892848081509981	208.67276317521814
515	2015-05-24T02:27:23	22.6948	-158.107	KM1508	145.43351619515474	0.5454134177226779	0.0313136896653439	4.867533886559012																	4.867533886559012	209.81030834215144
516	2015-05-24T02:30:24	22.7036	-158.1083	KM1508	143.34334542561908	0.5454134177226779	0.0313136896653439	4.798649565439463																	4.798649565439463	210.7989542042272
517	2015-05-24T02:33:24	22.7104	-158.1004	KM1508	142.25106138522568	0.550799638253811	0.0321176955188838	4.862945413260546																	4.862945413260546	211.90850292844559
518	2015-05-24T02:36:24	22.7151	-158.0936	KM1508	141.2085115377591	0.5591537118280849	0.0333896973232034	4.996636718660753																	4.996636718660753	212.78102202358363
519	2015-05-24T02:39:24	22.7209	-158.0845	KM1508	145.37568236347371	0.5630690759017621	0.0339962556112472	5.234380016411874																	5.234380016411874	213.91677898333592
520	2015-05-24T02:42:24	22.7276	-158.0764	KM1508	151.92996253401589	0.564054851799643	0.0341498514060468	5.4946668962502																	5.4946668962502	215.03389114518814
521	2015-05-24T02:45:25	22.7371	-158.0714	KM1508	144.06756312333056	0.547308363006909	0.0315951487728662	4.86815829042674																	4.86815829042674	216.20941688484643
522	2015-05-24T02:48:25	22.7418	-158.0692	KM1508	142.44636623168063	0.536066513588243	0.0299478602379863	4.584168023796809																	4.584168023796809	216.77927820202117
523	2015-05-24T02:51:25	22.743000000000002	-158.0686	KM1508	139.25146652832402	0.538227021069069	0.0302602801857094	4.508497928310064																	4.508497928310064	216.92637681957612
524	2015-05-24T02:54:25	22.743000000000002	-158.0686	KM1508	140.09120720165612	0.539469946060035	0.0304408093538762	4.573089463167563																	4.573089463167563	216.92637681957612
525	2015-05-24T02:57:26	22.743000000000002	-158.0685	KM1508	140.9755759879601	0.539469946060035	0.0304408093538762	4.598481823646859																	4.598481823646859	216.93664301917468
526	2015-05-24T03:00:26	22.7429	-158.0684	KM1508	144.07332353852132	0.5413403891870989	0.0307138586331502	4.715643560089932																	4.715643560089932	216.95178600098632
527	2015-05-24T03:03:26	22.7428	-158.0683	KM1508	141.54724480555512	0.5407164879882129	0.0306226316255151	4.651606105664587																	4.651606105664587	216.96692898789001
528	2015-05-24T03:06:26	22.7429	-158.0683	KM1508	143.68057909258943	0.54196260689779	0.0308051131010508	4.723784133698072																	4.723784133698072	216.97806069785918
529	2015-05-24T03:09:27	22.7429	-158.0683	KM1508	146.34212759986116	0.5407164879882129	0.0306226316255151	4.799418572435425																	4.799418572435425	216.97806069785918
530	2015-05-24T03:12:27	22.7428	-158.0682	KM1508	146.5881964629499	0.5435264222061429	0.0310349408910314	4.8371181592957																	4.8371181592957	216.9932036847629
531	2015-05-24T03:15:27	22.7428	-158.0682	KM1508	146.14428799291736	0.5425877988449099	0.0308968037705542	4.816153340922347																	4.816153340922347	216.9932036847629
532	2015-05-24T03:18:27	22.7428	-158.0682	KM1508	148.4843012666481	0.5429015145972991	0.0309428133321022	4.902700901880348																	4.902700901880348	216.9932036847629
533	2015-05-24T03:21:28	22.7428	-158.0681	KM1508	150.31296392623562	0.544469047670349	0.0311739427659116	5.004221438773704																	5.004221438773704	217.00346989938353
534	2015-05-24T03:24:28	22.7428	-158.0681	KM1508	144.34849503237837	0.5439969857607715	0.03110433135291415	4.79666079380876																	4.79666079380876	217.00346989938353
535	2015-05-24T03:27:28	22.7428	-158.0682	KM1508	143.7019309015996	0.544784757494778	0.0312204981149663	4.7933733437049275																	4.7933733437049275	217.01373611400416
536	2015-05-24T03:30:28	22.7428	-158.0683	KM1508	143.3812999288855	0.5438398818144521	0.0310811644176692	4.757727248430187																	4.757727248430187	217.0240023286248
537	2015-05-24T03:33:29	22.7429	-158.0685	KM1508	142.4068107745754	0.5454134177226779	0.0313136896653439	4.754093555686179																	4.754093555686179	217.0473581696276
538	2015-05-24T03:36:29	22.7429	-158.0687	KM1508	145.18088494410512	0.546044873629825	0.0314073161377041	4.853742946753177																	4.853742946753177	217.0678905838469
539	2015-05-24T03:39:29	22.7429	-158.0688	KM1508	142.1366501201849	0.5476238545059989	0.0316421831620295	4.7925766601490025																	4.7925766601490025	217.07815679095657
540	2015-05-24T03:42:29	22.743000000000002	-158.069	KM1508	148.11165663698273	0.546044873629825	0.0314073161377041	4.9554351128199565																	4.9554351128199565	217.1015126187508
541	2015-05-24T03:45:29	22.743000000000002	-158.069	KM1508	143.63404742980632	0.5469936228490501	0.0315482263958363	4.832402763866819																	4.832402763866819	217.1015126187508
542	2015-05-24T03:48:30	22.743000000000002	-158.0691	KM1508	143.6514543784036	0.547940099139907	0.0316893298307192	4.850028908035936																	4.850028908035936	217.11177881834942
543	2015-05-24T03:51:30	22.743000000000002	-158.0692	KM1508	142.447861242165	0.5500025390920771	0.03199795684367235	4.838415296230744																	4.838415296230744	217.12204501794812
544	2015-05-24T03:54:30	22.7431	-158.0693	KM1508	143.0240791312734	0.54920751782497	0.0318787841154082	4.842715352237931																	4.842715352237931	217.13718799466758
545	2015-05-24T03:57:30	22.7431	-158.0694	KM1508	143.61936163308658	0.54920751782497	0.0318787841154082	4.876999696158989																	4.876999696158989	217.14745418675525
546	2015-05-24T04:00:30	22.7431	-158.0694	KM1508	145.31925833162788	0.549366218819316	0.0319025732028917	4.936242333076024																	4.936242333076024	217.14745418675525
547	2015-05-24T04:03:31	22.7431	-158.0694	KM1508	144.99913542011262	0.54857485500794	0.0317839610794433	4.914785620172863																	4.914785620172863	217.14745418675525
548	2015-05-24T04:06:31	22.7431	-158.0694	KM1508	145.34816853583152	0.547940099139907	0.0316893298307192	4.899651574714271																	4.899651574714271	217.14745418675525
549	2015-05-24T04:09:31	22.7431	-158.0695	KM1508	145.28675028607339	0.54857485500794	0.0317839610794433	4.904089541926811																	4.904089541926811	217.15772037884284
550	2015-05-24T04:12:31	22.7431	-158.0695	KM1508	148.0767296696405	0.5501619986863001	0.0320218596443617	5.031936096459057																	5.031936096459057	217.15772037884284
551	2015-05-24T04:15:32	22.7432	-158.0696	KM1508	144.3130599323121	0.551118289946974	0.0321657229036968	4.91950127116796																	4.91950127116796	217.17286335047046
552	2015-05-24T04:18:32	22.7432	-158.0698	KM1508	144.06933301248466	0.549843079497854	0.031974054042983	4.9116822372035465																	4.9116822372035465	217.1933957196207
553	2015-05-24T04:21:32	22.7432	-158.07	KM1508	146.40275076310994	0.550481679192073	0.0320697793662887	4.967672305594816																	4.967672305594816	217.21392808877374
554	2015-05-24T04:24:32	22.7433	-158.0702	KM1508	142.31559103918866	0.549843079497854	0.031974054042983	4.831513545636323																	4.831513545636323	217.23728387695212
555	2015-05-24T04:27:33	22.7434	-158.0705	KM1508	144.68942517458763	0.5469936228490501	0.0315482263958363	4.870793489089703																	4.870793489089703	217.27003236999678
556	2015-05-24T04:30:33	22.7434	-158.0707	KM1508	146.51601934477594	0.547308363006909	0.0315951487728662	4.9361556852516175																	4.9361556852516175	217.29056470910243
557	2015-05-24T04:33:33	22.7434	-158.0707	KM1508	144.1087462448977	0.54857485500794	0.0317839610794433	4.848071739833197																	4.848071739833197	217.29056470910243
558	2015-05-24T04:36:33	22.7434	-158.0707	KM1508	143.0024266894117	0.54889087172733	0.0318313192475973	4.837928804438954																	4.837928804438954	217.29056470910243
559	2015-05-24T04:39:34	22.7434	-158.0707	KM1508	143.76733018131426	0.549524919813662	0.0319263622903752	4.8745456673705965																	4.8745456673705965	217.29056470910243
560	2015-05-24T04:45:34	22.7437	-158.0707	KM1508	148.08327724304618	0.546361732581582	0.0314542970678893	4.961316744087879																	4.961316744087879	217.32395983901
561	2015-05-24T04:48:34	22.7438	-158.071	KM1508	142.71027180697232	0.544784757494778	0.0312204981149663	4.74913865747384																	4.74913865747384	217.35670824728717
562	2015-05-24T04:51:35	22.7438	-158.0715	KM1508	144.71107017839816	0.544784757494778	0.0312204981149663	4.791296766999482																	4.791296766999482	217.4080389448315
563	2015-05-24T04:54:35	22.7439	-158.0719	KM1508	141.26961864762038	0.544784757494778	0.0312204981149663	4.683069984156502																	4.683069984156502	217.45058552706658
564	2015-05-24T04:57:35	22.7447	-158.0721	KM1508	142.01255396424142	0.542274830204821	0.0308509037805184	4.686248865257764																	4.686248865257764	217.54197551161045
565	2015-05-24T05:00:35	22.7497	-158.0715	KM1508	142.98695246487964	0.546044873629825	0.0314073161377041	4.765850868274328																	4.765850868274328	218.10195890301742
566	2015-05-24T05:03:36	22.7545	-158.0705	KM1508	143.07167037487577	0.54920751782497	0.0318787841154082	4.827322120595489																	4.827322120595489	218.64605279693654
567	2015-05-24T05:06:36	22.7547	-158.0706	KM1508	143.1221116079126	0.5469936228490501	0.0315482263958363	4.792282379353579																	4.792282379353579	218.6705688494032
568	2015-05-24T05:09:36	22.7562	-158.0701	KM1508	146.08879156313654	0.5476238545059989	0.0316421831620295	4.903974010874872																	4.903974010874872	218.84525502167634
569	2015-05-24T05:12:36	22.756999999999998	-158.07	KM1508	146.389891015282	0.5482570987065011	0.0317365890469667	4.921703158228935																	4.921703158228935	218.9348983803438
570	2015-05-24T05:15:37	22.7576	-158.07	KM1508	143.77513313613613	0.5469936228490501	0.0315482263958363	4.828121429562975																	4.828121429562975	219.00168864015896
571	2015-05-24T05:18:37	22.7579	-158.07	KM1508	143.69694334810214	0.547940099139907	0.0316893298307192	4.829856272414057																	4.829856272414057	219.03508377006654
572	2015-05-24T05:21:37	22.7581	-158.0698	KM1508	142.8529223910001	0.549524919813662	0.0319263622903752	4.8185516210173445																	4.8185516210173445	219.06536820053373
573	2015-05-24T05:24:37	22.7584	-158.0694	KM1508	142.96045379442168	0.54857485500794	0.0317839610794433	4.815790268816611																	4.815790268816611	219.11829433750637
574	2015-05-24T05:27:38	22.7584	-158.0691	KM1508	146.13366784445031	0.550799638253811	0.0321176955188838	4.9748788352180915																	4.9748788352180915	219.14908946509652
575	2015-05-24T05:30:38	22.7592	-158.069	KM1508	146.41775488249348	0.551118289946974	0.0321657229036968	4.9839443027881165																	4.9839443027881165	219.23873280483002
576	2015-05-24T05:33:38	22.7598	-158.0758	KM1508	144.8336356921602	0.553037923937339	0.0324555780558592	4.961834210313392																	4.961834210313392	219.9399382298549
577	2015-05-24T05:36:38	22.7598	-158.0847	KM1508	146.02935582911832	0.5536783797501371	0.0325526367541735	5.012503952413131																	5.012503952413131	220.85351764999047
578	2015-05-24T05:39:39	22.7599	-158.0958	KM1508	150.21532225777074	0.552718839507793	0.0324072219963695	5.1516767072935785																	5.1516767072935785	221.99297964930625
579	2015-05-24T05:42:39	22.7594	-158.1073	KM1508	147.61997199359797	0.54920751782497	0.0318787841154082	4.999464919716949																	4.999464919716949	223.17476014441863
580	2015-05-24T05:45:39	22.7501	-158.11	KM1508	144.93093626232366	0.54572876927588	0.0313604470923399	4.828940584171152																	4.828940584171152	224.24646914605475
581	2015-05-24T05:48:39	22.7451	-158.1049	KM1508	144.8575581572617	0.5501619986863001	0.0320218596443617	4.925156074659852																	4.925156074659852	225.01060328327702
582	2015-05-24T05:51:39	22.7467	-158.0963	KM1508	149.34976304318062	0.570989391007419	0.0352437597971597	5.4842639009571705																	5.4842639009571705	225.91126387078
583	2015-05-24T05:54:40	22.7481	-158.0855	KM1508	145.83220217758412	0.553037923937339	0.0324555780558592	5.011912697964055																	5.011912697964055	227.030877089256
584	2015-05-24T05:57:40	22.7492	-158.0794	KM1508	147.16740992711354	0.54572876927588	0.0313604470923399	4.896033373009042																	4.896033373009042	227.66894882327696
585	2015-05-24T06:00:40	22.7491	-158.079	KM1508	145.48109816559594	0.5543218087285021	0.0326501558197159	5.004463692240637																	5.004463692240637	227.7114938684165
586	2015-05-24T06:03:40	22.749000000000002	-158.0789	KM1508	146.36558411642437	0.556895952873082	0.0330429479275996	5.062944663644459																	5.062944663644459	227.72663653957446
587	2015-05-24T06:06:41	22.749000000000002	-158.0789	KM1508	147.9711245404866	0.554642324635931	0.0326989946740315	5.090315891139636																	5.090315891139636	227.72663653957446
588	2015-05-24T06:09:41	22.749000000000002	-158.079	KM1508	148.04564157049748	0.5539997547744151	0.0326013399447822	5.0889790465746385																	5.0889790465746385	227.73690228845533
589	2015-05-24T06:12:41	22.7491	-158.0791	KM1508	147.19638433840763	0.554642324635931	0.0326989946740315	5.0513683214658816																	5.0513683214658816	227.7520449596133
590	2015-05-24T06:15:41	22.7491	-158.0791	KM1508	146.16940400839678	0.555608470442468	0.0328462118735512	5.023792364913592																	5.023792364913592	227.7520449596133
591	2015-05-24T06:18:42	22.7491	-158.0793	KM1508	146.383465648473	0.554642324635931	0.0326989946740315	5.024229031745624																	5.024229031745624	227.7725764423463
592	2015-05-24T06:21:42	22.7491	-158.0794	KM1508	146.24154477674082	0.554963605672341	0.0327479501154556	5.0142450102385006																	5.0142450102385006	227.7828421837143
593	2015-05-24T06:24:42	22.7491	-158.0794	KM1508	146.05494295750253	0.5539997547744151	0.0326013399447822	4.968554306846757																	4.968554306846757	227.7828421837143
594	2015-05-24T06:27:42	22.7491	-158.0793	KM1508	145.24070386050013	0.551118289946974	0.0321657229036968	4.917857144359198																	4.917857144359198	227.79310792508224
595	2015-05-24T06:30:43	22.7491	-158.0792	KM1508	143.72080353607112	0.5469936228490501	0.0315482263958363	4.768558383332205																	4.768558383332205	227.8033736664502
596	2015-05-24T06:33:43	22.749000000000002	-158.0791	KM1508	142.66074989029912	0.546361732581582	0.0314542970678893	4.717548081479953																	4.717548081479953	227.81851633760616
597	2015-05-24T06:36:43	22.749000000000002	-158.0789	KM1508	142.82713830523295	0.547308363006909	0.0315951487728662	4.7352851093747015																	4.7352851093747015	227.83904783536798
598	2015-05-24T06:39:43	22.7489	-158.0788	KM1508	147.52523045269606	0.5474661087564541	0.03161866596744785	4.9115023318880855																	4.9115023318880855	227.85419051161915
599	2015-05-24T06:42:44	22.7488	-158.0786	KM1508	146.8279988706875	0.5469936228490501	0.0315482263958363	4.8519339782207815																	4.8519339782207815	227.87754556016725
600	2015-05-24T06:45:44	22.7488	-158.0786	KM1508	147.35915736092883	0.54572876927588	0.0313604470923399	4.8590942062304725																	4.8590942062304725	227.87754556016725
601	2015-05-24T06:48:44	22.7488	-158.0786	KM1508	147.86849416807718	0.5469936228490501	0.0315482263958363	4.901737823786647																	4.901737823786647	227.87754556016725
602	2015-05-24T06:51:44	22.7488	-158.0787	KM1508	144.49721797679646	0.544469047670349	0.0311739427659116	4.7487617520103695																	4.7487617520103695	227.88781132407388
603	2015-05-24T06:54:44	22.7489	-158.0788	KM1508	144.76036760376198	0.544784757494778	0.0312204981149663	4.752962156700571																	4.752962156700571	227.90295400541837
604	2015-05-24T06:57:45	22.7489	-158.0789	KM1508	146.55603717819358	0.544784757494778	0.0312204981149663	4.7889951518519815																	4.7889951518519815	227.9132197618121
605	2015-05-24T07:00:45	22.7489	-158.0788	KM1508	144.96510146164374	0.546679347932512	0.0315013901499848	4.76319819516497																	4.76319819516497	227.92348551820592
606	2015-05-24T07:03:45	22.7489	-158.0788	KM1508	143.9159578503258	0.5438398818144521	0.0310811644176692	4.686318326793257																	4.686318326793257	227.92348551820592
607	2015-05-24T07:06:46	22.7488	-158.0787	KM1508	144.99763460335691	0.54196260689779	0.0308051131010508	4.687614708454289																	4.687614708454289	227.93862819955035
608	2015-05-24T07:09:46	22.7488	-158.0787	KM1508	142.5869046491148	0.5407164879882129	0.0306226316255151	4.586637425981666																	4.586637425981666	227.93862819955035
609	2015-05-24T07:12:46	22.7489	-158.0787	KM1508	141.6250804792702	0.539159907036209	0.0303956105702747	4.53244495632587																	4.53244495632587	227.94975990951957
610	2015-05-24T07:15:46	22.7489	-158.0789	KM1508	140.79867117557797	0.5385372419160129	0.0303052827991004	4.476528371850148																	4.476528371850148	227.9702914223071
611	2015-05-24T07:18:46	22.7489	-158.0789	KM1508	140.20329909497687	0.539469946060035	0.0304408093538762	4.472754979340984																	4.472754979340984	227.9702914223071
612	2015-05-24T07:21:47	22.7489	-158.0789	KM1508	140.4813788195817	0.53668206647299	0.0300366705197983	4.436578071329285																	4.436578071329285	227.9702914223071
613	2015-05-24T07:24:47	22.7489	-158.0789	KM1508	141.20735479098738	0.53575983616076	0.0299036136599342	4.4462383346458205																	4.4462383346458205	227.9702914223071
614	2015-05-24T07:27:47	22.7493	-158.0787	KM1508	140.98969882138874	0.536066513588243	0.0299478602379863	4.4406157104117225																	4.4406157104117225	228.01932387332454
615	2015-05-24T07:30:47	22.7505	-158.0782	KM1508	141.4228009511924	0.5348348414282651	0.0297706646738904	4.412382444957271																	4.412382444957271	228.1624264956608
616	2015-05-24T07:33:48	22.7512	-158.0778	KM1508	141.1721449474506	0.5345266139014211	0.029726436538073997	4.409195733659095																	4.409195733659095	228.25050576289618
617	2015-05-24T07:36:48	22.7513	-158.0778	KM1508	141.16111914949448	0.533298543205956	0.0295504775185794	4.389033972752348																	4.389033972752348	228.2616374728654
618	2015-05-24T07:39:48	22.7513	-158.0778	KM1508	141.37530801018949	0.530249500759246	0.0291165436287628	4.346137772949269																	4.346137772949269	228.2616374728654
619	2015-05-24T07:42:48	22.7513	-158.0779	KM1508	140.98895111311717	0.53146549178046	0.0292891343273441	4.3274030603446185																	4.3274030603446185	228.27190304894128
620	2015-05-24T07:45:48	22.7513	-158.0778	KM1508	141.25391458838752	0.530249500759246	0.0291165436287628	4.329348616560783																	4.329348616560783	228.2821686250172
621	2015-05-24T07:48:49	22.7512	-158.0777	KM1508	141.46364647429743	0.528729160635016	0.0289017059252555	4.3002716711717035																	4.3002716711717035	228.29731118411857
622	2015-05-24T07:51:49	22.7512	-158.0777	KM1508	141.07453391493388	0.5293366970947899	0.0289874669385143	4.2819628349115595																	4.2819628349115595	228.29731118411857
623	2015-05-24T07:54:49	22.7513	-158.0778	KM1508	140.78442914647908	0.529032566722517	0.028944535311170305	4.271682719267654																	4.271682719267654	228.31245374321998
624	2015-05-24T07:57:49	22.7513	-158.0779	KM1508	142.99842323224664	0.5272152904795979	0.0286887081687304	4.326501444672522																	4.326501444672522	228.32271931929586
625	2015-05-24T08:00:50	22.7513	-158.078	KM1508	149.97334512594526	0.5257062843389461	0.0284773156402354	4.501488386686825																	4.501488386686825	228.3329848953717
626	2015-05-24T08:03:50	22.7514	-158.078	KM1508	142.61264526057298	0.526009094798689	0.028519596558244997	4.2834293127191945																	4.2834293127191945	228.34411660534093
627	2015-05-24T08:06:50	22.7524	-158.0774	KM1508	142.70293307934773	0.524200625315871	0.0282673033033595	4.256639919293837																	4.256639919293837	228.47133774053654
628	2015-05-24T08:09:50	22.7533	-158.0769	KM1508	140.5623599214209	0.52359935252433	0.0281838063655469	4.18295793438915																	4.18295793438915	228.5839059591399
629	2015-05-24T08:12:50	22.7539	-158.0765	KM1508	142.80297703375388	0.5227028024171311	0.0280593051581085	4.237750847129572																	4.237750847129572	228.6623087324938
630	2015-05-24T08:15:51	22.7547	-158.076	KM1508	141.90969292519208	0.523299789647616	0.0281422069729918	4.194748799515638																	4.194748799515638	228.7650948866124
631	2015-05-24T08:18:51	22.7554	-158.0755	KM1508	142.08873654287697	0.5227028024171311	0.0280593051581085	4.203116909808192																	4.203116909808192	228.8584021213156
632	2015-05-24T08:21:51	22.756	-158.075	KM1508	143.55552521945856	0.523899630511383	0.0282255050633164	4.272208708783999																	4.272208708783999	228.9426358462007
633	2015-05-24T08:24:51	22.7568	-158.0745	KM1508	145.20570546266796	0.52359935252433	0.0281838063655469	4.310654145169038																	4.310654145169038	229.04542160629768
634	2015-05-24T08:27:51	22.7576	-158.07399999999996	KM1508	144.97658515403327	0.523000940178208	0.0281007066491562	4.294239083881493																	4.294239083881493	229.1482072162872
635	2015-05-24T08:30:52	22.7583	-158.0734	KM1508	145.4294208019615	0.523299789647616	0.0281422069729918	4.3084698568786415																	4.3084698568786415	229.24753101959772
636	2015-05-24T08:33:52	22.759	-158.0729	KM1508	142.92016917277164	0.523299789647616	0.0281422069729918	4.223979695608437																	4.223979695608437	229.34083751017891
637	2015-05-24T08:36:52	22.7595	-158.0726	KM1508	143.92268356656174	0.521507305109543	0.0278941761836526	4.232029589360848																	4.232029589360848	229.40444727554612
638	2015-05-24T08:39:52	22.7605	-158.072	KM1508	142.84846692820258	0.522403005667052	0.0280178825946702	4.2115012319456895																	4.2115012319456895	229.53166664253482
639	2015-05-24T08:42:53	22.7615	-158.0713	KM1508	143.5528023269051	0.5227028024171311	0.0280593051581085	4.252663730385525																	4.252663730385525	229.66415997785592
640	2015-05-24T08:45:53	22.7621	-158.0708	KM1508	144.27684770338988	0.52359935252433	0.0281838063655469	4.271820449165176																	4.271820449165176	229.74839230595157
641	2015-05-24T08:48:53	22.763	-158.0701	KM1508	144.39753528211398	0.523299789647616	0.0281422069729918	4.285338360595151																	4.285338360595151	229.87168051434762
642	2015-05-24T08:51:53	22.764	-158.0694	KM1508	144.88747646838908	0.5245022367605491	0.0283091964907681	4.322387363036918																	4.322387363036918	230.004173136259
643	2015-05-24T08:54:54	22.765	-158.0688	KM1508	146.23281211255096	0.5227028024171311	0.0280593051581085	4.342969180239255																	4.342969180239255	230.1313915206877
644	2015-05-24T08:57:54	22.7657	-158.0684	KM1508	145.73970843761958	0.5221037266490379	0.0279765487661927	4.306426787583066																	4.306426787583066	230.21946875578513
645	2015-05-24T09:00:54	22.7665	-158.0679	KM1508	149.6576878805846	0.5218051603623239	0.0279353133739953	4.410048210881481																	4.410048210881481	230.322252695497
646	2015-05-24T09:03:54	22.7674	-158.0674	KM1508	145.0794580757398	0.520315267531119	0.0277299669642781	4.232223169001487																	4.232223169001487	230.43481849803538
647	2015-05-24T09:06:55	22.7684	-158.0668	KM1508	149.15350684854323	0.519719197664393	0.0276480912154039	4.341716899784829																	4.341716899784829	230.56203613998002
648	2015-05-24T09:09:55	22.7693	-158.0663	KM1508	146.16256716904252	0.520016877290416	0.027688980285067995	4.269313894885982																	4.269313894885982	230.67460161685509
649	2015-05-24T09:12:55	22.77	-158.0659	KM1508	147.99422713708137	0.5185313423115719	0.027485338855535002	4.294172109043448																	4.294172109043448	230.7626782491154
650	2015-05-24T09:15:55	22.7705	-158.0657	KM1508	145.55459997065574	0.516758708789273	0.0272435724749176	4.194994795970361																	4.194994795970361	230.8220018145012
651	2015-05-24T09:18:56	22.7704	-158.0657	KM1508	147.63783436264097	0.517644180478921	0.0273641429023819	4.2564744047581815																	4.2564744047581815	230.8331335244704
652	2015-05-24T09:21:56	22.7704	-158.0657	KM1508	146.23400579797692	0.517054198662675	0.0272837201200335	4.195949049881025																	4.195949049881025	230.8331335244704
653	2015-05-24T09:24:56	22.7704	-158.0657	KM1508	148.8818977082259	0.514993760416519	0.0270041539226248	4.2538679583351495																	4.2538679583351495	230.8331335244704
654	2015-05-24T09:27:56	22.7705	-158.0658	KM1508	147.2596969129335	0.5138202147320511	0.0268455740184292	4.188009862808134																	4.188009862808134	230.84827510522967
655	2015-05-24T09:30:56	22.7705	-158.0658	KM1508	146.6621634901027	0.513233374867637	0.0267666403612495	4.147282311492402																	4.147282311492402	230.84827510522967
656	2015-05-24T09:33:57	22.7705	-158.0658	KM1508	145.61460521534482	0.5138202147320511	0.0268455740184292	4.122700563597372																	4.122700563597372	230.84827510522967
657	2015-05-24T09:36:57	22.7705	-158.0658	KM1508	145.23925069979612	0.51235718415661	0.026648886285154	4.0905986180542016																	4.0905986180542016	230.84827510522967
658	2015-05-24T09:39:57	22.7705	-158.0658	KM1508	147.7825058752771	0.512066510576159	0.026609821731649	4.15563195107306																	4.15563195107306	230.84827510522967
659	2015-05-24T09:42:57	22.7705	-158.0658	KM1508	145.68741163562353	0.510896194333525	0.0264533180236801	4.0829154211110605																	4.0829154211110605	230.84827510522967
660	2015-05-24T09:45:58	22.7706	-158.0659	KM1508	148.61976034402468	0.510314476476422	0.0263755649887255	4.135906646560192																	4.135906646560192	230.8634166808919
661	2015-05-24T09:48:58	22.7705	-158.0658	KM1508	145.9516321276638	0.510314476476422	0.0263755649887255	4.060098584364344																	4.060098584364344	230.8785582565541
662	2015-05-24T09:51:58	22.7705	-158.0658	KM1508	147.6968673486619	0.509150624296168	0.0262207605386868	4.091731341891046																	4.091731341891046	230.8785582565541
663	2015-05-24T09:54:58	22.7705	-158.0657	KM1508	147.26021694550042	0.509440809448016	0.0262593355706505	4.08966372515137																	4.08966372515137	230.88882238943862
664	2015-05-24T09:57:59	22.7705	-158.0657	KM1508	146.2170184800728	0.5097316873238901	0.0262980026881372	4.0637179861079815																	4.0637179861079815	230.88882238943862
665	2015-05-24T10:00:59	22.7704	-158.0657	KM1508	146.82860091135976	0.508572325569607	0.0261438858546457	4.04363949525608																	4.04363949525608	230.8999540994078
666	2015-05-24T10:03:59	22.7705	-158.0658	KM1508	148.01134004838931	0.507993358405287	0.0260672380130668	4.072573901283105																	4.072573901283105	230.91509568016716
667	2015-05-24T10:06:59	22.7705	-158.0659	KM1508	146.68828287837562	0.506553432307594	0.0258769572247376	4.006555658628655																	4.006555658628655	230.9253598130516
668	2015-05-24T10:09:59	22.7705	-158.0659	KM1508	146.77097452871058	0.505974970313011	0.0258008952871472	4.003695431497037																	4.003695431497037	230.9253598130516
669	2015-05-24T10:13:00	22.7705	-158.0658	KM1508	146.75319901685626	0.506553432307594	0.0258769572247376	4.0050160501916565																	4.0050160501916565	230.9356239459361
670	2015-05-24T10:16:00	22.7705	-158.0658	KM1508	147.42862240649146	0.506553432307594	0.0258769572247376	4.028952026732542																	4.028952026732542	230.9356239459361
671	2015-05-24T10:19:00	22.7705	-158.0658	KM1508	152.471037710871	0.5062638564987221	0.0258388809166856	4.1530110971997045																	4.1530110971997045	230.9356239459361
672	2015-05-24T10:22:00	22.7705	-158.0658	KM1508	152.7844647582812	0.506841443111818	0.0259149439110938	4.187326647396758																	4.187326647396758	230.9356239459361
673	2015-05-24T10:25:01	22.7704	-158.0658	KM1508	150.16976911137516	0.5051124330910539	0.0256874803126799	4.076123610041446																	4.076123610041446	230.9467556559053
674	2015-05-24T10:28:01	22.7704	-158.0658	KM1508	149.2172037767749	0.505974970313011	0.0258008952871472	4.072189178662127																	4.072189178662127	230.9467556559053
675	2015-05-24T10:31:01	22.7704	-158.0658	KM1508	150.46071436658917	0.5051124330910539	0.0256874803126799	4.070606185824018																	4.070606185824018	230.9467556559053
676	2015-05-24T10:34:01	22.7705	-158.0657	KM1508	149.38753330723455	0.504537860271308	0.0256122105436891	4.036709059943505																	4.036709059943505	230.96189723666458
677	2015-05-24T10:37:01	22.7734	-158.0661	KM1508	150.1552521132945	0.504250906978878	0.0255746845354458	4.056966260145846																	4.056966260145846	231.2873171040358
678	2015-05-24T10:40:02	22.7704	-158.0724	KM1508	150.62946849215768	0.5039646370641021	0.0255372478951802	4.0582919391200445																	4.0582919391200445	232.01509362387145
679	2015-05-24T10:43:02	22.7679	-158.0783	KM1508	149.74709629891305	0.503679048899518	0.0254999004100628	4.0405883636093085																	4.0405883636093085	232.68156635078648
680	2015-05-24T10:46:02	22.7647	-158.0859	KM1508	150.4840908403256	0.505686772108128	0.025763000120172002	4.1006598236947855																	4.1006598236947855	233.53914548489396
681	2015-05-24T10:49:02	22.7623	-158.0941	KM1508	150.55711653760758	0.507128392798405	0.0259528813749664	4.132812542740857																	4.132812542740857	234.42222949374138
682	2015-05-24T10:52:03	22.7605	-158.1024	KM1508	149.99483421062953	0.5051124330910539	0.0256874803126799	4.071463470706403																	4.071463470706403	235.29745406682187
683	2015-05-24T10:55:03	22.7591	-158.1089	KM1508	150.39343924516868	0.502534015181359	0.0253506272729142	4.030985457383451																	4.030985457383451	235.98263367540397
684	2015-05-24T10:58:03	22.7552	-158.1148	KM1508	148.76027806532352	0.5011063295864651	0.0251651841953521	3.9534641982096494																	3.9534641982096494	236.72780356948647
685	2015-05-24T11:01:03	22.7518	-158.1106	KM1508	150.03761019913955	0.5005364588757151	0.0250914701004713	3.983370865691112																	3.983370865691112	237.30150528188202
686	2015-05-24T11:04:04	22.7519	-158.1049	KM1508	155.4030689204434	0.5005364588757151	0.0250914701004713	4.126728525670607																	4.126728525670607	237.88674663877057
687	2015-05-24T11:07:04	22.752	-158.0974	KM1508	151.4175928929776	0.4985543788803	0.0248359035652541	3.98639888071767																	3.98639888071767	238.656741650487
688	2015-05-24T11:10:04	22.7519	-158.0899	KM1508	148.59083817208304	0.497425212573452	0.0246910401651709	3.881232670994888																	3.881232670994888	239.42673666220333
689	2015-05-24T11:13:04	22.7518	-158.0823	KM1508	150.14754893433434	0.497142701408786	0.0246548932532264	3.91127274914702																	3.91127274914702	240.20699671345366
690	2015-05-24T11:16:04	22.7515	-158.0748	KM1508	152.75934145583622	0.49940244093111796	0.0249450056812274	4.0139419104290015																	4.0139419104290015	240.9776368636148
691	2015-05-24T11:19:05	22.7512	-158.0693	KM1508	149.6743529905496	0.499969299220723	0.0250181066869249	3.9510775935582494																	3.9510775935582494	241.5432301001128
692	2015-05-24T11:22:05	22.7507	-158.0623	KM1508	149.097501438547	0.497142701408786	0.0246548932532264	3.8758286797562977																	3.8758286797562977	242.26397455924462
693	2015-05-24T11:25:05	22.7504	-158.0546	KM1508	149.10568393880808	0.4940520208779629	0.0242613562883137	3.8171343339452495																	3.8171343339452495	243.05513338121997
694	2015-05-24T11:28:05	22.7502	-158.049	KM1508	151.22495698241912	0.492094459207964	0.0240141380528336	3.838120824891382																	3.838120824891382	243.63044078866582
695	2015-05-24T11:31:06	22.75	-158.0414	KM1508	150.1170872401724	0.4898760002334829	0.0237357821435945	3.747818049926894																	3.747818049926894	244.410949011067
696	2015-05-24T11:34:06	22.7498	-158.0337	KM1508	152.03656753674989	0.48794092674972495	0.0234945826306489	3.7631503196751184																	3.7631503196751184	245.20171993340244
697	2015-05-24T11:37:06	22.7498	-158.0262	KM1508	152.58378921704397	0.48794092674972495	0.0234945826306489	3.764820585792532																	3.764820585792532	245.9716465916296
698	2015-05-24T11:40:06	22.75	-158.0205	KM1508	154.2768325430992	0.487113846790577	0.0233920599013524	3.79067139834457																	3.79067139834457	246.55721380723722
699	2015-05-24T11:43:06	22.7506	-158.0171	KM1508	154.08082346397754	0.48656491282859704	0.0233240878244528	3.780643187959967																	3.780643187959967	246.91257893546347
700	2015-05-24T11:46:07	22.75	-158.018	KM1508	154.84839723176398	0.48683905259917604	0.0233580333458773	3.8083929408517																	3.8083929408517	247.0265833651253
701	2015-05-24T11:49:07	22.7497	-158.018	KM1508	161.14545251151037	0.48656491282859704	0.0233240878244528	3.965507557585417																	3.965507557585417	247.05997849503288
702	2015-05-24T11:52:07	22.7498	-158.0181	KM1508	158.68291208346986	0.48683905259917604	0.0233580333458773	3.907555037411635																	3.907555037411635	247.0751211305375
703	2015-05-24T11:55:07	22.7498	-158.0182	KM1508	157.26230970724228	0.48656491282859704	0.0233240878244528	3.8640332579591146																	3.8640332579591146	247.08538681931415
704	2015-05-24T11:58:08	22.7499	-158.0182	KM1508	159.55396134801862	0.48464393882709295	0.023087203918613998	3.8830796029421695																	3.8830796029421695	247.09651852928337
705	2015-05-24T12:01:08	22.7499	-158.0182	KM1508	153.58010263004948	0.48409677768451603	0.023020037195539	3.716738492925133																	3.716738492925133	247.09651852928337
706	2015-05-24T12:04:08	22.7499	-158.0183	KM1508	153.82928463441073	0.4832784914712	0.0229198132448437	3.7179310674885935																	3.7179310674885935	247.10678421054692
707	2015-05-24T12:07:08	22.7499	-158.0183	KM1508	152.091706515248	0.482736006952997	0.0228533789138928	3.6514897210122137																	3.6514897210122137	247.10678421054692
708	2015-05-24T12:10:08	22.7499	-158.0183	KM1508	150.4743518645606	0.481643309476048	0.0227202744961779	3.5934833142082603																	3.5934833142082603	247.10678421054692
709	2015-05-24T12:13:09	22.7499	-158.0183	KM1508	153.14155277196502	0.480014150533771	0.0225225302985856	3.619981113309463																	3.619981113309463	247.10678421054692
710	2015-05-24T12:16:09	22.7499	-158.0182	KM1508	152.8996211834379	0.47893418883517497	0.0223920148075748	3.601787270966002																	3.601787270966002	247.1170498918104
711	2015-05-24T12:19:09	22.7499	-158.0183	KM1508	151.36758289729212	0.478395988912109	0.0223271674109979	3.5496487768051614																	3.5496487768051614	247.12731557307396
712	2015-05-24T12:22:09	22.7499	-158.0183	KM1508	151.10355560364974	0.478664768061613	0.0223595524548311	3.5457232092054802																	3.5457232092054802	247.12731557307396
713	2015-05-24T12:25:10	22.7499	-158.0183	KM1508	150.36449994160895	0.4781278498586389	0.0222948594919646	3.5217424254522283																	3.5217424254522283	247.12731557307396
714	2015-05-24T12:28:10	22.75	-158.0183	KM1508	148.62878747062175	0.47786034937681704	0.0222626285140588	3.4750296025814915																	3.4750296025814915	247.13844728304315
715	2015-05-24T12:31:10	22.75	-158.0183	KM1508	150.06618002397298	0.478395988912109	0.0223271674109979	3.5233522837143525																	3.5233522837143525	247.13844728304315
716	2015-05-24T12:34:10	22.7499	-158.0183	KM1508	151.38356288223008	0.478395988912109	0.0223271674109979	3.5423136811496083																	3.5423136811496083	247.1495789930123
717	2015-05-24T12:37:11	22.7499	-158.0182	KM1508	153.49965928075986	0.4781278498586389	0.0222948594919646	3.6008150031724036																	3.6008150031724036	247.15984467427586
718	2015-05-24T12:40:11	22.7499	-158.0183	KM1508	150.63806316391137	0.4781278498586389	0.0222948594919646	3.5324704786988046																	3.5324704786988046	247.17011035553932
719	2015-05-24T12:43:11	22.7499	-158.0183	KM1508	150.11819756104444	0.47759111698843204	0.0222303061483892	3.5115569796781347																	3.5115569796781347	247.17011035553932
720	2015-05-24T12:46:11	22.7499	-158.0183	KM1508	150.81212559564398	0.478395988912109	0.0223271674109979	3.5376305682633618																	3.5376305682633618	247.17011035553932
721	2015-05-24T12:49:12	22.75	-158.0183	KM1508	151.10839688470762	0.478664768061613	0.0223595524548311	3.5473236009422657																	3.5473236009422657	247.18124206550854
722	2015-05-24T12:52:12	22.75	-158.0184	KM1508	152.80769704580894	0.478395988912109	0.0223271674109979	3.587001700893285																	3.587001700893285	247.19150773925884
723	2015-05-24T12:55:12	22.75	-158.0184	KM1508	151.5508285852691	0.4781278498586389	0.0222948594919646	3.550868907336205																	3.550868907336205	247.19150773925884
724	2015-05-24T12:58:12	22.7501	-158.0185	KM1508	152.0906486537472	0.47893418883517497	0.0223920148075748	3.5650849947646828																	3.5650849947646828	247.2066503594812
725	2015-05-24T13:01:12	22.7501	-158.0186	KM1508	151.5095855174046	0.477052157747783	0.0221657206427759	3.5439257046143697																	3.5439257046143697	247.21691602571823
726	2015-05-24T13:04:13	22.7502	-158.0186	KM1508	151.69400459477097	0.4773213161034621	0.0221979748972361	3.5344011407810516																	3.5344011407810516	247.22804773568745
727	2015-05-24T13:07:13	22.7501	-158.0186	KM1508	153.55861493220925	0.477994099617728	0.022278744003011698	3.595250988440217																	3.595250988440217	247.23917944565662
728	2015-05-24T13:10:13	22.7501	-158.0185	KM1508	152.49135190966925	0.478395988912109	0.0223271674109979	3.5714978058918923																	3.5714978058918923	247.2494451118937
729	2015-05-24T13:13:13	22.7501	-158.0185	KM1508	152.68118360514117	0.47786034937681704	0.0222626285140588	3.5717566276815362																	3.5717566276815362	247.2494451118937
730	2015-05-24T13:16:14	22.7501	-158.0185	KM1508	153.71047481406228	0.4781278498586389	0.0222948594919646	3.603305244329128																	3.603305244329128	247.2494451118937
731	2015-05-24T13:19:14	22.7501	-158.0186	KM1508	165.11409952086478	0.4781278498586389	0.0222948594919646	3.880681749826432																	3.880681749826432	247.2597107781308
732	2015-05-24T13:22:14	22.7501	-158.0186	KM1508	163.52388298520373	0.478395988912109	0.0223271674109979	3.8357474082692606																	3.8357474082692606	247.2597107781308
733	2015-05-24T13:25:14	22.7501	-158.0186	KM1508	175.03357852401612	0.48110085637036304	0.0226541968248251	4.168819937827694																	4.168819937827694	247.2597107781308
734	2015-05-24T13:28:15	22.75	-158.0185	KM1508	172.75866481517662	0.482736006952997	0.0228533789138928	4.144154874922462																	4.144154874922462	247.2748533983551
735	2015-05-24T13:31:15	22.75	-158.0186	KM1508	174.3374982603984	0.482461854799975	0.0228199837029922	4.181497663229984																	4.181497663229984	247.2851190721054
736	2015-05-24T13:34:15	22.7501	-158.0186	KM1508	171.11791656624857	0.48191550761450797	0.0227534316833107	4.090186268796192																	4.090186268796192	247.2962507820746
737	2015-05-24T13:37:15	22.7501	-158.0186	KM1508	171.47592313135337	0.48218835553876505	0.0227866680225987	4.10579041771285																	4.10579041771285	247.2962507820746
738	2015-05-24T13:40:16	22.7501	-158.0187	KM1508	167.44221156290934	0.482736006952997	0.0228533789138928	4.013064247546762																	4.013064247546762	247.3065164483117
739	2015-05-24T13:43:16	22.7501	-158.0186	KM1508	169.41224739840706	0.482736006952997	0.0228533789138928	4.062170812493334																	4.062170812493334	247.31678211454877
740	2015-05-24T13:46:16	22.75	-158.0186	KM1508	172.44415956817932	0.482461854799975	0.0228199837029922	4.128547901394813																	4.128547901394813	247.32791382451796
741	2015-05-24T13:49:16	22.7499	-158.0186	KM1508	173.002566021008	0.48137175957592504	0.0226871962726999	4.120735753503353																	4.120735753503353	247.33904553448716
742	2015-05-24T13:52:16	22.75	-158.0186	KM1508	172.06082398753728	0.48218835553876505	0.0227866680225987	4.109603919217818																	4.109603919217818	247.35017724445632
743	2015-05-24T13:58:19	22.7502	-158.0187	KM1508	166.63723085835883	0.48218835553876505	0.0227866680225987	3.9850753846647344																	3.9850753846647344	247.37469343850526
744	2015-05-24T14:01:20	22.7502	-158.0187	KM1508	163.90978901225432	0.48191550761450797	0.0227534316833107	3.9028220050659823																	3.9028220050659823	247.37469343850526
745	2015-05-24T14:04:20	22.7503	-158.0188	KM1508	169.15336869014644	0.481643309476048	0.0227202744961779	4.021654460867027																	4.021654460867027	247.38983604854255
746	2015-05-24T14:07:20	22.7503	-158.0188	KM1508	165.89739502334712	0.481643309476048	0.0227202744961779	3.958208396120384																	3.958208396120384	247.38983604854255
747	2015-05-24T14:10:20	22.7503	-158.0188	KM1508	169.7444497433634	0.48218835553876505	0.0227866680225987	4.046010437834462																	4.046010437834462	247.38983604854255
748	2015-05-24T14:13:20	22.7504	-158.0189	KM1508	170.67551000981385	0.481643309476048	0.0227202744961779	4.060588544029931																	4.060588544029931	247.4049786534864
749	2015-05-24T14:16:21	22.7505	-158.0189	KM1508	166.0963904258858	0.48218835553876505	0.0227866680225987	3.9618479682745744																	3.9618479682745744	247.41611036345557
750	2015-05-24T14:19:21	22.7505	-158.0189	KM1508	166.7016462877289	0.48137175957592504	0.0226871962726999	3.95222769050176																	3.95222769050176	247.41611036345557
751	2015-05-24T14:22:21	22.7506	-158.0189	KM1508	165.06866549052972	0.48110085637036304	0.0226541968248251	3.9167887973434254																	3.9167887973434254	247.4272420734248
752	2015-05-24T14:25:21	22.7511	-158.0183	KM1508	165.06288278903938	0.481643309476048	0.0227202744961779	3.914567959034789																	3.914567959034789	247.51025805405033
753	2015-05-24T14:28:22	22.7512	-158.0162	KM1508	167.35809277727662	0.48110085637036304	0.0226541968248251	3.957607442954762																	3.957607442954762	247.7261225995786
754	2015-05-24T14:31:22	22.7513	-158.0147	KM1508	168.3285737401471	0.480014150533771	0.0225225302985856	3.959779456494784																	3.959779456494784	247.88050813665342
755	2015-05-24T14:34:22	22.750999999999998	-158.0106	KM1508	164.58996431549662	0.4797440428788611	0.0224898071888185	3.860613695215036																	3.860613695215036	248.30271999503816
756	2015-05-24T14:37:22	22.7505	-158.0058	KM1508	164.15209292283734	0.478664768061613	0.0223595524548311	3.835912647101832																	3.835912647101832	248.7986031235693
757	2015-05-24T14:40:23	22.75	-158.0026	KM1508	163.2198463194883	0.478664768061613	0.0223595524548311	3.8051222905574735																	3.8051222905574735	249.1317858875205
758	2015-05-24T14:43:23	22.7498	-158.0004	KM1508	165.88583480887834	0.47759111698843204	0.0222303061483892	3.858242977984688																	3.858242977984688	249.35872556756016
759	2015-05-24T14:46:23	22.7498	-158.0002	KM1508	163.94032307970372	0.47759111698843204	0.0222303061483892	3.8058056992190767																	3.8058056992190767	249.3792569451135
760	2015-05-24T14:49:23	22.7499	-158.0001	KM1508	161.71784735028592	0.4773213161034621	0.0221979748972361	3.7513582477915928																	3.7513582477915928	249.3943995755247
761	2015-05-24T14:52:24	22.7499	-158.0001	KM1508	162.46360740574454	0.4773213161034621	0.0221979748972361	3.7779614291034																	3.7779614291034	249.3943995755247
762	2015-05-24T14:55:24	22.7498	-158.0001	KM1508	161.78984824697918	0.47759111698843204	0.0222303061483892	3.755651639075931																	3.755651639075931	249.40553128549388
763	2015-05-24T14:58:24	22.7499	-158.0002	KM1508	161.94030577095648	0.47759111698843204	0.0222303061483892	3.761820156070813																	3.761820156070813	249.42067391590507
764	2015-05-24T15:01:24	22.7499	-158.0001	KM1508	160.8253406992209	0.47759111698843204	0.0222303061483892	3.734842820734152																	3.734842820734152	249.4309395971686
765	2015-05-24T15:04:25	22.7499	-158.0002	KM1508	162.04254025918289	0.47759111698843204	0.0222303061483892	3.762179163792267																	3.762179163792267	249.44120527843208
766	2015-05-24T15:07:25	22.7499	-158.0002	KM1508	161.189635317038	0.47786034937681704	0.0222626285140588	3.7436768838199774																	3.7436768838199774	249.44120527843208
767	2015-05-24T15:10:25	22.7499	-158.0001	KM1508	163.93017768095027	0.476783640391215	0.0221335432016413	3.7885982928985715																	3.7885982928985715	249.45147095969563
768	2015-05-24T15:13:25	22.7498	-158.0001	KM1508	162.33231976835864	0.477052157747783	0.0221657206427759	3.7567249832801024																	3.7567249832801024	249.4626026696648
769	2015-05-24T15:16:25	22.7498	-158.0001	KM1508	165.54758920124274	0.477052157747783	0.0221657206427759	3.83147199534782																	3.83147199534782	249.4626026696648
770	2015-05-24T15:19:26	22.7498	-158.0001	KM1508	163.10221910454428	0.47759111698843204	0.0222303061483892	3.7861878154756967																	3.7861878154756967	249.4626026696648
771	2015-05-24T15:22:26	22.7498	-158.0001	KM1508	161.96194341976457	0.4773213161034621	0.0221979748972361	3.7570837462945375																	3.7570837462945375	249.4626026696648
772	2015-05-24T15:28:26	22.7499	-158.0002	KM1508	172.9641489177666	0.47759111698843204	0.0222303061483892	4.004989767175894																	4.004989767175894	249.47774530007598
773	2015-05-24T15:31:27	22.7499	-158.0002	KM1508	167.09587677409402	0.47786034937681704	0.0222626285140588	3.875400501109554																	3.875400501109554	249.47774530007598
774	2015-05-24T15:34:27	22.75	-158.0003	KM1508	163.3900481989334	0.47786034937681704	0.0222626285140588	3.80083136744327																	3.80083136744327	249.49288792539375
775	2015-05-24T15:37:27	22.75	-158.0003	KM1508	163.580765095641	0.476248522572904	0.0220694180280628	3.766318318455123																	3.766318318455123	249.49288792539375
776	2015-05-24T15:40:27	22.7501	-158.0004	KM1508	164.68251442917426	0.476248522572904	0.0220694180280628	3.799149271828984																	3.799149271828984	249.50803054561808
777	2015-05-24T15:43:28	22.7501	-158.0004	KM1508	168.00855661056502	0.476783640391215	0.0221335432016413	3.8863798733210007																	3.8863798733210007	249.50803054561808
778	2015-05-24T15:46:28	22.7501	-158.0004	KM1508	163.74623545701058	0.4765157625072221	0.0221014423909019	3.78234094570605																	3.78234094570605	249.50803054561808
779	2015-05-24T15:49:28	22.75	-158.0003	KM1508	164.7159200860831	0.476783640391215	0.0221335432016413	3.811572051658808																	3.811572051658808	249.5231731658424
780	2015-05-24T15:52:28	22.7499	-158.0003	KM1508	164.92889294128074	0.47759111698843204	0.0222303061483892	3.8352207999148606																	3.8352207999148606	249.53430487581159
781	2015-05-24T15:55:29	22.7498	-158.0001	KM1508	163.83926123651437	0.476783640391215	0.0221335432016413	3.79131956920764																	3.79131956920764	249.55765979226538
782	2015-05-24T15:58:29	22.7498	-158.0001	KM1508	163.88835469402892	0.47759111698843204	0.0222303061483892	3.807571587363534																	3.807571587363534	249.55765979226538
783	2015-05-24T16:01:29	22.7498	-158.0002	KM1508	163.41456653018594	0.4761146126162101	0.0220534165333598	3.770531110314453																	3.770531110314453	249.5679254810421
784	2015-05-24T16:04:29	22.7499	-158.0002	KM1508	163.2781328381795	0.4773213161034621	0.0221979748972361	3.7844004204841584																	3.7844004204841584	249.57905719101132
785	2015-05-24T16:07:30	22.7499	-158.0003	KM1508	163.452509070698	0.476783640391215	0.0221335432016413	3.788591316563335																	3.788591316563335	249.5893228722748
786	2015-05-24T16:10:30	22.7499	-158.0002	KM1508	163.94733932314475	0.47759111698843204	0.0222303061483892	3.8115614526466453																	3.8115614526466453	249.59958855353835
787	2015-05-24T16:13:30	22.7499	-158.0002	KM1508	164.31723543405394	0.4781278498586389	0.0222948594919646	3.830216122479402																	3.830216122479402	249.59958855353835
788	2015-05-24T16:16:30	22.7498	-158.0001	KM1508	164.1760699983374	0.4781278498586389	0.0222948594919646	3.824265276005607																	3.824265276005607	249.61473118394954
789	2015-05-24T16:19:31	22.7497	-158.0001	KM1508	165.74494094480676	0.4773213161034621	0.0221979748972361	3.8577554933909286																	3.8577554933909286	249.62586289391868
790	2015-05-24T16:22:31	22.7498	-158.0002	KM1508	162.47345696676487	0.476783640391215	0.0221335432016413	3.7657182423094224																	3.7657182423094224	249.6410055294233
791	2015-05-24T16:25:31	22.7498	-158.0002	KM1508	163.11292989252604	0.477052157747783	0.0221657206427759	3.7812588366520976																	3.7812588366520976	249.6410055294233
792	2015-05-24T16:28:31	22.7499	-158.0003	KM1508	162.57892761607226	0.476783640391215	0.0221335432016413	3.760108145485666																	3.760108145485666	249.6561481598345
793	2015-05-24T16:31:31	22.7499	-158.0003	KM1508	163.69910588859605	0.477052157747783	0.0221657206427759	3.799617729760143																	3.799617729760143	249.6561481598345
794	2015-05-24T16:34:32	22.7499	-158.0003	KM1508	163.5639623235626	0.4773213161034621	0.0221979748972361	3.7985905326681535																	3.7985905326681535	249.6561481598345
795	2015-05-24T16:37:32	22.7499	-158.0003	KM1508	162.66390586301554	0.477052157747783	0.0221657206427759	3.7771833417033873																	3.7771833417033873	249.6561481598345
796	2015-05-24T16:40:32	22.7499	-158.0003	KM1508	163.08888810934315	0.47759111698843204	0.0222303061483892	3.785256078157361																	3.785256078157361	249.6561481598345
797	2015-05-24T16:43:32	22.7498	-158.0002	KM1508	165.3727755925797	0.47759111698843204	0.0222303061483892	3.8629084218739367																	3.8629084218739367	249.6712907902457
798	2015-05-24T16:46:33	22.7498	-158.0002	KM1508	163.5736622171129	0.4781278498586389	0.0222948594919646	3.8183226785440816																	3.8183226785440816	249.6712907902457
799	2015-05-24T16:49:33	22.7499	-158.0003	KM1508	162.2895109906324	0.4781278498586389	0.0222948594919646	3.7844584079991694																	3.7844584079991694	249.6864334206569
800	2015-05-24T16:52:33	22.7499	-158.0003	KM1508	162.83213095978294	0.478395988912109	0.0223271674109979	3.807981354833533																	3.807981354833533	249.6864334206569
801	2015-05-24T16:55:33	22.7499	-158.0003	KM1508	161.45190555020753	0.478664768061613	0.0223595524548311	3.7768684817287927																	3.7768684817287927	249.6864334206569
802	2015-05-24T16:58:34	22.7499	-158.0003	KM1508	161.8517128027071	0.47893418883517497	0.0223920148075748	3.792802983284112																	3.792802983284112	249.6864334206569
803	2015-05-24T17:01:34	22.7499	-158.0003	KM1508	162.21151320562373	0.480014150533771	0.0225225302985856	3.819984552243372																	3.819984552243372	249.6864334206569
804	2015-05-24T17:04:34	22.7498	-158.0002	KM1508	161.02330711485524	0.47893418883517497	0.0223920148075748	3.7888204554071234																	3.7888204554071234	249.7015760510681
805	2015-05-24T17:07:34	22.7499	-158.0003	KM1508	164.95825542340538	0.480014150533771	0.0225225302985856	3.8860197003581582																	3.8860197003581582	249.71671868147925
806	2015-05-24T17:10:34	22.7498	-158.0003	KM1508	162.02436590864295	0.479474578483813	0.0224571620089533	3.7998341388950414																	3.7998341388950414	249.72785039144847
807	2015-05-24T17:13:35	22.7498	-158.0003	KM1508	159.28769072999498	0.478395988912109	0.0223271674109979	3.7253047596378095																	3.7253047596378095	249.72785039144847
808	2015-05-24T17:16:35	22.75	-158.0002	KM1508	158.66841124748376	0.4781278498586389	0.0222948594919646	3.6946902658299936																	3.6946902658299936	249.7523665917894
809	2015-05-24T17:19:35	22.7499	-158.0001	KM1508	159.08160688902373	0.478395988912109	0.0223271674109979	3.7135518281852815																	3.7135518281852815	249.7675092171072
810	2015-05-24T17:22:35	22.7498	-158.0	KM1508	159.73166954224652	0.4781278498586389	0.0222948594919646	3.7355033213835913																	3.7355033213835913	249.78265184751842
811	2015-05-24T17:25:36	22.7497	-157.9999	KM1508	158.3338742816436	0.478395988912109	0.0223271674109979	3.699722733444565																	3.699722733444565	249.79779448302295
812	2015-05-24T17:28:36	22.7499	-157.9998	KM1508	156.34906478634943	0.478395988912109	0.0223271674109979	3.6550785091977267																	3.6550785091977267	249.8223106865099
813	2015-05-24T17:31:36	22.75	-157.9999	KM1508	155.68410451785468	0.4792042527644661	0.0224245546537793	3.6496364986508167																	3.6496364986508167	249.8374533118277
814	2015-05-24T17:34:36	22.75	-157.9999	KM1508	156.72255195042817	0.47893418883517497	0.0223920148075748	3.67685567432456																	3.67685567432456	249.8374533118277
815	2015-05-24T17:37:37	22.75	-158.0	KM1508	156.89564477446885	0.47893418883517497	0.0223920148075748	3.685054584407746																	3.685054584407746	249.847718985578
816	2015-05-24T17:40:37	22.75	-158.0	KM1508	156.82919032959518	0.48028490298411897	0.0225553315242873	3.7028088197527422																	3.7028088197527422	249.847718985578
817	2015-05-24T17:43:37	22.75	-158.0	KM1508	156.65250453747714	0.4792042527644661	0.0224245546537793	3.6847708735848976																	3.6847708735848976	249.847718985578
818	2015-05-24T17:46:37	22.75	-157.9999	KM1508	156.82838205892008	0.480828348431776	0.0226211690698467	3.708173205673725																	3.708173205673725	249.85798465932828
819	2015-05-24T17:49:38	22.75	-157.9999	KM1508	156.2790095012333	0.480014150533771	0.0225225302985856	3.698878762722004																	3.698878762722004	249.85798465932828
820	2015-05-24T17:52:38	22.7499	-157.9998	KM1508	157.60144385665996	0.480556301769149	0.0225882110524004	3.739357092055593																	3.739357092055593	249.87312728464605
821	2015-05-24T17:55:38	22.7498	-157.9997	KM1508	157.36139771515914	0.480014150533771	0.0225225302985856	3.72005933253523																	3.72005933253523	249.88826991505726
822	2015-05-24T17:58:38	22.7497	-157.9996	KM1508	156.6774484604413	0.48028490298411897	0.0225553315242873	3.7114554713115098																	3.7114554713115098	249.90341255056182
823	2015-05-24T18:01:39	22.7496	-157.9995	KM1508	156.01973288396982	0.48137175957592504	0.0226871962726999	3.719975479042864																	3.719975479042864	249.91855519115788
824	2015-05-24T18:04:39	22.7496	-157.9995	KM1508	156.06198442603667	0.48191550761450797	0.0227534316833107	3.731520923081526																	3.731520923081526	249.91855519115788
825	2015-05-24T18:07:39	22.7496	-157.9995	KM1508	155.7760312058715	0.481643309476048	0.0227202744961779	3.715824719832413																	3.715824719832413	249.91855519115788
826	2015-05-24T18:10:39	22.7496	-157.9995	KM1508	156.2560251343796	0.482461854799975	0.0228199837029922	3.7500805412149374																	3.7500805412149374	249.91855519115788
827	2015-05-24T18:13:40	22.7496	-157.9996	KM1508	157.0480663918242	0.482736006952997	0.0228533789138928	3.7712457976515146																	3.7712457976515146	249.92882089495788
828	2015-05-24T18:16:40	22.7497	-157.9996	KM1508	156.1987441878115	0.4832784914712	0.0229198132448437	3.7650679741745368																	3.7650679741745368	249.9399526049271
829	2015-05-24T18:19:40	22.7497	-157.9997	KM1508	155.83593600777084	0.4838233649995271	0.0229865495245824	3.7808510044226287																	3.7808510044226287	249.9502183012169
830	2015-05-24T18:22:40	22.7498	-157.9998	KM1508	157.54495781307673	0.48491733179919705	0.0231208726128735	3.8387979407662636																	3.8387979407662636	249.9653609367215
831	2015-05-24T18:25:41	22.7498	-157.9999	KM1508	155.23445745017412	0.48491733179919705	0.0231208726128735	3.788433948404885																	3.788433948404885	249.9756266254982
832	2015-05-24T18:28:41	22.7499	-158.0	KM1508	155.71872593981038	0.48629142592034	0.0232902231440968	3.8274446723561257																	3.8274446723561257	249.99076925590938
833	2015-05-24T18:31:41	22.7499	-158.0001	KM1508	155.8160669829392	0.48656491282859704	0.0233240878244528	3.847257979351441																	3.847257979351441	250.0010349371729
834	2015-05-24T18:34:41	22.7498	-158.0	KM1508	156.44641781932162	0.48738929696502	0.0234261676843209	3.863431508298768																	3.863431508298768	250.01617756758407
835	2015-05-24T18:37:42	22.7497	-157.9999	KM1508	159.27160755775998	0.48932400472731896	0.0236667803808115	3.969757697989688																	3.969757697989688	250.03132020308868
836	2015-05-24T18:40:42	22.7497	-157.9998	KM1508	159.5533600092102	0.488768794123178	0.0235976548373148	3.9685810570927766																	3.9685810570927766	250.04158589937856
837	2015-05-24T18:43:42	22.7496	-157.9998	KM1508	156.7019942262028	0.490428543968478	0.023804951967232004	3.9377826214367033																	3.9377826214367033	250.0527176093477
838	2015-05-24T18:46:42	22.7496	-157.9998	KM1508	156.03662343531505	0.4898760002334829	0.0237357821435945	3.924139907493387																	3.924139907493387	250.0527176093477
839	2015-05-24T18:49:43	22.7496	-157.9997	KM1508	159.75036549298622	0.491538483871978	0.0239441581135222	4.03710399842787																	4.03710399842787	250.06298331315062
840	2015-05-24T18:52:43	22.7496	-157.9997	KM1508	156.90366192521387	0.49070580549487797	0.0238396607688489	3.9646093402764935																	3.9646093402764935	250.06298331315062
841	2015-05-24T18:55:43	22.7496	-157.9997	KM1508	155.39683284402918	0.491538483871978	0.0239441581135222	3.939387624151355																	3.939387624151355	250.06298331315062
842	2015-05-24T18:58:43	22.7497	-157.9998	KM1508	155.2505906373609	0.49265309213802	0.0240844525002781	3.9658674870429267																	3.9658674870429267	250.07812595374858
843	2015-05-24T19:01:44	22.7497	-157.9999	KM1508	156.92847584675047	0.49377122342068397	0.0242258189426052	4.030185058472613																	4.030185058472613	250.08839165003846
844	2015-05-24T19:04:44	22.7498	-158.0	KM1508	155.23850132438466	0.494894076729881	0.0243681504095498	4.010575511993413																	4.010575511993413	250.10353428554302
845	2015-05-24T19:07:44	22.7498	-158.0	KM1508	156.4153671298169	0.49545418632351795	0.0244394254295682	4.052317710417037																	4.052317710417037	250.10353428554302
846	2015-05-24T19:10:44	22.7502	-157.9998	KM1508	156.03852565651312	0.49629919830203795	0.0245469681998556	4.0541566160535485																	4.0541566160535485	250.1525666799329
847	2015-05-24T19:13:44	22.7506	-157.9997	KM1508	155.25746467574336	0.498273036896581	0.0247997092729776	4.070834736328393																	4.070834736328393	250.1982615692525
848	2015-05-24T19:16:45	22.7509	-157.9996	KM1508	156.55610232745673	0.49799225972723604	0.0247635930625418	4.109373076128416																	4.109373076128416	250.23319890747655
849	2015-05-24T19:19:45	22.7566	-157.9978	KM1508	156.34068573714384	0.4985543788803	0.0248359035652541	4.1145097914887705																	4.1145097914887705	250.8940637102656
850	2015-05-24T19:22:45	22.7635	-157.9956	KM1508	156.11195607949855	0.499686479004919	0.0249815468221014	4.125227210423014																	4.125227210423014	251.69466194679725
851	2015-05-24T19:25:45	22.7701	-157.9934	KM1508	155.6340455349391	0.5005364588757151	0.0250914701004713	4.137222348505866																	4.137222348505866	252.4632755902419
852	2015-05-24T19:28:46	22.7754	-157.9916	KM1508	155.30374600055518	0.500252540973775	0.0250547446629866	4.1373500063870905																	4.1373500063870905	253.08150710174817
853	2015-05-24T19:31:46	22.7824	-157.9892	KM1508	155.5134418487595	0.501392285635021	0.025202173271817	4.166082879630533																	4.166082879630533	253.8987334252305
854	2015-05-24T19:34:46	22.7892	-157.9869	KM1508	155.23025682782148	0.502247679542593	0.0253133860635282	4.1785561434532115																	4.1785561434532115	254.69164057098467
855	2015-05-24T19:37:46	22.7958	-157.9847	KM1508	155.67752566088737	0.501392285635021	0.025202173271817	4.183412341045445																	4.183412341045445	255.46024171965684
856	2015-05-24T19:40:47	22.8011	-157.9829	KM1508	156.03574759993268	0.5039646370641021	0.0255372478951802	4.240968968190892																	4.240968968190892	256.078462830201
857	2015-05-24T19:43:47	22.808000000000003	-157.9806	KM1508	154.98703726589022	0.504537860271308	0.0256122105436891	4.231016437713339																	4.231016437713339	256.88199426595605
858	2015-05-24T19:46:47	22.8132	-157.97899999999996	KM1508	154.63814761709878	0.5051124330910539	0.0256874803126799	4.225705360002629																	4.225705360002629	257.48367560477936
859	2015-05-24T19:49:47	22.8148	-157.9788	KM1508	154.69865744509968	0.5062638564987221	0.0258388809166856	4.259213145282362																	4.259213145282362	257.66296133318883
860	2015-05-24T19:52:48	22.8149	-157.9788	KM1508	154.15153549504666	0.506553432307594	0.0258769572247376	4.2568613091999605																	4.2568613091999605	257.67409304315805
861	2015-05-24T19:55:48	22.8148	-157.9787	KM1508	153.91868239267484	0.506553432307594	0.0258769572247376	4.245202872520136																	4.245202872520136	257.68923235879424
862	2015-05-24T19:58:48	22.8148	-157.9786	KM1508	154.69960932946762	0.506553432307594	0.0258769572247376	4.260870499411589																	4.260870499411589	257.6994931574178
863	2015-05-24T20:01:48	22.8147	-157.9786	KM1508	157.88221480723914	0.5062638564987221	0.0258388809166856	4.3581188402804765																	4.3581188402804765	257.71062486738737
864	2015-05-24T20:04:48	22.8147	-157.9785	KM1508	155.22522249875203	0.507993358405287	0.0260672380130668	4.300783743429727																	4.300783743429727	257.7208856735444
865	2015-05-24T20:07:49	22.8146	-157.9784	KM1508	154.25758741675216	0.506841443111818	0.0259149439110938	4.2738119751316335																	4.2738119751316335	257.73602499939227
866	2015-05-24T20:10:49	22.8153	-157.9781	KM1508	153.01977960166755	0.506553432307594	0.0258769572247376	4.223876330018618																	4.223876330018618	257.8198067825161
867	2015-05-24T20:13:49	22.8161	-157.9778	KM1508	152.78747958972113	0.507128392798405	0.0259528813749664	4.233192587000834																	4.233192587000834	257.9140304592141
868	2015-05-24T20:16:49	22.816999999999997	-157.9774	KM1508	151.6009540232515	0.506553432307594	0.0258769572247376	4.182262222062526																	4.182262222062526	258.0222968567679
869	2015-05-24T20:19:50	22.8178	-157.9771	KM1508	151.59803037355346	0.506553432307594	0.0258769572247376	4.187115006115425																	4.187115006115425	258.11652040793894
870	2015-05-24T20:22:50	22.8182	-157.9767	KM1508	151.3672726184861	0.506553432307594	0.0258769572247376	4.179043905414721																	4.179043905414721	258.1770770271046
871	2015-05-24T20:25:50	22.8188	-157.9761	KM1508	151.91255974908356	0.5074160274853831	0.0259909094023725	4.214501092745943																	4.214501092745943	258.26791180265474
872	2015-05-24T20:28:50	22.8195	-157.9754	KM1508	150.92296020547374	0.506553432307594	0.0258769572247376	4.1759034180085415																	4.1759034180085415	258.3738854751116
873	2015-05-24T20:31:51	22.8199	-157.9749	KM1508	150.72262804059162	0.506841443111818	0.0259149439110938	4.160674683663067																	4.160674683663067	258.44181595265854
874	2015-05-24T20:34:51	22.8202	-157.9745	KM1508	150.4194280468592	0.507704348807969	0.0260290282095034	4.166750702810749																	4.166750702810749	258.4947276587442
875	2015-05-24T20:37:51	22.8207	-157.9738	KM1508	150.3390500215912	0.507128392798405	0.0259528813749664	4.161698653987067																	4.161698653987067	258.5855921818184
876	2015-05-24T20:40:51	22.8211	-157.9733	KM1508	150.9266212440162	0.507704348807969	0.0260290282095034	4.193730779616243																	4.193730779616243	258.6535223179247
877	2015-05-24T20:43:52	22.8216	-157.9727	KM1508	150.00694999136346	0.5074160274853831	0.0259909094023725	4.1630138842711855																	4.1630138842711855	258.7365146860546
878	2015-05-24T20:46:52	22.8217	-157.9725	KM1508	150.0009021731909	0.506553432307594	0.0258769572247376	4.152080874156516																	4.152080874156516	258.75986010434946
879	2015-05-24T20:49:52	22.8216	-157.9724	KM1508	149.1362850336981	0.5074160274853831	0.0259909094023725	4.146766847245915																	4.146766847245915	258.7749990727413
880	2015-05-24T20:52:52	22.8215	-157.9722	KM1508	148.31959768424142	0.506841443111818	0.0259149439110938	4.113889510899544																	4.113889510899544	258.79834450428365
881	2015-05-24T20:55:52	22.8215	-157.9722	KM1508	148.65563360897374	0.507704348807969	0.0260290282095034	4.131188440602312																	4.131188440602312	258.79834450428365
882	2015-05-24T20:58:53	22.8215	-157.9721	KM1508	147.7793028851472	0.507993358405287	0.0260672380130668	4.1146083152633945																	4.1146083152633945	258.80860479809155
883	2015-05-24T21:01:53	22.8215	-157.9721	KM1508	148.44087825212532	0.507993358405287	0.0260672380130668	4.12518300903545																	4.12518300903545	258.80860479809155
884	2015-05-24T21:04:53	22.8215	-157.9721	KM1508	148.03058603557372	0.507993358405287	0.0260672380130668	4.126018467732242																	4.126018467732242	258.80860479809155
885	2015-05-24T21:07:53	22.8215	-157.9721	KM1508	147.4332481066462	0.506553432307594	0.0258769572247376	4.078230110824202																	4.078230110824202	258.80860479809155
886	2015-05-24T21:10:54	22.8215	-157.9722	KM1508	147.04820245285094	0.507993358405287	0.0260672380130668	4.0972397272989305																	4.0972397272989305	258.8188650918994
887	2015-05-24T21:13:54	22.8215	-157.9722	KM1508	148.1635239595293	0.507993358405287	0.0260672380130668	4.128630042684264																	4.128630042684264	258.8188650918994
888	2015-05-24T21:16:54	22.8215	-157.9721	KM1508	147.1074229106158	0.507993358405287	0.0260672380130668	4.102962705395399																	4.102962705395399	258.82912538570724
889	2015-05-24T21:19:54	22.8214	-157.972	KM1508	147.82449308292013	0.509150624296168	0.0262207605386868	4.133268898944001																	4.133268898944001	258.8442643643134
890	2015-05-24T21:22:55	22.8213	-157.9719	KM1508	147.28627840132222	0.508572325569607	0.0261438858546457	4.114774582611012																	4.114774582611012	258.8594033480267
891	2015-05-24T21:25:55	22.8213	-157.9718	KM1508	147.9953545597663	0.5100232595774461	0.0263367621109715	4.157901648000278																	4.157901648000278	258.86966365690853
892	2015-05-24T21:28:55	22.8212	-157.9717	KM1508	148.00301736741076	0.5111880951746349	0.0264923338043115	4.189651117757205																	4.189651117757205	258.88480264572894
893	2015-05-24T21:31:55	22.8212	-157.9717	KM1508	146.93668970335168	0.510604988652627	0.026414395158911	4.151860438475533																	4.151860438475533	258.88480264572894
894	2015-05-24T21:34:56	22.8212	-157.9716	KM1508	153.66963098466562	0.5111880951746349	0.0264923338043115	4.356110003880152																	4.356110003880152	258.89506296214626
895	2015-05-24T21:37:56	22.8211	-157.9715	KM1508	150.63548788169368	0.5135268339625271	0.0268060792689618	4.324147776723735																	4.324147776723735	258.91020195607376
896	2015-05-24T21:40:56	22.8212	-157.9716	KM1508	155.54071513507287	0.514699323865824	0.0269643670437509	4.478127025514173																	4.478127025514173	258.92534095000127
897	2015-05-24T21:43:56	22.8212	-157.9716	KM1508	151.29594575081552	0.515876454714392	0.0271237022976672	4.383997100379685																	4.383997100379685	258.92534095000127
898	2015-05-24T21:46:57	22.8212	-157.9716	KM1508	151.60440000828504	0.517644180478921	0.0273641429023819	4.431498414469622																	4.431498414469622	258.92534095000127
899	2015-05-24T21:49:57	22.8211	-157.9717	KM1508	151.80015078953952	0.518828475920903	0.0275259305375387	4.463073390005756																	4.463073390005756	258.9404799439288
900	2015-05-24T21:52:57	22.8211	-157.9716	KM1508	152.22834681273227	0.51912596349112	0.0275666049754413	4.4827845762269725																	4.4827845762269725	258.95074026788154
901	2015-05-24T21:55:57	22.820999999999998	-157.9715	KM1508	153.05306514831668	0.520764045509695	0.0277916234798328	4.546213160972856																	4.546213160972856	258.96587926691615
902	2015-05-24T21:58:58	22.820999999999998	-157.9713	KM1508	152.88523228688504	0.520315267531119	0.0277299669642781	4.531605302103097																	4.531605302103097	258.9863999298896
903	2015-05-24T22:01:58	22.8209	-157.9712	KM1508	153.4497437263714	0.5206143700828689	0.027771051486046004	4.557603362190475																	4.557603362190475	259.0015389340313
904	2015-05-24T22:04:58	22.8208	-157.9711	KM1508	152.872539914304	0.5218051603623239	0.0279353133739953	4.558045947200065																	4.558045947200065	259.0166779432804
905	2015-05-24T22:07:58	22.8208	-157.9711	KM1508	153.25592944295215	0.5218051603623239	0.0279353133739953	4.57600256202492																	4.57600256202492	259.0166779432804
906	2015-05-24T22:10:59	22.8208	-157.971	KM1508	152.61838892016019	0.5227028024171311	0.0280593051581085	4.565408826389637																	4.565408826389637	259.02693828983934
907	2015-05-24T22:13:59	22.8207	-157.9709	KM1508	152.77900332100486	0.5218051603623239	0.0279353133739953	4.568945550050131																	4.568945550050131	259.042077304195
908	2015-05-24T22:16:59	22.8207	-157.9708	KM1508	153.10433759680987	0.5221037266490379	0.0279765487661927	4.580131838455459																	4.580131838455459	259.0523376582893
909	2015-05-24T22:19:59	22.8207	-157.9708	KM1508	152.7257804304745	0.522403005667052	0.0280178825946702	4.571659357168671																	4.571659357168671	259.0523376582893
910	2015-05-24T22:23:00	22.8207	-157.9709	KM1508	152.63712086523753	0.523299789647616	0.0281422069729918	4.596651552591446																	4.596651552591446	259.0625980123836
911	2015-05-24T22:26:00	22.8207	-157.971	KM1508	154.98302406986994	0.52359935252433	0.0281838063655469	4.669848728773625																	4.669848728773625	259.0728583664778
912	2015-05-24T22:29:00	22.8208	-157.9711	KM1508	152.13942697802491	0.522403005667052	0.0280178825946702	4.570035413106017																	4.570035413106017	259.08799738083354
913	2015-05-24T22:32:00	22.8209	-157.9712	KM1508	152.01420011856163	0.52359935252433	0.0281838063655469	4.580658777441436																	4.580658777441436	259.10313639008257
914	2015-05-24T22:35:01	22.8213	-157.971	KM1508	152.30447904363967	0.523000940178208	0.0281007066491562	4.577004923252575																	4.577004923252575	259.152164305191
915	2015-05-24T22:38:01	22.822	-157.9707	KM1508	152.25296137533937	0.523899630511383	0.0282255050633164	4.589332826019139																	4.589332826019139	259.2359455319023
916	2015-05-24T22:41:01	22.8227	-157.9702	KM1508	152.46478752691615	0.524200625315871	0.0282673033033595	4.6018493210029385																	4.6018493210029385	259.3292388394954
917	2015-05-24T22:44:01	22.8236	-157.9698	KM1508	150.89817635311496	0.5248021729426761	0.0283510760782018	4.5679376512121745																	4.5679376512121745	259.4375044829592
918	2015-05-24T22:47:02	22.8244	-157.9692	KM1508	151.45999956600446	0.52359935252433	0.0281838063655469	4.569132648794241																	4.569132648794241	259.54576467577067
919	2015-05-24T22:50:02	22.8248	-157.9688	KM1508	151.28895000761455	0.525404195020611	0.0284351354139945	4.594275364267999																	4.594275364267999	259.6063199466568
920	2015-05-24T22:53:02	22.8254	-157.9683	KM1508	151.93717419273938	0.526612774944392	0.0286041190226881	4.6369482716024635																	4.6369482716024635	259.69053776159865
921	2015-05-24T22:56:02	22.8264	-157.9675	KM1508	150.99062357012258	0.526009094798689	0.028519596558244997	4.6080680976861865																	4.6080680976861865	259.8288438477337
922	2015-05-24T22:59:02	22.8273	-157.9668	KM1508	151.25804439936982	0.526612774944392	0.0286041190226881	4.611849310241956																	4.611849310241956	259.9521123138064
923	2015-05-24T23:02:03	22.8279	-157.9661	KM1508	153.4313533176149	0.526009094798689	0.028519596558244997	4.681786130124656																	4.681786130124656	260.0501882251248
924	2015-05-24T23:05:03	22.8287	-157.9654	KM1508	150.89654891487226	0.525404195020611	0.0284351354139945	4.585143394750406																	4.585143394750406	260.1645929907671
925	2015-05-24T23:08:03	22.8293	-157.9648	KM1508	150.3998634768563	0.526009094798689	0.028519596558244997	4.578457134687942																	4.578457134687942	260.2554245485369
926	2015-05-24T23:11:03	22.8298	-157.9643	KM1508	151.55911504531844	0.5263125929146529	0.0285619754760587	4.630052667730225																	4.630052667730225	260.331117372857
927	2015-05-24T23:14:04	22.8302	-157.9639	KM1508	152.17159012753345	0.526612774944392	0.0286041190226881	4.642848734259495																	4.642848734259495	260.3916715403576
928	2015-05-24T23:17:04	22.8346	-157.9633	KM1508	151.30867316627692	0.527517627410399	0.0287311542490371	4.655686795202941																	4.655686795202941	260.8853198154975
929	2015-05-24T23:20:04	22.8407	-157.9635	KM1508	151.50104857708175	0.5281244681924129	0.0288163506307648	4.671058543780639																	4.671058543780639	261.5646640479764
930	2015-05-24T23:23:04	22.8489	-157.9637	KM1508	154.96609342974594	0.5317713059416129	0.0293325398120794	4.8427190984224575																	4.8427190984224575	262.4776948181942
931	2015-05-24T23:26:05	22.8535	-157.9689	KM1508	153.0121984259615	0.532075424718394	0.0293759261336212	4.810172384704545																	4.810172384704545	263.217113316082
932	2015-05-24T23:29:05	22.8535	-157.9772	KM1508	152.81329714247454	0.533912359225985	0.0296382960027708	4.846979599253366																	4.846979599253366	264.0685174248934
933	2015-05-24T23:32:05	22.8505	-157.9827	KM1508	154.40954732759624	0.5376087939833689	0.0301705962241069	4.9446096069620875																	4.9446096069620875	264.7241342752315
934	2015-05-24T23:35:06	22.8427	-157.9854	KM1508	153.6755329874729	0.53668206647299	0.0300366705197983	4.915609136016549																	4.915609136016549	265.6355150007829
935	2015-05-24T23:38:06	22.8353	-157.9885	KM1508	151.76830268664213	0.536066513588243	0.0299478602379863	4.8567885423895145																	4.8567885423895145	266.51852140085623
936	2015-05-24T23:41:06	22.8298	-157.9909	KM1508	151.3378641740743	0.5293366970947899	0.0289874669385143	4.7212111822429055																	4.7212111822429055	267.17842331858327
937	2015-05-24T23:44:06	22.822	-157.9942	KM1508	150.6833350284496	0.527517627410399	0.0287311542490371	4.639207414086368																	4.639207414086368	268.11037515762854
938	2015-05-24T23:47:07	22.8146	-157.9973	KM1508	146.77009295311925	0.530249500759246	0.0291165436287628	4.557864744065904																	4.557864744065904	268.9933989800725
939	2015-05-24T23:50:07	22.8111	-158.0013	KM1508	149.78785044774443	0.5284264771074061	0.0288589785372824	4.625750992569515																	4.625750992569515	269.5593097849872
940	2015-05-24T23:53:07	22.8124	-158.0014	KM1508	146.3059088185012	0.5281244681924129	0.0288163506307648	4.490811655202907																	4.490811655202907	269.7043853449523
941	2015-05-24T23:56:07	22.8134	-158.0001	KM1508	146.7284883184309	0.5281244681924129	0.0288163506307648	4.521152941434137																	4.521152941434137	269.87812361684917
942	2015-05-25T00:00:01	22.8133	-158.0	KM1508	147.26332401364138	0.527517627410399	0.0287311542490371	4.5398727181510345																	4.5398727181510345	269.8932630090714
943	2015-05-25T00:03:02	22.8132	-157.9998	KM1508	147.30049297403738	0.5272152904795979	0.0286887081687304	4.51784278604042																	4.51784278604042	269.91660953997643
944	2015-05-25T00:06:02	22.8131	-157.9997	KM1508	148.08563823597342	0.527820686073702	0.0287737016557538	4.546579302535716																	4.546579302535716	269.93174894240985
945	2015-05-25T00:09:02	22.8131	-157.9997	KM1508	148.6105315574163	0.52994713761377	0.0290736378943471	4.608543346070457																	4.608543346070457	269.93174894240985
946	2015-05-25T00:12:02	22.8131	-157.9997	KM1508	149.36706251333308	0.5293366970947899	0.0289874669385143	4.619670199282322																	4.619670199282322	269.93174894240985
947	2015-05-25T00:15:03	22.8131	-157.9997	KM1508	148.24103636490975	0.527517627410399	0.0287311542490371	4.547034134533815																	4.547034134533815	269.93174894240985
948	2015-05-25T00:18:03	22.8132	-157.9998	KM1508	147.8309172629852	0.5272152904795979	0.0286887081687304	4.5294044910472335																	4.5294044910472335	269.94688834484333
949	2015-05-25T00:21:03	22.8132	-157.9999	KM1508	150.26702376021558	0.528729160635016	0.0289017059252555	4.6427250219816605																	4.6427250219816605	269.9571492639984
950	2015-05-25T00:24:03	22.8133	-158.0001	KM1508	150.61051069278778	0.530249500759246	0.0291165436287628	4.680970972914524																	4.680970972914524	269.9804957949033
951	2015-05-25T00:27:03	22.8133	-158.0001	KM1508	152.06204303206806	0.530249500759246	0.0291165436287628	4.7449295941215865																	4.7449295941215865	269.9804957949033
952	2015-05-25T00:30:04	22.8133	-158.0002	KM1508	149.4486693373714	0.5317713059416129	0.0293325398120794	4.673626031619548																	4.673626031619548	269.9907567065255
953	2015-05-25T00:33:04	22.8134	-158.0002	KM1508	151.76536167475936	0.532380111589603	0.029419408033281	4.762575637998456																	4.762575637998456	270.0018884164947
954	2015-05-25T00:36:04	22.8133	-158.0002	KM1508	150.43499589230126	0.5351438047495211	0.0298149983902031	4.772298151209177																	4.772298151209177	270.0130201264639
955	2015-05-25T00:39:04	22.8133	-158.0001	KM1508	151.3624965958956	0.53575983616076	0.0299036136599342	4.819709842800443																	4.819709842800443	270.023281038086
956	2015-05-25T00:42:05	22.8132	-157.9999	KM1508	150.08028552123986	0.536066513588243	0.0299478602379863	4.7878464828135385																	4.7878464828135385	270.046627568991
957	2015-05-25T00:45:05	22.8132	-157.9999	KM1508	150.9154472776755	0.5345266139014211	0.029726436538073997	4.777208949727206																	4.777208949727206	270.046627568991
958	2015-05-25T00:48:05	22.8131	-157.9998	KM1508	151.3352339074331	0.536066513588243	0.0299478602379863	4.8394055699769245																	4.8394055699769245	270.06176697142445
959	2015-05-25T00:51:06	22.8131	-157.9998	KM1508	151.0435639690632	0.5351438047495211	0.0298149983902031	4.809762121052024																	4.809762121052024	270.06176697142445
960	2015-05-25T00:54:06	22.8132	-157.9999	KM1508	150.4958172244008	0.53668206647299	0.0300366705197983	4.826196984248577																	4.826196984248577	270.07690637385787
961	2015-05-25T01:00:06	22.8133	-158.0001	KM1508	152.251007356675	0.5404037370570071	0.0305770133566999	4.943629871164238																	4.943629871164238	270.10025290476284
962	2015-05-25T01:03:07	22.8133	-158.0003	KM1508	153.7710352353827	0.5413403891870989	0.0307138586331502	5.047021435581042																	5.047021435581042	270.12077472800706
963	2015-05-25T01:06:07	22.8133	-158.0003	KM1508	154.69032653941446	0.5425877988449099	0.0308968037705542	5.101684555028772																	5.101684555028772	270.12077472800706
964	2015-05-25T01:09:07	22.8133	-158.0001	KM1508	155.29777803664473	0.545098817177426	0.0312670435908974	5.163939908011562																	5.163939908011562	270.1412965512513
965	2015-05-25T01:12:07	22.8132	-158.0	KM1508	157.44736224642256	0.546044873629825	0.0314073161377041	5.255718528072836																	5.255718528072836	270.15643594857943
966	2015-05-25T01:15:08	22.8131	-157.9999	KM1508	156.56417897366643	0.546361732581582	0.0314542970678893	5.2322603973122295																	5.2322603973122295	270.17157535101285
967	2015-05-25T01:18:08	22.813000000000002	-157.9998	KM1508	163.56236389066362	0.547940099139907	0.0316893298307192	5.498101105735367																	5.498101105735367	270.18671475855183
968	2015-05-25T01:21:08	22.813000000000002	-157.9997	KM1508	157.42196091734613	0.54857485500794	0.0317839610794433	5.323055666413231																	5.323055666413231	270.1969756927728
969	2015-05-25T01:24:08	22.813000000000002	-157.9995	KM1508	157.00187467750564	0.54920751782497	0.0318787841154082	5.307371033969309																	5.307371033969309	270.21749756121187
970	2015-05-25T01:27:08	22.8129	-157.9995	KM1508	156.9733734909569	0.5482570987065011	0.0317365890469667	5.292199184802948																	5.292199184802948	270.2286292711811
971	2015-05-25T01:30:09	22.813000000000002	-157.9996	KM1508	157.799910123085	0.547308363006909	0.0315951487728662	5.296815577027462																	5.296815577027462	270.2437686838236
972	2015-05-25T01:33:09	22.813000000000002	-157.9998	KM1508	157.20518021467848	0.547940099139907	0.0316893298307192	5.294594747631227																	5.294594747631227	270.26429055226555
973	2015-05-25T01:36:09	22.8131	-157.9999	KM1508	157.28414057052592	0.5476238545059989	0.0316421831620295	5.2828768773704144																	5.2828768773704144	270.27942995980453
974	2015-05-25T01:39:09	22.8131	-158.0	KM1508	157.43585643020697	0.54920751782497	0.0318787841154082	5.318414026004708																	5.318414026004708	270.28969088649256
975	2015-05-25T01:42:10	22.8131	-158.0001	KM1508	157.73133526576686	0.547308363006909	0.0315951487728662	5.291578693007311																	5.291578693007311	270.2999518131807
976	2015-05-25T01:45:10	22.8132	-158.0001	KM1508	156.27706880047398	0.546679347932512	0.0315013901499848	5.258478239199713																	5.258478239199713	270.31108352315
977	2015-05-25T01:48:10	22.8132	-158.0002	KM1508	157.95061858672742	0.547940099139907	0.0316893298307192	5.318806635136064																	5.318806635136064	270.321344442305
978	2015-05-25T01:51:10	22.8133	-158.0002	KM1508	158.60507936026426	0.547940099139907	0.0316893298307192	5.34019882758747																	5.34019882758747	270.3324761522746
979	2015-05-25T01:54:11	22.8133	-158.0004	KM1508	158.77497816895	0.5482570987065011	0.0317365890469667	5.361970751043168																	5.361970751043168	270.3529979755188
980	2015-05-25T01:57:11	22.8133	-158.0004	KM1508	157.24347411355836	0.5482570987065011	0.0317365890469667	5.3090579363652735																	5.3090579363652735	270.3529979755188
981	2015-05-25T02:00:11	22.8133	-158.0003	KM1508	157.24200553628643	0.547940099139907	0.0316893298307192	5.305628347273159																	5.305628347273159	270.36325888714094
982	2015-05-25T02:03:11	22.8132	-158.0002	KM1508	157.55561462534308	0.5469936228490501	0.0315482263958363	5.291015350800804																	5.291015350800804	270.3783982844691
983	2015-05-25T02:06:12	22.8131	-158.0	KM1508	159.77179383366527	0.546361732581582	0.0314542970678893	5.3539804628138485																	5.3539804628138485	270.401744828617
984	2015-05-25T02:09:12	22.813000000000002	-157.9999	KM1508	158.16178423122787	0.547308363006909	0.0315951487728662	5.312341988606717																	5.312341988606717	270.416884236156
985	2015-05-25T02:12:12	22.8129	-157.9997	KM1508	157.24414030762713	0.5476238545059989	0.0316421831620295	5.289567132671103																	5.289567132671103	270.44023080679
986	2015-05-25T02:15:12	22.8129	-157.9997	KM1508	158.50566412933196	0.549524919813662	0.0319263622903752	5.361605796603041																	5.361605796603041	270.44023080679
987	2015-05-25T02:18:12	22.813000000000002	-157.9998	KM1508	158.70958778993833	0.5476238545059989	0.0316421831620295	5.344474199379878																	5.344474199379878	270.45537021943437
988	2015-05-25T02:21:13	22.813000000000002	-157.9998	KM1508	158.75996795456086	0.549843079497854	0.031974054042983	5.36834296838687																	5.36834296838687	270.45537021943437
989	2015-05-25T02:24:13	22.813000000000002	-158.0	KM1508	159.59081277203347	0.549843079497854	0.031974054042983	5.418026193725661																	5.418026193725661	270.4758920878764
990	2015-05-25T02:27:13	22.813000000000002	-157.9999	KM1508	159.57568546066514	0.5501619986863001	0.0320218596443617	5.428386861512655																	5.428386861512655	270.48615302209737
991	2015-05-25T02:30:13	22.813000000000002	-157.9999	KM1508	160.12808702681426	0.54920751782497	0.0318787841154082	5.427642251230985																	5.427642251230985	270.48615302209737
992	2015-05-25T02:33:14	22.813000000000002	-157.9998	KM1508	158.842821801367	0.550799638253811	0.0321176955188838	5.420598115184139																	5.420598115184139	270.49641395631835
993	2015-05-25T02:36:14	22.8129	-157.9998	KM1508	156.33736909767072	0.551757877185481	0.0322621218969687	5.358818625230927																	5.358818625230927	270.50754566628757
994	2015-05-25T02:39:14	22.8129	-157.9998	KM1508	158.8509770602846	0.552718839507793	0.0324072219963695	5.455972567192553																	5.455972567192553	270.50754566628757
995	2015-05-25T02:42:14	22.813000000000002	-157.9999	KM1508	159.06468281032028	0.551757877185481	0.0322621218969687	5.456514123425735																	5.456514123425735	270.52268507893206
996	2015-05-25T02:45:15	22.813000000000002	-157.9999	KM1508	159.88960032731057	0.5520788163669129	0.0323104940534611	5.49295445952396																	5.49295445952396	270.52268507893206
997	2015-05-25T02:48:15	22.813000000000002	-157.9999	KM1508	158.73791029210372	0.5543218087285021	0.0326501558197159	5.496661132830769																	5.496661132830769	270.52268507893206
998	2015-05-25T02:51:15	22.813000000000002	-157.9999	KM1508	159.7120046368571	0.555608470442468	0.0328462118735512	5.5563960367703045																	5.5563960367703045	270.52268507893206
999	2015-05-25T02:54:15	22.813000000000002	-158.0	KM1508	161.10999217557085	0.555608470442468	0.0328462118735512	5.615229555315858																	5.615229555315858	270.53294601315304
1000	2015-05-25T02:57:16	22.813000000000002	-158.0	KM1508	160.59639872005909	0.5565755794009201	0.0329938638076525	5.601255604912407																	5.601255604912407	270.53294601315304
1001	2015-05-25T03:00:16	22.8131	-158.0	KM1508	159.9854303646547	0.5565755794009201	0.0329938638076525	5.589603997271931																	5.589603997271931	270.54407772312226
1002	2015-05-25T03:03:16	22.813000000000002	-158.0	KM1508	160.12343872672503	0.558184891424598	0.0332404542066114	5.615084742921592																	5.615084742921592	270.55520943309153
1003	2015-05-25T03:06:16	22.813000000000002	-157.9999	KM1508	161.4811253601766	0.556895952873082	0.0330429479275996	5.665494859555459																	5.665494859555459	270.56547036731246
1004	2015-05-25T03:09:17	22.813000000000002	-158.0	KM1508	160.91045946482808	0.556895952873082	0.0330429479275996	5.642693539525844																	5.642693539525844	270.57573130153344
1005	2015-05-25T03:12:17	22.8131	-158.0002	KM1508	161.65431286353137	0.5575389960099859	0.0331414679650109	5.675267372685506																	5.675267372685506	270.59907785892443
1006	2015-05-25T03:15:17	22.8131	-158.0001	KM1508	160.469274098683	0.55850706186846	0.0332900833442129	5.634536584327604																	5.634536584327604	270.60933878561247
1007	2015-05-25T03:18:17	22.813000000000002	-158.0	KM1508	160.8799134380821	0.5578616693304621	0.0331909044425667	5.652525720221178																	5.652525720221178	270.62447819315145
1008	2015-05-25T03:21:18	22.8129	-157.9999	KM1508	162.10287536039243	0.5588300013909789	0.033339830955471	5.732461134815245																	5.732461134815245	270.639617605796
1009	2015-05-25T03:24:18	22.813000000000002	-158.0	KM1508	162.21832557214242	0.559478195020089	0.0334396827309033	5.7165632275531575																	5.7165632275531575	270.6547570184404
1010	2015-05-25T03:27:18	22.813000000000002	-158.0001	KM1508	162.79531645102762	0.55850706186846	0.0332900833442129	5.716460799871666																	5.716460799871666	270.6650179526614
1011	2015-05-25T03:30:18	22.813000000000002	-158.0002	KM1508	161.15877850855293	0.55850706186846	0.0332900833442129	5.651583322420801																	5.651583322420801	270.6752788868824
1012	2015-05-25T03:33:19	22.813000000000002	-158.0002	KM1508	161.3690154404062	0.559478195020089	0.0334396827309033	5.704179730617428																	5.704179730617428	270.6752788868824
1013	2015-05-25T03:36:19	22.8131	-158.0003	KM1508	161.344726329357	0.559803452811694	0.0334897874627404	5.7122474486481964																	5.7122474486481964	270.69041829442136
1014	2015-05-25T03:39:19	22.8131	-158.0003	KM1508	160.82241074862964	0.55850706186846	0.0332900833442129	5.6721771071113976																	5.6721771071113976	270.69041829442136
1015	2015-05-25T03:42:19	22.8131	-158.0004	KM1508	161.8511922779776	0.5611059635909991	0.0336912993972472	5.751521663039231																	5.751521663039231	270.70067922110945
1016	2015-05-25T03:45:20	22.8132	-158.0005	KM1508	161.9761030621643	0.5614331122327171	0.0337419712546247	5.781544531079008																	5.781544531079008	270.71581862354094
1017	2015-05-25T03:48:20	22.8132	-158.0004	KM1508	162.42181781894686	0.5630690759017621	0.0339962556112472	5.839490229605877																	5.839490229605877	270.7260795426931
1018	2015-05-25T03:51:20	22.8131	-158.0004	KM1508	168.84358944850766	0.5611059635909991	0.0336912993972472	6.012374235166769																	6.012374235166769	270.7372112526623
1019	2015-05-25T03:54:20	22.8131	-158.0004	KM1508	163.1239804524529	0.560454001760088	0.0335903174193365	5.79905122871647																	5.79905122871647	270.7372112526623
1020	2015-05-25T03:57:21	22.8131	-158.0005	KM1508	162.83179077975169	0.5611059635909991	0.0336912993972472	5.782227079339767																	5.782227079339767	270.7474721793474
1021	2015-05-25T04:00:21	22.8132	-158.0005	KM1508	161.54675356771529	0.5601291848644561	0.0335400067247152	5.7203855522615275																	5.7203855522615275	270.75860388931665
1022	2015-05-25T04:03:21	22.8138	-158.0004	KM1508	169.55382094625472	0.5601291848644561	0.0335400067247152	6.005378091657884																	6.005378091657884	270.82617773636053
1023	2015-05-25T04:06:21	22.818	-157.9996	KM1508	160.61524918942845	0.5627416033036899	0.033945255471909	5.745151173951764																	5.745151173951764	271.30086086005593
1024	2015-05-25T04:09:22	22.8248	-158.0	KM1508	160.26359058660006	0.563726368171603	0.0340986214200054	5.741004862113536																	5.741004862113536	272.05892892243685
1025	2015-05-25T04:12:22	22.8312	-158.0031	KM1508	160.90612921936918	0.5630690759017621	0.0339962556112472	5.760419373416097																	5.760419373416097	272.83913017942956
1026	2015-05-25T04:15:22	22.8376	-158.0064	KM1508	161.38722609197163	0.566018842946496	0.0344574809972288	5.845627868758128																	5.845627868758128	273.62791212539514
1027	2015-05-25T04:18:22	22.8427	-158.009	KM1508	162.40939354503178	0.571321478769048	0.0352966212182912	6.014243660468588																	6.014243660468588	274.25516669926424
1028	2015-05-25T04:21:23	22.8494	-158.0125	KM1508	162.8497283189693	0.57600301571022	0.0360475915923566	6.1461114718432475																	6.1461114718432475	275.08291542802255
1029	2015-05-25T04:24:23	22.8546	-158.0173	KM1508	166.78603710896024	0.5788794322872755	0.0365139894255686	6.329682645048049																	6.329682645048049	275.8428547615244
1030	2015-05-25T04:27:23	22.8539	-158.0256	KM1508	166.31939539449328	0.577015054810904	0.0362113458589793	6.27800248708457																	6.27800248708457	276.6978125332783
1031	2015-05-25T04:33:23	22.8411	-158.0259	KM1508	167.6460016316797	0.570989391007419	0.0352437597971597	6.174660418504617																	6.174660418504617	278.12300371952097
1032	2015-05-25T04:36:24	22.8337	-158.0233	KM1508	163.54000775230048	0.570989391007419	0.0352437597971597	6.042794249486233																	6.042794249486233	278.9888597736362
1033	2015-05-25T04:39:24	22.8266	-158.0208	KM1508	161.1406367839448	0.569997865384077	0.0350859296703253	5.930254297881197																	5.930254297881197	279.8197887747301
1034	2015-05-25T04:42:24	22.8206	-158.019	KM1508	164.46795436634332	0.569997865384077	0.0350859296703253	6.019884416506865																	6.019884416506865	280.51275449124955
1035	2015-05-25T04:45:24	22.8125	-158.0169	KM1508	160.23290408490104	0.5666764249176539	0.0345610165070736	5.814307955006093																	5.814307955006093	281.43981174037486
1036	2015-05-25T04:48:25	22.8065	-158.0153	KM1508	160.01601519922946	0.563726368171603	0.0340986214200054	5.729214010350369																	5.729214010350369	282.12759708410823
1037	2015-05-25T04:51:25	22.7989	-158.0132	KM1508	159.16109536095058	0.5614331122327171	0.0337419712546247	5.6462277477411424																	5.6462277477411424	283.0006213307276
1038	2015-05-25T04:54:25	22.7917	-158.0111	KM1508	160.89208220318022	0.560454001760088	0.0335903174193365	5.699454232274906																	5.699454232274906	283.8305723637864
1039	2015-05-25T04:57:25	22.7839	-158.0089	KM1508	161.80725797503226	0.559478195020089	0.0334396827309033	5.6897562014649745																	5.6897562014649745	284.7277213493465
1040	2015-05-25T05:00:26	22.7762	-158.0068	KM1508	161.57189642219942	0.562414910579769	0.0338943767891159	5.725243600485885																	5.725243600485885	285.6115458540398
1041	2015-05-25T05:03:26	22.7703	-158.0053	KM1508	164.70184248918332	0.5627416033036899	0.033945255471909	5.843819930898152																	5.843819930898152	286.28612078668823
1042	2015-05-25T05:06:26	22.7628	-158.0032	KM1508	164.2788157620617	0.5614331122327171	0.0337419712546247	5.8270465832933																	5.8270465832933	287.1483764310125
1043	2015-05-25T05:09:26	22.7551	-158.0021	KM1508	165.26471653599108	0.566018842946496	0.0344574809972288	5.952121814015838																	5.952121814015838	288.0129235023586
1044	2015-05-25T05:12:27	22.7495	-158.001	KM1508	167.42433336665522	0.568331816441201	0.0348220459479317	6.084079583293383																	6.084079583293383	288.6464441236934
1045	2015-05-25T05:15:27	22.7493	-157.9999	KM1508	166.84611362907853	0.5680004079505679	0.0347695800129709	6.052231317477298																	6.052231317477298	288.76154079097336
1046	2015-05-25T05:18:27	22.7496	-157.9999	KM1508	170.39324855600734	0.5686640160633659	0.0348746371284933	6.198543652208578																	6.198543652208578	288.794935920881
1047	2015-05-25T05:21:27	22.75	-157.9999	KM1508	169.60867902757752	0.5689970087056371	0.0349273538536395	6.172298362611902																	6.172298362611902	288.83946276075784
1048	2015-05-25T05:24:28	22.75	-158.0	KM1508	167.35897502522238	0.569330796261095	0.0349801964230678	6.086467482752725																	6.086467482752725	288.8497284345081
1049	2015-05-25T05:27:28	22.7501	-158.0	KM1508	167.64353185022395	0.5689970087056371	0.0349273538536395	6.094600009413463																	6.094600009413463	288.86086014447733
1050	2015-05-25T05:30:28	22.75	-158.0	KM1508	167.91815875563054	0.5716543592837521	0.03534960882912	6.164545447782217																	6.164545447782217	288.8719918544465
1051	2015-05-25T05:33:28	22.7501	-157.9999	KM1508	168.31743906314102	0.572320163397324	0.0354560265680879	6.197605225575787																	6.197605225575787	288.88713447467086
1052	2015-05-25T05:36:29	22.7501	-158.0	KM1508	167.70239626488797	0.569330796261095	0.0349801964230678	6.110419647154218																	6.110419647154218	288.897400140908
1053	2015-05-25T05:39:29	22.7501	-158.0	KM1508	165.46669212541443	0.5680004079505679	0.0347695800129709	5.9998061438002095																	5.9998061438002095	288.897400140908
1054	2015-05-25T05:42:29	22.75	-157.9999	KM1508	167.68337733223643	0.5676686962162221	0.0347172484588416	6.062253054660884																	6.062253054660884	288.91254276113233
1055	2015-05-25T05:45:29	22.75	-157.9998	KM1508	168.61757144797667	0.569997865384077	0.0350859296703253	6.149610054153963																	6.149610054153963	288.9228084348826
1056	2015-05-25T05:48:29	22.7499	-157.9998	KM1508	168.26861835290208	0.568331816441201	0.0348220459479317	6.125131721434356																	6.125131721434356	288.9339401448518
1057	2015-05-25T05:51:30	22.7499	-157.9998	KM1508	169.01988709183266	0.5686640160633659	0.0348746371284933	6.14115058153688																	6.14115058153688	288.9339401448518
1058	2015-05-25T05:54:30	22.7499	-157.9999	KM1508	168.99796444573758	0.569997865384077	0.0350859296703253	6.1417867564969075																	6.1417867564969075	288.9442058261153
1059	2015-05-25T05:57:30	22.7499	-157.9998	KM1508	168.269370402055	0.570989391007419	0.0352437597971597	6.172070138457839																	6.172070138457839	288.9544715073788
1060	2015-05-25T06:00:30	22.7499	-157.9998	KM1508	170.50495260127738	0.568331816441201	0.0348220459479317	6.163624536621177																	6.163624536621177	288.9544715073788
1061	2015-05-25T06:03:31	22.7499	-157.9998	KM1508	168.888244531422	0.5676686962162221	0.0347172484588416	6.106631661406972																	6.106631661406972	288.9544715073788
1062	2015-05-25T06:06:31	22.7499	-157.9998	KM1508	169.7777457816981	0.5666764249176539	0.0345610165070736	6.1105088411271																	6.1105088411271	288.9544715073788
1063	2015-05-25T06:09:31	22.7499	-157.9999	KM1508	168.973763126119	0.56733715016844	0.0346650469226078	6.096048417445946																	6.096048417445946	288.9647371886423
1064	2015-05-25T06:12:31	22.75	-158.0	KM1508	170.7551787867683	0.5676686962162221	0.0347172484588416	6.149740363525956																	6.149740363525956	288.97987981396005
1065	2015-05-25T06:15:32	22.75	-158.0001	KM1508	169.36642164679736	0.5647065721017621	0.0342519054512112	6.0306342353100195																	6.0306342353100195	288.9901454877104
1066	2015-05-25T06:18:32	22.75	-158.0	KM1508	165.81321258096253	0.5614331122327171	0.0337419712546247	5.819256055354932																	5.819256055354932	289.0004111614607
1067	2015-05-25T06:21:32	22.7499	-157.9999	KM1508	164.16370300339045	0.55850706186846	0.0332900833442129	5.6956568582094																	5.6956568582094	289.01555378677847
1068	2015-05-25T06:24:32	22.7499	-157.9999	KM1508	163.52999543791472	0.555285653664233	0.0327970224223026	5.604416859554656																	5.604416859554656	289.01555378677847
1069	2015-05-25T06:27:33	22.75	-157.9999	KM1508	164.44040612339728	0.5539997547744151	0.0326013399447822	5.576833596826766																	5.576833596826766	289.0266854967477
1070	2015-05-25T06:30:33	22.7499	-157.9999	KM1508	163.7111598628574	0.5536783797501371	0.0325526367541735	5.5700557119857965																	5.5700557119857965	289.0378172067169
1071	2015-05-25T06:33:33	22.7499	-157.9999	KM1508	162.93490968154563	0.5539997547744151	0.0326013399447822	5.544340690535556																	5.544340690535556	289.0378172067169
1072	2015-05-25T06:36:33	22.7499	-157.9999	KM1508	162.23178891097044	0.553357770078673	0.0325040495499394	5.4955086513360785																	5.4955086513360785	289.0378172067169
1073	2015-05-25T06:39:33	22.7499	-157.9999	KM1508	161.89250377368703	0.5524005149760209	0.0323589810965637	5.472230378598514																	5.472230378598514	289.0378172067169
1074	2015-05-25T06:42:34	22.75	-158.0	KM1508	162.6347469978003	0.552718839507793	0.0324072219963695	5.497549832180994																	5.497549832180994	289.0529598320347
1075	2015-05-25T06:45:34	22.75	-158.0	KM1508	163.16335486773127	0.551118289946974	0.0321657229036968	5.473032273243095																	5.473032273243095	289.0529598320347
1076	2015-05-25T06:48:34	22.75	-158.0001	KM1508	162.197948546817	0.551118289946974	0.0321657229036968	5.451576011313226																	5.451576011313226	289.063225505785
1077	2015-05-25T06:51:34	22.75	-158.0002	KM1508	163.1286395759703	0.550481679192073	0.0320697793662887	5.463493906106117																	5.463493906106117	289.07349117953527
1078	2015-05-25T06:54:35	22.75	-158.0002	KM1508	163.20595522854674	0.550799638253811	0.0321176955188838	5.476518488453985																	5.476518488453985	289.07349117953527
1079	2015-05-25T06:57:35	22.7501	-158.0002	KM1508	163.88506534360326	0.551118289946974	0.0321657229036968	5.502741908512611																	5.502741908512611	289.0846228895045
1080	2015-05-25T07:00:35	22.75	-158.0002	KM1508	163.44197696280457	0.550799638253811	0.0321176955188838	5.4742876800227975																	5.4742876800227975	289.09575459947376
1081	2015-05-25T07:03:35	22.75	-158.0002	KM1508	164.9829159599435	0.549843079497854	0.031974054042983	5.512580008590212																	5.512580008590212	289.09575459947376
1082	2015-05-25T07:06:36	22.75	-158.0001	KM1508	164.24479793294498	0.54889087172733	0.0318313192475973	5.467240195123996																	5.467240195123996	289.10602027322415
1083	2015-05-25T07:09:36	22.75	-158.0001	KM1508	165.87955512026997	0.547940099139907	0.0316893298307192	5.5097388230604425																	5.5097388230604425	289.10602027322415
1084	2015-05-25T07:12:36	22.75	-158.0001	KM1508	164.33215605564013	0.549843079497854	0.031974054042983	5.482744866926649																	5.482744866926649	289.10602027322415
1085	2015-05-25T07:15:36	22.75	-158.0001	KM1508	164.31493142631032	0.547940099139907	0.0316893298307192	5.459321408803151																	5.459321408803151	289.10602027322415
1086	2015-05-25T07:18:37	22.7503	-157.9999	KM1508	164.9687666088205	0.547940099139907	0.0316893298307192	5.455942975898829																	5.455942975898829	289.1452219314313
1087	2015-05-25T07:21:37	22.7518	-157.9995	KM1508	164.3583601424844	0.54920751782497	0.0318787841154082	5.463686900425235																	5.463686900425235	289.3171724665968
1088	2015-05-25T07:24:37	22.7527	-157.9993	KM1508	164.89652130760294	0.5480985989232039	0.03171295943884295	5.454193112536872																	5.454193112536872	289.4194399328828
1089	2015-05-25T07:27:37	22.7525	-157.9994	KM1508	171.1456823486384	0.546361732581582	0.0314542970678893	5.6374384187258135																	5.6374384187258135	289.4439560482777
1090	2015-05-25T07:30:38	22.7524	-157.9996	KM1508	166.24949330986368	0.546361732581582	0.0314542970678893	5.475646952804691																	5.475646952804691	289.4673106212592
1091	2015-05-25T07:33:38	22.7524	-157.9997	KM1508	166.25477202227262	0.544784757494778	0.0312204981149663	5.4542948725389815																	5.4542948725389815	289.47757611468336
1092	2015-05-25T07:36:38	22.7525	-157.9998	KM1508	166.07406012910934	0.5454134177226779	0.0313136896653439	5.445831580163822																	5.445831580163822	289.4927186126592
1093	2015-05-25T07:39:38	22.7525	-157.9998	KM1508	166.51143330639457	0.545098817177426	0.0312670435908974	5.44979657028115																	5.44979657028115	289.4927186126592
1094	2015-05-25T07:42:39	22.7525	-157.9998	KM1508	166.96329395961357	0.546044873629825	0.0314073161377041	5.474328957979012																	5.474328957979012	289.4927186126592
1095	2015-05-25T07:45:39	22.7524	-157.9997	KM1508	168.24286036611906	0.54196260689779	0.0308051131010508	5.443350362158177																	5.443350362158177	289.5078611106349
1096	2015-05-25T07:48:39	22.7524	-157.9997	KM1508	167.3973924740565	0.5429015145972991	0.0309428133321022	5.417857388576853																	5.417857388576853	289.5078611106349
1097	2015-05-25T07:51:39	22.7524	-157.9997	KM1508	166.45335511230596	0.5432137091001289	0.0309888274454624	5.383706730206163																	5.383706730206163	289.5078611106349
1098	2015-05-25T07:54:40	22.7525	-157.9998	KM1508	167.3836873488387	0.54196260689779	0.0308051131010508	5.416133868413466																	5.416133868413466	289.5230036086107
1099	2015-05-25T07:57:40	22.7525	-157.9998	KM1508	167.27057408119018	0.541651127148809	0.0307594314718289	5.3968913337856765																	5.3968913337856765	289.5230036086107
1100	2015-05-25T08:00:40	22.7525	-157.9998	KM1508	167.0052287398352	0.54196260689779	0.0308051131010508	5.3960979136460745																	5.3960979136460745	289.5230036086107
1101	2015-05-25T08:03:40	22.7534	-157.9996	KM1508	165.9181347449422	0.540091730940386	0.0305315037275355	5.305859104786902																	5.305859104786902	289.62527105377734
1102	2015-05-25T08:06:41	22.7546	-157.9992	KM1508	165.89024109590315	0.5385372419160129	0.0303052827991004	5.263664972923396																	5.263664972923396	289.76502011965783
1103	2015-05-25T08:09:41	22.7554	-157.999	KM1508	166.69968085032158	0.5376087939833689	0.0301705962241069	5.286295239475521																	5.286295239475521	289.8564097429965
1104	2015-05-25T08:12:41	22.7562	-157.9987	KM1508	165.86585539303542	0.53668206647299	0.0300366705197983	5.227383722119461																	5.227383722119461	289.95063783788095
1105	2015-05-25T08:15:41	22.7571	-157.9984	KM1508	166.2893793801894	0.5363739231097729	0.0299922124405594	5.246641442641156																	5.246641442641156	290.0554494617541
1106	2015-05-25T08:18:42	22.7579	-157.9981	KM1508	165.83219068697082	0.53575983616076	0.0299036136599342	5.212688893490292																	5.212688893490292	290.1496774313763
1107	2015-05-25T08:21:42	22.7585	-157.9978	KM1508	167.1406093943709	0.5345266139014211	0.029726436538073997	5.231557257095487																	5.231557257095487	290.2232252489289
1108	2015-05-25T08:24:42	22.7593	-157.9976	KM1508	168.30447841269398	0.5351438047495211	0.0298149983902031	5.270021046951343																	5.270021046951343	290.31461474057966
1109	2015-05-25T08:27:42	22.7599	-157.9974	KM1508	166.61188382836843	0.5336061498804621	0.0295943761037153	5.181778712353822																	5.181778712353822	290.3844890262086
1110	2015-05-25T08:30:43	22.7609	-157.9971	KM1508	167.717167782609	0.532685525803045	0.0294629937320373	5.1953093306889055																	5.1953093306889055	290.49998711620185
1111	2015-05-25T08:33:43	22.7619	-157.9967	KM1508	169.81530494088796	0.53146549178046	0.0292891343273441	5.234879338040397																	5.234879338040397	290.61863516795904
1112	2015-05-25T08:36:43	22.7629	-157.9965	KM1508	172.285353462741	0.530552412131644	0.0291595371085322	5.292269456722389																	5.292269456722389	290.73182949814645
1113	2015-05-25T08:39:43	22.7633	-157.9964	KM1508	168.8403718535711	0.52994713761377	0.0290736378943471	5.160445380491335																	5.160445380491335	290.7775241730536
1114	2015-05-25T08:42:44	22.7626	-157.9936	KM1508	167.42868394541034	0.530249500759246	0.0291165436287628	5.130082020584907																	5.130082020584907	291.07531146234913
1115	2015-05-25T08:45:44	22.7555	-157.9938	KM1508	167.39066970203518	0.5293366970947899	0.0289874669385143	5.102548890930269																	5.102548890930269	291.8659294663275
1116	2015-05-25T08:48:44	22.7479	-157.9943	KM1508	168.76246236288677	0.530249500759246	0.0291165436287628	5.155622282083702																	5.155622282083702	292.7134950297731
1117	2015-05-25T08:51:44	22.7485	-157.9994	KM1508	169.0198823560301	0.527517627410399	0.0287311542490371	5.114194635814137																	5.114194635814137	293.24129432327663
1118	2015-05-25T08:54:45	22.7497	-157.9999	KM1508	166.42224667393373	0.5257062843389461	0.0284773156402354	4.983362729289234																	4.983362729289234	293.3843970534056
1119	2015-05-25T08:57:45	22.7502	-158.0	KM1508	166.61174386939902	0.525404195020611	0.0284351354139945	4.983580929987532																	4.983580929987532	293.44099438819825
1120	2015-05-25T09:00:45	22.7502	-158.0001	KM1508	168.38878316161302	0.525404195020611	0.0284351354139945	5.043094457210216																	5.043094457210216	293.45126004692213
1121	2015-05-25T09:03:45	22.7502	-158.0001	KM1508	168.700351654671	0.524200625315871	0.0282673033033595	5.026443430992571																	5.026443430992571	293.45126004692213
1122	2015-05-25T09:06:46	22.7502	-158.0001	KM1508	168.07603563532638	0.52359935252433	0.0281838063655469	4.9857856460697																	4.9857856460697	293.45126004692213
1123	2015-05-25T09:09:46	22.7502	-158.0002	KM1508	172.81975670161827	0.522403005667052	0.0280178825946702	5.108194413162549																	5.108194413162549	293.46152570564584
1124	2015-05-25T09:12:46	22.7502	-158.0002	KM1508	167.47406470620996	0.5218051603623239	0.0279353133739953	4.931517146695954																	4.931517146695954	293.46152570564584
1125	2015-05-25T09:15:46	22.7502	-158.0002	KM1508	167.38852185025794	0.5206143700828689	0.027771051486046004	4.9054417637776035																	4.9054417637776035	293.46152570564584
1126	2015-05-25T09:18:47	22.7502	-158.0002	KM1508	168.99410971646054	0.520016877290416	0.027688980285067995	4.936274353019077																	4.936274353019077	293.46152570564584
1127	2015-05-25T09:21:47	22.7502	-158.0001	KM1508	168.45307398449424	0.520016877290416	0.027688980285067995	4.9094221672672615																	4.9094221672672615	293.4717913643697
1128	2015-05-25T09:24:47	22.7502	-158.0001	KM1508	170.6966259871459	0.51912596349112	0.0275666049754413	4.9793534052618815																	4.9793534052618815	293.4717913643697
1129	2015-05-25T09:27:47	22.7502	-158.0001	KM1508	168.98699016074102	0.519719197664393	0.0276480912154039	4.925289091559728																	4.925289091559728	293.4717913643697
1130	2015-05-25T09:30:48	22.7502	-158.0001	KM1508	168.8919940876159	0.518828475920903	0.0275259305375387	4.9059224665285495																	4.9059224665285495	293.4717913643697
1131	2015-05-25T09:33:48	22.7501	-158.0	KM1508	169.26781176899934	0.517054198662675	0.0272837201200335	4.874132651669743																	4.874132651669743	293.48693397950063
1132	2015-05-25T09:36:48	22.7502	-158.0	KM1508	168.96822635197054	0.517644180478921	0.0273641429023819	4.884151686842689																	4.884151686842689	293.4980656894698
1133	2015-05-25T09:39:48	22.7502	-158.0001	KM1508	170.08245377655206	0.517644180478921	0.0273641429023819	4.923634356746268																	4.923634356746268	293.5083313481936
1134	2015-05-25T09:42:48	22.7502	-158.0001	KM1508	171.66886671625525	0.5161698384890121	0.0271635637911613	4.924801786009232																	4.924801786009232	293.5083313481936
1135	2015-05-25T09:45:49	22.7502	-158.0	KM1508	170.44578422449104	0.5161698384890121	0.0271635637911613	4.894631801824864																	4.894631801824864	293.51859700691745
1136	2015-05-25T09:48:49	22.7502	-158.0001	KM1508	171.5332694989319	0.515583769631582	0.0270839357340957	4.908497844353586																	4.908497844353586	293.52886266564127
1137	2015-05-25T09:51:49	22.7502	-158.0001	KM1508	172.1485879681824	0.515583769631582	0.0270839357340957	4.9197018350812085																	4.9197018350812085	293.52886266564127
1138	2015-05-25T09:54:49	22.7502	-158.0001	KM1508	171.14119284340708	0.5138202147320511	0.0268455740184292	4.858747617443012																	4.858747617443012	293.52886266564127
1139	2015-05-25T09:57:50	22.7502	-158.0001	KM1508	171.91118557795747	0.513233374867637	0.0267666403612495	4.8709683480489465																	4.8709683480489465	293.52886266564127
1140	2015-05-25T10:00:50	22.7502	-158.0001	KM1508	171.924862682343	0.514112552691503	0.0268850773170363	4.862646507889659																	4.862646507889659	293.52886266564127
1141	2015-05-25T10:03:50	22.7502	-158.0002	KM1508	171.37000646533042	0.513233374867637	0.0267666403612495	4.8298128557194335																	4.8298128557194335	293.5391283243651
1142	2015-05-25T10:06:50	22.7502	-158.0002	KM1508	172.43332350149802	0.5126485516270549	0.0266880440927577	4.85130925013195																	4.85130925013195	293.5391283243651
1143	2015-05-25T10:09:51	22.7503	-158.0003	KM1508	171.02892640772788	0.512066510576159	0.026609821731649	4.805371817660318																	4.805371817660318	293.55427093440244
1144	2015-05-25T10:12:51	22.7502	-158.0002	KM1508	171.96407619271577	0.510604988652627	0.026414395158911	4.802362927795398																	4.802362927795398	293.56941354443984
1145	2015-05-25T10:15:51	22.7502	-158.0002	KM1508	171.72482038507908	0.510314476476422	0.0263755649887255	4.787198104392922																	4.787198104392922	293.56941354443984
1146	2015-05-25T10:18:51	22.7502	-158.0002	KM1508	172.09091573131428	0.510604988652627	0.026414395158911	4.805435405795533																	4.805435405795533	293.56941354443984
1147	2015-05-25T10:21:52	22.7502	-158.0003	KM1508	172.36580766596302	0.509150624296168	0.0262207605386868	4.780254447812935																	4.780254447812935	293.57967920316366
1148	2015-05-25T10:24:52	22.7502	-158.0003	KM1508	171.17601282827718	0.508861130218628	0.0261822773729448	4.71958388507796																	4.71958388507796	293.57967920316366
1149	2015-05-25T10:27:52	22.7503	-158.0002	KM1508	171.33552908504362	0.509150624296168	0.0262207605386868	4.743695920045678																	4.743695920045678	293.59482181320095
1150	2015-05-25T10:30:52	22.7502	-158.0002	KM1508	171.2701869848572	0.5082830579203721	0.0261055390302873	4.7175030735771095																	4.7175030735771095	293.60595352317023
1151	2015-05-25T10:33:53	22.7502	-158.0002	KM1508	170.3484367490148	0.507993358405287	0.0260672380130668	4.670013728433696																	4.670013728433696	293.60595352317023
1152	2015-05-25T10:36:53	22.7502	-158.0002	KM1508	171.9285263063275	0.507128392798405	0.0259528813749664	4.711288875540438																	4.711288875540438	293.60595352317023
1153	2015-05-25T10:39:53	22.7502	-158.0002	KM1508	171.9492566778362	0.505399260245648	0.0257251952003239	4.676406159217497																	4.676406159217497	293.60595352317023
1154	2015-05-25T10:42:53	22.7502	-158.0002	KM1508	171.94090347086342	0.5051124330910539	0.0256874803126799	4.665152208112727																	4.665152208112727	293.60595352317023
1155	2015-05-25T10:45:54	22.7502	-158.0001	KM1508	173.51955287018865	0.5051124330910539	0.0256874803126799	4.6804353908572685																	4.6804353908572685	293.616219181894
1156	2015-05-25T10:48:54	22.7501	-158.0001	KM1508	172.89472684449936	0.504250906978878	0.0255746845354458	4.65973445818237																	4.65973445818237	293.62735089186316
1157	2015-05-25T10:51:54	22.7501	-158.0001	KM1508	172.84354982902764	0.502821034354673	0.0253879573837492	4.615140623133941																	4.615140623133941	293.62735089186316
1158	2015-05-25T10:54:54	22.7501	-158.0001	KM1508	173.1025602324215	0.503108738694255	0.0254253766082571	4.636166380614943																	4.636166380614943	293.62735089186316
1159	2015-05-25T11:00:55	22.7501	-158.0001	KM1508	173.01215215773013	0.501677052361246	0.0252391695027345	4.609082010987332																	4.609082010987332	293.62735089186316
1160	2015-05-25T11:03:55	22.7502	-158.0001	KM1508	172.14134000105668	0.501962025810541	0.025276233543872997	4.581629913115882																	4.581629913115882	293.63848260183244
1161	2015-05-25T11:06:55	22.7502	-158.0002	KM1508	172.94368414376564	0.500821054540631	0.0251282832081649	4.582945679792717																	4.582945679792717	293.64874826055626
1162	2015-05-25T11:09:56	22.7502	-158.0003	KM1508	172.57086759491418	0.5011063295864651	0.0251651841953521	4.5704835054499116																	4.5704835054499116	293.65901391928014
1163	2015-05-25T11:12:56	22.7502	-158.0003	KM1508	172.81035239531215	0.5011063295864651	0.0251651841953521	4.574261099596379																	4.574261099596379	293.65901391928014
1164	2015-05-25T11:15:56	22.7502	-158.0003	KM1508	172.72269192074089	0.5005364588757151	0.0250914701004713	4.564926025128087																	4.564926025128087	293.65901391928014
1165	2015-05-25T11:18:56	22.7502	-158.0003	KM1508	172.4340468511438	0.500252540973775	0.0250547446629866	4.5537795345868535																	4.5537795345868535	293.65901391928014
1166	2015-05-25T11:21:57	22.7502	-158.0003	KM1508	172.06600201186347	0.499686479004919	0.0249815468221014	4.534074097667443																	4.534074097667443	293.65901391928014
1167	2015-05-25T11:24:57	22.7502	-158.0003	KM1508	172.93477811877986	0.4991190792923921	0.0249085515628751	4.542817686046921																	4.542817686046921	293.65901391928014
1168	2015-05-25T11:27:57	22.7502	-158.0002	KM1508	171.8924068198869	0.49799225972723604	0.0247635930625418	4.476364425903764																	4.476364425903764	293.6692795780039
1169	2015-05-25T11:30:57	22.7502	-158.0002	KM1508	171.91846679292968	0.497425212573452	0.0246910401651709	4.475083463742831																	4.475083463742831	293.6692795780039
1170	2015-05-25T11:33:58	22.7502	-158.0002	KM1508	171.92681753637868	0.497142701408786	0.0246548932532264	4.458189239746812																	4.458189239746812	293.6692795780039
1171	2015-05-25T11:36:58	22.7502	-158.0003	KM1508	172.67902225756237	0.497142701408786	0.0246548932532264	4.485130417635429																	4.485130417635429	293.67954523672773
1172	2015-05-25T11:39:58	22.7503	-158.0003	KM1508	173.52422102908355	0.49686086304286897	0.0246188324249494	4.4962972536280015																	4.4962972536280015	293.69067694669695
1173	2015-05-25T11:42:58	22.7503	-158.0003	KM1508	172.623128825545	0.49573524433042	0.0244751905999845	4.455534693853423																	4.455534693853423	293.69067694669695
1174	2015-05-25T11:45:58	22.7503	-158.0003	KM1508	172.00544160354855	0.49573524433042	0.0244751905999845	4.414494925969648																	4.414494925969648	293.69067694669695
1175	2015-05-25T11:48:59	22.7503	-158.0003	KM1508	172.41605234987804	0.49433348864915705	0.024296978468042997	4.416893282036345																	4.416893282036345	293.69067694669695
1176	2015-05-25T11:51:59	22.7503	-158.0003	KM1508	173.03733700702938	0.494615021958891	0.0243326401547452	4.42571476991134																	4.42571476991134	293.69067694669695
1177	2015-05-25T11:54:59	22.7503	-158.0004	KM1508	172.24082754645528	0.493211633066276	0.0241549979456046	4.367879197460849																	4.367879197460849	293.7009425979075
1178	2015-05-25T11:57:59	22.7503	-158.0004	KM1508	174.86539095015405	0.493211633066276	0.0241549979456046	4.4493334845291015																	4.4493334845291015	293.7009425979075
1179	2015-05-25T12:01:00	22.7503	-158.0004	KM1508	172.50481220422284	0.492094459207964	0.0240141380528336	4.355552695417899																	4.355552695417899	293.7009425979075
1180	2015-05-25T12:04:00	22.7503	-158.0005	KM1508	171.72409433564297	0.49181614013231395	0.0239791063692992	4.329762117720442																	4.329762117720442	293.71120824911515
1181	2015-05-25T12:07:00	22.7504	-158.0005	KM1508	171.9871900340044	0.490428543968478	0.023804951967232004	4.305552301976478																	4.305552301976478	293.7223399590843
1182	2015-05-25T12:10:00	22.7504	-158.0005	KM1508	171.99206930036658	0.4896007148836479	0.0237013207283397	4.286326007179117																	4.286326007179117	293.7223399590843
1183	2015-05-25T12:13:01	22.7504	-158.0005	KM1508	174.84668637921897	0.490428543968478	0.023804951967232004	4.369043340698418																	4.369043340698418	293.7223399590843
1184	2015-05-25T12:16:01	22.7504	-158.0005	KM1508	171.08467850095303	0.48932400472731896	0.0236667803808115	4.260225206008951																	4.260225206008951	293.7223399590843
1185	2015-05-25T12:19:01	22.7504	-158.0005	KM1508	172.14988407717942	0.4884921801002271	0.0235632154830721	4.272435581392752																	4.272435581392752	293.7223399590843
1186	2015-05-25T12:22:01	22.7504	-158.0005	KM1508	173.06926257092312	0.4884921801002271	0.0235632154830721	4.291565875620491																	4.291565875620491	293.7223399590843
1187	2015-05-25T12:25:02	22.7504	-158.0005	KM1508	172.26765154959148	0.48794092674972495	0.0234945826306489	4.2519258335126855																	4.2519258335126855	293.7223399590843
1188	2015-05-25T12:28:02	22.7504	-158.0005	KM1508	171.59511467247862	0.48794092674972495	0.0234945826306489	4.237704374861154																	4.237704374861154	293.7223399590843
1189	2015-05-25T12:31:02	22.7504	-158.0005	KM1508	170.79686565086217	0.487665404688454	0.0234603568886874	4.211997269121533																	4.211997269121533	293.7223399590843
1190	2015-05-25T12:34:02	22.7504	-158.0005	KM1508	171.92852092824134	0.48656491282859704	0.0233240878244528	4.207567517101008																	4.207567517101008	293.7223399590843
1191	2015-05-25T12:37:02	22.7504	-158.0005	KM1508	169.94624688215424	0.48656491282859704	0.0233240878244528	4.154326608188691																	4.154326608188691	293.7223399590843
1192	2015-05-25T12:40:03	22.7503	-158.0005	KM1508	170.7636626149357	0.48601744566665595	0.0232563530429997	4.168443866913916																	4.168443866913916	293.7334716690536
1193	2015-05-25T12:43:03	22.7503	-158.0005	KM1508	170.0499504165721	0.485741432779562	0.0232223617028576	4.145695844154806																	4.145695844154806	293.7334716690536
1194	2015-05-25T12:46:03	22.7503	-158.0004	KM1508	170.27888059423375	0.48491733179919705	0.0231208726128735	4.135175695798958																	4.135175695798958	293.7437373202611
1195	2015-05-25T12:49:03	22.7502	-158.0004	KM1508	170.5932269963835	0.48519137740938	0.0231546216803473	4.148658556926227																	4.148658556926227	293.7548690302304
1196	2015-05-25T12:52:04	22.7502	-158.0003	KM1508	169.56218829043328	0.484370843054644	0.0230536048075749	4.109050957163744																	4.109050957163744	293.7651346889542
1197	2015-05-25T12:55:04	22.7502	-158.0003	KM1508	170.72474411464376	0.48464393882709295	0.023087203918613998	4.13112343411064																	4.13112343411064	293.7651346889542
1198	2015-05-25T12:58:04	22.7501	-158.0003	KM1508	169.31765654309572	0.48409677768451603	0.023020037195539	4.0878459641707385																	4.0878459641707385	293.7762663989234
1199	2015-05-25T13:01:04	22.7501	-158.0003	KM1508	169.6611306817702	0.484370843054644	0.0230536048075749	4.1111140433151165																	4.1111140433151165	293.7762663989234
1200	2015-05-25T13:04:05	22.7501	-158.0002	KM1508	170.2185525401551	0.4830070275302271	0.0228865642566622	4.1022345727574505																	4.1022345727574505	293.7865320651605
1201	2015-05-25T13:07:05	22.7501	-158.0002	KM1508	169.14578255148524	0.482736006952997	0.0228533789138928	4.068289157419395																	4.068289157419395	293.7865320651605
1202	2015-05-25T13:10:05	22.7501	-158.0002	KM1508	169.06424685347568	0.482461854799975	0.0228199837029922	4.043381474399927																	4.043381474399927	293.7865320651605
1203	2015-05-25T13:13:05	22.7501	-158.0002	KM1508	168.31211275829259	0.48137175957592504	0.0226871962726999	4.0272954519572375																	4.0272954519572375	293.7865320651605
1204	2015-05-25T13:16:06	22.7501	-158.0003	KM1508	169.1062185755365	0.481643309476048	0.0227202744961779	4.037871839195426																	4.037871839195426	293.79679773139765
1205	2015-05-25T13:19:06	22.7501	-158.0003	KM1508	169.15895524318805	0.48218835553876505	0.0227866680225987	4.048158627151808																	4.048158627151808	293.79679773139765
1206	2015-05-25T13:22:06	22.7502	-158.0003	KM1508	168.19376545412828	0.48110085637036304	0.0226541968248251	3.9974404584633567																	3.9974404584633567	293.8079294413668
1207	2015-05-25T13:25:06	22.7502	-158.0003	KM1508	168.9342570545341	0.480556301769149	0.0225882110524004	4.010151132295785																	4.010151132295785	293.8079294413668
1208	2015-05-25T13:28:07	22.7502	-158.0004	KM1508	168.65434101265285	0.48110085637036304	0.0226541968248251	4.013666890256778																	4.013666890256778	293.81819510009063
1209	2015-05-25T13:31:07	22.7502	-158.0003	KM1508	168.57506329591288	0.480556301769149	0.0225882110524004	4.000892176897303																	4.000892176897303	293.8284607588145
1210	2015-05-25T13:34:07	22.7503	-158.0004	KM1508	168.09220938150997	0.480556301769149	0.0225882110524004	3.982227826399713																	3.982227826399713	293.8436033688518
1211	2015-05-25T13:37:07	22.7503	-158.0004	KM1508	168.71058626401856	0.480556301769149	0.0225882110524004	3.9946839104975154																	3.9946839104975154	293.8436033688518
1212	2015-05-25T13:40:08	22.7504	-158.0005	KM1508	168.27487419463102	0.480014150533771	0.0225225302985856	3.9856376157993423																	3.9856376157993423	293.85874597379365
1213	2015-05-25T13:43:08	22.7504	-158.0005	KM1508	168.00521409546343	0.4792042527644661	0.0224245546537793	3.968091847352987																	3.968091847352987	293.85874597379365
1214	2015-05-25T13:46:08	22.7504	-158.0005	KM1508	168.0478288767869	0.479474578483813	0.0224571620089533	3.9685458340371067																	3.9685458340371067	293.85874597379365
1215	2015-05-25T13:49:08	22.7504	-158.0005	KM1508	167.41050711369982	0.4790692207998205	0.02240828473067705	3.9491077520955433																	3.9491077520955433	293.85874597379365
1216	2015-05-25T13:52:08	22.7505	-158.0005	KM1508	166.39591696277589	0.47786034937681704	0.0222626285140588	3.905947122216652																	3.905947122216652	293.86987768376287
1217	2015-05-25T13:55:09	22.7506	-158.0006	KM1508	166.69495580452642	0.47893418883517497	0.0223920148075748	3.923401957011455																	3.923401957011455	293.8850202785196
1218	2015-05-25T13:58:09	22.7506	-158.0007	KM1508	166.30711536667332	0.47893418883517497	0.0223920148075748	3.9179644875790687																	3.9179644875790687	293.89528590719016
1219	2015-05-25T14:01:09	22.7507	-158.0007	KM1508	166.5968570521134	0.47759111698843204	0.0222303061483892	3.9003811310674648																	3.9003811310674648	293.9064176171593
1220	2015-05-25T14:04:09	22.7507	-158.0007	KM1508	167.06466601706362	0.47893418883517497	0.0223920148075748	3.9314914461224766																	3.9314914461224766	293.9064176171593
1221	2015-05-25T14:07:10	22.7508	-158.0008	KM1508	167.10409010060758	0.4781278498586389	0.0222948594919646	3.9244303648868977																	3.9244303648868977	293.9215602017292
1222	2015-05-25T14:10:10	22.7508	-158.0008	KM1508	165.70301832573548	0.477052157747783	0.0221657206427759	3.860741055386872																	3.860741055386872	293.9215602017292
1223	2015-05-25T14:13:10	22.7508	-158.0008	KM1508	166.74299927148425	0.477052157747783	0.0221657206427759	3.8801198806889663																	3.8801198806889663	293.9215602017292
1224	2015-05-25T14:16:10	22.7509	-158.0008	KM1508	166.251874506929	0.47759111698843204	0.0222303061483892	3.878464481546525																	3.878464481546525	293.93269191169844
1225	2015-05-25T14:19:11	22.7509	-158.0009	KM1508	167.52086051971338	0.47759111698843204	0.0222303061483892	3.909420741643918																	3.909420741643918	293.94295751782863
1226	2015-05-25T14:22:11	22.750999999999998	-158.0009	KM1508	167.61929229537756	0.4773213161034621	0.0221979748972361	3.902810453113033																	3.902810453113033	293.9540892277978
1227	2015-05-25T14:25:11	22.750999999999998	-158.0009	KM1508	166.25188119218072	0.476248522572904	0.0220694180280628	3.8626569830485904																	3.8626569830485904	293.9540892277978
1228	2015-05-25T14:28:11	22.750999999999998	-158.0009	KM1508	166.69035136387072	0.476248522572904	0.0220694180280628	3.8687528142699747																	3.8687528142699747	293.9540892277978
1229	2015-05-25T14:31:12	22.7509	-158.0009	KM1508	166.08280836711953	0.475980702659516	0.0220374150386568	3.843292972827789																	3.843292972827789	293.965220937767
1230	2015-05-25T14:34:12	22.7509	-158.0009	KM1508	165.5003886670849	0.475177683250928	0.0219417100855957	3.823941923919918																	3.823941923919918	293.965220937767
1231	2015-05-25T14:37:12	22.7509	-158.0009	KM1508	166.44146957985276	0.476783640391215	0.0221335432016413	3.866835315813352																	3.866835315813352	293.965220937767
1232	2015-05-25T14:40:12	22.750999999999998	-158.001	KM1508	166.69350017089943	0.475980702659516	0.0220374150386568	3.857007889146465																	3.857007889146465	293.98036351214944
1233	2015-05-25T14:43:13	22.750999999999998	-158.0011	KM1508	168.05525820238998	0.476248522572904	0.0220694180280628	3.90421944240434																	3.90421944240434	293.99062911076606
1234	2015-05-25T14:46:13	22.7511	-158.0013	KM1508	168.09667811421699	0.476248522572904	0.0220694180280628	3.9036899004522727																	3.9036899004522727	294.01398386869727
1235	2015-05-25T14:49:13	22.7512	-158.0014	KM1508	168.38616922621847	0.477052157747783	0.0221657206427759	3.9297404066219648																	3.9297404066219648	294.0291264328924
1236	2015-05-25T14:52:13	22.7513	-158.0016	KM1508	168.70069238396437	0.477052157747783	0.0221657206427759	3.9400520517542885																	3.9400520517542885	294.0524811644054
1237	2015-05-25T14:55:14	22.7513	-158.0017	KM1508	169.50280187612552	0.47759111698843204	0.0222303061483892	3.9726281794079195																	3.9726281794079195	294.06274674048126
1238	2015-05-25T14:58:14	22.7536	-158.0033	KM1508	169.8548297836981	0.47786034937681704	0.0222626285140588	3.980845377684096																	3.980845377684096	294.3669315011961
1239	2015-05-25T15:01:14	22.7538	-158.0114	KM1508	168.8035718971503	0.47759111698843204	0.0222303061483892	3.9528629851495753																	3.9528629851495753	295.1987265554
1240	2015-05-25T15:04:14	22.7537	-158.0232	KM1508	169.6860642403146	0.47893418883517497	0.0223920148075748	3.9980626111070734																	3.9980626111070734	296.41009395714264
1241	2015-05-25T15:07:15	22.7535	-158.0342	KM1508	171.53546682526047	0.478395988912109	0.0223271674109979	4.022539620960232																	4.022539620960232	297.53950776876087
1242	2015-05-25T15:10:15	22.7535	-158.0458	KM1508	170.84945407827794	0.479474578483813	0.0224571620089533	4.011969224497807																	4.011969224497807	298.73029541789
1243	2015-05-25T15:13:15	22.7535	-158.0574	KM1508	171.15292664225757	0.47893418883517497	0.0223920148075748	4.0188481938237794																	4.0188481938237794	299.9210830670162
1244	2015-05-25T15:16:15	22.7534	-158.069	KM1508	170.17661076717624	0.478664768061613	0.0223595524548311	3.982196103486086																	3.982196103486086	301.11192318148966
1245	2015-05-25T15:19:16	22.7534	-158.08	KM1508	169.44392289788337	0.47893418883517497	0.0223920148075748	3.95846134011356																	3.95846134011356	302.24111919258166
1246	2015-05-25T15:22:16	22.7532	-158.0913	KM1508	169.3970576527796	0.47759111698843204	0.0222303061483892	3.936299760444472																	3.936299760444472	303.4013259357198
1247	2015-05-25T15:25:16	22.7531	-158.1001	KM1508	167.36808015622523	0.476783640391215	0.0221335432016413	3.8790577593262414																	3.8790577593262414	304.30475298083337
1248	2015-05-25T15:28:16	22.754	-158.1114	KM1508	165.97874674958965	0.47759111698843204	0.0222303061483892	3.8456542276347023																	3.8456542276347023	305.4690623101992
1249	2015-05-25T15:31:17	22.7533	-158.1229	KM1508	164.9795532826066	0.4765157625072221	0.0221014423909019	3.8192529063068394																	3.8192529063068394	306.65215213273814
1250	2015-05-25T15:34:17	22.7513	-158.1336	KM1508	165.28358384520314	0.476248522572904	0.0220694180280628	3.821749738801061																	3.821749738801061	307.77289627840486
1251	2015-05-25T15:37:17	22.7491	-158.1466	KM1508	166.68608220697118	0.4773213161034621	0.0221979748972361	3.861426498951989																	3.861426498951989	309.1297161642065
1252	2015-05-25T15:40:17	22.7476	-158.1556	KM1508	168.18243747821433	0.4781278498586389	0.0222948594919646	3.9223487280465608																	3.9223487280465608	310.06860505507734
1253	2015-05-25T15:43:17	22.7445	-158.1612	KM1508	167.866292083662	0.4781278498586389	0.0222948594919646	3.8929987863962014																	3.8929987863962014	310.7391166465772
1254	2015-05-25T15:46:18	22.7451	-158.1637	KM1508	165.56476359512962	0.47759111698843204	0.0222303061483892	3.819806504297712																	3.819806504297712	311.0043165478873
1255	2015-05-25T15:49:18	22.7456	-158.1644	KM1508	165.8038957519956	0.47571239104797	0.0220054372932696	3.793316223902405																	3.793316223902405	311.0952123367642
1256	2015-05-25T15:52:18	22.7458	-158.1648	KM1508	163.68108642699363	0.475177683250928	0.0219417100855957	3.7460375399021983																	3.7460375399021983	311.14192326598516
1257	2015-05-25T15:55:18	22.7459	-158.165	KM1508	162.9924651944544	0.475444718419019	0.0219735357027034	3.7254513231663764																	3.7254513231663764	311.1652787107819
1258	2015-05-25T15:58:19	22.746	-158.1652	KM1508	162.2822516034631	0.47571239104797	0.0220054372932696	3.7025564716295927																	3.7025564716295927	311.18863414237353
1259	2015-05-25T16:01:19	22.746	-158.1653	KM1508	163.58526297081582	0.476248522572904	0.0220694180280628	3.747801103089091																	3.747801103089091	311.1989001166273
1260	2015-05-25T16:04:19	22.7476	-158.1651	KM1508	165.3388628216867	0.475177683250928	0.0219417100855957	3.773938771853261																	3.773938771853261	311.37818700260806
1261	2015-05-25T16:07:19	22.7487	-158.1648	KM1508	163.1599571001498	0.475444718419019	0.0219735357027034	3.735092200738346																	3.735092200738346	311.50444940076426
1262	2015-05-25T16:10:20	22.7493	-158.1646	KM1508	163.6986032843893	0.474378983749622	0.0218465855538401	3.718997826530024																	3.718997826530024	311.5743241544781
1263	2015-05-25T16:13:20	22.7495	-158.1646	KM1508	162.13887812331726	0.474378983749622	0.0218465855538401	3.694670280659519																	3.694670280659519	311.5965875744165
1264	2015-05-25T16:16:20	22.7495	-158.1646	KM1508	165.10105337505	0.475177683250928	0.0219417100855957	3.767086410226351																	3.767086410226351	311.5965875744165
1265	2015-05-25T16:19:20	22.7495	-158.1646	KM1508	162.48047835826026	0.475444718419019	0.0219735357027034	3.712889067633763																	3.712889067633763	311.5965875744165
1266	2015-05-25T16:22:21	22.7513	-158.1654	KM1508	161.80934699329433	0.47571239104797	0.0220054372932696	3.6947962422518654																	3.6947962422518654	311.81313546622897
1267	2015-05-25T16:25:21	22.7557	-158.1686	KM1508	161.49893920535487	0.4773213161034621	0.0221979748972361	3.7253421373465967																	3.7253421373465967	312.4028872121697
1268	2015-05-25T16:28:21	22.7618	-158.1729	KM1508	162.21716639564883	0.477052157747783	0.0221657206427759	3.737065282472351																	3.737065282472351	313.2127747065158
1269	2015-05-25T16:31:21	22.7713	-158.1794	KM1508	160.20233548592887	0.4773213161034621	0.0221979748972361	3.7040353564403534																	3.7040353564403534	314.4631635765716
1270	2015-05-25T16:34:22	22.7798	-158.1851	KM1508	160.54455990046043	0.47638214254006295	0.02208543020948235	3.70319453290998																	3.70319453290998	315.57561597151795
1271	2015-05-25T16:37:22	22.7885	-158.1909	KM1508	157.59635551370144	0.475444718419019	0.0219735357027034	3.612610788885562																	3.612610788885562	316.7123864141052
1272	2015-05-25T16:40:22	22.7973	-158.1968	KM1508	156.3913113757046	0.474378983749622	0.0218465855538401	3.5657275179311885																	3.5657275179311885	317.8639978413894
1273	2015-05-25T16:43:22	22.8062	-158.2025	KM1508	158.36492343715636	0.474378983749622	0.0218465855538401	3.631211817201256																	3.631211817201256	319.01450367147703
1274	2015-05-25T16:46:23	22.8147	-158.2081	KM1508	161.43810330460536	0.475177683250928	0.0219417100855957	3.7093617628171467																	3.7093617628171467	320.12151645875014
1275	2015-05-25T16:49:23	22.8234	-158.2138	KM1508	161.7807834640667	0.4749112840255901	0.0219099602610162	3.7207089957081374																	3.7207089957081374	321.25286906219395
1276	2015-05-25T16:52:23	22.8301	-158.2182	KM1508	157.24207452457028	0.473843167666975	0.0217830740530943	3.5990434326929908																	3.5990434326929908	322.1246765602105
1277	2015-05-25T16:55:23	22.8407	-158.2251	KM1508	152.66001928886743	0.47013329828705797	0.021345772537533003	3.42589131441665																	3.42589131441665	323.5006903528228
1278	2015-05-25T16:58:24	22.8477	-158.2297	KM1508	150.66871799466875	0.4696095006413301	0.0212843594231461	3.3670888939347736																	3.3670888939347736	324.4116612810584
1279	2015-05-25T17:01:24	22.8562	-158.2353	KM1508	151.10617196674914	0.46908060180794997	0.0212226728729727	3.355504081642273																	3.355504081642273	325.51858313800363
1280	2015-05-25T17:04:24	22.8595	-158.2399	KM1508	152.96267026679487	0.46881694968300497	0.021191928783137002	3.3971172409891164																	3.3971172409891164	326.11656590100984
1281	2015-05-25T17:07:24	22.8619	-158.2433	KM1508	154.05471094364833	0.46881694968300497	0.021191928783137002	3.432488111921764																	3.432488111921764	326.55588493819636
1282	2015-05-25T17:10:24	22.8637	-158.2431	KM1508	153.75162498145752	0.46881694968300497	0.021191928783137002	3.4247666802811114																	3.4247666802811114	326.75730313036513
1283	2015-05-25T17:13:25	22.8649	-158.2419	KM1508	154.00877827256718	0.46908060180794997	0.0212226728729727	3.436141510709143																	3.436141510709143	326.93894459159037
1284	2015-05-25T17:16:25	22.8657	-158.2414	KM1508	152.93878524255987	0.46987108723712295	0.0213150293730028	3.422359908463249																	3.422359908463249	327.0417098780173
1285	2015-05-25T17:19:25	22.866	-158.2412	KM1508	154.15028630432698	0.46908060180794997	0.0212226728729727	3.4440279051369243																	3.4440279051369243	327.08090241160727
1286	2015-05-25T17:22:25	22.8663	-158.241	KM1508	152.42728008359506	0.470396135281818	0.0213765890915132	3.4282014650159165																	3.4282014650159165	327.1200949214867
1287	2015-05-25T17:25:26	22.8666	-158.2408	KM1508	151.90047626426667	0.47013329828705797	0.021345772537533003	3.413485782260102																	3.413485782260102	327.1592874076585
1288	2015-05-25T17:28:26	22.8668	-158.2406	KM1508	152.99769890534122	0.47118841689532004	0.0214694808441842	3.455119593898901																	3.455119593898901	327.18956073898215
1289	2015-05-25T17:31:26	22.8674	-158.2401	KM1508	153.14776193647032	0.472512070606739	0.0216255078691309	3.49232821797696																	3.49232821797696	327.27376890563704
1290	2015-05-25T17:34:26	22.8688	-158.2381	KM1508	154.14308436337092	0.472512070606739	0.0216255078691309	3.5122591145050084																	3.5122591145050084	327.53138866108407
1291	2015-05-25T17:37:27	22.8662	-158.2301	KM1508	154.50372620954994	0.4733099006314149	0.021719864696706004	3.5399483672095617																	3.5399483672095617	328.4014818418691
1292	2015-05-25T17:40:27	22.8618	-158.2202	KM1508	157.18282171526553	0.473044219214466	0.021688372873192002	3.606154154736085																	3.606154154736085	329.52888666270735
1293	2015-05-25T17:43:27	22.857	-158.2109	KM1508	158.1491157867145	0.4741107563172371	0.0218147919453173	3.627174769508773																	3.627174769508773	330.622277940876
1294	2015-05-25T17:46:27	22.8522	-158.2015	KM1508	157.6220121657279	0.476248522572904	0.0220694180280628	3.666565750250864																	3.666565750250864	331.7246596141034
1295	2015-05-25T17:49:28	22.8476	-158.192	KM1508	163.2688698194546	0.48137175957592504	0.0226871962726999	3.9191136194669256																	3.9191136194669256	332.8255238369572
1296	2015-05-25T17:52:28	22.8426	-158.1824	KM1508	166.54668414221217	0.4884921801002271	0.0235632154830721	4.163442515943356																	4.163442515943356	333.9567411995611
1297	2015-05-25T17:55:28	22.8387	-158.1748	KM1508	165.4041510454035	0.488768794123178	0.0235976548373148	4.14041383921625																	4.14041383921625	334.84913351724094
1298	2015-05-25T17:58:28	22.8339	-158.1656	KM1508	171.09667736738137	0.48932400472731896	0.0236667803808115	4.278287743618897																	4.278287743618897	335.93372667837554
1299	2015-05-25T18:01:29	22.8288	-158.156	KM1508	163.51045021261646	0.490151942738844	0.0237703258244311	4.110691097860557																	4.110691097860557	337.07054865100645
1300	2015-05-25T18:04:29	22.8236	-158.1464	KM1508	162.23391247714937	0.488768794123178	0.0235976548373148	4.042743548713033																	4.042743548713033	338.2130025233314
1301	2015-05-25T18:07:29	22.8185	-158.1367	KM1508	161.40971424121824	0.490151942738844	0.0237703258244311	4.052982072943624																	4.052982072943624	339.3587900044844
1302	2015-05-25T18:10:29	22.8136	-158.1276	KM1508	162.49212410812834	0.49070580549487797	0.0238396607688489	4.090769120667984																	4.090769120667984	340.44015975620897
1303	2015-05-25T18:13:29	22.8083	-158.1177	KM1508	164.3379618380896	0.4940520208779629	0.0242613562883137	4.191260123875004																	4.191260123875004	341.6149039174192
1304	2015-05-25T18:16:30	22.8045	-158.1106	KM1508	161.41737146882772	0.494894076729881	0.0243681504095498	4.151960236062698																	4.151960236062698	342.457361781144
1305	2015-05-25T18:19:30	22.7992	-158.1002	KM1508	171.59619982720818	0.497425212573452	0.0246910401651709	4.480200908217084																	4.480200908217084	343.6768064312533
1306	2015-05-25T18:22:30	22.7958	-158.09	KM1508	163.41081492686448	0.500821054540631	0.0251282832081649	4.3335693579761045																	4.3335693579761045	344.78986460400216
1307	2015-05-25T18:25:30	22.7923	-158.0798	KM1508	162.00934127467946	0.503394140861543	0.0254626418677714	4.355938351056361																	4.355938351056361	345.9067818274288
1308	2015-05-25T18:28:31	22.7887	-158.0695	KM1508	163.72961315554673	0.502247679542593	0.0253133860635282	4.405608127491953																	4.405608127491953	347.0372463418316
1309	2015-05-25T18:31:31	22.7849	-158.059	KM1508	168.9933823522136	0.504250906978878	0.0255746845354458	4.586992279542428																	4.586992279542428	348.19490181847465
1310	2015-05-25T18:34:31	22.7819	-158.0505	KM1508	168.64179279054815	0.502534015181359	0.0253506272729142	4.544553055617259																	4.544553055617259	349.1290061107798
1311	2015-05-25T18:37:32	22.7782	-158.04	KM1508	167.49178416156144	0.5005364588757151	0.0250914701004713	4.468014958066629																	4.468014958066629	350.2826904295233
1312	2015-05-25T18:40:32	22.7742	-158.0289	KM1508	166.83889445329984	0.498836392477817	0.0248721842598007	4.409684715734995																	4.409684715734995	351.50588409400183
1313	2015-05-25T18:43:32	22.7713	-158.0208	KM1508	169.08062312190182	0.4991190792923921	0.0249085515628751	4.480840160601616																	4.480840160601616	352.39773999686724
1314	2015-05-25T18:46:32	22.7687	-158.0088	KM1508	171.33764261920692	0.498836392477817	0.0248721842598007	4.529594176352855																	4.529594176352855	353.6629880102573
1315	2015-05-25T18:49:33	22.7667	-158.0007	KM1508	171.1810516849643	0.497708398142961	0.0247272733662801	4.524730758265606																	4.524730758265606	354.5236921385149
1316	2015-05-25T18:52:33	22.7634	-157.9898	KM1508	170.35103376945597	0.49686086304286897	0.0246188324249494	4.462515065464208																	4.462515065464208	355.7012894767178
1317	2015-05-25T18:55:33	22.7604	-157.9795	KM1508	169.4009776392006	0.49686086304286897	0.0246188324249494	4.430231218708342																	4.430231218708342	356.81004921292504
1318	2015-05-25T18:58:33	22.7572	-157.9691	KM1508	172.69472480252378	0.497708398142961	0.0247272733662801	4.520818298926212																	4.520818298926212	357.93547182144744
1319	2015-05-25T19:01:34	22.7543	-157.9599	KM1508	173.24298947558444	0.496579695873437	0.0245828574753324	4.513217824599062																	4.513217824599062	358.93352395897745
1320	2015-05-25T19:04:34	22.7513	-157.9496	KM1508	176.4889937093869	0.497142701408786	0.0246548932532264	4.611069198581452																	4.611069198581452	360.04235086712555
1321	2015-05-25T19:07:34	22.7481	-157.9392	KM1508	175.67945148813598	0.49629919830203795	0.0245469681998556	4.577300904266078																	4.577300904266078	361.16784093713545
1322	2015-05-25T19:10:34	22.7462	-157.9328	KM1508	176.64793357843058	0.497142701408786	0.0246548932532264	4.624202961803051																	4.624202961803051	361.8580614882004
1323	2015-05-25T19:13:34	22.7461	-157.9313	KM1508	177.9174241637145	0.498836392477817	0.0248721842598007	4.687818371716516																	4.687818371716516	362.01245275761386
1324	2015-05-25T19:16:35	22.7465	-157.9296	KM1508	177.31833130602985	0.499969299220723	0.0250181066869249	4.6967470074414095																	4.6967470074414095	362.1925646157957
1325	2015-05-25T19:19:35	22.7467	-157.9294	KM1508	179.25679419635875	0.499969299220723	0.0250181066869249	4.756543616497287																	4.756543616497287	362.2228502076702
1326	2015-05-25T19:22:35	22.747	-157.92600000000004	KM1508	177.51313026000454	0.499686479004919	0.0249815468221014	4.709101574695331																	4.709101574695331	362.57348509184965
1327	2015-05-25T19:25:35	22.7458	-157.9216	KM1508	177.22333587765115	0.4985543788803	0.0248359035652541	4.652672420179356																	4.652672420179356	363.0445244118824
1328	2015-05-25T19:28:36	22.7441	-157.9158	KM1508	177.0620058344252	0.496016973273215	0.02451104114828	4.578550604583933																	4.578550604583933	363.66930405151686
1329	2015-05-25T19:31:36	22.7447	-157.9117	KM1508	182.46720221100887	0.497142701408786	0.0246548932532264	4.757125210644326																	4.757125210644326	364.095480140965
1330	2015-05-25T19:34:36	22.7431	-157.9149	KM1508	180.92434386855342	0.4991190792923921	0.0249085515628751	4.766832962463896																	4.766832962463896	364.4691713783464
1331	2015-05-25T19:37:36	22.7459	-157.9204	KM1508	181.06006360606082	0.4985543788803	0.0248359035652541	4.761121100380963																	4.761121100380963	365.1141223610195
1332	2015-05-25T19:40:37	22.7485	-157.9239	KM1508	180.55441398362598	0.49799225972723604	0.0247635930625418	4.727177128915164																	4.727177128915164	365.5754977817032
1333	2015-05-25T19:43:37	22.7478	-157.9261	KM1508	175.61785062444233	0.496016973273215	0.02451104114828	4.553221693554288																	4.553221693554288	365.814410105354
1334	2015-05-25T19:46:37	22.746	-157.9206	KM1508	169.08321995490326	0.497142701408786	0.0246548932532264	4.4118503316446755																	4.4118503316446755	366.41353420597056
1335	2015-05-25T19:49:37	22.7439	-157.9147	KM1508	176.13020515187813	0.49573524433042	0.0244751905999845	4.564626094235697																	4.564626094235697	367.0627764713348
1336	2015-05-25T19:52:38	22.7396	-157.9133	KM1508	179.06596277675746	0.49686086304286897	0.0246188324249494	4.659462027158176																	4.659462027158176	367.562552964316
1337	2015-05-25T19:55:38	22.7404	-157.9161	KM1508	177.273680559376	0.49799225972723604	0.0247635930625418	4.6517271077302365																	4.6517271077302365	367.8634910819038
1338	2015-05-25T19:58:38	22.7409	-157.9162	KM1508	178.20152916173504	0.4985543788803	0.0248359035652541	4.686775294204661																	4.686775294204661	367.920088543412
1339	2015-05-25T20:01:38	22.741	-157.9163	KM1508	178.32970456312168	0.4985543788803	0.0248359035652541	4.682204092346912																	4.682204092346912	367.9352316270617
1340	2015-05-25T20:04:39	22.741	-157.9164	KM1508	178.89669834934762	0.497708398142961	0.0247272733662801	4.684288454639991																	4.684288454639991	367.94549797687455
1341	2015-05-25T20:07:39	22.741	-157.9164	KM1508	176.4427198340284	0.496579695873437	0.0245828574753324	4.605167633108702																	4.605167633108702	367.94549797687455
1342	2015-05-25T20:10:39	22.741	-157.9164	KM1508	176.9712075203035	0.4985543788803	0.0248359035652541	4.6572186880402615																	4.6572186880402615	367.94549797687455
1343	2015-05-25T20:13:39	22.741	-157.9164	KM1508	177.35858885222248	0.500252540973775	0.0250547446629866	4.704218200335066																	4.704218200335066	367.94549797687455
1344	2015-05-25T20:16:40	22.741	-157.9164	KM1508	177.62572881148097	0.5005364588757151	0.0250914701004713	4.717067631589615																	4.717067631589615	367.94549797687455
1345	2015-05-25T20:19:40	22.741	-157.9164	KM1508	177.25668958801393	0.5011063295864651	0.0251651841953521	4.727031681813823																	4.727031681813823	367.94549797687455
1346	2015-05-25T20:22:40	22.741	-157.9164	KM1508	177.33947462750197	0.501677052361246	0.0252391695027345	4.7345543536984716																	4.7345543536984716	367.94549797687455
1347	2015-05-25T20:25:40	22.741	-157.9165	KM1508	176.50712460824982	0.5011063295864651	0.0251651841953521	4.717893291891406																	4.717893291891406	367.9557643266874
1348	2015-05-25T20:28:41	22.7411	-157.9165	KM1508	174.80364907046365	0.500821054540631	0.0251282832081649	4.662823794027747																	4.662823794027747	367.96689603665664
1349	2015-05-25T20:31:41	22.7411	-157.9165	KM1508	175.08712500113955	0.501392285635021	0.025202173271817	4.689515026309209																	4.689515026309209	367.96689603665664
1350	2015-05-25T20:34:41	22.7411	-157.9165	KM1508	175.4500131631115	0.503679048899518	0.0254999004100628	4.746878870071488																	4.746878870071488	367.96689603665664
1351	2015-05-25T20:37:41	22.741	-157.9165	KM1508	175.58068532921462	0.503108738694255	0.0254253766082571	4.742351292328803																	4.742351292328803	367.9780277466258
1352	2015-05-25T20:40:41	22.741	-157.9164	KM1508	174.85188254004746	0.5039646370641021	0.0255372478951802	4.746205533258017																	4.746205533258017	367.98829409643866
1353	2015-05-25T20:43:42	22.741	-157.9164	KM1508	174.23448231871112	0.5039646370641021	0.0255372478951802	4.725125112521981																	4.725125112521981	367.98829409643866
1354	2015-05-25T20:46:42	22.7409	-157.9163	KM1508	174.88319445159618	0.504537860271308	0.0256122105436891	4.7574772124158695																	4.7574772124158695	368.0034371800885
1355	2015-05-25T20:49:42	22.7409	-157.9162	KM1508	175.28997232439536	0.505974970313011	0.0258008952871472	4.801777756132222																	4.801777756132222	368.01370353741163
1356	2015-05-25T20:52:42	22.7409	-157.9162	KM1508	176.33848459205453	0.5062638564987221	0.0258388809166856	4.846721357519806																	4.846721357519806	368.01370353741163
1357	2015-05-25T20:55:43	22.7409	-157.9161	KM1508	177.4112566312962	0.5074160274853831	0.0259909094023725	4.906931748334042																	4.906931748334042	368.0239698947349
1358	2015-05-25T21:01:43	22.7409	-157.9161	KM1508	176.6631884350615	0.507993358405287	0.0260672380130668	4.891264199048457																	4.891264199048457	368.0239698947349
1359	2015-05-25T21:04:43	22.7409	-157.9161	KM1508	177.22387960527396	0.510604988652627	0.026414395158911	4.98387917672239																	4.98387917672239	368.0239698947349
1360	2015-05-25T21:07:44	22.7409	-157.9161	KM1508	175.31745134593032	0.508861130218628	0.0261822773729448	4.8829440862243185																	4.8829440862243185	368.0239698947349
1361	2015-05-25T21:10:44	22.7409	-157.9162	KM1508	175.35964349531082	0.5100232595774461	0.0263367621109715	4.932580175897191																	4.932580175897191	368.0342362520582
1362	2015-05-25T21:13:44	22.7409	-157.9162	KM1508	174.44754376613548	0.5100232595774461	0.0263367621109715	4.8820691606989834																	4.8820691606989834	368.0342362520582
1363	2015-05-25T21:16:44	22.7409	-157.9162	KM1508	175.1693692132333	0.5097316873238901	0.0262980026881372	4.906614545409126																	4.906614545409126	368.0342362520582
1364	2015-05-25T21:19:45	22.7409	-157.9162	KM1508	174.72908076139774	0.510314476476422	0.0263755649887255	4.914494312049978																	4.914494312049978	368.0342362520582
1365	2015-05-25T21:22:45	22.7409	-157.9162	KM1508	175.45931428204517	0.511480692835429	0.0265314427226119	4.935425296370176																	4.935425296370176	368.0342362520582
1366	2015-05-25T21:25:45	22.7409	-157.9162	KM1508	174.65268099024087	0.512066510576159	0.026609821731649	4.95033986331772																	4.95033986331772	368.0342362520582
1367	2015-05-25T21:28:45	22.7409	-157.9161	KM1508	174.17567808698442	0.5111880951746349	0.0264923338043115	4.9309460169005215																	4.9309460169005215	368.0445026093814
1368	2015-05-25T21:31:46	22.7409	-157.9161	KM1508	173.19056340392243	0.513233374867637	0.0267666403612495	4.920800372351437																	4.920800372351437	368.0445026093814
1369	2015-05-25T21:34:46	22.7409	-157.9161	KM1508	173.70794945998773	0.5135268339625271	0.0268060792689618	4.9464833232733625																	4.9464833232733625	368.0445026093814
1370	2015-05-25T21:37:46	22.7409	-157.9161	KM1508	173.83699112439194	0.513233374867637	0.0267666403612495	4.944843349125934																	4.944843349125934	368.0445026093814
1371	2015-05-25T21:40:46	22.7408	-157.9161	KM1508	172.9914204461657	0.513233374867637	0.0267666403612495	4.932676408012955																	4.932676408012955	368.05563431935065
1372	2015-05-25T21:43:47	22.7408	-157.916	KM1508	171.70375898090597	0.513233374867637	0.0267666403612495	4.906899234334442																	4.906899234334442	368.06590068418427
1373	2015-05-25T21:46:47	22.7408	-157.916	KM1508	171.75882587489383	0.514699323865824	0.0269643670437509	4.931670886283613																	4.931670886283613	368.06590068418427
1374	2015-05-25T21:49:47	22.7408	-157.9159	KM1508	170.63498413732603	0.5138202147320511	0.0268455740184292	4.877140268947072																	4.877140268947072	368.07616704901784
1375	2015-05-25T21:52:47	22.7408	-157.9159	KM1508	171.61802189046327	0.514699323865824	0.0269643670437509	4.92374110927313																	4.92374110927313	368.07616704901784
1376	2015-05-25T21:55:48	22.7408	-157.9158	KM1508	170.74199079721416	0.5152888998400921	0.0270440357799177	4.917656129226309																	4.917656129226309	368.08643341385147
1377	2015-05-25T21:58:48	22.7408	-157.9157	KM1508	170.0935966522952	0.514699323865824	0.0269643670437509	4.8859231830791865																	4.8859231830791865	368.09669977868515
1378	2015-05-25T22:01:48	22.7407	-157.9156	KM1508	170.7587211113539	0.515876454714392	0.0271237022976672	4.929720027693357																	4.929720027693357	368.1118428725163
1379	2015-05-25T22:04:48	22.7406	-157.9155	KM1508	170.21268925926242	0.514699323865824	0.0269643670437509	4.890791749928675																	4.890791749928675	368.1269859714411
1380	2015-05-25T22:07:49	22.7406	-157.9154	KM1508	169.97175983694711	0.516463922623344	0.0272035204411929	4.922833719046597																	4.922833719046597	368.1372523512952
1381	2015-05-25T22:10:49	22.7406	-157.9154	KM1508	169.02732278154338	0.5161698384890121	0.0271635637911613	4.881358866197141																	4.881358866197141	368.1372523512952
1382	2015-05-25T22:13:49	22.7406	-157.9154	KM1508	169.74183864355243	0.516758708789273	0.0272435724749176	4.918246645704532																	4.918246645704532	368.1372523512952
1383	2015-05-25T22:16:49	22.7406	-157.9153	KM1508	168.98582114203154	0.517054198662675	0.0272837201200335	4.904692095077682																	4.904692095077682	368.1475187311496
1384	2015-05-25T22:19:50	22.7405	-157.9153	KM1508	170.0470814020576	0.516463922623344	0.0272035204411929	4.937330278006769																	4.937330278006769	368.15865044111877
1385	2015-05-25T22:22:50	22.7406	-157.9153	KM1508	169.9573310951779	0.518828475920903	0.0275259305375387	4.956768958070144																	4.956768958070144	368.16978215108804
1386	2015-05-25T22:25:50	22.7406	-157.9153	KM1508	169.83890855969622	0.518234916324261	0.0274448438423939	4.967826139483783																	4.967826139483783	368.16978215108804
1387	2015-05-25T22:28:50	22.7405	-157.9153	KM1508	170.43114105668832	0.519422226960726	0.0276072995228293	5.007481555590003																	5.007481555590003	368.1809138610572
1388	2015-05-25T22:31:50	22.7405	-157.9153	KM1508	169.38476118880325	0.520016877290416	0.027688980285067995	4.98363674942963																	4.98363674942963	368.1809138610572
1389	2015-05-25T22:34:51	22.7405	-157.9153	KM1508	170.65395388254112	0.521210159197373	0.0278531369612974	5.041378359792179																	5.041378359792179	368.1809138610572
1390	2015-05-25T22:37:51	22.7406	-157.9153	KM1508	171.2472173987733	0.521210159197373	0.0278531369612974	5.076360457852204																	5.076360457852204	368.19204557102637
1391	2015-05-25T22:40:51	22.7405	-157.9152	KM1508	171.94197642751843	0.5218051603623239	0.0279353133739953	5.0943867326248355																	5.0943867326248355	368.20718867504286
1392	2015-05-25T22:43:51	22.7404	-157.9151	KM1508	170.2855024698686	0.5206143700828689	0.027771051486046004	5.0377190226861845																	5.0377190226861845	368.22233178415087
1393	2015-05-25T22:46:52	22.7404	-157.915	KM1508	171.8482585723362	0.5221037266490379	0.0279765487661927	5.099453869735854																	5.099453869735854	368.2325981790257
1394	2015-05-25T22:49:52	22.7403	-157.9149	KM1508	170.49238451091588	0.521507305109543	0.0278941761836526	5.047031024825256																	5.047031024825256	368.2477412932253
1395	2015-05-25T22:52:52	22.7402	-157.9148	KM1508	170.02457818152917	0.521210159197373	0.0278531369612974	5.045146092275578																	5.045146092275578	368.26288441251467
1396	2015-05-25T22:55:52	22.7401	-157.9146	KM1508	169.8159724138719	0.5218051603623239	0.0279353133739953	5.03878582481252																	5.03878582481252	368.28624061006
1397	2015-05-25T22:58:53	22.74	-157.9146	KM1508	169.842780500422	0.519422226960726	0.0276072995228293	4.988942722787118																	4.988942722787118	368.2973723200296
1398	2015-05-25T23:01:53	22.74	-157.9145	KM1508	168.84005801952603	0.520016877290416	0.027688980285067995	4.976520982893357																	4.976520982893357	368.3076387449448
1399	2015-05-25T23:04:53	22.74	-157.9145	KM1508	167.41556857424132	0.5206143700828689	0.027771051486046004	4.932887114043028																	4.932887114043028	368.3076387449448
1400	2015-05-25T23:07:53	22.74	-157.9145	KM1508	166.86513694954382	0.5185313423115719	0.027485338855535002	4.881920283859392																	4.881920283859392	368.3076387449448
1401	2015-05-25T23:10:54	22.74	-157.9145	KM1508	170.53360130769613	0.517644180478921	0.0273641429023819	4.969549025731053																	4.969549025731053	368.3076387449448
1402	2015-05-25T23:13:54	22.7399	-157.9144	KM1508	167.86912722946923	0.5185313423115719	0.027485338855535002	4.916161151940226																	4.916161151940226	368.3227818795108
1403	2015-05-25T23:16:54	22.7399	-157.9144	KM1508	165.3553938743499	0.518828475920903	0.0275259305375387	4.832457382818847																	4.832457382818847	368.3227818795108
1404	2015-05-25T23:19:54	22.7399	-157.9145	KM1508	166.07474598974056	0.518234916324261	0.0274448438423939	4.846251098825673																	4.846251098825673	368.3330483119362
1405	2015-05-25T23:22:55	22.74	-157.9146	KM1508	164.69809924385189	0.5173498672625271	0.0273239365167218	4.787097959528354																	4.787097959528354	368.34819144650214
1406	2015-05-25T23:25:55	22.74	-157.9147	KM1508	165.13440662800988	0.518828475920903	0.0275259305375387	4.83414535262762																	4.83414535262762	368.3584578714174
1407	2015-05-25T23:28:55	22.74	-157.9147	KM1508	165.29329625888244	0.519422226960726	0.0276072995228293	4.8571703974009655																	4.8571703974009655	368.3584578714174
1408	2015-05-25T23:31:55	22.7401	-157.9148	KM1508	163.94762197351392	0.5185313423115719	0.027485338855535002	4.785794265485255																	4.785794265485255	368.37360100089205
1409	2015-05-25T23:34:56	22.7401	-157.9149	KM1508	167.06214527494043	0.5173498672625271	0.0273239365167218	4.863056245278028																	4.863056245278028	368.38386741829436
1410	2015-05-25T23:37:56	22.7402	-157.915	KM1508	165.5686946678307	0.517644180478921	0.0273641429023819	4.844737905102176																	4.844737905102176	368.39901054267716
1411	2015-05-25T23:40:56	22.7402	-157.9151	KM1508	168.74247056380617	0.517939196273772	0.0274044452678989	4.908610824617083																	4.908610824617083	368.40927695257227
1412	2015-05-25T23:43:56	22.7403	-157.9152	KM1508	165.7074276359449	0.516463922623344	0.0272035204411929	4.805723079292052																	4.805723079292052	368.4244200718636
1413	2015-05-25T23:46:57	22.7403	-157.9152	KM1508	164.77119490388085	0.517054198662675	0.0272837201200335	4.773176682133283																	4.773176682133283	368.4244200718636
1414	2015-05-25T23:49:57	22.7403	-157.9152	KM1508	163.0705627499373	0.514699323865824	0.0269643670437509	4.683578576147969																	4.683578576147969	368.4244200718636
1415	2015-05-25T23:52:57	22.7403	-157.9152	KM1508	162.0137661817957	0.514993760416519	0.0270041539226248	4.6490307433652																	4.6490307433652	368.4244200718636
1416	2015-05-25T23:55:57	22.7402	-157.9151	KM1508	161.99133985212762	0.516463922623344	0.0272035204411929	4.6747568691749315																	4.6747568691749315	368.4395631911548
1417	2015-05-26T00:00:02	22.7401	-157.915	KM1508	160.71933403337775	0.514699323865824	0.0269643670437509	4.623552369505459																	4.623552369505459	368.4547063155377
1418	2015-05-26T00:03:02	22.7401	-157.9149	KM1508	161.4693336337986	0.5173498672625271	0.0273239365167218	4.673954677385745																	4.673954677385745	368.4649727329429
1419	2015-05-26T00:06:02	22.7401	-157.9149	KM1508	162.98213100980914	0.5161698384890121	0.0271635637911613	4.722990140791738																	4.722990140791738	368.4649727329429
1420	2015-05-26T00:09:02	22.7401	-157.9149	KM1508	162.71017655136342	0.517054198662675	0.0272837201200335	4.732215163739219																	4.732215163739219	368.4649727329429
1421	2015-05-26T00:12:02	22.7401	-157.915	KM1508	161.05830150571938	0.517644180478921	0.0273641429023819	4.703094486708308																	4.703094486708308	368.4752391503481
1422	2015-05-26T00:15:03	22.7401	-157.915	KM1508	160.55822224929562	0.518828475920903	0.0275259305375387	4.704733169990652																	4.704733169990652	368.4752391503481
1423	2015-05-26T00:18:03	22.7402	-157.915	KM1508	161.96873454958603	0.518828475920903	0.0275259305375387	4.765194381126416																	4.765194381126416	368.4863708603173
1424	2015-05-26T00:21:03	22.7402	-157.9151	KM1508	162.65558153508502	0.5206143700828689	0.027771051486046004	4.800948275039857																	4.800948275039857	368.4966372702124
1425	2015-05-26T00:24:03	22.7402	-157.9151	KM1508	162.64869492158925	0.5206143700828689	0.027771051486046004	4.803734094573629																	4.803734094573629	368.4966372702124
1426	2015-05-26T00:27:04	22.7402	-157.9152	KM1508	167.45901703494772	0.5227028024171311	0.0280593051581085	4.993919318464746																	4.993919318464746	368.50690368010737
1427	2015-05-26T00:30:04	22.7403	-157.9152	KM1508	165.93040142152543	0.52359935252433	0.0281838063655469	4.990099623208184																	4.990099623208184	368.51803539007676
1428	2015-05-26T00:33:04	22.7403	-157.9153	KM1508	166.7211794275187	0.5245022367605491	0.0283091964907681	5.038117690698855																	5.038117690698855	368.5283017924616
1429	2015-05-26T00:36:05	22.7403	-157.9152	KM1508	167.06746468551202	0.5263125929146529	0.0285619754760587	5.079167655783054																	5.079167655783054	368.5385681948465
1430	2015-05-26T00:39:05	22.7406	-157.915	KM1508	166.60551221787006	0.527820686073702	0.0287737016557538	5.115761460953622																	5.115761460953622	368.57777061630264
1431	2015-05-26T00:42:05	22.7418	-157.9111	KM1508	167.29766023228666	0.5293366970947899	0.0289874669385143	5.161921013305659																	5.161921013305659	368.9998530141079
1432	2015-05-26T00:45:05	22.7383	-157.9141	KM1508	167.6601781658669	0.530249500759246	0.0291165436287628	5.2043955957753205																	5.2043955957753205	369.49649704907296
1433	2015-05-26T00:48:05	22.7422	-157.9193	KM1508	170.21930388126336	0.532380111589603	0.029419408033281	5.3308458925922775																	5.3308458925922775	370.18459138672426
1434	2015-05-26T00:51:06	22.7465	-157.9214	KM1508	170.56839957042996	0.5317713059416129	0.0293325398120794	5.332719998695175																	5.332719998695175	370.7095647062541
1435	2015-05-26T00:54:06	22.7498	-157.9239	KM1508	166.90048797363536	0.53146549178046	0.0292891343273441	5.211985826947874																	5.211985826947874	371.15768323787637
1436	2015-05-26T00:57:06	22.7447	-157.9207	KM1508	164.50581285602027	0.533298543205956	0.0295504775185794	5.166859487886055																	5.166859487886055	371.8135951582775
1437	2015-05-26T01:00:06	22.7398	-157.916	KM1508	166.4053367100232	0.53575983616076	0.0299036136599342	5.308750993990791																	5.308750993990791	372.5418393640824
1438	2015-05-26T01:03:07	22.7364	-157.918	KM1508	170.96505282162477	0.5404037370570071	0.0305770133566999	5.561895522148801																	5.561895522148801	372.9724281073028
1439	2015-05-26T01:06:07	22.7421	-157.9196	KM1508	174.75079322619428	0.5432137091001289	0.0309888274454624	5.731972636127492																	5.731972636127492	373.6278533817186
1440	2015-05-26T01:09:07	22.748	-157.9198	KM1508	172.65029484306362	0.5407164879882129	0.0306226316255151	5.6146167164843765																	5.6146167164843765	374.28494513051504
1441	2015-05-26T01:12:07	22.7457	-157.922	KM1508	167.10576194195338	0.538848203315782	0.0303503928418045	5.405180770539104																	5.405180770539104	374.6263528822914
1442	2015-05-26T01:15:08	22.7401	-157.9181	KM1508	167.37176977161238	0.538848203315782	0.0303503928418045	5.399500045780196																	5.399500045780196	375.3672328616394
1443	2015-05-26T01:18:08	22.7344	-157.917	KM1508	170.8412315711517	0.5413403891870989	0.0307138586331502	5.5977763468634185																	5.5977763468634185	376.011712168904
1444	2015-05-26T01:21:08	22.7243	-157.9208	KM1508	173.46095960300366	0.545098817177426	0.0312670435908974	5.744945041112447																	5.744945041112447	377.20178659372635
1445	2015-05-26T01:24:08	22.713	-157.9259	KM1508	175.60994006999283	0.5429015145972991	0.0309428133321022	5.761157711538564																	5.761157711538564	378.56432094570437
1446	2015-05-26T01:27:09	22.705	-157.93	KM1508	175.57528179966368	0.541029985512009	0.0306683587933233	5.705540031836272																	5.705540031836272	379.5493654262986
1447	2015-05-26T01:30:09	22.695	-157.9355	KM1508	175.51570091794792	0.5425877988449099	0.0308968037705542	5.760779611296142																	5.760779611296142	380.7976320464762
1448	2015-05-26T01:33:09	22.6849	-157.9408	KM1508	170.02512932733282	0.549524919813662	0.0319263622903752	5.748296557603406																	5.748296557603406	382.04676787838656
1449	2015-05-26T01:36:09	22.6749	-157.946	KM1508	170.89867220252742	0.555608470442468	0.0328462118735512	5.947572518921414																	5.947572518921414	383.2814339068168
1450	2015-05-26T01:39:10	22.6644	-157.9518	KM1508	170.83291276429438	0.5565755794009201	0.0329938638076525	5.94376036068848																	5.94376036068848	384.5933374302698
1451	2015-05-26T01:42:10	22.6563	-157.95600000000005	KM1508	172.35088840081275	0.5578616693304621	0.0331909044425667	6.032399036284046																	6.032399036284046	385.5929109115725
1452	2015-05-26T01:45:10	22.646	-157.9614	KM1508	172.7606457945511	0.562088995872733	0.0338436192736199	6.152403191447627																	6.152403191447627	386.8666289647831
1453	2015-05-26T01:48:10	22.6357	-157.9665	KM1508	173.57287416151237	0.5663472419583921	0.0345091870363546	6.280073407783156																	6.280073407783156	388.12724584891686
1454	2015-05-26T01:51:11	22.6273	-157.9704	KM1508	174.72406434698237	0.5663472419583921	0.0345091870363546	6.32949874944941																	6.32949874944941	389.1445514180977
1455	2015-05-26T01:54:11	22.6166	-157.9757	KM1508	175.24230670742836	0.562414910579769	0.0338943767891159	6.248083078072344																	6.248083078072344	390.4542383658712
1456	2015-05-26T01:57:11	22.6069	-157.9805	KM1508	178.15538984315208	0.564380323471062	0.0342008175959089	6.406654825250772																	6.406654825250772	391.6413402883717
1457	2015-05-26T02:00:11	22.5972	-157.9855	KM1508	173.68190930024429	0.5536783797501371	0.0325526367541735	5.977479251234257																	5.977479251234257	392.83714343787057
1458	2015-05-26T02:03:12	22.587	-157.9912	KM1508	172.9607027274408	0.547940099139907	0.0316893298307192	5.827463924985097																	5.827463924985097	394.1147949288808
1459	2015-05-26T02:06:12	22.5796	-157.9949	KM1508	172.77627178779483	0.551437702318905	0.0322138649384951	5.880171420168789																	5.880171420168789	395.0220876913181
1460	2015-05-26T02:09:12	22.5689	-157.9996	KM1508	173.77142894552316	0.555285653664233	0.0327970224223026	6.006259996913258																	6.006259996913258	396.3074253519355
1461	2015-05-26T02:12:12	22.5585	-158.0047	KM1508	174.24865438804187	0.552718839507793	0.0324072219963695	5.999693175761037																	5.999693175761037	397.5782964295276
1462	2015-05-26T02:15:13	22.5486	-158.0098	KM1508	173.40974655843806	0.551757877185481	0.0322621218969687	5.920760205871607																	5.920760205871607	398.79869802744116
1463	2015-05-26T02:18:13	22.5407	-158.0139	KM1508	174.1558253190614	0.54920751782497	0.0318787841154082	5.8791984347503865																	5.8791984347503865	399.7739080107923
1464	2015-05-26T02:21:13	22.5303	-158.0191	KM1508	173.4702004047315	0.547308363006909	0.0315951487728662	5.824919796286958																	5.824919796286958	401.0490998287028
1465	2015-05-26T02:24:13	22.5205	-158.024	KM1508	171.34507202019458	0.5469936228490501	0.0315482263958363	5.7280161890179775																	5.7280161890179775	402.2507383354426
1466	2015-05-26T02:27:14	22.5107	-158.0288	KM1508	172.90882244792306	0.547308363006909	0.0315951487728662	5.774683822301348																	5.774683822301348	403.44811627287146
1467	2015-05-26T02:30:14	22.5006	-158.0337	KM1508	174.31268917364415	0.5535180749144051	0.03252834315205645	5.983630501778687																	5.983630501778687	404.6801815687474
1468	2015-05-26T02:33:14	22.4926	-158.0375	KM1508	175.6742890601181	0.5676686962162221	0.0347172484588416	6.374243692703086																	6.374243692703086	405.65270012659096
1469	2015-05-26T02:36:14	22.4824	-158.0427	KM1508	172.23705805672853	0.571321478769048	0.0352966212182912	6.3718187710381065																	6.3718187710381065	406.90779365843554
1470	2015-05-26T02:39:14	22.4726	-158.0477	KM1508	175.7986750384521	0.5663472419583921	0.0345091870363546	6.374630407471857																	6.374630407471857	408.11385560949066
1471	2015-05-26T02:42:15	22.4626	-158.053	KM1508	177.7783276786933	0.5647065721017621	0.0342519054512112	6.389531121931381																	6.389531121931381	409.353368092771
1472	2015-05-26T02:45:15	22.4547	-158.0571	KM1508	176.8365723044864	0.566018842946496	0.0344574809972288	6.3978044395254425																	6.3978044395254425	410.32869142670967
1473	2015-05-26T02:48:15	22.4447	-158.062	KM1508	177.35311971091232	0.568331816441201	0.0348220459479317	6.476942184674772																	6.476942184674772	411.55069112460023
1474	2015-05-26T02:51:15	22.4342	-158.0671	KM1508	180.4098541707716	0.571321478769048	0.0352966212182912	6.6777138681351165																	6.6777138681351165	412.83190374303314
1475	2015-05-26T02:54:16	22.4239	-158.0723	KM1508	179.58306627458674	0.58312916762861	0.0372095803217628	6.968108060155977																	6.968108060155977	414.09717197148626
1476	2015-05-26T02:57:16	22.4143	-158.0773	KM1508	175.77263423458396	0.58484191311558	0.0374922290547303	6.864029547646253																	6.864029547646253	415.28322816481835
1477	2015-05-26T03:00:16	22.4064	-158.0815	KM1508	173.32492255760215	0.587598366122691	0.0379497015120568	6.837131729488628																	6.837131729488628	416.263110604596
1478	2015-05-26T03:03:16	22.3967	-158.0866	KM1508	171.78831719319152	0.5893197318632121	0.0382372768692183	6.803082879433229																	6.803082879433229	417.4636977614434
1479	2015-05-26T03:06:16	22.3866	-158.0918	KM1508	172.00680625328658	0.590011532080474	0.0383530628207477	6.841662199692853																	6.841662199692853	418.7088887322925
1480	2015-05-26T03:09:17	22.3767	-158.0968	KM1508	173.02337368294346	0.5869061233653311	0.0378345915421539	6.784570223986943																	6.784570223986943	419.92517908788477
1481	2015-05-26T03:12:17	22.3687	-158.1009	KM1508	175.0482836184318	0.573993935879456	0.0357240837195932	6.542713316256522																	6.542713316256522	420.9106629218216
1482	2015-05-26T03:15:17	22.3583	-158.1063	KM1508	175.71164798739062	0.5575389960099859	0.0331414679650109	6.137558897377104																	6.137558897377104	422.1949102258805
1483	2015-05-26T03:18:17	22.3483	-158.1113	KM1508	175.81061378881301	0.553357770078673	0.0325040495499394	6.031212045628365																	6.031212045628365	423.4213396745024
1484	2015-05-26T03:21:18	22.3382	-158.1163	KM1508	174.34359561085515	0.5543218087285021	0.0326501558197159	6.018072973008032																	6.018072973008032	424.65789712154185
1485	2015-05-26T03:24:18	22.3303	-158.1203	KM1508	175.9084254777447	0.55850706186846	0.0332900833442129	6.148272444319241																	6.148272444319241	425.62897207277643
1486	2015-05-26T03:27:18	22.32	-158.1254	KM1508	175.77037251405446	0.556895952873082	0.0330429479275996	6.1214359765480575																	6.1214359765480575	426.8900866277227
1487	2015-05-26T03:30:18	22.3095	-158.1305	KM1508	173.39284557370144	0.555932057842277	0.0328955187488462	6.004264402905518																	6.004264402905518	428.1714919709471
1488	2015-05-26T03:33:19	22.3015	-158.1345	KM1508	174.8033700625713	0.5565755794009201	0.0329938638076525	6.096164617269476																	6.096164617269476	429.15269477550993
1489	2015-05-26T03:36:19	22.2911	-158.1397	KM1508	176.1726975071252	0.55625596889638	0.032944896581261	6.1214515369541145																	6.1214515369541145	430.42827322979065
1490	2015-05-26T03:39:19	22.2806	-158.1449	KM1508	176.88745489079415	0.5524005149760209	0.0323589810965637	6.0401957399132975																	6.0401957399132975	431.7139798515663
1491	2015-05-26T03:42:19	22.2727	-158.1487	KM1508	174.49927340394902	0.5501619986863001	0.0320218596443617	5.909133266284486																	5.909133266284486	432.6765668080018
1492	2015-05-26T03:45:20	22.2622	-158.1539	KM1508	175.69350355617308	0.556895952873082	0.0330429479275996	6.136903552173287																	6.136903552173287	433.9623027874309
1493	2015-05-26T03:48:20	22.2526	-158.1586	KM1508	184.9206654151588	0.567006393695707	0.0346129697040391	6.7237187953990345																	6.7237187953990345	435.135528255866
1494	2015-05-26T03:51:20	22.2446	-158.1626	KM1508	181.56796803726658	0.5716543592837521	0.03534960882912	6.7249211237976265																	6.7249211237976265	436.1168014498925
1495	2015-05-26T03:54:20	22.2347	-158.1672	KM1508	178.5894918621801	0.561761041836943	0.0337927640748179	6.3644663684575375																	6.3644663684575375	437.31644073010375
1496	2015-05-26T03:57:21	22.2246	-158.1727	KM1508	174.49742648027228	0.5536783797501371	0.0325526367541735	6.026400549774243																	6.026400549774243	438.57550769985016
1497	2015-05-26T04:00:21	22.2152	-158.1784	KM1508	174.37925193078186	0.55850706186846	0.0332900833442129	6.119971011674344																	6.119971011674344	439.77548182214525
1498	2015-05-26T04:03:21	22.2051	-158.1841	KM1508	177.15381832184303	0.5601291848644561	0.0335400067247152	6.288081278371672																	6.288081278371672	441.04399661657015
1499	2015-05-26T04:06:21	22.1955	-158.1891	KM1508	173.06228621857585	0.564380323471062	0.0342008175959089	6.215222238881326																	6.215222238881326	442.2304030524301
1500	2015-05-26T04:09:22	22.1875	-158.1929	KM1508	176.30314172546684	0.5647065721017621	0.0342519054512112	6.355560273340482																	6.355560273340482	443.20326604871354
1501	2015-05-26T04:12:22	22.1776	-158.1973	KM1508	177.91483652100533	0.5611059635909991	0.0336912993972472	6.333901823807378																	6.333901823807378	444.3949842020295
1502	2015-05-26T04:15:22	22.1671	-158.2023	KM1508	170.8143341787101	0.5611059635909991	0.0336912993972472	6.064769862802542																	6.064769862802542	445.6724144693531
1503	2015-05-26T04:18:22	22.1567	-158.2074	KM1508	169.0365056992366	0.555285653664233	0.0327970224223026	5.876023540407767																	5.876023540407767	446.94391115823316
1504	2015-05-26T04:21:23	22.1469	-158.2121	KM1508	167.0840008503457	0.5501619986863001	0.0320218596443617	5.689266346111473																	5.689266346111473	448.13759874065016
1505	2015-05-26T04:24:23	22.1389	-158.2161	KM1508	169.4108319837256	0.547940099139907	0.0316893298307192	5.703888181229843																	5.703888181229843	449.11900230249483
1506	2015-05-26T04:27:23	22.1291	-158.2214	KM1508	166.56057325584894	0.544784757494778	0.0312204981149663	5.55837329019772																	5.55837329019772	450.3391432454203
1507	2015-05-26T04:30:23	22.1188	-158.2268	KM1508	166.09964235440418	0.5435264222061429	0.0310349408910314	5.511278559019312																	5.511278559019312	451.6137802056685
1508	2015-05-26T04:33:23	22.1108	-158.2308	KM1508	164.68287158755746	0.538848203315782	0.0303503928418045	5.34463376766405																	5.34463376766405	452.59521833971655
1509	2015-05-26T04:36:24	22.1003	-158.236	KM1508	162.25463426030677	0.532380111589603	0.029419408033281	5.103925574309686																	5.103925574309686	453.88121177860336
1510	2015-05-26T04:39:24	22.09	-158.2408	KM1508	163.7103985098325	0.527820686073702	0.0287737016557538	5.063499257504946																	5.063499257504946	455.1300991999608
1511	2015-05-26T04:42:24	22.081999999999997	-158.2448	KM1508	162.42885495511732	0.5369909454297059	0.0300812347284496	5.204207590065531																	5.204207590065531	456.11157273005097
1512	2015-05-26T04:45:24	22.0721	-158.2499	KM1508	163.76795355126674	0.5438398818144521	0.0310811644176692	5.418392150315365																	5.418392150315365	457.3327455799246
1513	2015-05-26T04:48:25	22.0624	-158.2548	KM1508	164.6844581246433	0.544784757494778	0.0312204981149663	5.465742380385212																	5.465742380385212	458.52498796069517
1514	2015-05-26T04:57:25	22.0354	-158.2681	KM1508	179.18694020345887	0.582103445051809	0.0370408713235996	6.882695828841348																	6.882695828841348	461.8289913268038
1515	2015-05-26T05:00:26	22.0253	-158.273	KM1508	189.8758292667546	0.5924420754162529	0.0387621397671506	7.5666638099610255																	7.5666638099610255	463.0617588988855
1516	2015-05-26T05:03:26	22.0155	-158.278	KM1508	190.73358465295368	0.590356763845812	0.0384110994364371	7.556770161973849																	7.556770161973849	464.2685387508593
1517	2015-05-26T05:06:26	22.0059	-158.2829	KM1508	192.450021245715	0.5827864445578629	0.037153209849648	7.384062745243447																	7.384062745243447	465.4507953125106
1518	2015-05-26T05:09:26	21.9984	-158.287	KM1508	188.9593781229265	0.577015054810904	0.0362113458589793	7.1081298300617775																	7.1081298300617775	466.38679018928
1519	2015-05-26T05:12:27	21.9883	-158.2923	KM1508	189.0434170387656	0.569997865384077	0.0350859296703253	6.883864205857396																	6.883864205857396	467.6371165782249
1520	2015-05-26T05:15:27	21.9783	-158.2978	KM1508	189.3119529279249	0.563726368171603	0.0340986214200054	6.7496980522693075																	6.7496980522693075	468.8867031463985
1521	2015-05-26T05:18:27	21.9704	-158.3017	KM1508	189.29104858109054	0.5601291848644561	0.0335400067247152	6.627999345069071																	6.627999345069071	469.8538835273314
1522	2015-05-26T05:21:27	21.9601	-158.3063	KM1508	190.3237775576624	0.555932057842277	0.0328955187488462	6.56646532634963																	6.56646532634963	471.0949045706437
1523	2015-05-26T05:24:28	21.9501	-158.3107	KM1508	190.02606462284484	0.5614331122327171	0.0337419712546247	6.715441005496876																	6.715441005496876	472.29720005390345
1524	2015-05-26T05:27:28	21.9398	-158.3158	KM1508	188.9269337154866	0.57533067565723	0.0359391986919137	7.011613928068353																	7.011613928068353	473.55890636852007
1525	2015-05-26T05:30:28	21.9321	-158.3201	KM1508	190.56926916062145	0.591397411796927	0.0385860418701023	7.545990509826652																	7.545990509826652	474.5242229316674
1526	2015-05-26T05:33:28	21.9218	-158.3257	KM1508	190.67127798264067	0.597346623302379	0.0395955058574549	7.707218680356936																	7.707218680356936	475.8083658474089
1527	2015-05-26T05:36:29	21.9111	-158.3303	KM1508	195.8013336631477	0.5773540130704949	0.0362661914288565	7.346970333122588																	7.346970333122588	477.09069833329966
1528	2015-05-26T05:39:29	21.9031	-158.334	KM1508	194.74270399125808	0.564054851799643	0.0341498514060468	6.958596663385228																	6.958596663385228	478.05976003684174
1529	2015-05-26T05:42:29	21.8933	-158.3389	KM1508	188.42175395023256	0.5536783797501371	0.0325526367541735	6.452252134392741																	6.452252134392741	479.2623467158329
1530	2015-05-26T05:45:29	21.8828	-158.344	KM1508	182.7733245610857	0.544469047670349	0.0311739427659116	6.0279433866335035																	6.0279433866335035	480.54440487452865
1531	2015-05-26T05:48:30	21.873	-158.3488	KM1508	180.50612801660168	0.5404037370570071	0.0305770133566999	5.823527733182146																	5.823527733182146	481.7427107102354
1532	2015-05-26T05:51:30	21.866	-158.3527	KM1508	179.73886256154557	0.540091730940386	0.0305315037275355	5.810881808932424																	5.810881808932424	482.6199260955863
1533	2015-05-26T05:54:30	21.8573	-158.3605	KM1508	179.90426495498005	0.5385372419160129	0.0303052827991004	5.791211473369647																	5.791211473369647	483.87979821817095
1534	2015-05-26T05:57:30	21.8509	-158.3698	KM1508	181.25911991888404	0.5438398818144521	0.0310811644176692	5.9429251459660435																	5.9429251459660435	485.0759543917886
1535	2015-05-26T06:00:31	21.8451	-158.3681	KM1508	182.60259511199428	0.5429015145972991	0.0309428133321022	5.966941341177144																	5.966941341177144	485.74505959037515
1536	2015-05-26T06:03:31	21.8465	-158.3643	KM1508	183.47949299582058	0.5438398818144521	0.0310811644176692	6.021551462466007																	6.021551462466007	486.16748640966034
1537	2015-05-26T06:06:31	21.8468	-158.3641	KM1508	185.6536581157713	0.54572876927588	0.0313604470923399	6.121392036441753																	6.121392036441753	486.20675799679253
1538	2015-05-26T06:09:31	21.846999999999998	-158.3638	KM1508	185.34456293234683	0.5435264222061429	0.0310349408910314	6.0830654957840595																	6.0830654957840595	486.2449215648683
1539	2015-05-26T06:33:33	21.8466	-158.3632	KM1508	171.55860265769832	0.5413403891870989	0.0307138586331502	5.557780300008749																	5.557780300008749	486.3212487362508
1540	2015-05-26T06:36:34	21.8466	-158.3632	KM1508	182.7321755388432	0.54196260689779	0.0308051131010508	5.947518247886652																	5.947518247886652	486.3212487362508
1541	2015-05-26T06:39:34	21.8466	-158.3632	KM1508	183.53706149218024	0.54196260689779	0.0308051131010508	5.964936830925216																	5.964936830925216	486.3212487362508
1542	2015-05-26T06:42:34	21.8465	-158.3631	KM1508	183.43528270956764	0.5407164879882129	0.0306226316255151	5.928533870672765																	5.928533870672765	486.33643658764083
1543	2015-05-26T06:45:34	21.8465	-158.3631	KM1508	183.8609550794439	0.540091730940386	0.0305315037275355	5.950087572045508																	5.950087572045508	486.33643658764083
1544	2015-05-26T06:48:35	21.8465	-158.3631	KM1508	184.83607684709125	0.5413403891870989	0.0307138586331502	5.985725035214442																	5.985725035214442	486.33643658764083
1545	2015-05-26T06:51:35	21.8465	-158.3631	KM1508	183.066712087495	0.541029985512009	0.0306683587933233	5.901256077089165																	5.901256077089165	486.33643658764083
1546	2015-05-26T06:54:35	21.8465	-158.3632	KM1508	183.24352380310344	0.5404037370570071	0.0305770133566999	5.897601811733903																	5.897601811733903	486.3467688641424
1547	2015-05-26T06:57:35	21.8466	-158.3633	KM1508	182.96632147392415	0.5376087939833689	0.0301705962241069	5.835253947101787																	5.835253947101787	486.36195671553236
1548	2015-05-26T07:03:36	21.8467	-158.3635	KM1508	184.00811897746988	0.538848203315782	0.0303503928418045	5.903534357586997																	5.903534357586997	486.38542878022935
1549	2015-05-26T07:06:36	21.8467	-158.3635	KM1508	184.07188933832063	0.539469946060035	0.0304408093538762	5.909146736658221																	5.909146736658221	486.38542878022935
1550	2015-05-26T07:09:36	21.8466	-158.3634	KM1508	186.3390106415069	0.5376087939833689	0.0301705962241069	5.932055541514523																	5.932055541514523	486.400616626699
1551	2015-05-26T07:12:37	21.8466	-158.3634	KM1508	186.9062541680328	0.537300561735914	0.0301259053198633	5.949884860076815																	5.949884860076815	486.400616626699
1552	2015-05-26T07:15:37	21.8466	-158.3634	KM1508	185.11611300365203	0.5376087939833689	0.0301705962241069	5.887714260037954																	5.887714260037954	486.400616626699
1553	2015-05-26T07:18:37	21.8466	-158.3634	KM1508	184.21970628760312	0.5376087939833689	0.0301705962241069	5.855501580203493																	5.855501580203493	486.400616626699
1554	2015-05-26T07:21:37	21.8466	-158.3634	KM1508	184.79649803294566	0.5369909454297059	0.0300812347284496	5.858039577417292																	5.858039577417292	486.400616626699
1555	2015-05-26T07:24:37	21.8466	-158.3634	KM1508	183.9949969505639	0.5363739231097729	0.0299922124405594	5.830121313485558																	5.830121313485558	486.400616626699
1556	2015-05-26T07:27:38	21.8467	-158.3635	KM1508	183.57436318191367	0.536066513588243	0.0299478602379863	5.797012435440549																	5.797012435440549	486.41580447316863
1557	2015-05-26T07:30:38	21.8467	-158.3635	KM1508	182.59794303925892	0.536066513588243	0.0299478602379863	5.7491361323470045																	5.7491361323470045	486.41580447316863
1558	2015-05-26T07:33:38	21.8468	-158.3635	KM1508	183.28161314412625	0.53668206647299	0.0300366705197983	5.7900736265600985																	5.7900736265600985	486.426936183138
1559	2015-05-26T07:36:38	21.8467	-158.3635	KM1508	183.35176564156228	0.5359131748745014	0.02992573694896025	5.778317962742956																	5.778317962742956	486.4380678931077
1560	2015-05-26T07:39:39	21.8467	-158.3634	KM1508	183.3956474256641	0.53575983616076	0.0299036136599342	5.765202404286437																	5.765202404286437	486.44840015514677
1561	2015-05-26T07:42:39	21.8466	-158.3634	KM1508	183.20820041724312	0.536066513588243	0.0299478602379863	5.7674390476282875																	5.7674390476282875	486.45953186511605
1562	2015-05-26T07:45:39	21.8465	-158.3633	KM1508	183.31151941095013	0.5351438047495211	0.0298149983902031	5.746772807710265																	5.746772807710265	486.47471971650606
1563	2015-05-26T07:48:39	21.8465	-158.3632	KM1508	182.95732633828368	0.5351438047495211	0.0298149983902031	5.729713186269361																	5.729713186269361	486.4850519930077
1564	2015-05-26T07:51:40	21.8465	-158.3631	KM1508	183.4359248261092	0.5351438047495211	0.0298149983902031	5.720444195015412																	5.720444195015412	486.49538426950926
1565	2015-05-26T07:54:40	21.8464	-158.3631	KM1508	183.154475107034	0.53575983616076	0.0299036136599342	5.736425618511605																	5.736425618511605	486.50651597947854
1566	2015-05-26T07:57:40	21.8464	-158.3631	KM1508	183.95472271707808	0.5348348414282651	0.0297706646738904	5.734649800922809																	5.734649800922809	486.50651597947854
1567	2015-05-26T08:00:40	21.8464	-158.3631	KM1508	184.57113510819204	0.532685525803045	0.0294629937320373	5.717422790238769																	5.717422790238769	486.50651597947854
1568	2015-05-26T08:03:41	21.8464	-158.363	KM1508	184.26006422399536	0.532991669095015	0.0295066834776772	5.713269683573072																	5.713269683573072	486.51684826320985
1569	2015-05-26T08:06:41	21.8464	-158.3629	KM1508	185.45580236656846	0.532685525803045	0.0294629937320373	5.748931925155108																	5.748931925155108	486.5271805469413
1570	2015-05-26T08:09:41	21.8464	-158.3629	KM1508	184.86180047139962	0.5345266139014211	0.029726436538073997	5.759531910051825																	5.759531910051825	486.5271805469413
1571	2015-05-26T08:12:41	21.8463	-158.3628	KM1508	184.29316116819302	0.533912359225985	0.0296382960027708	5.741045315894915																	5.741045315894915	486.54236840816804
1572	2015-05-26T08:15:42	21.8463	-158.3629	KM1508	185.8541170874129	0.5348348414282651	0.0297706646738904	5.7961334189652005																	5.7961334189652005	486.5527006991291
1573	2015-05-26T08:18:42	21.8464	-158.363	KM1508	185.61505746189133	0.533912359225985	0.0296382960027708	5.7834216995974055																	5.7834216995974055	486.5678885603559
1574	2015-05-26T08:21:42	21.8464	-158.3633	KM1508	185.7019580263046	0.533912359225985	0.0296382960027708	5.7978600730199625																	5.7978600730199625	486.59888541155
1575	2015-05-26T08:24:42	21.8465	-158.3635	KM1508	184.3554312824376	0.5336061498804621	0.0295943761037153	5.744181930072933																	5.744181930072933	486.6223575017071
1576	2015-05-26T08:27:43	21.8465	-158.3637	KM1508	184.6313161821511	0.5345266139014211	0.029726436538073997	5.746818790731528																	5.746818790731528	486.6430220547103
1577	2015-05-26T08:30:43	21.8466	-158.3637	KM1508	184.75922057952343	0.533298543205956	0.0295504775185794	5.73194731478016																	5.73194731478016	486.6541537646795
1578	2015-05-26T08:33:43	21.8465	-158.3637	KM1508	184.08041168602168	0.533298543205956	0.0295504775185794	5.702940096520942																	5.702940096520942	486.66528547464867
1579	2015-05-26T08:36:43	21.8464	-158.3635	KM1508	183.27209627834165	0.532380111589603	0.029419408033281	5.666010794404827																	5.666010794404827	486.6887575648083
1580	2015-05-26T08:39:44	21.8465	-158.3628	KM1508	184.8365760449016	0.53146549178046	0.0292891343273441	5.707581337902299																	5.707581337902299	486.7619351540983
1581	2015-05-26T08:42:44	21.8449	-158.3612	KM1508	185.7487944667972	0.532991669095015	0.0295066834776772	5.759720841572112																	5.759720841572112	487.004941445226
1582	2015-05-26T08:45:44	21.8385	-158.3618	KM1508	187.50404038656086	0.532991669095015	0.0295066834776772	5.805680764602809																	5.805680764602809	487.72006323629995
1583	2015-05-26T08:48:44	21.8304	-158.3609	KM1508	187.50962479568454	0.533912359225985	0.0296382960027708	5.8373386155256375																	5.8373386155256375	488.6265149924777
1584	2015-05-26T08:51:45	21.8206	-158.3598	KM1508	189.07172188405116	0.5345266139014211	0.029726436538073997	5.903259787226295																	5.903259787226295	489.7233288348281
1585	2015-05-26T08:57:45	21.8026	-158.3582	KM1508	190.63446368781254	0.539469946060035	0.0304408093538762	6.082401011848736																	6.082401011848736	491.7338481172727
1586	2015-05-26T09:00:45	21.7928	-158.3572	KM1508	190.12489457006282	0.539159907036209	0.0303956105702747	6.056124611137482																	6.056124611137482	492.8296410810633
1587	2015-05-26T09:03:46	21.7824	-158.3561	KM1508	190.5895692889074	0.537917539011329	0.0302153847457893	6.023654094982597																	6.023654094982597	493.99290905788285
1588	2015-05-26T09:06:46	21.7727	-158.3549	KM1508	189.49940284900825	0.536066513588243	0.0299478602379863	5.94114617234764																	5.94114617234764	495.07978696865035
1589	2015-05-26T09:09:46	21.7652	-158.3541	KM1508	188.16335387841247	0.53668206647299	0.0300366705197983	5.9073398541943005																	5.9073398541943005	495.91875149291434
1590	2015-05-26T09:12:46	21.7552	-158.3529	KM1508	187.8122445362978	0.5354535056216629	0.0298594379390516	5.867804959638352																	5.867804959638352	497.0388144645004
1591	2015-05-26T09:15:47	21.7453	-158.3518	KM1508	187.81619963379842	0.5354535056216629	0.0298594379390516	5.880753646263898																	5.880753646263898	498.14670680010215
1592	2015-05-26T09:18:47	21.7352	-158.3508	KM1508	189.95519030253857	0.5354535056216629	0.0298594379390516	5.951978262812369																	5.951978262812369	499.2757541920943
1593	2015-05-26T09:21:47	21.7255	-158.3499	KM1508	191.8831040407097	0.536066513588243	0.0299478602379863	6.034696396612071																	6.034696396612071	500.3595333115765
1594	2015-05-26T09:24:47	21.7178	-158.3491	KM1508	193.59123353155613	0.5354535056216629	0.0298594379390516	6.070111215314411																	6.070111215314411	501.220658232113
1595	2015-05-26T09:27:48	21.7078	-158.34799999999996	KM1508	192.99012348233188	0.532075424718394	0.0293759261336212	5.958200850591995																	5.958200850591995	502.33962706419294
1596	2015-05-26T09:30:48	21.6986	-158.347	KM1508	191.65329442094452	0.529032566722517	0.028944535311170305	5.81348191292342																	5.81348191292342	503.36895365276223
1597	2015-05-26T09:36:48	21.6795	-158.3445	KM1508	185.195873295909	0.52359935252433	0.0281838063655469	5.495621765353223																	5.495621765353223	505.51077786621664
1598	2015-05-26T09:39:49	21.6697	-158.3433	KM1508	186.7041858678744	0.5206143700828689	0.027771051486046004	5.4742851590148485																	5.4742851590148485	506.60872552526
1599	2015-05-26T09:42:49	21.6618	-158.3423	KM1508	186.9583969112417	0.520315267531119	0.0277299669642781	5.475523686615894																	5.475523686615894	507.49419478868
1600	2015-05-26T09:45:49	21.6513	-158.3411	KM1508	189.8987870707897	0.517939196273772	0.0274044452678989	5.498981097716733																	5.498981097716733	508.6695994370143
1601	2015-05-26T09:48:49	21.6415	-158.34	KM1508	188.137282837356	0.516758708789273	0.0272435724749176	5.4056476218370415																	5.4056476218370415	509.7664279788861
1602	2015-05-26T09:51:50	21.6312	-158.3388	KM1508	190.43772485144945	0.5135268339625271	0.0268060792689618	5.394299272200563																	5.394299272200563	510.91969801447664
1603	2015-05-26T09:54:50	21.623	-158.338	KM1508	187.4364175248143	0.5111880951746349	0.0264923338043115	5.251744878650476																	5.251744878650476	511.83624452767685
1604	2015-05-26T10:00:50	21.6032	-158.3364	KM1508	186.64969771710082	0.5185313423115719	0.027485338855535002	5.380335707343879																	5.380335707343879	514.0465342745916
1605	2015-05-26T10:03:50	21.5953	-158.3361	KM1508	187.09412898958698	0.518234916324261	0.0274448438423939	5.39777067290359																	5.39777067290359	514.9264873534204
1606	2015-05-26T10:06:51	21.5892	-158.3358	KM1508	187.7021179306242	0.5206143700828689	0.027771051486046004	5.4706349903293825																	5.4706349903293825	515.6062312741446
1607	2015-05-26T10:39:53	21.4979	-158.321	KM1508	211.08137355019818	0.529641553480833	0.0290305010513562	6.415372168789749																	6.415372168789749	525.8843593085403
1608	2015-05-26T10:42:54	21.4926	-158.3197	KM1508	211.3640926894744	0.5284264771074061	0.0288589785372824	6.418685811629361																	6.418685811629361	526.4895097109751
1609	2015-05-26T10:45:54	21.4863	-158.3181	KM1508	209.24832611777103	0.526612774944392	0.0286041190226881	6.2941112433896045																	6.2941112433896045	527.2101231216766
1610	2015-05-26T11:00:55	21.4569	-158.3088	KM1508	189.5983271872747	0.518828475920903	0.0275259305375387	5.479820089180381																	5.479820089180381	530.621700053828
1611	2015-05-26T11:03:55	21.4522	-158.3073	KM1508	187.4841287365559	0.518234916324261	0.0274448438423939	5.396808522240645																	5.396808522240645	531.1674830271559
1612	2015-05-26T11:06:56	21.4461	-158.3054	KM1508	185.7794004637349	0.514405588514119	0.0269246749171054	5.265138120535679																	5.265138120535679	531.8744761152404
1613	2015-05-26T11:09:56	21.4401	-158.3036	KM1508	181.3184672973805	0.513233374867637	0.0267666403612495	5.10869911037486																	5.10869911037486	532.5679288005745
1614	2015-05-26T11:12:56	21.4345	-158.30200000000005	KM1508	179.40597432073605	0.511773988979341	0.0265706450009178	5.0267362591187785																	5.0267362591187785	533.2129731283424
1615	2015-05-26T11:15:56	21.4284	-158.3001	KM1508	180.05857007016758	0.509150624296168	0.0262207605386868	4.979165647009348																	4.979165647009348	533.9199728667886
1616	2015-05-26T11:18:57	21.4239	-158.2987	KM1508	180.92968870026687	0.508572325569607	0.0261438858546457	4.972445604343436																	4.972445604343436	534.4414842380528
1617	2015-05-26T11:21:57	21.4186	-158.2969	KM1508	186.54776950137776	0.508861130218628	0.0261822773729448	5.116057268208932																	5.116057268208932	535.0602493820455
1618	2015-05-26T11:24:57	21.4127	-158.2951	KM1508	182.84184513794497	0.509150624296168	0.0262207605386868	5.031605811549278																	5.031605811549278	535.7429966479863
1619	2015-05-26T11:27:57	21.406999999999996	-158.2934	KM1508	186.74039996888413	0.509440809448016	0.0262593355706505	5.161989221799153																	5.161989221799153	536.4015095274026
1620	2015-05-26T11:30:58	21.4014	-158.2921	KM1508	185.98811689291168	0.509440809448016	0.0262593355706505	5.138512287226723																	5.138512287226723	537.0392789661967
1621	2015-05-26T11:33:58	21.3952	-158.2922	KM1508	188.1845727912145	0.509150624296168	0.0262207605386868	5.180970738602121																	5.180970738602121	537.7295228017836
1622	2015-05-26T11:36:58	21.3893	-158.2923	KM1508	186.205435477926	0.507704348807969	0.0260290282095034	5.101678809193669																	5.101678809193669	538.38637547057
1623	2015-05-26T11:39:58	21.3835	-158.2926	KM1508	191.04911308130656	0.504537860271308	0.0256122105436891	5.144650740300898																	5.144650740300898	539.0327630370601
1624	2015-05-26T11:42:59	21.3775	-158.2928	KM1508	190.0757565587493	0.504825498572735	0.0256498261332476	5.112234268409115																	5.112234268409115	539.7009872998282
1625	2015-05-26T11:45:59	21.3726	-158.2931	KM1508	193.9323491334472	0.504537860271308	0.0256122105436891	5.195635582049678																	5.195635582049678	540.2473268673526
1626	2015-05-26T11:48:59	21.3664	-158.2935	KM1508	196.28980128944542	0.5051124330910539	0.0256874803126799	5.287910936000574																	5.287910936000574	540.9387374037449
1627	2015-05-26T11:51:59	21.3602	-158.2936	KM1508	198.7924132772591	0.506553432307594	0.0258769572247376	5.3632716946729415																	5.3632716946729415	541.6289812765601
1628	2015-05-26T11:55:00	21.3557	-158.2901	KM1508	199.344749685891	0.504825498572735	0.0256498261332476	5.3307381221448775																	5.3307381221448775	542.2475198173307
1629	2015-05-26T11:58:00	21.3529	-158.2869	KM1508	200.03391880443002	0.504250906978878	0.0255746845354458	5.330780402577042																	5.330780402577042	542.7027270232289
1630	2015-05-26T12:01:00	21.3494	-158.2822	KM1508	199.9154261073826	0.503108738694255	0.0254253766082571	5.309020175744707																	5.309020175744707	543.3266177187007
1631	2015-05-26T12:07:01	21.3413	-158.27200000000005	KM1508	204.64362532781536	0.503394140861543	0.0254626418677714	5.470040528771809																	5.470040528771809	544.7163705060818
1632	2015-05-26T12:10:01	21.3381	-158.268	KM1508	208.0558983257032	0.503679048899518	0.0254999004100628	5.566124322322412																	5.566124322322412	545.2630867027673
1633	2015-05-26T12:13:01	21.3342	-158.263	KM1508	209.5826001899261	0.502821034354673	0.0253879573837492	5.59808105908662																	5.59808105908662	545.9392913984349
1634	2015-05-26T12:16:01	21.3302	-158.2579	KM1508	210.49955185273254	0.501677052361246	0.0252391695027345	5.591870429784862																	5.591870429784862	546.6306059206341
1635	2015-05-26T12:19:02	21.3262	-158.2529	KM1508	208.167793279496	0.49982788911282106	0.02499982675451315	5.489388029825674																	5.489388029825674	547.3140319980366
1636	2015-05-26T12:22:02	21.3233	-158.2492	KM1508	209.75042960952885	0.49940244093111796	0.0249450056812274	5.51104164755879																	5.51104164755879	547.8154482539354
1637	2015-05-26T12:25:02	21.3194	-158.2442	KM1508	209.92559904080932	0.498273036896581	0.0247997092729776	5.479978926999658																	5.479978926999658	548.4916930422186
1638	2015-05-26T12:28:02	21.3155	-158.2391	KM1508	212.5743662390113	0.499686479004919	0.0249815468221014	5.589524809794262																	5.589524809794262	549.1759318171594
1639	2015-05-26T12:31:02	21.3117	-158.2342	KM1508	215.65109030307357	0.501962025810541	0.025276233543872997	5.756325752199039																	5.756325752199039	549.8371027920872
1640	2015-05-26T12:40:03	21.3005	-158.2195	KM1508	220.7558410530721	0.506553432307594	0.0258769572247376	6.013612615855522																	6.013612615855522	551.8065065842051
1641	2015-05-26T12:43:03	21.2974	-158.2156	KM1508	219.2505242124134	0.504825498572735	0.0256498261332476	5.9468758626712726																	5.9468758626712726	552.3381923740027
1642	2015-05-26T12:46:03	21.2934	-158.2105	KM1508	220.30568683072516	0.505686772108128	0.025763000120172002	5.985520075336497																	5.985520075336497	553.0296082845969
1643	2015-05-26T12:49:04	21.2894	-158.2054	KM1508	223.182165757627	0.505686772108128	0.025763000120172002	6.0881895187184485																	6.0881895187184485	553.7210352062455
1644	2015-05-26T12:52:04	21.2853	-158.2001	KM1508	224.8149468474802	0.506553432307594	0.0258769572247376	6.169503930501329																	6.169503930501329	554.4355286776338
1645	2015-05-26T12:58:04	21.2783	-158.1911	KM1508	215.27039780539917	0.5051124330910539	0.0256874803126799	5.883057686245128																	5.883057686245128	555.651534081841
1646	2015-05-26T13:04:05	21.2711	-158.1822	KM1508	202.95383736428792	0.502821034354673	0.0253879573837492	5.464794774917667																	5.464794774917667	556.8741069808744
1647	2015-05-26T13:07:05	21.2669	-158.1769	KM1508	204.61642980397698	0.505399260245648	0.0257251952003239	5.5811283286335875																	5.5811283286335875	557.5958141632591
1648	2015-05-26T13:10:05	21.2627	-158.1716	KM1508	199.6416968506353	0.503679048899518	0.0254999004100628	5.413680638692846																	5.413680638692846	558.3175332957078
1649	2015-05-26T13:16:06	21.2561	-158.1628	KM1508	198.6968892489283	0.501392285635021	0.025202173271817	5.250593187261732																	5.250593187261732	559.4893740332035
1650	2015-05-26T13:19:06	21.252	-158.1574	KM1508	197.48363334498444	0.499969299220723	0.0250181066869249	5.183179220559426																	5.183179220559426	560.2119764563573
1651	2015-05-26T13:22:06	21.2484	-158.1519	KM1508	197.9432113818512	0.499969299220723	0.0250181066869249	5.1945215281699415																	5.1945215281699415	560.9092539059487
1652	2015-05-26T13:25:07	21.248	-158.1471	KM1508	198.63251009241063	0.5001109200972489	0.025036425674955752	5.188455149271249																	5.188455149271249	561.4092390169726
1653	2015-05-26T13:28:07	21.2475	-158.1408	KM1508	199.28212002857086	0.498836392477817	0.0248721842598007	5.1611198096984925																	5.1611198096984925	562.0652294830693
1654	2015-05-26T13:31:07	21.247	-158.1341	KM1508	200.20240019109767	0.49629919830203795	0.0245469681998556	5.1253146053992715																	5.1253146053992715	562.7625815410279
1655	2015-05-26T13:34:07	21.2468	-158.1291	KM1508	200.86754526207105	0.49433348864915705	0.024296978468042997	5.085900146443064																	5.085900146443064	563.2818120412081
1656	2015-05-26T13:37:08	21.2466	-158.1226	KM1508	197.2402486818132	0.49181614013231395	0.0239791063692992	4.917162372431249																	4.917162372431249	563.9565592212682
1657	2015-05-26T13:40:08	21.2465	-158.1162	KM1508	195.43633734294048	0.488768794123178	0.0235976548373148	4.797842314219402																	4.797842314219402	564.6206579126817
1658	2015-05-26T13:43:08	21.2465	-158.1112	KM1508	193.6037357791277	0.48794092674972495	0.0234945826306489	4.7236169591372095																	4.7236169591372095	565.1394122990553
1659	2015-05-26T13:46:08	21.2466	-158.1047	KM1508	195.8036098687003	0.48601744566665595	0.0232563530429997	4.733679393587716																	4.733679393587716	565.8138846394526
1660	2015-05-26T13:49:09	21.2467	-158.0983	KM1508	193.5769417485794	0.48601744566665595	0.0232563530429997	4.679605492632447																	4.679605492632447	566.477982880334
1661	2015-05-26T13:52:09	21.2469	-158.0933	KM1508	192.89908285134968	0.48519137740938	0.0231546216803473	4.640000400950138																	4.640000400950138	566.997213732222
1662	2015-05-26T13:55:09	21.2472	-158.0867	KM1508	191.85398649743698	0.4832784914712	0.0229198132448437	4.575976487951153																	4.575976487951153	567.6827808161369
1663	2015-05-26T13:58:09	21.2472	-158.0803	KM1508	190.45286699689632	0.48191550761450797	0.0227534316833107	4.511971315864495																	4.511971315864495	568.346783276494
1664	2015-05-26T14:01:09	21.247	-158.0755	KM1508	190.90995459622658	0.48137175957592504	0.0226871962726999	4.5121789688138865																	4.5121789688138865	568.8452828596028
1665	2015-05-26T14:04:10	21.2466	-158.069	KM1508	189.28835823120784	0.48137175957592504	0.0226871962726999	4.477617310812228																	4.477617310812228	569.5211305638677
1666	2015-05-26T14:07:10	21.2465	-158.0624	KM1508	188.29514484525848	0.48191550761450797	0.0227534316833107	4.477751019577954																	4.477751019577954	570.2059765967349
1667	2015-05-26T14:10:10	21.2464	-158.0574	KM1508	189.1778590304376	0.482736006952997	0.0228533789138928	4.530138806932153																	4.530138806932153	570.7248505804374
1668	2015-05-26T14:13:10	21.2464	-158.0506	KM1508	190.04106672598755	0.482736006952997	0.0228533789138928	4.549352976129754																	4.549352976129754	571.43035702466
1669	2015-05-26T14:16:11	21.2466	-158.0437	KM1508	191.5928552140241	0.48464393882709295	0.023087203918613998	4.651690279258613																	4.651690279258613	572.1465841828943
1670	2015-05-26T14:19:11	21.2468	-158.0375	KM1508	196.39144256950885	0.4896007148836479	0.0237013207283397	4.897280933319026																	4.897280933319026	572.7902239087074
1671	2015-05-26T14:22:11	21.2471	-158.0309	KM1508	198.3122958937996	0.49181614013231395	0.0239791063692992	5.00633030125311																	5.00633030125311	573.4757914567554
1672	2015-05-26T14:25:11	21.2472	-158.0257	KM1508	198.3247197235749	0.492373442681188	0.0240492533632824	5.015997840461004																	5.015997840461004	574.0154084685846
1673	2015-05-26T14:28:12	21.2473	-158.0188	KM1508	200.47083662602608	0.490428543968478	0.023804951967232004	5.027760636324596																	5.027760636324596	574.7313724206351
1674	2015-05-26T14:31:12	21.2475	-158.012	KM1508	198.0150634055143	0.48932400472731896	0.0236667803808115	4.9219960337123725																	4.9219960337123725	575.4372252716656
1675	2015-05-26T14:34:12	21.2474	-158.0049	KM1508	193.26678437426293	0.4884921801002271	0.0235632154830721	4.776690924362011																	4.776690924362011	576.1739358563527
1676	2015-05-26T14:37:12	21.2473	-157.9995	KM1508	194.93759471606842	0.48738929696502	0.0234261676843209	4.805608189301987																	4.805608189301987	576.7342979397572
1677	2015-05-26T14:40:13	21.2469	-157.9921	KM1508	193.5320623127439	0.48683905259917604	0.0233580333458773	4.746157985502629																	4.746157985502629	577.503341417182
1678	2015-05-26T14:43:13	21.2466	-157.9851	KM1508	194.6212546179429	0.48683905259917604	0.0233580333458773	4.772205375983374																	4.772205375983374	578.2303637189686
1679	2015-05-26T14:46:13	21.2464	-157.9783	KM1508	195.7949940966495	0.487665404688454	0.0234603568886874	4.819562577561271																	4.819562577561271	578.9362208767411
1680	2015-05-26T14:49:13	21.2462	-157.9716	KM1508	196.28797228939462	0.48738929696502	0.0234261676843209	4.8245079905576125																	4.8245079905576125	579.6317091287375
1681	2015-05-26T14:52:14	21.246	-157.9661	KM1508	197.63204397701767	0.4854660772156071	0.0231884513129009	4.817991240646376																	4.817991240646376	580.2027746457828
1682	2015-05-26T14:55:14	21.246	-157.959	KM1508	197.27959864165496	0.48409677768451603	0.023020037195539	4.760146519530644																	4.760146519530644	580.9394083737914
1683	2015-05-26T14:58:14	21.2459	-157.9515	KM1508	199.19264668218338	0.4832784914712	0.0229198132448437	4.7816169666299695																	4.7816169666299695	581.7176224765617
1684	2015-05-26T15:01:14	21.2458	-157.9461	KM1508	200.23182362124686	0.48137175957592504	0.0226871962726999	4.761972990850419																	4.761972990850419	582.2779902616915
1685	2015-05-26T15:04:15	21.2457	-157.939	KM1508	200.3790480250183	0.48191550761450797	0.0227534316833107	4.77261106128233																	4.77261106128233	583.0147093433554
1686	2015-05-26T15:07:15	21.2457	-157.9319	KM1508	201.40827440567767	0.480828348431776	0.0226211690698467	4.782720376684095																	4.782720376684095	583.7513445709483
1687	2015-05-26T15:10:15	21.2456	-157.9252	KM1508	202.408079237792	0.480828348431776	0.0226211690698467	4.786396009101784																	4.786396009101784	584.4465685826381
1688	2015-05-26T15:13:15	21.2456	-157.9188	KM1508	202.83180504530918	0.4797440428788611	0.0224898071888185	4.758332635744624																	4.758332635744624	585.1105782524531
1689	2015-05-26T15:16:15	21.2458	-157.9125	KM1508	199.37387264573718	0.47786034937681704	0.0222626285140588	4.637060700667417																	4.637060700667417	585.7645913747359
1690	2015-05-26T15:19:16	21.2458	-157.9088	KM1508	201.26361845188686	0.4781278498586389	0.0222948594919646	4.6686481874894605																	4.6686481874894605	586.1484714441167
1691	2015-05-26T15:22:16	21.2464	-157.9044	KM1508	201.29217794647386	0.47759111698843204	0.0222303061483892	4.664976513156604																	4.664976513156604	586.6098366403961
1692	2015-05-26T15:25:16	21.2469	-157.9005	KM1508	205.0092088166474	0.47759111698843204	0.0222303061483892	4.734903984319192																	4.734903984319192	587.0182747633032
1693	2015-05-26T15:28:16	21.247	-157.899	KM1508	205.1384312323777	0.4773213161034621	0.0221979748972361	4.734907715338705																	4.734907715338705	587.1742982142698
1694	2015-05-26T15:31:17	21.2468	-157.8983	KM1508	203.68802129165118	0.476248522572904	0.0220694180280628	4.681360702948583																	4.681360702948583	587.2502594613326
1695	2015-05-26T15:34:17	21.2467	-157.8976	KM1508	204.5234161033913	0.4765157625072221	0.0221014423909019	4.708531133447443																	4.708531133447443	587.3237331089398
1696	2015-05-26T15:37:17	21.2465	-157.8973	KM1508	204.1626718889555	0.475444718419019	0.0219735357027034	4.6678369802212165																	4.6678369802212165	587.362001118566
1697	2015-05-26T15:40:17	21.2464	-157.8973	KM1508	205.0531008413396	0.47571239104797	0.0220054372932696	4.6818927648117405																	4.6818927648117405	587.3731328285352
1698	2015-05-26T15:43:18	21.2462	-157.8972	KM1508	203.3294588956012	0.47571239104797	0.0220054372932696	4.647109274137086																	4.647109274137086	587.39769504759
1699	2015-05-26T15:46:18	21.246	-157.8971	KM1508	203.70836321256203	0.4749112840255901	0.0219099602610162	4.627203320123414																	4.627203320123414	587.4222572725929
1700	2015-05-26T15:49:18	21.2458	-157.8969	KM1508	203.6171565867357	0.4749112840255901	0.0219099602610162	4.630806019369022																	4.630806019369022	587.452691351435
1701	2015-05-26T15:52:18	21.2456	-157.8967	KM1508	203.68378900304538	0.474645519228509	0.0218782860484655	4.6469698062710165																	4.6469698062710165	587.4831254494757
1702	2015-05-26T15:55:19	21.2454	-157.8965	KM1508	204.67108087718103	0.475177683250928	0.0219417100855957	4.663221114127001																	4.663221114127001	587.5135595667186
1703	2015-05-26T15:58:19	21.2453	-157.8963	KM1508	203.92699550509263	0.475177683250928	0.0219417100855957	4.648509710697548																	4.648509710697548	587.5371072092411
1704	2015-05-26T16:01:19	21.2453	-157.8961	KM1508	204.315379240144	0.475177683250928	0.0219417100855957	4.662278278143677																	4.662278278143677	587.5578575536648
1705	2015-05-26T16:04:19	21.2453	-157.8959	KM1508	203.90683188255628	0.475444718419019	0.0219735357027034	4.655413313988169																	4.655413313988169	587.5786078980854
1706	2015-05-26T16:07:20	21.2453	-157.8957	KM1508	203.79451485656008	0.47571239104797	0.0220054372932696	4.663529128581104																	4.663529128581104	587.599358242509
1707	2015-05-26T16:10:20	21.2454	-157.8954	KM1508	204.4144863791148	0.475444718419019	0.0219735357027034	4.674234955864844																	4.674234955864844	587.6324144385284
1708	2015-05-26T16:13:20	21.2455	-157.8951	KM1508	204.37120781782951	0.47571239104797	0.0220054372932696	4.6845938128138425																	4.6845938128138425	587.6654706146579
1709	2015-05-26T16:16:20	21.2455	-157.8948	KM1508	206.8031205195866	0.47759111698843204	0.0222303061483892	4.788395240095482																	4.788395240095482	587.6965960890524
1710	2015-05-26T16:19:21	21.2453	-157.8943	KM1508	208.1591461440049	0.478395988912109	0.0223271674109979	4.845032186836949																	4.845032186836949	587.7530474944895
1711	2015-05-26T16:22:21	21.2452	-157.8937	KM1508	208.973947101155	0.478664768061613	0.0223595524548311	4.880373572677267																	4.880373572677267	587.8162860012657
1712	2015-05-26T16:25:21	21.2451	-157.8934	KM1508	210.98965469899068	0.480014150533771	0.0225225302985856	4.978784002698196																	4.978784002698196	587.8493422370559
1713	2015-05-26T16:28:21	21.2449	-157.893	KM1508	212.9968897814568	0.480828348431776	0.0226211690698467	5.050801644236325																	5.050801644236325	587.8964376089538
1714	2015-05-26T16:31:22	21.2448	-157.8927	KM1508	214.3278793748204	0.48218835553876505	0.0227866680225987	5.119098762265296																	5.119098762265296	587.9294939044066
1715	2015-05-26T16:34:22	21.246	-157.8913	KM1508	213.99791634587413	0.482736006952997	0.0228533789138928	5.135356288234854																	5.135356288234854	588.1268311524908
1716	2015-05-26T16:40:22	21.2536	-157.8883	KM1508	224.8630423759539	0.49181614013231395	0.0239791063692992	5.714939017909415																	5.714939017909415	589.0282781615118
1717	2015-05-26T16:43:23	21.2579	-157.8876	KM1508	234.65411083600384	0.502534015181359	0.0253506272729142	6.3619523240990805																	6.3619523240990805	589.5124192475894
