# Supplementary material for: Understanding opposing predictions of Prochlorococcus in a changing climate
Source: Nat Commun. 2023 Mar 15;14:1445. doi: 10.1038/s41467-023-36928-9 (PMC10017810; doi:10.1038/s41467-023-36928-9)
Supplement: Supplementary file 4 — Supplementary Code [file 41467_2023_36928_MOESM4_ESM.zip › Supplemental Code/Cruises/KM1510.csv]

	time	lat	lon	cruise	prochloro_abundance	prochloro_diameter	prochloro_carbon_content	prochloro_biomass	synecho_abundance	synecho_diameter	synecho_carbon_content	synecho_biomass	croco_abundance	croco_diameter	croco_carbon_content	croco_biomass	picoeuk_abundance	picoeuk_diameter	picoeuk_carbon_content	picoeuk_biomass	unknown_abundance	unknown_diameter	unknown_carbon_content	unknown_biomass	total_biomass	distance
0	2015-06-18T21:44:45	21.3411	-158.2699	KM1510	164.76584230000003	0.546361733	0.031454297	5.502890119																	5.502890119	0.0
1	2015-06-18T21:47:45	21.3428	-158.2726	KM1510	166.7364521	0.5514377020000001	0.032213865	5.69316538																	5.69316538	0.337906686
2	2015-06-18T21:50:46	21.3433	-158.2735	KM1510	164.0332976	0.546044874	0.031407316	5.471726835																	5.471726835	0.446559647
3	2015-06-18T21:53:46	21.3435	-158.2734	KM1510	167.6879584	0.55335777	0.03250405	5.785554374																	5.785554374	0.471118973
4	2015-06-18T21:56:46	21.3433	-158.2732	KM1510	162.27034469999998	0.5450988170000001	0.031267044	5.385601715																	5.385601715	0.501543673
5	2015-06-18T21:59:46	21.3433	-158.2731	KM1510	161.5088174	0.543526422	0.031034941	5.312998104																	5.312998104	0.51191193
6	2015-06-18T22:02:47	21.3433	-158.2732	KM1510	163.65910580000002	0.550481679	0.032069779	5.574482121																	5.574482121	0.522280188
7	2015-06-18T22:05:47	21.3432	-158.2731	KM1510	154.04127519999997	0.550799638	0.032117696	5.256268402																	5.256268402	0.537492545
8	2015-06-18T22:08:47	21.3432	-158.2731	KM1510	145.3452145	0.55367838	0.032552637	5.028808837																	5.028808837	0.537492545
9	2015-06-18T22:11:47	21.3432	-158.2731	KM1510	140.9994829	0.548574855	0.031783961	4.787511848																	4.787511848	0.537492545
10	2015-06-18T22:14:48	21.3433	-158.2731	KM1510	142.5724508	0.552078816	0.032310494	4.908866985																	4.908866985	0.548624255
11	2015-06-18T22:17:48	21.3433	-158.2731	KM1510	139.3821065	0.550161999	0.03202186	4.76173836																	4.76173836	0.548624255
12	2015-06-18T22:20:48	21.3433	-158.2731	KM1510	136.54421619999997	0.546993623	0.031548226	4.60341391																	4.60341391	0.548624255
13	2015-06-18T22:23:48	21.3433	-158.2731	KM1510	137.4991719	0.54952492	0.031926362	4.697621025																	4.697621025	0.548624255
14	2015-06-18T22:26:49	21.3433	-158.2731	KM1510	138.04448969999999	0.55367838	0.032552637	4.777100623																	4.777100623	0.548624255
15	2015-06-18T22:29:49	21.3432	-158.2731	KM1510	132.8836393	0.54415409	0.031127497999999997	4.405668333																	4.405668333	0.559755965
16	2015-06-18T22:32:49	21.3432	-158.2731	KM1510	134.13880120000002	0.549207518	0.031878784	4.551456985																	4.551456985	0.559755965
17	2015-06-18T22:35:49	21.3432	-158.2731	KM1510	137.5800826	0.555932058	0.032895519	4.824776088999999																	4.824776088999999	0.559755965
18	2015-06-18T22:38:50	21.3432	-158.2731	KM1510	137.0097868	0.555932058	0.032895519	4.804700705																	4.804700705	0.559755965
19	2015-06-18T22:41:50	21.3432	-158.2731	KM1510	132.52933149999998	0.5514377020000001	0.032213865	4.524669916000001																	4.524669916000001	0.559755965
20	2015-06-18T22:44:50	21.3433	-158.2731	KM1510	129.0971334	0.543213709	0.030988827000000004	4.264032492																	4.264032492	0.570887675
21	2015-06-18T22:47:50	21.3433	-158.2731	KM1510	129.9022786	0.546044874	0.031407316	4.343769708																	4.343769708	0.570887675
22	2015-06-18T22:50:51	21.3432	-158.2731	KM1510	130.12674009999998	0.548257099	0.031736588999999996	4.3867711289999995																	4.3867711289999995	0.582019385
23	2015-06-18T22:53:51	21.3432	-158.2731	KM1510	130.7658301	0.549843079	0.031974054	4.461532333																	4.461532333	0.582019385
24	2015-06-18T22:56:51	21.3432	-158.2731	KM1510	134.8254554	0.5543218089999999	0.032650156	4.691947173																	4.691947173	0.582019385
25	2015-06-18T22:59:51	21.3432	-158.2731	KM1510	138.47605349999998	0.560129185	0.033540007000000004	4.93575434																	4.93575434	0.582019385
26	2015-06-18T23:02:52	21.3432	-158.2731	KM1510	134.6159181	0.559478195	0.033439683	4.784536209																	4.784536209	0.582019385
27	2015-06-18T23:05:52	21.3432	-158.2731	KM1510	133.2770644	0.560129185	0.033540007000000004	4.759937652																	4.759937652	0.582019385
28	2015-06-18T23:08:52	21.3432	-158.2731	KM1510	134.75290259999997	0.560129185	0.033540007000000004	4.794982802																	4.794982802	0.582019385
29	2015-06-18T23:11:52	21.3433	-158.2731	KM1510	133.5560953	0.558184891	0.033240453999999996	4.712590662																	4.712590662	0.593151095
30	2015-06-18T23:14:52	21.3434	-158.2732	KM1510	133.485833	0.557861669	0.033190904	4.704669431																	4.704669431	0.608363447
31	2015-06-18T23:17:53	21.3434	-158.2732	KM1510	133.8812525	0.557861669	0.033190904	4.721336347																	4.721336347	0.608363447
32	2015-06-18T23:20:53	21.3434	-158.2732	KM1510	131.8093973	0.5568959529999999	0.033042947999999996	4.635248827																	4.635248827	0.608363447
33	2015-06-18T23:23:53	21.3435	-158.2732	KM1510	132.58737050000002	0.555285654	0.032797022	4.641908621000001																	4.641908621000001	0.619495157
34	2015-06-18T23:26:53	21.3435	-158.2732	KM1510	131.53306909999998	0.55560847	0.032846212	4.5859926369999995																	4.5859926369999995	0.619495157
35	2015-06-18T23:29:54	21.3435	-158.2732	KM1510	130.5279389	0.552239666	0.032334737999999995	4.514356877																	4.514356877	0.619495157
36	2015-06-18T23:32:54	21.3433	-158.2736	KM1510	131.7930212	0.5543218089999999	0.032650156	4.581637043																	4.581637043	0.666566059
37	2015-06-18T23:35:54	21.3432	-158.2736	KM1510	132.2147986	0.55560847	0.032846212	4.614933269																	4.614933269	0.677697769
38	2015-06-18T23:38:54	21.3433	-158.2736	KM1510	132.0709843	0.55335777	0.03250405	4.5496676339999995																	4.5496676339999995	0.688829479
39	2015-06-18T23:41:55	21.3432	-158.2736	KM1510	131.73397690000002	0.553999755	0.03260134	4.563541296																	4.563541296	0.699961189
40	2015-06-18T23:44:55	21.3431	-158.2736	KM1510	132.167585	0.552078816	0.032310494	4.550103163																	4.550103163	0.7110928990000001
41	2015-06-18T23:47:55	21.3431	-158.2736	KM1510	132.70023390000003	0.555932058	0.032895519	4.640126522																	4.640126522	0.7110928990000001
42	2015-06-18T23:50:56	21.3431	-158.2736	KM1510	135.04490159999997	0.554963606	0.03274795	4.722727265																	4.722727265	0.7110928990000001
43	2015-06-18T23:53:56	21.3431	-158.2736	KM1510	136.7679929	0.556415774	0.03296938	4.819690748																	4.819690748	0.7110928990000001
44	2015-06-18T23:56:56	21.343000000000004	-158.2736	KM1510	134.57312480000002	0.556255969	0.032944897	4.710557177																	4.710557177	0.7222246090000001
45	2015-06-19T00:00:02	21.343000000000004	-158.2735	KM1510	132.1656589	0.556575579	0.032993864	4.644030996000001																	4.644030996000001	0.732592888
46	2015-06-19T00:03:02	21.343000000000004	-158.2735	KM1510	130.8960996	0.555285654	0.032797022	4.584906945																	4.584906945	0.732592888
47	2015-06-19T00:06:02	21.3431	-158.2735	KM1510	130.27190159999998	0.560129185	0.033540007000000004	4.636650631																	4.636650631	0.743724598
48	2015-06-19T00:09:02	21.3431	-158.2735	KM1510	129.725371	0.559478195	0.033439683	4.593260737																	4.593260737	0.743724598
49	2015-06-19T00:12:02	21.3431	-158.2735	KM1510	126.107926	0.548257099	0.031736588999999996	4.277027652																	4.277027652	0.743724598
50	2015-06-19T00:15:03	21.3431	-158.2735	KM1510	126.08777079999999	0.552078816	0.032310494	4.338363748																	4.338363748	0.743724598
51	2015-06-19T00:18:03	21.3432	-158.2735	KM1510	125.1883072	0.549843079	0.031974054	4.2833242039999995																	4.2833242039999995	0.7548563079999999
52	2015-06-19T00:21:03	21.3432	-158.2735	KM1510	123.8136236	0.5488908720000001	0.031831319	4.208429956																	4.208429956	0.7548563079999999
53	2015-06-19T00:24:03	21.3433	-158.2736	KM1510	132.9476023	0.550799638	0.032117696	4.572219023																	4.572219023	0.770068665
54	2015-06-19T00:27:04	21.3433	-158.2736	KM1510	125.7591479	0.551757877	0.032262122000000004	4.330065449																	4.330065449	0.770068665
55	2015-06-19T00:30:04	21.3434	-158.2736	KM1510	123.68242849999999	0.55111829	0.032165723	4.247316978																	4.247316978	0.781200375
56	2015-06-19T00:33:04	21.3433	-158.2736	KM1510	125.4147639	0.55271884	0.032407222	4.341427133																	4.341427133	0.792332085
57	2015-06-19T00:36:05	21.3433	-158.2736	KM1510	127.4223442	0.556575579	0.032993864	4.4748931160000005																	4.4748931160000005	0.792332085
58	2015-06-19T00:39:05	21.3433	-158.2736	KM1510	123.484388	0.556575579	0.032993864	4.328872677																	4.328872677	0.792332085
59	2015-06-19T00:42:05	21.3433	-158.2736	KM1510	122.07521489999999	0.552400515	0.032358981	4.208860696																	4.208860696	0.792332085
60	2015-06-19T00:45:05	21.3434	-158.2736	KM1510	121.50912959999998	0.552078816	0.032310494	4.182790675																	4.182790675	0.803463795
61	2015-06-19T00:48:06	21.3433	-158.2736	KM1510	121.2003967	0.549843079	0.031974054	4.153489081																	4.153489081	0.814595505
62	2015-06-19T00:51:06	21.3433	-158.2736	KM1510	120.4256808	0.550161999	0.03202186	4.105420048																	4.105420048	0.814595505
63	2015-06-19T00:54:06	21.3433	-158.2736	KM1510	120.87006219999999	0.547623855	0.031642183	4.10012659																	4.10012659	0.814595505
64	2015-06-19T00:57:06	21.3433	-158.2736	KM1510	126.50516370000001	0.549843079	0.031974054	4.327444767																	4.327444767	0.814595505
65	2015-06-19T01:00:07	21.3433	-158.2736	KM1510	119.79654209999998	0.549843079	0.031974054	4.077495914																	4.077495914	0.814595505
66	2015-06-19T01:03:07	21.3432	-158.2735	KM1510	128.5816992	0.546361733	0.031454297	4.32878824																	4.32878824	0.829807862
67	2015-06-19T01:06:07	21.3432	-158.2735	KM1510	120.3797352	0.548257099	0.031736588999999996	4.069704373																	4.069704373	0.829807862
68	2015-06-19T01:09:07	21.3451	-158.2758	KM1510	121.16468370000001	0.5450988170000001	0.031267044	4.064804306																	4.064804306	1.148556273
69	2015-06-19T01:12:08	21.3531	-158.27700000000002	KM1510	123.1458655	0.548574855	0.031783961	4.181894726																	4.181894726	2.047741835
70	2015-06-19T01:15:08	21.3608	-158.2788	KM1510	125.5458271	0.55271884	0.032407222	4.354374867																	4.354374867	2.924962218
71	2015-06-19T01:18:08	21.371	-158.2816	KM1510	126.46405049999998	0.55367838	0.032552637	4.412008845																	4.412008845	4.096911843
72	2015-06-19T01:21:09	21.3812	-158.2844	KM1510	126.93131969999999	0.551757877	0.032262122000000004	4.374516613																	4.374516613	5.268856461
73	2015-06-19T01:24:09	21.3891	-158.2866	KM1510	128.78638429999998	0.557861669	0.033190904	4.555318646																	4.555318646	6.177346393
74	2015-06-19T01:27:09	21.3993	-158.29	KM1510	133.3159777	0.557538996	0.033141468	4.739379113																	4.739379113	7.366209649
75	2015-06-19T01:30:09	21.4092	-158.2936	KM1510	137.09894119999998	0.5604540020000001	0.033590317	4.940259441																	4.940259441	8.52969391
76	2015-06-19T01:33:10	21.4167	-158.2962	KM1510	134.8142671	0.555932058	0.032895519	4.754969085																	4.754969085	9.406975552
77	2015-06-19T01:36:10	21.4265	-158.2995	KM1510	136.4007136	0.556255969	0.032944897	4.838128651																	4.838128651	10.55022638
78	2015-06-19T01:39:10	21.4359	-158.3021	KM1510	140.6507792	0.5647065720000001	0.034251905	5.160087231																	5.160087231	11.63073362
79	2015-06-19T01:42:10	21.4462	-158.3051	KM1510	142.619196	0.572320163	0.035456027	5.360508498																	5.360508498	12.81868789
80	2015-06-19T01:45:10	21.4538	-158.3077	KM1510	139.00492769999997	0.56733715	0.034665047000000004	5.131660822																	5.131660822	13.70654902
81	2015-06-19T01:48:11	21.4638	-158.3112	KM1510	136.25540869999998	0.5663472420000001	0.034509187000000004	4.994188713																	4.994188713	14.87728819
82	2015-06-19T01:51:11	21.4714	-158.3135	KM1510	136.0785886	0.564380323	0.034200818	4.952946129																	4.952946129	15.75621032
83	2015-06-19T01:54:11	21.4816	-158.3166	KM1510	135.6548611	0.5660188429999999	0.034457481	4.936466547																	4.936466547	16.93618124
84	2015-06-19T01:57:11	21.4917	-158.3198	KM1510	137.36423280000002	0.563726368	0.034098621	4.968843012																	4.968843012	18.10832524
85	2015-06-19T02:00:12	21.4994	-158.3221	KM1510	136.7899967	0.565689998	0.034405902	4.996067257																	4.996067257	18.99795511
86	2015-06-19T02:03:12	21.5094	-158.3252	KM1510	138.81278559999998	0.5689970089999999	0.034927354	5.120904763																	5.120904763	20.1565017
87	2015-06-19T02:06:12	21.5168	-158.3275	KM1510	141.905393	0.578032058	0.036376127	5.421452624																	5.421452624	21.01399463
88	2015-06-19T02:12:13	21.5364	-158.3327	KM1510	167.15005369999997	0.5910497020000001	0.038527589	6.986649681																	6.986649681	23.26127525
89	2015-06-19T02:18:13	21.5523	-158.3333	KM1510	188.9769977	0.62826232	0.045100885	9.03388186																	9.03388186	25.03230705
90	2015-06-19T02:21:13	21.5617	-158.3342	KM1510	184.5023084	0.623027087	0.044137603	8.703787736																	8.703787736	26.08282822
91	2015-06-19T02:24:14	21.569000000000003	-158.3349	KM1510	183.27948930000002	0.621173794	0.043799544	8.632895641000001																	8.632895641000001	26.8986679
92	2015-06-19T02:27:14	21.5778	-158.3355	KM1510	184.36393130000002	0.609115586	0.041639616000000004	8.210472017999999																	8.210472017999999	27.8802255
93	2015-06-19T02:30:14	21.5873	-158.3347	KM1510	181.4445474	0.596296487	0.039416052	7.672784076																	7.672784076	28.94097527
94	2015-06-19T02:33:14	21.5967	-158.3324	KM1510	186.7151486	0.602662871	0.040511011	8.095261341																	8.095261341	30.01409537
95	2015-06-19T02:36:15	21.6035	-158.3304	KM1510	183.1600231	0.603372014	0.040634194	7.92316904																	7.92316904	30.79884486
96	2015-06-19T02:39:15	21.6128	-158.3272	KM1510	177.3098114	0.595242355	0.039236648	7.435968192000001																	7.435968192000001	31.88577709
97	2015-06-19T02:42:15	21.6218	-158.3242	KM1510	173.07583200000002	0.589319732	0.038237277	7.107663218																	7.107663218	32.93463288
98	2015-06-19T02:45:15	21.6287	-158.3218	KM1510	167.03243480000003	0.585529369	0.03760592	6.751108085																	6.751108085	33.74187522
99	2015-06-19T02:48:16	21.6374	-158.3189	KM1510	163.5816455	0.581083016	0.036873657000000004	6.503837012000001																	6.503837012000001	34.75575947
100	2015-06-19T02:51:16	21.6468	-158.3158	KM1510	166.8652885	0.597346623	0.039595506	7.0344411639999995																	7.0344411639999995	35.85019881
101	2015-06-19T02:54:16	21.6562	-158.313	KM1510	166.8296511	0.603727855	0.040696006	7.172563615																	7.172563615	36.93594136
102	2015-06-19T02:57:16	21.6634	-158.3108	KM1510	165.37083130000002	0.601952146	0.040387823999999996	7.048587041																	7.048587041	37.76911577
103	2015-06-19T03:00:17	21.6729	-158.3079	KM1510	162.293587	0.597346623	0.039595506	6.8259984970000005																	6.8259984970000005	38.86835991
104	2015-06-19T03:03:17	21.6826	-158.3052	KM1510	159.9974965	0.5913974120000001	0.038586042	6.51877922																	6.51877922	39.98367342
105	2015-06-19T03:09:56	21.6984	-158.3009	KM1510	158.94380139999998	0.5913974120000001	0.038586042	6.451630312000001																	6.451630312000001	41.79784945
106	2015-06-19T03:12:56	21.708000000000002	-158.2982	KM1510	158.1512014	0.5945411660000001	0.039117477000000005	6.489425816000001																	6.489425816000001	42.90237698
107	2015-06-19T03:15:57	21.7153	-158.2963	KM1510	157.7203783	0.5898386	0.038324089	6.375713025																	6.375713025	43.73841185
108	2015-06-19T03:18:57	21.7248	-158.2935	KM1510	154.9805588	0.594891342	0.039176991	6.385480541000001																	6.385480541000001	44.83485018
109	2015-06-19T03:21:57	21.7325	-158.2914	KM1510	152.5999059	0.5865612379999999	0.037777242	6.069858276000001																	6.069858276000001	45.71907226
110	2015-06-19T03:30:58	21.7601	-158.2842	KM1510	146.99954350000002	0.621173794	0.043799544	6.741352889																	6.741352889	48.88032895
111	2015-06-19T03:39:59	21.7901	-158.2783	KM1510	139.2206205	0.635066963	0.046372032	6.528825995																	6.528825995	52.27508009
112	2015-06-19T03:42:59	21.7979	-158.2769	KM1510	136.634008	0.641202052	0.047536528	6.526091422																	6.526091422	53.15532902
113	2015-06-19T03:45:59	21.808000000000003	-158.2753	KM1510	129.1022239	0.643905711	0.048055513	6.242988792																	6.242988792	54.29172804
114	2015-06-19T03:48:59	21.8177	-158.2735	KM1510	145.6702984	0.6458463010000001	0.048430002	7.076736591																	7.076736591	55.38741099
115	2015-06-19T03:52:00	21.8274	-158.2717	KM1510	128.5406175	0.650935501	0.049420814	6.410800429																	6.410800429	56.4830918
116	2015-06-19T03:55:00	21.8378	-158.2698	KM1510	128.9913852	0.64780058	0.04880889099999999	6.4198240339999995																	6.4198240339999995	57.65731949
117	2015-06-19T03:58:00	21.8456	-158.2685	KM1510	127.5802506	0.6308916960000001	0.045589555	5.949331764																	5.949331764	58.53592158
118	2015-06-19T04:01:00	21.8557	-158.2664	KM1510	128.8004797	0.617493623	0.043133332999999996	5.683105189																	5.683105189	59.68096883
119	2015-06-19T04:04:01	21.8655	-158.2643	KM1510	127.74732250000001	0.616026535	0.042869502999999996	5.599705628																	5.599705628	60.79324102
120	2015-06-19T04:07:01	21.8754	-158.2621	KM1510	130.36748559999998	0.617128377	0.043067414000000005	5.728548254																	5.728548254	61.91847128
121	2015-06-19T04:10:01	21.8832	-158.2604	KM1510	135.5367671	0.630514724	0.045519255	6.25607376																	6.25607376	62.80432508
122	2015-06-19T04:13:01	21.8931	-158.2583	KM1510	135.7703108	0.639275829	0.047169055	6.461019246																	6.461019246	63.92750917
123	2015-06-19T04:16:02	21.9034	-158.256	KM1510	133.6863118	0.632028018	0.045801463	6.199307792000001																	6.199307792000001	65.09842626
124	2015-06-19T04:19:02	21.9131	-158.2538	KM1510	137.4771589	0.63164834	0.045730658	6.342896933																	6.342896933	66.20184870000001
125	2015-06-19T04:22:02	21.9209	-158.2521	KM1510	135.10374199999998	0.6427467379999999	0.047832564	6.512949482000001																	6.512949482000001	67.0876933
126	2015-06-19T04:25:02	21.9311	-158.2498	KM1510	136.972305	0.652906907	0.049807881	6.845400445																	6.845400445	68.24770290000001
127	2015-06-19T04:28:02	21.9412	-158.2476	KM1510	134.9312289	0.647409907	0.048732952999999996	6.589102164																	6.589102164	69.39472579999999
128	2015-06-19T04:31:03	21.9491	-158.246	KM1510	132.70871110000002	0.64351986	0.047981160999999994	6.386691647999999																	6.386691647999999	70.2895135
129	2015-06-19T04:34:03	21.9589	-158.2438	KM1510	136.74027959999998	0.638125039	0.046950285	6.494130069																	6.494130069	71.40381657
130	2015-06-19T04:37:03	21.9693	-158.2416	KM1510	134.9326072	0.639659859	0.047242253	6.434914124																	6.434914124	72.58358304
131	2015-06-19T04:40:03	21.9772	-158.2396	KM1510	133.4016786	0.632784296	0.045943207	6.199087435																	6.199087435	73.48689902
132	2015-06-19T04:43:04	21.9867	-158.2373	KM1510	129.01450060000002	0.640430672	0.047389174000000006	6.181996504																	6.181996504	74.57073441
133	2015-06-19T04:46:04	21.996	-158.235	KM1510	127.8109682	0.650935501	0.049420814	6.3737291560000005																	6.3737291560000005	75.63285477
134	2015-06-19T04:49:04	22.0054	-158.2327	KM1510	127.59015259999998	0.64780058	0.04880889099999999	6.293572781																	6.293572781	76.70582464
135	2015-06-19T04:52:04	22.0148	-158.2303	KM1510	127.74384109999998	0.649759113	0.049190439	6.336839316																	6.336839316	77.78112128
136	2015-06-19T04:55:05	22.0249	-158.2276	KM1510	123.03625420000002	0.662067049	0.051630814000000004	6.426812598																	6.426812598	78.93943568
137	2015-06-19T04:58:05	22.0323	-158.2259	KM1510	126.47242479999998	0.679666129	0.055246155	7.089417997999999																	7.089417997999999	79.78165414
138	2015-06-19T05:01:05	22.0426	-158.2233	KM1510	127.7403942	0.680912823	0.055508315999999995	7.156849276																	7.156849276	80.95918859
139	2015-06-19T05:04:05	22.0523	-158.221	KM1510	130.1302244	0.6918704929999999	0.057842185	7.548132967000001																	7.548132967000001	82.06473390000001
140	2015-06-19T05:07:06	22.0599	-158.2191	KM1510	136.4865484	0.6855192370000001	0.056482335999999994	7.726102677999999																	7.726102677999999	82.93315676
141	2015-06-19T05:10:06	22.0699	-158.2167	KM1510	134.287565	0.680496282	0.055420722	7.477131336																	7.477131336	84.07353055
142	2015-06-19T05:13:06	22.0795	-158.2147	KM1510	132.1813418	0.686363272	0.056661775	7.501235347000001																	7.501235347000001	85.16190814
143	2015-06-19T05:16:06	22.0872	-158.2131	KM1510	129.87043970000002	0.671816306	0.053615228	6.963342619																	6.963342619	86.03479438
144	2015-06-19T05:19:07	22.0968	-158.2112	KM1510	126.00366509999998	0.651724147	0.049575294000000006	6.266556999																	6.266556999	87.12125939
145	2015-06-19T05:22:07	22.1069	-158.2096	KM1510	127.8159392	0.6367876929999999	0.046696768	6.002097495																	6.002097495	88.25760792
146	2015-06-19T05:25:07	22.1146	-158.2093	KM1510	128.0848837	0.633924721	0.046157045	5.945062736000001																	5.945062736000001	89.11530779
147	2015-06-19T05:28:07	22.1222	-158.2046	KM1510	128.7886567	0.636597423	0.04666069900000001	6.032481882999999																	6.032481882999999	90.09032315
148	2015-06-19T05:31:08	22.1322	-158.2022	KM1510	125.61545670000001	0.627513841	0.044962293	5.71922903																	5.71922903	91.23067322
149	2015-06-19T05:34:08	22.1398	-158.2006	KM1510	133.8072325	0.634686261	0.046300256	6.200733905																	6.200733905	92.09261931
150	2015-06-19T05:37:08	22.1494	-158.1987	KM1510	125.93383850000001	0.634686261	0.046300256	5.852983152																	5.852983152	93.17907114
151	2015-06-19T05:40:08	22.1593	-158.1966	KM1510	126.57412240000002	0.6377417679999999	0.046877629000000004	5.95164063																	5.95164063	94.30217666
152	2015-06-19T05:43:08	22.1689	-158.1945	KM1510	125.5623563	0.645457724	0.048354715	6.072066894																	6.072066894	95.39252946
153	2015-06-19T05:46:09	22.1784	-158.1923	KM1510	126.65759779999999	0.639275829	0.047169055	5.98720478																	5.98720478	96.47408597
154	2015-06-19T05:49:09	22.186	-158.1906	KM1510	125.1061452	0.636597423	0.04666069900000001	5.8457419779999995																	5.8457419779999995	97.33805327
155	2015-06-19T05:52:09	22.1964	-158.1881	KM1510	123.56066440000001	0.636597423	0.04666069900000001	5.785674847																	5.785674847	98.52408145
156	2015-06-19T05:55:10	22.2059	-158.1859	KM1510	125.06505609999999	0.640044806	0.047315626	5.945064967																	5.945064967	99.60562865
157	2015-06-19T05:58:10	22.2135	-158.1841	KM1510	127.380195	0.6335436729999999	0.046085595	5.909101003																	5.909101003	100.47173769999999
158	2015-06-19T06:01:10	22.2229	-158.1816	KM1510	126.9890758	0.639275829	0.047169055	5.992324565																	5.992324565	101.5493673
159	2015-06-19T06:04:10	22.2322	-158.1791	KM1510	128.05480649999998	0.6293862139999999	0.045309335	5.839875977																	5.839875977	102.6161872
160	2015-06-19T06:07:11	22.2418	-158.1765	KM1510	130.2174264	0.6163934870000001	0.042935369	5.649346577																	5.649346577	103.7178996
161	2015-06-19T06:10:11	22.2494	-158.1744	KM1510	134.2888825	0.612010686	0.042152170999999995	5.7245546460000005																	5.7245546460000005	104.5911392
162	2015-06-19T06:13:11	22.2585	-158.1721	KM1510	136.71769540000003	0.6127406679999999	0.042281777	5.851987433																	5.851987433	105.6314705
163	2015-06-19T06:16:11	22.2676	-158.1698	KM1510	135.3395724	0.608036162	0.041449478	5.669537718																	5.669537718	106.67179840000001
164	2015-06-19T06:19:11	22.2768	-158.1674	KM1510	135.39499709999998	0.617859741	0.043199409	5.902412883999999																	5.902412883999999	107.7253346
165	2015-06-19T06:22:12	22.2862	-158.1649	KM1510	135.61990790000002	0.624142447	0.044341838	6.0682708860000005																	6.0682708860000005	108.80293640000001
166	2015-06-19T06:25:12	22.2954	-158.1626	KM1510	135.31629709999999	0.62340029	0.044205695999999996	6.047385307000001																	6.047385307000001	109.8540959
167	2015-06-19T06:28:12	22.303	-158.1608	KM1510	135.8721656	0.618594602	0.043332034000000005	5.956489453																	5.956489453	110.72017949999999
168	2015-06-19T06:31:12	22.3125	-158.1582	KM1510	136.1328426	0.6127406679999999	0.042281777	5.83227523																	5.83227523	111.8110644
169	2015-06-19T06:34:13	22.3216	-158.1558	KM1510	129.26263429999997	0.609115586	0.041639616000000004	5.461447957000001																	5.461447957000001	112.8537642
170	2015-06-19T06:37:13	22.3308	-158.1534	KM1510	126.769263	0.6058801779999999	0.041071367000000004	5.261874487																	5.261874487	113.907278
171	2015-06-19T06:43:13	22.3475	-158.149	KM1510	132.10547179999998	0.596296487	0.039416052	5.297341126																	5.297341126	115.8206797
172	2015-06-19T06:46:14	22.3572	-158.1465	KM1510	125.0557059	0.592442075	0.03876214	4.951502768																	4.951502768	116.9307075
173	2015-06-19T06:49:14	22.3669	-158.1439	KM1510	122.57207749999999	0.588286858	0.038064585	4.763852203																	4.763852203	118.0431631
174	2015-06-19T06:52:14	22.374000000000002	-158.142	KM1510	124.7950428	0.584157728	0.037379078999999996	4.786346705																	4.786346705	118.85735530000001
175	2015-06-19T06:55:15	22.3835	-158.1394	KM1510	123.3356462	0.581763116	0.03698491	4.671686287																	4.671686287	119.9482068
176	2015-06-19T06:58:15	22.3927	-158.1369	KM1510	135.0896415	0.580406152	0.036762934	5.088703612																	5.088703612	121.00415559999999
177	2015-06-19T07:01:15	22.4023	-158.1342	KM1510	123.2272699	0.580406152	0.036762934	4.639913098																	4.639913098	122.10833829999999
178	2015-06-19T07:04:15	22.4098	-158.1322	KM1510	120.9376173	0.580744181	0.036818229	4.565569606																	4.565569606	122.96821399999999
179	2015-06-19T07:07:16	22.4189	-158.1297	KM1510	120.19672659999998	0.57769378	0.036321168	4.483598093																	4.483598093	124.0133583
180	2015-06-19T07:10:16	22.4288	-158.1272	KM1510	119.2265669	0.574995295	0.035885227	4.396381224																	4.396381224	125.1450245
181	2015-06-19T07:13:16	22.4384	-158.1249	KM1510	119.60286799999999	0.572988374	0.035562974	4.379203127																	4.379203127	126.2395588
182	2015-06-19T07:16:16	22.4461	-158.1231	KM1510	120.4537318	0.572320163	0.035456027	4.394354498																	4.394354498	127.11647909999999
183	2015-06-19T07:19:17	22.4562	-158.1207	KM1510	121.20283159999998	0.571654359	0.035349609	4.406112748																	4.406112748	128.2675751
184	2015-06-19T07:22:17	22.4661	-158.1182	KM1510	127.6268473	0.573659779	0.035670432	4.6613590910000005																	4.6613590910000005	129.3992255
185	2015-06-19T07:25:17	22.4739	-158.1161	KM1510	126.8186806	0.573659779	0.035670432	4.64693394																	4.64693394	130.29396709999997
186	2015-06-19T07:28:17	22.4839	-158.1136	KM1510	125.69733259999998	0.573659779	0.035670432	4.594222201																	4.594222201	131.4364534
187	2015-06-19T07:31:18	22.4934	-158.111	KM1510	124.8756996	0.572988374	0.035562974	4.565695675																	4.565695675	132.5272529
188	2015-06-19T07:34:18	22.5009	-158.1091	KM1510	125.42466920000001	0.574660712	0.035831385	4.602308066																	4.602308066	133.3846942
189	2015-06-19T07:37:18	22.5109	-158.1064	KM1510	125.873471	0.577354013	0.036266191	4.679894453999999																	4.679894453999999	134.53197269999998
190	2015-06-19T07:40:18	22.5208	-158.1037	KM1510	127.0096957	0.579731669	0.036652643	4.75548851																	4.75548851	135.6684487
191	2015-06-19T07:43:19	22.5281	-158.1017	KM1510	131.110871	0.580068929	0.03670777	4.9390796219999995																	4.9390796219999995	136.506682
192	2015-06-19T07:46:19	22.5378	-158.099	KM1510	134.5572555	0.578709472	0.036486338	5.028325488																	5.028325488	137.621574
193	2015-06-19T07:49:19	22.5475	-158.0963	KM1510	128.71876890000001	0.578370361	0.036431167	4.789901802																	4.789901802	138.7364611
194	2015-06-19T07:52:19	22.5545	-158.0943	KM1510	129.4827974	0.578709472	0.036486338	4.843785223																	4.843785223	139.5423515
195	2015-06-19T07:55:20	22.5636	-158.0917	KM1510	129.5942327	0.574326927	0.03577767	4.769267094																	4.769267094	140.590005
196	2015-06-19T07:58:20	22.5729	-158.0889	KM1510	131.5732296	0.569665381	0.035033165	4.737378597																	4.737378597	141.66451919999997
197	2015-06-19T08:01:20	22.5821	-158.086	KM1510	129.956983	0.56733715	0.034665047000000004	4.631628577																	4.631628577	142.7311341
198	2015-06-19T08:04:21	22.5896	-158.0837	KM1510	132.3375778	0.5660188429999999	0.034457481	4.693304638																	4.693304638	143.5988342
199	2015-06-19T08:07:21	22.5987	-158.0808	KM1510	127.9796709	0.561761042	0.033792763999999996	4.453863023																	4.453863023	144.6547554
200	2015-06-19T08:10:21	22.6078	-158.0783	KM1510	126.85799750000001	0.5568959529999999	0.033042947999999996	4.321756866																	4.321756866	145.69981330000002
201	2015-06-19T08:13:21	22.6171	-158.0769	KM1510	126.8647369	0.555285654	0.032797022	4.292262496																	4.292262496	146.7450105
202	2015-06-19T08:16:21	22.6265	-158.0753	KM1510	126.52999890000001	0.557861669	0.033190904	4.337917385																	4.337917385	147.8042279
203	2015-06-19T08:19:22	22.6342	-158.07399999999998	KM1510	124.96090339999999	0.5620889960000001	0.033843619	4.3723964230000005																	4.3723964230000005	148.6717144
204	2015-06-19T08:22:22	22.644000000000002	-158.0725	KM1510	126.38321140000001	0.5660188429999999	0.034457481	4.497897866000001																	4.497897866000001	149.77345359999998
205	2015-06-19T08:25:22	22.6536	-158.0711	KM1510	126.9414237	0.568000408	0.03476958	4.551862433999999																	4.551862433999999	150.8517329
206	2015-06-19T08:28:22	22.6631	-158.0696	KM1510	131.81557450000003	0.5660188429999999	0.034457481	4.673805037																	4.673805037	151.9204123
207	2015-06-19T08:31:22	22.6733	-158.0683	KM1510	132.5645606	0.559803453	0.033489787	4.571677391000001																	4.571677391000001	153.0636719
208	2015-06-19T08:34:23	22.6827	-158.067	KM1510	133.8307748	0.534526614	0.029726437	4.167015485																	4.167015485	154.1185374
209	2015-06-19T08:37:23	22.6907	-158.0659	KM1510	132.5931792	0.535143805	0.029814998	4.118968865																	4.118968865	155.01621169999999
210	2015-06-19T08:40:23	22.7007	-158.0637	KM1510	128.1966201	0.531771306	0.02933254	3.933413348																	3.933413348	156.15207969999997
211	2015-06-19T08:43:23	22.7112	-158.0614	KM1510	128.75216070000002	0.528729161	0.028901706	3.91078034																	3.91078034	157.34453369999997
212	2015-06-19T08:46:23	22.7187	-158.0598	KM1510	130.21577340000002	0.528426477	0.028858979	3.917696195																	3.917696195	158.1954237
213	2015-06-19T08:49:24	22.7292	-158.0576	KM1510	130.329774	0.527820686	0.028773702	3.93586526																	3.93586526	159.38588069999997
214	2015-06-19T08:52:24	22.7394	-158.0553	KM1510	130.84349640000002	0.528729161	0.028901706	3.945898428																	3.945898428	160.5456101
215	2015-06-19T08:55:24	22.7468	-158.0537	KM1510	129.1855469	0.525706284	0.028477316000000003	3.847364665																	3.847364665	161.385574
216	2015-06-19T08:58:24	22.7481	-158.0517	KM1510	130.4557946	0.524502237	0.028309196000000002	3.8635034480000003																	3.8635034480000003	161.6367648
217	2015-06-19T09:01:25	22.7481	-158.0517	KM1510	130.68499369999998	0.525706284	0.028477316000000003	3.885819063																	3.885819063	161.6367648
218	2015-06-19T09:04:25	22.748	-158.0517	KM1510	133.05577350000002	0.524200625	0.028267302999999997	3.9358769319999998																	3.9358769319999998	161.6478966
219	2015-06-19T09:07:25	22.7481	-158.0516	KM1510	130.5629822	0.524200625	0.028267302999999997	3.8655280160000003																	3.8655280160000003	161.6630393
220	2015-06-19T09:10:25	22.7481	-158.0516	KM1510	131.1051797	0.5221037270000001	0.027976549	3.846645118																	3.846645118	161.6630393
221	2015-06-19T09:13:26	22.748	-158.0516	KM1510	132.0756426	0.522403006	0.028017882999999997	3.880497502																	3.880497502	161.674171
222	2015-06-19T09:16:26	22.7477	-158.0516	KM1510	133.1136194	0.52300094	0.028100707000000003	3.92373643																	3.92373643	161.70756609999998
223	2015-06-19T09:19:26	22.7473	-158.0515	KM1510	139.2172368	0.524200625	0.028267302999999997	4.121503741000001																	4.121503741000001	161.7532611
224	2015-06-19T09:22:26	22.7467	-158.0509	KM1510	133.1745751	0.524502237	0.028309196000000002	3.958760686																	3.958760686	161.8441177
225	2015-06-19T09:25:27	22.7468	-158.048	KM1510	132.1269132	0.52329979	0.028142207000000002	3.896179492																	3.896179492	162.14203740000002
226	2015-06-19T09:28:27	22.7468	-158.04399999999998	KM1510	135.5489319	0.52180516	0.027935313	3.97607498																	3.97607498	162.5526739
227	2015-06-19T09:31:27	22.7485	-158.0364	KM1510	134.7581476	0.52329979	0.028142207000000002	3.9677375839999995																	3.9677375839999995	163.3555006
228	2015-06-19T09:34:27	22.7495	-158.0287	KM1510	133.4085135	0.5221037270000001	0.027976549	3.897330186																	3.897330186	164.1537629
229	2015-06-19T09:37:28	22.7498	-158.02200000000002	KM1510	134.8397851	0.52180516	0.027935313	3.947252419																	3.947252419	164.8423751
230	2015-06-19T09:40:28	22.7499	-158.0205	KM1510	135.56467659999998	0.52329979	0.028142207000000002	4.004403588																	4.004403588	164.9967622
231	2015-06-19T09:43:28	22.7498	-158.0204	KM1510	135.04465390000001	0.52329979	0.028142207000000002	3.972779757																	3.972779757	165.01190480000002
232	2015-06-19T09:46:28	22.7498	-158.0204	KM1510	136.51315300000002	0.521507305	0.027894176	3.9841945869999997																	3.9841945869999997	165.01190480000002
233	2015-06-19T09:49:29	22.7498	-158.0204	KM1510	137.75358640000002	0.521210159	0.027853137000000004	4.032911937																	4.032911937	165.01190480000002
234	2015-06-19T09:52:29	22.7498	-158.0204	KM1510	135.5747608	0.520016877	0.02768898	3.9382688619999997																	3.9382688619999997	165.01190480000002
235	2015-06-19T09:55:29	22.7498	-158.0204	KM1510	136.2607494	0.520016877	0.02768898	3.9559866410000004																	3.9559866410000004	165.01190480000002
236	2015-06-19T09:58:29	22.7499	-158.0204	KM1510	136.40960990000002	0.5203152679999999	0.027729967	3.953255085																	3.953255085	165.0230365
237	2015-06-19T10:01:30	22.7499	-158.0205	KM1510	135.0347586	0.519125963	0.027566605	3.900253157																	3.900253157	165.03330219999998
238	2015-06-19T10:04:30	22.7501	-158.0205	KM1510	138.1752763	0.518828476	0.027525931	3.986659703																	3.986659703	165.0555656
239	2015-06-19T10:11:05	22.75	-158.0205	KM1510	136.8113245	0.5170541989999999	0.02728372	3.9108516310000003																	3.9108516310000003	165.06669730000002
240	2015-06-19T10:14:05	22.75	-158.0205	KM1510	141.0733591	0.514405589	0.026924675	3.980007369																	3.980007369	165.06669730000002
241	2015-06-19T10:17:06	22.75	-158.0205	KM1510	121.6710104	0.508572326	0.026143886	3.352170749																	3.352170749	165.06669730000002
242	2015-06-19T10:20:06	22.75	-158.0205	KM1510	122.6381179	0.509150624	0.026220761000000002	3.3875658539999995																	3.3875658539999995	165.06669730000002
243	2015-06-19T10:23:06	22.7501	-158.0206	KM1510	132.42621499999998	0.512648552	0.026688043999999998	3.765129825																	3.765129825	165.08184
244	2015-06-19T22:45:46	22.7471	-157.9995	KM1510	123.0139988	0.562741603	0.033945255	4.413273097																	4.413273097	167.27351130000002
245	2015-06-19T22:48:46	22.7472	-157.9996	KM1510	123.65019270000002	0.564380323	0.034200818	4.471054796000001																	4.471054796000001	167.2886541
246	2015-06-19T22:51:46	22.7474	-157.9992	KM1510	123.17030120000001	0.568664016	0.034874637	4.529872907																	4.529872907	167.3353646
247	2015-06-19T22:54:46	22.7481	-157.9983	KM1510	124.45030619999999	0.568331816	0.034822046	4.593299698																	4.593299698	167.4562291
248	2015-06-19T22:57:46	22.7488	-157.9975	KM1510	122.90926429999999	0.570989391	0.03524376	4.55135949																	4.55135949	167.56943930000003
249	2015-06-19T23:00:47	22.7493	-157.9969	KM1510	122.3893175	0.569330796	0.034980196	4.529455911																	4.529455911	167.6524559
250	2015-06-19T23:03:47	22.7499	-157.9963	KM1510	121.5744834	0.568331816	0.034822046	4.470983553																	4.470983553	167.74331180000001
251	2015-06-19T23:06:47	22.7504	-157.9958	KM1510	121.2183946	0.567668696	0.034717248	4.451724089																	4.451724089	167.81902480000002
252	2015-06-19T23:09:47	22.7511	-157.995	KM1510	121.67200530000001	0.57049284	0.035164719	4.500381332																	4.500381332	167.9322341
253	2015-06-19T23:12:48	22.7516	-157.9944	KM1510	120.7961398	0.56733715	0.034665047000000004	4.428410267																	4.428410267	168.01524990000001
254	2015-06-19T23:15:48	22.7524	-157.9935	KM1510	120.6661121	0.566676425	0.034561017	4.403961543																	4.403961543	168.1435715
255	2015-06-19T23:18:48	22.7531	-157.9928	KM1510	119.82750060000001	0.566676425	0.034561017	4.388915098																	4.388915098	168.24956880000002
256	2015-06-19T23:21:48	22.7536	-157.9923	KM1510	118.6954522	0.5689970089999999	0.034927354	4.375673003																	4.375673003	168.3252811
257	2015-06-19T23:24:49	22.7543	-157.9915	KM1510	119.5753256	0.568331816	0.034822046	4.393942031																	4.393942031	168.43848899999998
258	2015-06-19T23:27:49	22.7544	-157.9913	KM1510	122.2068881	0.5689970089999999	0.034927354	4.498752191																	4.498752191	168.46184330000003
259	2015-06-19T23:30:49	22.7544	-157.9913	KM1510	120.4135933	0.569330796	0.034980196	4.457250802																	4.457250802	168.46184330000003
260	2015-06-19T23:33:49	22.7544	-157.9913	KM1510	120.00965819999999	0.570989391	0.03524376	4.460673315																	4.460673315	168.46184330000003
261	2015-06-19T23:36:50	22.7545	-157.9913	KM1510	119.442753	0.570989391	0.03524376	4.455606786000001																	4.455606786000001	168.472975
262	2015-06-19T23:39:50	22.7545	-157.9914	KM1510	120.94684109999999	0.57265387	0.035509436	4.525449475																	4.525449475	168.4832403
263	2015-06-19T23:42:50	22.7545	-157.9914	KM1510	120.1069308	0.573323676	0.035616639	4.512638342																	4.512638342	168.4832403
264	2015-06-19T23:45:50	22.7546	-157.9915	KM1510	120.4631784	0.574326927	0.03577767	4.543114728																	4.543114728	168.49838269999998
265	2015-06-19T23:48:50	22.7546	-157.9915	KM1510	118.5773169	0.571321479	0.035296621	4.430343613																	4.430343613	168.49838269999998
266	2015-06-19T23:51:51	22.7546	-157.9915	KM1510	119.84040619999999	0.572988374	0.035562974	4.498635478																	4.498635478	168.49838269999998
267	2015-06-19T23:54:51	22.7546	-157.9915	KM1510	118.4364084	0.573323676	0.035616639	4.459422034																	4.459422034	168.49838269999998
268	2015-06-19T23:57:51	22.7547	-157.9916	KM1510	118.69400490000001	0.572320163	0.035456027	4.443359189																	4.443359189	168.51352509999998
269	2015-06-20T00:00:01	22.7547	-157.9916	KM1510	123.924971	0.573993936	0.035724083999999996	4.6589484510000005																	4.6589484510000005	168.51352509999998
270	2015-06-20T00:03:02	22.7547	-157.9916	KM1510	119.7689365	0.572988374	0.035562974	4.511705797																	4.511705797	168.51352509999998
271	2015-06-20T00:06:02	22.7548	-157.9917	KM1510	118.89037990000001	0.572320163	0.035456027	4.459845051																	4.459845051	168.5286675
272	2015-06-20T00:09:02	22.7548	-157.9917	KM1510	120.44890819999999	0.570989391	0.03524376	4.501596456000001																	4.501596456000001	168.5286675
273	2015-06-20T00:12:02	22.7548	-157.9918	KM1510	118.01931850000001	0.573993936	0.035724083999999996	4.442797805																	4.442797805	168.53893280000003
274	2015-06-20T00:15:03	22.7548	-157.9918	KM1510	117.4087664	0.570989391	0.03524376	4.403347921																	4.403347921	168.53893280000003
275	2015-06-20T00:18:03	22.7548	-157.9918	KM1510	119.74781229999999	0.573993936	0.035724083999999996	4.516471225																	4.516471225	168.53893280000003
276	2015-06-20T00:21:03	22.7548	-157.9917	KM1510	121.04848840000001	0.575330676	0.035939199	4.593185647																	4.593185647	168.54919809999998
277	2015-06-20T00:24:03	22.7547	-157.9917	KM1510	117.74431990000001	0.577015055	0.036211346	4.490138635																	4.490138635	168.5603298
278	2015-06-20T00:27:03	22.7548	-157.9917	KM1510	120.1135696	0.578879432	0.036513989	4.6280306389999994																	4.6280306389999994	168.5714616
279	2015-06-20T00:30:04	22.7548	-157.9917	KM1510	119.1893611	0.580068929	0.03670777	4.621457929																	4.621457929	168.5714616
280	2015-06-20T00:33:04	22.7548	-157.9917	KM1510	119.8737951	0.5838168570000001	0.037322705	4.698883348																	4.698883348	168.5714616
281	2015-06-20T00:36:04	22.7547	-157.9917	KM1510	120.80998670000001	0.5872518320000001	0.037892077999999996	4.77767054																	4.77767054	168.5825933
282	2015-06-20T00:39:04	22.7547	-157.9916	KM1510	124.4709885	0.585873929	0.037662953	4.910471568999999																	4.910471568999999	168.5928586
283	2015-06-20T00:42:04	22.7546	-157.9915	KM1510	121.8852182	0.588286858	0.038064585	4.864287153																	4.864287153	168.608001
284	2015-06-20T00:45:05	22.7546	-157.9915	KM1510	122.4204697	0.590356764	0.038411099	4.91407253																	4.91407253	168.608001
285	2015-06-20T00:48:05	22.7545	-157.9914	KM1510	122.885706	0.590011532	0.038353063	4.940369877																	4.940369877	168.6231434
286	2015-06-20T00:51:05	22.7544	-157.9913	KM1510	123.8804841	0.594891342	0.039176991	5.068643145																	5.068643145	168.6382858
287	2015-06-20T00:54:05	22.7544	-157.9913	KM1510	124.21640559999999	0.5987546460000001	0.039836738999999996	5.1327344969999995																	5.1327344969999995	168.6382858
288	2015-06-20T00:57:06	22.7544	-157.9912	KM1510	127.37173190000001	0.600171722	0.040080234	5.319583345																	5.319583345	168.6485511
289	2015-06-20T01:00:06	22.7544	-157.9913	KM1510	125.61017849999999	0.601237428	0.040264348	5.2801863760000005																	5.2801863760000005	168.6588164
290	2015-06-20T01:03:06	22.7544	-157.9913	KM1510	125.4745643	0.601952146	0.040387823999999996	5.276221163																	5.276221163	168.6588164
291	2015-06-20T01:06:06	22.7544	-157.9912	KM1510	126.44012990000002	0.604800288	0.040882754	5.367656353																	5.367656353	168.66908180000001
292	2015-06-20T01:09:06	22.7544	-157.9912	KM1510	125.66131499999999	0.602662871	0.040511011	5.296298271																	5.296298271	168.66908180000001
293	2015-06-20T01:12:07	22.7544	-157.9912	KM1510	125.5819584	0.603727855	0.040696006	5.3129866660000005																	5.3129866660000005	168.66908180000001
294	2015-06-20T01:15:07	22.7544	-157.9912	KM1510	125.64105719999999	0.603727855	0.040696006	5.3184234219999995																	5.3184234219999995	168.66908180000001
295	2015-06-20T01:18:07	22.7544	-157.9912	KM1510	126.7342134	0.607676179	0.041386259	5.456783671																	5.456783671	168.66908180000001
296	2015-06-20T01:21:07	22.7543	-157.9912	KM1510	126.8685188	0.607676179	0.041386259	5.462029512000001																	5.462029512000001	168.6802135
297	2015-06-20T01:24:08	22.7544	-157.9912	KM1510	128.6887576	0.6109222089999999	0.041958918	5.581427637999999																	5.581427637999999	168.69134519999997
298	2015-06-20T01:27:08	22.7543	-157.9912	KM1510	127.95464170000001	0.613467522	0.042411533	5.620075986																	5.620075986	168.70247690000002
299	2015-06-20T01:30:08	22.7543	-157.9911	KM1510	129.24937340000002	0.612375245	0.042216897	5.645925251																	5.645925251	168.71274230000003
300	2015-06-20T01:33:08	22.7543	-157.991	KM1510	130.8339098	0.614197851	0.04254191	5.7450116389999994																	5.7450116389999994	168.7230076
301	2015-06-20T01:36:08	22.7542	-157.991	KM1510	132.7839922	0.614564323	0.042607332000000005	5.8509668470000005																	5.8509668470000005	168.7341393
302	2015-06-20T01:39:09	22.7542	-157.991	KM1510	129.3965298	0.61933086	0.04346512	5.803721828																	5.803721828	168.7341393
303	2015-06-20T01:42:09	22.7542	-157.991	KM1510	132.8571786	0.620803447	0.04373234	5.987909472																	5.987909472	168.7341393
304	2015-06-20T01:45:09	22.7544	-157.9905	KM1510	128.3245973	0.622283346	0.044001902999999995	5.815481957																	5.815481957	168.7900866
305	2015-06-20T01:48:09	22.7522	-157.9867	KM1510	127.6038868	0.622283346	0.044001902999999995	5.76913993																	5.76913993	169.2506754
306	2015-06-20T01:51:10	22.7437	-157.9847	KM1510	126.3076906	0.620433983	0.043665296	5.669536035																	5.669536035	170.21889050000001
307	2015-06-20T01:54:10	22.7351	-157.9836	KM1510	125.5004106	0.612010686	0.042152170999999995	5.480518875																	5.480518875	171.1828555
308	2015-06-20T01:57:10	22.7264	-157.9832	KM1510	124.74760090000001	0.611646994	0.042087599999999996	5.428851392																	5.428851392	172.1521847
309	2015-06-20T02:00:10	22.7237	-157.9808	KM1510	123.9719871	0.6055193560000001	0.041008346	5.28161295																	5.28161295	172.5408457
310	2015-06-20T02:03:11	22.7241	-157.9802	KM1510	125.78124709999999	0.603372014	0.040634194	5.313259511																	5.313259511	172.61685830000002
311	2015-06-20T02:06:11	22.7244	-157.9798	KM1510	126.42383570000001	0.600881346	0.04020283	5.300574921																	5.300574921	172.6697924
312	2015-06-20T02:09:11	22.7249	-157.9793	KM1510	129.5532938	0.600171722	0.040080234	5.42782433																	5.42782433	172.7455119
313	2015-06-20T02:12:11	22.7255	-157.9787	KM1510	128.9809665	0.602662871	0.040511011	5.430418984																	5.430418984	172.83637530000001
314	2015-06-20T02:15:11	22.726	-157.9782	KM1510	123.82151709999998	0.600881346	0.04020283	5.203594068																	5.203594068	172.9120945
315	2015-06-20T02:18:12	22.7265	-157.9777	KM1510	126.33431909999999	0.604442038	0.040820182	5.351543448999999																	5.351543448999999	172.98781369999998
316	2015-06-20T02:21:12	22.726999999999997	-157.977	KM1510	126.9930885	0.6073170529999999	0.04132319	5.44669698																	5.44669698	173.07871719999997
317	2015-06-20T02:24:12	22.7276	-157.9765	KM1510	130.989023	0.610198149	0.041830772999999995	5.670123643999999																	5.670123643999999	173.1629574
318	2015-06-20T02:27:12	22.728	-157.976	KM1510	127.6908162	0.609836434	0.041766902	5.523837704																	5.523837704	173.23091399999998
319	2015-06-20T02:30:13	22.7287	-157.9754	KM1510	127.76960929999998	0.6105607270000001	0.041894796	5.563898707999999																	5.563898707999999	173.33024609999998
320	2015-06-20T02:33:13	22.7291	-157.9749	KM1510	128.10197050000002	0.61128417	0.042023182	5.595335694																	5.595335694	173.3982024
321	2015-06-20T02:36:13	22.7297	-157.9743	KM1510	127.38606899999999	0.612375245	0.042216897	5.563463129																	5.563463129	173.48906440000002
322	2015-06-20T02:39:13	22.7303	-157.9736	KM1510	127.46192490000001	0.6105607270000001	0.041894796	5.573893900000001																	5.573893900000001	173.5871779
323	2015-06-20T02:42:14	22.7308	-157.9731	KM1510	128.382218	0.613467522	0.042411533	5.6541024																	5.6541024	173.662896
324	2015-06-20T02:45:14	22.7314	-157.9724	KM1510	129.3456827	0.614197851	0.04254191	5.698387651																	5.698387651	173.7610091
325	2015-06-20T02:48:14	22.732	-157.9717	KM1510	129.5193794	0.614197851	0.04254191	5.706561102999999																	5.706561102999999	173.85912199999999
326	2015-06-20T02:51:14	22.7324	-157.9712	KM1510	128.51851259999998	0.617493623	0.043133332999999996	5.734745597000001																	5.734745597000001	173.9270774
327	2015-06-20T02:54:14	22.7326	-157.9709	KM1510	128.3723672	0.614564323	0.042607332000000005	5.661327442999999																	5.661327442999999	173.9650821
328	2015-06-20T02:57:15	22.7326	-157.9709	KM1510	128.69582240000003	0.618963348	0.043398584000000004	5.770460428																	5.770460428	173.9650821
329	2015-06-20T03:00:15	22.7326	-157.9708	KM1510	127.36046340000001	0.621543143	0.043866849000000006	5.756168793																	5.756168793	173.9753491
330	2015-06-20T03:03:15	22.7326	-157.9709	KM1510	128.1816827	0.617128377	0.043067414000000005	5.710965379																	5.710965379	173.9856161
331	2015-06-20T03:06:15	22.7326	-157.9708	KM1510	129.4247539	0.616026535	0.042869502999999996	5.757525584																	5.757525584	173.99588300000002
332	2015-06-20T03:09:16	22.7326	-157.9708	KM1510	130.6827695	0.613832251	0.042476644	5.770938648																	5.770938648	173.99588300000002
333	2015-06-20T03:12:16	22.7326	-157.9708	KM1510	132.13547250000002	0.611646994	0.042087599999999996	5.807824344																	5.807824344	173.99588300000002
334	2015-06-20T03:15:16	22.7326	-157.9709	KM1510	131.9249731	0.608036162	0.041449478	5.712407497999999																	5.712407497999999	174.00615
335	2015-06-20T03:18:16	22.7325	-157.9708	KM1510	130.4535405	0.604800288	0.040882754	5.60127761																	5.60127761	174.0212935
336	2015-06-20T03:21:16	22.7325	-157.9707	KM1510	130.0333727	0.603372014	0.040634194	5.521010274																	5.521010274	174.0315605
337	2015-06-20T03:24:17	22.7325	-157.9708	KM1510	128.915501	0.600171722	0.040080234	5.424125599999999																	5.424125599999999	174.04182749999998
338	2015-06-20T03:27:17	22.7325	-157.9707	KM1510	129.2606362	0.598402467	0.039776227000000004	5.421609628																	5.421609628	174.0520945
339	2015-06-20T03:30:17	22.7325	-157.9707	KM1510	130.4124113	0.602662871	0.040511011	5.51994941																	5.51994941	174.0520945
340	2015-06-20T03:33:17	22.7324	-157.9706	KM1510	130.4823998	0.60301702	0.040572528999999996	5.521642814																	5.521642814	174.06723799999997
341	2015-06-20T03:36:18	22.7324	-157.9705	KM1510	131.96592579999998	0.600526111	0.040141459	5.525110238																	5.525110238	174.077505
342	2015-06-20T03:39:18	22.7324	-157.9705	KM1510	132.3000619	0.601237428	0.040264348	5.570875496																	5.570875496	174.077505
343	2015-06-20T03:42:18	22.7323	-157.9704	KM1510	133.5824595	0.600881346	0.04020283	5.610578609																	5.610578609	174.09264850000002
344	2015-06-20T03:45:18	22.7323	-157.9704	KM1510	131.77657299999998	0.5959468960000001	0.039356389	5.452745553																	5.452745553	174.09264850000002
345	2015-06-20T03:48:19	22.7323	-157.9703	KM1510	137.7412594	0.593842016	0.038998771	5.635242504																	5.635242504	174.1029155
346	2015-06-20T03:51:19	22.7322	-157.9703	KM1510	136.30181140000002	0.588630329	0.038122012000000004	5.473903218999999																	5.473903218999999	174.1140472
347	2015-06-20T03:54:19	22.7322	-157.9702	KM1510	133.1031237	0.589665668	0.038295116000000004	5.358634883																	5.358634883	174.1243142
348	2015-06-20T03:57:19	22.7322	-157.9702	KM1510	132.38640220000002	0.590011532	0.038353063	5.317946626																	5.317946626	174.1243142
349	2015-06-20T04:00:19	22.7321	-157.9701	KM1510	134.5068006	0.589665668	0.038295116000000004	5.392403848																	5.392403848	174.13945780000003
350	2015-06-20T04:03:20	22.732	-157.97	KM1510	135.8437395	0.592442075	0.03876214	5.493270937999999																	5.493270937999999	174.1546013
351	2015-06-20T04:06:20	22.7319	-157.9699	KM1510	133.07900990000002	0.593842016	0.038998771	5.422536537																	5.422536537	174.1697449
352	2015-06-20T04:09:20	22.732	-157.9695	KM1510	133.6105182	0.598050899	0.039715857	5.5415390129999995																	5.5415390129999995	174.2122949
353	2015-06-20T04:12:20	22.730999999999998	-157.9642	KM1510	131.7600984	0.600171722	0.040080234	5.488439082																	5.488439082	174.7677186
354	2015-06-20T04:15:21	22.7222	-157.9659	KM1510	132.8188856	0.588630329	0.038122012000000004	5.304448947																	5.304448947	175.7627381
355	2015-06-20T04:18:21	22.7121	-157.9726	KM1510	134.8996781	0.603372014	0.040634194	5.73338846																	5.73338846	177.080825
356	2015-06-20T04:21:21	22.7047	-157.9779	KM1510	131.5648601	0.638509225	0.047023114000000005	6.327960674																	6.327960674	178.06812549999998
357	2015-06-20T04:24:21	22.6959	-157.9846	KM1510	129.55474099999998	0.6431349279999999	0.047906986	6.326561505																	6.326561505	179.2652096
358	2015-06-20T04:27:21	22.6863	-157.99200000000002	KM1510	130.7339754	0.641202052	0.047536528	6.32071278																	6.32071278	180.5765374
359	2015-06-20T04:30:22	22.6769	-157.9991	KM1510	126.18146509999998	0.640237739	0.0473524	6.082457094																	6.082457094	181.85195290000001
360	2015-06-20T04:33:22	22.67	-158.0045	KM1510	127.7118876	0.63735941	0.046805147000000005	6.060283035																	6.060283035	182.799372
361	2015-06-20T04:36:22	22.6611	-158.0115	KM1510	126.9751179	0.6335436729999999	0.046085595	5.940013341																	5.940013341	184.0235247
362	2015-06-20T04:39:22	22.6521	-158.0187	KM1510	128.0471699	0.627513841	0.044962293	5.863503874																	5.863503874	185.268823
363	2015-06-20T04:42:23	22.6448	-158.0234	KM1510	127.7482173	0.6200653979999999	0.043598411	5.6901721610000005																	5.6901721610000005	186.2140646
364	2015-06-20T04:45:23	22.6345	-158.0282	KM1510	125.8882189	0.603372014	0.040634194	5.28034667																	5.28034667	187.4621873
365	2015-06-20T04:48:23	22.6244	-158.0335	KM1510	125.6492426	0.596645698	0.039475727	5.123599461																	5.123599461	188.71142769999997
366	2015-06-20T04:51:23	22.6181	-158.0367	KM1510	124.42749479999999	0.597346623	0.039595506	5.095995147																	5.095995147	189.4859822
367	2015-06-20T04:54:24	22.612	-158.0395	KM1510	122.29091149999999	0.595594206	0.039296447000000005	4.971747574																	4.971747574	190.22345869999998
368	2015-06-20T04:57:24	22.6078	-158.0413	KM1510	123.4582842	0.588802474	0.038150794	4.899927732																	4.899927732	190.72625119999998
369	2015-06-20T05:00:24	22.6068	-158.0414	KM1510	124.2820828	0.584499413	0.037435586	4.835299637																	4.835299637	190.8380416
370	2015-06-20T05:03:24	22.6063	-158.0415	KM1510	127.90919280000001	0.582103445	0.037040871	4.935415829																	4.935415829	190.89464089999998
371	2015-06-20T05:06:24	22.6057	-158.0418	KM1510	127.0449064	0.585529369	0.03760592	4.962762961																	4.962762961	190.96820300000002
372	2015-06-20T05:09:25	22.6055	-158.0407	KM1510	124.12923359999999	0.586906123	0.037834592	4.889661035																	4.889661035	191.0834159
373	2015-06-20T05:12:25	22.6055	-158.0399	KM1510	126.9197563	0.5865612379999999	0.037777242	4.993729073																	4.993729073	191.1656279
374	2015-06-20T05:15:25	22.6051	-158.039	KM1510	125.36553529999999	0.590011532	0.038353063	4.98139126																	4.98139126	191.26827680000002
375	2015-06-20T05:18:25	22.605	-158.0382	KM1510	126.4915135	0.59279081	0.038821086	5.064049567																	5.064049567	191.3512392
376	2015-06-20T05:21:26	22.6049	-158.0377	KM1510	127.9792091	0.593842016	0.038998771	5.15833554																	5.15833554	191.4038139
377	2015-06-20T05:24:26	22.6047	-158.0374	KM1510	127.07721770000002	0.595242355	0.039236648	5.148099677																	5.148099677	191.4418419
378	2015-06-20T05:27:26	22.6045	-158.0369	KM1510	130.68598740000002	0.596995743	0.039535545	5.337634044																	5.337634044	191.4978406
379	2015-06-20T05:30:26	22.6059	-158.0354	KM1510	130.1734685	0.596995743	0.039535545	5.315671303999999																	5.315671303999999	191.7170411
380	2015-06-20T05:33:27	22.6088	-158.0345	KM1510	132.3765492	0.601594361	0.040326012	5.48971958																	5.48971958	192.05284819999997
381	2015-06-20T05:39:27	22.6151	-158.0328	KM1510	136.4885851	0.608036162	0.041449478	5.817621547000001																	5.817621547000001	192.7755763
382	2015-06-20T05:42:27	22.6244	-158.0306	KM1510	129.10601640000002	0.611646994	0.042087599999999996	5.577565017																	5.577565017	193.83521930000003
383	2015-06-20T05:45:27	22.6321	-158.0286	KM1510	130.54278190000002	0.606601366	0.041197502999999996	5.517735603999999																	5.517735603999999	194.71665019999998
384	2015-06-20T05:48:28	22.6422	-158.0259	KM1510	131.91965349999998	0.606601366	0.041197502999999996	5.589707077000001																	5.589707077000001	195.87466930000002
385	2015-06-20T05:51:28	22.651999999999997	-158.0234	KM1510	132.08134760000002	0.617128377	0.043067414000000005	5.805790282																	5.805790282	196.99540280000002
386	2015-06-20T05:54:28	22.6595	-158.0215	KM1510	132.5037297	0.621912803	0.043934295	5.900978465																	5.900978465	197.8527928
387	2015-06-20T05:57:28	22.6683	-158.0173	KM1510	130.6713202	0.625636824	0.044616055999999994	5.924360373																	5.924360373	198.9231801
388	2015-06-20T06:00:28	22.674	-158.011	KM1510	129.22869409999998	0.632405963	0.045872267	5.9945456660000005																	5.9945456660000005	199.8294644
389	2015-06-20T06:03:29	22.6744	-158.0094	KM1510	127.6072054	0.632405963	0.045872267	5.8962969229999995																	5.8962969229999995	199.9997314
390	2015-06-20T06:06:29	22.6743	-158.0094	KM1510	129.73389540000002	0.638125039	0.046950285	6.114865225																	6.114865225	200.0108631
391	2015-06-20T06:09:29	22.6743	-158.0095	KM1510	130.41756750000002	0.636597423	0.04666069900000001	6.129406267999999																	6.129406267999999	200.0211344
392	2015-06-20T06:15:30	22.6743	-158.0094	KM1510	129.29798200000002	0.634686261	0.046300256	6.017723007000001																	6.017723007000001	200.03140580000002
393	2015-06-20T06:18:30	22.6743	-158.0094	KM1510	128.8281481	0.632784296	0.045943207	5.952232986																	5.952232986	200.03140580000002
394	2015-06-20T06:21:30	22.6743	-158.0094	KM1510	128.181079	0.630514724	0.045519255	5.875702112000001																	5.875702112000001	200.03140580000002
395	2015-06-20T06:24:30	22.6741	-158.0093	KM1510	129.2140356	0.632028018	0.045801463	5.947298261																	5.947298261	200.05592430000002
396	2015-06-20T06:27:31	22.674	-158.0092	KM1510	129.2797933	0.631269567	0.045660022	5.941591202000001																	5.941591202000001	200.0710708
397	2015-06-20T06:30:31	22.6738	-158.0092	KM1510	130.0820305	0.630514724	0.045519255	5.9416330760000005																	5.9416330760000005	200.0933343
398	2015-06-20T06:33:31	22.6736	-158.0091	KM1510	130.4031456	0.632028018	0.045801463	6.012895904																	6.012895904	200.1178528
399	2015-06-20T06:36:31	22.6731	-158.009	KM1510	130.4821204	0.6308916960000001	0.045589555	5.98437108																	5.98437108	200.1744512
400	2015-06-20T06:39:31	22.6727	-158.0089	KM1510	130.4023611	0.630514724	0.045519255	5.9744149879999995																	5.9744149879999995	200.22014740000003
401	2015-06-20T06:42:32	22.6725	-158.0088	KM1510	128.83219440000002	0.6293862139999999	0.045309335	5.873283011																	5.873283011	200.2446661
402	2015-06-20T06:45:32	22.6722	-158.0086	KM1510	129.05091969999998	0.627136645	0.044892715	5.842929156																	5.842929156	200.2838738
403	2015-06-20T06:48:32	22.671999999999997	-158.0086	KM1510	129.2770689	0.627136645	0.044892715	5.87124758																	5.87124758	200.3061372
404	2015-06-20T06:51:32	22.6718	-158.0085	KM1510	129.4376122	0.626760348	0.044823302999999995	5.863203123																	5.863203123	200.3306559
405	2015-06-20T06:54:33	22.6716	-158.0084	KM1510	129.3303844	0.625636824	0.044616055999999994	5.823365246																	5.823365246	200.3551746
406	2015-06-20T06:57:33	22.6713	-158.0083	KM1510	128.2292416	0.624142447	0.044341838	5.73825632																	5.73825632	200.3901136
407	2015-06-20T07:00:33	22.6711	-158.0082	KM1510	128.70918170000002	0.619697691	0.04353168599999999	5.64743981																	5.64743981	200.41463230000002
408	2015-06-20T07:03:33	22.6709	-158.0081	KM1510	129.439767	0.618594602	0.043332034000000005	5.673579655																	5.673579655	200.439151
409	2015-06-20T07:06:34	22.6707	-158.00799999999998	KM1510	129.7396069	0.617493623	0.043133332999999996	5.670794857000001																	5.670794857000001	200.4636697
410	2015-06-20T07:09:34	22.6705	-158.0079	KM1510	127.8485584	0.613832251	0.042476644	5.504517319																	5.504517319	200.4881884
411	2015-06-20T07:12:34	22.6703	-158.0078	KM1510	130.2381325	0.611646994	0.042087599999999996	5.541473117000001																	5.541473117000001	200.5127071
412	2015-06-20T07:15:34	22.6702	-158.0078	KM1510	128.39693970000002	0.609836434	0.041766902	5.451090321000001																	5.451090321000001	200.5238388
413	2015-06-20T07:18:34	22.67	-158.0077	KM1510	129.143699	0.612375245	0.042216897	5.535319058																	5.535319058	200.5483575
414	2015-06-20T07:21:35	22.6699	-158.0077	KM1510	129.1408515	0.608397004	0.041512849	5.43724827																	5.43724827	200.5594892
415	2015-06-20T07:24:35	22.6697	-158.0076	KM1510	130.1846648	0.608397004	0.041512849	5.484561707999999																	5.484561707999999	200.58400790000002
416	2015-06-20T07:27:35	22.6695	-158.0075	KM1510	128.1136312	0.602309566	0.040449639	5.270289471																	5.270289471	200.60852659999998
417	2015-06-20T07:30:35	22.6694	-158.0074	KM1510	128.59376740000002	0.600171722	0.040080234	5.255783219																	5.255783219	200.62367340000003
418	2015-06-20T07:33:36	22.6698	-158.0065	KM1510	132.0263866	0.595242355	0.039236648	5.291014537																	5.291014537	200.72628319999998
419	2015-06-20T07:36:36	22.671999999999997	-158.0058	KM1510	127.8790912	0.595594206	0.039296447000000005	5.126986168999999																	5.126986168999999	200.98151769999998
420	2015-06-20T07:39:36	22.6757	-158.0056	KM1510	129.0142513	0.592442075	0.03876214	5.117636404																	5.117636404	201.3939029
421	2015-06-20T07:42:36	22.6811	-158.0061	KM1510	129.3985399	0.591745952	0.038644635	5.131579696																	5.131579696	201.997205
422	2015-06-20T07:45:37	22.6882	-158.0082	KM1510	129.9824544	0.592442075	0.03876214	5.167074776000001																	5.167074776000001	202.8164572
423	2015-06-20T07:48:37	22.6953	-158.0104	KM1510	134.79307119999999	0.591745952	0.038644635	5.336355833																	5.336355833	203.6384697
424	2015-06-20T07:51:37	22.7025	-158.0126	KM1510	135.47542669999999	0.585185231	0.037549007	5.232197973																	5.232197973	204.47118769999997
425	2015-06-20T07:54:37	22.708000000000002	-158.0144	KM1510	132.46812659999998	0.5831291679999999	0.03720958	5.061809625																	5.061809625	205.1107262
426	2015-06-20T07:57:37	22.7154	-158.0167	KM1510	130.8212632	0.578709472	0.036486338	4.924121626																	4.924121626	205.9676613
427	2015-06-20T08:00:38	22.7214	-158.0186	KM1510	145.46055980000003	0.577015055	0.036211346	5.402751112000001																	5.402751112000001	206.6634739
428	2015-06-20T08:03:38	22.7233	-158.0191	KM1510	134.93660119999998	0.577862919	0.036348647000000005	5.042343764																	5.042343764	206.881118
429	2015-06-20T08:06:38	22.724	-158.0195	KM1510	137.4013497	0.575330676	0.035939199	5.083427188																	5.083427188	206.9692011
430	2015-06-20T08:09:38	22.7247	-158.0197	KM1510	139.28868669999997	0.574995295	0.035885227	5.14769115																	5.14769115	207.0497835
431	2015-06-20T08:12:39	22.7251	-158.0198	KM1510	135.37233740000002	0.573993936	0.035724083999999996	4.979235135																	4.979235135	207.09547890000002
432	2015-06-20T08:15:39	22.726	-158.0198	KM1510	141.98004430000003	0.570989391	0.03524376	5.15891865																	5.15891865	207.1956643
433	2015-06-20T08:18:39	22.7269	-158.0198	KM1510	135.4394049	0.570327586	0.035138414	4.896211201																	4.896211201	207.2958496
434	2015-06-20T08:21:39	22.7276	-158.0197	KM1510	133.2823199	0.56733715	0.034665047000000004	4.762323775																	4.762323775	207.3744451
435	2015-06-20T08:24:39	22.7284	-158.0196	KM1510	134.3220337	0.5660188429999999	0.034457481	4.762939183																	4.762939183	207.4640887
436	2015-06-20T08:27:40	22.7292	-158.0196	KM1510	135.18312969999997	0.562414911	0.033894377	4.743428933																	4.743428933	207.5531424
437	2015-06-20T08:30:40	22.7299	-158.0197	KM1510	135.8756396	0.563069076	0.033996256	4.764100211000001																	4.764100211000001	207.6317379
438	2015-06-20T08:33:40	22.7306	-158.0197	KM1510	140.52735980000003	0.560129185	0.033540007000000004	4.876055907																	4.876055907	207.70965990000002
439	2015-06-20T08:36:40	22.7314	-158.0198	KM1510	136.04590880000003	0.560129185	0.033540007000000004	4.7189227769999995																	4.7189227769999995	207.79930349999998
440	2015-06-20T08:39:41	22.732	-158.02	KM1510	144.33988469999997	0.560129185	0.033540007000000004	4.992379043																	4.992379043	207.869179
441	2015-06-20T08:42:41	22.7326	-158.0201	KM1510	136.8469868	0.560779594	0.033640748	4.753738726																	4.753738726	207.93675369999997
442	2015-06-20T08:45:41	22.7334	-158.0202	KM1510	139.4675813	0.558830001	0.033339831	4.7977241930000005																	4.7977241930000005	208.0263973
443	2015-06-20T08:48:41	22.734	-158.0203	KM1510	141.3606781	0.556255969	0.032944897	4.807780003																	4.807780003	208.0939721
444	2015-06-20T08:57:42	22.7361	-158.0208	KM1510	143.6846139	0.562741603	0.033945255	5.031126532																	5.031126532	208.33330800000002
445	2015-06-20T09:00:42	22.7367	-158.0209	KM1510	139.5715553	0.5647065720000001	0.034251905	4.922527369																	4.922527369	208.40088269999998
446	2015-06-20T09:03:42	22.7374	-158.0211	KM1510	141.33225980000003	0.5647065720000001	0.034251905	4.982553134																	4.982553134	208.48146459999998
447	2015-06-20T09:06:43	22.7382	-158.0212	KM1510	144.6024726	0.5620889960000001	0.033843619	5.045636012																	5.045636012	208.5711082
448	2015-06-20T09:09:43	22.7389	-158.0214	KM1510	143.81741409999998	0.5604540020000001	0.033590317	4.97957711																	4.97957711	208.65169
449	2015-06-20T09:12:43	22.7397	-158.0215	KM1510	141.52880190000002	0.557538996	0.033141468	4.851668799																	4.851668799	208.7413336
450	2015-06-20T09:15:43	22.7397	-158.0216	KM1510	142.2088776	0.556255969	0.032944897	4.8348310660000005																	4.8348310660000005	208.7516
451	2015-06-20T09:18:44	22.7397	-158.0216	KM1510	140.7711583	0.554642325	0.032698995	4.75956606																	4.75956606	208.7516
452	2015-06-20T09:21:44	22.7396	-158.0215	KM1510	141.98279340000002	0.55335777	0.03250405	4.7770803																	4.7770803	208.76674319999998
453	2015-06-20T09:24:44	22.7395	-158.0214	KM1510	143.39656619999997	0.55271884	0.032407222	4.810871332																	4.810871332	208.78188630000002
454	2015-06-20T09:27:44	22.7394	-158.0213	KM1510	140.5488872	0.55335777	0.03250405	4.715474466																	4.715474466	208.79702949999998
455	2015-06-20T09:30:45	22.7393	-158.0212	KM1510	140.08495019999998	0.552400515	0.032358981	4.6827386980000005																	4.6827386980000005	208.8121726
456	2015-06-20T09:33:45	22.7391	-158.0211	KM1510	144.9454926	0.550799638	0.032117696	4.818835535																	4.818835535	208.8366892
457	2015-06-20T09:36:45	22.7389	-158.02100000000002	KM1510	142.3377802	0.551757877	0.032262122000000004	4.741964477																	4.741964477	208.86120569999997
458	2015-06-20T09:39:45	22.7385	-158.0208	KM1510	140.5028355	0.550161999	0.03202186	4.65645438																	4.65645438	208.9102388
459	2015-06-20T09:42:46	22.7382	-158.0206	KM1510	143.9324321	0.548574855	0.031783961	4.7302305																	4.7302305	208.9494414
460	2015-06-20T09:45:46	22.7379	-158.0205	KM1510	142.6448738	0.548574855	0.031783961	4.693787938																	4.693787938	208.984379
461	2015-06-20T09:48:46	22.7376	-158.0203	KM1510	141.9093136	0.546993623	0.031548226	4.634283405																	4.634283405	209.0235817
462	2015-06-20T09:51:46	22.7374	-158.0202	KM1510	142.22805590000002	0.546361733	0.031454297	4.627005926																	4.627005926	209.0480982
463	2015-06-20T09:54:46	22.7372	-158.0201	KM1510	142.7379327	0.5447847570000001	0.031220498	4.607253966																	4.607253966	209.0726148
464	2015-06-20T09:57:47	22.737	-158.0199	KM1510	140.4965101	0.5407164879999999	0.030622632	4.465679951																	4.465679951	209.1029014
465	2015-06-20T10:00:47	22.7369	-158.0198	KM1510	145.4044562	0.540403737	0.030577012999999997	4.620247323																	4.620247323	209.11804469999998
466	2015-06-20T10:03:47	22.7368	-158.0198	KM1510	141.6008031	0.540403737	0.030577012999999997	4.485663283																	4.485663283	209.1291764
467	2015-06-20T10:06:47	22.7367	-158.0197	KM1510	141.2397685	0.538848203	0.030350393	4.448667412																	4.448667412	209.14431969999998
468	2015-06-20T10:09:47	22.7367	-158.0197	KM1510	140.56858119999998	0.536682066	0.030036671	4.391858215																	4.391858215	209.14431969999998
469	2015-06-20T10:12:48	22.7366	-158.0196	KM1510	140.2189112	0.535453506	0.029859438	4.350531891																	4.350531891	209.159463
470	2015-06-20T10:15:48	22.7366	-158.0196	KM1510	140.0912545	0.534526614	0.029726437	4.330713509																	4.330713509	209.159463
471	2015-06-20T10:18:48	22.7365	-158.0195	KM1510	139.1613869	0.535453506	0.029859438	4.302921113																	4.302921113	209.17460630000002
472	2015-06-20T10:21:48	22.7364	-158.0195	KM1510	140.06831830000002	0.531465492	0.029289133999999998	4.270938011																	4.270938011	209.185738
473	2015-06-20T10:24:49	22.7363	-158.0194	KM1510	140.0360062	0.530249501	0.029116543999999998	4.234648806																	4.234648806	209.20088130000002
474	2015-06-20T10:27:49	22.7363	-158.0193	KM1510	144.6906544	0.526612775	0.028604119	4.294953769																	4.294953769	209.211148
475	2015-06-20T10:30:49	22.7362	-158.0193	KM1510	146.853107	0.52180516	0.027935313	4.271417114																	4.271417114	209.22227980000002
476	2015-06-20T10:33:49	22.7376	-158.0203	KM1510	138.37912250000002	0.5194222270000001	0.027607299999999998	3.9832308419999998																	3.9832308419999998	209.4089017
477	2015-06-20T10:36:49	22.7372	-158.0267	KM1510	135.7514584	0.520016877	0.02768898	3.899327047																	3.899327047	210.06747239999999
478	2015-06-20T10:39:50	22.7366	-158.0358	KM1510	135.39127480000002	0.518234916	0.027444844	3.8598567310000003																	3.8598567310000003	211.0041226
479	2015-06-20T10:42:50	22.7359	-158.0446	KM1510	138.5220483	0.518234916	0.027444844	3.954555407																	3.954555407	211.91094680000003
480	2015-06-20T10:45:50	22.7351	-158.0539	KM1510	142.5580345	0.518234916	0.027444844	4.065208848																	4.065208848	212.8698997
481	2015-06-20T10:48:50	22.7347	-158.0605	KM1510	142.6518053	0.516463923	0.02720352	4.0466101839999995																	4.0466101839999995	213.5489705
482	2015-06-20T10:51:50	22.7346	-158.0697	KM1510	142.2250202	0.5152889	0.027044036	4.014740008																	4.014740008	214.4935841
483	2015-06-20T10:54:51	22.7344	-158.0785	KM1510	144.442244	0.514699324	0.026964367000000003	4.042044113999999																	4.042044113999999	215.3973401
484	2015-06-20T10:57:51	22.7342	-158.0853	KM1510	140.6655385	0.513526834	0.026806079	3.934330164																	3.934330164	216.095841
485	2015-06-20T11:00:51	22.7339	-158.0938	KM1510	140.1523257	0.512066511	0.026609822	3.89585578																	3.89585578	216.96916380000002
486	2015-06-20T11:03:51	22.7337	-158.1027	KM1510	138.9454021	0.510604989	0.026414395	3.82729788																	3.82729788	217.8831883
487	2015-06-20T11:06:52	22.7351	-158.1085	KM1510	135.4707086	0.511188095	0.026492334	3.7509991019999998																	3.7509991019999998	218.4987207
488	2015-06-20T11:09:52	22.7374	-158.1026	KM1510	132.9226759	0.510604989	0.026414395	3.666498494																	3.666498494	219.15634280000003
489	2015-06-20T11:12:52	22.738000000000003	-158.0946	KM1510	135.40366730000002	0.510314476	0.026375565	3.727616953																	3.727616953	219.9803818
490	2015-06-20T11:15:52	22.7382	-158.0882	KM1510	136.4318257	0.512066511	0.026609822	3.779861257																	3.779861257	220.63781919999997
491	2015-06-20T11:18:52	22.7383	-158.0797	KM1510	137.4530926	0.510604989	0.026414395	3.78972355																	3.78972355	221.5105475
492	2015-06-20T11:21:53	22.7392	-158.0717	KM1510	140.40793290000002	0.511480693	0.026531443	3.885422708																	3.885422708	222.3379568
493	2015-06-20T11:24:53	22.74	-158.0639	KM1510	143.7520259	0.511480693	0.026531443	3.98806099																	3.98806099	223.1436768
494	2015-06-20T11:27:53	22.7407	-158.0577	KM1510	144.1414747	0.510314476	0.026375565	3.969281964																	3.969281964	223.78494530000003
495	2015-06-20T11:30:53	22.7418	-158.0497	KM1510	142.712988	0.509150624	0.026220761000000002	3.8977317830000002																	3.8977317830000002	224.6153296
496	2015-06-20T11:33:53	22.743000000000002	-158.0415	KM1510	141.7218744	0.510314476	0.026375565	3.9023818660000003																	3.9023818660000003	225.467694
497	2015-06-20T11:36:54	22.7438	-158.0354	KM1510	141.2116125	0.510604989	0.026414395	3.894068635																	3.894068635	226.1002305
498	2015-06-20T11:39:54	22.7449	-158.0274	KM1510	139.6555438	0.510896194	0.026453317999999997	3.851861122																	3.851861122	226.9305964
499	2015-06-20T11:42:54	22.7468	-158.02200000000002	KM1510	140.7933323	0.51002326	0.026336762000000003	3.877968487																	3.877968487	227.523936
500	2015-06-20T11:45:54	22.7475	-158.0207	KM1510	137.67527909999998	0.509150624	0.026220761000000002	3.773790032																	3.773790032	227.6784756
501	2015-06-20T11:48:55	22.7483	-158.0192	KM1510	137.0833459	0.507993358	0.026067238	3.730167924																	3.730167924	227.85635950000002
502	2015-06-20T11:51:55	22.7486	-158.0188	KM1510	136.6699428	0.507416027	0.025990909	3.7024503039999996																	3.7024503039999996	227.9092879
503	2015-06-20T11:54:55	22.7486	-158.0188	KM1510	136.5830746	0.505686772	0.025763	3.66809702																	3.66809702	227.9092879
504	2015-06-20T11:57:55	22.7486	-158.0187	KM1510	135.7437057	0.5042509070000001	0.025574685	3.625994716																	3.625994716	227.9195537
505	2015-06-20T12:00:55	22.7485	-158.0187	KM1510	137.5407246	0.5036790489999999	0.025499900000000002	3.670052028																	3.670052028	227.93068540000002
506	2015-06-20T12:03:56	22.7486	-158.0187	KM1510	136.14688280000001	0.504825499	0.025649826	3.643021809																	3.643021809	227.9418171
507	2015-06-20T12:06:56	22.7485	-158.0187	KM1510	137.7215862	0.502821034	0.025387957000000003	3.649243367																	3.649243367	227.9529489
508	2015-06-20T12:09:56	22.7485	-158.0187	KM1510	137.8287608	0.502534015	0.025350627	3.6451966089999996																	3.6451966089999996	227.9529489
509	2015-06-20T12:12:56	22.7485	-158.0187	KM1510	140.22967309999999	0.5019620260000001	0.025276233999999998	3.694368991																	3.694368991	227.9529489
510	2015-06-20T12:15:57	22.7485	-158.0187	KM1510	141.65092280000002	0.50110633	0.025165184	3.726444485																	3.726444485	227.9529489
511	2015-06-20T12:18:57	22.7485	-158.0186	KM1510	135.7541528	0.50110633	0.025165184	3.5722353410000003																	3.5722353410000003	227.96321459999996
512	2015-06-20T12:21:57	22.7484	-158.0185	KM1510	135.70842539999998	0.500821055	0.025128282999999998	3.560373518																	3.560373518	227.97835730000003
513	2015-06-20T12:24:57	22.7483	-158.0184	KM1510	136.05483069999997	0.49968647899999996	0.024981547000000003	3.5476987889999996																	3.5476987889999996	227.9935
514	2015-06-20T12:27:57	22.7483	-158.0183	KM1510	135.0639533	0.49968647899999996	0.024981547000000003	3.5170588560000002																	3.5170588560000002	228.00376580000002
515	2015-06-20T12:30:58	22.7482	-158.0182	KM1510	133.6702023	0.49940244100000003	0.024945006000000002	3.4802662580000003																	3.4802662580000003	228.0189086
516	2015-06-20T12:33:58	22.7482	-158.0181	KM1510	138.08662959999998	0.499969299	0.025018107	3.597134379																	3.597134379	228.0291744
517	2015-06-20T12:36:58	22.7482	-158.0181	KM1510	136.9854686	0.498554379	0.024835904	3.549978789																	3.549978789	228.0291744
518	2015-06-20T12:39:58	22.7481	-158.0179	KM1510	138.0079562	0.49841370799999996	0.024817806	3.5690395410000004																	3.5690395410000004	228.0525295
519	2015-06-20T12:42:58	22.748	-158.0178	KM1510	134.270716	0.49799226	0.024763592999999997	3.4681077260000004																	3.4681077260000004	228.0676722
520	2015-06-20T12:45:59	22.748	-158.0177	KM1510	135.7148679	0.498836392	0.024872184	3.522367654																	3.522367654	228.0779381
521	2015-06-20T12:48:59	22.7479	-158.0176	KM1510	135.54139709999998	0.49799226	0.024763592999999997	3.502020485																	3.502020485	228.09308080000002
522	2015-06-20T12:51:59	22.7478	-158.0174	KM1510	136.0677392	0.497142701	0.024654892999999997	3.5115366999999997																	3.5115366999999997	228.116436
523	2015-06-20T12:54:59	22.7477	-158.0173	KM1510	134.60099630000002	0.497425213	0.02469104	3.47708927																	3.47708927	228.1315787
524	2015-06-20T12:57:59	22.7476	-158.0171	KM1510	135.3623812	0.497708398	0.024727272999999998	3.487345403																	3.487345403	228.1549339
525	2015-06-20T13:01:00	22.7476	-158.017	KM1510	139.1782739	0.49940244100000003	0.024945006000000002	3.630859154																	3.630859154	228.1651998
526	2015-06-20T13:04:00	22.7475	-158.0169	KM1510	134.27144669999998	0.497425213	0.02469104	3.457652768																	3.457652768	228.1803425
527	2015-06-20T13:07:00	22.7474	-158.0168	KM1510	140.56088469999997	0.49827303700000003	0.024799709	3.64300042																	3.64300042	228.1954853
528	2015-06-20T13:10:00	22.7477	-158.0166	KM1510	136.11745990000003	0.498554379	0.024835904	3.5270125660000002																	3.5270125660000002	228.23468709999997
529	2015-06-20T13:13:01	22.7488	-158.0168	KM1510	134.68443290000002	0.49799226	0.024763592999999997	3.4816306389999996																	3.4816306389999996	228.3588453
530	2015-06-20T13:16:01	22.7494	-158.0168	KM1510	136.0422648	0.497142701	0.024654892999999997	3.500326939																	3.500326939	228.42563560000002
531	2015-06-20T13:19:01	22.7498	-158.0166	KM1510	135.027919	0.497142701	0.024654892999999997	3.475169635																	3.475169635	228.474668
532	2015-06-20T13:22:01	22.7499	-158.0166	KM1510	135.44098469999997	0.496860863	0.024618832	3.482954635																	3.482954635	228.4857997
533	2015-06-20T13:25:02	22.7499	-158.0165	KM1510	137.5775518	0.497708398	0.024727272999999998	3.548658079																	3.548658079	228.49606540000002
534	2015-06-20T13:28:02	22.7499	-158.0165	KM1510	139.14358080000002	0.497142701	0.024654892999999997	3.5814376119999998																	3.5814376119999998	228.49606540000002
535	2015-06-20T13:31:02	22.75	-158.0166	KM1510	135.68796469999998	0.497708398	0.024727272999999998	3.506609405																	3.506609405	228.511208
536	2015-06-20T13:34:02	22.7499	-158.0167	KM1510	135.73706819999998	0.49799226	0.024763592999999997	3.507770873																	3.507770873	228.5263506
537	2015-06-20T13:37:03	22.7499	-158.0167	KM1510	134.6881308	0.497142701	0.024654892999999997	3.474907294																	3.474907294	228.5263506
538	2015-06-20T13:52:04	22.75	-158.0168	KM1510	137.40737969999998	0.49911907899999997	0.024908552	3.5815871489999997																	3.5815871489999997	228.5414933
539	2015-06-20T13:55:04	22.75	-158.0169	KM1510	135.6163739	0.498554379	0.024835904	3.520685453																	3.520685453	228.5517589
540	2015-06-20T13:58:04	22.75	-158.0169	KM1510	134.7805859	0.498554379	0.024835904	3.5047092460000004																	3.5047092460000004	228.5517589
541	2015-06-20T14:01:04	22.75	-158.017	KM1510	135.89045900000002	0.49799226	0.024763592999999997	3.514866605																	3.514866605	228.56202459999997
542	2015-06-20T14:04:05	22.75	-158.0169	KM1510	134.5589097	0.49827303700000003	0.024799709	3.492573326																	3.492573326	228.5722903
543	2015-06-20T14:07:05	22.75	-158.0169	KM1510	134.6258003	0.497708398	0.024727272999999998	3.48745449																	3.48745449	228.5722903
544	2015-06-20T14:10:05	22.75	-158.0168	KM1510	135.9173165	0.496299198	0.024546968	3.48658997																	3.48658997	228.582556
545	2015-06-20T14:13:05	22.7499	-158.0168	KM1510	133.7153558	0.49517379799999994	0.024403745	3.4136491010000003																	3.4136491010000003	228.59368769999998
546	2015-06-20T14:16:06	22.7499	-158.0168	KM1510	136.30539480000002	0.496579696	0.024582857000000003	3.50284402																	3.50284402	228.59368769999998
