# Supplementary material for: Understanding opposing predictions of Prochlorococcus in a changing climate
Source: Nat Commun. 2023 Mar 15;14:1445. doi: 10.1038/s41467-023-36928-9 (PMC10017810; doi:10.1038/s41467-023-36928-9)
Supplement: Supplementary file 4 — Supplementary Code [file 41467_2023_36928_MOESM4_ESM.zip › Supplemental Code/Cruises/KM1512.csv]

	time	lat	lon	cruise	prochloro_abundance	prochloro_diameter	prochloro_carbon_content	prochloro_biomass	synecho_abundance	synecho_diameter	synecho_carbon_content	synecho_biomass	croco_abundance	croco_diameter	croco_carbon_content	croco_biomass	picoeuk_abundance	picoeuk_diameter	picoeuk_carbon_content	picoeuk_biomass	unknown_abundance	unknown_diameter	unknown_carbon_content	unknown_biomass	total_biomass	distance
0	2015-07-18T22:44:36	21.3429	-158.2739	KM1512	143.76743339514687	0.584157727932686	0.0373790786114818	5.565529293638191																	5.565529293638191	0.0
1	2015-07-18T22:47:36	21.343000000000004	-158.2739	KM1512	141.37044831877304	0.58794420492012	0.038007295211656	5.5175909339687665																	5.5175909339687665	0.011131709969589369
2	2015-07-18T22:50:36	21.343000000000004	-158.274	KM1512	143.43952574363294	0.5931403767951109	0.0388801731613649	5.719031069609464																	5.719031069609464	0.02149998888255198
3	2015-07-18T22:53:37	21.343000000000004	-158.274	KM1512	141.22845108599512	0.593842016094705	0.0389987707619894	5.668444328054871																	5.668444328054871	0.02149998888255198
4	2015-07-18T23:05:38	21.3431	-158.274	KM1512	136.58058196806994	0.575666857377892	0.0359932987663914	5.0708605268832265																	5.0708605268832265	0.032631698851350394
5	2015-07-18T23:08:38	21.343000000000004	-158.274	KM1512	141.8575021934372	0.581083016268204	0.0368736571152897	5.414536168821074																	5.414536168821074	0.043763408820148814
6	2015-07-18T23:11:38	21.3429	-158.274	KM1512	135.0762008914327	0.581083016268204	0.0368736571152897	5.13549916908197																	5.13549916908197	0.054895118789738184
7	2015-07-18T23:14:39	21.3428	-158.2739	KM1512	130.39825211056709	0.570989391007419	0.0352437597971597	4.7424582975029805																	4.7424582975029805	0.07010749514575815
8	2015-07-18T23:17:39	21.3428	-158.2739	KM1512	131.8166013779856	0.573993935879456	0.0357240837195932	4.836631841648988																	4.836631841648988	0.07010749514575815
9	2015-07-18T23:20:39	21.3428	-158.2739	KM1512	131.41049478476637	0.576339558050885	0.0361020462514165	4.904736690488512																	4.904736690488512	0.07010749514575815
10	2015-07-18T23:23:39	21.3429	-158.2739	KM1512	132.85017640972424	0.577015054810904	0.0362113458589793	4.973463862872837																	4.973463862872837	0.08123920511495204
11	2015-07-18T23:26:39	21.3429	-158.2739	KM1512	133.07322540127896	0.580068928517525	0.0367077698022362	5.0285838680551205																	5.0285838680551205	0.08123920511495204
12	2015-07-18T23:29:40	21.3429	-158.2739	KM1512	133.27989352923674	0.581422660674048	0.0369292170979849	5.077784087768929																	5.077784087768929	0.08123920511495204
13	2015-07-18T23:32:40	21.343000000000004	-158.2739	KM1512	136.31930476870127	0.581083016268204	0.0368736571152897	5.193610492423849																	5.193610492423849	0.0923709150845414
14	2015-07-18T23:35:40	21.343000000000004	-158.2739	KM1512	132.79681353089933	0.5855293687429829	0.0376059203636027	5.130001639358818																	5.130001639358818	0.0923709150845414
15	2015-07-18T23:38:40	21.3431	-158.2739	KM1512	138.5153895183474	0.5804061521139471	0.0367629337821495	5.249633404833556																	5.249633404833556	0.10350262505333982
16	2015-07-18T23:41:41	21.3431	-158.2739	KM1512	132.1600741349425	0.579390124275447	0.0365970757650106	5.0015526829649435																	5.0015526829649435	0.10350262505333982
17	2015-07-18T23:44:41	21.3432	-158.2739	KM1512	132.05715303073393	0.58484191311558	0.0374922290547303	5.104536593764545																	5.104536593764545	0.11463433502253373
18	2015-07-18T23:47:41	21.3432	-158.2739	KM1512	132.82286704966953	0.5862171738263751	0.0377200291868954	5.159012136029461																	5.159012136029461	0.11463433502253373
19	2015-07-18T23:50:42	21.3432	-158.2739	KM1512	131.76038980212277	0.58794420492012	0.038007295211656	5.1459491597985965																	5.1459491597985965	0.11463433502253373
20	2015-07-18T23:53:42	21.3433	-158.2739	KM1512	130.65956853221053	0.584499412692717	0.0374355863860075	5.0475230859386935																	5.0475230859386935	0.1257660449917276
21	2015-07-18T23:56:42	21.3433	-158.2739	KM1512	135.46545648276592	0.58794420492012	0.038007295211656	5.29101611508553																	5.29101611508553	0.1257660449917276
22	2015-07-19T00:00:02	21.3433	-158.2739	KM1512	133.54540147400223	0.5869061233653311	0.0378345915421539	5.2140396037515																	5.2140396037515	0.1257660449917276
23	2015-07-19T00:03:02	21.3432	-158.2739	KM1512	138.28330607137508	0.58794420492012	0.038007295211656	5.376985555993521																	5.376985555993521	0.1368977549609215
24	2015-07-19T00:06:02	21.3432	-158.2739	KM1512	141.67932830464906	0.581763115872032	0.03698490971232799	5.421478204873493																	5.421478204873493	0.1368977549609215
25	2015-07-19T00:09:02	21.3432	-158.2739	KM1512	129.7737203532491	0.588286857741426	0.0380645851573078	5.059264811954944																	5.059264811954944	0.1368977549609215
26	2015-07-19T00:12:03	21.3431	-158.2739	KM1512	129.21405029665135	0.5886303285365	0.0381220118643397	5.045423934596789																	5.045423934596789	0.14802946493011535
27	2015-07-19T00:15:03	21.3431	-158.2739	KM1512	131.66588752982713	0.585873929114982	0.0376629525501553	5.1099780817723																	5.1099780817723	0.14802946493011535
28	2015-07-19T00:18:03	21.3431	-158.2739	KM1512	133.00194486114344	0.5869061233653311	0.0378345915421539	5.1654128513572335																	5.1654128513572335	0.14802946493011535
29	2015-07-19T00:21:03	21.3431	-158.2739	KM1512	129.90465859782466	0.5886303285365	0.0381220118643397	5.099242139155849																	5.099242139155849	0.14802946493011535
30	2015-07-19T00:24:04	21.3431	-158.2739	KM1512	128.24655251014556	0.5869061233653311	0.0378345915421539	5.0135368133757625																	5.0135368133757625	0.14802946493011535
31	2015-07-19T00:27:04	21.3432	-158.2739	KM1512	130.06269147454228	0.58794420492012	0.038007295211656	5.091194176059301																	5.091194176059301	0.15916117489930925
32	2015-07-19T00:30:04	21.3432	-158.2739	KM1512	137.173687889149	0.582103445051809	0.0370408713235996	5.246692596900756																	5.246692596900756	0.15916117489930925
33	2015-07-19T00:33:04	21.3432	-158.274	KM1512	135.40155530477207	0.581422660674048	0.0369292170979849	5.150455247760465																	5.150455247760465	0.1695294396701905
34	2015-07-19T00:36:05	21.3432	-158.2739	KM1512	136.7601439693812	0.5827864445578629	0.037153209849648	5.2386996239889365																	5.2386996239889365	0.17989770444107173
35	2015-07-19T00:39:05	21.3432	-158.2739	KM1512	135.96169979239684	0.582444537680183	0.0370969736234956	5.216944314781501																	5.216944314781501	0.17989770444107173
36	2015-07-19T00:42:05	21.3432	-158.2739	KM1512	130.82425289157985	0.5855293687429829	0.0376059203636027	5.078212585899964																	5.078212585899964	0.17989770444107173
37	2015-07-19T00:45:05	21.3432	-158.2739	KM1512	128.99854985157938	0.5862171738263751	0.0377200291868954	5.0172393558851365																	5.0172393558851365	0.17989770444107173
38	2015-07-19T00:48:05	21.3432	-158.2739	KM1512	129.24379913748155	0.58484191311558	0.0374922290547303	5.010773153591379																	5.010773153591379	0.17989770444107173
39	2015-07-19T00:51:06	21.3432	-158.2739	KM1512	128.1416207919383	0.5869061233653311	0.0378345915421539	5.009965911029036																	5.009965911029036	0.17989770444107173
40	2015-07-19T00:54:06	21.3432	-158.2739	KM1512	129.62190449277765	0.58484191311558	0.0374922290547303	5.007717780647561																	5.007717780647561	0.17989770444107173
41	2015-07-19T00:57:06	21.3432	-158.2739	KM1512	129.01952953014836	0.585185231148408	0.0375490069396669	4.992130935458612																	4.992130935458612	0.17989770444107173
42	2015-07-19T01:00:06	21.3432	-158.2739	KM1512	133.82702581330076	0.585873929114982	0.0376629525501553	5.1699057167844735																	5.1699057167844735	0.17989770444107173
43	2015-07-19T01:03:07	21.3432	-158.2739	KM1512	129.4738055273641	0.5855293687429829	0.0376059203636027	5.0170248460714335																	5.0170248460714335	0.17989770444107173
44	2015-07-19T01:06:07	21.3432	-158.2739	KM1512	129.43203532105522	0.586561237924484	0.0377772420758088	5.017949972229029																	5.017949972229029	0.17989770444107173
45	2015-07-19T01:09:07	21.3432	-158.2739	KM1512	129.20861986805494	0.5869061233653311	0.0378345915421539	5.0147275869192																	5.0147275869192	0.17989770444107173
46	2015-07-19T01:12:07	21.3432	-158.2739	KM1512	132.2805314071476	0.5862171738263751	0.0377200291868954	5.139575274357551																	5.139575274357551	0.17989770444107173
47	2015-07-19T01:15:08	21.3432	-158.2739	KM1512	128.10737918166402	0.591397411796927	0.0385860418701023	5.065134111628579																	5.065134111628579	0.17989770444107173
48	2015-07-19T01:18:08	21.3431	-158.2739	KM1512	127.22488018924778	0.5927908098598371	0.0388210861065133	5.06712816463156																	5.06712816463156	0.1910294144102656
49	2015-07-19T01:21:08	21.343000000000004	-158.2739	KM1512	127.53887672749526	0.595946896142691	0.0393563887907884	5.1127940737098205																	5.1127940737098205	0.20216112437906406
50	2015-07-19T01:27:09	21.3428	-158.274	KM1512	131.56972260957863	0.601237428370511	0.0402643478769161	5.409241131837777																	5.409241131837777	0.22672046520115674
51	2015-07-19T01:30:09	21.3427	-158.274	KM1512	126.15935498605936	0.6015943612639439	0.0403260124565342	5.191222777779052																	5.191222777779052	0.23785217517035065
52	2015-07-19T01:33:09	21.3426	-158.274	KM1512	125.72880747100277	0.6098364340108979	0.0417669021426162	5.354846939250287																	5.354846939250287	0.2489838851395445
53	2015-07-19T01:36:09	21.3424	-158.274	KM1512	126.42099050374956	0.620065398225797	0.0435984113729068	5.5882969149656985																	5.5882969149656985	0.2712473050779323
54	2015-07-19T01:39:10	21.3423	-158.274	KM1512	125.94941651824871	0.6189633477283921	0.0433985843260216	5.5558059034236384																	5.5558059034236384	0.2823790150471261
55	2015-07-19T01:42:10	21.3423	-158.274	KM1512	124.2841943499288	0.62043398285627	0.0436652958856285	5.478980956790631																	5.478980956790631	0.2823790150471261
56	2015-07-19T01:45:10	21.3422	-158.274	KM1512	125.44511874120691	0.615295250521053	0.0427382406184871	5.430450861102922																	5.430450861102922	0.2935107250167155
57	2015-07-19T01:48:10	21.343000000000004	-158.2757	KM1512	127.25996817096502	0.618594601500499	0.0433320340795858	5.577896997478424																	5.577896997478424	0.4909912971704213
58	2015-07-19T01:51:11	21.349	-158.2795	KM1512	128.27954941290963	0.614564323250109	0.0426073315895532	5.551219364523639																	5.551219364523639	1.2664390852944922
59	2015-07-19T01:54:11	21.3547	-158.2812	KM1512	131.39723823756808	0.621173793850588	0.0437995442882211	5.845467870000862																	5.845467870000862	1.9249706527912371
60	2015-07-19T02:00:12	21.3694	-158.2853	KM1512	132.83238003443284	0.6364059776422425	0.0466245439121815	6.284069786890054																	6.284069786890054	3.6156335631921896
61	2015-07-19T02:03:12	21.3769	-158.2873	KM1512	126.78938011399677	0.646235805346164	0.0485054689761117	6.218021745481192																	6.218021745481192	4.475868692701621
62	2015-07-19T02:06:12	21.3842	-158.2895	KM1512	127.51323210080963	0.654886355834573	0.0501983490365125	6.538809360591025																	6.538809360591025	5.319875076151123
63	2015-07-19T02:09:12	21.3941	-158.2926	KM1512	126.16364971960422	0.666915353506181	0.052611949781465	6.763691528639712																	6.763691528639712	6.467801103309059
64	2015-07-19T02:18:13	21.4217	-158.3007	KM1512	131.62864495483714	0.664083549971331	0.05203746437711	7.027151497576476																	7.027151497576476	9.652771560638945
65	2015-07-19T02:21:13	21.4318	-158.3035	KM1512	132.5543568348397	0.645846300766161	0.0484300019908621	6.572454024376																	6.572454024376	10.813909405533018
66	2015-07-19T02:24:14	21.4394	-158.3057	KM1512	131.82113732175407	0.6278894716029979	0.0450317328635804	6.048687302683643																	6.048687302683643	11.690092948750847
67	2015-07-19T02:27:14	21.4494	-158.3086	KM1512	130.49629065437554	0.628636058483484	0.0451702031731412	6.005915239028304																	6.005915239028304	12.843103314464074
68	2015-07-19T02:30:14	21.4589	-158.3115	KM1512	133.37586677792157	0.623027087331965	0.0441376027310198	6.034350216325972																	6.034350216325972	13.942468467329473
69	2015-07-19T02:33:15	21.4659	-158.3138	KM1512	132.96302351206074	0.6189633477283921	0.0433985843260216	5.912094492601413																	5.912094492601413	14.757305047905744
70	2015-07-19T02:36:15	21.4756	-158.317	KM1512	136.24382251835777	0.6131036620057819	0.0423465774513405	5.950518878394996																	5.950518878394996	15.88682037897702
71	2015-07-19T02:39:15	21.4853	-158.3203	KM1512	134.3964085980608	0.6076761790650749	0.0413862589598294	5.7371288341908215																	5.7371288341908215	17.019412401820883
72	2015-07-19T02:42:15	21.4927	-158.3229	KM1512	146.25451071169627	0.6048002884965931	0.0408827535690113	6.185585165048858																	6.185585165048858	17.886063461478084
73	2015-07-19T02:45:16	21.5025	-158.3261	KM1512	137.27433298657238	0.613467522342255	0.0424115330246025	6.0104901790585314																	6.0104901790585314	19.026207212131336
74	2015-07-19T02:48:16	21.5122	-158.3287	KM1512	142.65472544362308	0.617128377371004	0.0430674142143049	6.336548136202594																	6.336548136202594	20.139051913141014
75	2015-07-19T04:42:26	21.8666	-158.2676	KM1512	135.36030613369996	0.5614331122327171	0.0337419712546247	4.811129532949211																	4.811129532949211	60.09284591918144
76	2015-07-19T04:48:43	21.8828	-158.2634	KM1512	132.45259015521282	0.57904939246637	0.0365416408660825	5.0072497458762895																	5.0072497458762895	61.947641731922204
77	2015-07-19T04:51:43	21.8905	-158.2615	KM1512	131.61963141908782	0.5766769037785029	0.0361566309035185	4.9299193370458685																	4.9299193370458685	62.826964802131776
78	2015-07-19T04:54:44	21.9006	-158.259	KM1512	134.42726182764878	0.5746607121538809	0.0358313847531987	4.994045182291835																	4.994045182291835	63.98053889876449
79	2015-07-19T04:57:44	21.9103	-158.2567	KM1512	133.09962626808058	0.576339558050885	0.0361020462514165	4.969378637663606																	4.969378637663606	65.08613519681487
80	2015-07-19T05:00:44	21.9203	-158.2542	KM1512	132.66212902487686	0.571321478769048	0.0352966212182912	4.8620553049972575																	4.8620553049972575	66.22885467546925
81	2015-07-19T05:03:44	21.9279	-158.2522	KM1512	137.31110224242198	0.5703275861961321	0.0351384143226242	5.011429815660653																	5.011429815660653	67.09970987823793
82	2015-07-19T05:06:45	21.9377	-158.2496	KM1512	136.10602830023947	0.582103445051809	0.0370408713235996	5.198024867082059																	5.198024867082059	68.22316840445596
83	2015-07-19T05:09:45	21.9473	-158.2471	KM1512	137.87071002368268	0.58381685689299	0.0373227054099035	5.307107854278751																	5.307107854278751	69.32254686458093
84	2015-07-19T05:12:45	21.9566	-158.2448	KM1512	132.3634842987747	0.588286857741426	0.0380645851573078	5.169989969222994																	5.169989969222994	70.38468194975773
85	2015-07-19T05:15:45	21.9641	-158.243	KM1512	135.776788860598	0.591745951905821	0.0386446346485865	5.395269036208855																	5.395269036208855	71.23999206202187
86	2015-07-19T05:18:45	21.9738	-158.2405	KM1512	131.82383364957926	0.6033720137743679	0.0406341940844002	5.4239341073351																	5.4239341073351	72.35018294253223
87	2015-07-19T05:21:46	21.9835	-158.2383	KM1512	126.65037285086893	0.61201068551724	0.0421521713987637	5.344849506617437																	5.344849506617437	73.45358223994654
88	2015-07-19T05:24:46	21.9909	-158.2365	KM1512	125.72897536992048	0.617128377371004	0.0430674142143049	5.4204665053667975																	5.4204665053667975	74.29802229163529
89	2015-07-19T05:27:46	22.0009	-158.2341	KM1512	125.95109842802772	0.61237524476952	0.0422168969437672	5.345955064657218																	5.345955064657218	75.4384222974125
90	2015-07-19T05:30:46	22.0105	-158.2319	KM1512	125.97787353099052	0.616393487389165	0.0429353690292443	5.408949986564561																	5.408949986564561	76.53092161428914
91	2015-07-19T05:33:47	22.0181	-158.2302	KM1512	124.83862347160685	0.618594601500499	0.0433320340795858	5.408106241267689																	5.408106241267689	77.39493124536342
92	2015-07-19T05:36:47	22.0273	-158.2281	KM1512	126.11402941932366	0.6048002884965931	0.0408827535690113	5.1912274618479435																	5.1912274618479435	78.4417259649993
93	2015-07-19T05:39:47	22.0368	-158.226	KM1512	134.97922936477002	0.5893197318632121	0.0382372768692183	5.2787852419906525																	5.2787852419906525	79.52121162057568
94	2015-07-19T05:42:47	22.0464	-158.2237	KM1512	129.49371568029872	0.6015943612639439	0.0403260124565342	5.2451602741223065																	5.2451602741223065	80.61588942009539
95	2015-07-19T05:45:48	22.0541	-158.222	KM1512	128.0089304070332	0.5991076653398361	0.0398973953574319	5.157901399659673																	5.157901399659673	81.49079284649737
96	2015-07-19T05:48:48	22.064	-158.2199	KM1512	129.5270039577945	0.5869061233653311	0.0378345915421539	4.999780479628257																	4.999780479628257	82.61392657713606
97	2015-07-19T05:51:48	22.0714	-158.2183	KM1512	127.64977563465764	0.581422660674048	0.0369292170979849	4.836320020245995																	4.836320020245995	83.45404736402652
98	2015-07-19T05:54:48	22.0813	-158.2163	KM1512	129.5850121529802	0.582103445051809	0.0370408713235996	4.926297627791016																	4.926297627791016	84.57523201951062
99	2015-07-19T05:57:49	22.0907	-158.2142	KM1512	134.92005347859114	0.592094171481787	0.0387033338081638	5.302355050328264																	5.302355050328264	85.64379812965015
100	2015-07-19T06:00:49	22.1	-158.21200000000005	KM1512	130.79473720328954	0.597698341327604	0.0396556097023431	5.2393008988734655																	5.2393008988734655	86.7036234285508
101	2015-07-19T06:03:49	22.1071	-158.2104	KM1512	135.31780151365206	0.598754645777687	0.0398367391074754	5.445443644926241																	5.445443644926241	87.51101806277346
102	2015-07-19T06:06:49	22.1164	-158.2081	KM1512	137.3376880182695	0.601237428370511	0.0402643478769161	5.548880885321316																	5.548880885321316	88.57309329215346
103	2015-07-19T06:12:50	22.1346	-158.2037	KM1512	131.4408516792478	0.610198148947117	0.041830773027353996	5.489637278316712																	5.489637278316712	90.64925026675257
104	2015-07-19T06:15:50	22.1438	-158.2015	KM1512	131.77769833188998	0.610198148947117	0.041830773027353996	5.482823808637789																	5.482823808637789	91.69818943341669
105	2015-07-19T06:18:50	22.1511	-158.1998	KM1512	143.3415942843631	0.6076761790650749	0.0413862589598294	5.921154427726573																	5.921154427726573	92.5294924302636
106	2015-07-19T06:21:51	22.1605	-158.1976	KM1512	129.66906796246428	0.604442038431964	0.0408201817875749	5.290523332073776																	5.290523332073776	93.60017333899192
107	2015-07-19T06:24:51	22.1693	-158.1953	KM1512	130.4526065470057	0.594541165763985	0.0391174767360461	5.150337618799111																	5.150337618799111	94.60805145485992
108	2015-07-19T06:27:51	22.178	-158.1931	KM1512	131.93575885145071	0.59840246692964	0.0397762273100372	5.272960660606524																	5.272960660606524	95.6027093301225
109	2015-07-19T06:30:51	22.1872	-158.1909	KM1512	128.79464451355918	0.596645698100655	0.0394757272377048	5.0964839151513885																	5.0964839151513885	96.65163336667898
110	2015-07-19T06:33:52	22.1945	-158.1892	KM1512	129.23296007592987	0.602662871465988	0.0405110105875903	5.240626537681148																	5.240626537681148	97.4829249606781
111	2015-07-19T06:36:52	22.204	-158.1867	KM1512	134.6460807591429	0.605159393768409	0.0409454747205174	5.5285945564535846																	5.5285945564535846	98.57137502517419
112	2015-07-19T06:39:52	22.2129	-158.1846	KM1512	130.04646083327378	0.608756449533761	0.0415762006892045	5.409998266953171																	5.409998266953171	99.58546071122976
113	2015-07-19T06:42:52	22.2218	-158.1825	KM1512	133.59855966975348	0.609115586353249	0.0416396163353548	5.554200349264083																	5.554200349264083	100.59954346764349
114	2015-07-19T06:45:53	22.229	-158.1808	KM1512	130.6874708686733	0.615295250521053	0.0427382406184871	5.5752650905102215																	5.5752650905102215	101.4199475940789
115	2015-07-19T06:48:53	22.2385	-158.1784	KM1512	133.03256623468624	0.6182267334396739	0.0432656423221877	5.73427447041896																	5.73427447041896	102.5059901362964
116	2015-07-19T06:51:53	22.2473	-158.1763	KM1512	132.25692988536295	0.6182267334396739	0.0432656423221877	5.707084384903308																	5.707084384903308	103.50919192039078
117	2015-07-19T06:54:53	22.2561	-158.1744	KM1512	134.14618189401986	0.6125579564850875	0.04224933675658915	5.647595988988693																	5.647595988988693	104.50814950138901
118	2015-07-19T06:57:54	22.2652	-158.1723	KM1512	133.55514533386943	0.614564323250109	0.0426073315895532	5.6684488720539274																	5.6684488720539274	105.54397974335687
119	2015-07-19T07:00:54	22.2725	-158.1706	KM1512	131.58281707282558	0.609475580496766	0.0417031833660314	5.512128889205817																	5.512128889205817	106.37525079897725
120	2015-07-19T07:03:54	22.2822	-158.1684	KM1512	139.15239725319816	0.6076761790650749	0.0413862589598294	5.756150895372889																	5.756150895372889	107.47855121644652
121	2015-07-19T07:06:54	22.2894	-158.1669	KM1512	132.93510851904722	0.604442038431964	0.0408201817875749	5.454444323736981																	5.454444323736981	108.29479041201876
122	2015-07-19T07:09:54	22.2989	-158.1649	KM1512	130.31331740648918	0.6055193562889439	0.0410083455986664	5.346716288460335																	5.346716288460335	109.37217857741423
123	2015-07-19T07:12:55	22.3083	-158.1628	KM1512	128.86154980488328	0.6040845458237509	0.0407579664054068	5.261820125632628																	5.261820125632628	110.4406767533346
124	2015-07-19T07:15:55	22.3158	-158.161	KM1512	129.48292553365144	0.6037278550705479	0.0406960064662801	5.2703157772034945																	5.2703157772034945	111.2958862913107
125	2015-07-19T07:18:55	22.3248	-158.1589	KM1512	128.1593573065688	0.6001717217997061	0.0400802338630663	5.170174399610497																	5.170174399610497	112.3208134828028
126	2015-07-19T07:21:55	22.3341	-158.1565	KM1512	132.7588954608849	0.59840246692964	0.0397762273100372	5.308329858490944																	5.308329858490944	113.38515023518835
127	2015-07-19T07:24:56	22.3434	-158.1543	KM1512	132.90902729742206	0.596645698100655	0.0394757272377048	5.274164348139789																	5.274164348139789	114.44489138069584
128	2015-07-19T07:27:56	22.3523	-158.1522	KM1512	129.95883418730793	0.5952423550906911	0.0392366479408122	5.11893699193777																	5.11893699193777	115.4589310725691
129	2015-07-19T07:30:56	22.362	-158.15	KM1512	128.3925918325671	0.594891342460035	0.0391769913024547	5.062890091552071																	5.062890091552071	116.56220489335257
130	2015-07-19T07:33:56	22.3693	-158.1484	KM1512	129.8478619951303	0.598050898966864	0.0397158570258936	5.185172393072502																	5.185172393072502	117.39134417619991
131	2015-07-19T07:36:57	22.3789	-158.1463	KM1512	126.541009224042	0.597346623302379	0.0395955058574549	5.046787322387443																	5.046787322387443	118.48163256079364
132	2015-07-19T07:39:57	22.3878	-158.1438	KM1512	130.8388602168105	0.5952423550906911	0.0392366479408122	5.185877174921352																	5.185877174921352	119.50522757051708
133	2015-07-19T07:42:57	22.3967	-158.1413	KM1512	127.05295202984524	0.594541165763985	0.0391174767360461	5.0108625802330184																	5.0108625802330184	120.52881844128042
134	2015-07-19T07:45:57	22.404	-158.1392	KM1512	128.04769586146537	0.592094171481787	0.0387033338081638	5.0097943640023415																	5.0097943640023415	121.36968326514528
135	2015-07-19T07:48:58	22.4131	-158.1369	KM1512	129.27428774085828	0.5886303285365	0.0381220118643397	4.965471606666613																	4.965471606666613	122.40995486299731
136	2015-07-19T07:51:58	22.4231	-158.1347	KM1512	128.84362117623488	0.584499412692717	0.0374355863860075	4.895115891877207																	4.895115891877207	123.54591345950656
137	2015-07-19T07:54:58	22.4306	-158.13299999999995	KM1512	128.55250154484457	0.581763115872032	0.03698490971232799	4.830547685334318																	4.830547685334318	124.3989204584198
138	2015-07-19T07:57:58	22.4412	-158.1304	KM1512	126.37368946942782	0.581083016268204	0.0368736571152897	4.727145682301775																	4.727145682301775	125.6088270475102
139	2015-07-19T08:00:59	22.4487	-158.1286	KM1512	127.01411586660284	0.5780320580192061	0.0363761270198486	4.6950170493856795																	4.6950170493856795	126.46399824892124
140	2015-07-19T08:03:59	22.4586	-158.1262	KM1512	123.77141768596022	0.578370361268415	0.0364311668075271	4.568599279492836																	4.568599279492836	127.59335814552513
141	2015-07-19T08:09:59	22.4757	-158.1224	KM1512	128.59230947549065	0.572320163397324	0.0354560265680879	4.633480054339924																	4.633480054339924	129.53660262203368
142	2015-07-19T08:13:00	22.4856	-158.1202	KM1512	127.59922173066592	0.572653870470739	0.0355094364198965	4.591741961108643																	4.591741961108643	130.66163446106896
143	2015-07-19T08:16:00	22.4954	-158.1181	KM1512	128.38678177822504	0.571321478769048	0.0352966212182912	4.592440131081136																	4.592440131081136	131.77371784510248
144	2015-07-19T08:19:00	22.5022	-158.1166	KM1512	128.63165743871994	0.571321478769048	0.0352966212182912	4.599339524322941																	4.599339524322941	132.54623388285106
145	2015-07-19T08:22:00	22.5116	-158.1145	KM1512	127.42502139000293	0.56966538062734	0.035033165137191	4.5127460158160035																	4.5127460158160035	133.61466811043456
146	2015-07-19T08:25:01	22.5203	-158.1123	KM1512	126.95301536663635	0.5689970087056371	0.0349273538536395	4.486565197256375																	4.486565197256375	134.60919930974805
147	2015-07-19T08:28:01	22.5295	-158.1101	KM1512	130.1440032425914	0.568331816441201	0.0348220459479317	4.599184212728705																	4.599184212728705	135.65800318678484
148	2015-07-19T08:31:01	22.5394	-158.1075	KM1512	126.8627910380104	0.5666764249176539	0.0345610165070736	4.452898296409256																	4.452898296409256	136.7920023709015
149	2015-07-19T08:34:01	22.5485	-158.1052	KM1512	129.24394362949312	0.56733715016844	0.0346650469226078	4.5428498900766625																	4.5428498900766625	137.83222136291243
150	2015-07-19T08:37:02	22.5573	-158.1029	KM1512	129.39165555368706	0.5680004079505679	0.0347695800129709	4.576982765289733																	4.576982765289733	138.83994452007488
151	2015-07-19T08:40:02	22.5643	-158.101	KM1512	130.92451814098033	0.566018842946496	0.0344574809972288	4.58757136038425																	4.58757136038425	139.64327010699222
152	2015-07-19T08:43:02	22.574	-158.0983	KM1512	133.15123038570707	0.564380323471062	0.0342008175959089	4.627624542036243																	4.627624542036243	140.7581439293874
153	2015-07-19T08:46:02	22.5837	-158.096	KM1512	132.5835119488747	0.556895952873082	0.0330429479275996	4.4510158095907215																	4.4510158095907215	141.86349606324572
154	2015-07-19T08:49:02	22.5913	-158.0942	KM1512	130.59753084227148	0.551597789752193	0.0322379934177319	4.27035648416068																	4.27035648416068	142.7294973752003
155	2015-07-19T08:52:03	22.6006	-158.0921	KM1512	129.12890731974818	0.547308363006909	0.0315951487728662	4.145764719160098																	4.145764719160098	143.7870036096394
156	2015-07-19T08:55:03	22.6103	-158.0899	KM1512	128.2497723577747	0.546679347932512	0.0315013901499848	4.120839533863278																	4.120839533863278	144.8901941915369
157	2015-07-19T08:58:03	22.62	-158.0876	KM1512	134.54166531979521	0.5476238545059989	0.0316421831620295	4.329004909229724																	4.329004909229724	145.99553299675375
158	2015-07-19T09:01:04	22.6294	-158.0853	KM1512	127.53188692074393	0.545098817177426	0.0312670435908974	4.063247480859595																	4.063247480859595	147.06826914335082
159	2015-07-19T09:04:04	22.6369	-158.0835	KM1512	127.35422346691531	0.5425877988449099	0.0308968037705542	4.01801358542767																	4.01801358542767	147.92338574736138
160	2015-07-19T09:07:04	22.6465	-158.0811	KM1512	130.06840610713178	0.54196260689779	0.0308051131010508	4.094067240329183																	4.094067240329183	149.02010704237512
161	2015-07-19T09:10:04	22.6558	-158.0787	KM1512	130.53560328716452	0.5438398818144521	0.0310811644176692	4.131400028760094																	4.131400028760094	150.08431070997904
162	2015-07-19T09:13:05	22.6654	-158.0762	KM1512	133.36297988823824	0.5435264222061429	0.0310349408910314	4.221163207251087																	4.221163207251087	151.18337914679915
163	2015-07-19T09:16:05	22.673000000000002	-158.0744	KM1512	128.4981699618178	0.540091730940386	0.0305315037275355	4.009991605775433																	4.009991605775433	152.04935698149083
164	2015-07-19T09:19:05	22.6833	-158.0721	KM1512	131.12682584915194	0.5404037370570071	0.0305770133566999	4.097242549297558																	4.097242549297558	153.22000663364688
165	2015-07-19T09:22:05	22.693	-158.0699	KM1512	133.96451981063348	0.5429015145972991	0.0309428133321022	4.2289886285181515																	4.2289886285181515	154.32316933020903
166	2015-07-19T09:25:06	22.7007	-158.0682	KM1512	132.10270208704597	0.5369909454297059	0.0300812347284496	4.0622543665675614																	4.0622543665675614	155.1979101510961
167	2015-07-19T09:28:06	22.7105	-158.066	KM1512	136.1816110681452	0.532075424718394	0.0293759261336212	4.107352108581798																	4.107352108581798	156.31196506410302
168	2015-07-19T09:31:06	22.721	-158.0636	KM1512	133.2378891831299	0.533298543205956	0.0295504775185794	4.028944968088221																	4.028944968088221	157.5064918073616
169	2015-07-19T09:34:06	22.7314	-158.0611	KM1512	134.4453980248432	0.5317713059416129	0.0293325398120794	4.033699256304212																	4.033699256304212	158.69230471569153
170	2015-07-19T09:37:07	22.7393	-158.0594	KM1512	139.11559238900796	0.5317713059416129	0.0293325398120794	4.178029881647994																	4.178029881647994	159.58886248293996
171	2015-07-19T09:40:07	22.7487	-158.0575	KM1512	137.46158261786002	0.5363739231097729	0.0299922124405594	4.222378285398416																	4.222378285398416	160.65326824796097
172	2015-07-19T09:43:07	22.7557	-158.0561	KM1512	142.17652099370932	0.536066513588243	0.0299478602379863	4.3598906188555855																	4.3598906188555855	161.4456305057764
173	2015-07-19T09:46:07	22.7618	-158.0549	KM1512	152.97549731546928	0.5376087939833689	0.0301705962241069	4.71409685041261																	4.71409685041261	162.13574712778347
174	2015-07-19T09:49:08	22.7633	-158.0543	KM1512	147.63976436017026	0.5385372419160129	0.0303052827991004	4.567883750945401																	4.567883750945401	162.31371902592952
175	2015-07-19T09:52:08	22.7659	-158.0533	KM1512	150.0852300463227	0.5376087939833689	0.0301705962241069	4.6298649769985385																	4.6298649769985385	162.620806424938
176	2015-07-19T09:55:08	22.7665	-158.0533	KM1512	151.66622373721538	0.5404037370570071	0.0305770133566999	4.726457475269625																	4.726457475269625	162.68759668475354
177	2015-07-19T09:58:09	22.7666	-158.0534	KM1512	143.33865293565538	0.54196260689779	0.0308051131010508	4.498925319814095																	4.498925319814095	162.70273846429583
178	2015-07-19T10:01:09	22.7667	-158.0535	KM1512	142.96664451904826	0.5429015145972991	0.0309428133321022	4.507111316832668																	4.507111316832668	162.7178802387415
179	2015-07-19T10:04:09	22.7667	-158.0535	KM1512	143.2139797578823	0.5429015145972991	0.0309428133321022	4.522251487109349																	4.522251487109349	162.7178802387415
180	2015-07-19T10:07:09	22.7667	-158.0535	KM1512	145.13167511539191	0.540091730940386	0.0305315037275355	4.53137743777371																	4.53137743777371	162.7178802387415
181	2015-07-19T10:10:10	22.7667	-158.0532	KM1512	146.07675251555196	0.541651127148809	0.0307594314718289	4.580544696123666																	4.580544696123666	162.74867349456431
182	2015-07-19T10:13:10	22.767	-158.0525	KM1512	144.2301129173646	0.540091730940386	0.0305315037275355	4.497405098604946																	4.497405098604946	162.82790593448013
183	2015-07-19T10:16:10	22.7671	-158.0521	KM1512	144.73410994607937	0.539159907036209	0.0303956105702747	4.512019135791742																	4.512019135791742	162.87044578583289
184	2015-07-19T10:19:10	22.7672	-158.0521	KM1512	150.66205565677203	0.538848203315782	0.0303503928418045	4.689869432503164																	4.689869432503164	162.8815774958021
185	2015-07-19T10:22:11	22.7671	-158.05200000000005	KM1512	149.31684450993274	0.5385372419160129	0.0303052827991004	4.644693595872036																	4.644693595872036	162.8967192447603
186	2015-07-19T10:25:11	22.7669	-158.0519	KM1512	147.4820383625588	0.536066513588243	0.0299478602379863	4.532895989094951																	4.532895989094951	162.92123490697426
187	2015-07-19T10:28:11	22.7664	-158.0499	KM1512	153.32288742049838	0.5354535056216629	0.0298594379390516	4.698487062825142																	4.698487062825142	163.1339347442501
188	2015-07-19T10:31:11	22.7608	-158.0501	KM1512	141.3008816511681	0.5336061498804621	0.0295943761037153	4.2993912970748775																	4.2993912970748775	163.75764845125173
189	2015-07-19T10:34:12	22.7552	-158.0521	KM1512	142.3389430187858	0.530856046607839	0.0292026332214522	4.271945368300885																	4.271945368300885	164.41396089372213
190	2015-07-19T10:37:12	22.7517	-158.0533	KM1512	144.67951139155252	0.5245022367605491	0.0283091964907681	4.201203190999174																	4.201203190999174	164.822580976773
191	2015-07-19T10:40:12	22.7497	-158.0528	KM1512	142.02953791236882	0.524200625315871	0.0282673033033595	4.113214418248346																	4.113214418248346	165.05105539805245
192	2015-07-19T10:43:12	22.7491	-158.0528	KM1512	145.5008795731353	0.51912596349112	0.0275666049754413	4.1290541713470645																	4.1290541713470645	165.117845657868
193	2015-07-19T10:46:12	22.7491	-158.0528	KM1512	140.95581400143584	0.517054198662675	0.0272837201200335	3.9440416854776097																	3.9440416854776097	165.117845657868
194	2015-07-19T10:49:13	22.7492	-158.0529	KM1512	153.24557239057563	0.515876454714392	0.0271237022976672	4.272110698385596																	4.272110698385596	165.1329883239327
195	2015-07-19T10:52:13	22.7493	-158.053	KM1512	149.5389230826352	0.5161698384890121	0.0271635637911613	4.182420643248744																	4.182420643248744	165.14813098490436
196	2015-07-19T10:55:13	22.7494	-158.0531	KM1512	147.06439041890658	0.515583769631582	0.0270839357340957	4.101441426634855																	4.101441426634855	165.16327364078242
197	2015-07-19T10:58:13	22.7494	-158.0531	KM1512	152.3301626094162	0.514699323865824	0.0269643670437509	4.232592463411312																	4.232592463411312	165.16327364078242
198	2015-07-19T11:04:14	22.7495	-158.0531	KM1512	149.40001484282806	0.515876454714392	0.0271237022976672	4.164291089206108																	4.164291089206108	165.17440535075158
199	2015-07-19T11:10:14	22.7498	-158.0534	KM1512	145.4808378000109	0.515583769631582	0.0270839357340957	4.0512193220292065																	4.0512193220292065	165.2198332725456
200	2015-07-19T11:13:15	22.7499	-158.0535	KM1512	143.84967201876512	0.517644180478921	0.0273641429023819	4.052048931435885																	4.052048931435885	165.23497590295682
201	2015-07-19T11:16:15	22.75	-158.0536	KM1512	145.08379332980485	0.517054198662675	0.0272837201200335	4.0755817342225935																	4.0755817342225935	165.25011852827257
202	2015-07-19T11:19:15	22.75	-158.0537	KM1512	144.79250996775718	0.517644180478921	0.0273641429023819	4.085539823053404																	4.085539823053404	165.26038420202286
203	2015-07-19T11:22:15	22.7501	-158.0538	KM1512	144.20530038474266	0.518234916324261	0.0274448438423939	4.072394912970589																	4.072394912970589	165.27552682224717
204	2015-07-19T11:25:16	22.7502	-158.054	KM1512	150.74247729294038	0.5185313423115719	0.027485338855535002	4.265419703294631																	4.265419703294631	165.2988816990717
205	2015-07-19T11:28:16	22.7505	-158.0539	KM1512	147.56135675222825	0.516463922623344	0.0272035204411929	4.143230193255946																	4.143230193255946	165.333819046126
206	2015-07-19T11:31:16	22.7513	-158.0498	KM1512	144.25980691597246	0.517644180478921	0.0273641429023819	4.0620679332051814																	4.0620679332051814	165.76402693171408
207	2015-07-19T11:34:16	22.750999999999998	-158.0442	KM1512	146.51160791771886	0.5161698384890121	0.0271635637911613	4.101724937123368																	4.101724937123368	166.3398689898679
208	2015-07-19T11:37:17	22.75	-158.0369	KM1512	153.23183031781357	0.514405588514119	0.0269246749171054	4.2616949755689415																	4.2616949755689415	167.0974830269077
209	2015-07-19T11:40:17	22.7491	-158.0304	KM1512	142.7184722846556	0.514699323865824	0.0269643670437509	3.9556358702934937																	3.9556358702934937	167.7722331200557
210	2015-07-19T11:43:17	22.7484	-158.0236	KM1512	140.9410267093817	0.5138202147320511	0.0268455740184292	3.892161279546377																	3.892161279546377	168.47464085867486
211	2015-07-19T11:49:48	22.7487	-158.0183	KM1512	148.43135278232623	0.510314476476422	0.0263755649887255	4.0394870441971715																	4.0394870441971715	169.01975124668357
212	2015-07-19T11:52:48	22.7486	-158.0182	KM1512	148.19541825865142	0.5100232595774461	0.0263367621109715	4.030137038489278																	4.030137038489278	169.03489393821442
213	2015-07-19T11:55:49	22.7486	-158.0182	KM1512	147.48629613428582	0.5100232595774461	0.0263367621109715	4.008494992185241																	4.008494992185241	169.03489393821442
214	2015-07-19T11:58:49	22.7487	-158.0183	KM1512	142.9432663526606	0.510604988652627	0.026414395158911	3.88737588244196																	3.88737588244196	169.05003662974536
215	2015-07-19T12:01:49	22.7488	-158.0184	KM1512	146.4194176547596	0.5100232595774461	0.0263367621109715	3.981761021648488																	3.981761021648488	169.06517931618302
216	2015-07-19T12:04:49	22.7489	-158.0185	KM1512	143.30540077029642	0.509150624296168	0.0262207605386868	3.8698909443206633																	3.8698909443206633	169.0803219975255
217	2015-07-19T12:07:50	22.7489	-158.0185	KM1512	143.97510185946427	0.505974970313011	0.0258008952871472	3.827736173075369																	3.827736173075369	169.0803219975255
218	2015-07-19T12:10:50	22.749000000000002	-158.0186	KM1512	144.55218029943433	0.5051124330910539	0.0256874803126799	3.8338862041127766																	3.8338862041127766	169.0954646737767
219	2015-07-19T12:13:50	22.749000000000002	-158.0186	KM1512	144.99514994210088	0.506553432307594	0.0258769572247376	3.869861070799225																	3.869861070799225	169.0954646737767
220	2015-07-19T12:16:50	22.749000000000002	-158.0185	KM1512	140.9889740829809	0.5005364588757151	0.0250914701004713	3.642512820569913																	3.642512820569913	169.10573042265756
221	2015-07-19T12:19:51	22.749000000000002	-158.0186	KM1512	140.0754031301332	0.49686086304286897	0.0246188324249494	3.5513948756613485																	3.5513948756613485	169.11599617153843
222	2015-07-19T12:22:51	22.749000000000002	-158.0186	KM1512	143.0743082932678	0.496579695873437	0.0245828574753324	3.629492925524693																	3.629492925524693	169.11599617153843
223	2015-07-19T12:25:51	22.7489	-158.0185	KM1512	142.12149235922942	0.497425212573452	0.0246910401651709	3.611314596108044																	3.611314596108044	169.13113884778963
224	2015-07-19T12:28:51	22.7488	-158.0184	KM1512	142.33115976995794	0.4991190792923921	0.0249085515628751	3.647802671519512																	3.647802671519512	169.1462815291321
225	2015-07-19T12:31:52	22.7487	-158.0184	KM1512	143.55751877164582	0.5005364588757151	0.0250914701004713	3.7125611254572615																	3.7125611254572615	169.15741323910132
226	2015-07-19T12:34:52	22.7487	-158.0183	KM1512	140.05631329531445	0.501962025810541	0.025276233543872997	3.659803259804089																	3.659803259804089	169.16767901052074
227	2015-07-19T12:37:52	22.7486	-158.0183	KM1512	143.07212915691494	0.502534015181359	0.0253506272729142	3.7355906065733913																	3.7355906065733913	169.1788107204899
228	2015-07-19T12:40:52	22.7487	-158.0183	KM1512	149.16519231860732	0.503108738694255	0.0254253766082571	3.912102829629804																	3.912102829629804	169.18994243045913
229	2015-07-19T12:43:53	22.7486	-158.0183	KM1512	143.3549614533506	0.502821034354673	0.0253879573837492	3.76080216024474																	3.76080216024474	169.20107414042832
230	2015-07-19T12:46:53	22.7486	-158.0183	KM1512	141.59337109115424	0.503108738694255	0.0254253766082571	3.7280358230288706																	3.7280358230288706	169.20107414042832
231	2015-07-19T12:49:53	22.7486	-158.0183	KM1512	142.3792863362959	0.503679048899518	0.0254999004100628	3.7522754413143318																	3.7522754413143318	169.20107414042832
232	2015-07-19T12:52:53	22.7487	-158.0184	KM1512	144.0985862435594	0.503394140861543	0.0254626418677714	3.798033854412165																	3.798033854412165	169.2162168319592
233	2015-07-19T12:55:54	22.7486	-158.0184	KM1512	145.8122995400924	0.503679048899518	0.0254999004100628	3.8491698468438087																	3.8491698468438087	169.2273485419284
234	2015-07-19T12:58:54	22.7487	-158.0184	KM1512	141.4948642994404	0.5051124330910539	0.0256874803126799	3.7501885642028414																	3.7501885642028414	169.2384802518976
235	2015-07-19T13:01:54	22.7487	-158.0184	KM1512	143.768369727972	0.5051124330910539	0.0256874803126799	3.8165198250997743																	3.8165198250997743	169.2384802518976
236	2015-07-19T13:04:54	22.7488	-158.0185	KM1512	145.23312613200326	0.505686772108128	0.025763000120172002	3.8723227899377615																	3.8723227899377615	169.25362293833328
237	2015-07-19T13:07:55	22.7489	-158.0185	KM1512	148.0628319346758	0.504537860271308	0.0256122105436891	3.916339994717093																	3.916339994717093	169.26475464830247
238	2015-07-19T13:10:55	22.7489	-158.0186	KM1512	147.33331652894591	0.5051124330910539	0.0256874803126799	3.911345053512101																	3.911345053512101	169.27502040469625
239	2015-07-19T13:13:55	22.7489	-158.0186	KM1512	143.7779942527387	0.5051124330910539	0.0256874803126799	3.831304189487502																	3.831304189487502	169.27502040469625
240	2015-07-19T13:16:55	22.7489	-158.0186	KM1512	145.7686124905829	0.505399260245648	0.0257251952003239	3.8854393533685454																	3.8854393533685454	169.27502040469625
241	2015-07-19T13:19:56	22.749000000000002	-158.0186	KM1512	142.87365825246812	0.5051124330910539	0.0256874803126799	3.801717817240857																	3.801717817240857	169.28615211466544
242	2015-07-19T13:22:56	22.749000000000002	-158.0187	KM1512	143.24650746745868	0.505686772108128	0.025763000120172002	3.8203846915027664																	3.8203846915027664	169.2964178635463
243	2015-07-19T13:25:56	22.749000000000002	-158.0186	KM1512	144.42883410559645	0.504250906978878	0.0255746845354458	3.8251227106592407																	3.8251227106592407	169.3066836124272
244	2015-07-19T13:28:56	22.749000000000002	-158.0186	KM1512	146.97943340709818	0.5051124330910539	0.0256874803126799	3.904716048765378																	3.904716048765378	169.3066836124272
245	2015-07-19T13:31:56	22.7491	-158.0187	KM1512	142.99122689019092	0.5046816794220215	0.02563101833846835	3.792955989998634																	3.792955989998634	169.32182628358512
246	2015-07-19T13:34:57	22.7491	-158.0187	KM1512	142.54839482870997	0.504537860271308	0.0256122105436891	3.7805677765043657																	3.7805677765043657	169.32182628358512
247	2015-07-19T13:37:57	22.749000000000002	-158.0186	KM1512	141.50899991236847	0.503679048899518	0.0254999004100628	3.727284119301694																	3.727284119301694	169.3369689547431
248	2015-07-19T13:40:57	22.7491	-158.0187	KM1512	146.9741914870269	0.503679048899518	0.0254999004100628	3.870454514831245																	3.870454514831245	169.35211162590105
249	2015-07-19T13:43:58	22.749000000000002	-158.0186	KM1512	143.28447795868934	0.501962025810541	0.025276233543872997	3.743552284493593																	3.743552284493593	169.36725429705896
250	2015-07-19T13:46:58	22.749000000000002	-158.0186	KM1512	143.84843169229455	0.500821054540631	0.0251282832081649	3.738421732358103																	3.738421732358103	169.36725429705896
251	2015-07-19T13:49:58	22.749000000000002	-158.0186	KM1512	139.51769316881246	0.500821054540631	0.0251282832081649	3.626012327713808																	3.626012327713808	169.36725429705896
252	2015-07-19T13:52:58	22.749000000000002	-158.0186	KM1512	138.33788435502711	0.499686479004919	0.0249815468221014	3.5668021564080212																	3.5668021564080212	169.36725429705896
253	2015-07-19T13:55:59	22.749000000000002	-158.0186	KM1512	137.58339430042915	0.498836392477817	0.0248721842598007	3.5386942174102374																	3.5386942174102374	169.36725429705896
254	2015-07-19T13:58:59	22.7491	-158.0187	KM1512	141.4585180849216	0.497142701408786	0.0246548932532264	3.60745285570458																	3.60745285570458	169.3823969682169
255	2015-07-19T14:01:59	22.7491	-158.0187	KM1512	137.335386691551	0.49629919830203795	0.0245469681998556	3.4792234641392654																	3.4792234641392654	169.3823969682169
256	2015-07-19T14:04:59	22.7491	-158.0187	KM1512	137.03958103075556	0.49545418632351795	0.0244394254295682	3.459086673659886																	3.459086673659886	169.3823969682169
257	2015-07-19T14:08:00	22.7491	-158.0187	KM1512	137.45895328085857	0.49377122342068397	0.0242258189426052	3.4487374979876937																	3.4487374979876937	169.3823969682169
258	2015-07-19T14:11:00	22.7491	-158.0187	KM1512	138.52603496986617	0.4940520208779629	0.0242613562883137	3.4645830244461817																	3.4645830244461817	169.3823969682169
259	2015-07-19T14:14:00	22.7491	-158.0187	KM1512	136.5643090859385	0.49293283698784596	0.0241197138916913	3.3960311914274652																	3.3960311914274652	169.3823969682169
260	2015-07-19T14:17:00	22.749000000000002	-158.0186	KM1512	138.5837698821167	0.49265309213802	0.0240844525002781	3.441955829575164																	3.441955829575164	169.39753963937486
261	2015-07-19T14:20:01	22.749000000000002	-158.0186	KM1512	135.85357089364842	0.49265309213802	0.0240844525002781	3.3745837557923744																	3.3745837557923744	169.39753963937486
262	2015-07-19T14:23:01	22.7489	-158.0186	KM1512	135.76529235639612	0.49265309213802	0.0240844525002781	3.3635235961927012																	3.3635235961927012	169.40867134934402
263	2015-07-19T14:26:01	22.7489	-158.0186	KM1512	139.1624414114484	0.49181614013231395	0.0239791063692992	3.4493298210486363																	3.4493298210486363	169.40867134934402
264	2015-07-19T18:59:57	22.7497	-158.0003	KM1512	172.50243369218867	0.517644180478921	0.0273641429023819	4.999649678446222																	4.999649678446222	171.28940881684653
265	2015-07-19T19:02:57	22.7497	-158.0003	KM1512	169.03374210113506	0.5135268339625271	0.0268060792689618	4.8092258854533245																	4.8092258854533245	171.28940881684653
266	2015-07-19T19:05:57	22.7497	-158.0003	KM1512	167.78977648952247	0.515876454714392	0.0271237022976672	4.801721970715474																	4.801721970715474	171.28940881684653
267	2015-07-19T19:08:57	22.7496	-158.0003	KM1512	169.66960776702655	0.514405588514119	0.0269246749171054	4.842366135684276																	4.842366135684276	171.30054052681572
268	2015-07-19T19:11:58	22.7496	-158.0003	KM1512	168.85335249695214	0.5173498672625271	0.0273239365167218	4.867569634306253																	4.867569634306253	171.30054052681572
269	2015-07-19T19:14:58	22.7497	-158.0003	KM1512	168.29689519379787	0.517644180478921	0.0273641429023819	4.885272701657415																	4.885272701657415	171.3116722367849
270	2015-07-19T19:17:58	22.7525	-157.9999	KM1512	169.24655703707373	0.51912596349112	0.0275666049754413	4.959048066074528																	4.959048066074528	171.62605329819417
271	2015-07-19T19:20:59	22.7611	-158.0055	KM1512	168.93925439941597	0.520315267531119	0.0277299669642781	4.967358756784544																	4.967358756784544	172.7427119749995
272	2015-07-19T19:23:59	22.7699	-158.011	KM1512	169.32559070767732	0.5218051603623239	0.0279353133739953	5.025862800434833																	5.025862800434833	173.87333655065055
273	2015-07-19T19:26:59	22.7793	-158.0167	KM1512	165.4235380105267	0.5245022367605491	0.0283091964907681	4.942230004775495																	4.942230004775495	175.07216185397445
274	2015-07-19T19:29:59	22.7862	-158.0209	KM1512	168.1559930948661	0.523299789647616	0.0281422069729918	4.9883304661953085																	4.9883304661953085	175.95293848236741
275	2015-07-19T19:33:00	22.7957	-158.0266	KM1512	163.69728306861902	0.520016877290416	0.027688980285067995	4.806302962821362																	4.806302962821362	177.16145823883758
276	2015-07-19T19:36:00	22.8053	-158.0323	KM1512	164.71429419407102	0.515876454714392	0.0271237022976672	4.748902425469135																	4.748902425469135	178.379711013444
277	2015-07-19T19:39:00	22.8124	-158.0366	KM1512	164.9641320077943	0.513233374867637	0.0267666403612495	4.708815012809555																	4.708815012809555	179.28488638258884
278	2015-07-19T19:42:01	22.8217	-158.0422	KM1512	161.17003678587912	0.5111880951746349	0.0264923338043115	4.551370406607616																	4.551370406607616	180.46890505932217
279	2015-07-19T19:45:01	22.8312	-158.048	KM1512	171.6240429259488	0.512066510576159	0.026609821731649	4.8757509798613015																	4.8757509798613015	181.68234945951923
280	2015-07-19T19:48:01	22.8373	-158.0533	KM1512	161.79637685695215	0.512066510576159	0.026609821731649	4.588339859492931																	4.588339859492931	182.55226084682414
281	2015-07-19T19:51:01	22.8327	-158.0637	KM1512	170.39935772261327	0.510604988652627	0.026414395158911	4.820739775758859																	4.820739775758859	183.7357378424421
282	2015-07-19T19:54:02	22.8253	-158.0699	KM1512	168.7111058434065	0.509150624296168	0.0262207605386868	4.726733375347468																	4.726733375347468	184.77649987182937
283	2015-07-19T19:57:02	22.8196	-158.0639	KM1512	165.85304047528737	0.510604988652627	0.026414395158911	4.654842335395446																	4.654842335395446	185.66056972390862
284	2015-07-19T20:00:02	22.8115	-158.0573	KM1512	162.79285419970918	0.514112552691503	0.0268850773170363	4.64827820617254																	4.64827820617254	186.7882301781362
285	2015-07-19T20:03:02	22.803	-158.0508	KM1512	164.8928335355776	0.5152888998400921	0.0270440357799177	4.761491602642608																	4.761491602642608	187.94588288732598
286	2015-07-19T20:06:02	22.7944	-158.0444	KM1512	165.50531155036606	0.516316880556178	0.0271835421161771	4.813478773079889																	4.813478773079889	189.1068394904356
287	2015-07-19T20:15:03	22.7715	-158.0256	KM1512	173.13165951546833	0.5272152904795979	0.0286887081687304	5.300666346142854																	5.300666346142854	192.3038883552969
288	2015-07-19T20:18:03	22.763	-158.0186	KM1512	165.19084938033447	0.530249500759246	0.0291165436287628	5.100594106478551																	5.100594106478551	193.49196962085585
289	2015-07-19T20:21:04	22.7569	-158.0135	KM1512	165.15216209226966	0.5351438047495211	0.0298149983902031	5.193133308998879																	5.193133308998879	194.34937943942575
290	2015-07-19T20:24:04	22.7495	-158.0065	KM1512	165.8940940814993	0.538227021069069	0.0302602801857094	5.310939080792764																	5.310939080792764	195.4425015971142
291	2015-07-19T20:27:04	22.7499	-158.001	KM1512	168.7529493730377	0.53575983616076	0.0299036136599342	5.35531153639873																	5.35531153639873	196.0088679214997
292	2015-07-19T20:30:04	22.7501	-157.9999	KM1512	169.70633597688104	0.5345266139014211	0.029726436538073997	5.342775596506865																	5.342775596506865	196.12396410227902
293	2015-07-19T20:33:05	22.7501	-157.9997	KM1512	169.70259929257662	0.533912359225985	0.0296382960027708	5.341285410146046																	5.341285410146046	196.1444954347532
294	2015-07-19T20:36:05	22.7503	-157.9999	KM1512	169.7538385994209	0.533298543205956	0.0295504775185794	5.3322531224761915																	5.3322531224761915	196.17478065992137
295	2015-07-19T20:39:05	22.7502	-157.9998	KM1512	162.09488093652766	0.533298543205956	0.0295504775185794	5.076368705938097																	5.076368705938097	196.18992326995868
296	2015-07-19T20:42:06	22.7501	-157.9998	KM1512	171.45177400351136	0.5351438047495211	0.0298149983902031	5.4338089785913																	5.4338089785913	196.2010549799279
297	2015-07-19T20:45:06	22.7501	-157.9998	KM1512	165.37572546771528	0.5363739231097729	0.0299922124405594	5.282595657386673																	5.282595657386673	196.2010549799279
298	2015-07-19T20:48:06	22.7501	-157.9998	KM1512	173.50073274804294	0.5369909454297059	0.0300812347284496	5.5444816859250095																	5.5444816859250095	196.2010549799279
299	2015-07-19T20:51:06	22.7501	-157.9998	KM1512	165.13271875971242	0.539469946060035	0.0304408093538762	5.323777531303708																	5.323777531303708	196.2010549799279
300	2015-07-19T20:54:07	22.7501	-157.9998	KM1512	165.5698168426949	0.538848203315782	0.0303503928418045	5.3315748286116715																	5.3315748286116715	196.2010549799279
301	2015-07-19T20:57:07	22.7501	-157.9998	KM1512	164.78015868315833	0.540091730940386	0.0305315037275355	5.331958651623037																	5.331958651623037	196.2010549799279
302	2015-07-19T21:00:07	22.7501	-157.9998	KM1512	165.39974155420074	0.5404037370570071	0.0305770133566999	5.383777299668667																	5.383777299668667	196.2010549799279
303	2015-07-19T21:03:07	22.7501	-157.9999	KM1512	163.88374162660315	0.540091730940386	0.0305315037275355	5.3013341782992365																	5.3013341782992365	196.21132064616498
304	2015-07-19T21:06:07	22.7502	-157.9998	KM1512	163.33988470990542	0.5413403891870989	0.0307138586331502	5.295789025077016																	5.295789025077016	196.22646326129586
305	2015-07-19T21:09:08	22.7502	-157.9998	KM1512	165.22445065378133	0.54196260689779	0.0308051131010508	5.396839677192428																	5.396839677192428	196.22646326129586
306	2015-07-19T21:15:08	22.7502	-157.9998	KM1512	165.98139505501058	0.5429015145972991	0.0309428133321022	5.457156248985443																	5.457156248985443	196.22646326129586
307	2015-07-19T21:18:08	22.7502	-157.9998	KM1512	173.72930236396718	0.5435264222061429	0.0310349408910314	5.708048679201015																	5.708048679201015	196.22646326129586
308	2015-07-19T21:24:09	22.7503	-157.9999	KM1512	169.87052204434903	0.5429015145972991	0.0309428133321022	5.566621440047936																	5.566621440047936	196.2416058713332
309	2015-07-19T21:27:09	22.7503	-157.9999	KM1512	164.45982650406705	0.5425877988449099	0.0308968037705542	5.406226447213867																	5.406226447213867	196.2416058713332
310	2015-07-19T21:30:09	22.7503	-157.9999	KM1512	163.95602364302104	0.54196260689779	0.0308051131010508	5.35322627772529																	5.35322627772529	196.2416058713332
311	2015-07-19T21:33:10	22.7503	-157.9999	KM1512	165.56478490006938	0.544784757494778	0.0312204981149663	5.483239430301398																	5.483239430301398	196.2416058713332
312	2015-07-19T21:36:10	22.7502	-157.9999	KM1512	169.3923798723387	0.5435264222061429	0.0310349408910314	5.5671139811330415																	5.5671139811330415	196.25273758130243
313	2015-07-19T21:39:10	22.7501	-157.9999	KM1512	163.57676587168575	0.5435264222061429	0.0310349408910314	5.365485899084512																	5.365485899084512	196.2638692912716
314	2015-07-19T21:42:10	22.75	-157.9998	KM1512	166.82124064582618	0.5435264222061429	0.0310349408910314	5.48705813735242																	5.48705813735242	196.27901191149587
315	2015-07-19T21:45:11	22.75	-157.9998	KM1512	165.63470930646102	0.546361732581582	0.0314542970678893	5.503314268125627																	5.503314268125627	196.27901191149587
316	2015-07-19T21:48:11	22.7499	-157.9998	KM1512	166.55571624286716	0.546361732581582	0.0314542970678893	5.53251233965976																	5.53251233965976	196.29014362146503
317	2015-07-19T21:51:11	22.7498	-157.9998	KM1512	159.7020742145873	0.546361732581582	0.0314542970678893	5.328423919156288																	5.328423919156288	196.30127533143425
318	2015-07-19T21:54:11	22.7498	-157.9998	KM1512	168.99398896736938	0.546361732581582	0.0314542970678893	5.646849925636215																	5.646849925636215	196.30127533143425
319	2015-07-19T21:57:12	22.7498	-157.9998	KM1512	162.57464939557363	0.547940099139907	0.0316893298307192	5.457016920093454																	5.457016920093454	196.30127533143425
320	2015-07-19T22:00:12	22.7498	-157.9998	KM1512	161.82275418367917	0.54920751782497	0.0318787841154082	5.482263164024848																	5.482263164024848	196.30127533143425
321	2015-07-19T22:03:12	22.7497	-157.9997	KM1512	166.38729771114313	0.5524005149760209	0.0323589810965637	5.677066135165968																	5.677066135165968	196.31641796693887
322	2015-07-19T22:06:12	22.7497	-157.9997	KM1512	176.14831869998204	0.551118289946974	0.0321657229036968	5.985605459453888																	5.985605459453888	196.31641796693887
323	2015-07-19T22:12:13	22.7497	-157.9997	KM1512	168.20292298668969	0.549524919813662	0.0319263622903752	5.706927068424479																	5.706927068424479	196.31641796693887
324	2015-07-19T22:15:13	22.7498	-157.9997	KM1512	165.03367425613354	0.54920751782497	0.0318787841154082	5.581823784407865																	5.581823784407865	196.32754967690812
325	2015-07-19T22:18:14	22.7499	-157.9998	KM1512	176.84399380389115	0.54857485500794	0.0317839610794433	5.963642154494088																	5.963642154494088	196.34269230731925
326	2015-07-19T22:21:14	22.7499	-157.9998	KM1512	183.42927624710828	0.547940099139907	0.0316893298307192	6.16537311817431																	6.16537311817431	196.34269230731925
327	2015-07-19T22:24:14	22.75	-157.9996	KM1512	169.51972598850818	0.549524919813662	0.0319263622903752	5.744795590826982																	5.744795590826982	196.36604721056338
328	2015-07-19T22:27:14	22.7501	-157.9993	KM1512	174.11336750101296	0.550799638253811	0.0321176955188838	5.915644885987233																	5.915644885987233	196.39879428356895
329	2015-07-19T22:30:14	22.7502	-157.9991	KM1512	181.5319647877664	0.54920751782497	0.0318787841154082	6.121825897206067																	6.121825897206067	196.42214916039347
330	2015-07-19T22:33:15	22.7504	-157.9986	KM1512	173.4010510445863	0.550481679192073	0.0320697793662887	5.8939134917179965																	5.8939134917179965	196.47809779519773
331	2015-07-19T22:36:15	22.7507	-157.9981	KM1512	180.7680207277364	0.5482570987065011	0.0317365890469667	6.0821043590393336																	6.0821043590393336	196.53933352765668
332	2015-07-19T22:39:15	22.750999999999998	-157.9975	KM1512	176.052730233391	0.54889087172733	0.0318313192475973	5.939611441235558																	5.939611441235558	196.6093978807172
333	2015-07-19T22:42:15	22.7512	-157.9969	KM1512	173.20415855338803	0.54920751782497	0.0318787841154082	5.853945227131544																	5.853945227131544	196.67489158157485
334	2015-07-19T22:45:16	22.7515	-157.9963	KM1512	174.32222727561972	0.54920751782497	0.0318787841154082	5.8704066563760575																	5.8704066563760575	196.74495573648244
335	2015-07-19T22:52:13	22.7519	-157.9955	KM1512	171.4286690909647	0.547940099139907	0.0316893298307192	5.763748644785651																	5.763748644785651	196.838374424742
336	2015-07-19T22:55:13	22.7522	-157.9949	KM1512	174.54678986328946	0.549843079497854	0.031974054042983	5.912609244767193																	5.912609244767193	196.908438302223
337	2015-07-19T23:01:14	22.7529	-157.9937	KM1512	173.304479446166	0.5503218389391865	0.0320458195053252	5.8785102741493445																	5.8785102741493445	197.05420033845692
338	2015-07-19T23:04:14	22.7531	-157.9933	KM1512	176.53435193829463	0.54920751782497	0.0318787841154082	5.9623979517750625																	5.9623979517750625	197.10090933909916
339	2015-07-19T23:07:15	22.7531	-157.9934	KM1512	164.07903732017158	0.551118289946974	0.0321657229036968	5.611114263867268																	5.611114263867268	197.11117477992482
340	2015-07-19T23:10:15	22.7531	-157.9933	KM1512	161.5391375601676	0.5536783797501371	0.0325526367541735	5.5508551973589135																	5.5508551973589135	197.12144022075046
341	2015-07-19T23:13:15	22.7531	-157.9933	KM1512	177.3350413110269	0.553037923937339	0.0324555780558592	6.091719117200855																	6.091719117200855	197.12144022075046
342	2015-07-19T23:16:15	22.7531	-157.9933	KM1512	170.31807221553638	0.552718839507793	0.0324072219963695	5.8396312078293615																	5.8396312078293615	197.12144022075046
343	2015-07-19T23:19:15	22.7532	-157.9934	KM1512	161.3112963860751	0.554802965154136	0.03272347239474355	5.5755626994011385																	5.5755626994011385	197.13658268306833
344	2015-07-19T23:22:16	22.7532	-157.9934	KM1512	161.3580488769924	0.5565755794009201	0.0329938638076525	5.617244502295704																	5.617244502295704	197.13658268306833
345	2015-07-19T23:25:16	22.7532	-157.9934	KM1512	175.2870694497036	0.5536783797501371	0.0325526367541735	6.044033389863023																	6.044033389863023	197.13658268306833
346	2015-07-19T23:28:16	22.7533	-157.9935	KM1512	170.02428917919417	0.555285653664233	0.0327970224223026	5.873446391605711																	5.873446391605711	197.1517251402921
347	2015-07-19T23:31:16	22.7534	-157.9935	KM1512	159.2815073333086	0.5578616693304621	0.0331909044425667	5.573789578894502																	5.573789578894502	197.16285685026128
348	2015-07-19T23:34:17	22.7535	-157.9935	KM1512	163.11073059939397	0.5601291848644561	0.0335400067247152	5.738502776135408																	5.738502776135408	197.17398856023044
349	2015-07-19T23:37:17	22.7535	-157.9935	KM1512	158.49603671103202	0.5591537118280849	0.0333896973232034	5.57052955739257																	5.57052955739257	197.17398856023044
350	2015-07-19T23:40:17	22.7535	-157.9935	KM1512	172.25523629307747	0.556895952873082	0.0330429479275996	6.018880881967088																	6.018880881967088	197.17398856023044
351	2015-07-19T23:43:17	22.7535	-157.9935	KM1512	166.44092095815006	0.5588300013909789	0.033339830955471	5.851993583723433																	5.851993583723433	197.17398856023044
352	2015-07-19T23:46:18	22.7535	-157.9935	KM1512	161.0271362142118	0.5591537118280849	0.0333896973232034	5.683119223211646																	5.683119223211646	197.17398856023044
353	2015-07-19T23:49:18	22.7534	-157.9935	KM1512	161.95974646796083	0.55850706186846	0.0332900833442129	5.687034453973497																	5.687034453973497	197.18512027019963
354	2015-07-19T23:52:18	22.7533	-157.9935	KM1512	167.98825562853713	0.554642324635931	0.0326989946740315	5.791690045630175																	5.791690045630175	197.1962519801688
355	2015-07-19T23:55:19	22.7533	-157.9934	KM1512	162.44186787460868	0.5539997547744151	0.0326013399447822	5.593938940209647																	5.593938940209647	197.20651740596603
356	2015-07-20T00:00:02	22.7533	-157.9934	KM1512	164.8950756683535	0.5536783797501371	0.0325526367541735	5.680749959071293																	5.680749959071293	197.20651740596603
357	2015-07-20T00:03:02	22.7533	-157.9934	KM1512	170.8640107005592	0.5539997547744151	0.0326013399447822	5.884364434741608																	5.884364434741608	197.20651740596603
358	2015-07-20T00:12:03	22.7533	-157.9934	KM1512	169.33816157863413	0.5524005149760209	0.0323589810965637	5.827858292753618																	5.827858292753618	197.20651740596603
359	2015-07-20T00:15:03	22.7533	-157.9934	KM1512	156.51144426468133	0.554963605672341	0.0327479501154556	5.42792622730213																	5.42792622730213	197.20651740596603
360	2015-07-20T00:18:03	22.7532	-157.9934	KM1512	157.13970920789848	0.5578616693304621	0.0331909044425667	5.511294503617124																	5.511294503617124	197.21764911593525
361	2015-07-20T00:21:03	22.7533	-157.9934	KM1512	154.29905158934662	0.55625596889638	0.032944896581261	5.3898619984912255																	5.3898619984912255	197.22878082590444
362	2015-07-20T00:24:04	22.7533	-157.9934	KM1512	150.3794216207605	0.554963605672341	0.0327479501154556	5.211685432363072																	5.211685432363072	197.22878082590444
363	2015-07-20T00:27:04	22.7533	-157.9934	KM1512	154.25593288645132	0.555285653664233	0.0327970224223026	5.348554001536863																	5.348554001536863	197.22878082590444
364	2015-07-20T00:30:04	22.7533	-157.9934	KM1512	162.21762007600353	0.55625596889638	0.032944896581261	5.668672881361146																	5.668672881361146	197.22878082590444
365	2015-07-20T00:33:04	22.7533	-157.9934	KM1512	157.27247638556582	0.5575389960099859	0.0331414679650109	5.521764765711695																	5.521764765711695	197.22878082590444
366	2015-07-20T00:36:04	22.7532	-157.9934	KM1512	156.84403351788217	0.555285653664233	0.0327970224223026	5.4265400755191795																	5.4265400755191795	197.23991253587363
367	2015-07-20T00:39:05	22.7532	-157.9934	KM1512	156.62492922851905	0.5543218087285021	0.0326501558197159	5.417368047052497																	5.417368047052497	197.23991253587363
368	2015-07-20T00:42:05	22.7532	-157.9934	KM1512	153.9085880932088	0.555608470442468	0.0328462118735512	5.357450145320682																	5.357450145320682	197.23991253587363
369	2015-07-20T00:45:05	22.7531	-157.9934	KM1512	153.3263507282793	0.5565755794009201	0.0329938638076525	5.330722166429795																	5.330722166429795	197.25104424584282
370	2015-07-20T00:48:05	22.7531	-157.9934	KM1512	158.7896661150144	0.5565755794009201	0.0329938638076525	5.531679196235436																	5.531679196235436	197.25104424584282
371	2015-07-20T00:51:06	22.7531	-157.9934	KM1512	153.77792998757116	0.55850706186846	0.0332900833442129	5.3912608907739505																	5.3912608907739505	197.25104424584282
372	2015-07-20T00:54:06	22.753	-157.9933	KM1512	152.4078397663151	0.556895952873082	0.0330429479275996	5.341578643946738																	5.341578643946738	197.2661867132547
373	2015-07-20T00:57:06	22.753	-157.9933	KM1512	150.5448568744237	0.55850706186846	0.0332900833442129	5.288122402940376																	5.288122402940376	197.2661867132547
374	2015-07-20T01:00:06	22.753	-157.9933	KM1512	147.9329188843607	0.5583459766465291	0.03326526877541215	5.196339960540238																	5.196339960540238	197.2661867132547
375	2015-07-20T01:03:07	22.7531	-157.9933	KM1512	159.92294413154778	0.5588300013909789	0.033339830955471	5.622471357021786																	5.622471357021786	197.2773184232239
376	2015-07-20T01:06:07	22.7531	-157.9933	KM1512	156.95873372446744	0.5578616693304621	0.0331909044425667	5.500145050872608																	5.500145050872608	197.2773184232239
377	2015-07-20T01:09:07	22.7531	-157.9933	KM1512	153.0921721757182	0.5601291848644561	0.0335400067247152	5.424195877872359																	5.424195877872359	197.2773184232239
378	2015-07-20T01:12:08	22.753	-157.9933	KM1512	153.68385683939738	0.561761041836943	0.0337927640748179	5.4794703881453035																	5.4794703881453035	197.2884501331931
379	2015-07-20T01:15:08	22.753	-157.9933	KM1512	149.66364943728442	0.5611059635909991	0.0336912993972472	5.3200665801258085																	5.3200665801258085	197.2884501331931
380	2015-07-20T01:18:08	22.753	-157.9933	KM1512	147.48835431549762	0.559803452811694	0.0334897874627404	5.2227114333422096																	5.2227114333422096	197.2884501331931
381	2015-07-20T01:21:08	22.753	-157.9933	KM1512	146.84317332348513	0.5614331122327171	0.0337419712546247	5.23409523191561																	5.23409523191561	197.2884501331931
382	2015-07-20T01:27:09	22.7529	-157.9933	KM1512	150.07465282361747	0.561761041836943	0.0337927640748179	5.354261786739986																	5.354261786739986	197.29958184316231
383	2015-07-20T01:30:09	22.7528	-157.9933	KM1512	154.82198269616228	0.5627416033036899	0.033945255471909	5.557516941156019																	5.557516941156019	197.31071355313148
384	2015-07-20T01:33:09	22.7528	-157.9933	KM1512	148.26193061091146	0.566018842946496	0.0344574809972288	5.368261463626457																	5.368261463626457	197.31071355313148
385	2015-07-20T01:36:10	22.752	-157.9935	KM1512	158.03025076520245	0.564380323471062	0.0342008175959089	5.689146991881709																	5.689146991881709	197.40210326425202
386	2015-07-20T01:39:10	22.7489	-157.9967	KM1512	147.61712614380778	0.5656899983191012	0.0344059019176	5.350720620274595																	5.350720620274595	197.8785430266925
387	2015-07-20T01:42:10	22.7458	-158.0023	KM1512	147.28316571971843	0.565361407664394	0.0343544473205787	5.335551206361965																	5.335551206361965	198.54904992920692
388	2015-07-20T01:45:10	22.7417	-158.0101	KM1512	149.65391624453932	0.564054851799643	0.0341498514060468	5.3815049532423735																	5.3815049532423735	199.47074202261
389	2015-07-20T01:48:10	22.7374	-158.0183	KM1512	147.81542092807726	0.561761041836943	0.0337927640748179	5.268552255611203																	5.268552255611203	200.43915802137042
390	2015-07-20T01:51:11	22.733	-158.0264	KM1512	162.01574299350125	0.5588300013909789	0.033339830955471	5.6959744081073085																	5.6959744081073085	201.40428699025267
391	2015-07-20T01:54:11	22.7296	-158.0328	KM1512	153.21282302113443	0.557217091134208	0.0330921492201484	5.3920481299624194																	5.3920481299624194	202.16258568895103
392	2015-07-20T02:03:12	22.7171	-158.0571	KM1512	150.7970700573826	0.573993935879456	0.0357240837195932	5.6584348071261																	5.6584348071261	205.01940576125287
393	2015-07-20T02:06:12	22.7133	-158.0646	KM1512	152.8031372942279	0.578370361268415	0.0364311668075271	5.831138235660383																	5.831138235660383	205.8980526256887
394	2015-07-20T02:09:12	22.709	-158.0729	KM1512	159.22169121235672	0.5773540130704949	0.0362661914288565	6.0747290255629895																	6.0747290255629895	206.87556074282227
395	2015-07-20T02:12:12	22.7051	-158.0806	KM1512	166.61971446239758	0.5780320580192061	0.0363761270198486	6.352739629310057																	6.352739629310057	207.77760800709046
396	2015-07-20T02:15:13	22.7024	-158.0874	KM1512	159.04877888295798	0.577015054810904	0.0362113458589793	6.031245773621397																	6.031245773621397	208.53784449910918
397	2015-07-20T02:18:13	22.6995	-158.0966	KM1512	161.31425591259458	0.575666857377892	0.0359932987663914	6.0955972428943275																	6.0955972428943275	209.5362547457977
398	2015-07-20T02:21:13	22.6969	-158.1047	KM1512	153.9979237312286	0.582103445051809	0.0370408713235996	5.961441105444398																	5.961441105444398	210.41700164959175
399	2015-07-20T02:24:13	22.6942	-158.1129	KM1512	158.51803338223948	0.598754645777687	0.0398367391074754	6.556154798830576																	6.556154798830576	211.31114965314632
400	2015-07-20T02:33:14	22.6779	-158.1308	KM1512	154.13123741056316	0.6256368236381981	0.0446160564383853	7.024648118160223																	7.024648118160223	213.89418364820855
401	2015-07-20T02:36:14	22.6729	-158.1262	KM1512	156.27006473609782	0.6256368236381981	0.0446160564383853	7.099384476150499																	7.099384476150499	214.62426807503903
402	2015-07-20T02:39:15	22.6766	-158.1203	KM1512	163.40391936963874	0.6182267334396739	0.0432656423221877	7.213182719389057																	7.213182719389057	215.35699247018692
403	2015-07-20T02:45:15	22.6844	-158.1098	KM1512	159.45174573488114	0.605159393768409	0.0409454747205174	6.727020322381383																	6.727020322381383	216.74152793485104
404	2015-07-20T02:48:15	22.6888	-158.1037	KM1512	162.4172091128918	0.593842016094705	0.0389987707619894	6.601831780550796																	6.601831780550796	217.53676184152883
405	2015-07-20T02:51:16	22.6931	-158.0976	KM1512	159.10848911236272	0.5886303285365	0.0381220118643397	6.327658132044832																	6.327658132044832	218.325172551901
406	2015-07-20T02:54:16	22.6971	-158.092	KM1512	162.3062669675172	0.582103445051809	0.0370408713235996	6.280944431200428																	6.280944431200428	219.05250581722282
407	2015-07-20T03:03:17	22.7071	-158.0791	KM1512	171.14855377310334	0.5827864445578629	0.037153209849648	6.632816358667532																	6.632816358667532	220.78284518941447
408	2015-07-20T03:06:17	22.7073	-158.0792	KM1512	158.52539065421092	0.5869061233653311	0.0378345915421539	6.239768302754112																	6.239768302754112	220.80736273207455
409	2015-07-20T03:09:17	22.7074	-158.0793	KM1512	165.66501033561806	0.585873929114982	0.0376629525501553	6.494486077315023																	6.494486077315023	220.8225075254568
410	2015-07-20T03:12:18	22.7075	-158.0793	KM1512	163.171660986418	0.5870789777374694	0.0378633347270597	6.440159754912585																	6.440159754912585	220.83363923542598
411	2015-07-20T03:15:18	22.7076	-158.0794	KM1512	169.96650696810943	0.58794420492012	0.038007295211656	6.700541662789004																	6.700541662789004	220.8487840186376
412	2015-07-20T03:18:18	22.7077	-158.0794	KM1512	164.73798059964744	0.5886303285365	0.0381220118643397	6.5249359791235975																	6.5249359791235975	220.8599157286068
413	2015-07-20T03:21:18	22.7078	-158.0795	KM1512	159.94760459360796	0.589665668314146	0.038295115822352996	6.3550442647525625																	6.3550442647525625	220.8750605016478
414	2015-07-20T03:30:19	22.7082	-158.0797	KM1512	163.6341253374469	0.5924420754162529	0.0387621397671506	6.5606869546295																	6.5606869546295	220.92409553671064
415	2015-07-20T03:33:19	22.7082	-158.0797	KM1512	162.36305374821512	0.593490778209383	0.0389394012676186	6.542462940120473																	6.542462940120473	220.92409553671064
416	2015-07-20T03:36:19	22.7083	-158.0798	KM1512	168.4589466485903	0.591397411796927	0.0385860418701023	6.755013699241379																	6.755013699241379	220.93924028432468
417	2015-07-20T03:39:20	22.7083	-158.0798	KM1512	178.07417573683082	0.594191823011768	0.0390581039032427	7.181083126632839																	7.181083126632839	220.93924028432468
418	2015-07-20T03:42:20	22.7083	-158.0798	KM1512	167.11538771996368	0.596645698100655	0.0394757272377048	6.786446139996079																	6.786446139996079	220.93924028432468
419	2015-07-20T03:45:20	22.7083	-158.0798	KM1512	165.7166128481695	0.593490778209383	0.0389394012676186	6.694118871495992																	6.694118871495992	220.93924028432468
420	2015-07-20T03:48:21	22.7083	-158.0798	KM1512	170.49598465208285	0.5931403767951109	0.0388801731613649	6.867130431236843																	6.867130431236843	220.93924028432468
421	2015-07-20T03:54:21	22.7084	-158.0798	KM1512	168.88188043511684	0.5969957428916539	0.0395355451495354	6.894643568376918																	6.894643568376918	220.95037199429387
422	2015-07-20T03:57:21	22.7084	-158.0798	KM1512	163.2674059288006	0.602662871465988	0.0405110105875903	6.821743511957767																	6.821743511957767	220.95037199429387
423	2015-07-20T04:03:22	22.7085	-158.0798	KM1512	167.85938486916353	0.5998162346389749	0.0400191425950592	6.931074502529229																	6.931074502529229	220.96150370426307
424	2015-07-20T04:09:22	22.7085	-158.0799	KM1512	175.35031380656397	0.5872518321096079	0.0378920779119655	6.927892366690627																	6.927892366690627	220.97177249330392
425	2015-07-20T04:12:23	22.7085	-158.0799	KM1512	171.76694411445118	0.5907028197413199	0.0384692745959418	6.8525719005660255																	6.8525719005660255	220.97177249330392
426	2015-07-20T04:15:23	22.7085	-158.0799	KM1512	175.99028989049546	0.5907028197413199	0.0384692745959418	7.014254740165902																	7.014254740165902	220.97177249330392
427	2015-07-20T04:18:23	22.7085	-158.0799	KM1512	160.13726545270137	0.590356763845812	0.0384110994364371	6.389564250508245																	6.389564250508245	220.97177249330392
428	2015-07-20T04:21:23	22.7084	-158.0798	KM1512	175.46806974350616	0.58794420492012	0.038007295211656	6.91812632475739																	6.91812632475739	220.98691723074703
429	2015-07-20T04:24:24	22.7084	-158.0798	KM1512	165.47167882709624	0.5907028197413199	0.0384692745959418	6.5869395250746035																	6.5869395250746035	220.98691723074703
430	2015-07-20T04:27:24	22.7082	-158.0782	KM1512	163.5355690845548	0.591397411796927	0.0385860418701023	6.517941574375016																	6.517941574375016	221.15271962516098
431	2015-07-20T04:30:24	22.704	-158.0814	KM1512	160.92342028268953	0.588286857741426	0.0380645851573078	6.357716146132723																	6.357716146132723	221.72418140690164
432	2015-07-20T04:33:24	22.7028	-158.0906	KM1512	163.21925040569045	0.5869061233653311	0.0378345915421539	6.3982799610555565																	6.3982799610555565	222.6783419560161
433	2015-07-20T04:36:25	22.7023	-158.0976	KM1512	166.79517548720165	0.5855293687429829	0.0376059203636027	6.529076824153126																	6.529076824153126	223.3993399573401
434	2015-07-20T04:39:25	22.7016	-158.1052	KM1512	167.91724205638369	0.598754645777687	0.0398367391074754	6.869908564859089																	6.869908564859089	224.18368549023984
435	2015-07-20T04:42:25	22.7008	-158.1095	KM1512	165.2121974806458	0.606241861266683	0.0411345379654437	6.97615587247709																	6.97615587247709	224.6341571886903
436	2015-07-20T04:45:26	22.6998	-158.1133	KM1512	160.63280497846398	0.61201068551724	0.0421521713987637	6.883377500030532																	6.883377500030532	225.03996094203916
437	2015-07-20T04:48:26	22.6991	-158.1169	KM1512	161.40264787819842	0.615660456970042	0.0428037934777816	6.997195390377742																	6.997195390377742	225.4177843690028
438	2015-07-20T04:54:26	22.6973	-158.1185	KM1512	165.7039939348397	0.6127406682006551	0.0422817765694111	7.130942590993301																	7.130942590993301	225.6769121472029
439	2015-07-20T04:57:26	22.6976	-158.118	KM1512	166.52710494913327	0.6116469944607701	0.0420875999972819	7.097236877354352																	7.097236877354352	225.73816458271398
440	2015-07-20T05:00:27	22.6976	-158.118	KM1512	162.7978650383609	0.613467522342255	0.0424115330246025	7.016216126977443																	7.016216126977443	225.73816458271398
441	2015-07-20T05:03:27	22.6977	-158.118	KM1512	166.63889731492668	0.613467522342255	0.0424115330246025	7.147831341651678																	7.147831341651678	225.74929629268314
442	2015-07-20T05:06:27	22.6978	-158.1181	KM1512	165.80428069288396	0.613467522342255	0.0424115330246025	7.132465249856533																	7.132465249856533	225.76444157416225
443	2015-07-20T05:09:27	22.698	-158.1181	KM1512	159.20041445668946	0.61383225127864	0.042476643658473	6.862165927998128																	6.862165927998128	225.7867049941006
444	2015-07-20T05:12:28	22.698	-158.1182	KM1512	163.15493969935983	0.61201068551724	0.0421521713987637	6.987575485023083																	6.987575485023083	225.79697457049357
445	2015-07-20T05:15:28	22.698	-158.1182	KM1512	163.08892567187436	0.610560727361793	0.0418947963833541	6.955791206322401																	6.955791206322401	225.79697457049357
446	2015-07-20T05:18:28	22.6981	-158.1175	KM1512	159.29969009755249	0.6116469944607701	0.0420875999972819	6.797004023209381																	6.797004023209381	225.86971834657882
447	2015-07-20T05:21:28	22.6984	-158.1166	KM1512	160.78387881818998	0.610198148947117	0.041830773027353996	6.829878897958414																	6.829878897958414	225.9679924716693
448	2015-07-20T05:24:29	22.6986	-158.1164	KM1512	159.73300881237645	0.615660456970042	0.0428037934777816	6.899297490222467																	6.899297490222467	225.99828295837509
449	2015-07-20T05:27:29	22.6987	-158.1163	KM1512	166.0044289220459	0.61201068551724	0.0421521713987637	7.0573474451265135																	7.0573474451265135	226.0134281941026
450	2015-07-20T05:33:29	22.6991	-158.1156	KM1512	165.28355113696017	0.6033720137743679	0.0406341940844002	6.825685487207384																	6.825685487207384	226.09798774310582
451	2015-07-20T05:36:30	22.7013	-158.1109	KM1512	164.05366221012454	0.605159393768409	0.0409454747205174	6.806243521658506																	6.806243521658506	226.63922500782272
452	2015-07-20T05:39:30	22.704	-158.1045	KM1512	165.33739468183853	0.605159393768409	0.0409454747205174	6.846552103626673																	6.846552103626673	227.36191860881019
453	2015-07-20T05:42:30	22.7061	-158.0995	KM1512	169.70271945658368	0.6055193562889439	0.0410083455986664	7.035761837776095																	7.035761837776095	227.92608157829918
454	2015-07-20T05:45:30	22.7088	-158.0927	KM1512	171.86748587414124	0.5962964869393571	0.0394160517818949	6.92459536132418																	6.92459536132418	228.6863007392029
455	2015-07-20T05:48:31	22.7112	-158.0867	KM1512	176.71820700798665	0.588974619257991	0.0381795756592254	6.93068533697886																	6.93068533697886	229.35785088982087
456	2015-07-20T05:51:31	22.7135	-158.0808	KM1512	163.03150187581915	0.590356763845812	0.0384110994364371	6.404940376354276																	6.404940376354276	230.0155704037817
457	2015-07-20T05:54:31	22.7158	-158.075	KM1512	165.64845118562187	0.5907028197413199	0.0384692745959418	6.512294846961452																	6.512294846961452	230.66383448072966
458	2015-07-20T05:57:31	22.718000000000004	-158.0691	KM1512	168.23037865692513	0.590011532080474	0.0383530628207477	6.6095094735716335																	6.6095094735716335	231.3172825530554
459	2015-07-20T06:00:32	22.7192	-158.0666	KM1512	164.9881213079665	0.5893197318632121	0.0382372768692183	6.455256273532567																	6.455256273532567	231.60665955230758
460	2015-07-20T06:03:32	22.7193	-158.0666	KM1512	160.77592305936145	0.5886303285365	0.0381220118643397	6.267165048984205																	6.267165048984205	231.6177912622768
461	2015-07-20T06:06:32	22.7193	-158.0666	KM1512	165.11292267135823	0.586561237924484	0.0377772420758088	6.3797416005143																	6.3797416005143	231.6177912622768
462	2015-07-20T06:09:32	22.7193	-158.0666	KM1512	159.9098312527988	0.589665668314146	0.038295115822352996	6.256595988774805																	6.256595988774805	231.6177912622768
463	2015-07-20T06:12:33	22.7193	-158.0666	KM1512	161.82679134117637	0.5886303285365	0.0381220118643397	6.293179386321567																	6.293179386321567	231.6177912622768
464	2015-07-20T06:15:33	22.7193	-158.0666	KM1512	165.0632058709563	0.591397411796927	0.0385860418701023	6.474624859681332																	6.474624859681332	231.6177912622768
465	2015-07-20T06:18:33	22.7194	-158.0666	KM1512	160.30176656254528	0.592094171481787	0.0387033338081638	6.309722402767843																	6.309722402767843	231.62892297224602
466	2015-07-20T06:21:33	22.7195	-158.0667	KM1512	161.82833281680644	0.593490778209383	0.0389394012676186	6.395777412218771																	6.395777412218771	231.64406715017063
467	2015-07-20T06:24:34	22.7195	-158.0667	KM1512	157.9410923674206	0.5927908098598371	0.0388210861065133	6.222200095245645																	6.222200095245645	231.64406715017063
468	2015-07-20T06:27:34	22.7195	-158.0667	KM1512	156.4938134756403	0.594541165763985	0.0391174767360461	6.195469840158634																	6.195469840158634	231.64406715017063
469	2015-07-20T06:30:34	22.7196	-158.0667	KM1512	160.00943090887682	0.593490778209383	0.0389394012676186	6.3064069914675525																	6.3064069914675525	231.65519886013985
470	2015-07-20T06:33:34	22.7196	-158.0667	KM1512	157.60432479571512	0.593842016094705	0.0389987707619894	6.22537338222788																	6.22537338222788	231.65519886013985
471	2015-07-20T06:36:35	22.7197	-158.0667	KM1512	159.41049800873856	0.5927908098598371	0.0388210861065133	6.275509928173003																	6.275509928173003	231.666330570109
472	2015-07-20T06:39:35	22.7198	-158.0668	KM1512	166.01346218728128	0.5927908098598371	0.0388210861065133	6.5535769927872645																	6.5535769927872645	231.68147473277088
473	2015-07-20T06:42:35	22.7198	-158.0668	KM1512	160.96616259381852	0.593490778209383	0.0389394012676186	6.335735992735684																	6.335735992735684	231.68147473277088
474	2015-07-20T06:45:35	22.7198	-158.0668	KM1512	163.19503475336901	0.593490778209383	0.0389394012676186	6.4186413455919125																	6.4186413455919125	231.68147473277088
475	2015-07-20T06:48:36	22.7198	-158.0668	KM1512	171.62702751670642	0.5907028197413199	0.0384692745959418	6.677522562778388																	6.677522562778388	231.68147473277088
476	2015-07-20T06:51:36	22.7199	-158.0668	KM1512	159.13572735709425	0.590356763845812	0.0384110994364371	6.196056690761362																	6.196056690761362	231.6926064427401
477	2015-07-20T06:54:36	22.7199	-158.0667	KM1512	159.9179811547521	0.591049701734344	0.0385275886299907	6.218825944880785																	6.218825944880785	231.70287437655097
478	2015-07-20T06:57:36	22.7199	-158.0667	KM1512	162.4013491767117	0.5927908098598371	0.0388210861065133	6.344750091129519																	6.344750091129519	231.70287437655097
479	2015-07-20T07:00:36	22.7199	-158.0668	KM1512	161.35489666321277	0.591745951905821	0.0386446346485865	6.292883626530408																	6.292883626530408	231.71314231036186
480	2015-07-20T07:03:37	22.72	-158.0668	KM1512	161.7838876190583	0.592094171481787	0.0387033338081638	6.316196617978503																	6.316196617978503	231.72427402033105
481	2015-07-20T07:06:37	22.72	-158.0668	KM1512	166.9480959127446	0.588974619257991	0.0381795756592254	6.428097654587556																	6.428097654587556	231.72427402033105
482	2015-07-20T07:09:37	22.72	-158.0668	KM1512	166.77473959445368	0.58794420492012	0.038007295211656	6.414077007378314																	6.414077007378314	231.72427402033105
483	2015-07-20T07:12:37	22.72	-158.0668	KM1512	163.80798148031303	0.588286857741426	0.0380645851573078	6.2990102658122575																	6.2990102658122575	231.72427402033105
484	2015-07-20T07:15:38	22.72	-158.0668	KM1512	159.86908411864937	0.5893197318632121	0.0382372768692183	6.150039436430607																	6.150039436430607	231.72427402033105
485	2015-07-20T07:18:38	22.72	-158.0668	KM1512	160.60075021660518	0.588286857741426	0.0380645851573078	6.151532501484418																	6.151532501484418	231.72427402033105
486	2015-07-20T07:21:38	22.7201	-158.0668	KM1512	162.71925303728	0.5869061233653311	0.0378345915421539	6.225464626140359																	6.225464626140359	231.73540573030024
487	2015-07-20T07:24:38	22.7201	-158.0668	KM1512	162.38165320099915	0.5862171738263751	0.0377200291868954	6.177789501887168																	6.177789501887168	231.73540573030024
488	2015-07-20T07:27:39	22.7201	-158.0668	KM1512	162.75463537492982	0.583472708840823	0.0372660853603093	6.156868280437254																	6.156868280437254	231.73540573030024
489	2015-07-20T07:30:39	22.7202	-158.0668	KM1512	164.459600228315	0.5827864445578629	0.037153209849648	6.190960107779157																	6.190960107779157	231.74653744026944
490	2015-07-20T07:33:39	22.7201	-158.0668	KM1512	163.3613447787808	0.58381685689299	0.0373227054099035	6.157894401714837																	6.157894401714837	231.7576691502386
491	2015-07-20T07:36:39	22.7201	-158.0668	KM1512	174.21467802625526	0.580744180723603	0.0368182294483811	6.4970021028923854																	6.4970021028923854	231.7576691502386
492	2015-07-20T07:39:40	22.72	-158.0669	KM1512	170.84828740723546	0.5804061521139471	0.0367629337821495	6.332410001540251																	6.332410001540251	231.77281329763744
493	2015-07-20T07:42:40	22.72	-158.0668	KM1512	166.48860040877364	0.578709472108181	0.0364863379850547	6.148786001088857																	6.148786001088857	231.78308122394446
494	2015-07-20T07:45:40	22.72	-158.0668	KM1512	163.57487265436254	0.5766769037785029	0.0361566309035185	5.9741459045405865																	5.9741459045405865	231.78308122394446
495	2015-07-20T07:48:40	22.72	-158.0668	KM1512	157.099007647196	0.571321478769048	0.0352966212182912	5.62995362922386																	5.62995362922386	231.78308122394446
496	2015-07-20T07:51:40	22.72	-158.0668	KM1512	160.76180106431744	0.569997865384077	0.0350859296703253	5.710954524028497																	5.710954524028497	231.78308122394446
497	2015-07-20T07:54:41	22.72	-158.0668	KM1512	159.49593826987174	0.5676686962162221	0.0347172484588416	5.615529255125276																	5.615529255125276	231.78308122394446
498	2015-07-20T07:57:41	22.72	-158.0668	KM1512	167.27679094056612	0.5633973302356861	0.0340473774970691	5.800152590974983																	5.800152590974983	231.78308122394446
499	2015-07-20T08:00:41	22.72	-158.0668	KM1512	158.1430599147559	0.5647065721017621	0.0342519054512112	5.5095419391738565																	5.5095419391738565	231.78308122394446
500	2015-07-20T08:03:42	22.7199	-158.0668	KM1512	158.88934436893248	0.563726368171603	0.0340986214200054	5.525811314934224																	5.525811314934224	231.79421293391368
501	2015-07-20T08:06:42	22.7202	-158.0661	KM1512	156.73252962916274	0.562088995872733	0.0338436192736199	5.396049944280485																	5.396049944280485	231.87346768864464
502	2015-07-20T08:09:42	22.7206	-158.065	KM1512	164.200596131735	0.55850706186846	0.0332900833442129	5.578790645681448																	5.578790645681448	231.99487457672515
503	2015-07-20T08:12:42	22.7207	-158.0639	KM1512	156.73798028414086	0.5578616693304621	0.0331909044425667	5.311694093076004																	5.311694093076004	232.1083684591833
504	2015-07-20T08:15:43	22.7207	-158.0632	KM1512	158.20827296854867	0.558184891424598	0.0332404542066114	5.356718334832748																	5.356718334832748	232.18024357563684
505	2015-07-20T08:18:43	22.7207	-158.0623	KM1512	162.68776628505418	0.55625596889638	0.032944896581261	5.469901603644608																	5.469901603644608	232.2726544396493
506	2015-07-20T08:21:43	22.7208	-158.0611	KM1512	160.20830680636723	0.555285653664233	0.0327970224223026	5.3754060702686415																	5.3754060702686415	232.39637070079198
507	2015-07-20T08:24:43	22.7209	-158.06	KM1512	161.19185608542875	0.5524005149760209	0.0323589810965637	5.344664560880731																	5.344664560880731	232.50986441895668
508	2015-07-20T08:27:44	22.7209	-158.0589	KM1512	157.14124872766496	0.551437702318905	0.0322138649384951	5.1851644357263424																	5.1851644357263424	232.6228108654384
509	2015-07-20T08:33:44	22.7211	-158.0567	KM1512	150.96712738770933	0.5689970087056371	0.0349273538536395	5.4316417272557285																	5.4316417272557285	232.84979805532296
510	2015-07-20T08:39:45	22.7213	-158.0546	KM1512	144.14124744320063	0.5684979162522835	0.0348483415382125	5.172932368571869																	5.172932368571869	233.06656892827232
511	2015-07-20T08:42:45	22.7214	-158.0539	KM1512	137.6233153653828	0.5650335995464829	0.0343031152623909	4.8525421547222205																	4.8525421547222205	233.13930061497237
512	2015-07-20T08:45:45	22.7215	-158.053	KM1512	140.72899889665166	0.5656899983191012	0.0344059019176	4.987747263521233																	4.987747263521233	233.23237901814213
513	2015-07-20T08:51:46	22.7216	-158.0509	KM1512	137.67068403207966	0.5656899983191012	0.0344059019176	4.8915621307830115																	4.8915621307830115	233.44829017717888
514	2015-07-20T08:54:46	22.7216	-158.0499	KM1512	139.67176390734645	0.5647065721017621	0.0342519054512112	4.932591400890487																	4.932591400890487	233.5509682395937
515	2015-07-20T09:00:46	22.7216	-158.0481	KM1512	139.7887423895097	0.5630690759017621	0.0339962556112472	4.890536901874647																	4.890536901874647	233.7357887519397
516	2015-07-20T09:03:46	22.7216	-158.047	KM1512	136.99471305942214	0.564054851799643	0.0341498514060468	4.811070373659527																	4.811070373659527	233.84873462059625
517	2015-07-20T09:06:47	22.7216	-158.046	KM1512	136.19456975546214	0.563726368171603	0.0340986214200054	4.774649513228862																	4.774649513228862	233.95141268301103
518	2015-07-20T09:09:47	22.7216	-158.0449	KM1512	137.22851636902848	0.561761041836943	0.0337927640748179	4.767912695373754																	4.767912695373754	234.0643585516647
519	2015-07-20T09:12:47	22.7216	-158.0447	KM1512	139.95078567022762	0.561761041836943	0.0337927640748179	4.870203947963367																	4.870203947963367	234.08489416414818
520	2015-07-20T09:15:47	22.7215	-158.0447	KM1512	138.44266090025616	0.561761041836943	0.0337927640748179	4.832867547266466																	4.832867547266466	234.0960258741174
521	2015-07-20T09:18:48	22.7215	-158.0448	KM1512	144.69051985697772	0.562414910579769	0.0338943767891159	5.054235517883631																	5.054235517883631	234.10629368786346
522	2015-07-20T09:21:48	22.7216	-158.0448	KM1512	139.68493954149133	0.5614331122327171	0.0337419712546247	4.855028521669069																	4.855028521669069	234.11742539783268
523	2015-07-20T09:24:48	22.7216	-158.0448	KM1512	137.46387855610513	0.5630690759017621	0.0339962556112472	4.805163157435379																	4.805163157435379	234.11742539783268
524	2015-07-20T09:27:48	22.7216	-158.0448	KM1512	137.50050417449685	0.561761041836943	0.0337927640748179	4.786217516842616																	4.786217516842616	234.11742539783268
525	2015-07-20T09:30:49	22.7216	-158.0448	KM1512	138.62358604697133	0.561761041836943	0.0337927640748179	4.814308386736409																	4.814308386736409	234.11742539783268
526	2015-07-20T09:33:49	22.7216	-158.0448	KM1512	137.98776916245993	0.5614331122327171	0.0337419712546247	4.792420597784844																	4.792420597784844	234.11742539783268
527	2015-07-20T09:36:49	22.7218	-158.0448	KM1512	138.21071565221908	0.559803452811694	0.0334897874627404	4.761252783425932																	4.761252783425932	234.13968881777146
528	2015-07-20T09:39:49	22.7217	-158.0448	KM1512	139.83202313938386	0.559803452811694	0.0334897874627404	4.8197271097088965																	4.8197271097088965	234.15082052774102
529	2015-07-20T09:42:49	22.7216	-158.0448	KM1512	140.07571062914843	0.55850706186846	0.0332900833442129	4.806532117263263																	4.806532117263263	234.16195223771027
530	2015-07-20T09:45:50	22.7215	-158.0448	KM1512	145.94600680860745	0.5591537118280849	0.0333896973232034	5.014030594262665																	5.014030594262665	234.17308394767943
531	2015-07-20T09:48:50	22.7214	-158.0448	KM1512	139.30031118032315	0.5578616693304621	0.0331909044425667	4.7632669147415045																	4.7632669147415045	234.18421565764862
532	2015-07-20T09:51:50	22.7213	-158.0448	KM1512	138.95647091248486	0.556895952873082	0.0330429479275996	4.729681131039566																	4.729681131039566	234.19534736761779
533	2015-07-20T09:54:50	22.7212	-158.0447	KM1512	144.09745200743455	0.557217091134208	0.0330921492201484	4.924739356585498																	4.924739356585498	234.21049145396282
534	2015-07-20T09:57:51	22.7211	-158.0447	KM1512	142.3037516068561	0.556895952873082	0.0330429479275996	4.842197684527078																	4.842197684527078	234.221623163932
535	2015-07-20T10:00:51	22.7211	-158.0447	KM1512	143.21567033657706	0.557217091134208	0.0330921492201484	4.888379407157732																	4.888379407157732	234.221623163932
536	2015-07-20T10:03:51	22.7211	-158.0447	KM1512	141.81086418423078	0.555932057842277	0.0328955187488462	4.810536444615812																	4.810536444615812	234.221623163932
537	2015-07-20T10:06:51	22.7211	-158.0447	KM1512	140.71145140438765	0.553357770078673	0.0325040495499394	4.720763308022084																	4.720763308022084	234.221623163932
538	2015-07-20T10:09:51	22.721	-158.0447	KM1512	140.021691500083	0.555285653664233	0.0327970224223026	4.727613531571153																	4.727613531571153	234.23275487390117
539	2015-07-20T10:12:52	22.7209	-158.0447	KM1512	140.87285451820802	0.554642324635931	0.0326989946740315	4.762731851479597																	4.762731851479597	234.2438865838704
540	2015-07-20T10:15:52	22.7209	-158.0447	KM1512	146.17690610432155	0.5539997547744151	0.0326013399447822	4.9043337105348535																	4.9043337105348535	234.2438865838704
541	2015-07-20T10:18:52	22.7208	-158.0446	KM1512	141.6738196087377	0.5543218087285021	0.0326501558197159	4.766088065768347																	4.766088065768347	234.259030690567
542	2015-07-20T10:21:52	22.7207	-158.0446	KM1512	145.29232025748868	0.553037923937339	0.0324555780558592	4.86686064647949																	4.86686064647949	234.27016240053612
543	2015-07-20T10:24:53	22.7205	-158.0446	KM1512	140.7888399729381	0.551437702318905	0.0322138649384951	4.6878020147799715																	4.6878020147799715	234.29242582047453
544	2015-07-20T10:27:53	22.7202	-158.0443	KM1512	144.27623503538118	0.551118289946974	0.0321657229036968	4.777464724477103																	4.777464724477103	234.33785821688167
545	2015-07-20T10:30:53	22.715999999999998	-158.0454	KM1512	144.8112034340004	0.550799638253811	0.0321176955188838	4.8063495130369365																	4.8063495130369365	234.81883994558854
546	2015-07-20T10:33:53	22.7121	-158.0518	KM1512	140.26381871160058	0.54920751782497	0.0318787841154082	4.627331534945808																	4.627331534945808	235.60646597901427
547	2015-07-20T10:36:53	22.7092	-158.0571	KM1512	140.7334641868203	0.547940099139907	0.0316893298307192	4.60968768047181																	4.60968768047181	236.2392429504773
548	2015-07-20T10:39:54	22.7054	-158.0645	KM1512	139.13907064059595	0.5476238545059989	0.0316421831620295	4.547853424628767																	4.547853424628767	237.10894217276845
549	2015-07-20T10:42:54	22.7016	-158.0716	KM1512	139.87245345188285	0.5454134177226779	0.0313136896653439	4.538130809137434																	4.538130809137434	237.95187487747398
550	2015-07-20T10:45:54	22.6988	-158.0771	KM1512	139.8765546858428	0.5429015145972991	0.0309428133321022	4.4734725185809925																	4.4734725185809925	238.59698594466664
551	2015-07-20T10:48:54	22.6952	-158.0839	KM1512	139.49902646724482	0.537300561735914	0.0301259053198633	4.363472347492239																	4.363472347492239	239.40213647374242
552	2015-07-20T10:51:54	22.6917	-158.0912	KM1512	137.90284933691248	0.5369909454297059	0.0300812347284496	4.3001143583755335																	4.3001143583755335	240.2470340326985
553	2015-07-20T10:54:55	22.695999999999998	-158.0961	KM1512	137.08315255526418	0.5348348414282651	0.0297706646738904	4.229551166378404																	4.229551166378404	240.9415508848837
554	2015-07-20T10:57:55	22.7023	-158.0984	KM1512	142.4655424286636	0.5317713059416129	0.0293325398120794	4.3376906605402805																	4.3376906605402805	241.68155637678367
555	2015-07-20T11:00:55	22.7072	-158.096	KM1512	138.9710052797598	0.532685525803045	0.0294629937320373	4.250770461205343																	4.250770461205343	242.2801056451742
556	2015-07-20T11:03:55	22.7095	-158.0915	KM1512	139.74632398327708	0.5317713059416129	0.0293325398120794	4.249259133559931																	4.249259133559931	242.8083894162372
557	2015-07-20T11:06:56	22.7127	-158.0856	KM1512	139.81886409658802	0.5317713059416129	0.0293325398120794	4.252164329662663																	4.252164329662663	243.5111977620139
558	2015-07-20T11:09:56	22.7157	-158.0798	KM1512	141.55581200912687	0.533912359225985	0.0296382960027708	4.352878050119916																	4.352878050119916	244.1940016126449
559	2015-07-20T11:12:56	22.7191	-158.0736	KM1512	144.38599108409866	0.533298543205956	0.0295504775185794	4.4339496647338965																	4.4339496647338965	244.93463324592042
560	2015-07-20T19:36:37	22.7939	-158.0883	KM1512	166.2663631646749	0.5126485516270549	0.0266880440927577	4.705553912469424																	4.705553912469424	253.39678114200538
561	2015-07-20T19:39:37	22.791999999999998	-158.0846	KM1512	181.30493991965668	0.517054198662675	0.0272837201200335	5.236635909162226																	5.236635909162226	253.83142273055512
562	2015-07-20T19:42:38	22.7917	-158.0845	KM1512	169.72255115787326	0.520016877290416	0.027688980285067995	5.003361844405692																	5.003361844405692	253.86635916077492
563	2015-07-20T19:45:38	22.7916	-158.0844	KM1512	167.9802777874456	0.522403005667052	0.0280178825946702	4.99505940387359																	4.99505940387359	253.88149966046032
564	2015-07-20T19:48:38	22.7915	-158.0843	KM1512	177.91761946413376	0.5245022367605491	0.0283091964907681	5.325886399535607																	5.325886399535607	253.89664016524517
565	2015-07-20T19:51:39	22.7915	-158.0843	KM1512	176.2414739639522	0.52359935252433	0.0281838063655469	5.283642859281257																	5.283642859281257	253.89664016524517
566	2015-07-20T19:54:39	22.7915	-158.0843	KM1512	168.97673700963242	0.5245022367605491	0.0283091964907681	5.09780556776803																	5.09780556776803	253.89664016524517
567	2015-07-20T19:57:39	22.7915	-158.0844	KM1512	170.15258904500632	0.526009094798689	0.028519596558244997	5.1694738912440465																	5.1694738912440465	253.90690271831642
568	2015-07-20T20:00:39	22.7915	-158.0843	KM1512	173.2396608193388	0.526009094798689	0.028519596558244997	5.273425668927287																	5.273425668927287	253.9171652713876
569	2015-07-20T20:06:40	22.7919	-158.0834	KM1512	177.9944601855301	0.528729160635016	0.0289017059252555	5.4676026455173																	5.4676026455173	254.019700797364
570	2015-07-20T20:09:40	22.7922	-158.0826	KM1512	179.6975999140596	0.528729160635016	0.0289017059252555	5.539625512882887																	5.539625512882887	254.10833295881486
571	2015-07-20T20:15:41	22.7929	-158.0805	KM1512	164.36546919760738	0.532685525803045	0.0294629937320373	5.149335639638274																	5.149335639638274	254.3374993527707
572	2015-07-20T20:18:41	22.7932	-158.0798	KM1512	163.99598701109662	0.532991669095015	0.0295066834776772	5.13273651379028																	5.13273651379028	254.41671928181634
573	2015-07-20T20:21:41	22.7935	-158.0788	KM1512	164.18735988216918	0.53146549178046	0.0292891343273441	5.112819852019972																	5.112819852019972	254.52464031068274
574	2015-07-20T20:24:41	22.7939	-158.0777	KM1512	165.42036306023903	0.532075424718394	0.0293759261336212	5.1571618278836935																	5.1571618278836935	254.6459908265702
575	2015-07-20T20:27:42	22.7943	-158.0767	KM1512	165.2987917410525	0.53146549178046	0.0292891343273441	5.136413103563216																	5.136413103563216	254.75785787879624
576	2015-07-20T20:30:42	22.7946	-158.0757	KM1512	162.688641906404	0.530249500759246	0.0291165436287628	5.017889782496956																	5.017889782496956	254.86577812033414
577	2015-07-20T20:33:42	22.7948	-158.0748	KM1512	161.7668502434509	0.5317713059416129	0.0293325398120794	5.015038709229327																	5.015038709229327	254.96078432585307
578	2015-07-20T20:36:42	22.7951	-158.0741	KM1512	161.14552300087328	0.52994713761377	0.0290736378943471	4.9702935400293935																	4.9702935400293935	255.0400033471115
579	2015-07-20T20:39:43	22.7951	-158.0739	KM1512	162.29820048906598	0.530249500759246	0.0291165436287628	5.027335311795526																	5.027335311795526	255.06052791133072
580	2015-07-20T20:42:43	22.7951	-158.0739	KM1512	161.1619544742429	0.529641553480833	0.0290305010513562	4.9554708634841385																	4.9554708634841385	255.06052791133072
581	2015-07-20T20:45:43	22.795	-158.0739	KM1512	162.0277544386513	0.527820686073702	0.0287737016557538	4.952205869721259																	4.952205869721259	255.0716596212999
582	2015-07-20T20:48:43	22.795	-158.0738	KM1512	160.9746296903199	0.527517627410399	0.0287311542490371	4.890358056954583																	4.890358056954583	255.0819219109383
583	2015-07-20T20:51:44	22.795	-158.0738	KM1512	164.31339527936638	0.5263125929146529	0.0285619754760587	4.98399297579136																	4.98399297579136	255.0819219109383
584	2015-07-20T20:57:44	22.795	-158.0738	KM1512	159.99180084706532	0.530249500759246	0.0291165436287628	4.918806823600071																	4.918806823600071	255.0819219109383
585	2015-07-20T21:00:44	22.795	-158.0738	KM1512	165.15750955414066	0.528729160635016	0.0289017059252555	5.059584290763242																	5.059584290763242	255.0819219109383
586	2015-07-20T21:03:45	22.795	-158.0738	KM1512	163.19721079561126	0.529032566722517	0.028944535311170305	5.014104378127674																	5.014104378127674	255.0819219109383
587	2015-07-20T21:06:45	22.7951	-158.0739	KM1512	164.94844027399887	0.528729160635016	0.0289017059252555	5.053153199085139																	5.053153199085139	255.09706223716373
588	2015-07-20T21:09:45	22.7951	-158.0739	KM1512	158.67967156651002	0.527820686073702	0.0287737016557538	4.850562568974981																	4.850562568974981	255.09706223716373
589	2015-07-20T21:15:45	22.7951	-158.0739	KM1512	166.69664010630544	0.5281244681924129	0.0288163506307648	5.091960027340996																	5.091960027340996	255.09706223716373
590	2015-07-20T21:18:46	22.7951	-158.07399999999996	KM1512	158.6609249477549	0.528729160635016	0.0289017059252555	4.860240515509462																	4.860240515509462	255.10732451926896
591	2015-07-20T21:21:46	22.7952	-158.07399999999996	KM1512	157.69072994683225	0.5284264771074061	0.0288589785372824	4.832233121011715																	4.832233121011715	255.11845622923812
592	2015-07-20T21:24:46	22.7952	-158.0741	KM1512	160.45357499882803	0.529641553480833	0.0290305010513562	4.941899162104328																	4.941899162104328	255.1287185038248
593	2015-07-20T21:27:47	22.7952	-158.0741	KM1512	156.20876549023734	0.52994713761377	0.0290736378943471	4.8238793932385065																	4.8238793932385065	255.1287185038248
594	2015-07-20T21:30:47	22.7953	-158.0741	KM1512	164.47565608852287	0.530552412131644	0.0291595371085322	5.103218058621638																	5.103218058621638	255.13985021379398
595	2015-07-20T21:33:47	22.7952	-158.0741	KM1512	159.4254314368394	0.53146549178046	0.0292891343273441	4.964417174486933																	4.964417174486933	255.1509819237632
596	2015-07-20T21:36:47	22.7952	-158.0741	KM1512	167.5822141815471	0.5342191204167	0.0296823137313143	5.260275347722584																	5.260275347722584	255.1509819237632
597	2015-07-20T21:39:47	22.7952	-158.0741	KM1512	158.8876590875168	0.533912359225985	0.0296382960027708	4.996635584167475																	4.996635584167475	255.1509819237632
598	2015-07-20T21:42:48	22.7953	-158.0741	KM1512	165.2947240811841	0.5345266139014211	0.029726436538073997	5.213640894621121																	5.213640894621121	255.16211363373242
599	2015-07-20T21:45:48	22.7953	-158.0742	KM1512	158.18042631865126	0.532075424718394	0.0293759261336212	4.950710187049559																	4.950710187049559	255.1723759007888
600	2015-07-20T21:48:48	22.7954	-158.0742	KM1512	162.02837630157325	0.532685525803045	0.0294629937320373	5.057810879709576																	5.057810879709576	255.18350761075803
601	2015-07-20T21:51:48	22.7955	-158.0743	KM1512	157.56870195522004	0.5342191204167	0.0296823137313143	4.944833666007964																	4.944833666007964	255.19864791657488
602	2015-07-20T21:54:49	22.7955	-158.0743	KM1512	154.98594802638476	0.533912359225985	0.0296382960027708	4.880416819469167																	4.880416819469167	255.19864791657488
603	2015-07-20T21:57:49	22.7955	-158.0743	KM1512	157.85301494286568	0.5345266139014211	0.029726436538073997	4.985639100981274																	4.985639100981274	255.19864791657488
604	2015-07-20T22:00:49	22.7955	-158.0744	KM1512	160.63429325281587	0.5348348414282651	0.0297706646738904	5.082095514300115																	5.082095514300115	255.20891016857647
605	2015-07-20T22:03:49	22.7955	-158.0744	KM1512	154.9330498385262	0.536066513588243	0.0299478602379863	4.92934286683243																	4.92934286683243	255.20891016857647
606	2015-07-20T22:06:50	22.7955	-158.0744	KM1512	162.45969638721232	0.5351438047495211	0.0298149983902031	5.128085329600394																	5.128085329600394	255.20891016857647
607	2015-07-20T22:09:50	22.7955	-158.0744	KM1512	159.8900217367397	0.537300561735914	0.0301259053198633	5.101418964056083																	5.101418964056083	255.20891016857647
608	2015-07-20T22:12:50	22.7955	-158.0744	KM1512	155.7392048488016	0.538848203315782	0.0303503928418045	5.0210830702516125																	5.0210830702516125	255.20891016857647
609	2015-07-20T22:15:50	22.7956	-158.0744	KM1512	159.6648896952829	0.538227021069069	0.0302602801857094	5.146306230658493																	5.146306230658493	255.2200418785457
610	2015-07-20T22:18:51	22.7956	-158.0744	KM1512	161.96520844709	0.540091730940386	0.0305315037275355	5.258828659438669																	5.258828659438669	255.2200418785457
611	2015-07-20T22:21:51	22.7956	-158.0745	KM1512	158.83046163187382	0.5429015145972991	0.0309428133321022	5.2035766044251845																	5.2035766044251845	255.23030412301975
612	2015-07-20T22:24:51	22.7956	-158.0745	KM1512	155.53832289163185	0.5438398818144521	0.0310811644176692	5.139268831040446																	5.139268831040446	255.23030412301975
613	2015-07-20T22:27:51	22.7957	-158.0745	KM1512	154.92253156016568	0.544154089707091	0.0311274982881591	5.122569599753693																	5.122569599753693	255.24143583298897
614	2015-07-20T22:30:51	22.7957	-158.0745	KM1512	144.81468736291504	0.545098817177426	0.0312670435908974	4.803632956178854																	4.803632956178854	255.24143583298897
615	2015-07-20T22:36:52	22.7959	-158.0744	KM1512	136.51758425410193	0.54920751782497	0.0318787841154082	4.597892201854006																	4.597892201854006	255.2659505881377
616	2015-07-20T22:39:52	22.7963	-158.07399999999996	KM1512	136.99436860798136	0.551118289946974	0.0321657229036968	4.66698726442209																	4.66698726442209	255.32651167874945
617	2015-07-20T22:42:52	22.7967	-158.0735	KM1512	138.87388706022494	0.553357770078673	0.0325040495499394	4.769998948008474																	4.769998948008474	255.39444875439705
618	2015-07-20T22:57:54	22.7983	-158.0717	KM1512	121.79030377346716	0.565361407664394	0.0343544473205787	4.396870759751495																	4.396870759751495	255.65104748152663
619	2015-07-20T23:00:54	22.7986	-158.0713	KM1512	119.08577145819557	0.562414910579769	0.0338943767891159	4.261909454566748																	4.261909454566748	255.7039642353326
620	2015-07-20T23:03:54	22.7989	-158.071	KM1512	115.70793185437971	0.5588300013909789	0.033339830955471	4.066207831953541																	4.066207831953541	255.74938464763767
621	2015-07-20T23:06:55	22.7993	-158.0706	KM1512	116.87263712616482	0.555932057842277	0.0328955187488462	4.077299664452834																	4.077299664452834	255.80994512593617
622	2015-07-20T23:09:55	22.7997	-158.0701	KM1512	117.56865556868964	0.5575389960099859	0.0331414679650109	4.113085092310384																	4.113085092310384	255.8778813487154
623	2015-07-20T23:12:55	22.7999	-158.07	KM1512	122.05503842732857	0.558184891424598	0.0332404542066114	4.2887786623589434																	4.2887786623589434	255.90239597780982
624	2015-07-20T23:15:55	22.8	-158.0701	KM1512	121.29135836595724	0.5614331122327171	0.0337419712546247	4.30139193468637																	4.30139193468637	255.91753605400996
625	2015-07-20T23:18:56	22.8002	-158.0702	KM1512	124.16365254681448	0.5588300013909789	0.033339830955471	4.379486666861428																	4.379486666861428	255.9420506736496
626	2015-07-20T23:21:56	22.7995	-158.0667	KM1512	117.71179495224678	0.562088995872733	0.0338436192736199	4.207388671094095																	4.207388671094095	256.3095734957621
627	2015-07-20T23:24:56	22.796	-158.0632	KM1512	119.1878807908697	0.562088995872733	0.0338436192736199	4.249280589171161																	4.249280589171161	256.8394800919266
628	2015-07-20T23:27:56	22.7931	-158.0604	KM1512	119.20296592489672	0.561761041836943	0.0337927640748179	4.246226565992407																	4.246226565992407	257.2716602275618
629	2015-07-20T23:30:57	22.7897	-158.0568	KM1512	119.64864528534315	0.5647065721017621	0.0342519054512112	4.334582154910732																	4.334582154910732	257.80056533828775
630	2015-07-20T23:33:57	22.7898	-158.0557	KM1512	119.84999511138977	0.5686640160633659	0.0348746371284933	4.414905812503712																	4.414905812503712	257.91400237600686
631	2015-07-20T23:36:57	22.7896	-158.0558	KM1512	122.71293372957425	0.564380323471062	0.0342008175959089	4.420535307715993																	4.420535307715993	257.93851732335395
632	2015-07-20T23:39:58	22.7895	-158.0558	KM1512	127.06298840582909	0.565361407664394	0.0343544473205787	4.601214889117641																	4.601214889117641	257.94964903332317
633	2015-07-20T23:42:58	22.7893	-158.0557	KM1512	117.45622769886229	0.5676686962162221	0.0347172484588416	4.290173365298696																	4.290173365298696	257.9741639901216
634	2015-07-20T23:45:58	22.7892	-158.0556	KM1512	117.7727742051778	0.5686640160633659	0.0348746371284933	4.3233692432478685																	4.3233692432478685	257.98930461223597
635	2015-07-20T23:48:58	22.789	-158.0556	KM1512	117.31151680662201	0.5680004079505679	0.0347695800129709	4.2932705882684665																	4.2932705882684665	258.01156803217435
636	2015-07-20T23:51:58	22.789	-158.0555	KM1512	120.04969708695236	0.569330796261095	0.0349801964230678	4.422591226870602																	4.422591226870602	258.02183077339345
637	2015-07-20T23:54:59	22.7891	-158.0555	KM1512	117.37810897175724	0.5706580941109269	0.0351910242652055	4.340238460968375																	4.340238460968375	258.03296248336267
638	2015-07-21T00:00:02	22.7892	-158.0557	KM1512	125.14341058800936	0.5689970087056371	0.0349273538536395	4.6011241305911295																	4.6011241305911295	258.0563122043328
639	2015-07-21T00:03:02	22.7893	-158.0557	KM1512	118.86074177317957	0.569997865384077	0.0350859296703253	4.397637796682239																	4.397637796682239	258.067443914302
640	2015-07-21T00:06:02	22.7894	-158.0558	KM1512	117.1834076685988	0.5686640160633659	0.0348746371284933	4.314258509715172																	4.314258509715172	258.08258453131543
641	2015-07-21T00:09:02	22.7895	-158.0559	KM1512	127.36763073990414	0.5676686962162221	0.0347172484588416	4.66895844488804																	4.66895844488804	258.09772514322776
642	2015-07-21T00:12:02	22.7896	-158.0559	KM1512	122.36740217887443	0.570989391007419	0.0352437597971597	4.535297517284647																	4.535297517284647	258.108856853197
643	2015-07-21T00:15:03	22.7897	-158.056	KM1512	123.90718490719459	0.5703275861961321	0.0351384143226242	4.592515595626903																	4.592515595626903	258.1239974549073
644	2015-07-21T00:21:03	22.7898	-158.0561	KM1512	135.92988713550068	0.569997865384077	0.0350859296703253	5.027503858343593																	5.027503858343593	258.1391380515145
645	2015-07-21T00:24:04	22.7899	-158.0561	KM1512	127.19207129900295	0.573993935879456	0.0357240837195932	4.768748167846352																	4.768748167846352	258.15026976148374
646	2015-07-21T00:27:04	22.79	-158.0562	KM1512	125.1161843502631	0.572653870470739	0.0355094364198965	4.675524379572217																	4.675524379572217	258.1654103478908
647	2015-07-21T00:30:04	22.7901	-158.0562	KM1512	129.87829485431521	0.572653870470739	0.0355094364198965	4.877845310853929																	4.877845310853929	258.17654205786
648	2015-07-21T00:33:04	22.7902	-158.0563	KM1512	133.33417886621245	0.573323676375228	0.0356166389245756	5.003483243841592																	5.003483243841592	258.1916826340648
649	2015-07-21T00:36:05	22.7902	-158.0564	KM1512	126.81371467555459	0.5766769037785029	0.0361566309035185	4.8132386601912085																	4.8132386601912085	258.2019452849767
650	2015-07-21T00:39:05	22.7903	-158.0564	KM1512	124.40613336451844	0.578709472108181	0.0364863379850547	4.766156749493769																	4.766156749493769	258.213076994946
651	2015-07-21T00:42:05	22.7903	-158.0564	KM1512	123.73118336490762	0.5776937804842719	0.0363211679249501	4.7416121694335285																	4.7416121694335285	258.213076994946
652	2015-07-21T00:45:05	22.7904	-158.0564	KM1512	128.90145419072226	0.5780320580192061	0.0363761270198486	4.932750274763193																	4.932750274763193	258.2242087049155
653	2015-07-21T00:48:06	22.7904	-158.0564	KM1512	120.91404647011306	0.57904939246637	0.0365416408660825	4.647666091354295																	4.647666091354295	258.2242087049155
654	2015-07-21T00:51:06	22.7904	-158.0564	KM1512	123.39622812589329	0.5827864445578629	0.037153209849648	4.798544522668085																	4.798544522668085	258.2242087049155
655	2015-07-21T00:54:06	22.7904	-158.0564	KM1512	126.0793207530947	0.582103445051809	0.0370408713235996	4.892062642895668																	4.892062642895668	258.2242087049155
656	2015-07-21T00:57:06	22.7904	-158.0564	KM1512	121.53987447457031	0.582444537680183	0.0370969736234956	4.727425657722637																	4.727425657722637	258.2242087049155
657	2015-07-21T01:00:07	22.7904	-158.0564	KM1512	121.15176410582731	0.582444537680183	0.0370969736234956	4.726043200864805																	4.726043200864805	258.2242087049155
658	2015-07-21T01:03:07	22.7904	-158.0564	KM1512	124.78130542956276	0.58159288827304	0.03695706340515645	4.8445258495927055																	4.8445258495927055	258.2242087049155
659	2015-07-21T01:06:07	22.7904	-158.0564	KM1512	126.85317862171284	0.584157727932686	0.0373790786114818	4.9806217930570185																	4.9806217930570185	258.2242087049155
660	2015-07-21T01:09:07	22.7904	-158.0564	KM1512	121.86141989651293	0.585185231148408	0.0375490069396669	4.8070039595512695																	4.8070039595512695	258.2242087049155
661	2015-07-21T01:12:08	22.7904	-158.0564	KM1512	121.42993221762028	0.587598366122691	0.0379497015120568	4.8219965939876746																	4.8219965939876746	258.2242087049155
662	2015-07-21T01:15:08	22.7907	-158.0564	KM1512	124.86661363772815	0.5869061233653311	0.0378345915421539	4.9349801390521435																	4.9349801390521435	258.2576038348231
663	2015-07-21T01:18:08	22.7941	-158.0599	KM1512	125.34563555579076	0.591745951905821	0.0386446346485865	5.051271474561494																	5.051271474561494	258.7793901830005
664	2015-07-21T01:21:08	22.7973	-158.0646	KM1512	128.71162358611895	0.591745951905821	0.0386446346485865	5.179363667644387																	5.179363667644387	259.3789954392484
665	2015-07-21T01:24:09	22.8024	-158.0721	KM1512	123.9507890016502	0.5886303285365	0.0381220118643397	4.9368403156882135																	4.9368403156882135	260.3353715358904
666	2015-07-21T01:27:09	22.8058	-158.0769	KM1512	128.85506228412177	0.585185231148408	0.0375490069396669	5.055513806565321																	5.055513806565321	260.95654632360856
667	2015-07-21T01:30:09	22.8103	-158.0833	KM1512	126.96850236573003	0.580744180723603	0.0368182294483811	4.901961201369518																	4.901961201369518	261.782508648932
668	2015-07-21T01:33:09	22.8103	-158.0896	KM1512	132.99684748833522	0.572653870470739	0.0355094364198965	4.971188754644053																	4.971188754644053	262.428960317593
669	2015-07-21T01:36:10	22.8051	-158.0926	KM1512	124.21854503225832	0.5633973302356861	0.0340473774970691	4.47725623541507																	4.47725623541507	263.08457570602747
670	2015-07-21T01:39:10	22.798000000000002	-158.0967	KM1512	124.68630043423107	0.5633973302356861	0.0340473774970691	4.5183987130578664																	4.5183987130578664	263.9799371742158
671	2015-07-21T01:42:10	22.7946	-158.0952	KM1512	125.34960576480532	0.568331816441201	0.0348220459479317	4.622890588587637																	4.622890588587637	264.38852135427885
672	2015-07-21T01:45:10	22.7936	-158.0879	KM1512	122.38023112484726	0.577015054810904	0.0362113458589793	4.642836194514982																	4.642836194514982	265.1458986374096
673	2015-07-21T01:48:11	22.7925	-158.0807	KM1512	127.66627119002469	0.5780320580192061	0.0363761270198486	4.8848980348956825																	4.8848980348956825	265.894871370802
674	2015-07-21T01:51:11	22.7918	-158.0752	KM1512	125.25454572790714	0.583472708840823	0.0372660853603093	4.871169637617835																	4.871169637617835	266.4646623698788
675	2015-07-21T01:54:11	22.7908	-158.0683	KM1512	129.3325832582466	0.586561237924484	0.0377772420758088	5.110801177170711																	5.110801177170711	267.18147578117447
676	2015-07-21T01:57:11	22.7901	-158.0642	KM1512	123.79832311006511	0.593490778209383	0.0389394012676186	5.017358464963002																	5.017358464963002	267.60939805506564
677	2015-07-21T02:00:12	22.7899	-158.0618	KM1512	124.19046383451044	0.596645698100655	0.0394757272377048	5.096830463996943																	5.096830463996943	267.8567061866853
678	2015-07-21T02:03:12	22.7898	-158.0597	KM1512	120.70589928845251	0.59840246692964	0.0397762273100372	4.991152855780843																	4.991152855780843	268.07250970156707
679	2015-07-21T02:06:12	22.7896	-158.0578	KM1512	126.84806268867074	0.591397411796927	0.0385860418701023	5.1206297652144155																	5.1206297652144155	268.268767649252
680	2015-07-21T02:09:13	22.7895	-158.0566	KM1512	132.4200369491604	0.591745951905821	0.0386446346485865	5.357079878612646																	5.357079878612646	268.39242211979547
681	2015-07-21T02:12:13	22.7893	-158.0563	KM1512	133.8412576282285	0.591049701734344	0.0385275886299907	5.38844386727111																	5.38844386727111	268.43041644861745
682	2015-07-21T02:15:13	22.7893	-158.0563	KM1512	123.22165668742832	0.5931403767951109	0.0388801731613649	4.996613435505024																	4.996613435505024	268.43041644861745
683	2015-07-21T02:18:13	22.7894	-158.0564	KM1512	123.87250044722464	0.5924420754162529	0.0387621397671506	5.014339285002673																	5.014339285002673	268.44555706563085
684	2015-07-21T02:21:14	22.7894	-158.0564	KM1512	121.12639718622007	0.593842016094705	0.0389987707619894	4.935658942494989																	4.935658942494989	268.44555706563085
685	2015-07-21T02:24:14	22.7893	-158.0563	KM1512	121.49875668364719	0.593490778209383	0.0389394012676186	4.930155887443166																	4.930155887443166	268.46069768264425
686	2015-07-21T02:27:14	22.7893	-158.0563	KM1512	126.07827549950714	0.591397411796927	0.0385860418701023	5.085754536209709																	5.085754536209709	268.46069768264425
687	2015-07-21T02:30:14	22.7892	-158.0563	KM1512	127.19931200087221	0.58794420492012	0.038007295211656	5.061046634680354																	5.061046634680354	268.4718293926135
688	2015-07-21T02:33:15	22.7893	-158.0563	KM1512	131.85931366293602	0.590011532080474	0.0383530628207477	5.276356941494256																	5.276356941494256	268.4829611025827
689	2015-07-21T02:36:15	22.7893	-158.0563	KM1512	123.74174147017251	0.591745951905821	0.0386446346485865	5.008455245574793																	5.008455245574793	268.4829611025827
690	2015-07-21T02:39:15	22.7894	-158.0564	KM1512	124.84078881545437	0.594891342460035	0.0391769913024547	5.09762897704249																	5.09762897704249	268.4981017195961
691	2015-07-21T02:42:15	22.7894	-158.0564	KM1512	125.94646070608187	0.597346623302379	0.0395955058574549	5.198151181855039																	5.198151181855039	268.4981017195961
692	2015-07-21T02:45:16	22.7894	-158.0564	KM1512	127.45453027096168	0.595946896142691	0.0393563887907884	5.22781730000142																	5.22781730000142	268.4981017195961
693	2015-07-21T02:48:16	22.7894	-158.0564	KM1512	131.0151450485953	0.597346623302379	0.0395955058574549	5.395940842645186																	5.395940842645186	268.4981017195961
694	2015-07-21T02:51:16	22.7894	-158.0564	KM1512	126.50107656331488	0.5998162346389749	0.0400191425950592	5.276494484691054																	5.276494484691054	268.4981017195961
695	2015-07-21T02:54:16	22.7894	-158.0564	KM1512	129.20341659894234	0.6015943612639439	0.0403260124565342	5.39545868163101																	5.39545868163101	268.4981017195961
696	2015-07-21T02:57:17	22.7895	-158.0564	KM1512	127.80155392630293	0.6019521462202391	0.0403878242405686	5.3754806681872855																	5.3754806681872855	268.5092334295653
697	2015-07-21T03:00:17	22.7896	-158.0565	KM1512	127.56136940674604	0.6055193562889439	0.0410083455986664	5.4154163042364045																	5.4154163042364045	268.5243740363767
698	2015-07-21T03:03:17	22.7896	-158.0565	KM1512	132.99143954877218	0.601237428370511	0.0402643478769161	5.547584488205929																	5.547584488205929	268.5243740363767
699	2015-07-21T03:06:17	22.7897	-158.0565	KM1512	125.80112516736332	0.603017019912235	0.0405725289083602	5.299793907489809																	5.299793907489809	268.5355057463459
700	2015-07-21T03:09:17	22.7897	-158.0566	KM1512	127.54856903343644	0.604442038431964	0.0408201817875749	5.4009968629044405																	5.4009968629044405	268.5457684348864
701	2015-07-21T03:12:18	22.7898	-158.0566	KM1512	124.16246406926665	0.607317053412266	0.0413231901123783	5.2983282056925045																	5.2983282056925045	268.5569001448556
702	2015-07-21T03:15:18	22.7899	-158.0567	KM1512	130.4161438225494	0.605880178104605	0.0410713665608826	5.575786647847233																	5.575786647847233	268.57204073636376
703	2015-07-21T03:18:18	22.79	-158.0567	KM1512	128.60745208409202	0.6048002884965931	0.0408827535690113	5.4807333995788134																	5.4807333995788134	268.583172446333
704	2015-07-21T03:21:18	22.7901	-158.0568	KM1512	122.2242400361027	0.610198148947117	0.041830773027353996	5.288639805629349																	5.288639805629349	268.5983130276389
705	2015-07-21T03:24:18	22.7902	-158.0568	KM1512	129.65249856302643	0.610922208669768	0.0419589181573892	5.6430729673289095																	5.6430729673289095	268.60944473760816
706	2015-07-21T03:30:19	22.7904	-158.0569	KM1512	136.68239741870363	0.609115586353249	0.0416396163353548	5.866774251019349																	5.866774251019349	268.6339596660527
707	2015-07-21T03:33:19	22.7904	-158.0569	KM1512	136.51626664561226	0.607317053412266	0.0413231901123783	5.848080608562694																	5.848080608562694	268.6339596660527
708	2015-07-21T03:36:20	22.7905	-158.05700000000004	KM1512	130.85161011087732	0.611284169532505	0.0420231823722295	5.687409279184005																	5.687409279184005	268.64910022695597
709	2015-07-21T03:39:20	22.7907	-158.0571	KM1512	137.69980858910557	0.608036162015256	0.0414494783639359	5.913453239717794																	5.913453239717794	268.67361514594614
710	2015-07-21T03:42:20	22.7908	-158.0571	KM1512	124.67727834524088	0.615295250521053	0.0427382406184871	5.493979550441809																	5.493979550441809	268.68474685591536
711	2015-07-21T03:45:20	22.7908	-158.0571	KM1512	131.51180067823887	0.61237524476952	0.0422168969437672	5.734876356279553																	5.734876356279553	268.68474685591536
712	2015-07-21T03:51:21	22.7908	-158.0571	KM1512	132.61030035162202	0.6149309138091701	0.0426728438729585	5.840144569231355																	5.840144569231355	268.68474685591536
713	2015-07-21T03:58:00	22.7908	-158.0571	KM1512	125.01934488618369	0.6208034473643921	0.0437323400636833	5.630929493756598																	5.630929493756598	268.68474685591536
714	2015-07-21T04:01:01	22.7908	-158.0571	KM1512	129.3023936775413	0.619330860221094	0.0434651198234001	5.7842834758111845																	5.7842834758111845	268.68474685591536
715	2015-07-21T04:04:01	22.7909	-158.0571	KM1512	133.13799608425538	0.62043398285627	0.0436652958856285	5.9564380674823045																	5.9564380674823045	268.6958785658846
716	2015-07-21T04:07:01	22.7909	-158.0571	KM1512	126.69676116774464	0.6196976913775489	0.0435316861452762	5.6703172749460755																	5.6703172749460755	268.6958785658846
717	2015-07-21T04:10:01	22.7909	-158.0571	KM1512	134.38134078494508	0.618594601500499	0.0433320340795858	5.970172326409367																	5.970172326409367	268.6958785658846
718	2015-07-21T04:13:02	22.791	-158.0572	KM1512	132.30725884470553	0.617493623458812	0.0431333327656408	5.868396847166301																	5.868396847166301	268.7110191012796
719	2015-07-21T04:16:02	22.791	-158.0572	KM1512	129.89501222889498	0.6196976913775489	0.0435316861452762	5.813696529520281																	5.813696529520281	268.7110191012796
720	2015-07-21T04:19:02	22.791	-158.0572	KM1512	128.1142960089966	0.619330860221094	0.0434651198234001	5.719551031748241																	5.719551031748241	268.7110191012796
721	2015-07-21T04:25:03	22.791	-158.0572	KM1512	125.053197706195	0.623400290104217	0.0442056957148136	5.678924470170501																	5.678924470170501	268.7110191012796
722	2015-07-21T04:28:03	22.791	-158.0572	KM1512	124.85260778170013	0.622283346011748	0.0440019028664161	5.636875993657704																	5.636875993657704	268.7110191012796
723	2015-07-21T04:31:03	22.7911	-158.0572	KM1512	129.15596048774168	0.621173793850588	0.0437995442882211	5.792367634775702																	5.792367634775702	268.7221508112488
724	2015-07-21T04:34:03	22.7912	-158.0572	KM1512	134.92494067511342	0.6189633477283921	0.0433985843260216	6.029869687268202																	6.029869687268202	268.73328252121803
725	2015-07-21T04:37:04	22.7913	-158.0573	KM1512	127.33689895697952	0.618594601500499	0.0433320340795858	5.6710204317750375																	5.6710204317750375	268.748423041309
726	2015-07-21T04:40:04	22.7914	-158.0573	KM1512	139.10475553513461	0.617493623458812	0.0431333327656408	6.149753943798692																	6.149753943798692	268.75955475127824
727	2015-07-21T04:43:04	22.7915	-158.0573	KM1512	129.49407448862422	0.618594601500499	0.0433320340795858	5.793194652477349																	5.793194652477349	268.77068646124746
728	2015-07-21T04:46:04	22.7915	-158.0573	KM1512	125.58955887276588	0.623400290104217	0.0442056957148136	5.696674721106567																	5.696674721106567	268.77068646124746
729	2015-07-21T04:49:05	22.7916	-158.0574	KM1512	131.06791549014105	0.6189633477283921	0.0433985843260216	5.846608159045472																	5.846608159045472	268.78582696603434
730	2015-07-21T04:52:05	22.7916	-158.0573	KM1512	140.9164679642679	0.6149309138091701	0.0426728438729585	6.192242040714673																	6.192242040714673	268.7960895115822
731	2015-07-21T04:55:05	22.7916	-158.0573	KM1512	133.78845143203978	0.61383225127864	0.042476643658473	5.851959116603634																	5.851959116603634	268.7960895115822
732	2015-07-21T04:58:05	22.7916	-158.0574	KM1512	131.7173064252485	0.61237524476952	0.0422168969437672	5.728988813817803																	5.728988813817803	268.8063520571301
733	2015-07-21T05:01:06	22.7916	-158.0574	KM1512	124.81886325962937	0.61201068551724	0.0421521713987637	5.4317670751896685																	5.4317670751896685	268.8063520571301
734	2015-07-21T05:04:06	22.7917	-158.0574	KM1512	125.90299761720377	0.608397004309332	0.0415128486841036	5.401870279386019																	5.401870279386019	268.8174837670993
735	2015-07-21T05:07:06	22.7916	-158.0574	KM1512	136.04284885868748	0.6046211634642784	0.0408514676782931	5.742423638866402																	5.742423638866402	268.82861547706847
736	2015-07-21T05:10:06	22.7916	-158.0574	KM1512	137.35885924392952	0.604442038431964	0.0408201817875749	5.790580234876216																	5.790580234876216	268.82861547706847
737	2015-07-21T05:13:07	22.7916	-158.0574	KM1512	134.48789600585226	0.6040845458237509	0.0407579664054068	5.651947769562566																	5.651947769562566	268.82861547706847
738	2015-07-21T05:16:07	22.7914	-158.0573	KM1512	131.79298050741642	0.605159393768409	0.0409454747205174	5.567373867233997																	5.567373867233997	268.8531303677057
739	2015-07-21T05:19:07	22.7914	-158.0573	KM1512	136.5684695586957	0.6001717217997061	0.0400802338630663	5.678236266260942																	5.678236266260942	268.8531303677057
740	2015-07-21T05:22:07	22.7913	-158.0573	KM1512	134.2434319899927	0.6019521462202391	0.0403878242405686	5.614389796432617																	5.614389796432617	268.8642620776749
741	2015-07-21T05:25:07	22.7912	-158.0573	KM1512	127.32895823037799	0.6015943612639439	0.0403260124565342	5.308829883049196																	5.308829883049196	268.87539378764416
742	2015-07-21T05:28:08	22.7911	-158.0573	KM1512	130.5951448597327	0.602662871465988	0.0405110105875903	5.474166714522108																	5.474166714522108	268.88652549761343
743	2015-07-21T05:31:08	22.791	-158.0573	KM1512	137.28648710718167	0.6033720137743679	0.0406341940844002	5.7724185801920855																	5.7724185801920855	268.8976572075826
744	2015-07-21T05:34:08	22.7909	-158.0573	KM1512	131.1690023198556	0.6033720137743679	0.0406341940844002	5.512646413913901																	5.512646413913901	268.9087889175518
745	2015-07-21T05:37:08	22.7909	-158.0573	KM1512	126.78957690570203	0.605159393768409	0.0409454747205174	5.365428442767729																	5.365428442767729	268.9087889175518
746	2015-07-21T05:40:09	22.7908	-158.0573	KM1512	128.65332730185656	0.602662871465988	0.0405110105875903	5.3827369840646435																	5.3827369840646435	268.91992062752104
747	2015-07-21T05:43:09	22.7909	-158.0573	KM1512	131.47272635250056	0.6033720137743679	0.0406341940844002	5.5139053735776535																	5.5139053735776535	268.93105233749026
748	2015-07-21T05:46:09	22.7909	-158.0573	KM1512	136.4540399886576	0.6033720137743679	0.0406341940844002	5.723826442383647																	5.723826442383647	268.93105233749026
749	2015-07-21T05:49:09	22.7909	-158.0573	KM1512	129.57550444795143	0.6066013658370311	0.0411975026540972	5.5003871081651505																	5.5003871081651505	268.93105233749026
750	2015-07-21T05:52:10	22.7909	-158.0573	KM1512	135.38233561499158	0.604442038431964	0.0408201817875749	5.699842143424991																	5.699842143424991	268.93105233749026
751	2015-07-21T05:55:10	22.7909	-158.0573	KM1512	138.0179850755411	0.6024862189441321	0.0404803246799729	5.7542925632119255																	5.7542925632119255	268.93105233749026
752	2015-07-21T05:58:10	22.7909	-158.0573	KM1512	132.46959929860742	0.602662871465988	0.0405110105875903	5.5433550495920265																	5.5433550495920265	268.93105233749026
753	2015-07-21T06:01:11	22.7909	-158.0573	KM1512	143.16543744693075	0.5969957428916539	0.0395355451495354	5.861093784479554																	5.861093784479554	268.93105233749026
754	2015-07-21T06:04:11	22.7909	-158.0573	KM1512	137.60628183837207	0.600881345510757	0.0402028301511477	5.700890680328861																	5.700890680328861	268.93105233749026
755	2015-07-21T06:07:11	22.791	-158.0573	KM1512	130.59972038915444	0.5998162346389749	0.0400191425950592	5.3991805671223725																	5.3991805671223725	268.9421840474595
756	2015-07-21T06:10:11	22.791	-158.0573	KM1512	137.78148409407058	0.600526110660332	0.0401414589294973	5.699855861717618																	5.699855861717618	268.9421840474595
757	2015-07-21T06:13:12	22.7911	-158.0573	KM1512	135.85875633131778	0.59840246692964	0.0397762273100372	5.5907197661651455																	5.5907197661651455	268.9533157574287
758	2015-07-21T06:16:12	22.7911	-158.0573	KM1512	133.88522703066008	0.593490778209383	0.0389394012676186	5.412015125006842																	5.412015125006842	268.9533157574287
759	2015-07-21T06:19:12	22.7912	-158.0574	KM1512	147.17585620745518	0.5924420754162529	0.0387621397671506	5.909652525861478																	5.909652525861478	268.96845628262105
760	2015-07-21T06:22:12	22.7913	-158.0574	KM1512	136.42944048133398	0.593490778209383	0.0389394012676186	5.493417360858174																	5.493417360858174	268.97958799259027
761	2015-07-21T06:25:13	22.7915	-158.0574	KM1512	139.56198841119237	0.5931403767951109	0.0388801731613649	5.6228910480956245																	5.6228910480956245	269.0018514125286
762	2015-07-21T06:28:13	22.7914	-158.0574	KM1512	139.63282923660094	0.5927908098598371	0.0388210861065133	5.610165265894595																	5.610165265894595	269.01298312249793
763	2015-07-21T06:59:27	22.7917	-158.0575	KM1512	150.90729925106692	0.5869061233653311	0.0378345915421539	5.801485273884035																	5.801485273884035	269.04791955934974
764	2015-07-21T07:05:28	22.7917	-158.0578	KM1512	170.16324962906936	0.575666857377892	0.0359932987663914	6.275851465149104																	6.275851465149104	269.0787071734119
765	2015-07-21T07:11:28	22.791999999999998	-158.0578	KM1512	169.4984955330345	0.574995294551446	0.0358852274564593	6.224451150626964																	6.224451150626964	269.1121023033199
766	2015-07-21T07:14:29	22.7921	-158.0577	KM1512	168.89042148702342	0.573993935879456	0.0357240837195932	6.175204606852361																	6.175204606852361	269.12724278259736
767	2015-07-21T07:17:29	22.7922	-158.0573	KM1512	154.2316030131134	0.575666857377892	0.0359932987663914	5.6597257031289026																	5.6597257031289026	269.16977534460307
768	2015-07-21T07:20:29	22.7923	-158.05700000000004	KM1512	168.37614092254674	0.5746607121538809	0.0358313847531987	6.158506738970469																	6.158506738970469	269.20251346458
769	2015-07-21T07:23:29	22.7925	-158.0565	KM1512	153.31691479245268	0.573993935879456	0.0357240837195932	5.598923748720882																	5.598923748720882	269.25844757760626
770	2015-07-21T07:26:30	22.7927	-158.0559	KM1512	157.02371395276347	0.5736597790141851	0.0356704321868982	5.719273396462885																	5.719273396462885	269.3239236689297
771	2015-07-21T07:29:30	22.7948	-158.0565	KM1512	153.38304793765812	0.575666857377892	0.0359932987663914	5.629642559111671																	5.629642559111671	269.56566298117906
772	2015-07-21T07:32:30	22.7976	-158.0645	KM1512	156.93829041252727	0.5766769037785029	0.0361566309035185	5.7680049633855575																	5.7680049633855575	270.44381492459826
773	2015-07-21T07:35:30	22.8006	-158.0727	KM1512	162.1915820613109	0.58312916762861	0.0372095803217628	6.095266845679772																	6.095266845679772	271.34914147861116
774	2015-07-21T07:38:30	22.8029	-158.0793	KM1512	156.72572281920608	0.587598366122691	0.0379497015120568	6.006138406860645																	6.006138406860645	272.073196679722
775	2015-07-21T07:44:31	22.7967	-158.0977	KM1512	149.46591395462622	0.591745951905821	0.0386446346485865	5.8212513609862615																	5.8212513609862615	274.0835719574268
776	2015-07-21T09:40:18	22.7502	-157.9997	KM1512	144.05383736219488	0.537300561735914	0.0301259053198633	4.453396695558747																	4.453396695558747	285.39593722418596
777	2015-07-21T09:43:19	22.7502	-157.9996	KM1512	144.5044780821012	0.5413403891870989	0.0307138586331502	4.54167259702025																	4.54167259702025	285.40620288290984
778	2015-07-21T09:46:19	22.7502	-157.9997	KM1512	139.52501350870912	0.531160405914011	0.0292458322125266	4.189488866606282																	4.189488866606282	285.41646854163366
779	2015-07-21T09:49:19	22.7501	-157.9996	KM1512	143.45262986388883	0.538227021069069	0.0302602801857094	4.450035813761162																	4.450035813761162	285.43161115676446
780	2015-07-21T09:52:19	22.75	-157.9996	KM1512	138.43171224695874	0.530249500759246	0.0291165436287628	4.135311016224094																	4.135311016224094	285.44274286673374
781	2015-07-21T09:55:20	22.7498	-157.9997	KM1512	144.9852638811286	0.5284264771074061	0.0288589785372824	4.289476070682594																	4.289476070682594	285.4672590670747
782	2015-07-21T09:58:20	22.7497	-157.9996	KM1512	143.3749509529011	0.533298543205956	0.0295504775185794	4.349297592196436																	4.349297592196436	285.4824017025793
783	2015-07-21T10:01:20	22.7497	-157.9997	KM1512	142.15493507543061	0.5248021729426761	0.0283510760782018	4.132631713750056																	4.132631713750056	285.4926673988691
784	2015-07-21T10:04:20	22.7496	-157.9996	KM1512	135.36755182067105	0.518828475920903	0.0275259305375387	3.821243584663725																	3.821243584663725	285.5078100394672
785	2015-07-21T10:07:21	22.7495	-157.9996	KM1512	136.94637212337184	0.5227028024171311	0.0280593051581085	3.9504755516511967																	3.9504755516511967	285.51894174943635
786	2015-07-21T10:10:21	22.7496	-157.9996	KM1512	139.643562958336	0.526009094798689	0.028519596558244997	4.094354613024791																	4.094354613024791	285.5300734594056
787	2015-07-21T10:13:21	22.7496	-157.9996	KM1512	140.64145289356176	0.526009094798689	0.028519596558244997	4.117732857864708																	4.117732857864708	285.5300734594056
788	2015-07-21T10:16:21	22.7497	-157.9997	KM1512	137.22784637874994	0.520315267531119	0.0277299669642781	3.897824776224733																	3.897824776224733	285.54521610000364
789	2015-07-21T10:19:22	22.7498	-157.9997	KM1512	133.2557478801838	0.5122118473663846	0.026629354008401503	3.6314337282004354																	3.6314337282004354	285.5563478099728
790	2015-07-21T10:22:22	22.75	-157.9998	KM1512	134.67161103869077	0.509440809448016	0.0262593355706505	3.627770160088057																	3.627770160088057	285.58086401031375
791	2015-07-21T10:25:22	22.7502	-157.9998	KM1512	134.8152390818318	0.507993358405287	0.0260672380130668	3.6071120476348053																	3.6071120476348053	285.60312743025213
792	2015-07-21T10:28:22	22.7503	-157.9999	KM1512	137.7663638645439	0.5100232595774461	0.0263367621109715	3.726082288456977																	3.726082288456977	285.6182700402895
793	2015-07-21T10:31:23	22.7504	-157.9999	KM1512	137.57717733769397	0.510314476476422	0.0263755649887255	3.730861079467276																	3.730861079467276	285.6294017502587
794	2015-07-21T10:34:23	22.7504	-157.9999	KM1512	136.44211901266044	0.5138202147320511	0.0268455740184292	3.7627193643705934																	3.7627193643705934	285.6294017502587
795	2015-07-21T10:37:23	22.7504	-157.9999	KM1512	136.49742576278584	0.5126485516270549	0.0266880440927577	3.743251137288603																	3.743251137288603	285.6294017502587
796	2015-07-21T10:40:23	22.7505	-157.9999	KM1512	137.04723246678506	0.514405588514119	0.0269246749171054	3.7844835680411104																	3.7844835680411104	285.6405334602279
797	2015-07-21T10:43:24	22.7506	-157.9999	KM1512	137.59355467944047	0.5138202147320511	0.0268455740184292	3.800809730974028																	3.800809730974028	285.6516651701972
798	2015-07-21T10:46:24	22.7505	-158.0	KM1512	137.45753743210523	0.514112552691503	0.0268850773170363	3.802874430741973																	3.802874430741973	285.6668077649539
799	2015-07-21T10:49:24	22.7505	-158.0	KM1512	137.3236615461872	0.514993760416519	0.0270041539226248	3.8219617677467883																	3.8219617677467883	285.6668077649539
800	2015-07-21T10:52:24	22.7504	-158.0	KM1512	136.85374152211352	0.513233374867637	0.0267666403612495	3.77986742877952																	3.77986742877952	285.6779394749231
801	2015-07-21T10:59:01	22.7504	-158.0	KM1512	137.5840867059937	0.510896194333525	0.0264533180236801	3.7502356731793127																	3.7502356731793127	285.6779394749231
802	2015-07-21T11:02:02	22.7504	-158.0	KM1512	137.94629179201849	0.5100232595774461	0.0263367621109715	3.7370186548147615																	3.7370186548147615	285.6779394749231
803	2015-07-21T11:05:02	22.7504	-158.0	KM1512	135.87858607299938	0.5082830579203721	0.0261055390302873	3.648018193539067																	3.648018193539067	285.6779394749231
804	2015-07-21T11:08:02	22.7504	-158.0	KM1512	136.20664697909234	0.506553432307594	0.0258769572247376	3.623343928845784																	3.623343928845784	285.6779394749231
805	2015-07-21T11:11:02	22.7504	-158.0	KM1512	135.54715604614722	0.503679048899518	0.0254999004100628	3.5526756605065386																	3.5526756605065386	285.6779394749231
806	2015-07-21T11:14:03	22.7504	-158.0	KM1512	132.42095175919303	0.500252540973775	0.0250547446629866	3.4198094798413665																	3.4198094798413665	285.6779394749231
807	2015-07-21T11:17:03	22.7504	-158.0	KM1512	134.43822827578012	0.497142701408786	0.0246548932532264	3.4064321453304744																	3.4064321453304744	285.6779394749231
808	2015-07-21T11:20:03	22.7504	-158.0	KM1512	133.18159003846424	0.497142701408786	0.0246548932532264	3.3772893084858366																	3.3772893084858366	285.6779394749231
809	2015-07-21T11:23:03	22.7504	-158.0	KM1512	131.1967589777829	0.497425212573452	0.0246910401651709	3.3200555794829927																	3.3200555794829927	285.6779394749231
810	2015-07-21T11:26:03	22.7503	-158.0	KM1512	131.59811075330455	0.4970017822258275	0.0246368628390879	3.3289113178021466																	3.3289113178021466	285.6890711848923
811	2015-07-21T11:29:04	22.7502	-158.0	KM1512	130.47657411034746	0.49629919830203795	0.0245469681998556	3.2859895293551244																	3.2859895293551244	285.70020289486155
812	2015-07-21T11:32:04	22.7501	-158.0	KM1512	133.50557213604694	0.49573524433042	0.0244751905999845	3.3505700850864426																	3.3505700850864426	285.7113346048308
813	2015-07-21T11:35:04	22.75	-158.0	KM1512	133.88292987513358	0.49573524433042	0.0244751905999845	3.3679210799635264																	3.3679210799635264	285.7224663148
814	2015-07-21T11:38:04	22.7499	-158.0	KM1512	132.53251755956364	0.494894076729881	0.0243681504095498	3.317625361731905																	3.317625361731905	285.73359802476915
815	2015-07-21T11:41:05	22.7499	-158.0	KM1512	131.0731405109915	0.49573524433042	0.0244751905999845	3.288650923251648																	3.288650923251648	285.73359802476915
816	2015-07-21T11:44:05	22.7498	-158.0	KM1512	130.31191352982148	0.494615021958891	0.0243326401547452	3.25750879556632																	3.25750879556632	285.74472973473837
817	2015-07-21T11:47:05	22.7498	-158.0	KM1512	131.2866641613773	0.49349109468097097	0.0241903662288857	3.259691086112909																	3.259691086112909	285.74472973473837
818	2015-07-21T11:50:05	22.7497	-158.0	KM1512	133.6686467668189	0.49293283698784596	0.0241197138916913	3.3134356270628733																	3.3134356270628733	285.75586144470765
819	2015-07-21T11:53:06	22.7497	-158.0	KM1512	131.36929975552755	0.49377122342068397	0.0242258189426052	3.2727293444550085																	3.2727293444550085	285.75586144470765
820	2015-07-21T11:56:06	22.7497	-158.0	KM1512	132.72537042801065	0.49433348864915705	0.024296978468042997	3.326800102674321																	3.326800102674321	285.75586144470765
821	2015-07-21T11:59:06	22.7497	-158.0	KM1512	131.77375195923895	0.49377122342068397	0.0242258189426052	3.289126533593578																	3.289126533593578	285.75586144470765
822	2015-07-21T12:02:06	22.7497	-158.0	KM1512	135.3998340865227	0.493211633066276	0.0241549979456046	3.3703760940801635																	3.3703760940801635	285.75586144470765
823	2015-07-21T12:05:07	22.7497	-158.0	KM1512	135.25199857550817	0.49377122342068397	0.0242258189426052	3.372268531667734																	3.372268531667734	285.75586144470765
824	2015-07-21T12:08:07	22.7497	-158.0	KM1512	133.8354181575094	0.493211633066276	0.0241549979456046	3.3280769954249485																	3.3280769954249485	285.75586144470765
825	2015-07-21T12:11:07	22.7498	-158.0	KM1512	133.32832664118246	0.49349109468097097	0.0241903662288857	3.3245732244531045																	3.3245732244531045	285.76699315467687
826	2015-07-21T12:14:07	22.7497	-158.0	KM1512	134.84101393150124	0.4940520208779629	0.0242613562883137	3.3768632559700658																	3.3768632559700658	285.7781248646461
827	2015-07-21T12:17:07	22.7497	-158.0	KM1512	135.43175837755362	0.4940520208779629	0.0242613562883137	3.3805494095610773																	3.3805494095610773	285.7781248646461
828	2015-07-21T12:20:08	22.7496	-158.0	KM1512	135.9448753507545	0.494894076729881	0.0243681504095498	3.4151195131205454																	3.4151195131205454	285.7892565746153
829	2015-07-21T12:23:08	22.7495	-158.0	KM1512	137.20083775134515	0.49433348864915705	0.024296978468042997	3.4415560387331032																	3.4415560387331032	285.8003882845845
830	2015-07-21T12:26:08	22.7494	-157.9999	KM1512	138.07352217835492	0.49377122342068397	0.0242258189426052	3.45300119783697																	3.45300119783697	285.8155309353693
831	2015-07-21T12:29:08	22.7494	-157.9999	KM1512	136.43250825410863	0.49433348864915705	0.024296978468042997	3.412355563168075																	3.412355563168075	285.8155309353693
832	2015-07-21T12:32:09	22.7495	-158.0	KM1512	135.69145846424726	0.4940520208779629	0.0242613562883137	3.40000602494																	3.40000602494	285.83067358615403
833	2015-07-21T12:35:09	22.7495	-158.0	KM1512	138.55482732899432	0.493211633066276	0.0241549979456046	3.452839751600973																	3.452839751600973	285.83067358615403
834	2015-07-21T12:38:09	22.7495	-158.0	KM1512	137.1755014378893	0.493211633066276	0.0241549979456046	3.4094594695020373																	3.4094594695020373	285.83067358615403
835	2015-07-21T12:41:09	22.7496	-158.0	KM1512	137.22680969818924	0.49265309213802	0.0240844525002781	3.4110696673333214																	3.4110696673333214	285.84180529612325
836	2015-07-21T12:44:10	22.7496	-158.0	KM1512	137.80765192501542	0.492094459207964	0.0240141380528336	3.4181007592870967																	3.4181007592870967	285.84180529612325
837	2015-07-21T12:47:10	22.7496	-158.0	KM1512	142.27200557504543	0.492094459207964	0.0240141380528336	3.5315581888062764																	3.5315581888062764	285.84180529612325
838	2015-07-21T12:50:10	22.7497	-158.0	KM1512	136.45590828269113	0.493211633066276	0.0241549979456046	3.3979814758268723																	3.3979814758268723	285.8529370060925
839	2015-07-21T12:53:10	22.7497	-158.0	KM1512	136.8257362750919	0.492373442681188	0.0240492533632824	3.3925953826262747																	3.3925953826262747	285.8529370060925
840	2015-07-21T12:56:11	22.7497	-158.0	KM1512	139.3009429599089	0.49181614013231395	0.0239791063692992	3.4504102135953563																	3.4504102135953563	285.8529370060925
841	2015-07-21T12:59:11	22.7498	-158.0001	KM1512	137.43991205172102	0.492094459207964	0.0240141380528336	3.3994246944889044																	3.3994246944889044	285.86807964159715
842	2015-07-21T13:02:11	22.7498	-158.0001	KM1512	137.83900881610106	0.491538483871978	0.0239441581135222	3.4110170360789667																	3.4110170360789667	285.86807964159715
843	2015-07-21T13:05:11	22.7499	-158.0001	KM1512	138.20200958302834	0.49181614013231395	0.0239791063692992	3.4197257346022942																	3.4197257346022942	285.8792113515663
844	2015-07-21T13:08:12	22.7499	-158.0001	KM1512	137.23950099901276	0.49181614013231395	0.0239791063692992	3.4014833179749866																	3.4014833179749866	285.8792113515663
845	2015-07-21T13:11:12	22.75	-158.0001	KM1512	140.60032623053206	0.49070580549487797	0.0238396607688489	3.4617556176986013																	3.4617556176986013	285.8903430615356
846	2015-07-21T13:14:12	22.75	-158.0001	KM1512	139.9872601432769	0.490428543968478	0.023804951967232004	3.4482006302050383																	3.4482006302050383	285.8903430615356
847	2015-07-21T13:17:13	22.7499	-158.0001	KM1512	137.70870789459505	0.49098372889429204	0.0238744524266031	3.387249280050193																	3.387249280050193	285.90147477150475
848	2015-07-21T13:20:13	22.7499	-158.0001	KM1512	138.84509826611864	0.490151942738844	0.0237703258244311	3.4087086311417347																	3.4087086311417347	285.90147477150475
849	2015-07-21T13:23:13	22.7499	-158.0001	KM1512	138.62159890812143	0.4898760002334829	0.0237357821435945	3.394923730774582																	3.394923730774582	285.90147477150475
850	2015-07-21T13:26:13	22.7498	-158.0001	KM1512	141.27585892324996	0.490428543968478	0.023804951967232004	3.4683479538617203																	3.4683479538617203	285.912606481474
851	2015-07-21T13:29:14	22.7498	-158.0001	KM1512	140.65159112337523	0.4898760002334829	0.0237357821435945	3.446962462607937																	3.446962462607937	285.912606481474
852	2015-07-21T13:32:14	22.7498	-158.0001	KM1512	143.70053894879263	0.48932400472731896	0.0236667803808115	3.5176841284399023																	3.5176841284399023	285.912606481474
853	2015-07-21T13:35:14	22.7498	-158.0001	KM1512	145.64025778310312	0.4898760002334829	0.0237357821435945	3.579958285933779																	3.579958285933779	285.912606481474
854	2015-07-21T13:38:14	22.7498	-158.0001	KM1512	139.82285219520858	0.4896007148836479	0.0237013207283397	3.4268172097785703																	3.4268172097785703	285.912606481474
855	2015-07-21T13:41:15	22.7498	-158.0001	KM1512	141.33453230437254	0.490428543968478	0.023804951967232004	3.474335795012																	3.474335795012	285.912606481474
856	2015-07-21T13:44:15	22.7498	-158.0	KM1512	140.43422682006297	0.490151942738844	0.0237703258244311	3.453493196127937																	3.453493196127937	285.9228721702506
857	2015-07-21T13:47:15	22.7497	-158.0	KM1512	142.1146436302852	0.48932400472731896	0.0236667803808115	3.485618794358916																	3.485618794358916	285.9340038802198
858	2015-07-21T13:50:15	22.7496	-158.0	KM1512	139.46897574298595	0.4896007148836479	0.0237013207283397	3.421672008852494																	3.421672008852494	285.94513559018907
859	2015-07-21T13:53:16	22.7496	-158.0	KM1512	141.26546701839146	0.48932400472731896	0.0236667803808115	3.4599903287026934																	3.4599903287026934	285.94513559018907
860	2015-07-21T13:56:16	22.7496	-157.9999	KM1512	140.2954375581451	0.48932400472731896	0.0236667803808115	3.4335828485368847																	3.4335828485368847	285.955401293992
861	2015-07-21T13:59:16	22.7495	-157.9999	KM1512	142.1874460724535	0.489046068473436	0.0236321764044756	3.4735035313063123																	3.4735035313063123	285.96653300396116
862	2015-07-21T14:02:17	22.7495	-157.9999	KM1512	144.0238438745388	0.48932400472731896	0.0236667803808115	3.522318435178712																	3.522318435178712	285.96653300396116
863	2015-07-21T14:05:17	22.7495	-157.9999	KM1512	148.01151002956462	0.488768794123178	0.0235976548373148	3.6131075890116886																	3.6131075890116886	285.96653300396116
864	2015-07-21T14:08:17	22.7495	-157.9999	KM1512	147.59898898611846	0.4896007148836479	0.0237013207283397	3.606295232868748																	3.606295232868748	285.96653300396116
865	2015-07-21T14:11:17	22.7495	-157.9999	KM1512	141.72569062679855	0.4898760002334829	0.0237357821435945	3.472761248895595																	3.472761248895595	285.96653300396116
866	2015-07-21T14:14:18	22.7496	-158.0	KM1512	151.5162870907509	0.488768794123178	0.0235976548373148	3.702698056472452																	3.702698056472452	285.98167564965263
867	2015-07-21T14:17:18	22.7496	-158.0	KM1512	143.31678483374952	0.48932400472731896	0.0236667803808115	3.516327313967784																	3.516327313967784	285.98167564965263
868	2015-07-21T14:20:18	22.7497	-158.0	KM1512	143.12981596969058	0.4898760002334829	0.0237357821435945	3.5086539003313404																	3.5086539003313404	285.9928073596218
869	2015-07-21T14:23:19	22.7498	-158.0	KM1512	142.73936844016941	0.48932400472731896	0.0236667803808115	3.496591819482965																	3.496591819482965	286.003939069591
870	2015-07-21T14:26:19	22.7498	-158.0001	KM1512	144.9892165587006	0.489046068473436	0.0236321764044756	3.544944540144736																	3.544944540144736	286.01420475836767
871	2015-07-21T14:29:19	22.7499	-158.0001	KM1512	144.27616164507785	0.488216224832016	0.0235288581459579	3.513828043860032																	3.513828043860032	286.0253364683369
872	2015-07-21T14:32:19	22.7499	-158.0001	KM1512	145.55456181488555	0.48794092674972495	0.0234945826306489	3.5316043792168528																	3.5316043792168528	286.0253364683369
873	2015-07-21T14:35:20	22.7499	-158.0001	KM1512	143.40918770859778	0.488768794123178	0.0235976548373148	3.49508394845218																	3.49508394845218	286.0253364683369
874	2015-07-21T14:38:20	22.75	-158.0001	KM1512	143.17407512038005	0.4884921801002271	0.0235632154830721	3.4858630725571738																	3.4858630725571738	286.0364681783061
875	2015-07-21T14:41:20	22.7501	-158.0002	KM1512	144.5626198122546	0.487113846790577	0.0233920599013524	3.4976803595466732																	3.4976803595466732	286.05161079853036
876	2015-07-21T14:44:20	22.7501	-158.0002	KM1512	146.46599366695074	0.487665404688454	0.0234603568886874	3.5549925414616084																	3.5549925414616084	286.05161079853036
877	2015-07-21T14:47:20	22.7502	-158.0002	KM1512	144.49007438986285	0.48683905259917604	0.0233580333458773	3.4948029056284784																	3.4948029056284784	286.06274250849964
878	2015-07-21T14:50:21	22.750999999999998	-157.9985	KM1512	144.72410544427046	0.48794092674972495	0.0234945826306489	3.515402652284384																	3.515402652284384	286.25866668522025
879	2015-07-21T14:53:21	22.7474	-157.9975	KM1512	148.71588993512057	0.48794092674972495	0.0234945826306489	3.6165867009263946																	3.6165867009263946	286.6723481160108
880	2015-07-21T14:56:21	22.7443	-158.0042	KM1512	151.82745155411817	0.48683905259917604	0.0233580333458773	3.676657026045397																	3.676657026045397	287.4418804755324
881	2015-07-21T14:59:22	22.7412	-158.0113	KM1512	146.68051351140508	0.48738929696502	0.0234261676843209	3.558490201132116																	3.558490201132116	288.2483416876542
882	2015-07-21T15:02:22	22.7388	-158.0173	KM1512	145.72250627021472	0.48656491282859704	0.0233240878244528	3.5292159911712515																	3.5292159911712515	288.9197678941904
883	2015-07-21T15:05:22	22.736	-158.0243	KM1512	143.76959954732843	0.485741432779562	0.0232223617028576	3.4624960330111114																	3.4624960330111114	289.70311100756265
884	2015-07-21T15:08:22	22.7328	-158.032	KM1512	143.28233014349988	0.48656491282859704	0.0233240878244528	3.4452859382896355																	3.4452859382896355	290.57020595072964
885	2015-07-21T15:11:23	22.7296	-158.0397	KM1512	142.5715210667144	0.48601744566665595	0.0232563530429997	3.4296993954898545																	3.4296993954898545	291.43731776010065
886	2015-07-21T15:14:23	22.7273	-158.0454	KM1512	139.6802406261318	0.48409677768451603	0.023020037195539	3.319615763125428																	3.319615763125428	292.0761070716578
887	2015-07-21T15:17:23	22.7237	-158.054	KM1512	138.22092982742757	0.4832784914712	0.0229198132448437	3.2662638377624926																	3.2662638377624926	293.0457944876765
888	2015-07-21T15:20:23	22.7202	-158.0627	KM1512	139.6297611135752	0.48137175957592504	0.0226871962726999	3.278004422203366																	3.278004422203366	294.020358549576
889	2015-07-21T15:23:24	22.7176	-158.0692	KM1512	137.28854074195448	0.479474578483813	0.0224571620089533	3.187729656608272																	3.187729656608272	294.74783139552045
890	2015-07-21T15:26:24	22.7141	-158.0775	KM1512	138.23591191979088	0.480014150533771	0.0225225302985856	3.2120417363569236																	3.2120417363569236	295.6849276001495
891	2015-07-21T15:29:24	22.7106	-158.0861	KM1512	137.7746301800519	0.480014150533771	0.0225225302985856	3.193715326528788																	3.193715326528788	296.6501454967364
892	2015-07-21T15:32:24	22.7073	-158.0938	KM1512	136.20441685624553	0.47893418883517497	0.0223920148075748	3.149201420341784																	3.149201420341784	297.52200594957037
893	2015-07-21T15:35:25	22.7046	-158.1002	KM1512	135.70475631300644	0.47759111698843204	0.0222303061483892	3.1186719092787625																	3.1186719092787625	298.24468514748315
894	2015-07-21T15:38:25	22.7012	-158.1083	KM1512	134.00670683052846	0.47786034937681704	0.0222626285140588	3.0788878493534035																	3.0788878493534035	299.1585488166377
895	2015-07-21T15:41:25	22.6975	-158.1162	KM1512	136.07542181221592	0.47759111698843204	0.0222303061483892	3.122611771279077																	3.122611771279077	300.06839972947546
896	2015-07-21T15:44:25	22.6935	-158.1237	KM1512	136.61061629719663	0.4773213161034621	0.0221979748972361	3.128693606980665																	3.128693606980665	300.95807479407136
897	2015-07-21T15:47:26	22.6913	-158.1279	KM1512	135.9551789742438	0.4765157625072221	0.0221014423909019	3.111213353004412																	3.111213353004412	301.4540877988192
898	2015-07-21T15:50:26	22.6891	-158.1332	KM1512	136.41422583527782	0.47759111698843204	0.0222303061483892	3.128065229882339																	3.128065229882339	302.0509609115905
899	2015-07-21T15:53:26	22.6875	-158.1374	KM1512	140.86911021299596	0.47759111698843204	0.0222303061483892	3.24360852668438																	3.24360852668438	302.51763791127007
900	2015-07-21T15:56:26	22.6867	-158.1401	KM1512	138.8583824295103	0.4781278498586389	0.0222948594919646	3.1990023611735694																	3.1990023611735694	302.80888727580503
901	2015-07-21T15:59:27	22.6859	-158.1422	KM1512	137.17087360111384	0.478664768061613	0.0223595524548311	3.1676200046627696																	3.1676200046627696	303.0422286847306
902	2015-07-21T16:02:27	22.6848	-158.1421	KM1512	140.53277880775536	0.47893418883517497	0.0223920148075748	3.2548550450421936																	3.2548550450421936	303.16510746508413
903	2015-07-21T16:05:27	22.6849	-158.142	KM1512	139.26089586318494	0.47571239104797	0.0220054372932696	3.1654253162398502																	3.1654253162398502	303.1802534021646
904	2015-07-21T16:08:27	22.6852	-158.1413	KM1512	136.6825714533204	0.47571239104797	0.0220054372932696	3.1110294923326784																	3.1110294923326784	303.259524817788
905	2015-07-21T16:11:27	22.6851	-158.1407	KM1512	135.77950623110286	0.476248522572904	0.0220694180280628	3.097806234005155																	3.097806234005155	303.32214540784776
906	2015-07-21T16:14:28	22.6851	-158.14	KM1512	139.26831424211548	0.476248522572904	0.0220694180280628	3.183060953216831																	3.183060953216831	303.3940392105219
907	2015-07-21T16:17:28	22.6853	-158.1397	KM1512	134.83265531430192	0.476783640391215	0.0221335432016413	3.072042857508967																	3.072042857508967	303.43205256354184
908	2015-07-21T16:20:28	22.6854	-158.1396	KM1512	146.44964920601024	0.476248522572904	0.0220694180280628	3.342171132976949																	3.342171132976949	303.44719847521736
909	2015-07-21T16:23:29	22.6855	-158.1395	KM1512	136.0742252224632	0.476248522572904	0.0220694180280628	3.0950280075105585																	3.0950280075105585	303.4623443818119
910	2015-07-21T16:26:29	22.6857	-158.1393	KM1512	134.57477999099606	0.475177683250928	0.0219417100855957	3.0551944850932364																	3.0551944850932364	303.4926361797576
911	2015-07-21T16:29:29	22.6887	-158.1384	KM1512	136.9894097575658	0.476783640391215	0.0221335432016413	3.13654026542958																	3.13654026542958	303.8391436357701
912	2015-07-21T16:32:29	22.6897	-158.1465	KM1512	136.52572909554917	0.47759111698843204	0.0222303061483892	3.14139527457778																	3.14139527457778	304.6784475130504
913	2015-07-21T16:35:30	22.6858	-158.1574	KM1512	136.11605032944095	0.4773213161034621	0.0221979748972361	3.126485246775748																	3.126485246775748	305.8791482674438
914	2015-07-21T16:38:30	22.6814	-158.1647	KM1512	139.78340141878326	0.47786034937681704	0.0222626285140588	3.217507358219157																	3.217507358219157	306.77471301988226
915	2015-07-21T16:41:30	22.6747	-158.1731	KM1512	135.45416994860062	0.478395988912109	0.0223271674109979	3.120613804297																	3.120613804297	307.91516308742723
916	2015-07-21T16:44:30	22.6681	-158.1819	KM1512	134.97622267652028	0.47786034937681704	0.0222626285140588	3.1123707562719884																	3.1123707562719884	309.07998298577564
917	2015-07-21T16:47:31	22.6636	-158.1894	KM1512	138.06847493010335	0.477052157747783	0.0221657206427759	3.1643465909927166																	3.1643465909927166	309.9989183696049
918	2015-07-21T16:50:31	22.6587	-158.1996	KM1512	133.72977215226126	0.478395988912109	0.0223271674109979	3.0826413756027766																	3.0826413756027766	311.1801716590475
919	2015-07-21T16:53:31	22.6559	-158.2107	KM1512	135.97750168775067	0.47893418883517497	0.0223920148075748	3.1545807814365685																	3.1545807814365685	312.36226529005364
920	2015-07-21T16:56:31	22.6537	-158.2211	KM1512	133.53278653515494	0.480556301769149	0.0225882110524004	3.1253107183688216																	3.1253107183688216	313.4583467496813
921	2015-07-21T16:59:32	22.6519	-158.2287	KM1512	135.60193500982828	0.480828348431776	0.0226211690698467	3.1712887740370443																	3.1712887740370443	314.264393496186
922	2015-07-21T17:02:32	22.6508	-158.2341	KM1512	134.1882352894269	0.480556301769149	0.0225882110524004	3.1532855104527004																	3.1532855104527004	314.8324926163267
923	2015-07-21T17:05:32	22.6497	-158.238	KM1512	138.28978382249963	0.48218835553876505	0.0227866680225987	3.2668861311084485																	3.2668861311084485	315.2514395092069
924	2015-07-21T17:08:32	22.6492	-158.2404	KM1512	134.04376267220601	0.482461854799975	0.0228199837029922	3.1731293631201534																	3.1731293631201534	315.50420081444827
925	2015-07-21T17:11:33	22.6487	-158.2406	KM1512	136.01357914753194	0.4838233649995271	0.0229865495245824	3.2466286853814785																	3.2466286853814785	315.5635306789652
926	2015-07-21T17:14:33	22.6485	-158.2401	KM1512	136.6349191289853	0.48464393882709295	0.023087203918613998	3.279246019253184																	3.279246019253184	315.6195142917153
927	2015-07-21T17:17:33	22.6482	-158.2395	KM1512	134.16701531812728	0.484370843054644	0.0230536048075749	3.2057026893160314																	3.2057026893160314	315.68961918297583
928	2015-07-21T17:20:33	22.648000000000003	-158.2389	KM1512	132.94683729761869	0.48409677768451603	0.023020037195539	3.1849676077703646																	3.1849676077703646	315.7551564607542
929	2015-07-21T17:23:33	22.6479	-158.2385	KM1512	132.53920730995344	0.48464393882709295	0.023087203918613998	3.1739513015838803																	3.1739513015838803	315.79773079776965
930	2015-07-21T17:26:34	22.6482	-158.2382	KM1512	133.8586803204611	0.48519137740938	0.0231546216803473	3.220106784727273																	3.220106784727273	315.8431742144655
931	2015-07-21T17:29:34	22.6485	-158.2381	KM1512	132.7672123017327	0.4854660772156071	0.0231884513129009	3.207741985695433																	3.207741985695433	315.87811380929736
932	2015-07-21T17:32:34	22.6488	-158.238	KM1512	134.08761321840078	0.48629142592034	0.0232902231440968	3.2426408107291813																	3.2426408107291813	315.91305339753035
933	2015-07-21T17:35:34	22.649	-158.2377	KM1512	135.94535361653246	0.48601744566665595	0.0232563530429997	3.2991647684739003																	3.2991647684739003	315.95107335975473
934	2015-07-21T17:38:34	22.6492	-158.2378	KM1512	132.52896106537904	0.48601744566665595	0.0232563530429997	3.2164012587684576																	3.2164012587684576	315.9755927255689
935	2015-07-21T17:41:35	22.6495	-158.2379	KM1512	134.11536026358806	0.48656491282859704	0.0233240878244528	3.2619054575495947																	3.2619054575495947	316.01053229840284
936	2015-07-21T17:44:35	22.6507	-158.2323	KM1512	132.92054428432803	0.4884921801002271	0.0235632154830721	3.270110135440885																	3.270110135440885	316.6011341905237
937	2015-07-21T17:47:35	22.6515	-158.2267	KM1512	134.03152483738	0.48738929696502	0.0234261676843209	3.2752437528602014																	3.2752437528602014	317.1832789978316
938	2015-07-21T17:50:35	22.6528	-158.2192	KM1512	134.79297607279128	0.487665404688454	0.0234603568886874	3.304310806995732																	3.304310806995732	317.96722705948366
939	2015-07-21T17:53:36	22.6539	-158.2077	KM1512	134.3407056134216	0.48738929696502	0.0234261676843209	3.283722747373439																	3.283722747373439	319.1549417976648
940	2015-07-21T18:00:08	22.6553	-158.1887	KM1512	135.59621882564562	0.48683905259917604	0.0233580333458773	3.3128148139005926																	3.3128148139005926	321.11299072611615
941	2015-07-21T18:03:08	22.6559	-158.1798	KM1512	131.65710757004615	0.488768794123178	0.0235976548373148	3.2412455777375504																	3.2412455777375504	322.029702038079
942	2015-07-21T18:06:09	22.6568	-158.1683	KM1512	131.77873244649592	0.4896007148836479	0.0237013207283397	3.256108250543224																	3.256108250543224	323.2153026029762
943	2015-07-21T18:09:09	22.6577	-158.1572	KM1512	134.16631290420818	0.48932400472731896	0.0236667803808115	3.3211836006350977																	3.3211836006350977	324.35995717010394
944	2015-07-21T18:12:09	22.6584	-158.1486	KM1512	136.3951487766848	0.492094459207964	0.0240141380528336	3.431557428120551																	3.431557428120551	325.24682790826216
945	2015-07-21T18:15:09	22.6593	-158.137	KM1512	135.73932746972568	0.49293283698784596	0.0241197138916913	3.429147130640372																	3.429147130640372	326.44264311410313
946	2015-07-21T18:18:10	22.6602	-158.1255	KM1512	136.1621822281042	0.49573524433042	0.0244751905999845	3.5015105223044656																	3.5015105223044656	327.62821451947116
947	2015-07-21T18:21:10	22.6611	-158.1147	KM1512	136.66266208750147	0.497425212573452	0.0246910401651709	3.5394645651844168																	3.5394645651844168	328.7421453611694
948	2015-07-21T18:24:10	22.6617	-158.106	KM1512	139.31435347784537	0.49686086304286897	0.0246188324249494	3.6015462960655755																	3.6015462960655755	329.6383293605715
949	2015-07-21T18:27:10	22.6627	-158.0942	KM1512	142.37584082504773	0.4985543788803	0.0248359035652541	3.711808312397788																	3.711808312397788	330.8555565774536
950	2015-07-21T18:30:11	22.6633	-158.0856	KM1512	138.05974448587816	0.498836392477817	0.0248721842598007	3.615725171314312																	3.615725171314312	331.7414868860343
951	2015-07-21T18:33:11	22.6639	-158.0741	KM1512	140.26092403250712	0.4985543788803	0.0248359035652541	3.6698817252281497																	3.6698817252281497	332.92467118295593
952	2015-07-21T18:36:11	22.6647	-158.0625	KM1512	135.34335201402072	0.498836392477817	0.0248721842598007	3.5481482353276874																	3.5481482353276874	334.11955806944917
953	2015-07-21T18:39:12	22.6652	-158.0541	KM1512	136.3040158325416	0.497425212573452	0.0246910401651709	3.5489494532058674																	3.5489494532058674	334.9842037453508
954	2015-07-21T18:42:12	22.6654	-158.0426	KM1512	136.1429798525978	0.498273036896581	0.0247997092729776	3.5608055685530937																	3.5608055685530937	336.16569653956344
955	2015-07-21T18:45:12	22.665	-158.0313	KM1512	137.4791871278522	0.49799225972723604	0.0247635930625418	3.5917994154310686																	3.5917994154310686	337.3272900760399
956	2015-07-21T18:48:12	22.6648	-158.0226	KM1512	137.04798984399406	0.49573524433042	0.0244751905999845	3.5368695313887484																	3.5368695313887484	338.2212362371357
957	2015-07-21T18:51:13	22.6646	-158.0116	KM1512	137.30608970716918	0.49545418632351795	0.0244394254295682	3.5331044428504215																	3.5331044428504215	339.3513833740328
958	2015-07-21T18:54:13	22.6642	-158.0003	KM1512	134.21471708254546	0.49629919830203795	0.0245469681998556	3.462031489969408																	3.462031489969408	340.5129836733846
959	2015-07-21T18:57:13	22.6626	-157.9918	KM1512	135.5872312708693	0.498273036896581	0.0247997092729776	3.5242603745537946																	3.5242603745537946	341.4040985769547
960	2015-07-21T19:00:13	22.6588	-157.9826	KM1512	134.74996153062514	0.497425212573452	0.0246910401651709	3.492885385952228																	3.492885385952228	342.43950574887816
961	2015-07-21T19:03:14	22.6539	-157.9808	KM1512	134.72599825436978	0.498836392477817	0.0248721842598007	3.5236087996943857																	3.5236087996943857	343.01544932264403
962	2015-07-21T19:06:14	22.6544	-157.97799999999995	KM1512	132.1765458766165	0.497425212573452	0.0246910401651709	3.4210328661867906																	3.4210328661867906	343.3084249233944
963	2015-07-21T19:09:14	22.660999999999998	-157.9775	KM1512	136.38335759721818	0.5011063295864651	0.0251651841953521	3.611031290640637																	3.611031290640637	344.0449110066395
964	2015-07-21T19:12:15	22.6663	-157.9765	KM1512	129.81087684877602	0.502821034354673	0.0253879573837492	3.4493818974822013																	3.4493818974822013	344.6437672898134
965	2015-07-21T19:15:15	22.664	-157.9785	KM1512	132.6019626158863	0.499686479004919	0.0249815468221014	3.4774271410069786																	3.4774271410069786	344.97203077975456
966	2015-07-21T19:18:15	22.6574	-157.9772	KM1512	132.19882189337082	0.500252540973775	0.0250547446629866	3.480972052944591																	3.480972052944591	345.7187614845563
967	2015-07-21T19:21:15	22.6538	-157.9749	KM1512	133.5964188562194	0.502534015181359	0.0253506272729142	3.5534691907459535																	3.5534691907459535	346.18396990080186
968	2015-07-21T19:24:15	22.6537	-157.9774	KM1512	135.23412530511914	0.505399260245648	0.0257251952003239	3.6679790256639264																	3.6679790256639264	346.44103330238363
969	2015-07-21T19:27:16	22.6607	-157.9765	KM1512	132.88147258304215	0.506553432307594	0.0258769572247376	3.6219516372032463																	3.6219516372032463	347.22571860417037
970	2015-07-21T19:30:16	22.6644	-157.9743	KM1512	135.1375592747533	0.5062638564987221	0.0258388809166856	3.6786036380953617																	3.6786036380953617	347.69551714150026
971	2015-07-21T19:33:16	22.6626	-157.9791	KM1512	135.1526688247512	0.504825498572735	0.0256498261332476	3.65214846606361																	3.65214846606361	348.227739170449
972	2015-07-21T19:36:16	22.6578	-157.9843	KM1512	133.64748276036696	0.506841443111818	0.0259149439110938	3.6568243084035945																	3.6568243084035945	348.98327379032236
973	2015-07-21T19:39:17	22.6547	-157.9855	KM1512	134.59090969715135	0.506841443111818	0.0259149439110938	3.6803130981609415																	3.6803130981609415	349.3497139334707
974	2015-07-21T19:42:17	22.6551	-157.9843	KM1512	133.19157997458572	0.506553432307594	0.0258769572247376	3.633987662382472																	3.633987662382472	349.4807827465008
975	2015-07-21T19:45:17	22.6567	-157.9838	KM1512	133.0108404327477	0.507993358405287	0.0260672380130668	3.6562552762198997																	3.6562552762198997	349.66614848218995
976	2015-07-21T19:48:17	22.6625	-157.9828	KM1512	133.3267814445415	0.510314476476422	0.0263755649887255	3.7123668336237032																	3.7123668336237032	350.3199085890596
977	2015-07-21T19:51:18	22.6665	-157.9827	KM1512	136.93014667485792	0.510604988652627	0.026414395158911	3.8251740451869445																	3.8251740451869445	350.76529545763015
978	2015-07-21T19:54:18	22.6667	-157.9831	KM1512	132.9239056143182	0.5111880951746349	0.0264923338043115	3.713744877293737																	3.713744877293737	350.8120272480755
979	2015-07-21T19:57:18	22.6668	-157.9832	KM1512	135.82360012494772	0.511773988979341	0.0265706450009178	3.8070228838527975																	3.8070228838527975	350.82717410449175
980	2015-07-21T20:00:18	22.6667	-157.9833	KM1512	134.52327849300525	0.509150624296168	0.0262207605386868	3.739971379162113																	3.739971379162113	350.84232096090795
981	2015-07-21T20:03:18	22.6665	-157.9833	KM1512	141.79128445386385	0.5100232595774461	0.0263367621109715	3.9468716974050415																	3.9468716974050415	350.8645843808464
982	2015-07-21T20:09:19	22.6663	-157.9834	KM1512	128.0687806259443	0.5161698384890121	0.0271635637911613	3.677751402368872																	3.677751402368872	350.88910320418887
983	2015-07-21T20:12:19	22.6662	-157.9832	KM1512	125.72874723840992	0.5166113157063085	0.027223546458055248	3.611394093440851																	3.611394093440851	350.91246914548867
984	2015-07-21T20:15:20	22.6661	-157.9832	KM1512	128.76939390405195	0.517054198662675	0.0272837201200335	3.706465984171549																	3.706465984171549	350.92360085545783
985	2015-07-21T20:18:20	22.666	-157.9833	KM1512	129.03199491422242	0.5173498672625271	0.0273239365167218	3.730290363078333																	3.730290363078333	350.93874774741585
986	2015-07-21T20:21:20	22.6659	-157.9832	KM1512	127.34628307874195	0.520016877290416	0.027688980285067995	3.7179197762153873																	3.7179197762153873	350.9538946444513
987	2015-07-21T20:24:20	22.6658	-157.9832	KM1512	128.57860961290456	0.520315267531119	0.0277299669642781	3.7713345306641455																	3.7713345306641455	350.96502635442044
988	2015-07-21T20:27:21	22.6657	-157.9832	KM1512	127.8898646258912	0.520913720936521	0.0278121954736196	3.766939761893304																	3.766939761893304	350.9761580643897
989	2015-07-21T20:30:21	22.6657	-157.9832	KM1512	125.29450680443527	0.520315267531119	0.0277299669642781	3.672871277906293																	3.672871277906293	350.9761580643897
990	2015-07-21T20:33:21	22.6657	-157.9832	KM1512	125.416807614642	0.519719197664393	0.0276480912154039	3.662970447924328																	3.662970447924328	350.9761580643897
991	2015-07-21T20:36:21	22.6657	-157.9832	KM1512	134.11030257590565	0.517939196273772	0.0274044452678989	3.892158244559597																	3.892158244559597	350.9761580643897
992	2015-07-21T20:39:21	22.6657	-157.9832	KM1512	123.86756438990987	0.518828475920903	0.0275259305375387	3.6066968652827818																	3.6066968652827818	350.9761580643897
993	2015-07-21T20:42:22	22.6656	-157.9832	KM1512	122.90015280102108	0.517644180478921	0.0273641429023819	3.570418769339509																	3.570418769339509	350.9872897743589
994	2015-07-21T20:45:22	22.6656	-157.9832	KM1512	121.76427826344609	0.518828475920903	0.0275259305375387	3.546468025288556																	3.546468025288556	350.9872897743589
995	2015-07-21T20:48:22	22.6657	-157.9832	KM1512	123.92097497950104	0.518234916324261	0.0274448438423939	3.608641837209505																	3.608641837209505	350.99842148432816
996	2015-07-21T20:51:22	22.6658	-157.9832	KM1512	128.9404026058709	0.518234916324261	0.0274448438423939	3.7447146187793328																	3.7447146187793328	351.0095531942974
997	2015-07-21T20:54:23	22.6658	-157.9832	KM1512	126.26578170288744	0.51912596349112	0.0275666049754413	3.669951351434228																	3.669951351434228	351.0095531942974
998	2015-07-21T20:57:23	22.6658	-157.9832	KM1512	125.10591470371794	0.516463922623344	0.0272035204411929	3.6000371436109613																	3.6000371436109613	351.0095531942974
999	2015-07-21T21:00:23	22.6657	-157.9832	KM1512	126.38079555089311	0.516463922623344	0.0272035204411929	3.651006728383952																	3.651006728383952	351.02068490426666
1000	2015-07-21T21:03:23	22.6657	-157.9832	KM1512	126.03782042016942	0.517644180478921	0.0273641429023819	3.643185780754581																	3.643185780754581	351.02068490426666
1001	2015-07-21T21:06:24	22.6657	-157.9832	KM1512	129.3510395070239	0.516463922623344	0.0272035204411929	3.724498306572484																	3.724498306572484	351.02068490426666
1002	2015-07-21T21:09:24	22.6658	-157.9832	KM1512	125.11097787443728	0.5161698384890121	0.0271635637911613	3.586968983445681																	3.586968983445681	351.0318166142358
1003	2015-07-21T21:12:24	22.6657	-157.9832	KM1512	128.8948626414793	0.516758708789273	0.0272435724749176	3.7072700886365038																	3.7072700886365038	351.0429483242051
1004	2015-07-21T21:15:24	22.6657	-157.9832	KM1512	129.5137988354065	0.5173498672625271	0.0273239365167218	3.7374327419493065																	3.7374327419493065	351.0429483242051
1005	2015-07-21T21:18:25	22.6658	-157.9832	KM1512	127.04659366313177	0.515876454714392	0.0271237022976672	3.65498208899809																	3.65498208899809	351.05408003417426
1006	2015-07-21T21:21:25	22.6659	-157.9832	KM1512	131.06257007429213	0.517939196273772	0.0274044452678989	3.80049464178226																	3.80049464178226	351.06521174414354
1007	2015-07-21T21:24:25	22.6659	-157.9832	KM1512	134.77902049753231	0.517644180478921	0.0273641429023819	3.8965968209089694																	3.8965968209089694	351.06521174414354
1008	2015-07-21T21:27:25	22.6658	-157.9832	KM1512	129.95399900989423	0.516758708789273	0.0272435724749176	3.7571805164703433																	3.7571805164703433	351.0763434541127
1009	2015-07-21T21:30:26	22.6657	-157.9832	KM1512	128.66520894902675	0.518234916324261	0.0274448438423939	3.731154394800349																	3.731154394800349	351.08747516408187
1010	2015-07-21T21:33:26	22.6656	-157.9832	KM1512	128.37783624815955	0.5185313423115719	0.027485338855535002	3.7372236754020456																	3.7372236754020456	351.0986068740512
1011	2015-07-21T21:36:26	22.6656	-157.9832	KM1512	131.06852247165784	0.519422226960726	0.0276072995228293	3.825100363944896																	3.825100363944896	351.0986068740512
1012	2015-07-21T21:39:26	22.6657	-157.9832	KM1512	130.91313432797588	0.5218051603623239	0.0279353133739953	3.879714524660241																	3.879714524660241	351.10973858402036
1013	2015-07-21T21:42:26	22.6653	-157.9822	KM1512	129.99080344022423	0.5227028024171311	0.0280593051581085	3.86444302523428																	3.86444302523428	351.2216942046003
1014	2015-07-21T21:45:27	22.6643	-157.9811	KM1512	130.7279620285534	0.520016877290416	0.027688980285067995	3.845960911101917																	3.845960911101917	351.3803096104892
1015	2015-07-21T21:48:27	22.6625	-157.9799	KM1512	133.58817313727636	0.522403005667052	0.0280178825946702	3.959313943875898																	3.959313943875898	351.6155604581617
1016	2015-07-21T21:51:27	22.6616	-157.97899999999996	KM1512	129.1901932021413	0.5206143700828689	0.027771051486046004	3.792047382108268																	3.792047382108268	351.75188431348465
1017	2015-07-21T21:54:27	22.6615	-157.97899999999996	KM1512	128.24784636086682	0.521507305109543	0.0278941761836526	3.7964269708909337																	3.7964269708909337	351.76301602345393
1018	2015-07-21T21:57:28	22.6615	-157.97899999999996	KM1512	130.82695418381047	0.521507305109543	0.0278941761836526	3.87876333435494																	3.87876333435494	351.76301602345393
1019	2015-07-21T22:00:28	22.6616	-157.97899999999996	KM1512	128.73442029378927	0.520016877290416	0.027688980285067995	3.804277483701476																	3.804277483701476	351.77414773342315
1020	2015-07-21T22:03:28	22.6617	-157.9791	KM1512	130.45203664477552	0.523000940178208	0.0281007066491562	3.8948750040294176																	3.8948750040294176	351.7892948487671
1021	2015-07-21T22:06:28	22.6617	-157.9791	KM1512	131.15229401733257	0.5227028024171311	0.0280593051581085	3.909036046502469																	3.909036046502469	351.7892948487671
1022	2015-07-21T22:09:29	22.6618	-157.9791	KM1512	129.6065401562018	0.522403005667052	0.0280178825946702	3.8632500250781647																	3.8632500250781647	351.80042655873626
1023	2015-07-21T22:12:29	22.6617	-157.9791	KM1512	129.64399883311322	0.5218051603623239	0.0279353133739953	3.843459339786593																	3.843459339786593	351.81155826870554
1024	2015-07-21T22:15:29	22.6617	-157.9791	KM1512	129.466899810725	0.5218051603623239	0.0279353133739953	3.839259109829418																	3.839259109829418	351.81155826870554
1025	2015-07-21T22:18:29	22.6617	-157.9791	KM1512	131.79441007843877	0.5219544435056811	0.027955931070093996	3.911482772133372																	3.911482772133372	351.81155826870554
1026	2015-07-21T22:21:30	22.6617	-157.97899999999996	KM1512	130.79166099808114	0.5221037266490379	0.0279765487661927	3.907428943981893																	3.907428943981893	351.82183056443284
1027	2015-07-21T22:24:30	22.6617	-157.97899999999996	KM1512	128.291303663083	0.5218051603623239	0.0279353133739953	3.8062821956171287																	3.8062821956171287	351.82183056443284
1028	2015-07-21T22:27:30	22.6617	-157.97899999999996	KM1512	128.18098158875083	0.523000940178208	0.0281007066491562	3.821866951980176																	3.821866951980176	351.82183056443284
1029	2015-07-21T22:30:31	22.6618	-157.97899999999996	KM1512	127.72403071053137	0.522403005667052	0.0280178825946702	3.802916308795746																	3.802916308795746	351.832962274402
1030	2015-07-21T22:33:31	22.6618	-157.9791	KM1512	127.32497998937744	0.521210159197373	0.0278531369612974	3.7752933632324837																	3.7752933632324837	351.84323456264366
1031	2015-07-21T22:36:31	22.6618	-157.9791	KM1512	130.41657404644263	0.521507305109543	0.0278941761836526	3.871519990140482																	3.871519990140482	351.84323456264366
1032	2015-07-21T22:39:31	22.6618	-157.9791	KM1512	131.17635196263552	0.521210159197373	0.0278531369612974	3.9001496631430603																	3.9001496631430603	351.84323456264366
1033	2015-07-21T22:42:32	22.6618	-157.9791	KM1512	132.88460361641415	0.5227028024171311	0.0280593051581085	3.968837530915146																	3.968837530915146	351.84323456264366
1034	2015-07-21T22:45:32	22.6618	-157.9791	KM1512	129.67189055139607	0.5221037266490379	0.0279765487661927	3.86581010924272																	3.86581010924272	351.84323456264366
1035	2015-07-21T22:48:32	22.6618	-157.9791	KM1512	129.03508044416435	0.52359935252433	0.0281838063655469	3.860393873887614																	3.860393873887614	351.84323456264366
1036	2015-07-21T22:51:32	22.6618	-157.9791	KM1512	129.2269358544281	0.5248021729426761	0.0283510760782018	3.890132213572568																	3.890132213572568	351.84323456264366
1037	2015-07-21T22:54:32	22.6618	-157.9791	KM1512	132.37989795382734	0.5221037266490379	0.0279765487661927	3.953092022106489																	3.953092022106489	351.84323456264366
1038	2015-07-21T22:57:33	22.6618	-157.9791	KM1512	128.38394119566252	0.5248021729426761	0.0283510760782018	3.8630780963159728																	3.8630780963159728	351.84323456264366
1039	2015-07-21T23:00:33	22.6618	-157.9791	KM1512	127.91528768045107	0.523299789647616	0.0281422069729918	3.8293840428270025																	3.8293840428270025	351.84323456264366
1040	2015-07-21T23:03:33	22.6618	-157.9791	KM1512	128.4791571951298	0.5245022367605491	0.0283091964907681	3.871594517576552																	3.871594517576552	351.84323456264366
1041	2015-07-21T23:06:34	22.6618	-157.9791	KM1512	129.83630063335556	0.525102825126289	0.0283930556397252	3.9143754647174105																	3.9143754647174105	351.84323456264366
1042	2015-07-21T23:09:34	22.6619	-157.9791	KM1512	130.73192575542373	0.526913673562499	0.0286463631735252	3.9875049843853896																	3.9875049843853896	351.85436627261294
1043	2015-07-21T23:12:34	22.662	-157.9791	KM1512	128.79417883904912	0.526009094798689	0.028519596558244997	3.915881293599174																	3.915881293599174	351.86549798258216
1044	2015-07-21T23:15:34	22.6621	-157.9791	KM1512	131.67392440889964	0.5257062843389461	0.0284773156402354	3.9966100725656624																	3.9966100725656624	351.8766296925513
1045	2015-07-21T23:18:35	22.6621	-157.9791	KM1512	130.56802103063083	0.526009094798689	0.028519596558244997	3.966401732490643																	3.966401732490643	351.8766296925513
1046	2015-07-21T23:21:35	22.662	-157.9791	KM1512	129.89609207734688	0.5257062843389461	0.0284773156402354	3.9575359388820175																	3.9575359388820175	351.8877614025206
1047	2015-07-21T23:24:35	22.662	-157.9791	KM1512	131.3072930314467	0.527820686073702	0.0287737016557538	4.0060226906339995																	4.0060226906339995	351.8877614025206
1048	2015-07-21T23:27:35	22.6621	-157.9791	KM1512	129.49277007706561	0.526009094798689	0.028519596558244997	3.9410875592108763																	3.9410875592108763	351.89889311248976
1049	2015-07-21T23:30:36	22.6622	-157.9791	KM1512	130.80754673455544	0.528729160635016	0.0289017059252555	4.026176360817642																	4.026176360817642	351.91002482245904
1050	2015-07-21T23:33:36	22.6623	-157.9791	KM1512	133.6473921451563	0.528729160635016	0.0289017059252555	4.118685826081438																	4.118685826081438	351.92115653242826
1051	2015-07-21T23:36:36	22.6623	-157.9788	KM1512	130.32650786479908	0.5284264771074061	0.0288589785372824	4.024417498450291																	4.024417498450291	351.9519732848562
1052	2015-07-21T23:39:36	22.6623	-157.9783	KM1512	133.6774001086972	0.5284264771074061	0.0288589785372824	4.122946408836887																	4.122946408836887	352.0033345389077
1053	2015-07-21T23:42:37	22.6624	-157.9776	KM1512	132.4048166304949	0.531160405914011	0.0292458322125266	4.105099938158231																	4.105099938158231	352.07609681551645
1054	2015-07-21T23:45:37	22.6625	-157.9774	KM1512	132.08130192480456	0.53146549178046	0.0292891343273441	4.1306167876690765																	4.1306167876690765	352.099463257071
1055	2015-07-21T23:48:37	22.6626	-157.9774	KM1512	135.76814459166022	0.5317713059416129	0.0293325398120794	4.253756329720924																	4.253756329720924	352.11059496704024
1056	2015-07-21T23:51:37	22.6627	-157.9774	KM1512	133.56585619659666	0.5336061498804621	0.0295943761037153	4.200711224810338																	4.200711224810338	352.1217266770094
1057	2015-07-21T23:54:38	22.6626	-157.9774	KM1512	135.96280696342066	0.5351438047495211	0.0298149983902031	4.328038794551212																	4.328038794551212	352.1328583869787
1058	2015-07-22T00:00:02	22.6626	-157.9774	KM1512	134.4690879103795	0.549843079497854	0.031974054042983	4.5768715316696325																	4.5768715316696325	352.1328583869787
1059	2015-07-22T00:03:02	22.6627	-157.9774	KM1512	130.53099956511443	0.54920751782497	0.0318787841154082	4.428513980381101																	4.428513980381101	352.14399009694785
1060	2015-07-22T00:06:02	22.6628	-157.9774	KM1512	133.44328790845285	0.54857485500794	0.0317839610794433	4.517739379848523																	4.517739379848523	352.1551218069171
1061	2015-07-22T00:09:02	22.6628	-157.9774	KM1512	134.2064556790897	0.5476238545059989	0.0316421831620295	4.526263342005199																	4.526263342005199	352.1551218069171
1062	2015-07-22T00:12:03	22.6628	-157.9774	KM1512	134.0334184220067	0.5432137091001289	0.0309888274454624	4.440717168222553																	4.440717168222553	352.1551218069171
1063	2015-07-22T00:15:03	22.6629	-157.9774	KM1512	131.42001435530977	0.544469047670349	0.0311739427659116	4.370012704126143																	4.370012704126143	352.16625351688634
1064	2015-07-22T00:18:03	22.6629	-157.9775	KM1512	135.7527102095988	0.5404037370570071	0.0305770133566999	4.432499639317943																	4.432499639317943	352.1765257227814
1065	2015-07-22T00:21:04	22.6629	-157.9775	KM1512	135.1532874748931	0.540091730940386	0.0305315037275355	4.401363657074877																	4.401363657074877	352.1765257227814
1066	2015-07-22T00:24:04	22.663	-157.9775	KM1512	130.1710403494774	0.542274830204821	0.0308509037805184	4.295237833101431																	4.295237833101431	352.1876574327506
1067	2015-07-22T00:27:04	22.6629	-157.9776	KM1512	129.3910316950359	0.5404037370570071	0.0305770133566999	4.2350046432720285																	4.2350046432720285	352.2028044820966
1068	2015-07-22T00:30:04	22.6612	-157.9775	KM1512	133.60974950734033	0.5397804678645779	0.0304861024792971	4.358273997439352																	4.358273997439352	352.3923221460164
1069	2015-07-22T00:33:04	22.658	-157.9758	KM1512	136.61292806285016	0.54196260689779	0.0308051131010508	4.512144571043187																	4.512144571043187	352.7890401271188
1070	2015-07-22T00:36:05	22.6563	-157.9712	KM1512	127.1383812011894	0.545098817177426	0.0312670435908974	4.258071216589991																	4.258071216589991	353.29806534896517
1071	2015-07-22T00:39:05	22.6553	-157.9757	KM1512	128.7949272062811	0.5404037370570071	0.0305770133566999	4.224713020432644																	4.224713020432644	353.77355245610437
1072	2015-07-22T00:42:05	22.662	-157.9778	KM1512	124.6081808478479	0.5435264222061429	0.0310349408910314	4.115299718659664																	4.115299718659664	354.54994842516686
1073	2015-07-22T00:48:05	22.6769	-157.9747	KM1512	130.66114289422381	0.544469047670349	0.0311739427659116	4.364922166592525																	4.364922166592525	356.23886212947593
1074	2015-07-22T00:54:06	22.6963	-157.9685	KM1512	128.14051044077695	0.542274830204821	0.0308509037805184	4.222123014027699																	4.222123014027699	358.49033621053627
1075	2015-07-22T00:57:06	22.7058	-157.9652	KM1512	130.51793944496862	0.5369909454297059	0.0300812347284496	4.186797931501721																	4.186797931501721	359.60082167828006
1076	2015-07-22T01:03:06	22.7206	-157.9597	KM1512	135.75833134626762	0.5342191204167	0.0296823137313143	4.282923699228538																	4.282923699228538	361.34242778113236
1077	2015-07-22T01:06:07	22.7278	-157.9568	KM1512	135.7742778186307	0.532991669095015	0.0295066834776772	4.276209307627308																	4.276209307627308	362.1974345857335
1078	2015-07-22T01:09:07	22.7378	-157.9531	KM1512	144.2930237382456	0.536066513588243	0.0299478602379863	4.650741694761648																	4.650741694761648	363.37363897056144
1079	2015-07-22T01:12:07	22.7479	-157.9494	KM1512	140.51536829226768	0.541029985512009	0.0306683587933233	4.610677153593074																	4.610677153593074	364.5603750190581
1080	2015-07-22T01:15:07	22.7576	-157.9458	KM1512	138.01919804692832	0.5345266139014211	0.029726436538073997	4.382592805865539																	4.382592805865539	365.7016410544777
1081	2015-07-22T01:18:08	22.7669	-157.9424	KM1512	137.5296588222292	0.526612774944392	0.0286041190226881	4.222720727168346																	4.222720727168346	366.7941348392969
1082	2015-07-22T01:24:08	22.7836	-157.9363	KM1512	134.29031833077065	0.5248021729426761	0.0283510760782018	4.084035055100509																	4.084035055100509	368.75572949506716
1083	2015-07-22T01:27:08	22.7932	-157.9326	KM1512	134.17244138418215	0.5284264771074061	0.0288589785372824	4.146479269304616																	4.146479269304616	369.8898326490188
1084	2015-07-22T01:30:09	22.8028	-157.929	KM1512	134.01643600062215	0.533912359225985	0.0296382960027708	4.2522726877789																	4.2522726877789	371.0205324474556
1085	2015-07-22T01:33:09	22.8117	-157.9258	KM1512	136.77331080695168	0.5348348414282651	0.0297706646738904	4.38499766747888																	4.38499766747888	372.0642532948304
1086	2015-07-22T01:36:09	22.8162	-157.9241	KM1512	137.9454014852503	0.5317713059416129	0.0293325398120794	4.311516958184684																	4.311516958184684	372.5946826117605
1087	2015-07-22T01:39:09	22.8193	-157.9228	KM1512	135.99640209858322	0.5264626839295226	0.0285830472493734	4.174585317263257																	4.174585317263257	372.9646481593162
1088	2015-07-22T01:45:10	22.8206	-157.9203	KM1512	134.49318294845244	0.5284264771074061	0.0288589785372824	4.1636609415353805																	4.1636609415353805	373.2591632617266
1089	2015-07-22T01:48:10	22.816999999999997	-157.9158	KM1512	134.28661858989273	0.5317713059416129	0.0293325398120794	4.210572917246647																	4.210572917246647	373.8705398642726
1090	2015-07-22T01:51:11	22.8082	-157.9187	KM1512	137.27125170517337	0.532380111589603	0.029419408033281	4.3234235584759535																	4.3234235584759535	374.8943290016025
1091	2015-07-22T01:54:11	22.8003	-157.9222	KM1512	139.82255851650706	0.532991669095015	0.0295066834776772	4.41206581867068																	4.41206581867068	375.84424803509336
1092	2015-07-22T02:00:11	22.7811	-157.9319	KM1512	138.12843654609924	0.53575983616076	0.0299036136599342	4.423201483407088																	4.423201483407088	378.2019945871265
1093	2015-07-22T02:06:12	22.7629	-157.9409	KM1512	137.64345582095694	0.5363739231097729	0.0299922124405594	4.450080198837791																	4.450080198837791	380.42862774933593
1094	2015-07-22T02:09:12	22.7531	-157.9455	KM1512	138.84579457785654	0.5336061498804621	0.0295943761037153	4.414654983898201																	4.414654983898201	381.6173438176935
1095	2015-07-22T02:12:12	22.7438	-157.9497	KM1512	142.06170719904853	0.530249500759246	0.0291165436287628	4.432046701482094																	4.432046701482094	382.7387903136339
1096	2015-07-22T02:15:13	22.734	-157.9544	KM1512	134.19600354945268	0.5336061498804621	0.0295943761037153	4.2417865283582366																	4.2417865283582366	383.9316484531202
1097	2015-07-22T02:18:13	22.7248	-157.9588	KM1512	137.86538782788097	0.5376087939833689	0.0301705962241069	4.447611457730763																	4.447611457730763	385.0509791964228
1098	2015-07-22T02:21:13	22.7156	-157.9632	KM1512	139.9962313238064	0.551118289946974	0.0321657229036968	4.8209164859155615																	4.8209164859155615	386.170322201965
1099	2015-07-22T02:24:13	22.706	-157.9678	KM1512	138.86259595651987	0.549843079497854	0.031974054042983	4.722922043420162																	4.722922043420162	387.33870607100863
1100	2015-07-22T02:27:14	22.695999999999998	-157.9726	KM1512	136.13452906317073	0.5430576118487139	0.0309658203887823	4.4968359611074575																	4.4968359611074575	388.55613308722815
1101	2015-07-22T02:30:14	22.6882	-157.9765	KM1512	135.43653397200472	0.544784757494778	0.0312204981149663	4.490822627034623																	4.490822627034623	389.5123357446471
1102	2015-07-22T02:33:14	22.6791	-157.9811	KM1512	133.3961822234175	0.5435264222061429	0.0310349408910314	4.395925486560794																	4.395925486560794	390.6300784834914
1103	2015-07-22T02:36:15	22.67	-157.9858	KM1512	130.99677340339613	0.544784757494778	0.0312204981149663	4.3601616115144175																	4.3601616115144175	391.75221483357353
1104	2015-07-22T02:39:15	22.660999999999998	-157.9902	KM1512	130.0677213227111	0.547940099139907	0.0316893298307192	4.395358377712618																	4.395358377712618	392.85129933979835
1105	2015-07-22T02:42:15	22.6517	-157.9947	KM1512	127.8550872040532	0.553357770078673	0.0325040495499394	4.4113115985293705																	4.4113115985293705	393.9850697433975
1106	2015-07-22T02:45:15	22.642	-157.9996	KM1512	125.14140822895232	0.559803452811694	0.0334897874627404	4.446210874468764																	4.446210874468764	395.1764237649585
1107	2015-07-22T02:48:16	22.6329	-158.004	KM1512	124.56948134417571	0.562088995872733	0.0338436192736199	4.45353258888311																	4.45353258888311	396.2857022898768
1108	2015-07-22T02:51:16	22.6239	-158.0083	KM1512	124.58280369539041	0.5611059635909991	0.0336912993972472	4.4453711365991735																	4.4453711365991735	397.3806508991829
1109	2015-07-22T02:54:16	22.6147	-158.0127	KM1512	122.3519937140007	0.5633973302356861	0.0340473774970691	4.399968337104247																	4.399968337104247	398.5001281260074
1110	2015-07-22T02:57:16	22.6056	-158.017	KM1512	124.30969632780612	0.562414910579769	0.0338943767891159	4.455609624258037																	4.455609624258037	399.60529457714813
1111	2015-07-22T03:00:17	22.5957	-158.0216	KM1512	123.14042778935136	0.562088995872733	0.0338436192736199	4.407475744225078																	4.407475744225078	400.80444823409965
1112	2015-07-22T03:03:17	22.5859	-158.0264	KM1512	122.32597569606442	0.5614331122327171	0.0337419712546247	4.371055158556574																	4.371055158556574	402.0017153178312
1113	2015-07-22T03:06:17	22.5767	-158.0305	KM1512	123.25668899838762	0.5650335995464829	0.0343031152623909	4.453726183323234																	4.453726183323234	403.1091461551059
1114	2015-07-22T03:09:17	22.5689	-158.0341	KM1512	122.40719933839635	0.571321478769048	0.0352966212182912	4.5457318708161125																	4.5457318708161125	404.05298383690763
1115	2015-07-22T03:12:17	22.5589	-158.0386	KM1512	123.39826182756828	0.5666764249176539	0.0345610165070736	4.500198538726508																	4.500198538726508	405.25844302096647
1116	2015-07-22T03:15:18	22.5492	-158.0432	KM1512	123.41291247217985	0.566018842946496	0.0344574809972288	4.480911447394198																	4.480911447394198	406.43723309041604
1117	2015-07-22T03:18:18	22.5394	-158.0477	KM1512	120.90659677693745	0.5676686962162221	0.0347172484588416	4.395895873119525																	4.395895873119525	407.6221897685589
1118	2015-07-22T03:21:18	22.53	-158.0517	KM1512	123.95726936371015	0.566018842946496	0.0344574809972288	4.48331370190532																	4.48331370190532	408.7464924654689
1119	2015-07-22T03:24:18	22.5211	-158.0558	KM1512	123.99957074977087	0.569330796261095	0.0349801964230678	4.554897268170084																	4.554897268170084	409.8231822149723
1120	2015-07-22T03:27:19	22.5121	-158.0598	KM1512	122.52141343664995	0.581422660674048	0.0369292170979849	4.7381619400699595																	4.7381619400699595	410.90618704699204
1121	2015-07-22T03:30:19	22.5046	-158.0633	KM1512	124.94920756193608	0.5955942056514799	0.0392964469902698	5.113483526195961																	5.113483526195961	411.81534703990235
1122	2015-07-22T03:33:19	22.4947	-158.0679	KM1512	130.49851182890185	0.608756449533761	0.0415762006892045	5.5908983190504244																	5.5908983190504244	413.0146372030385
1123	2015-07-22T03:36:19	22.4849	-158.0724	KM1512	128.08293480878677	0.6127406682006551	0.0422817765694111	5.574430318443353																	5.574430318443353	414.19966513701
1124	2015-07-22T03:39:20	22.4752	-158.0769	KM1512	124.70504500425469	0.616393487389165	0.0429353690292443	5.471655422383199																	5.471655422383199	415.3744663812763
1125	2015-07-22T03:42:20	22.4659	-158.0812	KM1512	128.59072542050086	0.609475580496766	0.0417031833660314	5.506421334281272																	5.506421334281272	416.5002500573401
1126	2015-07-22T03:45:20	22.4567	-158.0854	KM1512	124.98440294413004	0.6076761790650749	0.0413862589598294	5.324116016334842																	5.324116016334842	417.6117784781814
1127	2015-07-22T03:48:21	22.4474	-158.0898	KM1512	125.80288078233835	0.605159393768409	0.0409454747205174	5.2952718300800345																	5.2952718300800345	418.7416675521806
1128	2015-07-22T03:51:21	22.438000000000002	-158.0941	KM1512	128.57096160122444	0.6055193562889439	0.0410083455986664	5.4118459434674815																	5.4118459434674815	419.877730760961
1129	2015-07-22T04:00:21	22.4097	-158.107	KM1512	138.08424886063304	0.600526110660332	0.0401414589294973	5.709273332054963																	5.709273332054963	423.2962460928984
1130	2015-07-22T04:03:22	22.3994	-158.1119	KM1512	132.66506437780433	0.6066013658370311	0.0411975026540972	5.607543262516688																	5.607543262516688	424.54880860058825
1131	2015-07-22T04:06:22	22.3913	-158.1156	KM1512	133.57991252163757	0.6066013658370311	0.0411975026540972	5.6155002886807335																	5.6155002886807335	425.52759419346063
1132	2015-07-22T04:09:22	22.3815	-158.12	KM1512	131.92695170505056	0.6098364340108979	0.0417669021426162	5.626209718396062																	5.626209718396062	426.7087723902927
1133	2015-07-22T04:12:23	22.371	-158.125	KM1512	135.12239134436828	0.6167613155266171	0.0430013924694265	5.885360168762728																	5.885360168762728	427.9858999118566
1134	2015-07-22T04:15:23	22.3616	-158.1294	KM1512	133.65878003627097	0.62601043907751	0.0446849738704188	6.026568046355813																	6.026568046355813	429.1261080026886
1135	2015-07-22T04:18:23	22.3517	-158.1341	KM1512	132.94270693725878	0.6297626354972801	0.0453791506806875	6.082227864432171																	6.082227864432171	430.32969233209786
1136	2015-07-22T04:21:23	22.3437	-158.1377	KM1512	137.8978403232497	0.6219128032355731	0.0439342952141451	6.1167295138199975																	6.1167295138199975	431.29428147460936
1137	2015-07-22T04:24:24	22.3335	-158.1425	KM1512	135.83914482001092	0.615295250521053	0.0427382406184871	5.878878909556159																	5.878878909556159	432.5326142085189
1138	2015-07-22T04:27:24	22.3235	-158.14700000000005	KM1512	131.64215352429798	0.6001717217997061	0.0400802338630663	5.416987781008451																	5.416987781008451	433.73837515309333
1139	2015-07-22T04:30:24	22.3141	-158.1513	KM1512	134.45061845879854	0.600526110660332	0.0401414589294973	5.548007556403644																	5.548007556403644	434.8745919002082
1140	2015-07-22T04:33:24	22.304000000000002	-158.1562	KM1512	134.02308319089644	0.610198148947117	0.041830773027353996	5.695601909747023																	5.695601909747023	436.1069491650409
1141	2015-07-22T04:36:25	22.2959	-158.1597	KM1512	138.127124257696	0.615660456970042	0.0428037934777816	6.016909549933216																	6.016909549933216	437.0780029233381
1142	2015-07-22T04:39:25	22.2864	-158.1641	KM1512	137.0115695078245	0.617128377371004	0.0430674142143049	6.001978603670803																	6.001978603670803	438.2285313149893
1143	2015-07-22T04:42:25	22.2746	-158.1696	KM1512	136.9167469765298	0.610560727361793	0.0418947963833541	5.8618943634261855																	5.8618943634261855	439.6590388613898
1144	2015-07-22T04:45:25	22.2662	-158.1735	KM1512	136.97444803409212	0.608397004309332	0.0415128486841036	5.8014496947377285																	5.8014496947377285	440.6767564576349
1145	2015-07-22T04:48:26	22.2564	-158.1781	KM1512	139.74407169679588	0.610560727361793	0.0418947963833541	5.965094327992701																	5.965094327992701	441.86614861697785
1146	2015-07-22T04:51:26	22.2468	-158.1827	KM1512	137.72921472286959	0.60695878301518	0.0412602714630329	5.811291040528277																	5.811291040528277	443.0351677880373
1147	2015-07-22T04:54:26	22.2371	-158.1871	KM1512	138.90740064432515	0.610560727361793	0.0418947963833541	5.917040202269112																	5.917040202269112	444.2062542070775
1148	2015-07-22T04:57:26	22.2271	-158.1918	KM1512	141.3801995062783	0.613467522342255	0.0424115330246025	6.076819499212951																	6.076819499212951	445.42021138781405
1149	2015-07-22T05:00:26	22.2173	-158.1962	KM1512	140.5865898457893	0.6066013658370311	0.0411975026540972	5.919179937787665																	5.919179937787665	446.60159394372664
1150	2015-07-22T05:03:27	22.2076	-158.2007	KM1512	136.74223000785312	0.588286857741426	0.0380645851573078	5.348124662107142																	5.348124662107142	447.7767459343019
1151	2015-07-22T05:06:27	22.1977	-158.205	KM1512	135.9340639206809	0.5746607121538809	0.0358313847531987	5.096122905224373																	5.096122905224373	448.96455573146005
1152	2015-07-22T05:09:27	22.1874	-158.2096	KM1512	135.2350341217202	0.5736597790141851	0.0356704321868982	5.0092733969284176																	5.0092733969284176	450.2052847877749
1153	2015-07-22T05:12:28	22.1767	-158.2143	KM1512	135.39124022929278	0.578370361268415	0.0364311668075271	5.1107715272773																	5.1107715272773	451.4911355425308
1154	2015-07-22T05:15:28	22.169	-158.2178	KM1512	135.55823585446964	0.58381685689299	0.0373227054099035	5.209365076044199																	5.209365076044199	452.42111782511734
1155	2015-07-22T05:18:28	22.1582	-158.2222	KM1512	136.88108528286088	0.591049701734344	0.0385275886299907	5.401624228333591																	5.401624228333591	453.70606965345553
1156	2015-07-22T05:21:28	22.1487	-158.2262	KM1512	139.18577188031492	0.587598366122691	0.0379497015120568	5.44991583108254																	5.44991583108254	454.84114861278914
1157	2015-07-22T05:24:28	22.1389	-158.2304	KM1512	136.81196793816494	0.5931403767951109	0.0388801731613649	5.439047995184713																	5.439047995184713	456.0148645352919
1158	2015-07-22T05:27:29	22.1284	-158.2351	KM1512	138.28868587524758	0.590356763845812	0.0384110994364371	5.435905780385107																	5.435905780385107	457.28018416159966
1159	2015-07-22T05:30:29	22.1185	-158.2398	KM1512	140.7532819787339	0.589665668314146	0.038295115822352996	5.520470572537977																	5.520470572537977	458.4840927316384
1160	2015-07-22T05:33:29	22.1106	-158.2436	KM1512	149.58211521362315	0.591397411796927	0.0385860418701023	5.908945381104068																	5.908945381104068	459.4468636213458
1161	2015-07-22T05:36:30	22.1007	-158.2481	KM1512	140.46576401244886	0.5924420754162529	0.0387621397671506	5.5669591895207775																	5.5669591895207775	460.642641044165
1162	2015-07-22T05:39:30	22.0907	-158.2527	KM1512	137.55719366939792	0.5931403767951109	0.0388801731613649	5.467143183453363																	5.467143183453363	461.85270462130165
1163	2015-07-22T05:42:30	22.08	-158.2577	KM1512	142.67132262178782	0.591745951905821	0.0386446346485865	5.633541605438959																	5.633541605438959	463.1506631392711
1164	2015-07-22T05:45:31	22.0725	-158.2612	KM1512	144.66285092067454	0.590356763845812	0.0384110994364371	5.685959387523493																	5.685959387523493	464.06026496190384
1165	2015-07-22T05:48:31	22.0622	-158.2658	KM1512	147.422360212876	0.585185231148408	0.0375490069396669	5.689500431342287																	5.689500431342287	465.30115515240095
1166	2015-07-22T05:51:31	22.0526	-158.2702	KM1512	147.24603871423892	0.57904939246637	0.0365416408660825	5.542412954036132																	5.542412954036132	466.4622182353135
1167	2015-07-22T05:54:31	22.0416	-158.2752	KM1512	145.3343430449686	0.572653870470739	0.0355094364198965	5.3491163072277175																	5.3491163072277175	467.7909427981696
1168	2015-07-22T05:57:31	22.0338	-158.2788	KM1512	146.68510004462803	0.578709472108181	0.0364863379850547	5.519889883850732																	5.519889883850732	468.73533829681963
1169	2015-07-22T06:00:32	22.0237	-158.2836	KM1512	146.08670506648738	0.573323676375228	0.0356166389245756	5.378121857136981																	5.378121857136981	469.9639117937813
1170	2015-07-22T06:03:32	22.0136	-158.2884	KM1512	151.85219525002756	0.5766769037785029	0.0361566309035185	5.662390829431405																	5.662390829431405	471.19249953088485
1171	2015-07-22T06:06:32	22.0036	-158.293	KM1512	148.81124751494195	0.5872518321096079	0.0378920779119655	5.78215716998816																	5.78215716998816	472.40267772909834
1172	2015-07-22T06:09:32	21.9935	-158.2978	KM1512	152.60890266287305	0.5886303285365	0.0381220118643397	5.947500414202747																	5.947500414202747	473.631293789558
1173	2015-07-22T06:12:33	21.9856	-158.3017	KM1512	152.55053050559226	0.5869061233653311	0.0378345915421539	5.920489573624347																	5.920489573624347	474.5984562261205
1174	2015-07-22T06:15:33	21.9754	-158.3066	KM1512	150.67479823259438	0.5862171738263751	0.0377200291868954	5.8094527652288335																	5.8094527652288335	475.84145682019073
1175	2015-07-22T06:18:33	21.9645	-158.3119	KM1512	151.9668779545048	0.584157727932686	0.0373790786114818	5.788004005859218																	5.788004005859218	477.1724684310777
1176	2015-07-22T06:21:33	21.9563	-158.3152	KM1512	147.41267267928993	0.573993935879456	0.0357240837195932	5.399262161227439																	5.399262161227439	478.14677626591146
1177	2015-07-22T06:24:33	21.945	-158.3195	KM1512	149.49848286646898	0.566018842946496	0.0344574809972288	5.330878127659921																	5.330878127659921	479.4807079319237
1178	2015-07-22T06:27:34	21.9344	-158.3239	KM1512	143.537526612815	0.562088995872733	0.0338436192736199	5.05416377780441																	5.05416377780441	480.7451121531425
1179	2015-07-22T06:30:34	21.9243	-158.3284	KM1512	144.95771603391304	0.557217091134208	0.0330921492201484	4.997230395020403																	4.997230395020403	481.9616590374809
1180	2015-07-22T06:33:34	21.9166	-158.3322	KM1512	143.06885318287632	0.5565755794009201	0.0329938638076525	4.8864810963307015																	4.8864810963307015	482.90436135656114
1181	2015-07-22T06:36:35	21.9061	-158.33700000000005	KM1512	142.45420820856782	0.5524005149760209	0.0323589810965637	4.797604327772532																	4.797604327772532	484.1739694460618
1182	2015-07-22T06:39:35	21.896	-158.3418	KM1512	144.64979807167268	0.551757877185481	0.0322621218969687	4.862504306899972																	4.862504306899972	485.4027225945178
1183	2015-07-22T06:42:35	21.8856	-158.3467	KM1512	143.38578540205074	0.5539997547744151	0.0326013399447822	4.865261082307767																	4.865261082307767	486.66622022065513
1184	2015-07-22T06:45:35	21.8783	-158.3503	KM1512	142.9126335598544	0.553357770078673	0.0325040495499394	4.825287552691127																	4.825287552691127	487.5598811575341
1185	2015-07-22T06:48:36	21.8684	-158.3549	KM1512	139.59059621839359	0.5539997547744151	0.0326013399447822	4.727551805985937																	4.727551805985937	488.76000666417474
1186	2015-07-22T06:51:36	21.8584	-158.3596	KM1512	142.29475182550448	0.559478195020089	0.0334396827309033	4.9128866258965935																	4.9128866258965935	489.97446857938814
1187	2015-07-22T06:54:36	21.8498	-158.3652	KM1512	142.20430359027046	0.5656899983191012	0.0344059019176	5.037215977706441																	5.037215977706441	491.0930507637139
1188	2015-07-22T06:57:36	21.8472	-158.3676	KM1512	139.9493489603149	0.5647065721017621	0.0342519054512112	4.92970892475308																	4.92970892475308	491.47417569933367
1189	2015-07-22T07:00:37	21.8468	-158.3655	KM1512	143.99205073978715	0.5601291848644561	0.0335400067247152	4.966367262701982																	4.966367262701982	491.6956744094108
1190	2015-07-22T07:03:37	21.8471	-158.3634	KM1512	141.09303078164052	0.557217091134208	0.0330921492201484	4.815017335311451																	4.815017335311451	491.9152064269842
1191	2015-07-22T07:06:37	21.846999999999998	-158.3635	KM1512	139.1139374935128	0.5575389960099859	0.0331414679650109	4.733928223795103																	4.733928223795103	491.93039425378
1192	2015-07-22T07:09:38	21.8469	-158.3635	KM1512	136.74680493310936	0.556895952873082	0.0330429479275996	4.64133402602708																	4.64133402602708	491.94152596374914
1193	2015-07-22T07:12:38	21.8469	-158.3634	KM1512	137.49133622410722	0.555932057842277	0.0328955187488462	4.653032208343712																	4.653032208343712	491.95185821132867
1194	2015-07-22T07:15:38	21.8468	-158.3634	KM1512	138.31038595907287	0.5543218087285021	0.0326501558197159	4.640389056205108																	4.640389056205108	491.9629899212978
1195	2015-07-22T07:18:38	21.8469	-158.3632	KM1512	136.4704195412339	0.554642324635931	0.0326989946740315	4.570269776414642																	4.570269776414642	491.9864619605372
1196	2015-07-22T07:21:39	21.846999999999998	-158.3632	KM1512	141.57714339840626	0.555932057842277	0.0328955187488462	4.78307448912648																	4.78307448912648	491.9975936705064
1197	2015-07-22T07:24:39	21.846999999999998	-158.3633	KM1512	142.73491097090394	0.555285653664233	0.0327970224223026	4.783397237661382																	4.783397237661382	492.00792591085883
1198	2015-07-22T07:27:39	21.846999999999998	-158.3632	KM1512	138.77183887211044	0.552718839507793	0.0324072219963695	4.607941130537932																	4.607941130537932	492.01825815121134
1199	2015-07-22T07:30:39	21.8468	-158.3631	KM1512	138.1190577597393	0.54889087172733	0.0318313192475973	4.518141458854633																	4.518141458854633	492.0428022993419
1200	2015-07-22T07:33:40	21.8467	-158.3632	KM1512	136.61311498991688	0.54920751782497	0.0318787841154082	4.472356931456369																	4.472356931456369	492.0579901408953
1201	2015-07-22T07:36:40	21.8467	-158.3632	KM1512	140.4916309353822	0.54857485500794	0.0317839610794433	4.5710534864094345																	4.5710534864094345	492.0579901408953
1202	2015-07-22T07:39:40	21.8467	-158.3632	KM1512	139.22246855131064	0.5476238545059989	0.0316421831620295	4.524819721392143																	4.524819721392143	492.0579901408953
1203	2015-07-22T07:42:40	21.8467	-158.3632	KM1512	140.76963760062085	0.5476238545059989	0.0316421831620295	4.567497385243616																	4.567497385243616	492.0579901408953
1204	2015-07-22T07:45:41	21.8467	-158.3632	KM1512	139.11466388124688	0.546361732581582	0.0314542970678893	4.502903695050994																	4.502903695050994	492.0579901408953
