# Supplementary material for: Understanding opposing predictions of Prochlorococcus in a changing climate
Source: Nat Commun. 2023 Mar 15;14:1445. doi: 10.1038/s41467-023-36928-9 (PMC10017810; doi:10.1038/s41467-023-36928-9)
Supplement: Supplementary file 4 — Supplementary Code [file 41467_2023_36928_MOESM4_ESM.zip › Supplemental Code/Cruises/KM1513.csv]

	time	lat	lon	cruise	prochloro_abundance	prochloro_diameter	prochloro_carbon_content	prochloro_biomass	synecho_abundance	synecho_diameter	synecho_carbon_content	synecho_biomass	croco_abundance	croco_diameter	croco_carbon_content	croco_biomass	picoeuk_abundance	picoeuk_diameter	picoeuk_carbon_content	picoeuk_biomass	unknown_abundance	unknown_diameter	unknown_carbon_content	unknown_biomass	total_biomass	distance
0	2015-07-25T00:25:45	21.3327	-158.204	KM1513	174.5168733079292	0.614564323250109	0.0426073315895532	7.793657571543808																	7.793657571543808	0.0
1	2015-07-25T00:28:46	21.3397	-158.2087	KM1513	171.02917462980196	0.610922208669768	0.0419589181573892	7.4691105778931535																	7.4691105778931535	0.9190623088933808
2	2015-07-25T00:31:46	21.3485	-158.2144	KM1513	165.14231626146344	0.604442038431964	0.0408201817875749	7.108307989424801																	7.108307989424801	2.063118114466545
3	2015-07-25T00:34:46	21.3573	-158.2201	KM1513	164.01515878359046	0.608397004309332	0.0415128486841036	7.168759308242728																	7.168759308242728	3.2071555940623098
4	2015-07-25T00:37:46	21.3667	-158.226	KM1513	159.9022673430153	0.6076761790650749	0.0413862589598294	6.988162980466512																	6.988162980466512	4.4191899736353335
5	2015-07-25T00:40:47	21.3734	-158.2301	KM1513	159.59430919328491	0.6048002884965931	0.0408827535690113	6.873881863522336																	6.873881863522336	5.277617086758057
6	2015-07-25T00:43:47	21.3829	-158.236	KM1513	157.17448425670364	0.6076761790650749	0.0413862589598294	6.8070615487092825																	6.8070615487092825	6.499240903569702
7	2015-07-25T00:46:47	21.3922	-158.2419	KM1513	154.97236610720947	0.6131036620057819	0.0423465774513405	6.815367714182145																	6.815367714182145	7.7016238172433065
8	2015-07-25T00:49:47	21.3996	-158.2466	KM1513	151.5710863028043	0.6037278550705479	0.0406960064662801	6.462386811404707																	6.462386811404707	8.658628002385173
9	2015-07-25T00:58:48	21.4262	-158.2636	KM1513	142.25021306591847	0.575666857377892	0.0359932987663914	5.4316568811407																	5.4316568811407	12.104139041947914
10	2015-07-25T01:01:48	21.4358	-158.2696	KM1513	142.0808259580736	0.579390124275447	0.0365970757650106	5.513760203650175																	5.513760203650175	13.340480172153725
11	2015-07-25T01:04:49	21.4454	-158.2757	KM1513	142.69581471606702	0.605159393768409	0.0409454747205174	6.1080012803558965																	6.1080012803558965	14.58204323366258
12	2015-07-25T01:07:49	21.4531	-158.2805	KM1513	144.83179953538652	0.618594601500499	0.0433320340795858	6.4972198546167075																	6.4972198546167075	15.573009909969663
13	2015-07-25T01:10:49	21.4634	-158.286	KM1513	143.01792988825025	0.611284169532505	0.0420231823722295	6.207247230645606																	6.207247230645606	16.853358585271803
14	2015-07-25T01:13:49	21.4733	-158.2916	KM1513	144.6090769570171	0.6089360179435049	0.04160790851227965	6.2138615957244046																	6.2138615957244046	18.09876479169328
15	2015-07-25T01:16:49	21.4812	-158.2964	KM1513	146.1894243447471	0.6048002884965931	0.0408827535690113	6.1918478732973865																	6.1918478732973865	19.109003080734276
16	2015-07-25T01:19:50	21.4911	-158.3021	KM1513	142.04722498060673	0.6055193562889439	0.0410083455986664	6.045023830384077																	6.045023830384077	20.35923434280644
17	2015-07-25T01:22:50	21.5013	-158.3081	KM1513	139.44953791674791	0.596645698100655	0.0394757272377048	5.724105249537977																	5.724105249537977	21.653608568811265
18	2015-07-25T01:25:50	21.5109	-158.3138	KM1513	141.09345129060983	0.5869061233653311	0.0378345915421539	5.611111120297184																	5.611111120297184	22.874465793350574
19	2015-07-25T01:28:50	21.5205	-158.3196	KM1513	138.85482981048702	0.57904939246637	0.0365416408660825	5.321852370513142																	5.321852370513142	24.100344972412895
20	2015-07-25T01:31:51	21.5283	-158.3243	KM1513	144.0511083924647	0.567006393695707	0.0346129697040391	5.313135632372656																	5.313135632372656	25.09572392259339
21	2015-07-25T01:34:51	21.5379	-158.3299	KM1513	136.8942411432159	0.567006393695707	0.0346129697040391	5.00228187955012																	5.00228187955012	26.31155567614467
22	2015-07-25T01:37:51	21.5491	-158.3322	KM1513	139.59933013265393	0.569997865384077	0.0350859296703253	5.173255833921367																	5.173255833921367	27.5808473579078
23	2015-07-25T01:40:51	21.5578	-158.3324	KM1513	141.11831871426384	0.56966538062734	0.035033165137191	5.205490825253613																	5.205490825253613	28.549527464863445
24	2015-07-25T01:49:52	21.5873	-158.3297	KM1513	131.92353878595998	0.5630690759017621	0.0339962556112472	4.744642264247639																	4.744642264247639	31.845255295779253
25	2015-07-25T01:55:52	21.5999	-158.3106	KM1513	133.38668554521638	0.58312916762861	0.0372095803217628	5.172725584484152																	5.172725584484152	34.26921016347205
26	2015-07-25T03:52:41	21.6223	-158.1841	KM1513	168.51390385444347	0.6388927138618951	0.0470960319560031	8.121171309421719																	8.121171309421719	47.59630397611886
27	2015-07-25T04:10:42	21.6135	-158.1334	KM1513	162.61761806820752	0.6381250390101079	0.0469502851449269	7.8540143080809495																	7.8540143080809495	52.93376838754219
28	2015-07-25T04:31:44	21.6078	-158.122	KM1513	166.82848790540862	0.647800580011256	0.048808890801315	8.233133257307625																	8.233133257307625	54.27338003726844
29	2015-07-25T04:34:44	21.6078	-158.1224	KM1513	170.54171167449664	0.64819042089445	0.0488848368860148	8.426388878105099																	8.426388878105099	54.31477781413413
30	2015-07-25T04:43:45	21.6095	-158.1215	KM1513	164.94320351935843	0.650935500996736	0.0494208144158648	8.239676105711089																	8.239676105711089	54.52569797461465
31	2015-07-25T05:19:48	21.6527	-158.1022	KM1513	158.37969146662672	0.629386214092181	0.0453093353787425	7.319290853353674																	7.319290853353674	59.732808344181976
32	2015-07-25T05:43:50	21.7234	-158.0644	KM1513	154.35175520972896	0.643134927814754	0.0479069859082744	7.436284261824688																	7.436284261824688	68.52065299630974
33	2015-07-25T06:04:52	21.785999999999998	-158.0316	KM1513	146.05266546879642	0.6001717217997061	0.0400802338630663	5.982974107505293																	5.982974107505293	76.27044412942074
34	2015-07-25T06:07:52	21.7953	-158.0271	KM1513	145.16213522990975	0.5998162346389749	0.0400191425950592	5.924734530522338																	5.924734530522338	77.40538470715755
35	2015-07-25T06:10:52	21.8029	-158.0236	KM1513	148.30737060101947	0.605159393768409	0.0409454747205174	6.171249419076589																	6.171249419076589	78.32549097597867
36	2015-07-25T06:13:52	21.8126	-158.0189	KM1513	147.30826873865527	0.61201068551724	0.0421521713987637	6.291869732394319																	6.291869732394319	79.50949586746918
37	2015-07-25T06:16:53	21.8224	-158.0142	KM1513	148.1891365882775	0.61237524476952	0.0422168969437672	6.347768357573253																	6.347768357573253	80.70364781095155
38	2015-07-25T06:19:53	21.8298	-158.0107	KM1513	147.67434509195596	0.61383225127864	0.042476643658473	6.353252100257231																	6.353252100257231	81.60329868943609
39	2015-07-25T06:22:53	21.8391	-158.0063	KM1513	149.2968857590119	0.613467522342255	0.0424115330246025	6.4238548544112																	6.4238548544112	82.73398648412535
40	2015-07-25T06:25:53	21.849	-158.0015	KM1513	158.97975558402945	0.6127406682006551	0.0422817765694111	6.8319107210853																	6.8319107210853	83.94248336181467
41	2015-07-25T06:28:54	21.8588	-157.9969	KM1513	163.18792492917575	0.61201068551724	0.0421521713987637	6.9076962476532815																	6.9076962476532815	85.13242096897028
42	2015-07-25T06:31:54	21.8663	-157.9933	KM1513	158.80531055807197	0.611284169532505	0.0420231823722295	6.702932223845536																	6.702932223845536	86.04639377944264
43	2015-07-25T06:34:54	21.8763	-157.9887	KM1513	156.84021533781413	0.606241861266683	0.0411345379654437	6.512141717258529																	6.512141717258529	87.25675190696795
44	2015-07-25T06:37:54	21.8839	-157.9851	KM1513	155.12751780226438	0.5969957428916539	0.0395355451495354	6.2276028775037835																	6.2276028775037835	88.18088579705288
45	2015-07-25T06:40:55	21.8933	-157.9803	KM1513	151.21416413388442	0.593490778209383	0.0389394012676186	5.9822693422672435																	5.9822693422672435	89.33878618168022
46	2015-07-25T06:43:55	21.903000000000002	-157.9754	KM1513	155.45333045819038	0.591745951905821	0.0386446346485865	6.096494565529598																	6.096494565529598	90.5312841823688
47	2015-07-25T06:46:55	21.9105	-157.9715	KM1513	154.22998481940618	0.591745951905821	0.0386446346485865	6.047617854446224																	6.047617854446224	91.45824718532823
48	2015-07-25T06:49:55	21.9198	-157.9667	KM1513	148.52852570801167	0.581422660674048	0.0369292170979849	5.606357387131275																	5.606357387131275	92.60605798315281
49	2015-07-25T06:52:56	21.9291	-157.9621	KM1513	149.46035100761662	0.5773540130704949	0.0362661914288565	5.55222770432411																	5.55222770432411	93.74508798214121
50	2015-07-25T06:55:56	21.9382	-157.9575	KM1513	146.9059961169474	0.5676686962162221	0.0347172484588416	5.252603281169256																	5.252603281169256	94.86390854829912
51	2015-07-25T06:58:56	21.9455	-157.9539	KM1513	146.82700110728305	0.5689970087056371	0.0349273538536395	5.293929277017102																	5.293929277017102	95.75750443778514
52	2015-07-25T07:01:56	21.9549	-157.9492	KM1513	146.85863157799022	0.5686640160633659	0.0348746371284933	5.272204153086043																	5.272204153086043	96.91093134528437
53	2015-07-25T07:04:56	21.9644	-157.9442	KM1513	150.07340606867115	0.5703275861961321	0.0351384143226242	5.408869314018563																	5.408869314018563	98.08770614663118
54	2015-07-25T07:07:57	21.9739	-157.9393	KM1513	146.90092320249545	0.574995294551446	0.0358852274564593	5.36480144198905																	5.36480144198905	99.25997430771973
55	2015-07-25T07:10:57	21.9812	-157.9355	KM1513	148.12622185854116	0.57533067565723	0.0359391986919137	5.423049415346571																	5.423049415346571	100.16231295708653
56	2015-07-25T07:13:57	21.9907	-157.9304	KM1513	142.18730395005008	0.56966538062734	0.035033165137191	5.09432359728495																	5.09432359728495	101.34360949246886
57	2015-07-25T07:16:57	21.9999	-157.9255	KM1513	140.53225805235638	0.570989391007419	0.0352437597971597	5.0473514817846326																	5.0473514817846326	102.48580127964014
58	2015-07-25T07:19:58	22.0071	-157.9216	KM1513	142.56293436858576	0.570989391007419	0.0352437597971597	5.1362846622359175																	5.1362846622359175	103.3826809738412
59	2015-07-25T07:22:58	22.0164	-157.9168	KM1513	141.82154638915998	0.564380323471062	0.0342008175959089	4.991237887740937																	4.991237887740937	104.53034629795755
60	2015-07-25T07:25:58	22.0254	-157.9119	KM1513	137.40349706879292	0.557217091134208	0.0330921492201484	4.708745984936753																	4.708745984936753	105.65257829741431
61	2015-07-25T07:28:58	22.0348	-157.9068	KM1513	137.73198983015504	0.564380323471062	0.0342008175959089	4.820592002951448																	4.820592002951448	106.82384641537763
62	2015-07-25T07:31:58	22.041999999999998	-157.9029	KM1513	142.20729161442517	0.562088995872733	0.0338436192736199	4.946232983561246																	4.946232983561246	107.72068161549852
63	2015-07-25T07:34:59	22.0513	-157.898	KM1513	142.93117294164205	0.562414910579769	0.0338943767891159	4.983883220428656																	4.983883220428656	108.87278446675705
64	2015-07-25T07:37:59	22.0607	-157.8928	KM1513	139.3889208552765	0.560779594051932	0.0336407482146132	4.8240339836465305																	4.8240339836465305	110.048680354835
65	2015-07-25T07:40:59	22.0694	-157.888	KM1513	138.94093033190873	0.5609427788214655	0.0336660238059302	4.811124246448276																	4.811124246448276	111.13639483123272
66	2015-07-25T07:43:59	22.0766	-157.884	KM1513	137.6454561627223	0.5627416033036899	0.033945255471909	4.7947119462242425																	4.7947119462242425	112.03786087565427
67	2015-07-25T07:47:00	22.086	-157.8788	KM1513	139.9954718574565	0.5614331122327171	0.0337419712546247	4.865520669605957																	4.865520669605957	113.21371295265318
68	2015-07-25T07:50:00	22.0933	-157.8749	KM1513	137.66179352503957	0.5614331122327171	0.0337419712546247	4.76816296392855																	4.76816296392855	114.12044536369864
69	2015-07-25T07:53:00	22.1026	-157.8698	KM1513	135.90601350006312	0.55850706186846	0.0332900833442129	4.639726401213868																	4.639726401213868	115.2816650501514
70	2015-07-25T07:56:00	22.1124	-157.8651	KM1513	137.06457016432887	0.5588300013909789	0.033339830955471	4.703272605429714																	4.703272605429714	116.47541450055513
71	2015-07-25T07:59:01	22.1194	-157.862	KM1513	139.04506650002202	0.55850706186846	0.0332900833442129	4.741577582954121																	4.741577582954121	117.31766571594187
72	2015-07-25T08:02:01	22.1293	-157.8577	KM1513	136.6667255491416	0.55625596889638	0.032944896581261	4.635990145536828																	4.635990145536828	118.50556760666682
73	2015-07-25T08:05:01	22.1391	-157.8533	KM1513	137.06882712325086	0.5539997547744151	0.0326013399447822	4.606060471175347																	4.606060471175347	119.68705918097456
74	2015-07-25T08:08:01	22.1467	-157.8501	KM1513	134.9075718348412	0.554642324635931	0.0326989946740315	4.536351380650709																	4.536351380650709	120.59513133287474
75	2015-07-25T08:11:02	22.1566	-157.8459	KM1513	138.84022635351678	0.550799638253811	0.0321176955188838	4.617970019799825																	4.617970019799825	121.77919188905018
76	2015-07-25T08:14:02	22.1664	-157.8412	KM1513	136.01407052780314	0.550799638253811	0.0321176955188838	4.524159428774919																	4.524159428774919	122.97286591122742
77	2015-07-25T08:17:02	22.1736	-157.8377	KM1513	136.29536312980497	0.551118289946974	0.0321657229036968	4.533541614815153																	4.533541614815153	123.85181737355619
78	2015-07-25T08:20:02	22.1825	-157.8333	KM1513	136.79765123042273	0.5524005149760209	0.0323589810965637	4.569481300147083																	4.569481300147083	124.94142518962583
79	2015-07-25T08:23:02	22.1921	-157.8284	KM1513	136.75795336597258	0.550799638253811	0.0321176955188838	4.5428901163093185																	4.5428901163093185	126.12341134840885
80	2015-07-25T08:26:03	22.1993	-157.8248	KM1513	137.79875064694014	0.5520788163669129	0.0323104940534611	4.611904961405303																	4.611904961405303	127.00661600127523
81	2015-07-25T08:29:03	22.2086	-157.8199	KM1513	139.50052331488413	0.555932057842277	0.0328955187488462	4.7298604843343375																	4.7298604843343375	128.1584714657206
82	2015-07-25T08:32:03	22.2181	-157.815	KM1513	142.56167908507362	0.554963605672341	0.0327479501154556	4.821692700179208																	4.821692700179208	129.3303626195547
83	2015-07-25T08:35:03	22.2255	-157.8112	KM1513	141.08434348010687	0.5536783797501371	0.0325526367541735	4.728933211719626																	4.728933211719626	130.24244746104276
84	2015-07-25T08:38:04	22.2351	-157.8062	KM1513	138.52730268806386	0.551118289946974	0.0321657229036968	4.612299589961268																	4.612299589961268	131.42880604122365
85	2015-07-25T08:41:04	22.2447	-157.8013	KM1513	141.07424534815482	0.551757877185481	0.0322621218969687	4.692691952567749																	4.692691952567749	132.61071131816922
86	2015-07-25T08:44:04	22.2537	-157.7968	KM1513	139.0318917155912	0.553357770078673	0.0325040495499394	4.646774740855167																	4.646774740855167	133.71464282728806
87	2015-07-25T08:47:04	22.2608	-157.7931	KM1513	142.6963085073162	0.553037923937339	0.0324555780558592	4.75914861681318																	4.75914861681318	134.59211524965463
88	2015-07-25T08:50:04	22.2698	-157.7886	KM1513	151.88980040827462	0.551757877185481	0.0322621218969687	5.061334967432436																	5.061334967432436	135.69602436857636
89	2015-07-25T08:53:05	22.2794	-157.7838	KM1513	146.6682641270887	0.545098817177426	0.0312670435908974	4.773782887227207																	4.773782887227207	136.87351362661926
90	2015-07-25T08:56:05	22.2882	-157.7795	KM1513	150.81535446634226	0.553357770078673	0.0325040495499394	5.0536958988634035																	5.0536958988634035	137.9485818249148
91	2015-07-25T08:59:05	22.2976	-157.775	KM1513	150.4903915948526	0.556895952873082	0.0330429479275996	5.1039790643511775																	5.1039790643511775	139.09301703441324
92	2015-07-25T09:02:05	22.3048	-157.7716	KM1513	146.6733435425489	0.554642324635931	0.0326989946740315	4.932843561984719																	4.932843561984719	139.96765596998077
93	2015-07-25T09:05:06	22.3143	-157.7667	KM1513	154.35735892461798	0.555932057842277	0.0328955187488462	5.2137198845798025																	5.2137198845798025	141.1393976665793
94	2015-07-25T09:08:06	22.3212	-157.763	KM1513	149.4784529743728	0.5565755794009201	0.0329938638076525	5.064922630493205																	5.064922630493205	141.99679835629982
95	2015-07-25T09:11:06	22.3304	-157.75799999999995	KM1513	153.02004132245818	0.55850706186846	0.0332900833442129	5.210789686756017																	5.210789686756017	143.14305328024773
96	2015-07-25T09:14:06	22.339000000000002	-157.7534	KM1513	165.95832851853768	0.5536783797501371	0.0325526367541735	5.578299461591337																	5.578299461591337	144.21114205180314
97	2015-07-25T09:17:07	22.3479	-157.7487	KM1513	157.8971965785843	0.54857485500794	0.0317839610794433	5.1842988525191345																	5.1842988525191345	145.31372967109164
98	2015-07-25T09:20:07	22.3563	-157.744	KM1513	155.97421485411056	0.5476238545059989	0.0316421831620295	5.121375418888398																	5.121375418888398	146.3665753133322
99	2015-07-25T09:23:07	22.3633	-157.7402	KM1513	158.0522293956674	0.545098817177426	0.0312670435908974	5.12265216362625																	5.12265216362625	147.23848197626592
100	2015-07-25T09:26:07	22.3725	-157.7351	KM1513	156.7047643665583	0.5454134177226779	0.0313136896653439	5.0774852461147																	5.0774852461147	148.38932652951678
101	2015-07-25T09:29:07	22.3819	-157.7302	KM1513	156.89509599885145	0.544154089707091	0.0311274982881591	5.0573337041475535																	5.0573337041475535	149.55092527252813
102	2015-07-25T09:32:08	22.3887	-157.7268	KM1513	160.87221743146353	0.542274830204821	0.0308509037805184	5.150492800057863																	5.150492800057863	150.38486353538661
103	2015-07-25T09:35:08	22.3981	-157.7222	KM1513	159.22623678932908	0.5369909454297059	0.0300812347284496	4.984938943649473																	4.984938943649473	151.53336783642368
104	2015-07-25T09:38:08	22.4073	-157.7176	KM1513	157.00380492680824	0.5348348414282651	0.0297706646738904	4.886734897832282																	4.886734897832282	152.66161239093623
105	2015-07-25T09:41:08	22.4145	-157.7142	KM1513	160.42009489455938	0.5345266139014211	0.029726436538073997	4.9802687805751535																	4.9802687805751535	153.5361410137641
106	2015-07-25T09:44:09	22.4238	-157.7097	KM1513	154.96833333187462	0.529641553480833	0.0290305010513562	4.690236631477673																	4.690236631477673	154.67023574123002
107	2015-07-25T09:47:09	22.4329	-157.7052	KM1513	153.6577001270154	0.526612774944392	0.0286041190226881	4.5926709843261575																	4.5926709843261575	155.78403183054456
108	2015-07-25T09:50:09	22.4399	-157.7018	KM1513	149.09456097833018	0.5245022367605491	0.0283091964907681	4.429904193791746																	4.429904193791746	156.63817672565486
109	2015-07-25T09:53:09	22.4491	-157.6972	KM1513	149.77605286150032	0.521210159197373	0.0278531369612974	4.385546197830649																	4.385546197830649	157.76636149478543
110	2015-07-25T09:56:10	22.4585	-157.6927	KM1513	151.8465984444992	0.5218051603623239	0.0279353133739953	4.446058124574623																	4.446058124574623	158.9105799548042
111	2015-07-25T09:59:10	22.4655	-157.6893	KM1513	156.49924398922875	0.521507305109543	0.0278941761836526	4.588325849821847																	4.588325849821847	159.76469840405886
112	2015-07-25T10:02:10	22.4748	-157.6848	KM1513	155.08695711754098	0.5221037266490379	0.0279765487661927	4.5573347985298405																	4.5573347985298405	160.8987236331664
113	2015-07-25T10:05:10	22.4837	-157.6805	KM1513	151.8945709120409	0.523299789647616	0.0281422069729918	4.482358712320903																	4.482358712320903	161.98369101082773
114	2015-07-25T10:08:10	22.4904	-157.6772	KM1513	153.77938562279087	0.521507305109543	0.0278941761836526	4.49249439925523																	4.49249439925523	162.80311595774305
115	2015-07-25T10:11:11	22.4997	-157.6727	KM1513	151.16845353829027	0.521210159197373	0.0278531369612974	4.4063999803176275																	4.4063999803176275	163.937107208652
116	2015-07-25T10:14:11	22.5089	-157.6684	KM1513	151.97526051287892	0.5206143700828689	0.027771051486046004	4.416891053946666																	4.416891053946666	165.05262019634725
117	2015-07-25T10:17:11	22.5175	-157.6641	KM1513	151.56223559134992	0.5206143700828689	0.027771051486046004	4.408119947490494																	4.408119947490494	166.10713566210072
118	2015-07-25T10:20:11	22.5247	-157.6605	KM1513	149.97672067284054	0.518828475920903	0.0275259305375387	4.315660059900603																	4.315660059900603	166.98997694662282
119	2015-07-25T10:23:12	22.5336	-157.656	KM1513	154.25378718627806	0.5161698384890121	0.0271635637911613	4.3853761202104105																	4.3853761202104105	168.08342123706387
120	2015-07-25T10:26:12	22.5425	-157.6516	KM1513	149.01952161366845	0.514993760416519	0.0270041539226248	4.224018760169759																	4.224018760169759	169.17254228143292
121	2015-07-25T10:29:12	22.5518	-157.6469	KM1513	146.0845756965634	0.514405588514119	0.0269246749171054	4.130426811693163																	4.130426811693163	170.3150057324468
122	2015-07-25T10:32:12	22.5589	-157.6433	KM1513	144.02233013672648	0.513233374867637	0.0267666403612495	4.0365656399994805																	4.0365656399994805	171.18771468813856
123	2015-07-25T10:35:13	22.568	-157.6387	KM1513	143.01756622695794	0.512066510576159	0.026609821731649	3.996886115399967																	3.996886115399967	172.3056321560192
124	2015-07-25T10:38:13	22.5769	-157.6341	KM1513	148.75538319119715	0.512066510576159	0.026609821731649	4.152338861254031																	4.152338861254031	173.40340302664023
125	2015-07-25T10:41:13	22.5863	-157.6292	KM1513	139.80215440420523	0.509150624296168	0.0262207605386868	3.8578894202451823																	3.8578894202451823	174.5646789053857
126	2015-07-25T10:44:13	22.5933	-157.6255	KM1513	138.06804641828646	0.507993358405287	0.0260672380130668	3.8028549926151767																	3.8028549926151767	175.4317380074948
127	2015-07-25T10:47:14	22.6025	-157.6206	KM1513	138.21991790824242	0.506841443111818	0.0259149439110938	3.7776765287037706																	3.7776765287037706	176.57296772207593
128	2015-07-25T10:50:14	22.612	-157.6156	KM1513	143.44843181780374	0.507993358405287	0.0260672380130668	3.9450151791444643																	3.9450151791444643	177.74869807891596
129	2015-07-25T10:53:14	22.6192	-157.6117	KM1513	136.43147116744964	0.509440809448016	0.0262593355706505	3.757929728586408																	3.757929728586408	178.6447890041005
130	2015-07-25T10:56:14	22.6286	-157.6068	KM1513	138.49600646649964	0.510314476476422	0.0263755649887255	3.820734517640352																	3.820734517640352	179.8059977681147
131	2015-07-25T10:59:14	22.6376	-157.6021	KM1513	135.18174827919614	0.509150624296168	0.0262207605386868	3.7295982615796186																	3.7295982615796186	180.91815879704305
132	2015-07-25T11:02:15	22.6448	-157.5984	KM1513	137.2127715795655	0.5111880951746349	0.0264923338043115	3.822156783782174																	3.822156783782174	181.80521871280598
133	2015-07-25T11:05:15	22.6543	-157.5935	KM1513	135.35169953558702	0.510604988652627	0.026414395158911	3.767931763304402																	3.767931763304402	182.9764279564624
134	2015-07-25T11:08:15	22.6638	-157.5885	KM1513	135.81117459010852	0.5111880951746349	0.0264923338043115	3.779658264450884																	3.779658264450884	184.15207369916905
135	2015-07-25T11:11:15	22.6725	-157.584	KM1513	139.01503217141152	0.510314476476422	0.0263755649887255	3.847735339019061																	3.847735339019061	185.22518618882125
136	2015-07-25T11:14:16	22.6795	-157.5803	KM1513	137.17382720615413	0.5100232595774461	0.0263367621109715	3.799599789544271																	3.799599789544271	186.09214073478023
137	2015-07-25T11:17:16	22.689	-157.5754	KM1513	137.2715235973849	0.508861130218628	0.0261822773729448	3.775525232402874																	3.775525232402874	187.2632952681644
138	2015-07-25T11:20:16	22.6982	-157.5706	KM1513	136.44498042632858	0.508572325569607	0.0261438858546457	3.7495355621276802																	3.7495355621276802	188.3998784825697
139	2015-07-25T11:23:16	22.7073	-157.5659	KM1513	138.6892812033262	0.507993358405287	0.0260672380130668	3.81019645519346																	3.81019645519346	189.52197210542423
140	2015-07-25T11:26:17	22.7145	-157.5622	KM1513	137.90266527502183	0.5062638564987221	0.0258388809166856	3.771208265844377																	3.771208265844377	190.40894926278443
141	2015-07-25T11:29:17	22.7239	-157.5571	KM1513	136.3525696763775	0.505974970313011	0.0258008952871472	3.6989052544231935																	3.6989052544231935	191.57905186144046
142	2015-07-25T11:32:17	22.7311	-157.5534	KM1513	138.00568746352823	0.505974970313011	0.0258008952871472	3.7622248775346883																	3.7622248775346883	192.466009278316
143	2015-07-25T11:35:17	22.7407	-157.5484	KM1513	140.19701778167706	0.506553432307594	0.0258769572247376	3.815325413123315																	3.815325413123315	193.65155338988214
144	2015-07-25T11:38:17	22.7501	-157.5436	KM1513	141.37354863602246	0.505399260245648	0.0257251952003239	3.8476810126604337																	3.8476810126604337	194.8081578438684
145	2015-07-25T11:41:18	22.7574	-157.5399	KM1513	144.70707285859498	0.505974970313011	0.0258008952871472	3.93593890383106																	3.93593890383106	195.70515601187716
146	2015-07-25T11:44:18	22.7666	-157.5352	KM1513	145.6770357449449	0.505399260245648	0.0257251952003239	3.970814522395437																	3.970814522395437	196.8372199516479
147	2015-07-25T11:47:18	22.7762	-157.5304	KM1513	151.94321531245942	0.5051124330910539	0.0256874803126799	4.10861525171727																	4.10861525171727	198.01396508888482
148	2015-07-25T11:50:18	22.7834	-157.5267	KM1513	147.6409865905426	0.504537860271308	0.0256122105436891	3.997890732620638																	3.997890732620638	198.9008602348647
149	2015-07-25T11:53:19	22.7926	-157.5219	KM1513	152.04144970680343	0.5051124330910539	0.0256874803126799	4.1181594759617965																	4.1181594759617965	200.0372958931207
150	2015-07-25T11:56:19	22.8019	-157.5171	KM1513	152.8705816793026	0.503108738694255	0.0254253766082571	4.10897801644989																	4.10897801644989	201.1837588672557
151	2015-07-25T11:59:19	22.8111	-157.5124	KM1513	146.30600155632737	0.5011063295864651	0.0251651841953521	3.899038385055788																	3.899038385055788	202.31575575368785
152	2015-07-25T12:02:19	22.8185	-157.5086	KM1513	146.35343700361724	0.500821054540631	0.0251282832081649	3.899206828283426																	3.899206828283426	203.22712200149394
153	2015-07-25T12:05:20	22.82800000000001	-157.5036	KM1513	149.54918348917352	0.499969299220723	0.0250181066869249	3.968495862334666																	3.968495862334666	204.4024984871196
154	2015-07-25T12:08:20	22.8379	-157.4985	KM1513	160.55703149136363	0.499969299220723	0.0250181066869249	4.269567535072029																	4.269567535072029	205.62244161607745
155	2015-07-25T12:14:20	22.8561	-157.4893	KM1513	148.6851311065649	0.501392285635021	0.025202173271817	3.960640917802636																	3.960640917802636	207.85744977326092
156	2015-07-25T12:20:43	22.8715	-157.4814	KM1513	146.2955943897884	0.5005364588757151	0.0250914701004713	3.869422810423458																	3.869422810423458	209.7535962740496
157	2015-07-25T12:23:43	22.8791	-157.4776	KM1513	146.76719059448058	0.4991190792923921	0.0249085515628751	3.864131384853165																	3.864131384853165	210.68506163980408
158	2015-07-25T12:26:44	22.889	-157.4725	KM1513	156.04732322431758	0.502534015181359	0.0253506272729142	4.173741673090557																	4.173741673090557	211.90492042361998
159	2015-07-25T12:29:44	22.8984	-157.4676	KM1513	168.06349720809402	0.5051124330910539	0.0256874803126799	4.56758156719741																	4.56758156719741	213.0656987136091
160	2015-07-25T12:32:44	22.9059	-157.4638	KM1513	159.2025519089697	0.500821054540631	0.0251282832081649	4.24752376011446																	4.24752376011446	213.9870327878437
161	2015-07-25T12:35:44	22.9154	-157.459	KM1513	155.96504229574444	0.497142701408786	0.0246548932532264	4.084022571472802																	4.084022571472802	215.1534653461854
162	2015-07-25T12:38:45	22.9251	-157.454	KM1513	155.4145370525211	0.49629919830203795	0.0245469681998556	4.04943345592076																	4.04943345592076	216.3487551017553
163	2015-07-25T12:41:45	22.935	-157.4492	KM1513	149.9327902017665	0.496016973273215	0.02451104114828	3.905706565916168																	3.905706565916168	217.55567414495727
164	2015-07-25T12:44:45	22.9437	-157.4449	KM1513	158.7232254626372	0.496016973273215	0.02451104114828	4.140850079965687																	4.140850079965687	218.61973508879515
165	2015-07-25T12:47:45	22.9511	-157.4413	KM1513	166.51763989788054	0.49573524433042	0.0244751905999845	4.354419297166089																	4.354419297166089	219.5223646524848
166	2015-07-25T12:50:46	22.961	-157.4364	KM1513	159.2641795720824	0.497142701408786	0.0246548932532264	4.173754034040348																	4.173754034040348	220.73345997291614
167	2015-07-25T12:53:46	22.9703	-157.4315	KM1513	157.95767689488383	0.494894076729881	0.0243681504095498	4.090760485485348																	4.090760485485348	221.88409719710597
168	2015-07-25T12:56:46	22.9773	-157.4278	KM1513	157.5462770527976	0.492094459207964	0.0240141380528336	4.049770278315149																	4.049770278315149	222.75068803991638
169	2015-07-25T12:59:46	22.9869	-157.4229	KM1513	157.6283090150465	0.49181614013231395	0.0239791063692992	4.021972325072958																	4.021972325072958	223.93143543714962
170	2015-07-25T13:02:47	22.9965	-157.418	KM1513	158.95294806889257	0.49070580549487797	0.0238396607688489	4.042710182116823																	4.042710182116823	225.11216765610374
171	2015-07-25T13:05:47	23.0055	-157.4134	KM1513	154.79453591306788	0.490428543968478	0.023804951967232004	3.924622210400453																	3.924622210400453	226.21936280613903
172	2015-07-25T13:08:47	23.0124	-157.4099	KM1513	156.115143740353	0.4884921801002271	0.0235632154830721	3.9347679413015313																	3.9347679413015313	227.0670438419876
173	2015-07-25T13:11:47	23.022	-157.4052	KM1513	154.32116911062175	0.4896007148836479	0.0237013207283397	3.907885456944868																	3.907885456944868	228.23916971736716
174	2015-07-25T13:14:48	23.0316	-157.4003	KM1513	160.13245239134585	0.488768794123178	0.0235976548373148	4.0505804377737995																	4.0505804377737995	229.41984639724674
175	2015-07-25T13:17:48	23.0388	-157.3966	KM1513	152.2440317909422	0.4898760002334829	0.0237357821435945	3.8645016534399854																	3.8645016534399854	230.3064357892083
176	2015-07-25T13:20:48	23.048000000000002	-157.3919	KM1513	153.72150941371518	0.48932400472731896	0.0236667803808115	3.897086841119458																	3.897086841119458	231.43807392988708
177	2015-07-25T13:23:48	23.0576	-157.3871	KM1513	149.37524620303896	0.48794092674972495	0.0234945826306489	3.769738579276527																	3.769738579276527	232.61439168561142
178	2015-07-25T13:26:49	23.066999999999997	-157.3824	KM1513	150.15461288049474	0.48794092674972495	0.0234945826306489	3.7925952815587367																	3.7925952815587367	233.76618862147717
179	2015-07-25T13:29:49	23.0738	-157.379	KM1513	147.8748619597316	0.487665404688454	0.0234603568886874	3.7342054278520287																	3.7342054278520287	234.599394664968
180	2015-07-25T13:32:49	23.0833	-157.3741	KM1513	146.24669633478436	0.487665404688454	0.0234603568886874	3.682869205307688																	3.682869205307688	235.7699227587128
181	2015-07-25T13:35:49	23.0929	-157.3692	KM1513	144.69617152348718	0.48794092674972495	0.0234945826306489	3.6596013668237126																	3.6596013668237126	236.95050227937023
182	2015-07-25T13:38:50	23.1003	-157.3655	KM1513	148.8469561990736	0.488768794123178	0.0235976548373148	3.768045861320405																	3.768045861320405	237.85719564565326
183	2015-07-25T13:41:50	23.11	-157.3605	KM1513	149.0519596668801	0.48794092674972495	0.0234945826306489	3.7645265912142034																	3.7645265912142034	239.05218441354302
184	2015-07-25T13:44:50	23.1196	-157.3555	KM1513	149.07089939875928	0.4884921801002271	0.0235632154830721	3.7704643659248034																	3.7704643659248034	240.23710841779442
185	2015-07-25T13:47:50	23.1269	-157.3518	KM1513	150.9192769619704	0.488216224832016	0.0235288581459579	3.8072696206806116																	3.8072696206806116	241.13366872881
186	2015-07-25T13:50:50	23.1362	-157.347	KM1513	151.73216939794486	0.4884921801002271	0.0235632154830721	3.82333445321688																	3.82333445321688	242.27960962101776
187	2015-07-25T13:53:51	23.1459	-157.3421	KM1513	148.6863895633342	0.48794092674972495	0.0234945826306489	3.7460711874799317																	3.7460711874799317	243.47019143086072
188	2015-07-25T13:56:51	23.1551	-157.3374	KM1513	149.02197460347602	0.488216224832016	0.0235288581459579	3.7574439000827726																	3.7574439000827726	244.6016664060116
189	2015-07-25T13:59:51	23.1624	-157.3337	KM1513	146.46987077175172	0.488216224832016	0.0235288581459579	3.700442217152788																	3.700442217152788	245.498184350604
190	2015-07-25T14:02:51	23.1719	-157.3287	KM1513	147.23282719589383	0.48932400472731896	0.0236667803808115	3.7287454539415568																	3.7287454539415568	246.67299180950542
191	2015-07-25T14:05:52	23.1791	-157.325	KM1513	149.01658343893732	0.4896007148836479	0.0237013207283397	3.791878437893069																	3.791878437893069	247.55941207116538
192	2015-07-25T14:08:52	23.1887	-157.32	KM1513	154.8320959885824	0.4898760002334829	0.0237357821435945	3.958165954951935																	3.958165954951935	248.74422209542476
193	2015-07-25T14:11:52	23.1981	-157.3151	KM1513	152.92387307730382	0.49070580549487797	0.0238396607688489	3.923013583215031																	3.923013583215031	249.9045173712959
194	2015-07-25T14:14:52	23.2055	-157.3113	KM1513	151.68336331637042	0.490151942738844	0.0237703258244311	3.8792386240290537																	3.8792386240290537	250.81540639503586
195	2015-07-25T14:17:53	23.2149	-157.3064	KM1513	150.34240234011136	0.4896007148836479	0.0237013207283397	3.8197222421340715																	3.8197222421340715	251.97567444535
196	2015-07-25T14:20:53	23.2244	-157.3015	KM1513	152.65713125960346	0.490428543968478	0.023804951967232004	3.8973969964736193																	3.8973969964736193	253.14597625421555
197	2015-07-25T14:23:53	23.2315	-157.2977	KM1513	151.49947488503926	0.48932400472731896	0.0236667803808115	3.8406912471546537																	3.8406912471546537	254.02674673153405
198	2015-07-25T14:26:53	23.2408	-157.2927	KM1513	156.9686980062188	0.488216224832016	0.0235288581459579	3.9640915045723775																	3.9640915045723775	255.1814373205966
199	2015-07-25T14:29:54	23.2479	-157.2887	KM1513	154.46807776227044	0.48932400472731896	0.0236667803808115	3.907148181233806																	3.907148181233806	256.07140330271494
200	2015-07-25T14:32:54	23.2577	-157.2835	KM1513	161.64865146972875	0.48738929696502	0.0234261676843209	4.069043327345969																	4.069043327345969	257.2850435417845
201	2015-07-25T14:35:54	23.2667	-157.2786	KM1513	167.63621239660372	0.489046068473436	0.0236321764044756	4.254924934861555																	4.254924934861555	258.405233149247
202	2015-07-25T14:38:54	23.274	-157.2746	KM1513	162.62840965847582	0.488768794123178	0.0235976548373148	4.12657045711852																	4.12657045711852	259.3149922835524
203	2015-07-25T14:41:54	23.2835	-157.2696	KM1513	161.3817303578535	0.488216224832016	0.0235288581459579	4.096567009889403																	4.096567009889403	260.4896136128421
204	2015-07-25T14:44:55	23.2933	-157.2648	KM1513	162.59815298206473	0.48794092674972495	0.0234945826306489	4.088829475375319																	4.088829475375319	261.68583815008753
205	2015-07-25T14:47:55	23.3008	-157.2611	KM1513	158.96853612066272	0.48656491282859704	0.0233240878244528	3.994819253636133																	3.994819253636133	262.60242227101554
206	2015-07-25T14:50:55	23.3107	-157.2562	KM1513	161.3550542402707	0.48683905259917604	0.0233580333458773	4.06306240328456																	4.06306240328456	263.8129758192255
207	2015-07-25T14:53:55	23.3204	-157.2513	KM1513	162.5205362743866	0.48683905259917604	0.0233580333458773	4.082746716175051																	4.082746716175051	265.003281762594
208	2015-07-25T14:56:56	23.3279	-157.2475	KM1513	161.28441281646514	0.48794092674972495	0.0234945826306489	4.058776879655745																	4.058776879655745	265.9240992592884
209	2015-07-25T14:59:56	23.3373	-157.2427	KM1513	159.74627400103574	0.48656491282859704	0.0233240878244528	4.00116761796863																	4.00116761796863	267.0797922847786
210	2015-07-25T15:02:56	23.3469	-157.2378	KM1513	158.54008254416576	0.48601744566665595	0.0232563530429997	3.9640565666501018																	3.9640565666501018	268.25996701119414
211	2015-07-25T15:05:56	23.3544	-157.234	KM1513	162.31493388350222	0.484370843054644	0.0230536048075749	4.033874372251795																	4.033874372251795	269.1807518164483
212	2015-07-25T15:08:57	23.3639	-157.2292	KM1513	160.83760419007163	0.48601744566665595	0.0232563530429997	4.025197414190162																	4.025197414190162	270.34649193724374
213	2015-07-25T15:11:57	23.371	-157.2254	KM1513	163.93057266371343	0.48519137740938	0.0231546216803473	4.084473430827161																	4.084473430827161	271.22708271751225
214	2015-07-25T15:14:57	23.3806	-157.2206	KM1513	159.11977504095944	0.48491733179919705	0.0231208726128735	3.9465230989566336																	3.9465230989566336	272.4029047164255
215	2015-07-25T15:17:57	23.3901	-157.2158	KM1513	156.11676599834058	0.48491733179919705	0.0231208726128735	3.8830499045664455																	3.8830499045664455	273.56860405469087
216	2015-07-25T15:20:58	23.3994	-157.2114	KM1513	163.33820750482403	0.48409677768451603	0.023020037195539	4.0509022706587565																	4.0509022706587565	274.69723927944494
217	2015-07-25T15:23:58	23.4067	-157.2079	KM1513	153.34033305111618	0.4838233649995271	0.0229865495245824	3.793544175848449																	3.793544175848449	275.5850402618285
218	2015-07-25T15:26:58	23.416	-157.2036	KM1513	157.9768475124419	0.484370843054644	0.0230536048075749	3.906680048892105																	3.906680048892105	276.70962380239524
219	2015-07-25T15:29:58	23.4255	-157.1989	KM1513	152.1130541647249	0.48409677768451603	0.023020037195539	3.757342926971352																	3.757342926971352	277.8710084407438
220	2015-07-25T15:32:59	23.4322	-157.1957	KM1513	154.46711501433114	0.48464393882709295	0.023087203918613998	3.834982141801658																	3.834982141801658	278.68530744933184
221	2015-07-25T15:35:59	23.4417	-157.191	KM1513	154.23284165633606	0.48491733179919705	0.0231208726128735	3.828261520888403																	3.828261520888403	279.84666777518925
222	2015-07-25T15:38:59	23.4512	-157.1862	KM1513	153.8299563424161	0.483550603445309	0.0229531416043259	3.788104291948312																	3.788104291948312	281.0122718643292
223	2015-07-25T15:41:59	23.4597	-157.1816	KM1513	151.94148076564682	0.4830070275302271	0.0228865642566622	3.746476645887302																	3.746476645887302	282.06865628294145
224	2015-07-25T15:44:59	23.467	-157.1778	KM1513	153.45079321628438	0.4832784914712	0.0229198132448437	3.7735610873142815																	3.7735610873142815	282.96916125324395
225	2015-07-25T15:48:00	23.4764	-157.1729	KM1513	150.84107586537192	0.482736006952997	0.0228533789138928	3.709823489061044																	3.709823489061044	284.1290034882055
226	2015-07-25T15:51:00	23.4858	-157.1679	KM1513	151.85414832540374	0.48218835553876505	0.0227866680225987	3.727103616127051																	3.727103616127051	285.29327077875837
227	2015-07-25T15:54:00	23.4928	-157.1641	KM1513	147.30166780910582	0.480014150533771	0.0225225302985856	3.5874182462074815																	3.5874182462074815	286.1637249456772
228	2015-07-25T15:57:00	23.5024	-157.1589	KM1513	145.67055287131691	0.48110085637036304	0.0226541968248251	3.540215540542609																	3.540215540542609	287.35695622631744
229	2015-07-25T16:00:01	23.5094	-157.1552	KM1513	145.49453819582908	0.480014150533771	0.0225225302985856	3.5373492355398883																	3.5373492355398883	288.222887699563
230	2015-07-25T16:03:01	23.5186	-157.1506	KM1513	148.7183999554834	0.47893418883517497	0.0223920148075748	3.5826143029556143																	3.5826143029556143	289.3495122242448
231	2015-07-25T16:06:01	23.5278	-157.14600000000004	KM1513	147.37321938842496	0.4792042527644661	0.0224245546537793	3.558670263977494																	3.558670263977494	290.47612307515334
232	2015-07-25T16:09:01	23.5372	-157.1414	KM1513	154.1065061692416	0.479474578483813	0.0224571620089533	3.725334243587061																	3.725334243587061	291.62299587654644
233	2015-07-25T16:12:02	23.5446	-157.1377	KM1513	147.57302511035567	0.4792042527644661	0.0224245546537793	3.5554098898615165																	3.5554098898615165	292.5291616956019
234	2015-07-25T16:15:02	23.5538	-157.1332	KM1513	150.1262036324723	0.480014150533771	0.0225225302985856	3.6370694378001																	3.6370694378001	293.65152021562335
235	2015-07-25T16:18:02	23.5632	-157.1285	KM1513	146.9950947209706	0.480828348431776	0.0226211690698467	3.567468684849413																	3.567468684849413	294.802568960218
236	2015-07-25T16:21:02	23.5704	-157.1248	KM1513	149.07294509660727	0.482736006952997	0.0228533789138928	3.6427208837811076																	3.6427208837811076	295.68851316840977
237	2015-07-25T16:32:43	23.6055	-157.1072	KM1513	138.20720036964607	0.476783640391215	0.0221335432016413	3.2786522818999164																	3.2786522818999164	299.98853821365043
238	2015-07-25T16:35:43	23.6144	-157.1025	KM1513	141.14570522127414	0.476248522572904	0.0220694180280628	3.353058486421897																	3.353058486421897	301.0891520236886
239	2015-07-25T16:38:43	23.6236	-157.0977	KM1513	137.50976364405372	0.476248522572904	0.0220694180280628	3.2614058188968578																	3.2614058188968578	302.22426748398317
240	2015-07-25T16:41:44	23.6307	-157.0939	KM1513	137.08880588992986	0.476248522572904	0.0220694180280628	3.2357864830730496																	3.2357864830730496	303.1045214371605
241	2015-07-25T16:44:44	23.6401	-157.089	KM1513	135.1745479570165	0.477052157747783	0.0221657206427759	3.215470786515924																	3.215470786515924	304.2640951711853
242	2015-07-25T16:47:44	23.6496	-157.084	KM1513	141.97907243208326	0.476783640391215	0.0221335432016413	3.3926417602003265																	3.3926417602003265	305.43810088351205
243	2015-07-25T16:50:44	23.6568	-157.0802	KM1513	139.1850143965502	0.4765157625072221	0.0221014423909019	3.3241058589397148																	3.3241058589397148	306.3283295583032
244	2015-07-25T16:53:45	23.6664	-157.0751	KM1513	144.56430613376784	0.4773213161034621	0.0221979748972361	3.4595073683589788																	3.4595073683589788	307.5167697858714
245	2015-07-25T16:56:45	23.6758	-157.0703	KM1513	142.4005156320866	0.47786034937681704	0.0222626285140588	3.42206284832268																	3.42206284832268	308.67192895896096
246	2015-07-25T16:59:45	23.6848	-157.0657	KM1513	136.38974541679718	0.47759111698843204	0.0222303061483892	3.26267980985177																	3.26267980985177	309.778102283594
247	2015-07-25T17:02:45	23.6917	-157.0622	KM1513	141.5205976707093	0.4773213161034621	0.0221979748972361	3.377675153628645																	3.377675153628645	310.6250104608899
248	2015-07-25T17:05:45	23.7014	-157.0574	KM1513	145.90527815824422	0.477052157747783	0.0221657206427759	3.471679155035668																	3.471679155035668	311.8104650957612
249	2015-07-25T17:08:46	23.711	-157.0524	KM1513	142.07302909096845	0.4773213161034621	0.0221979748972361	3.3796066518091674																	3.3796066518091674	312.9944047876539
250	2015-07-25T17:11:46	23.718000000000004	-157.0489	KM1513	146.65021788606683	0.47759111698843204	0.0222303061483892	3.506816393830292																	3.506816393830292	313.85139162941965
251	2015-07-25T17:14:46	23.7272	-157.0443	KM1513	145.31412136923575	0.478664768061613	0.0223595524548311	3.4875732945962623																	3.4875732945962623	314.97770507285145
252	2015-07-25T17:17:46	23.7365	-157.0395	KM1513	143.4907821751505	0.47786034937681704	0.0222626285140588	3.4407115046944874																	3.4407115046944874	316.1226931864648
253	2015-07-25T17:20:47	23.7459	-157.0346	KM1513	141.12237076696138	0.478395988912109	0.0223271674109979	3.4004508619753																	3.4004508619753	317.2820925973948
254	2015-07-25T17:23:47	23.7532	-157.0308	KM1513	143.17765973361557	0.47786034937681704	0.0222626285140588	3.4433820515577214																	3.4433820515577214	318.18223328829845
255	2015-07-25T17:26:47	23.7623	-157.026	KM1513	140.03120120569642	0.479474578483813	0.0224571620089533	3.396499639932983																	3.396499639932983	319.3070896956471
256	2015-07-25T17:29:47	23.7721	-157.02100000000004	KM1513	139.94454546238484	0.482736006952997	0.0228533789138928	3.443345925732634																	3.443345925732634	320.5110619292313
257	2015-07-25T17:32:48	23.7795	-157.0173	KM1513	144.32589066099285	0.4832784914712	0.0229198132448437	3.5588097293646577																	3.5588097293646577	321.4169456048387
258	2015-07-25T17:35:48	23.7887	-157.0124	KM1513	146.46160638835198	0.48491733179919705	0.0231208726128735	3.6281858168316163																	3.6281858168316163	322.5562200752886
259	2015-07-25T17:38:48	23.7984	-157.0075	KM1513	148.98703896224882	0.48519137740938	0.0231546216803473	3.7063111449055466																	3.7063111449055466	323.74576189415717
260	2015-07-25T17:41:48	23.8057	-157.0037	KM1513	140.44406579322236	0.48519137740938	0.0231546216803473	3.487471697301308																	3.487471697301308	324.645835381489
261	2015-07-25T17:44:48	23.8154	-156.9987	KM1513	138.2497028789623	0.4832784914712	0.0229198132448437	3.4242827084773437																	3.4242827084773437	325.83965810664137
262	2015-07-25T17:47:49	23.8227	-156.9948	KM1513	140.70610681436446	0.4838233649995271	0.0229865495245824	3.488636907577236																	3.488636907577236	326.74413494954183
263	2015-07-25T17:50:49	23.8324	-156.9897	KM1513	139.17786573092346	0.48464393882709295	0.023087203918613998	3.4617408349698366																	3.4617408349698366	327.9423075698717
264	2015-07-25T17:53:49	23.8418	-156.9848	KM1513	141.55023806268582	0.4832784914712	0.0229198132448437	3.5106336198883468																	3.5106336198883468	329.10154843589083
265	2015-07-25T17:56:49	23.849	-156.981	KM1513	145.0632820637868	0.4838233649995271	0.0229865495245824	3.6019161209145065																	3.6019161209145065	329.9915285278569
266	2015-07-25T17:59:50	23.8584	-156.9762	KM1513	146.05081026604014	0.48409677768451603	0.023020037195539	3.62020646221134																	3.62020646221134	331.1463971853215
267	2015-07-25T18:02:50	23.8682	-156.9712	KM1513	145.5450666202523	0.4838233649995271	0.0229865495245824	3.6226911123371903																	3.6226911123371903	332.35020998457793
268	2015-07-25T18:05:50	23.8754	-156.9675	KM1513	141.68766678691838	0.48218835553876505	0.0227866680225987	3.482897043584168																	3.482897043584168	333.235778734221
269	2015-07-25T18:08:50	23.8851	-156.9625	KM1513	141.98596230561452	0.48191550761450797	0.0227534316833107	3.498454759533104																	3.498454759533104	334.4294847308738
270	2015-07-25T18:11:51	23.8944	-156.9578	KM1513	142.14549869697169	0.482461854799975	0.0228199837029922	3.51401283306103																	3.51401283306103	335.5699124228634
271	2015-07-25T18:14:51	23.9038	-156.9531	KM1513	142.72988348549592	0.482461854799975	0.0228199837029922	3.5354647228277063																	3.5354647228277063	336.72044027307925
272	2015-07-25T18:17:51	23.9109	-156.9495	KM1513	142.71843648789894	0.4830070275302271	0.0228865642566622	3.523065844929324																	3.523065844929324	337.5915740533125
273	2015-07-25T18:20:51	23.9207	-156.9446	KM1513	142.8642860400761	0.48110085637036304	0.0226541968248251	3.5060965295521687																	3.5060965295521687	338.79103375022737
274	2015-07-25T18:23:52	23.9298	-156.9399	KM1513	141.02218122569437	0.48137175957592504	0.0226871962726999	3.4578209784828178																	3.4578209784828178	339.9112341531798
275	2015-07-25T18:26:52	23.939	-156.935	KM1513	141.4460730650387	0.4792042527644661	0.0224245546537793	3.4394821192237717																	3.4394821192237717	341.0502551782137
276	2015-07-25T18:29:52	23.9463	-156.9313	KM1513	134.75754937414854	0.4792042527644661	0.0224245546537793	3.2727577762915945																	3.2727577762915945	341.94582440841646
277	2015-07-25T18:32:52	23.9559	-156.9262	KM1513	136.75996796312995	0.479474578483813	0.0224571620089533	3.3296514206821795																	3.3296514206821795	343.13375847871816
278	2015-07-25T18:35:53	23.9652	-156.9213	KM1513	138.77263438556645	0.48028490298411897	0.0225553315242873	3.397283246523108																	3.397283246523108	344.2827547450798
279	2015-07-25T18:38:53	23.9723	-156.9176	KM1513	133.31175126834108	0.479474578483813	0.0224571620089533	3.2577353481983677																	3.2577353481983677	345.15814002502594
280	2015-07-25T18:41:53	23.9817	-156.9127	KM1513	136.7338967951631	0.480828348431776	0.0226211690698467	3.3663735858348733																	3.3663735858348733	346.3171486970696
281	2015-07-25T18:44:53	23.9917	-156.9073	KM1513	134.5106320969158	0.48191550761450797	0.0227534316833107	3.321294056027273																	3.321294056027273	347.55842647108847
282	2015-07-25T18:47:54	23.9988	-156.9034	KM1513	138.6985674484891	0.482736006952997	0.0228533789138928	3.4267059686241064																	3.4267059686241064	348.44271227007033
283	2015-07-25T18:50:54	24.0078	-156.8986	KM1513	136.698930285103	0.48218835553876505	0.0227866680225987	3.3693160891485183																	3.3693160891485183	349.55714821465983
284	2015-07-25T18:53:54	24.0172	-156.8941	KM1513	136.1569158407669	0.482461854799975	0.0228199837029922	3.3656288199967443																	3.3656288199967443	350.6992023282383
285	2015-07-25T18:56:54	24.0265	-156.8896	KM1513	135.14480092587695	0.48218835553876505	0.0227866680225987	3.3225937775487187																	3.3225937775487187	351.8310526065323
286	2015-07-25T18:59:55	24.0336	-156.8862	KM1513	140.8449279476421	0.482736006952997	0.0228533789138928	3.4757693028089065																	3.4757693028089065	352.69369238229444
287	2015-07-25T19:02:55	24.0432	-156.8814	KM1513	142.8685161825107	0.48491733179919705	0.0231208726128735	3.5659662986478966																	3.5659662986478966	353.8684802423548
288	2015-07-25T19:05:55	24.0527	-156.8762	KM1513	145.3003407569354	0.48519137740938	0.0231546216803473	3.6358539816663877																	3.6358539816663877	355.05074863350615
289	2015-07-25T19:08:55	24.06	-156.8724	KM1513	147.40050908946202	0.4854660772156071	0.0231884513129009	3.695631190996371																	3.695631190996371	355.95049493923483
290	2015-07-25T19:11:55	24.0693	-156.8675	KM1513	149.9958191051835	0.485741432779562	0.0232223617028576	3.7813310658794532																	3.7813310658794532	357.0993163121262
291	2015-07-25T19:14:56	24.079	-156.8622	KM1513	145.4788617857171	0.48656491282859704	0.0233240878244528	3.6595336764477655																	3.6595336764477655	358.3059951739882
292	2015-07-25T19:17:56	24.0865	-156.8583	KM1513	142.38425360543675	0.485741432779562	0.0232223617028576	3.593521014362515																	3.593521014362515	359.23017781420333
293	2015-07-25T19:20:56	24.0963	-156.8531	KM1513	139.29855486675945	0.48519137740938	0.0231546216803473	3.517526168957278																	3.517526168957278	360.44233129934713
294	2015-07-25T19:23:56	24.1038	-156.8492	KM1513	137.47255751971366	0.48519137740938	0.0231546216803473	3.466416186359542																	3.466416186359542	361.36649099334653
295	2015-07-25T19:26:57	24.1137	-156.8443	KM1513	137.50713886157666	0.48464393882709295	0.023087203918613998	3.4605062247456937																	3.4605062247456937	362.5757758840648
296	2015-07-25T19:29:57	24.1232	-156.8397	KM1513	144.37652533750136	0.48519137740938	0.0231546216803473	3.6535835460594575																	3.6535835460594575	363.73195727675096
297	2015-07-25T19:32:57	24.1307	-156.836	KM1513	140.48188239402654	0.48683905259917604	0.0233580333458773	3.5640161743205527																	3.5640161743205527	364.6475538702608
298	2015-07-25T19:35:57	24.1406	-156.8314	KM1513	142.540970678078	0.488768794123178	0.0235976548373148	3.648077093060284																	3.648077093060284	365.8445729591069
299	2015-07-25T19:38:58	24.1502	-156.8265	KM1513	144.50151327259536	0.488216224832016	0.0235288581459579	3.7018254067925054																	3.7018254067925054	367.02344432533806
300	2015-07-25T19:41:58	24.16	-156.8215	KM1513	148.57812635598134	0.490151942738844	0.0237703258244311	3.8358863716799614																	3.8358863716799614	368.2267699075314
301	2015-07-25T19:44:58	24.1675	-156.8176	KM1513	143.09245393333651	0.489046068473436	0.0236321764044756	3.6726113477818703																	3.6726113477818703	369.1508450000194
302	2015-07-25T19:47:58	24.1771	-156.8127	KM1513	147.89096073708632	0.490428543968478	0.023804951967232004	3.8178092088904143																	3.8178092088904143	370.3296721189286
303	2015-07-25T19:50:58	24.186999999999998	-156.8074	KM1513	143.85788772057924	0.49098372889429204	0.0238744524266031	3.7413420385134684																	3.7413420385134684	371.5561139044572
304	2015-07-25T19:53:59	24.1945	-156.8036	KM1513	142.9195591487093	0.492373442681188	0.0240492533632824	3.7481501791048633																	3.7481501791048633	372.4758470822711
305	2015-07-25T19:56:59	24.2005	-156.8004	KM1513	147.39634196698108	0.49517379765468	0.0244037454337042	3.8947748395554083																	3.8947748395554083	373.21858857550234
306	2015-07-25T19:59:59	24.2012	-156.7994	KM1513	146.7457291656032	0.49573524433042	0.0244751905999845	3.905388062480761																	3.905388062480761	373.34657671549047
307	2015-07-25T20:02:59	24.2017	-156.7986	KM1513	143.47437226367137	0.494894076729881	0.0243681504095498	3.793681566529613																	3.793681566529613	373.44504323594634
308	2015-07-25T20:06:00	24.2028	-156.7958	KM1513	142.85038314889746	0.49686086304286897	0.0246188324249494	3.805727065123437																	3.805727065123437	373.754584056674
309	2015-07-25T20:09:00	24.2034	-156.7949	KM1513	145.24851660567802	0.49545418632351795	0.0244394254295682	3.861419834644992																	3.861419834644992	373.8677699207503
310	2015-07-25T20:12:00	24.2036	-156.795	KM1513	148.55272688023794	0.49573524433042	0.0244751905999845	3.954796199790687																	3.954796199790687	373.8922392257518
311	2015-07-25T20:15:00	24.2037	-156.795	KM1513	145.27349406357808	0.49629919830203795	0.0245469681998556	3.8643505085514063																	3.8643505085514063	373.90337093572106
312	2015-07-25T20:18:01	24.2037	-156.795	KM1513	142.8233339429717	0.49629919830203795	0.0245469681998556	3.807617667571512																	3.807617667571512	373.90337093572106
313	2015-07-25T20:21:01	24.2037	-156.7949	KM1513	140.95217364046547	0.497708398142961	0.0247272733662801	3.779055116714071																	3.779055116714071	373.91352409761276
314	2015-07-25T20:24:01	24.2036	-156.795	KM1513	142.03363927579628	0.497142701408786	0.0246548932532264	3.8121647168465502																	3.8121647168465502	373.9285906746661
315	2015-07-25T20:27:01	24.2036	-156.7949	KM1513	144.01375679850833	0.498836392477817	0.0248721842598007	3.872999872166975																	3.872999872166975	373.938743844523
316	2015-07-25T20:30:01	24.2035	-156.795	KM1513	143.10644115287627	0.4985543788803	0.0248359035652541	3.8588953996922006																	3.8588953996922006	373.95381042694453
317	2015-07-25T20:33:02	24.2036	-156.7949	KM1513	141.92816033233512	0.497142701408786	0.0246548932532264	3.8038269670131566																	3.8038269670131566	373.96887700936594
318	2015-07-25T20:36:02	24.2036	-156.7949	KM1513	144.42291108518896	0.499969299220723	0.0250181066869249	3.9337549765689848																	3.9337549765689848	373.96887700936594
319	2015-07-25T20:39:02	24.2036	-156.7949	KM1513	145.13546566483726	0.499969299220723	0.0250181066869249	3.928209402474192																	3.928209402474192	373.96887700936594
320	2015-07-25T20:42:02	24.2036	-156.7949	KM1513	144.29427258022687	0.4991190792923921	0.0249085515628751	3.905127017805845																	3.905127017805845	373.96887700936594
321	2015-07-25T20:45:03	24.2036	-156.7949	KM1513	141.89296741952708	0.4991190792923921	0.0249085515628751	3.855158772510898																	3.855158772510898	373.96887700936594
322	2015-07-25T20:48:03	24.2036	-156.7949	KM1513	140.72436196971205	0.4985543788803	0.0248359035652541	3.7928980296066928																	3.7928980296066928	373.96887700936594
323	2015-07-25T20:51:03	24.2035	-156.7949	KM1513	141.27146607941427	0.498836392477817	0.0248721842598007	3.8192693007596974																	3.8192693007596974	373.9800087193355
324	2015-07-25T20:54:03	24.2034	-156.7949	KM1513	142.91566972711226	0.499686479004919	0.0249815468221014	3.8802996314165767																	3.8802996314165767	373.99114042930466
325	2015-07-25T20:57:04	24.2034	-156.795	KM1513	140.23977141129714	0.49799225972723604	0.0247635930625418	3.7641781282322326																	3.7641781282322326	374.00129361509215
326	2015-07-25T21:00:04	24.2034	-156.795	KM1513	137.98243523854998	0.497708398142961	0.0247272733662801	3.7264592761775552																	3.7264592761775552	374.00129361509215
327	2015-07-25T21:03:04	24.2033	-156.7949	KM1513	136.83926930963472	0.4985543788803	0.0248359035652541	3.6767491147127096																	3.6767491147127096	374.01636020824884
328	2015-07-25T21:06:04	24.2033	-156.795	KM1513	138.31504967224427	0.497708398142961	0.0247272733662801	3.7068036362152506																	3.7068036362152506	374.0265134020015
329	2015-07-25T21:09:05	24.2033	-156.795	KM1513	137.2552183554237	0.499686479004919	0.0249815468221014	3.713834078898759																	3.713834078898759	374.0265134020015
330	2015-07-25T21:12:05	24.2033	-156.795	KM1513	138.44064690327622	0.497425212573452	0.0246910401651709	3.707094532186082																	3.707094532186082	374.0265134020015
331	2015-07-25T21:15:05	24.2033	-156.7949	KM1513	138.918077460328	0.497425212573452	0.0246910401651709	3.7268793714337503																	3.7268793714337503	374.03666659575407
332	2015-07-25T21:18:05	24.2033	-156.795	KM1513	137.22324161677497	0.4985543788803	0.0248359035652541	3.69045957829449																	3.69045957829449	374.04681978950686
333	2015-07-25T21:21:06	24.2033	-156.7949	KM1513	139.56117543254265	0.497425212573452	0.0246910401651709	3.756140236895451																	3.756140236895451	374.0569729832594
334	2015-07-25T21:24:06	24.2032	-156.7949	KM1513	139.3219256608478	0.498273036896581	0.0247997092729776	3.753537211258561																	3.753537211258561	374.0681046932287
335	2015-07-25T21:27:06	24.2033	-156.7949	KM1513	135.36272849911052	0.498836392477817	0.0248721842598007	3.6645643019124745																	3.6645643019124745	374.07923640319785
336	2015-07-25T21:30:06	24.2034	-156.7949	KM1513	143.56878878411732	0.4991190792923921	0.0249085515628751	3.8770459820570533																	3.8770459820570533	374.09036811316713
337	2015-07-25T21:33:07	24.2035	-156.7949	KM1513	139.09250543894612	0.49940244093111796	0.0249450056812274	3.771380545326961																	3.771380545326961	374.10149982313635
338	2015-07-25T21:36:07	24.2035	-156.7949	KM1513	137.50496342144626	0.49940244093111796	0.0249450056812274	3.7094176210143166																	3.7094176210143166	374.10149982313635
339	2015-07-25T21:39:07	24.2035	-156.795	KM1513	137.23864254512293	0.499969299220723	0.0250181066869249	3.75260423876917																	3.75260423876917	374.11165300095854
340	2015-07-25T21:42:07	24.2035	-156.795	KM1513	135.3956390787728	0.4991190792923921	0.0249085515628751	3.667543285775947																	3.667543285775947	374.11165300095854
341	2015-07-25T21:45:07	24.2035	-156.795	KM1513	135.17932221927987	0.498836392477817	0.0248721842598007	3.64976874111174																	3.64976874111174	374.11165300095854
342	2015-07-25T21:48:08	24.2035	-156.795	KM1513	134.73970492848412	0.5011063295864651	0.0251651841953521	3.6677376678085074																	3.6677376678085074	374.11165300095854
343	2015-07-25T21:51:08	24.2035	-156.795	KM1513	133.23593930361324	0.5005364588757151	0.0250914701004713	3.6216904480030254																	3.6216904480030254	374.11165300095854
344	2015-07-25T21:54:08	24.2035	-156.7949	KM1513	135.780521647422	0.499686479004919	0.0249815468221014	3.6852766064658233																	3.6852766064658233	374.12180617878073
345	2015-07-25T21:57:08	24.2035	-156.795	KM1513	134.39161558187126	0.4985543788803	0.0248359035652541	3.6420356577932735																	3.6420356577932735	374.13195935660286
346	2015-07-25T22:00:09	24.2035	-156.7949	KM1513	138.75174444692522	0.499686479004919	0.0249815468221014	3.772015951530901																	3.772015951530901	374.1421125344251
347	2015-07-25T22:03:09	24.2035	-156.7949	KM1513	138.60382445202185	0.502247679542593	0.0253133860635282	3.8145407697622																	3.8145407697622	374.1421125344251
348	2015-07-25T22:06:09	24.2034	-156.795	KM1513	137.25133578821578	0.5005364588757151	0.0250914701004713	3.753635567792168																	3.753635567792168	374.15717912221396
349	2015-07-25T22:09:09	24.2034	-156.795	KM1513	140.55975887206608	0.502247679542593	0.0253133860635282	3.860226317781807																	3.860226317781807	374.15717912221396
350	2015-07-25T22:12:10	24.2034	-156.795	KM1513	138.4660550200324	0.504537860271308	0.0256122105436891	3.883564409466618																	3.883564409466618	374.15717912221396
351	2015-07-25T22:15:10	24.2034	-156.795	KM1513	140.11209802584685	0.5051124330910539	0.0256874803126799	3.990648184478377																	3.990648184478377	374.15717912221396
352	2015-07-25T22:48:29	24.2038	-156.7949	KM1513	128.24608959850462	0.507128392798405	0.0259528813749664	3.6261279036841154																	3.6261279036841154	374.2028488750882
353	2015-07-25T22:51:29	24.2038	-156.7949	KM1513	130.1305880332641	0.506553432307594	0.0258769572247376	3.658391418979632																	3.658391418979632	374.2028488750882
354	2015-07-25T22:54:29	24.2039	-156.7949	KM1513	126.10401658359379	0.507128392798405	0.0259528813749664	3.544011185043592																	3.544011185043592	374.21398058505736
355	2015-07-25T22:57:30	24.2038	-156.7949	KM1513	126.83036082241868	0.506553432307594	0.0258769572247376	3.5718236675342228																	3.5718236675342228	374.2251122950266
356	2015-07-25T23:00:30	24.2038	-156.7949	KM1513	125.599998691155	0.5074160274853831	0.0259909094023725	3.546688254429472																	3.546688254429472	374.2251122950266
357	2015-07-25T23:03:30	24.2038	-156.7949	KM1513	125.53329124483606	0.507704348807969	0.0260290282095034	3.539789027685288																	3.539789027685288	374.2251122950266
358	2015-07-25T23:06:30	24.2038	-156.7949	KM1513	125.22257445467608	0.507993358405287	0.0260672380130668	3.53327532981184																	3.53327532981184	374.2251122950266
359	2015-07-25T23:09:31	24.2039	-156.7949	KM1513	123.97125933420702	0.5082830579203721	0.0261055390302873	3.5178804666012087																	3.5178804666012087	374.23624400499597
360	2015-07-25T23:12:31	24.2039	-156.7949	KM1513	123.75161254154438	0.509440809448016	0.0262593355706505	3.5194550557118696																	3.5194550557118696	374.23624400499597
361	2015-07-25T23:21:32	24.2037	-156.795	KM1513	124.65784987610633	0.5100232595774461	0.0263367621109715	3.5529952355488086																	3.5529952355488086	374.26071330008176
362	2015-07-25T23:24:32	24.2036	-156.795	KM1513	126.04631472884331	0.510314476476422	0.0263755649887255	3.6005396431114356																	3.6005396431114356	374.27184501005104
363	2015-07-25T23:36:33	24.2034	-156.7951	KM1513	123.57100197259692	0.513233374867637	0.0267666403612495	3.579559934346895																	3.579559934346895	374.2963143150538
364	2015-07-25T23:39:33	24.2034	-156.7951	KM1513	124.04097527881494	0.5111880951746349	0.0264923338043115	3.57313631417272																	3.57313631417272	374.2963143150538
365	2015-07-25T23:42:33	24.2034	-156.7951	KM1513	123.56128475610554	0.513233374867637	0.0267666403612495	3.5868271963919547																	3.5868271963919547	374.2963143150538
366	2015-07-26T00:36:04	24.2033	-156.7952	KM1513	123.75196203785951	0.517939196273772	0.0274044452678989	3.6900669112063484																	3.6900669112063484	374.3113809082123
367	2015-07-26T00:39:05	24.2033	-156.7952	KM1513	125.5233212582758	0.517054198662675	0.0272837201200335	3.713520332629233																	3.713520332629233	374.3113809082123
368	2015-07-26T01:33:50	24.2096	-156.8005	KM1513	124.63360640784346	0.520016877290416	0.027688980285067995	3.736576436981348																	3.736576436981348	375.1953359628685
369	2015-07-26T01:42:51	24.2134	-156.8019	KM1513	126.55099122482044	0.524200625315871	0.0282673033033595	3.882032761781913																	3.882032761781913	375.6415822306822
370	2015-07-26T01:45:51	24.2186	-156.8029	KM1513	124.19400057318836	0.518828475920903	0.0275259305375387	3.72098470954665																	3.72098470954665	376.2292664572139
371	2015-07-26T01:51:52	24.2335	-156.8057	KM1513	124.41490369573069	0.520315267531119	0.0277299669642781	3.7612016031713713																	3.7612016031713713	377.91207000995
372	2015-07-26T01:57:52	24.2427	-156.8071	KM1513	124.32893414137935	0.520016877290416	0.027688980285067995	3.7290698036473935																	3.7290698036473935	378.94599958221914
373	2015-07-26T02:00:52	24.247	-156.8132	KM1513	127.55010790799984	0.5221037266490379	0.0279765487661927	3.884826054594797																	3.884826054594797	379.7285956135711
374	2015-07-26T02:03:53	24.2514	-156.8197	KM1513	126.74287459625755	0.5221037266490379	0.0279765487661927	3.8673951899756456																	3.8673951899756456	380.5502582642695
375	2015-07-26T02:12:53	24.2479	-156.8254	KM1513	126.7509051821657	0.521507305109543	0.0278941761836526	3.8498264210293214																	3.8498264210293214	381.24774150082675
376	2015-07-26T02:15:53	24.2451	-156.8192	KM1513	124.57335518056585	0.5218051603623239	0.0279353133739953	3.797927303685362																	3.797927303685362	381.94998669166296
377	2015-07-26T02:18:54	24.2421	-156.8133	KM1513	129.43660208443688	0.523000940178208	0.0281007066491562	3.955854338737608																	3.955854338737608	382.63565677903466
378	2015-07-26T02:21:54	24.2401	-156.809	KM1513	127.41335449228556	0.5245022367605491	0.0283091964907681	3.929486482066432																	3.929486482066432	383.12561736080164
379	2015-07-26T02:24:54	24.2389	-156.8066	KM1513	124.8323996477747	0.5248021729426761	0.0283510760782018	3.844632356573688																	3.844632356573688	383.40344522196364
380	2015-07-26T02:30:55	24.2388	-156.8063	KM1513	128.85419297689342	0.531160405914011	0.0292458322125266	4.082830031580433																	4.082830031580433	383.4358671785814
381	2015-07-26T02:33:55	24.2388	-156.8063	KM1513	128.3967041726282	0.530249500759246	0.0291165436287628	4.0564082264752255																	4.0564082264752255	383.4358671785814
382	2015-07-26T02:36:55	24.2388	-156.8063	KM1513	129.22633627737758	0.532991669095015	0.0295066834776772	4.117518870881023																	4.117518870881023	383.4358671785814
383	2015-07-26T02:39:55	24.2388	-156.8063	KM1513	128.0617834099428	0.5336061498804621	0.0295943761037153	4.094655740489708																	4.094655740489708	383.4358671785814
384	2015-07-26T02:42:56	24.2388	-156.8063	KM1513	129.1195790633017	0.532991669095015	0.0295066834776772	4.11272831061559																	4.11272831061559	383.4358671785814
385	2015-07-26T02:45:56	24.2389	-156.8063	KM1513	131.37760298087943	0.533298543205956	0.0295504775185794	4.196519897046216																	4.196519897046216	383.4469988885506
386	2015-07-26T02:48:56	24.2389	-156.8063	KM1513	137.53547246168142	0.533912359225985	0.0296382960027708	4.4176866440946																	4.4176866440946	383.4469988885506
387	2015-07-26T02:58:21	24.239	-156.8063	KM1513	135.99703444578682	0.5351438047495211	0.0298149983902031	4.359926814019078																	4.359926814019078	383.45813059852
388	2015-07-26T03:01:21	24.239	-156.8063	KM1513	134.17130736510435	0.532685525803045	0.0294629937320373	4.24976100445377																	4.24976100445377	383.45813059852
389	2015-07-26T03:04:22	24.239	-156.8063	KM1513	132.6805567911493	0.53146549178046	0.0292891343273441	4.198768554406682																	4.198768554406682	383.45813059852
390	2015-07-26T03:07:22	24.2391	-156.8063	KM1513	133.04543892957017	0.5317713059416129	0.0293325398120794	4.202068875657659																	4.202068875657659	383.46926230848914
391	2015-07-26T03:10:22	24.2391	-156.8062	KM1513	134.44290727965236	0.530249500759246	0.0291165436287628	4.2296571427039735																	4.2296571427039735	383.47941264871776
392	2015-07-26T03:13:22	24.2392	-156.8062	KM1513	133.89101426854128	0.532075424718394	0.0293759261336212	4.234368922841912																	4.234368922841912	383.490544358687
393	2015-07-26T03:16:23	24.2392	-156.8062	KM1513	134.9799340880225	0.532380111589603	0.029419408033281	4.286808159662002																	4.286808159662002	383.490544358687
394	2015-07-26T03:19:23	24.2392	-156.8062	KM1513	138.31243774608328	0.532075424718394	0.0293759261336212	4.387885535009448																	4.387885535009448	383.490544358687
395	2015-07-26T03:22:23	24.2393	-156.8062	KM1513	135.5946069604769	0.5345266139014211	0.029726436538073997	4.334772046680877																	4.334772046680877	383.50167606865614
396	2015-07-26T03:25:23	24.2393	-156.8062	KM1513	134.386398640122	0.533298543205956	0.0295504775185794	4.273873232906009																	4.273873232906009	383.50167606865614
397	2015-07-26T03:28:24	24.2393	-156.8062	KM1513	133.92106262496358	0.5336061498804621	0.0295943761037153	4.273636953398075																	4.273636953398075	383.50167606865614
398	2015-07-26T03:31:24	24.2393	-156.8062	KM1513	137.5866844865119	0.5363739231097729	0.0299922124405594	4.412178899000772																	4.412178899000772	383.50167606865614
399	2015-07-26T03:34:24	24.2393	-156.8062	KM1513	134.66082532634806	0.532991669095015	0.0295066834776772	4.3090399962848736																	4.3090399962848736	383.50167606865614
400	2015-07-26T03:49:25	24.2392	-156.8062	KM1513	134.05602325064828	0.537917539011329	0.0302153847457893	4.348183668425203																	4.348183668425203	383.5128077786254
401	2015-07-26T03:52:25	24.2392	-156.8062	KM1513	134.83290319012795	0.539469946060035	0.0304408093538762	4.408973641679878																	4.408973641679878	383.5128077786254
402	2015-07-26T03:55:26	24.2392	-156.8062	KM1513	137.25468657189052	0.539469946060035	0.0304408093538762	4.490020111537514																	4.490020111537514	383.5128077786254
403	2015-07-26T03:58:26	24.2393	-156.8062	KM1513	136.41139393323851	0.5404037370570071	0.0305770133566999	4.474177995052562																	4.474177995052562	383.5239394885946
404	2015-07-26T04:01:26	24.2392	-156.8062	KM1513	136.33024643931128	0.542274830204821	0.0308509037805184	4.4943508979078																	4.4943508979078	383.5350711985639
405	2015-07-26T04:04:26	24.2392	-156.8062	KM1513	137.42526302139004	0.540091730940386	0.0305315037275355	4.506907545154765																	4.506907545154765	383.5350711985639
406	2015-07-26T04:07:27	24.2392	-156.8062	KM1513	136.52821501634307	0.5404037370570071	0.0305770133566999	4.467312042109522																	4.467312042109522	383.5350711985639
407	2015-07-26T04:10:27	24.2392	-156.8062	KM1513	135.8687862437752	0.5376087939833689	0.0301705962241069	4.417835148840436																	4.417835148840436	383.5350711985639
408	2015-07-26T04:13:27	24.2396	-156.8065	KM1513	137.26000671949504	0.54196260689779	0.0308051131010508	4.515236809869212																	4.515236809869212	383.5890146852723
409	2015-07-26T04:16:27	24.2401	-156.8067	KM1513	136.93436016981042	0.5397804678645779	0.0304861024792971	4.501771122843083																	4.501771122843083	383.64825982802887
410	2015-07-26T04:19:27	24.2407	-156.80700000000004	KM1513	137.73126698543288	0.54196260689779	0.0308051131010508	4.5335116250754846																	4.5335116250754846	383.72166408214065
411	2015-07-26T04:22:28	24.2414	-156.8073	KM1513	139.39926308663962	0.5429015145972991	0.0309428133321022	4.608773850953319																	4.608773850953319	383.8053245245076
412	2015-07-26T04:25:28	24.2419	-156.8075	KM1513	142.13676006942254	0.544469047670349	0.0311739427659116	4.746742844384242																	4.746742844384242	383.8645695688669
413	2015-07-26T04:28:28	24.2426	-156.8078	KM1513	140.88054466584168	0.544784757494778	0.0312204981149663	4.700421502364517																	4.700421502364517	383.94822990671
414	2015-07-26T04:31:28	24.2433	-156.8082	KM1513	138.9561397608582	0.5435264222061429	0.0310349408910314	4.618946817743474																	4.618946817743474	384.0360945988919
415	2015-07-26T04:34:29	24.2437	-156.8083	KM1513	139.006493091486	0.544784757494778	0.0312204981149663	4.6463279241169815																	4.6463279241169815	384.0817636447658
416	2015-07-26T04:37:29	24.2442	-156.8086	KM1513	140.2029927969369	0.542274830204821	0.0308509037805184	4.648595210295457																	4.648595210295457	384.1452070695369
417	2015-07-26T04:40:29	24.2447	-156.8088	KM1513	140.5565082523652	0.545098817177426	0.0312670435908974	4.697749723778613																	4.697749723778613	384.20445196082153
418	2015-07-26T04:43:29	24.2453	-156.8091	KM1513	141.26360656012082	0.5454134177226779	0.0313136896653439	4.733345989420089																	4.733345989420089	384.2778557582543
419	2015-07-26T04:46:30	24.2458	-156.8094	KM1513	142.3725230236449	0.546044873629825	0.0314073161377041	4.786303543922342																	4.786303543922342	384.3412989992305
420	2015-07-26T04:49:30	24.2464	-156.8097	KM1513	143.08700379399897	0.544784757494778	0.0312204981149663	4.811257099694231																	4.811257099694231	384.41470268744683
421	2015-07-26T04:52:30	24.2469	-156.8099	KM1513	143.43825612348482	0.547940099139907	0.0316893298307192	4.845088639640083																	4.845088639640083	384.4739474584503
422	2015-07-26T04:55:30	24.2474	-156.8101	KM1513	142.05104590328267	0.544469047670349	0.0311739427659116	4.746144970536262																	4.746144970536262	384.5331922021158
423	2015-07-26T04:58:31	24.2479	-156.8103	KM1513	143.1322675067677	0.544154089707091	0.0311274982881591	4.7775748542384315																	4.7775748542384315	384.59243691844335
424	2015-07-26T05:01:31	24.2482	-156.8105	KM1513	144.3469201307883	0.5438398818144521	0.0310811644176692	4.80763102412136																	4.80763102412136	384.6315175319451
425	2015-07-26T05:04:31	24.2486	-156.8107	KM1513	140.62066096410499	0.5432137091001289	0.0309888274454624	4.656651118064112																	4.656651118064112	384.68045317184163
426	2015-07-26T05:07:31	24.249000000000002	-156.8109	KM1513	138.85526781278008	0.538227021069069	0.0302602801857094	4.523528112488296																	4.523528112488296	384.7293887852591
427	2015-07-26T05:10:32	24.2494	-156.8114	KM1513	138.8275581184734	0.5376087939833689	0.0301705962241069	4.499621584788332																	4.499621584788332	384.79690149307305
428	2015-07-26T05:13:32	24.2536	-156.8126	KM1513	138.4428157932507	0.5363739231097729	0.0299922124405594	4.448797635856009																	4.448797635856009	385.2800364061234
429	2015-07-26T05:16:32	24.2602	-156.8142	KM1513	137.58056073479304	0.536066513588243	0.0299478602379863	4.41853692439534																	4.41853692439534	386.0324603179576
430	2015-07-26T05:19:32	24.2664	-156.8154	KM1513	139.54713375383378	0.53575983616076	0.0299036136599342	4.4861031968746365																	4.4861031968746365	386.73328820143996
431	2015-07-26T05:22:33	24.269000000000002	-156.8161	KM1513	139.25712385324238	0.5354535056216629	0.0298594379390516	4.455903229066221																	4.455903229066221	387.0313027787832
432	2015-07-26T05:25:33	24.2703	-156.8164	KM1513	138.88852016061904	0.5345266139014211	0.029726436538073997	4.4264174188653875																	4.4264174188653875	387.17918262405124
433	2015-07-26T05:28:33	24.2708	-156.8166	KM1513	139.22334521776475	0.5345266139014211	0.029726436538073997	4.439500473089431																	4.439500473089431	387.2384260878154
434	2015-07-26T05:31:33	24.2712	-156.8166	KM1513	139.39090054416428	0.5345266139014211	0.029726436538073997	4.46441797201651																	4.46441797201651	387.2829529276921
435	2015-07-26T05:34:33	24.2715	-156.8167	KM1513	139.32723469435734	0.5354535056216629	0.0298594379390516	4.4574615137084885																	4.4574615137084885	387.3178558195754
436	2015-07-26T05:37:34	24.2719	-156.8167	KM1513	139.54352402708045	0.5369909454297059	0.0300812347284496	4.47297493231177																	4.47297493231177	387.36238265945224
437	2015-07-26T05:40:34	24.2722	-156.8168	KM1513	141.81076126445387	0.5376087939833689	0.0301705962241069	4.5700580926661525																	4.5700580926661525	387.3972855350822
438	2015-07-26T05:43:34	24.2725	-156.8168	KM1513	142.65708312041468	0.5376087939833689	0.0301705962241069	4.591021262440525																	4.591021262440525	387.4306806649898
439	2015-07-26T05:46:34	24.2727	-156.8169	KM1513	141.67811484589174	0.5363739231097729	0.0299922124405594	4.5621671864432765																	4.5621671864432765	387.45514768363785
440	2015-07-26T05:49:35	24.273000000000003	-156.817	KM1513	142.38228321437592	0.538848203315782	0.0303503928418045	4.612835279213278																	4.612835279213278	387.4900505406916
441	2015-07-26T05:52:35	24.2732	-156.817	KM1513	141.73929789440183	0.538227021069069	0.0302602801857094	4.586407221067661																	4.586407221067661	387.5123139606296
442	2015-07-26T05:55:35	24.2734	-156.817	KM1513	143.93518065281782	0.538848203315782	0.0303503928418045	4.665801776385918																	4.665801776385918	387.534577380568
443	2015-07-26T05:58:35	24.2737	-156.8171	KM1513	143.1764359123794	0.5397804678645779	0.0304861024792971	4.662378480038433																	4.662378480038433	387.5694802213672
444	2015-07-26T06:01:36	24.274	-156.8171	KM1513	142.9639661038513	0.541029985512009	0.0306683587933233	4.670479127168062																	4.670479127168062	387.6028753512748
445	2015-07-26T06:04:36	24.2742	-156.8172	KM1513	143.09723299247	0.5407164879882129	0.0306226316255151	4.6820961107419015																	4.6820961107419015	387.6273423202349
446	2015-07-26T06:07:36	24.2743	-156.8172	KM1513	143.62825413370388	0.540091730940386	0.0305315037275355	4.681752500311752																	4.681752500311752	387.6384740302042
447	2015-07-26T06:10:36	24.2745	-156.8172	KM1513	145.26778498307954	0.5407164879882129	0.0306226316255151	4.741528874843843																	4.741528874843843	387.6607374501425
448	2015-07-26T06:13:37	24.2746	-156.8172	KM1513	144.8074773109451	0.5407164879882129	0.0306226316255151	4.724226918156633																	4.724226918156633	387.67186916011167
449	2015-07-26T06:16:37	24.2746	-156.8173	KM1513	144.80507677725254	0.5413403891870989	0.0307138586331502	4.753391897233794																	4.753391897233794	387.6820166668097
450	2015-07-26T06:19:37	24.2747	-156.8173	KM1513	146.38322012937064	0.5404037370570071	0.0305770133566999	4.785705021053869																	4.785705021053869	387.6931483767789
451	2015-07-26T06:22:37	24.2748	-156.8173	KM1513	144.0601203050996	0.5407164879882129	0.0306226316255151	4.709097605759745																	4.709097605759745	387.7042800867482
452	2015-07-26T06:25:37	24.275	-156.8173	KM1513	145.42879792505312	0.54196260689779	0.0308051131010508	4.7510396847635965																	4.7510396847635965	387.72654350668654
453	2015-07-26T06:28:38	24.2751	-156.8174	KM1513	145.98743608074483	0.54196260689779	0.0308051131010508	4.771467812052586																	4.771467812052586	387.74160624646464
454	2015-07-26T06:31:38	24.2751	-156.8172	KM1513	146.75221013776638	0.5418068670232995	0.03078227228643985	4.815821710119906																	4.815821710119906	387.7619011799901
455	2015-07-26T06:34:38	24.2752	-156.8171	KM1513	146.56518104433587	0.5407164879882129	0.0306226316255151	4.7649827709282375																	4.7649827709282375	387.77696391438735
456	2015-07-26T06:37:38	24.2753	-156.8171	KM1513	146.78812251632328	0.541029985512009	0.0306683587933233	4.7710620918324675																	4.7710620918324675	387.78809562435663
457	2015-07-26T06:40:39	24.2754	-156.8171	KM1513	145.66583588391907	0.539469946060035	0.0304408093538762	4.723087191432887																	4.723087191432887	387.7992273343258
458	2015-07-26T06:43:39	24.2754	-156.8171	KM1513	144.937164588237	0.539159907036209	0.0303956105702747	4.684908394224083																	4.684908394224083	387.7992273343258
459	2015-07-26T06:46:39	24.2754	-156.8171	KM1513	146.7343656807551	0.5404037370570071	0.0305770133566999	4.755494069081952																	4.755494069081952	387.7992273343258
460	2015-07-26T06:49:39	24.2755	-156.8171	KM1513	146.9508246062801	0.540091730940386	0.0305315037275355	4.7620292881856585																	4.7620292881856585	387.8103590442951
461	2015-07-26T06:52:39	24.2756	-156.8171	KM1513	148.7245676847316	0.539159907036209	0.0303956105702747	4.810828710023388																	4.810828710023388	387.8214907542643
462	2015-07-26T06:55:40	24.2757	-156.8171	KM1513	146.20266097755805	0.539159907036209	0.0303956105702747	4.712701686883119																	4.712701686883119	387.83262246423345
463	2015-07-26T06:58:40	24.2758	-156.8172	KM1513	148.73401332905266	0.5385372419160129	0.0303052827991004	4.796529295012036																	4.796529295012036	387.8476851663444
464	2015-07-26T07:01:40	24.2759	-156.8172	KM1513	144.75634629079659	0.538848203315782	0.0303503928418045	4.662697087381378																	4.662697087381378	387.8588168763137
465	2015-07-26T07:04:40	24.276	-156.8172	KM1513	145.24989855522205	0.537917539011329	0.0302153847457893	4.656043806219248																	4.656043806219248	387.8699485862829
466	2015-07-26T07:07:41	24.2761	-156.8172	KM1513	145.31427824057698	0.537300561735914	0.0301259053198633	4.6527792036023605																	4.6527792036023605	387.88108029625215
467	2015-07-26T07:10:41	24.2762	-156.8172	KM1513	147.3808824412898	0.537917539011329	0.0302153847457893	4.715661892314948																	4.715661892314948	387.8922120062213
468	2015-07-26T07:13:41	24.2763	-156.8172	KM1513	144.81924796246497	0.5376087939833689	0.0301705962241069	4.620307604515066																	4.620307604515066	387.9033437161905
469	2015-07-26T07:16:41	24.2763	-156.8172	KM1513	145.95679489098768	0.533298543205956	0.0295504775185794	4.5724649812538285																	4.5724649812538285	387.9033437161905
470	2015-07-26T07:19:42	24.2764	-156.8172	KM1513	146.74498538141398	0.5317713059416129	0.0293325398120794	4.576001844541207																	4.576001844541207	387.91447542615975
471	2015-07-26T07:22:42	24.2765	-156.8173	KM1513	143.04059146988638	0.531160405914011	0.0292458322125266	4.4275268290203735																	4.4275268290203735	387.92953809060066
472	2015-07-26T07:25:42	24.2765	-156.8173	KM1513	143.1984675250448	0.5281244681924129	0.0288163506307648	4.377850191610244																	4.377850191610244	387.92953809060066
473	2015-07-26T07:28:42	24.2765	-156.8173	KM1513	141.55104506152603	0.5281244681924129	0.0288163506307648	4.34380717752514																	4.34380717752514	387.92953809060066
474	2015-07-26T07:31:43	24.2766	-156.8173	KM1513	141.45670710322153	0.5284264771074061	0.0288589785372824	4.321314472250855																	4.321314472250855	387.94066980056994
475	2015-07-26T07:34:43	24.2767	-156.8173	KM1513	143.685962344252	0.526009094798689	0.028519596558244997	4.3701695627951604																	4.3701695627951604	387.9518015105395
476	2015-07-26T07:37:43	24.2768	-156.8174	KM1513	141.36413465342707	0.5263125929146529	0.0285619754760587	4.291065093746145																	4.291065093746145	387.96686415883863
477	2015-07-26T07:40:43	24.2769	-156.8174	KM1513	141.06759557924983	0.526612774944392	0.0286041190226881	4.268582631538096																	4.268582631538096	387.9779958688079
478	2015-07-26T07:43:44	24.2769	-156.8175	KM1513	144.54285145790175	0.525102825126289	0.0283930556397252	4.360865065324054																	4.360865065324054	387.98814319179365
479	2015-07-26T07:46:44	24.2769	-156.8178	KM1513	140.3537728902283	0.525102825126289	0.0283930556397252	4.2111751786486815																	4.2111751786486815	388.0185851607511
480	2015-07-26T07:49:44	24.2789	-156.8181	KM1513	143.50246324239123	0.524200625315871	0.0282673033033595	4.3132538024565115																	4.3132538024565115	388.24329093641984
481	2015-07-26T07:52:44	24.2824	-156.8203	KM1513	141.80249603882186	0.5245022367605491	0.0283091964907681	4.2574506616341585																	4.2574506616341585	388.6923226536997
482	2015-07-26T07:55:44	24.2883	-156.8245	KM1513	140.56039830981967	0.523000940178208	0.0281007066491562	4.199163050849506																	4.199163050849506	389.4752400651031
483	2015-07-26T07:58:45	24.2943	-156.8288	KM1513	141.04068093715347	0.523299789647616	0.0281422069729918	4.2221510946394245																	4.2221510946394245	390.2730112367482
484	2015-07-26T08:01:45	24.3006	-156.8329	KM1513	141.3748568380669	0.51912596349112	0.0275666049754413	4.162950020252047																	4.162950020252047	391.0883957888212
485	2015-07-26T08:04:45	24.3049	-156.8358	KM1513	143.47829413222703	0.521210159197373	0.0278531369612974	4.251299998099041																	4.251299998099041	391.6502496330438
486	2015-07-26T08:07:45	24.3079	-156.8373	KM1513	142.84283241697932	0.5216562327359335	0.027914744778823948	4.246590511308352																	4.246590511308352	392.01723810951887
487	2015-07-26T08:10:46	24.3103	-156.839	KM1513	144.99770012471154	0.518828475920903	0.0275259305375387	4.2510803538146975																	4.2510803538146975	392.33522824590403
488	2015-07-26T08:13:46	24.3105	-156.8416	KM1513	143.8090024631419	0.518828475920903	0.0275259305375387	4.229453189008258																	4.229453189008258	392.59992695676317
489	2015-07-26T08:16:46	24.3076	-156.8398	KM1513	144.8275424996554	0.519422226960726	0.0276072995228293	4.245741826421807																	4.245741826421807	392.970814105572
490	2015-07-26T08:19:46	24.3039	-156.836	KM1513	145.14916940499236	0.518234916324261	0.0274448438423939	4.250609301692398																	4.250609301692398	393.5349577510958
491	2015-07-26T08:22:47	24.2982	-156.8317	KM1513	142.45001675464198	0.520315267531119	0.0277299669642781	4.191439988010452																	4.191439988010452	394.3049677810771
492	2015-07-26T08:25:47	24.2924	-156.8275	KM1513	143.79539750653103	0.51912596349112	0.0275666049754413	4.200689001795881																	4.200689001795881	395.0785523960016
493	2015-07-26T08:28:47	24.2896	-156.8235	KM1513	143.05043374913382	0.517644180478921	0.0273641429023819	4.1669436344966115																	4.1669436344966115	395.5902767509095
494	2015-07-26T08:31:47	24.2889	-156.821	KM1513	142.40649792155304	0.517054198662675	0.0272837201200335	4.141647002964174																	4.141647002964174	395.8556339069405
495	2015-07-26T08:34:47	24.2872	-156.8186	KM1513	144.07203700179002	0.518234916324261	0.0274448438423939	4.217146335489721																	4.217146335489721	396.1640340924416
496	2015-07-26T08:37:48	24.2873	-156.8185	KM1513	144.324139139482	0.518828475920903	0.0275259305375387	4.217987403597359																	4.217987403597359	396.1790961756059
497	2015-07-26T08:40:48	24.2873	-156.8185	KM1513	143.54175317052847	0.517644180478921	0.0273641429023819	4.170060788070629																	4.170060788070629	396.1790961756059
498	2015-07-26T08:43:48	24.2873	-156.8185	KM1513	147.53277474626418	0.5173498672625271	0.0273239365167218	4.28803591238074																	4.28803591238074	396.1790961756059
499	2015-07-26T08:46:48	24.2873	-156.8185	KM1513	143.71580759865284	0.516758708789273	0.0272435724749176	4.1631508427323345																	4.1631508427323345	396.1790961756059
500	2015-07-26T08:49:49	24.2871	-156.8185	KM1513	145.4008573941705	0.516758708789273	0.0272435724749176	4.209588593644239																	4.209588593644239	396.20135959554426
501	2015-07-26T08:52:49	24.2869	-156.8185	KM1513	145.25689179243057	0.5152888998400921	0.0270440357799177	4.194720750785002																	4.194720750785002	396.2236230154826
502	2015-07-26T08:55:49	24.2869	-156.8185	KM1513	142.8239712329736	0.514993760416519	0.0270041539226248	4.107149016928736																	4.107149016928736	396.2236230154826
503	2015-07-26T08:58:49	24.2868	-156.8184	KM1513	142.4004382126702	0.5138202147320511	0.0268455740184292	4.081270520802738																	4.081270520802738	396.2386851201797
504	2015-07-26T09:01:49	24.2867	-156.8185	KM1513	146.1980533009725	0.5129406146439329	0.0267272953770743	4.1675357637943415																	4.1675357637943415	396.25374723025976
505	2015-07-26T09:04:50	24.2867	-156.8184	KM1513	143.74952850592518	0.512066510576159	0.026609821731649	4.080671172684912																	4.080671172684912	396.2638937702764
506	2015-07-26T09:07:50	24.2867	-156.8184	KM1513	145.7306724453809	0.512066510576159	0.026609821731649	4.130583227154047																	4.130583227154047	396.2638937702764
507	2015-07-26T09:10:50	24.2867	-156.8184	KM1513	144.3808285069771	0.509150624296168	0.0262207605386868	4.056413457970516																	4.056413457970516	396.2638937702764
508	2015-07-26T09:13:50	24.2867	-156.8184	KM1513	143.6485646628332	0.510604988652627	0.026414395158911	4.0476975759582965																	4.0476975759582965	396.2638937702764
509	2015-07-26T09:16:51	24.2866	-156.8184	KM1513	143.12251477516918	0.509150624296168	0.0262207605386868	3.9971452519111																	3.9971452519111	396.2750254802456
510	2015-07-26T09:19:51	24.2866	-156.8184	KM1513	143.6253142880344	0.508861130218628	0.0261822773729448	4.014167421948168																	4.014167421948168	396.2750254802456
511	2015-07-26T09:22:51	24.2867	-156.8184	KM1513	143.48624597848354	0.507704348807969	0.0260290282095034	4.0002717821125575																	4.0002717821125575	396.28615719021485
512	2015-07-26T09:25:51	24.2869	-156.8185	KM1513	148.80583362458958	0.5074160274853831	0.0259909094023725	4.141573356759023																	4.141573356759023	396.31062373838785
513	2015-07-26T09:28:52	24.287	-156.8185	KM1513	142.75714288936658	0.505974970313011	0.0258008952871472	3.94825376545911																	3.94825376545911	396.321755448357
514	2015-07-26T09:31:52	24.2871	-156.8185	KM1513	143.03774377602338	0.505399260245648	0.0257251952003239	3.9436326554785888																	3.9436326554785888	396.3328871583263
515	2015-07-26T09:34:52	24.2872	-156.8185	KM1513	143.4057645553405	0.5051124330910539	0.0256874803126799	3.949271026269696																	3.949271026269696	396.34401886829545
516	2015-07-26T09:37:52	24.2872	-156.8186	KM1513	144.97173267576696	0.504250906978878	0.0255746845354458	3.961762543383704																	3.961762543383704	396.3541653683567
517	2015-07-26T09:40:52	24.2872	-156.8186	KM1513	143.2474673008939	0.503394140861543	0.0254626418677714	3.9105607969169984																	3.9105607969169984	396.3541653683567
518	2015-07-26T09:43:53	24.2872	-156.8186	KM1513	143.318424446265	0.503108738694255	0.0254253766082571	3.9047883816796007																	3.9047883816796007	396.3541653683567
519	2015-07-26T09:46:53	24.2872	-156.8186	KM1513	143.30493874353158	0.502534015181359	0.0253506272729142	3.8927385711845615																	3.8927385711845615	396.3541653683567
520	2015-07-26T09:49:53	24.2873	-156.8186	KM1513	142.89108557571788	0.50382184298181	0.0255185741526215	3.9046311035535486																	3.9046311035535486	396.3652970783259
521	2015-07-26T09:52:53	24.2873	-156.8186	KM1513	142.91084342442483	0.502821034354673	0.0253879573837492	3.882544134709823																	3.882544134709823	396.3652970783259
522	2015-07-26T09:55:54	24.2874	-156.8186	KM1513	142.43121361268967	0.5011063295864651	0.0251651841953521	3.846096605812605																	3.846096605812605	396.3764287882954
523	2015-07-26T09:58:54	24.2875	-156.8186	KM1513	144.1558377313181	0.5011063295864651	0.0251651841953521	3.881303068735508																	3.881303068735508	396.3875604982647
524	2015-07-26T10:01:54	24.2875	-156.8186	KM1513	144.7284733770287	0.499969299220723	0.0250181066869249	3.8904123338832273																	3.8904123338832273	396.3875604982647
525	2015-07-26T10:04:54	24.2875	-156.8186	KM1513	145.66030462844626	0.49940244093111796	0.0249450056812274	3.9022931320425807																	3.9022931320425807	396.3875604982647
526	2015-07-26T10:07:55	24.2876	-156.8186	KM1513	143.96900334212415	0.499686479004919	0.0249815468221014	3.8598906796434616																	3.8598906796434616	396.39869220823385
527	2015-07-26T10:10:55	24.2877	-156.8186	KM1513	143.95406447577588	0.499969299220723	0.0250181066869249	3.8600895030500855																	3.8600895030500855	396.40982391820313
528	2015-07-26T10:13:55	24.2878	-156.8186	KM1513	145.10326810317062	0.49799225972723604	0.0247635930625418	3.850499388828031																	3.850499388828031	396.42095562817235
529	2015-07-26T10:16:55	24.2878	-156.8186	KM1513	146.03787101011315	0.4985543788803	0.0248359035652541	3.891033927743612																	3.891033927743612	396.42095562817235
530	2015-07-26T10:19:56	24.2878	-156.8186	KM1513	144.9724975740451	0.49686086304286897	0.0246188324249494	3.838090416806348																	3.838090416806348	396.42095562817235
531	2015-07-26T10:22:56	24.2876	-156.8186	KM1513	144.3925447831716	0.49686086304286897	0.0246188324249494	3.820389139077784																	3.820389139077784	396.44321904811073
532	2015-07-26T10:25:56	24.2876	-156.8186	KM1513	144.46594641759268	0.49545418632351795	0.0244394254295682	3.799328763925743																	3.799328763925743	396.44321904811073
533	2015-07-26T10:28:56	24.2875	-156.8186	KM1513	143.93230018494526	0.49545418632351795	0.0244394254295682	3.7733868879308745																	3.7733868879308745	396.45435075808
534	2015-07-26T10:31:56	24.2874	-156.8186	KM1513	146.0353059988617	0.494894076729881	0.0243681504095498	3.829567794864349																	3.829567794864349	396.4654824680492
535	2015-07-26T10:34:57	24.2874	-156.8186	KM1513	145.0597095980885	0.49433348864915705	0.024296978468042997	3.786042562458924																	3.786042562458924	396.4654824680492
536	2015-07-26T10:37:57	24.2874	-156.8186	KM1513	147.40584018092062	0.49377122342068397	0.0242258189426052	3.8471928679667093																	3.8471928679667093	396.4654824680492
537	2015-07-26T10:40:57	24.2874	-156.8186	KM1513	145.96759598239038	0.493211633066276	0.0241549979456046	3.7847015358038014																	3.7847015358038014	396.4654824680492
538	2015-07-26T10:43:57	24.2874	-156.8186	KM1513	144.48916242177714	0.492094459207964	0.0240141380528336	3.7539562069739048																	3.7539562069739048	396.4654824680492
539	2015-07-26T10:46:58	24.2874	-156.8187	KM1513	145.440856175744	0.49265309213802	0.0240844525002781	3.7578698140743545																	3.7578698140743545	396.47562895212815
540	2015-07-26T10:49:58	24.2875	-156.8187	KM1513	147.6853544055949	0.49293283698784596	0.0241197138916913	3.8259911223589014																	3.8259911223589014	396.4867606620973
541	2015-07-26T10:52:58	24.2875	-156.8187	KM1513	145.79969530282884	0.491261488848465	0.0239092930868199	3.766249676965672																	3.766249676965672	396.4867606620973
542	2015-07-26T10:55:58	24.2875	-156.8187	KM1513	144.3541925606645	0.491261488848465	0.0239092930868199	3.7166819822120063																	3.7166819822120063	396.4867606620973
543	2015-07-26T15:49:03	24.3151	-156.7999	KM1513	145.36378491716044	0.4709236930863521	0.0214384430690172	3.3661198717905716																	3.3661198717905716	400.1030093699317
544	2015-07-26T15:58:47	24.3153	-156.7997	KM1513	149.52915320799696	0.475177683250928	0.0219417100855957	3.53515741985088																	3.53515741985088	400.13313052560164
545	2015-07-26T16:01:48	24.3154	-156.7996	KM1513	145.39543126374878	0.472512070606739	0.0216255078691309	3.408089151663428																	3.408089151663428	400.14819109535387
546	2015-07-26T16:04:48	24.3154	-156.7995	KM1513	142.55219734020662	0.470396135281818	0.0213765890915132	3.3057770663986155																	3.3057770663986155	400.158335340682
547	2015-07-26T16:07:48	24.315	-156.7983	KM1513	142.7930478308679	0.47145201161461	0.0215005412668239	3.3191121928133374																	3.3191121928133374	400.28795443234424
548	2015-07-26T16:10:48	24.3146	-156.7971	KM1513	143.60579507141418	0.470396135281818	0.0213765890915132	3.320029929234484																	3.320029929234484	400.41757388462935
549	2015-07-26T16:13:48	24.3143	-156.796	KM1513	142.2605823985888	0.4709236930863521	0.0214384430690172	3.3033004539444306																	3.3033004539444306	400.53405140423837
550	2015-07-26T16:16:49	24.3153	-156.79399999999995	KM1513	142.64892767028724	0.47118841689532004	0.0214694808441842	3.2938164259232026																	3.2938164259232026	400.76546914669035
551	2015-07-26T16:19:49	24.322	-156.7945	KM1513	142.1835541618633	0.4709236930863521	0.0214384430690172	3.2875801084763654																	3.2875801084763654	401.51301633389124
552	2015-07-26T16:22:49	24.3294	-156.7956	KM1513	142.61427832209102	0.47145201161461	0.0215005412668239	3.3066096824270605																	3.3066096824270605	402.3442851992923
553	2015-07-26T16:25:49	24.3369	-156.7967	KM1513	142.55767725857294	0.47145201161461	0.0215005412668239	3.3150351310720185																	3.3150351310720185	403.1865854978277
554	2015-07-26T16:28:50	24.3436	-156.7983	KM1513	144.2705990927895	0.4733099006314149	0.021719864696706004	3.3825704485010792																	3.3825704485010792	403.9498599043074
555	2015-07-26T16:31:50	24.3473	-156.7997	KM1513	142.5505121698825	0.47118841689532004	0.0214694808441842	3.3212956497868924																	3.3212956497868924	404.3855198009446
556	2015-07-26T16:34:50	24.3491	-156.7991	KM1513	141.87967376740747	0.47065959971564597	0.0214074792101372	3.2916344388588064																	3.2916344388588064	404.59492643280646
557	2015-07-26T16:40:51	24.3489	-156.7982	KM1513	142.93957826175492	0.4709236930863521	0.0214384430690172	3.3255922974940484																	3.3255922974940484	404.6888764358062
558	2015-07-26T16:43:51	24.3489	-156.7981	KM1513	142.61242591952924	0.470396135281818	0.0213765890915132	3.313701265858552																	3.313701265858552	404.6990179994455
559	2015-07-26T16:46:51	24.3489	-156.798	KM1513	146.16711897911497	0.47065959971564597	0.0214074792101372	3.3961499314669497																	3.3961499314669497	404.70915956308477
560	2015-07-26T16:49:51	24.349	-156.798	KM1513	145.2878064728549	0.471716079291531	0.0215316712705396	3.3834240261525657																	3.3834240261525657	404.72029127305404
561	2015-07-26T16:52:52	24.349	-156.7978	KM1513	145.62779020944632	0.4709236930863521	0.0214384430690172	3.3838295854212093																	3.3838295854212093	404.7405743843122
562	2015-07-26T16:55:52	24.349	-156.7977	KM1513	144.70804818037863	0.471716079291531	0.0215316712705396	3.3800444445748226																	3.3800444445748226	404.75071593994136
563	2015-07-26T16:58:52	24.3491	-156.7977	KM1513	143.34075329965958	0.472512070606739	0.0216255078691309	3.3554853018670934																	3.3554853018670934	404.7618476499105
564	2015-07-26T17:01:52	24.3491	-156.7976	KM1513	147.08998092096448	0.472778668834683	0.0216569361905494	3.442221448850247																	3.442221448850247	404.77198919752936
565	2015-07-26T17:04:52	24.3492	-156.7975	KM1513	144.56368197932576	0.4733099006314149	0.021719864696706004	3.415940582603638																	3.415940582603638	404.7870479449424
566	2015-07-26T17:07:53	24.3493	-156.7974	KM1513	143.42068725979118	0.4733099006314149	0.021719864696706004	3.382491044217593																	3.382491044217593	404.80210668696265
567	2015-07-26T17:10:53	24.3492	-156.7973	KM1513	142.2009194660499	0.472778668834683	0.0216569361905494	3.3410772362200762																	3.3410772362200762	404.81716542898283
568	2015-07-26T17:13:53	24.3493	-156.7973	KM1513	142.97909232507115	0.473843167666975	0.0217830740530943	3.3702369319773537																	3.3702369319773537	404.82829713895205
569	2015-07-26T17:16:53	24.3493	-156.7973	KM1513	139.77221078512153	0.473044219214466	0.021688372873192002	3.290821707446284																	3.290821707446284	404.82829713895205
570	2015-07-26T17:19:54	24.3493	-156.7973	KM1513	138.62856325584792	0.473843167666975	0.0217830740530943	3.2714702142805487																	3.2714702142805487	404.82829713895205
571	2015-07-26T17:22:54	24.3493	-156.7972	KM1513	140.1754292949755	0.475177683250928	0.0219417100855957	3.322446549884147																	3.322446549884147	404.8384386705503
572	2015-07-26T17:25:54	24.3493	-156.7973	KM1513	139.30305447630298	0.475177683250928	0.0219417100855957	3.3122245468952527																	3.3122245468952527	404.8485802021485
573	2015-07-26T17:28:54	24.3493	-156.7972	KM1513	139.9937856357683	0.4749112840255901	0.0219099602610162	3.3142340787359448																	3.3142340787359448	404.85872173374673
574	2015-07-26T17:31:55	24.3493	-156.7973	KM1513	139.19299129762248	0.473843167666975	0.0217830740530943	3.2881502612025155																	3.2881502612025155	404.8688632653448
575	2015-07-26T17:34:55	24.3492	-156.7974	KM1513	139.8393617845124	0.475444718419019	0.0219735357027034	3.3252543198382702																	3.3252543198382702	404.88392200736513
576	2015-07-26T17:37:55	24.3492	-156.7974	KM1513	139.9424607780828	0.474645519228509	0.0218782860484655	3.3142911333636684																	3.3142911333636684	404.88392200736513
577	2015-07-26T17:40:55	24.3491	-156.7974	KM1513	141.78082311555073	0.474645519228509	0.0218782860484655	3.3626241819825604																	3.3626241819825604	404.89505371733435
578	2015-07-26T17:43:55	24.3491	-156.7975	KM1513	141.8888880026239	0.476248522572904	0.0220694180280628	3.385447825425264																	3.385447825425264	404.90519526495314
579	2015-07-26T17:46:56	24.349	-156.7975	KM1513	141.42465964083962	0.476248522572904	0.0220694180280628	3.3749953266930213																	3.3749953266930213	404.9163269749224
580	2015-07-26T17:49:56	24.3491	-156.7971	KM1513	143.13012084862697	0.476783640391215	0.0221335432016413	3.4393374058858086																	3.4393374058858086	404.9583927814201
581	2015-07-26T17:52:56	24.3492	-156.7971	KM1513	142.4080496240795	0.47759111698843204	0.0222303061483892	3.4352494365407003																	3.4352494365407003	404.9695244913892
582	2015-07-26T17:55:56	24.3493	-156.7971	KM1513	142.53708425698682	0.47759111698843204	0.0222303061483892	3.4304804599643965																	3.4304804599643965	404.98065620135856
583	2015-07-26T17:58:57	24.3495	-156.7971	KM1513	140.17685076277985	0.478664768061613	0.0223595524548311	3.3863642561950886																	3.3863642561950886	405.00291962129694
584	2015-07-26T18:01:57	24.3497	-156.797	KM1513	139.1851289297178	0.47759111698843204	0.0222303061483892	3.362765613811724																	3.362765613811724	405.02738408620183
585	2015-07-26T18:04:57	24.3499	-156.797	KM1513	138.47227381421158	0.478395988912109	0.0223271674109979	3.351301099769442																	3.351301099769442	405.0496475061407
586	2015-07-26T18:07:57	24.3499	-156.797	KM1513	139.80390216948715	0.480014150533771	0.0225225302985856	3.3963901429725785																	3.3963901429725785	405.0496475061407
587	2015-07-26T18:10:57	24.35	-156.797	KM1513	138.99681820614015	0.4797440428788611	0.0224898071888185	3.391684971505512																	3.391684971505512	405.06077921610984
588	2015-07-26T18:13:58	24.3499	-156.797	KM1513	139.47002073809938	0.47893418883517497	0.0223920148075748	3.3823718745189666																	3.3823718745189666	405.0719109260791
589	2015-07-26T18:16:58	24.3499	-156.797	KM1513	141.42310404106266	0.48028490298411897	0.0225553315242873	3.448530983967805																	3.448530983967805	405.0719109260791
590	2015-07-26T18:19:58	24.3498	-156.7971	KM1513	138.6493487204522	0.48110085637036304	0.0226541968248251	3.400008884952811																	3.400008884952811	405.0869696357313
591	2015-07-26T18:22:58	24.3519	-156.7954	KM1513	138.0923353562687	0.482461854799975	0.0228199837029922	3.382617847872047																	3.382617847872047	405.377434115842
592	2015-07-26T18:25:59	24.3575	-156.7983	KM1513	140.9088848410403	0.4832784914712	0.0229198132448437	3.4969278532859																	3.4969278532859	406.06669993140366
593	2015-07-26T18:28:59	24.3638	-156.80200000000005	KM1513	140.45832668169976	0.482736006952997	0.0228533789138928	3.476095653241027																	3.476095653241027	406.8620588512367
594	2015-07-26T18:31:59	24.37	-156.8055	KM1513	139.5250272144269	0.48218835553876505	0.0227866680225987	3.4530646780436105																	3.4530646780436105	407.63812982478896
595	2015-07-26T18:34:59	24.3751	-156.8084	KM1513	138.03186184497542	0.482736006952997	0.0228533789138928	3.4199544924178884																	3.4199544924178884	408.2774798511007
596	2015-07-26T18:37:59	24.3817	-156.8122	KM1513	140.46952668447022	0.483550603445309	0.0229531416043259	3.5031733788881314																	3.5031733788881314	409.1070711060978
597	2015-07-26T18:41:00	24.386	-156.8146	KM1513	137.48980102317438	0.482736006952997	0.0228533789138928	3.421700785986572																	3.421700785986572	409.64403330669404
598	2015-07-26T18:44:00	24.3897	-156.8166	KM1513	140.83611483315295	0.4832784914712	0.0229198132448437	3.5115989289897698																	3.5115989289897698	410.1031136771466
599	2015-07-26T18:47:00	24.3929	-156.8192	KM1513	144.4730446808156	0.48464393882709295	0.023087203918613998	3.62864956442504																	3.62864956442504	410.54625001616637
600	2015-07-26T18:50:00	24.3924	-156.8234	KM1513	144.26327561039818	0.483550603445309	0.0229531416043259	3.6022495034615027																	3.6022495034615027	410.9756706937849
601	2015-07-26T18:53:01	24.3884	-156.821	KM1513	144.63521965086846	0.4830070275302271	0.0228865642566622	3.623838617769223																	3.623838617769223	411.4830831898784
602	2015-07-26T18:56:01	24.3841	-156.8152	KM1513	143.30769025306915	0.483550603445309	0.0229531416043259	3.5882350100512697																	3.5882350100512697	412.2413089709103
603	2015-07-26T18:59:01	24.3804	-156.811	KM1513	143.3182567839949	0.48409677768451603	0.023020037195539	3.6071531064801934																	3.6071531064801934	412.83373928370247
604	2015-07-26T19:02:01	24.3756	-156.8065	KM1513	139.8383610519614	0.4838233649995271	0.0229865495245824	3.5115980263982562																	3.5115980263982562	413.5363616637778
605	2015-07-26T19:05:02	24.3725	-156.8038	KM1513	141.4041212098061	0.48464393882709295	0.023087203918613998	3.551259226103532																	3.551259226103532	413.9768512670942
606	2015-07-26T19:08:02	24.3685	-156.8015	KM1513	137.82611314765052	0.48519137740938	0.0231546216803473	3.461626091631603																	3.461626091631603	414.4794979826585
607	2015-07-26T19:11:02	24.3676	-156.7996	KM1513	138.93082436561028	0.484370843054644	0.0230536048075749	3.4901917239338376																	3.4901917239338376	414.69665046612715
608	2015-07-26T19:14:02	24.3676	-156.7995	KM1513	136.29322805084593	0.48519137740938	0.0231546216803473	3.4461057432817808																	3.4461057432817808	414.706790531316
609	2015-07-26T19:17:02	24.3676	-156.7995	KM1513	135.87489036571532	0.48491733179919705	0.0231208726128735	3.4208251013893047																	3.4208251013893047	414.706790531316
610	2015-07-26T19:23:03	24.3676	-156.7994	KM1513	136.3749759108344	0.48464393882709295	0.023087203918613998	3.4222470419250777																	3.4222470419250777	414.7169305965048
611	2015-07-26T19:26:03	24.3676	-156.7994	KM1513	137.19353105841762	0.48629142592034	0.0232902231440968	3.462428143632																	3.462428143632	414.7169305965048
612	2015-07-26T19:29:03	24.3676	-156.7995	KM1513	136.25577481476287	0.48629142592034	0.0232902231440968	3.44236898626498																	3.44236898626498	414.72707066169363
613	2015-07-26T19:32:04	24.3675	-156.7995	KM1513	136.54420815688735	0.48601744566665595	0.0232563530429997	3.4637056014716285																	3.4637056014716285	414.7382023716629
614	2015-07-26T19:35:04	24.3674	-156.7995	KM1513	136.8317512865853	0.485741432779562	0.0232223617028576	3.4630433584811366																	3.4630433584811366	414.74933408163207
615	2015-07-26T19:38:04	24.3673	-156.7995	KM1513	136.94487702186908	0.48656491282859704	0.0233240878244528	3.4799861387865683																	3.4799861387865683	414.76046579160135
616	2015-07-26T19:41:04	24.3673	-156.7995	KM1513	137.237128881785	0.487665404688454	0.0234603568886874	3.4990354409121345																	3.4990354409121345	414.76046579160135
617	2015-07-26T19:44:05	24.3673	-156.7995	KM1513	137.92510251279631	0.48656491282859704	0.0233240878244528	3.5125934127014																	3.5125934127014	414.76046579160135
618	2015-07-26T19:47:05	24.3674	-156.7995	KM1513	135.92748444554547	0.487665404688454	0.0234603568886874	3.4589036262752684																	3.4589036262752684	414.7715975015705
619	2015-07-26T19:50:05	24.3673	-156.7995	KM1513	137.73960210863572	0.48794092674972495	0.0234945826306489	3.5273443029427063																	3.5273443029427063	414.7827292115397
620	2015-07-26T19:53:05	24.3673	-156.7995	KM1513	136.17107300180274	0.48794092674972495	0.0234945826306489	3.474009122971683																	3.474009122971683	414.7827292115397
621	2015-07-26T19:56:06	24.3673	-156.7995	KM1513	137.39452558360097	0.488768794123178	0.0235976548373148	3.52482281088549																	3.52482281088549	414.7827292115397
622	2015-07-26T19:59:06	24.3674	-156.7995	KM1513	135.88445327965644	0.48932400472731896	0.0236667803808115	3.4872816489457																	3.4872816489457	414.79386092150895
623	2015-07-26T20:02:06	24.3674	-156.7995	KM1513	136.38989841434838	0.48932400472731896	0.0236667803808115	3.514810362399549																	3.514810362399549	414.79386092150895
624	2015-07-26T20:05:06	24.3674	-156.7995	KM1513	135.0612655588057	0.48932400472731896	0.0236667803808115	3.4644958161803836																	3.4644958161803836	414.79386092150895
625	2015-07-26T20:08:07	24.3674	-156.7995	KM1513	134.48837155334905	0.490151942738844	0.0237703258244311	3.465552461584726																	3.465552461584726	414.79386092150895
626	2015-07-26T20:11:07	24.3673	-156.7995	KM1513	135.14879333977552	0.48932400472731896	0.0236667803808115	3.4843424602107																	3.4843424602107	414.80499263147817
627	2015-07-26T20:14:07	24.3674	-156.7995	KM1513	134.04225238279687	0.490428543968478	0.023804951967232004	3.4710351333312977																	3.4710351333312977	414.8161243414474
628	2015-07-26T20:17:07	24.3674	-156.7994	KM1513	136.6122076613677	0.490428543968478	0.023804951967232004	3.5362018230394607																	3.5362018230394607	414.82626442266815
629	2015-07-26T20:20:08	24.3674	-156.7995	KM1513	136.41438713228172	0.4898760002334829	0.0237357821435945	3.511844427440636																	3.511844427440636	414.83640450388884
630	2015-07-26T20:23:08	24.3674	-156.7995	KM1513	135.08543660431636	0.490151942738844	0.0237703258244311	3.4897695699060542																	3.4897695699060542	414.83640450388884
631	2015-07-26T20:26:08	24.3675	-156.7995	KM1513	137.243091952758	0.49181614013231395	0.0239791063692992	3.5817338786251																	3.5817338786251	414.8475362138581
632	2015-07-26T20:29:08	24.3675	-156.7995	KM1513	137.34523161780663	0.492373442681188	0.0240492533632824	3.583908893372608																	3.583908893372608	414.8475362138581
633	2015-07-26T20:32:08	24.3674	-156.7995	KM1513	135.08249342865008	0.493211633066276	0.0241549979456046	3.5408849307151766																	3.5408849307151766	414.85866792382734
634	2015-07-26T20:35:09	24.3674	-156.7995	KM1513	136.60034511119179	0.49293283698784596	0.0241197138916913	3.5644963651953065																	3.5644963651953065	414.85866792382734
635	2015-07-26T20:38:09	24.3674	-156.7995	KM1513	137.38579198447076	0.49265309213802	0.0240844525002781	3.5949380358391525																	3.5949380358391525	414.85866792382734
636	2015-07-26T20:41:09	24.3673	-156.7995	KM1513	135.2783882545077	0.4940520208779629	0.0242613562883137	3.5598883651592685																	3.5598883651592685	414.86979963379656
637	2015-07-26T20:44:09	24.3674	-156.7995	KM1513	136.16086097182708	0.494615021958891	0.0243326401547452	3.5956237010441088																	3.5956237010441088	414.8809313437658
638	2015-07-26T20:47:10	24.3674	-156.7995	KM1513	135.4968110214716	0.49377122342068397	0.0242258189426052	3.5670757376796143																	3.5670757376796143	414.8809313437658
639	2015-07-26T20:50:10	24.3674	-156.7995	KM1513	134.59099869454195	0.49517379765468	0.0244037454337042	3.568663534455016																	3.568663534455016	414.8809313437658
640	2015-07-26T20:53:10	24.3674	-156.799	KM1513	135.27417799751765	0.494894076729881	0.0243681504095498	3.5833981454315937																	3.5833981454315937	414.93163174986665
641	2015-07-26T20:56:10	24.3693	-156.7923	KM1513	136.67020769137778	0.49573524433042	0.0244751905999845	3.626769677638416																	3.626769677638416	415.64317299868776
642	2015-07-26T20:59:10	24.3698	-156.787	KM1513	135.2357479042992	0.49545418632351795	0.0244394254295682	3.5996539909852587																	3.5996539909852587	416.1834626795808
643	2015-07-26T21:02:11	24.3701	-156.783	KM1513	137.08092769940424	0.49686086304286897	0.0246188324249494	3.6586806224621182																	3.6586806224621182	416.5904302424996
644	2015-07-26T21:05:11	24.3705	-156.7824	KM1513	139.55926480077198	0.497708398142961	0.0247272733662801	3.7436271798906993																	3.7436271798906993	416.66582277954535
645	2015-07-26T21:08:11	24.3706	-156.7825	KM1513	139.34447158351742	0.4991190792923921	0.0249085515628751	3.7628089622857055																	3.7628089622857055	416.6808803720812
646	2015-07-26T21:11:11	24.3705	-156.7825	KM1513	139.68948900611363	0.501392285635021	0.025202173271817	3.811653724840756																	3.811653724840756	416.6920120820504
647	2015-07-26T21:14:12	24.3705	-156.7825	KM1513	142.93824832196938	0.499686479004919	0.0249815468221014	3.875770125890857																	3.875770125890857	416.6920120820504
648	2015-07-26T21:17:12	24.3705	-156.7825	KM1513	139.3850991827675	0.501392285635021	0.025202173271817	3.814099025255301																	3.814099025255301	416.6920120820504
649	2015-07-26T21:20:12	24.3704	-156.7825	KM1513	139.50709534514357	0.501392285635021	0.025202173271817	3.80562701321286																	3.80562701321286	416.70314379201966
650	2015-07-26T21:23:12	24.3704	-156.7825	KM1513	139.7890554342791	0.501962025810541	0.025276233543872997	3.830596760642615																	3.830596760642615	416.70314379201966
651	2015-07-26T21:26:13	24.3704	-156.7825	KM1513	142.92307138257772	0.503679048899518	0.0254999004100628	3.9630621025904387																	3.9630621025904387	416.70314379201966
652	2015-07-26T21:29:13	24.3703	-156.7825	KM1513	142.67234726107753	0.505686772108128	0.025763000120172002	3.9967319511086856																	3.9967319511086856	416.7142755019889
653	2015-07-26T21:32:13	24.3702	-156.7825	KM1513	142.5876009978499	0.506553432307594	0.0258769572247376	4.007411824198557																	4.007411824198557	416.72540721195816
654	2015-07-26T21:35:13	24.3702	-156.7825	KM1513	141.36623490889647	0.505974970313011	0.0258008952871472	3.9522324073626898																	3.9522324073626898	416.72540721195816
655	2015-07-26T21:38:13	24.3703	-156.7825	KM1513	146.47187645961526	0.505686772108128	0.025763000120172002	4.096232003236162																	4.096232003236162	416.7365389219273
656	2015-07-26T21:41:14	24.3703	-156.7825	KM1513	145.1753731088795	0.506553432307594	0.0258769572247376	4.074205259370628																	4.074205259370628	416.7365389219273
657	2015-07-26T21:44:14	24.3703	-156.7825	KM1513	143.5552127956813	0.507993358405287	0.0260672380130668	4.060120717820066																	4.060120717820066	416.7365389219273
658	2015-07-26T21:47:14	24.3702	-156.7825	KM1513	141.96200314839066	0.5082830579203721	0.0261055390302873	4.0178492553954115																	4.0178492553954115	416.74767063189654
659	2015-07-26T21:50:14	24.3702	-156.7825	KM1513	142.1024928398246	0.507128392798405	0.0259528813749664	4.004048852636706																	4.004048852636706	416.74767063189654
660	2015-07-26T21:53:15	24.3702	-156.7825	KM1513	141.89608332711768	0.507704348807969	0.0260290282095034	3.998923644636892																	3.998923644636892	416.74767063189654
661	2015-07-26T21:56:15	24.3703	-156.7825	KM1513	143.65943167958426	0.509150624296168	0.0262207605386868	4.0815311923670645																	4.0815311923670645	416.75880234186576
662	2015-07-26T21:59:15	24.3704	-156.7825	KM1513	143.1665314993241	0.507993358405287	0.0260672380130668	4.030870514801462																	4.030870514801462	416.76993405183504
663	2015-07-26T22:02:15	24.3704	-156.7825	KM1513	142.48621844727683	0.508861130218628	0.0261822773729448	4.0387307138212885																	4.0387307138212885	416.76993405183504
664	2015-07-26T22:05:16	24.3705	-156.7825	KM1513	143.5469533641598	0.508572325569607	0.0261438858546457	4.070249943082152																	4.070249943082152	416.7810657618042
665	2015-07-26T22:08:16	24.3705	-156.7825	KM1513	143.48751995808743	0.508861130218628	0.0261822773729448	4.0677662877907315																	4.0677662877907315	416.7810657618042
666	2015-07-26T22:11:16	24.3706	-156.7825	KM1513	141.71147328753915	0.508861130218628	0.0261822773729448	4.020101146477953																	4.020101146477953	416.79219747177336
667	2015-07-26T22:14:16	24.3705	-156.7825	KM1513	142.71428442086457	0.509440809448016	0.0262593355706505	4.054853700047016																	4.054853700047016	416.8033291817425
668	2015-07-26T22:17:17	24.3703	-156.7825	KM1513	140.77028911857315	0.507704348807969	0.0260290282095034	3.9637744643736976																	3.9637744643736976	416.82559260168097
669	2015-07-26T22:20:17	24.3703	-156.7822	KM1513	143.65687831528632	0.508572325569607	0.0261438858546457	4.068416465464793																	4.068416465464793	416.8560121479184
670	2015-07-26T22:23:17	24.3704	-156.7822	KM1513	140.75267631317973	0.508572325569607	0.0261438858546457	3.9885630386156175																	3.9885630386156175	416.86714385788764
671	2015-07-26T22:26:17	24.3704	-156.782	KM1513	139.83468442060908	0.506553432307594	0.0258769572247376	3.937170638289903																	3.937170638289903	416.8874235393426
672	2015-07-26T22:29:18	24.3706	-156.7815	KM1513	138.5880389290839	0.5074160274853831	0.0259909094023725	3.911661911807561																	3.911661911807561	416.94279559956317
673	2015-07-26T22:32:18	24.3707	-156.7812	KM1513	141.15548540841147	0.507993358405287	0.0260672380130668	3.9914506224901225																	3.9914506224901225	416.9751878615817
674	2015-07-26T22:35:18	24.371	-156.7807	KM1513	138.87985543960008	0.508572325569607	0.0261438858546457	3.9267058234317966																	3.9267058234317966	417.0358972155682
675	2015-07-26T22:38:18	24.3712	-156.7804	KM1513	138.30675899501014	0.506841443111818	0.0259149439110938	3.884352186044462																	3.884352186044462	417.0735933288272
676	2015-07-26T22:41:18	24.3714	-156.7802	KM1513	139.86816607323738	0.507704348807969	0.0260290282095034	3.957415489936306																	3.957415489936306	417.10370843291685
677	2015-07-26T22:44:19	24.3716	-156.7805	KM1513	137.1379947489011	0.508572325569607	0.0261438858546457	3.87820564521002																	3.87820564521002	417.14140446853895
678	2015-07-26T22:47:19	24.3732	-156.7793	KM1513	139.07814050278466	0.508572325569607	0.0261438858546457	3.9348569216738016																	3.9348569216738016	417.35710639376856
679	2015-07-26T22:50:19	24.3774	-156.7759	KM1513	140.4421647113669	0.5074160274853831	0.0259909094023725	3.9682164002250833																	3.9682164002250833	417.9379958112928
680	2015-07-26T22:53:19	24.3818	-156.7723	KM1513	138.94501347911802	0.506553432307594	0.0258769572247376	3.8999554610578406																	3.8999554610578406	418.54883949337096
681	2015-07-26T22:56:20	24.3857	-156.7684	KM1513	138.249364532446	0.507128392798405	0.0259528813749664	3.8920798104862393																	3.8920798104862393	419.1360578039572
682	2015-07-26T22:59:20	24.3867	-156.7667	KM1513	136.73569196761224	0.506841443111818	0.0259149439110938	3.826226574562381																	3.826226574562381	419.34123578065834
683	2015-07-26T23:02:20	24.3871	-156.7668	KM1513	138.7365278395881	0.506553432307594	0.0258769572247376	3.885572860115218																	3.885572860115218	419.38690227830216
684	2015-07-26T23:05:20	24.3873	-156.7667	KM1513	139.48933070156764	0.507993358405287	0.0260672380130668	3.9431667833060047																	3.9431667833060047	419.4113654938923
685	2015-07-26T23:08:20	24.3874	-156.7667	KM1513	138.74598595202394	0.507993358405287	0.0260672380130668	3.9228825603060846																	3.9228825603060846	419.4224972038616
686	2015-07-26T23:11:21	24.3875	-156.7666	KM1513	137.2984994516086	0.506553432307594	0.0258769572247376	3.857350394943878																	3.857350394943878	419.4375538837672
687	2015-07-26T23:14:21	24.3875	-156.7666	KM1513	137.1964175122613	0.508572325569607	0.0261438858546457	3.874187388008768																	3.874187388008768	419.4375538837672
688	2015-07-26T23:17:21	24.3876	-156.7666	KM1513	137.89823453609736	0.5074160274853831	0.0259909094023725	3.8858975122174																	3.8858975122174	419.44868559373634
689	2015-07-26T23:20:21	24.3877	-156.7666	KM1513	135.8206041429695	0.507993358405287	0.0260672380130668	3.8330804804857386																	3.8330804804857386	419.4598173037056
690	2015-07-26T23:23:22	24.3878	-156.7665	KM1513	136.49819841375515	0.507993358405287	0.0260672380130668	3.8445510812054753																	3.8445510812054753	419.47487396740786
691	2015-07-26T23:26:22	24.3878	-156.7665	KM1513	138.23865191304247	0.506553432307594	0.0258769572247376	3.8873061351110265																	3.8873061351110265	419.47487396740786
692	2015-07-26T23:29:22	24.3879	-156.7664	KM1513	137.07124767892066	0.506553432307594	0.0258769572247376	3.85745163348726																	3.85745163348726	419.48993062570844
693	2015-07-26T23:32:22	24.3879	-156.7664	KM1513	138.6972149921488	0.5074160274853831	0.0259909094023725	3.915139710960189																	3.915139710960189	419.48993062570844
694	2015-07-26T23:35:23	24.3878	-156.7665	KM1513	136.27348613266076	0.507993358405287	0.0260672380130668	3.8461602312210665																	3.8461602312210665	419.50498728400896
695	2015-07-26T23:38:23	24.3879	-156.7665	KM1513	135.66026386019993	0.508861130218628	0.0261822773729448	3.8494652657543393																	3.8494652657543393	419.5161189939782
696	2015-07-26T23:41:23	24.3878	-156.7665	KM1513	136.68797181853378	0.5082830579203721	0.0261055390302873	3.8625141119186255																	3.8625141119186255	419.52725070394735
697	2015-07-26T23:44:23	24.3878	-156.7665	KM1513	135.22525624270088	0.507128392798405	0.0259528813749664	3.810638743495205																	3.810638743495205	419.52725070394735
698	2015-07-26T23:47:24	24.3878	-156.7665	KM1513	136.42454549990416	0.506553432307594	0.0258769572247376	3.834984244875708																	3.834984244875708	419.52725070394735
699	2015-07-26T23:50:24	24.3878	-156.7665	KM1513	135.32324191634652	0.509150624296168	0.0262207605386868	3.8366270288412734																	3.8366270288412734	419.52725070394735
700	2015-07-26T23:53:24	24.3878	-156.7665	KM1513	136.69249789159198	0.509440809448016	0.0262593355706505	3.877232015960056																	3.877232015960056	419.52725070394735
701	2015-07-26T23:56:24	24.3878	-156.7665	KM1513	135.68072897965672	0.509150624296168	0.0262207605386868	3.8587426748846334																	3.8587426748846334	419.52725070394735
702	2015-07-27T00:00:02	24.3878	-156.7665	KM1513	133.5632141862068	0.5082830579203721	0.0261055390302873	3.7802545025110237																	3.7802545025110237	419.52725070394735
703	2015-07-27T00:03:02	24.3878	-156.7665	KM1513	135.55776699396426	0.509150624296168	0.0262207605386868	3.8592210403982232																	3.8592210403982232	419.52725070394735
704	2015-07-27T00:06:02	24.3877	-156.7665	KM1513	135.0264990568598	0.508861130218628	0.0261822773729448	3.8307951462665537																	3.8307951462665537	419.5383824139166
705	2015-07-27T00:09:02	24.3877	-156.7666	KM1513	133.97247064563783	0.509150624296168	0.0262207605386868	3.7949714826974734																	3.7949714826974734	419.5485208672671
706	2015-07-27T00:12:02	24.3876	-156.7667	KM1513	135.0943518163883	0.509440809448016	0.0262593355706505	3.848277947580384																	3.848277947580384	419.56357753636917
707	2015-07-27T00:15:03	24.3876	-156.7667	KM1513	134.1393516016625	0.509440809448016	0.0262593355706505	3.82099930208912																	3.82099930208912	419.56357753636917
708	2015-07-27T00:18:03	24.3875	-156.7667	KM1513	137.26267351853576	0.508861130218628	0.0261822773729448	3.9069009965176247																	3.9069009965176247	419.57470924633833
709	2015-07-27T00:21:03	24.3875	-156.7667	KM1513	135.917814674581	0.510896194333525	0.0264533180236801	3.8857201033220883																	3.8857201033220883	419.57470924633833
710	2015-07-27T00:24:03	24.3874	-156.7668	KM1513	137.5912321362821	0.510314476476422	0.0263755649887255	3.936415797019437																	3.936415797019437	419.58976592624606
711	2015-07-27T00:27:04	24.3874	-156.7668	KM1513	136.69074997863078	0.512066510576159	0.026609821731649	3.9482614383401895																	3.9482614383401895	419.58976592624606
712	2015-07-27T00:30:04	24.3873	-156.7668	KM1513	138.54663368539286	0.5138202147320511	0.0268455740184292	4.025443616736643																	4.025443616736643	419.6008976362152
713	2015-07-27T00:33:04	24.3872	-156.7669	KM1513	138.94529601914505	0.5161698384890121	0.0271635637911613	4.07823954520769																	4.07823954520769	419.6159543269262
714	2015-07-27T00:36:04	24.3871	-156.7669	KM1513	140.86402722069656	0.518828475920903	0.0275259305375387	4.1898140352859565																	4.1898140352859565	419.6270860368954
715	2015-07-27T00:39:04	24.386999999999997	-156.767	KM1513	141.3003834952376	0.520016877290416	0.027688980285067995	4.228832008464476																	4.228832008464476	419.64214273840963
716	2015-07-27T00:42:05	24.386999999999997	-156.767	KM1513	141.33932851530227	0.520315267531119	0.0277299669642781	4.250588281685765																	4.250588281685765	419.64214273840963
717	2015-07-27T00:45:05	24.386999999999997	-156.7669	KM1513	142.47664727207052	0.5227028024171311	0.0280593051581085	4.319117626968038																	4.319117626968038	419.65228124791474
718	2015-07-27T00:48:05	24.386999999999997	-156.767	KM1513	144.38537510760045	0.523000940178208	0.0281007066491562	4.380273424499474																	4.380273424499474	419.6624197574198
719	2015-07-27T00:51:05	24.3869	-156.7669	KM1513	142.07002304643274	0.52359935252433	0.0281838063655469	4.325727878606696																	4.325727878606696	419.67747646433577
720	2015-07-27T00:54:06	24.386999999999997	-156.7669	KM1513	142.29775045478834	0.523000940178208	0.0281007066491562	4.319023151257589																	4.319023151257589	419.688608174305
721	2015-07-27T00:57:06	24.3869	-156.767	KM1513	141.80284352608498	0.5245022367605491	0.0283091964907681	4.330879679043304																	4.330879679043304	419.70366488122096
722	2015-07-27T01:00:06	24.3869	-156.767	KM1513	142.7147818835754	0.523899630511383	0.0282255050633164	4.351429656642177																	4.351429656642177	419.70366488122096
723	2015-07-27T01:03:06	24.3869	-156.767	KM1513	143.0204685721947	0.523299789647616	0.0281422069729918	4.365082275264581																	4.365082275264581	419.70366488122096
724	2015-07-27T01:06:07	24.3869	-156.7671	KM1513	143.62962227473298	0.523299789647616	0.0281422069729918	4.361095729020955																	4.361095729020955	419.71380339874804
725	2015-07-27T01:09:07	24.3867	-156.7671	KM1513	140.22276622809795	0.523000940178208	0.0281007066491562	4.2456040972296																	4.2456040972296	419.73606681868637
726	2015-07-27T01:12:07	24.3867	-156.7671	KM1513	141.37941596611634	0.521507305109543	0.0278941761836526	4.269460171520349																	4.269460171520349	419.73606681868637
727	2015-07-27T01:15:07	24.3867	-156.7672	KM1513	140.5233190427019	0.520913720936521	0.0278121954736196	4.218723285611952																	4.218723285611952	419.74620535225716
728	2015-07-27T01:18:08	24.3867	-156.7672	KM1513	139.2961609061331	0.520315267531119	0.0277299669642781	4.185642925405992																	4.185642925405992	419.74620535225716
729	2015-07-27T01:21:08	24.3867	-156.7672	KM1513	142.06408972298945	0.521210159197373	0.0278531369612974	4.270436351917107																	4.270436351917107	419.74620535225716
730	2015-07-27T01:24:08	24.3867	-156.7672	KM1513	143.98619595970698	0.5206143700828689	0.027771051486046004	4.3166954611540485																	4.3166954611540485	419.74620535225716
731	2015-07-27T01:27:08	24.3867	-156.7671	KM1513	139.5231146007095	0.520315267531119	0.0277299669642781	4.189694320820992																	4.189694320820992	419.7563438858281
732	2015-07-27T01:30:08	24.3868	-156.7671	KM1513	142.94321585713578	0.520315267531119	0.0277299669642781	4.283637049170062																	4.283637049170062	419.76747559579735
733	2015-07-27T01:33:09	24.3869	-156.7671	KM1513	141.96728841708094	0.518828475920903	0.0275259305375387	4.251512841906559																	4.251512841906559	419.7786073057665
734	2015-07-27T01:36:09	24.3869	-156.7671	KM1513	139.95830855425532	0.520315267531119	0.0277299669642781	4.196354071946988																	4.196354071946988	419.7786073057665
735	2015-07-27T01:39:09	24.386999999999997	-156.767	KM1513	143.18764289737192	0.522403005667052	0.0280178825946702	4.29932279236132																	4.29932279236132	419.7936640126825
736	2015-07-27T01:42:09	24.3871	-156.767	KM1513	140.18527990177634	0.518828475920903	0.0275259305375387	4.173292246072943																	4.173292246072943	419.80479572265165
737	2015-07-27T01:45:09	24.3873	-156.7669	KM1513	140.6825672303324	0.521210159197373	0.0278531369612974	4.227848329983212																	4.227848329983212	419.8292589382419
738	2015-07-27T01:48:10	24.3875	-156.7669	KM1513	142.25183440470457	0.5206143700828689	0.027771051486046004	4.280489590043083																	4.280489590043083	419.85152235818026
739	2015-07-27T01:51:10	24.3877	-156.7668	KM1513	140.8219797966951	0.5227028024171311	0.0280593051581085	4.249022733861572																	4.249022733861572	419.8759855604718
740	2015-07-27T01:54:10	24.3878	-156.7668	KM1513	141.92047059010375	0.519719197664393	0.0276480912154039	4.2592553584689865																	4.2592553584689865	419.88711727044097
741	2015-07-27T01:57:10	24.388	-156.7667	KM1513	138.83907628308745	0.520315267531119	0.0277299669642781	4.1592382540729576																	4.1592382540729576	419.91158046275876
742	2015-07-27T02:00:11	24.3882	-156.7666	KM1513	141.73803826472232	0.51912596349112	0.0275666049754413	4.244475542961808																	4.244475542961808	419.9360436484256
743	2015-07-27T02:03:11	24.3882	-156.7666	KM1513	140.06048963013964	0.520315267531119	0.0277299669642781	4.1910658354054835																	4.1910658354054835	419.9360436484256
744	2015-07-27T02:06:11	24.3884	-156.7665	KM1513	138.90765589258197	0.521210159197373	0.0278531369612974	4.162690532340556																	4.162690532340556	419.96050682744414
745	2015-07-27T02:09:11	24.3885	-156.7665	KM1513	142.9317471085489	0.521507305109543	0.0278941761836526	4.294910740128898																	4.294910740128898	419.97163853741336
746	2015-07-27T02:12:11	24.3884	-156.7663	KM1513	142.87916794901568	0.521507305109543	0.0278941761836526	4.307333206999707																	4.307333206999707	419.9947699669449
747	2015-07-27T02:15:12	24.3856	-156.7676	KM1513	138.1959135158482	0.5221037266490379	0.0279765487661927	4.179657641902288																	4.179657641902288	420.3331790956227
748	2015-07-27T02:18:12	24.3831	-156.7706	KM1513	143.97192336226	0.524200625315871	0.0282673033033595	4.367304830974977																	4.367304830974977	420.7454425685192
749	2015-07-27T02:21:12	24.3809	-156.7743	KM1513	142.89348059984238	0.523299789647616	0.0281422069729918	4.340531120302127																	4.340531120302127	421.1934432734877
750	2015-07-27T02:24:12	24.3796	-156.7783	KM1513	140.59804915679615	0.5257062843389461	0.0284773156402354	4.293392982916475																	4.293392982916475	421.624050048903
751	2015-07-27T02:27:13	24.3788	-156.7813	KM1513	142.609779682756	0.526913673562499	0.0286463631735252	4.396260727457187																	4.396260727457187	421.94099233522917
752	2015-07-27T02:30:13	24.3777	-156.7853	KM1513	139.7858102189488	0.527517627410399	0.0287311542490371	4.3233445493037985																	4.3233445493037985	422.3646425217926
753	2015-07-27T02:33:13	24.3768	-156.7891	KM1513	142.62998080889648	0.5257062843389461	0.0284773156402354	4.381754815751739																	4.381754815751739	422.76274786907885
754	2015-07-27T02:36:13	24.3762	-156.792	KM1513	142.20824683385425	0.528729160635016	0.0289017059252555	4.409622334973328																	4.409622334973328	423.0642792351381
755	2015-07-27T02:39:13	24.3739	-156.7943	KM1513	139.6553972848524	0.526009094798689	0.028519596558244997	4.30390605192089																	4.30390605192089	423.41059827546957
756	2015-07-27T02:42:14	24.3722	-156.7937	KM1513	140.59780257800458	0.528729160635016	0.0289017059252555	4.3728621396631295																	4.3728621396631295	423.60937619081596
757	2015-07-27T02:45:14	24.3723	-156.7933	KM1513	141.4527751233789	0.5281244681924129	0.0288163506307648	4.3870589550901835																	4.3870589550901835	423.6514348256264
758	2015-07-27T02:48:14	24.3724	-156.7933	KM1513	139.72296379980745	0.527820686073702	0.0287737016557538	4.3236847543929935																	4.3236847543929935	423.6625665355956
759	2015-07-27T02:51:14	24.3725	-156.7932	KM1513	140.57735487726893	0.527517627410399	0.0287311542490371	4.337927204322979																	4.337927204322979	423.6776240255527
760	2015-07-27T02:54:15	24.3725	-156.7932	KM1513	142.39293483226038	0.5281244681924129	0.0288163506307648	4.413284201947234																	4.413284201947234	423.6776240255527
761	2015-07-27T02:57:15	24.3725	-156.7931	KM1513	142.92425491421025	0.527517627410399	0.0287311542490371	4.4189574791708734																	4.4189574791708734	423.68776369792084
762	2015-07-27T03:00:15	24.3726	-156.7931	KM1513	139.68090714762934	0.530249500759246	0.0291165436287628	4.35296191106301																	4.35296191106301	423.69889540789
763	2015-07-27T03:03:15	24.3726	-156.7931	KM1513	142.70073699316256	0.528729160635016	0.0289017059252555	4.471285848242882																	4.471285848242882	423.69889540789
764	2015-07-27T03:06:15	24.3727	-156.793	KM1513	143.01262575616042	0.529032566722517	0.028944535311170305	4.469940909526022																	4.469940909526022	423.71395288705116
765	2015-07-27T03:09:16	24.3728	-156.7929	KM1513	146.0108737127586	0.529032566722517	0.028944535311170305	4.554280687274164																	4.554280687274164	423.7290103608134
766	2015-07-27T03:12:16	24.3728	-156.7929	KM1513	143.3828149249995	0.529641553480833	0.0290305010513562	4.483395602307732																	4.483395602307732	423.7290103608134
767	2015-07-27T03:15:16	24.3729	-156.7928	KM1513	144.4201278903709	0.529641553480833	0.0290305010513562	4.5187989343962505																	4.5187989343962505	423.7440678291764
768	2015-07-27T03:18:16	24.3729	-156.7927	KM1513	142.218407120165	0.530552412131644	0.0291595371085322	4.457820213941619																	4.457820213941619	423.75420746947424
769	2015-07-27T03:21:17	24.373	-156.7928	KM1513	141.6993018704128	0.530552412131644	0.0291595371085322	4.460476411628438																	4.460476411628438	423.7692649324382
770	2015-07-27T03:24:17	24.373	-156.7928	KM1513	144.0038121393791	0.5317713059416129	0.0293325398120794	4.546003649376043																	4.546003649376043	423.7692649324382
771	2015-07-27T03:27:17	24.373	-156.7927	KM1513	143.1994879498514	0.532075424718394	0.0293759261336212	4.531671058686522																	4.531671058686522	423.7794045647184
772	2015-07-27T03:30:17	24.373	-156.7927	KM1513	142.82600857071782	0.529641553480833	0.0290305010513562	4.467385794138298																	4.467385794138298	423.7794045647184
773	2015-07-27T03:33:18	24.3731	-156.7927	KM1513	142.61664326631598	0.532075424718394	0.0293759261336212	4.505875994331928																	4.505875994331928	423.79053627468767
774	2015-07-27T03:36:18	24.3731	-156.7926	KM1513	142.10536072750745	0.533298543205956	0.0295504775185794	4.504305504638738																	4.504305504638738	423.8006758989502
775	2015-07-27T03:39:18	24.3733	-156.7925	KM1513	143.54368303892446	0.5317713059416129	0.0293325398120794	4.521541994239353																	4.521541994239353	423.8251395798863
776	2015-07-27T03:42:18	24.3734	-156.7924	KM1513	146.11416604509347	0.5348348414282651	0.0297706646738904	4.637733438398404																	4.637733438398404	423.8401970212539
777	2015-07-27T03:45:18	24.3735	-156.7924	KM1513	144.9395787807834	0.533298543205956	0.0295504775185794	4.586845799504865																	4.586845799504865	423.85132873122313
778	2015-07-27T03:48:19	24.3735	-156.7924	KM1513	147.32763634175032	0.533912359225985	0.0296382960027708	4.6771009884103165																	4.6771009884103165	423.85132873122313
779	2015-07-27T03:51:19	24.3737	-156.7923	KM1513	142.99769415769947	0.5348348414282651	0.0297706646738904	4.5757395279647115																	4.5757395279647115	423.87579239886537
780	2015-07-27T03:54:19	24.3738	-156.7922	KM1513	145.25996190866096	0.5351438047495211	0.0298149983902031	4.663302879863702																	4.663302879863702	423.8908498186364
781	2015-07-27T04:00:20	24.374000000000002	-156.7921	KM1513	148.60149294593543	0.53714575358281	0.03010357002415645	4.813015848906713																	4.813015848906713	423.91531347631
782	2015-07-27T04:03:20	24.3741	-156.7921	KM1513	145.87797311020148	0.5376087939833689	0.0301705962241069	4.7286156620911415																	4.7286156620911415	423.92644518627935
783	2015-07-27T04:06:20	24.3741	-156.792	KM1513	149.12104240030988	0.53668206647299	0.0300366705197983	4.791895898929648																	4.791895898929648	423.9365847303634
784	2015-07-27T04:09:20	24.3743	-156.792	KM1513	148.11581434875882	0.536066513588243	0.0299478602379863	4.761660998965538																	4.761660998965538	423.9588481503022
785	2015-07-27T04:12:21	24.3744	-156.7919	KM1513	153.73688215035955	0.537917539011329	0.0302153847457893	4.976255676032797																	4.976255676032797	423.97390553767764
786	2015-07-27T04:15:21	24.3746	-156.7918	KM1513	146.4082713911004	0.5345266139014211	0.029726436538073997	4.6704804034375655																	4.6704804034375655	423.9983691754118
787	2015-07-27T04:18:21	24.3747	-156.7918	KM1513	146.3116675208872	0.5345266139014211	0.029726436538073997	4.668946494799063																	4.668946494799063	424.00950088538093
788	2015-07-27T04:21:21	24.3748	-156.7917	KM1513	147.47480966605474	0.53668206647299	0.0300366705197983	4.7319823343888165																	4.7319823343888165	424.0245582511592
789	2015-07-27T04:24:21	24.3749	-156.7916	KM1513	147.62777416373942	0.5348348414282651	0.0297706646738904	4.7182061728012075																	4.7182061728012075	424.0396156115378
790	2015-07-27T04:27:22	24.3749	-156.7916	KM1513	146.63827439444998	0.5363739231097729	0.0299922124405594	4.707496079647999																	4.707496079647999	424.0396156115378
791	2015-07-27T04:30:22	24.3751	-156.7915	KM1513	144.16076323046258	0.5354535056216629	0.0298594379390516	4.6229529376868665																	4.6229529376868665	424.06407923265436
792	2015-07-27T04:33:22	24.3752	-156.7915	KM1513	147.0497865986376	0.537300561735914	0.0301259053198633	4.728813633608543																	4.728813633608543	424.07521094262347
793	2015-07-27T04:36:22	24.3753	-156.7914	KM1513	147.9054048813186	0.5376087939833689	0.0301705962241069	4.77203206264157																	4.77203206264157	424.09026828140435
794	2015-07-27T04:39:23	24.3755	-156.7914	KM1513	144.94941393442826	0.539159907036209	0.0303956105702747	4.690437185793392																	4.690437185793392	424.11253170134285
795	2015-07-27T04:42:23	24.3757	-156.7913	KM1513	148.24360500314248	0.537917539011329	0.0302153847457893	4.778446934056494																	4.778446934056494	424.1369953025201
796	2015-07-27T04:45:23	24.3767	-156.791	KM1513	147.31819385236278	0.539469946060035	0.0304408093538762	4.774505065097856																	4.774505065097856	424.25239356567886
797	2015-07-27T04:48:23	24.3785	-156.7909	KM1513	153.23068985582282	0.537917539011329	0.0302153847457893	4.946559334023087																	4.946559334023087	424.4530207171782
798	2015-07-27T04:51:24	24.3813	-156.7907	KM1513	152.55488415474412	0.54196260689779	0.0308051131010508	5.011975395016028																	5.011975395016028	424.7653675399452
799	2015-07-27T04:54:24	24.3832	-156.7907	KM1513	153.93194691100192	0.541029985512009	0.0306683587933233	5.03264394910345																	5.03264394910345	424.9768700293602
800	2015-07-27T04:57:24	24.3855	-156.7908	KM1513	155.69329362039915	0.5413403891870989	0.0307138586331502	5.088717512854001																	5.088717512854001	425.233100025932
801	2015-07-27T05:00:24	24.3877	-156.7907	KM1513	157.8098823327669	0.541651127148809	0.0307594314718289	5.167956755706126																	5.167956755706126	425.47820741867145
802	2015-07-27T05:03:24	24.3887	-156.7903	KM1513	148.34010210303566	0.546361732581582	0.0314542970678893	4.944271412286692																	4.944271412286692	425.5966814472674
803	2015-07-27T05:06:25	24.3892	-156.7898	KM1513	150.91774459059113	0.546361732581582	0.0314542970678893	5.0313171544024256																	5.0313171544024256	425.67196444166336
804	2015-07-27T05:09:25	24.3893	-156.7897	KM1513	151.58865510837597	0.544784757494778	0.0312204981149663	5.016849483232981																	5.016849483232981	425.6870210243368
805	2015-07-27T05:12:25	24.389	-156.7884	KM1513	151.13069654930297	0.544469047670349	0.0311739427659116	5.004163706015117																	5.004163706015117	425.8229844312578
806	2015-07-27T05:15:25	24.3887	-156.7876	KM1513	154.63725622103644	0.5435264222061429	0.0310349408910314	5.114520956039642																	5.114520956039642	425.9106973841377
807	2015-07-27T05:18:26	24.3884	-156.7867	KM1513	151.43675135965537	0.5435264222061429	0.0310349408910314	4.993407541687112																	4.993407541687112	426.00786203742194
808	2015-07-27T05:21:26	24.3883	-156.7862	KM1513	151.70774386922818	0.5435264222061429	0.0310349408910314	5.005191999424842																	5.005191999424842	426.0597618875336
809	2015-07-27T05:24:26	24.3884	-156.7861	KM1513	151.5886929243126	0.5435264222061429	0.0310349408910314	5.0036905647752885																	5.0036905647752885	426.0748185188248
810	2015-07-27T05:27:26	24.3884	-156.7858	KM1513	153.52058805854412	0.544784757494778	0.0312204981149663	5.095978334814773																	5.095978334814773	426.1052337104076
811	2015-07-27T05:30:26	24.3885	-156.7855	KM1513	155.95835486229166	0.546361732581582	0.0314542970678893	5.186585892267459																	5.186585892267459	426.13762195076833
812	2015-07-27T05:33:27	24.3885	-156.7854	KM1513	151.05593588202214	0.547308363006909	0.0315951487728662	5.037141196425417																	5.037141196425417	426.1477603399402
813	2015-07-27T05:36:27	24.3885	-156.7852	KM1513	154.1809049417121	0.546679347932512	0.0315013901499848	5.143803613023518																	5.143803613023518	426.1680371182839
814	2015-07-27T05:39:27	24.3898	-156.7836	KM1513	154.14032543241038	0.5469936228490501	0.0315482263958363	5.174285513298097																	5.174285513298097	426.38541884260576
815	2015-07-27T05:42:27	24.3957	-156.7795	KM1513	155.5040315057677	0.547308363006909	0.0315951487728662	5.2116873157450785																	5.2116873157450785	427.1626711922481
816	2015-07-27T05:45:28	24.4005	-156.7763	KM1513	156.34221454721688	0.54920751782497	0.0318787841154082	5.279231504787642																	5.279231504787642	427.7877615150266
817	2015-07-27T05:48:28	24.4072	-156.7724	KM1513	155.76096192949228	0.546679347932512	0.0315013901499848	5.220401664109658																	5.220401664109658	428.63189137846985
818	2015-07-27T05:51:28	24.4132	-156.7689	KM1513	156.12208909307853	0.546361732581582	0.0314542970678893	5.2146918584040804																	5.2146918584040804	429.3881748042107
819	2015-07-27T05:54:28	24.4192	-156.7654	KM1513	156.42061267521137	0.54572876927588	0.0313604470923399	5.206565773032088																	5.206565773032088	430.1444503193653
820	2015-07-27T05:57:29	24.421	-156.7635	KM1513	156.57808647642045	0.546361732581582	0.0314542970678893	5.215667251921321																	5.215667251921321	430.42236391592314
821	2015-07-27T06:00:29	24.421999999999997	-156.762	KM1513	153.78840882303567	0.544469047670349	0.0311739427659116	5.086147005384942																	5.086147005384942	430.6107955288823
822	2015-07-27T06:03:29	24.4224	-156.7617	KM1513	155.33303230833425	0.5435264222061429	0.0310349408910314	5.129950784869437																	5.129950784869437	430.66471424783964
823	2015-07-27T06:06:29	24.4226	-156.7616	KM1513	153.60216451246262	0.54196260689779	0.0308051131010508	5.041180400181516																	5.041180400181516	430.68917628916944
824	2015-07-27T06:21:30	24.4227	-156.7616	KM1513	151.2995525448134	0.5404037370570071	0.0305770133566999	4.917832337130606																	4.917832337130606	430.70030799913866
825	2015-07-27T06:24:31	24.4227	-156.7616	KM1513	153.91023089942317	0.539469946060035	0.0304408093538762	4.969162692716616																	4.969162692716616	430.70030799913866
826	2015-07-27T06:27:31	24.4227	-156.7615	KM1513	155.9283683988927	0.53575983616076	0.0299036136599342	4.9493767124059005																	4.9493767124059005	430.7104436428245
827	2015-07-27T06:30:31	24.4228	-156.7615	KM1513	154.93760192325024	0.5354535056216629	0.0298594379390516	4.8964497525183																	4.8964497525183	430.7215753527937
828	2015-07-27T06:33:31	24.4227	-156.7616	KM1513	143.36700932262394	0.532075424718394	0.0293759261336212	4.49810097825696																	4.49810097825696	430.73663012473975
829	2015-07-27T06:36:32	24.4226	-156.7616	KM1513	146.89334942085162	0.530856046607839	0.0292026332214522	4.570282587737001																	4.570282587737001	430.7477618347089
830	2015-07-27T06:39:32	24.4226	-156.7616	KM1513	147.44599710818153	0.530552412131644	0.0291595371085322	4.598665247946834																	4.598665247946834	430.7477618347089
831	2015-07-27T06:42:32	24.4226	-156.7616	KM1513	153.47853650147658	0.5317713059416129	0.0293325398120794	4.779256618794354																	4.779256618794354	430.7477618347089
832	2015-07-27T06:45:32	24.4226	-156.7616	KM1513	149.76816257231798	0.532991669095015	0.0295066834776772	4.686479375195284																	4.686479375195284	430.7477618347089
833	2015-07-27T06:48:32	24.4225	-156.7616	KM1513	153.3149751810454	0.5336061498804621	0.0295943761037153	4.809923009804182																	4.809923009804182	430.7588935446782
834	2015-07-27T06:51:33	24.4223	-156.7617	KM1513	155.61357111607126	0.532075424718394	0.0293759261336212	4.859306492843914																	4.859306492843914	430.78335558933634
835	2015-07-27T06:54:33	24.4223	-156.7617	KM1513	152.76708702748212	0.5342191204167	0.0296823137313143	4.8026889407608175																	4.8026889407608175	430.78335558933634
836	2015-07-27T06:57:33	24.4224	-156.7616	KM1513	152.40465892319466	0.5317713059416129	0.0293325398120794	4.755905921782019																	4.755905921782019	430.7984103829169
837	2015-07-27T07:00:33	24.4225	-156.7617	KM1513	157.0689502107368	0.5317713059416129	0.0293325398120794	4.897419536465057																	4.897419536465057	430.8134651710896
838	2015-07-27T07:03:34	24.4226	-156.7617	KM1513	155.7849009371354	0.5354535056216629	0.0298594379390516	4.9150622696333945																	4.9150622696333945	430.8245968810588
839	2015-07-27T07:06:34	24.4226	-156.7617	KM1513	157.3945312130771	0.533298543205956	0.0295504775185794	4.950316374951512																	4.950316374951512	430.8245968810588
840	2015-07-27T07:09:34	24.4227	-156.7617	KM1513	154.6723374221419	0.5351438047495211	0.0298149983902031	4.887669559248705																	4.887669559248705	430.835728591028
841	2015-07-27T07:12:34	24.4227	-156.7617	KM1513	159.4926080972749	0.5345266139014211	0.029726436538073997	5.020981726749205																	5.020981726749205	430.835728591028
842	2015-07-27T07:15:35	24.4228	-156.7616	KM1513	152.84420935699185	0.535298655185592	0.02983721816462735	4.835786674481379																	4.835786674481379	430.850783362976
843	2015-07-27T07:18:35	24.4229	-156.7616	KM1513	155.3081772339204	0.5345266139014211	0.029726436538073997	4.8912744640549																	4.8912744640549	430.8619150729452
844	2015-07-27T07:21:35	24.423000000000002	-156.7616	KM1513	154.55181732942253	0.5345266139014211	0.029726436538073997	4.865818673539341																	4.865818673539341	430.87304678291434
845	2015-07-27T07:24:35	24.4231	-156.7616	KM1513	153.67884336105774	0.5345266139014211	0.029726436538073997	4.8375918594108285																	4.8375918594108285	430.88417849288396
846	2015-07-27T07:27:36	24.4232	-156.7615	KM1513	154.9100592106254	0.5342191204167	0.0296823137313143	4.870465778596863																	4.870465778596863	430.8992332431969
847	2015-07-27T07:30:36	24.4233	-156.7615	KM1513	157.2756794237471	0.5342191204167	0.0296823137313143	4.9512613927688065																	4.9512613927688065	430.9103649531661
848	2015-07-27T07:33:36	24.4234	-156.7615	KM1513	156.67667833820425	0.5363739231097729	0.0299922124405594	4.95594647118034																	4.95594647118034	430.9214966631353
849	2015-07-27T07:36:36	24.4234	-156.7615	KM1513	156.20443932779918	0.536066513588243	0.0299478602379863	4.934112857444536																	4.934112857444536	430.9214966631353
850	2015-07-27T07:39:36	24.4234	-156.7615	KM1513	156.56638023404403	0.53575983616076	0.0299036136599342	4.956545990430652																	4.956545990430652	430.9214966631353
851	2015-07-27T07:42:37	24.4235	-156.7615	KM1513	156.33777424437386	0.5363739231097729	0.0299922124405594	4.946514947112722																	4.946514947112722	430.9326283731045
852	2015-07-27T07:45:37	24.4234	-156.7615	KM1513	157.19880917133662	0.5354535056216629	0.0298594379390516	4.967981855368916																	4.967981855368916	430.94376008307376
853	2015-07-27T07:48:37	24.4235	-156.7615	KM1513	157.53693446462444	0.5348348414282651	0.0297706646738904	4.975241524146992																	4.975241524146992	430.954891793043
854	2015-07-27T07:51:37	24.4235	-156.7615	KM1513	158.14925063312288	0.537917539011329	0.0302153847457893	5.038928956261072																	5.038928956261072	430.954891793043
855	2015-07-27T07:54:38	24.4236	-156.7615	KM1513	160.4740199081887	0.5354535056216629	0.0298594379390516	5.0737348351064																	5.0737348351064	430.96602350301214
856	2015-07-27T07:57:38	24.4237	-156.7614	KM1513	161.5850663219503	0.5354535056216629	0.0298594379390516	5.107411102656279																	5.107411102656279	430.98107822628515
857	2015-07-27T08:00:38	24.4237	-156.7614	KM1513	162.13744423839677	0.5363739231097729	0.0299922124405594	5.144552373508505																	5.144552373508505	430.98107822628515
858	2015-07-27T08:03:38	24.4237	-156.7615	KM1513	158.72224565519272	0.53575983616076	0.0299036136599342	5.016090268081049																	5.016090268081049	430.9912137896424
859	2015-07-27T08:06:39	24.4237	-156.7615	KM1513	161.6022909924224	0.5363739231097729	0.0299922124405594	5.127532163822208																	5.127532163822208	430.9912137896424
860	2015-07-27T08:09:39	24.4237	-156.7615	KM1513	158.84019939522233	0.5345266139014211	0.029726436538073997	4.992459741373668																	4.992459741373668	430.9912137896424
861	2015-07-27T08:12:39	24.4237	-156.7614	KM1513	157.57455524376056	0.536066513588243	0.0299478602379863	4.983824234115377																	4.983824234115377	431.0013493529995
862	2015-07-27T08:15:39	24.4237	-156.7615	KM1513	161.681602450312	0.5345266139014211	0.029726436538073997	5.079039555296525																	5.079039555296525	431.0114849163567
863	2015-07-27T08:18:40	24.4237	-156.7614	KM1513	156.97498404702347	0.533298543205956	0.0295504775185794	4.9041181667023315																	4.9041181667023315	431.0216204797138
864	2015-07-27T08:24:40	24.4236	-156.7615	KM1513	157.84251430533885	0.532075424718394	0.0293759261336212	4.874770237725428																	4.874770237725428	431.0366752029868
865	2015-07-27T08:27:40	24.4235	-156.7615	KM1513	156.61160151479226	0.528729160635016	0.0289017059252555	4.7840562805193985																	4.7840562805193985	431.0478069129561
866	2015-07-27T08:30:40	24.4235	-156.7615	KM1513	155.84139913108783	0.527517627410399	0.0287311542490371	4.748586904160077																	4.748586904160077	431.0478069129561
867	2015-07-27T08:33:41	24.4235	-156.7615	KM1513	153.39695443409505	0.5257062843389461	0.0284773156402354	4.627587790381559																	4.627587790381559	431.0478069129561
868	2015-07-27T08:36:41	24.4235	-156.7615	KM1513	152.18316825268028	0.5245022367605491	0.0283091964907681	4.5492371068639565																	4.5492371068639565	431.0478069129561
869	2015-07-27T08:39:41	24.4234	-156.7615	KM1513	152.90837847052137	0.523899630511383	0.0282255050633164	4.562782541866574																	4.562782541866574	431.05893862292527
870	2015-07-27T08:42:41	24.4234	-156.7615	KM1513	153.8096414501664	0.523299789647616	0.0281422069729918	4.581908075198463																	4.581908075198463	431.05893862292527
871	2015-07-27T08:45:42	24.4233	-156.7615	KM1513	155.80117124555363	0.523000940178208	0.0281007066491562	4.624893722612819																	4.624893722612819	431.0700703328945
872	2015-07-27T08:48:42	24.4232	-156.7616	KM1513	150.96177476338391	0.520913720936521	0.0278121954736196	4.458347357948578																	4.458347357948578	431.0851250777991
873	2015-07-27T08:51:42	24.4231	-156.7616	KM1513	152.74864459039588	0.522403005667052	0.0280178825946702	4.521692326738012																	4.521692326738012	431.09625678776825
874	2015-07-27T08:54:42	24.423000000000002	-156.7616	KM1513	157.24158165111348	0.5192740952259229	0.0275869522491353	4.604939212968937																	4.604939212968937	431.1073884977378
875	2015-07-27T08:57:42	24.423000000000002	-156.7617	KM1513	153.75209576915887	0.51912596349112	0.0275666049754413	4.4889445651012725																	4.4889445651012725	431.1175241173273
876	2015-07-27T09:00:43	24.4229	-156.7617	KM1513	153.90988273817132	0.518828475920903	0.0275259305375387	4.5075193191562715																	4.5075193191562715	431.12865582729677
877	2015-07-27T09:03:43	24.4229	-156.7617	KM1513	152.27467232404828	0.51912596349112	0.0275666049754413	4.4416137351835685																	4.4416137351835685	431.12865582729677
878	2015-07-27T09:06:43	24.4228	-156.7616	KM1513	155.0212812413904	0.517644180478921	0.0273641429023819	4.495423143846343																	4.495423143846343	431.1437105938364
879	2015-07-27T09:09:43	24.4229	-156.7617	KM1513	154.2515303319771	0.515876454714392	0.0271237022976672	4.440948563907597																	4.440948563907597	431.15876536037615
880	2015-07-27T09:12:44	24.4228	-156.7617	KM1513	151.35671513617345	0.517644180478921	0.0273641429023819	4.387623706798124																	4.387623706798124	431.1698970703453
881	2015-07-27T09:15:44	24.4227	-156.7617	KM1513	153.1454779077215	0.5161698384890121	0.0271635637911613	4.411740583473733																	4.411740583473733	431.1810287803145
882	2015-07-27T09:18:44	24.4227	-156.7617	KM1513	153.63491826818654	0.5161698384890121	0.0271635637911613	4.423809661257569																	4.423809661257569	431.1810287803145
883	2015-07-27T09:21:44	24.4226	-156.7617	KM1513	154.14714999985662	0.514699323865824	0.0269643670437509	4.4206558472709085																	4.4206558472709085	431.19216049028375
884	2015-07-27T09:24:45	24.4227	-156.7617	KM1513	164.89856158691038	0.5161698384890121	0.0271635637911613	4.793430125568492																	4.793430125568492	431.203292200253
885	2015-07-27T09:27:45	24.4227	-156.7617	KM1513	153.0269767340575	0.5135268339625271	0.0268060792689618	4.35587369401257																	4.35587369401257	431.203292200253
886	2015-07-27T09:30:45	24.4228	-156.7617	KM1513	153.45877954803817	0.512066510576159	0.026609821731649	4.347085314707694																	4.347085314707694	431.2144239102222
887	2015-07-27T09:33:45	24.4228	-156.7617	KM1513	154.1747773107593	0.512066510576159	0.026609821731649	4.372879722249071																	4.372879722249071	431.2144239102222
888	2015-07-27T09:36:45	24.4228	-156.7617	KM1513	157.2396261492589	0.510896194333525	0.0264533180236801	4.4260481652236745																	4.4260481652236745	431.2144239102222
889	2015-07-27T09:39:46	24.4229	-156.7617	KM1513	154.82780606225194	0.510314476476422	0.0263755649887255	4.3411417300253365																	4.3411417300253365	431.22555562019136
890	2015-07-27T09:42:46	24.4229	-156.7616	KM1513	154.98324053053253	0.509440809448016	0.0262593355706505	4.343341400262506																	4.343341400262506	431.2356912478142
891	2015-07-27T09:45:46	24.4229	-156.7617	KM1513	152.77645128441247	0.508861130218628	0.0261822773729448	4.270851667681481																	4.270851667681481	431.2458268754369
892	2015-07-27T09:48:46	24.4229	-156.7617	KM1513	155.0248747553075	0.507993358405287	0.0260672380130668	4.3041400283193365																	4.3041400283193365	431.2458268754369
893	2015-07-27T09:51:46	24.423000000000002	-156.7616	KM1513	153.8711316976881	0.507993358405287	0.0260672380130668	4.26664601336814																	4.26664601336814	431.2608816365683
894	2015-07-27T09:54:47	24.4231	-156.7616	KM1513	157.96572497828188	0.5051124330910539	0.0256874803126799	4.352181593253109																	4.352181593253109	431.2720133465378
895	2015-07-27T09:57:47	24.4232	-156.7616	KM1513	158.27429262988423	0.5051124330910539	0.0256874803126799	4.355588495202331																	4.355588495202331	431.2831450565071
896	2015-07-27T10:00:47	24.4232	-156.7616	KM1513	155.4543573571389	0.505399260245648	0.0257251952003239	4.2644650810147615																	4.2644650810147615	431.2831450565071
897	2015-07-27T10:03:47	24.4232	-156.7616	KM1513	154.62819316077832	0.503679048899518	0.0254999004100628	4.221113358169494																	4.221113358169494	431.2831450565071
898	2015-07-27T10:06:48	24.4231	-156.7616	KM1513	156.14449521622558	0.504250906978878	0.0255746845354458	4.259326202747713																	4.259326202747713	431.2942767664763
899	2015-07-27T10:09:48	24.4231	-156.7618	KM1513	156.74459772657792	0.502534015181359	0.0253506272729142	4.251739599614642																	4.251739599614642	431.3145479895893
900	2015-07-27T10:12:48	24.4236	-156.762	KM1513	156.49274188191617	0.502821034354673	0.0253879573837492	4.241695953777018																	4.241695953777018	431.3737830723447
901	2015-07-27T10:15:48	24.4274	-156.7613	KM1513	157.87251044706457	0.5011063295864651	0.0251651841953521	4.265440228560998																	4.265440228560998	431.802696607997
902	2015-07-27T10:18:49	24.4314	-156.7602	KM1513	156.25630669903603	0.502247679542593	0.0253133860635282	4.2234900099965																	4.2234900099965	432.26170980028985
903	2015-07-27T10:21:49	24.4364	-156.7572	KM1513	156.98155453706272	0.501677052361246	0.0252391695027345	4.236758059128676																	4.236758059128676	432.89592517834365
904	2015-07-27T10:24:49	24.4414	-156.7542	KM1513	157.95793072176818	0.5005364588757151	0.0250914701004713	4.250417963729921																	4.250417963729921	433.53013477692
905	2015-07-27T10:27:49	24.4447	-156.7515	KM1513	157.06734363847147	0.499686479004919	0.0249815468221014	4.208561360795208																	4.208561360795208	433.9881853548262
906	2015-07-27T10:30:49	24.4485	-156.7482	KM1513	153.65302752818963	0.498836392477817	0.0248721842598007	4.100085904745675																	4.100085904745675	434.52741181056035
907	2015-07-27T10:33:50	24.4528	-156.7445	KM1513	154.19167604352614	0.4985543788803	0.0248359035652541	4.098256348548205																	4.098256348548205	435.13543775712463
908	2015-07-27T10:36:50	24.4567	-156.7414	KM1513	155.66193200861863	0.496579695873437	0.0245828574753324	4.103919917975851																	4.103919917975851	435.67130083549546
909	2015-07-27T10:39:50	24.4578	-156.7402	KM1513	157.46089674956332	0.496016973273215	0.02451104114828	4.152374337063401																	4.152374337063401	435.8438664996409
910	2015-07-27T10:42:50	24.4582	-156.7401	KM1513	158.05410575702498	0.497142701408786	0.0246548932532264	4.177083611303083																	4.177083611303083	435.88953172962084
911	2015-07-27T10:45:51	24.4584	-156.74	KM1513	157.01861123663176	0.49573524433042	0.0244751905999845	4.120582306835479																	4.120582306835479	435.91399257870745
912	2015-07-27T10:48:51	24.4584	-156.74	KM1513	154.90427795357496	0.494894076729881	0.0243681504095498	4.0463253491715845																	4.0463253491715845	435.91399257870745
913	2015-07-27T10:51:51	24.4584	-156.74	KM1513	154.64264942879768	0.4940520208779629	0.0242613562883137	4.030453486372911																	4.030453486372911	435.91399257870745
914	2015-07-27T10:54:51	24.4583	-156.7401	KM1513	153.92996075092955	0.49377122342068397	0.0242258189426052	3.996947719566866																	3.996947719566866	435.9290454241533
915	2015-07-27T10:57:52	24.4582	-156.7401	KM1513	159.91146675240205	0.492373442681188	0.0240492533632824	4.155597054888013																	4.155597054888013	435.94017713412245
916	2015-07-27T11:00:52	24.4581	-156.7402	KM1513	156.71317180443398	0.49181614013231395	0.0239791063692992	4.044529907192033																	4.044529907192033	435.955229990396
917	2015-07-27T11:03:52	24.458000000000002	-156.7402	KM1513	155.95061499902528	0.491538483871978	0.0239441581135222	4.016576860939945																	4.016576860939945	435.9663617003655
918	2015-07-27T11:06:52	24.4579	-156.7403	KM1513	155.14249745976994	0.49181614013231395	0.0239791063692992	3.997164057088603																	3.997164057088603	435.9814145674704
919	2015-07-27T11:09:52	24.4579	-156.7403	KM1513	156.04435588272983	0.49098372889429204	0.0238744524266031	4.010376801457945																	4.010376801457945	435.9814145674704
920	2015-07-27T11:12:53	24.4579	-156.7403	KM1513	156.27699545608394	0.4898760002334829	0.0237357821435945	4.007334288826132																	4.007334288826132	435.9814145674704
921	2015-07-27T11:15:53	24.458000000000002	-156.7402	KM1513	154.92169917565442	0.4894623598054834	0.0236840505545756	3.969059464644614																	3.969059464644614	435.99646743457527
922	2015-07-27T11:18:53	24.458000000000002	-156.7402	KM1513	156.8266820514057	0.48932400472731896	0.0236667803808115	4.011378399042638																	4.011378399042638	435.99646743457527
923	2015-07-27T11:21:53	24.4581	-156.7402	KM1513	153.79216667660762	0.48932400472731896	0.0236667803808115	3.9100921142747094																	3.9100921142747094	436.0075991445448
924	2015-07-27T11:24:54	24.4581	-156.7402	KM1513	152.82697740886496	0.488216224832016	0.0235288581459579	3.8781702965831424																	3.8781702965831424	436.0075991445448
925	2015-07-27T11:27:54	24.4582	-156.7402	KM1513	154.06103189856998	0.488216224832016	0.0235288581459579	3.9168728013923486																	3.9168728013923486	436.0187308545141
926	2015-07-27T11:30:54	24.4583	-156.7401	KM1513	155.27300944891834	0.488216224832016	0.0235288581459579	3.946628310523837																	3.946628310523837	436.03378370537285
927	2015-07-27T11:33:54	24.4583	-156.7401	KM1513	156.64365796229953	0.48932400472731896	0.0236667803808115	3.991608329624309																	3.991608329624309	436.03378370537285
928	2015-07-27T11:36:54	24.4583	-156.7401	KM1513	157.60245974336132	0.489046068473436	0.0236321764044756	4.016455613650859																	4.016455613650859	436.03378370537285
929	2015-07-27T11:39:55	24.4583	-156.7401	KM1513	158.92515432094382	0.48794092674972495	0.0234945826306489	4.038334108352118																	4.038334108352118	436.03378370537285
930	2015-07-27T11:42:55	24.4584	-156.7401	KM1513	153.4046564824691	0.48738929696502	0.0234261676843209	3.8777116887305447																	3.8777116887305447	436.044915415342
931	2015-07-27T11:45:55	24.4586	-156.7398	KM1513	153.6557110552338	0.48656491282859704	0.0233240878244528	3.864980006203939																	3.864980006203939	436.0825945391272
932	2015-07-27T11:48:55	24.4588	-156.7391	KM1513	157.35181206569703	0.48656491282859704	0.0233240878244528	3.9597981928337744																	3.9597981928337744	436.156935767118
933	2015-07-27T11:51:56	24.459	-156.7385	KM1513	156.1440269418292	0.485741432779562	0.0232223617028576	3.906117410462661																	3.906117410462661	436.2216803607164
934	2015-07-27T11:54:56	24.4592	-156.7383	KM1513	153.07352229804658	0.485741432779562	0.0232223617028576	3.83409041521759																	3.83409041521759	436.25178597038297
935	2015-07-27T11:57:56	24.4594	-156.7382	KM1513	155.24426050944422	0.48519137740938	0.0231546216803473	3.892205107115797																	3.892205107115797	436.2762467861473
936	2015-07-27T12:00:56	24.4595	-156.7381	KM1513	154.57537663593936	0.484370843054644	0.0230536048075749	3.853267131912377																	3.853267131912377	436.2912995720292
937	2015-07-27T12:03:56	24.4595	-156.7381	KM1513	155.85976943111342	0.48519137740938	0.0231546216803473	3.900334156195497																	3.900334156195497	436.2912995720292
938	2015-07-27T12:06:57	24.4595	-156.7381	KM1513	157.1682980321576	0.48491733179919705	0.0231208726128735	3.929346949965536																	3.929346949965536	436.2912995720292
939	2015-07-27T12:09:57	24.4595	-156.738	KM1513	155.86097930847296	0.48519137740938	0.0231546216803473	3.894103738924255																	3.894103738924255	436.3014322574805
940	2015-07-27T12:12:57	24.4595	-156.7381	KM1513	154.91582696597192	0.48464393882709295	0.023087203918613998	3.8664721735517587																	3.8664721735517587	436.3115649429319
941	2015-07-27T12:15:57	24.4595	-156.7381	KM1513	156.26147992583768	0.484370843054644	0.0230536048075749	3.8930425556436465																	3.8930425556436465	436.3115649429319
942	2015-07-27T12:18:58	24.4595	-156.7381	KM1513	153.95652120632397	0.4838233649995271	0.0229865495245824	3.8057889997639163																	3.8057889997639163	436.3115649429319
943	2015-07-27T12:21:58	24.4595	-156.738	KM1513	156.50371113644408	0.48409677768451603	0.023020037195539	3.904673067525431																	3.904673067525431	436.32169762838333
944	2015-07-27T12:24:58	24.4595	-156.7381	KM1513	154.49989168376052	0.483550603445309	0.0229531416043259	3.8263669819035178																	3.8263669819035178	436.33183031383453
945	2015-07-27T12:27:58	24.4595	-156.7381	KM1513	155.8600100429503	0.48409677768451603	0.023020037195539	3.88414075729472																	3.88414075729472	436.33183031383453
946	2015-07-27T12:30:59	24.4595	-156.7381	KM1513	154.75915228297208	0.48409677768451603	0.023020037195539	3.8490963379789																	3.8490963379789	436.33183031383453
947	2015-07-27T12:33:59	24.4595	-156.7382	KM1513	157.68365850561008	0.48218835553876505	0.0227866680225987	3.8869046280173247																	3.8869046280173247	436.34196299928595
948	2015-07-27T12:36:59	24.4594	-156.7383	KM1513	156.84708667832246	0.4830070275302271	0.0228865642566622	3.878229053403868																	3.878229053403868	436.35701578516785
949	2015-07-27T12:39:59	24.4593	-156.7382	KM1513	155.18646700419157	0.482461854799975	0.0228199837029922	3.8197370522471146																	3.8197370522471146	436.37206857646487
950	2015-07-27T12:43:00	24.4623	-156.7345	KM1513	156.33669277184262	0.482736006952997	0.0228533789138928	3.8550085790434485																	3.8550085790434485	436.87414187616776
951	2015-07-27T12:46:00	24.4659	-156.7305	KM1513	155.45463521666406	0.481643309476048	0.0227202744961779	3.8079570685249085																	3.8079570685249085	437.4441031914112
952	2015-07-27T12:49:00	24.4702	-156.7259	KM1513	152.20402881081282	0.48137175957592504	0.0226871962726999	3.726591678048972																	3.726591678048972	438.112191342473
953	2015-07-27T12:52:00	24.4745	-156.7218	KM1513	151.00358753140625	0.48028490298411897	0.0225553315242873	3.678687708668327																	3.678687708668327	438.74596893140136
954	2015-07-27T12:55:00	24.4767	-156.7204	KM1513	151.87472737424753	0.4797440428788611	0.0224898071888185	3.6907769885982353																	3.6907769885982353	439.028976486064
955	2015-07-27T12:58:01	24.4772	-156.7197	KM1513	149.87089431491376	0.4797440428788611	0.0224898071888185	3.644114997810284																	3.644114997810284	439.1191284371728
956	2015-07-27T13:01:01	24.4775	-156.7195	KM1513	153.66182096395784	0.4792042527644661	0.0224245546537793	3.7252117155421662																	3.7252117155421662	439.15818997234317
957	2015-07-27T13:04:01	24.4777	-156.7193	KM1513	157.18839229889753	0.480014150533771	0.0225225302985856	3.840565637562698																	3.840565637562698	439.18829357785256
958	2015-07-27T13:07:01	24.4777	-156.7193	KM1513	156.31562087026845	0.47893418883517497	0.0223920148075748	3.78582147411756																	3.78582147411756	439.18829357785256
959	2015-07-27T13:10:02	24.4777	-156.7193	KM1513	155.76892868954656	0.4792042527644661	0.0224245546537793	3.7953279068130237																	3.7953279068130237	439.18829357785256
960	2015-07-27T13:13:02	24.4777	-156.7193	KM1513	154.02115727673996	0.47893418883517497	0.0223920148075748	3.732386273898284																	3.732386273898284	439.18829357785256
961	2015-07-27T13:16:02	24.4777	-156.7194	KM1513	154.9990176001333	0.479474578483813	0.0224571620089533	3.77206936268104																	3.77206936268104	439.19842479871767
962	2015-07-27T13:19:02	24.4777	-156.7194	KM1513	155.0882739659875	0.478664768061613	0.0223595524548311	3.76608710466337																	3.76608710466337	439.19842479871767
963	2015-07-27T13:22:02	24.4778	-156.7194	KM1513	156.77207120956612	0.4792042527644661	0.0224245546537793	3.821471922849477																	3.821471922849477	439.2095565086869
964	2015-07-27T13:25:03	24.4778	-156.7193	KM1513	156.3726425940149	0.478395988912109	0.0223271674109979	3.7856069502185963																	3.7856069502185963	439.219687721502
965	2015-07-27T13:28:03	24.4777	-156.7194	KM1513	153.9735298100097	0.4792042527644661	0.0224245546537793	3.73830240133694																	3.73830240133694	439.23473951612914
966	2015-07-27T13:31:03	24.4777	-156.7193	KM1513	157.80848898977752	0.478664768061613	0.0223595524548311	3.8269922304492607																	3.8269922304492607	439.2448707369943
967	2015-07-27T13:34:03	24.4777	-156.7194	KM1513	154.93773429951955	0.47893418883517497	0.0223920148075748	3.7511794089592																	3.7511794089592	439.25500195785935
968	2015-07-27T13:37:04	24.4777	-156.7194	KM1513	155.99986649966772	0.478664768061613	0.0223595524548311	3.7870820687037923																	3.7870820687037923	439.25500195785935
969	2015-07-27T13:40:04	24.4777	-156.7194	KM1513	158.05453958987403	0.478664768061613	0.0223595524548311	3.8455451462442944																	3.8455451462442944	439.25500195785935
970	2015-07-27T13:43:04	24.4777	-156.7194	KM1513	156.46464469549744	0.47786034937681704	0.0222626285140588	3.780031647681841																	3.780031647681841	439.25500195785935
971	2015-07-27T13:46:04	24.4776	-156.7194	KM1513	154.86920494261508	0.47786034937681704	0.0222626285140588	3.73098489885042																	3.73098489885042	439.2661336678286
972	2015-07-27T13:49:05	24.4776	-156.7195	KM1513	157.52288719751013	0.478395988912109	0.0223271674109979	3.8214485198336576																	3.8214485198336576	439.2762648967437
973	2015-07-27T13:52:05	24.4776	-156.7195	KM1513	161.26415287609632	0.47786034937681704	0.0222626285140588	3.9031120239642014																	3.9031120239642014	439.2762648967437
974	2015-07-27T13:55:05	24.4775	-156.7195	KM1513	154.6291138044873	0.4781278498586389	0.0222948594919646	3.7376573091863454																	3.7376573091863454	439.2873966067129
975	2015-07-27T13:58:05	24.4774	-156.7196	KM1513	156.3616149022703	0.4781278498586389	0.0222948594919646	3.7672131989525233																	3.7672131989525233	439.3024484175952
976	2015-07-27T14:01:05	24.4774	-156.7197	KM1513	158.71719444255703	0.47893418883517497	0.0223920148075748	3.854114771659491																	3.854114771659491	439.3125796626072
977	2015-07-27T14:04:06	24.4773	-156.7197	KM1513	157.8718491630214	0.4781278498586389	0.0222948594919646	3.823362472353194																	3.823362472353194	439.3237113725764
978	2015-07-27T14:07:06	24.4772	-156.7198	KM1513	158.1707562881152	0.4781278498586389	0.0222948594919646	3.8317526360396017																	3.8317526360396017	439.3387631942952
979	2015-07-27T14:10:06	24.4771	-156.7196	KM1513	156.22001419247968	0.47786034937681704	0.0222626285140588	3.7851588916412857																	3.7851588916412857	439.36188212809486
980	2015-07-27T14:13:06	24.4772	-156.7195	KM1513	156.01267853657643	0.4781278498586389	0.0222948594919646	3.7686957580155647																	3.7686957580155647	439.376933955232
981	2015-07-27T14:16:07	24.4774	-156.7195	KM1513	156.76011271389112	0.478395988912109	0.0223271674109979	3.7967903513655465																	3.7967903513655465	439.3991973751704
982	2015-07-27T14:19:07	24.4775	-156.7194	KM1513	157.71626524455155	0.47893418883517497	0.0223920148075748	3.836357730621488																	3.836357730621488	439.41424918605264
983	2015-07-27T14:22:07	24.4776	-156.7194	KM1513	157.71740125261283	0.47759111698843204	0.0222303061483892	3.814261578218662																	3.814261578218662	439.4253808960218
984	2015-07-27T14:25:07	24.4777	-156.7194	KM1513	158.6032090541055	0.477052157747783	0.0221657206427759	3.824864556297812																	3.824864556297812	439.43651260599114
985	2015-07-27T14:28:08	24.4779	-156.7193	KM1513	158.2375320545639	0.47759111698843204	0.0222303061483892	3.818730599822616																	3.818730599822616	439.4609728051005
986	2015-07-27T14:31:08	24.4781	-156.7193	KM1513	157.93179342689137	0.47759111698843204	0.0222303061483892	3.817437663170951																	3.817437663170951	439.4832362250389
987	2015-07-27T14:34:08	24.4782	-156.7192	KM1513	159.44090760572362	0.478395988912109	0.0223271674109979	3.8513797844484734																	3.8513797844484734	439.49828799799246
988	2015-07-27T14:37:08	24.4783	-156.7192	KM1513	159.59591626244546	0.47786034937681704	0.0222626285140588	3.8493681521340486																	3.8493681521340486	439.5094197079616
989	2015-07-27T14:40:09	24.4784	-156.7191	KM1513	161.10240812531882	0.4781278498586389	0.0222948594919646	3.893657528393388																	3.893657528393388	439.52447147007825
990	2015-07-27T14:43:09	24.4785	-156.7191	KM1513	159.7934034939361	0.4781278498586389	0.0222948594919646	3.8602994445734695																	3.8602994445734695	439.53560318004753
991	2015-07-27T14:46:09	24.4786	-156.7191	KM1513	158.85140105283168	0.47759111698843204	0.0222303061483892	3.819565178460013																	3.819565178460013	439.5467348900167
992	2015-07-27T14:49:09	24.4788	-156.719	KM1513	160.6665480864574	0.47759111698843204	0.0222303061483892	3.8824031074564966																	3.8824031074564966	439.57119505911714
993	2015-07-27T14:52:09	24.4789	-156.719	KM1513	161.88932386484552	0.47759111698843204	0.0222303061483892	3.9258270193953217																	3.9258270193953217	439.58232676908636
994	2015-07-27T14:55:10	24.4791	-156.7189	KM1513	158.7064616800169	0.47759111698843204	0.0222303061483892	3.831571440673824																	3.831571440673824	439.6067869281837
995	2015-07-27T14:58:10	24.4792	-156.7189	KM1513	161.51794244925543	0.478395988912109	0.0223271674109979	3.915471322076226																	3.915471322076226	439.6179186381529
996	2015-07-27T15:01:10	24.4794	-156.7189	KM1513	161.32014411550517	0.4773213161034621	0.0221979748972361	3.868122235789144																	3.868122235789144	439.64018205809134
997	2015-07-27T15:04:10	24.4794	-156.7188	KM1513	160.40311813110554	0.47759111698843204	0.0222303061483892	3.862307849101813																	3.862307849101813	439.6503131421022
998	2015-07-27T15:07:11	24.4796	-156.7188	KM1513	159.3086679447497	0.476783640391215	0.0221335432016413	3.8310886792525385																	3.8310886792525385	439.672576562041
999	2015-07-27T15:10:11	24.4798	-156.7187	KM1513	164.69083695217998	0.476783640391215	0.0221335432016413	3.981187788917957																	3.981187788917957	439.69703669779625
1000	2015-07-27T15:13:11	24.48	-156.7185	KM1513	159.25013957743272	0.476248522572904	0.0220694180280628	3.7996513726853163																	3.7996513726853163	439.7271400540519
1001	2015-07-27T15:16:11	24.4802	-156.7184	KM1513	156.23130427533428	0.4765157625072221	0.0221014423909019	3.7417551649367713																	3.7417551649367713	439.7516001764705
1002	2015-07-27T15:19:12	24.4803	-156.7184	KM1513	157.96990262268014	0.475177683250928	0.0219417100855957	3.772305472699788																	3.772305472699788	439.76273188643967
1003	2015-07-27T15:22:12	24.4803	-156.7184	KM1513	159.27594430755434	0.476248522572904	0.0220694180280628	3.824340091888444																	3.824340091888444	439.76273188643967
1004	2015-07-27T15:25:12	24.4804	-156.7184	KM1513	158.22317486741687	0.476248522572904	0.0220694180280628	3.8050973347854953																	3.8050973347854953	439.77386359640883
1005	2015-07-27T15:28:12	24.4804	-156.7183	KM1513	163.34031267138656	0.475177683250928	0.0219417100855957	3.9111282948377215																	3.9111282948377215	439.7839945999131
1006	2015-07-27T15:31:13	24.4806	-156.7182	KM1513	158.4347800500113	0.476248522572904	0.0220694180280628	3.797074598603324																	3.797074598603324	439.8084547089936
1007	2015-07-27T15:34:13	24.4806	-156.7182	KM1513	162.61330881084587	0.476248522572904	0.0220694180280628	3.8907634715826847																	3.8907634715826847	439.8084547089936
1008	2015-07-27T15:37:13	24.4806	-156.7182	KM1513	159.6367154310031	0.476783640391215	0.0221335432016413	3.834870459306283																	3.834870459306283	439.8084547089936
1009	2015-07-27T15:40:13	24.4807	-156.7182	KM1513	157.99355153999718	0.475177683250928	0.0219417100855957	3.769808965956																	3.769808965956	439.81958641896284
1010	2015-07-27T15:43:13	24.4807	-156.7182	KM1513	160.41450456384095	0.475177683250928	0.0219417100855957	3.825811466977743																	3.825811466977743	439.81958641896284
1011	2015-07-27T15:46:14	24.4808	-156.7182	KM1513	163.1489010214808	0.476248522572904	0.0220694180280628	3.905864048317176																	3.905864048317176	439.83071812893206
1012	2015-07-27T15:49:14	24.4809	-156.7182	KM1513	160.18457404551256	0.475177683250928	0.0219417100855957	3.8206689479834814																	3.8206689479834814	439.8418498389013
1013	2015-07-27T15:52:14	24.480999999999998	-156.7181	KM1513	158.6586609644529	0.47571239104797	0.0220054372932696	3.7911480254248575																	3.7911480254248575	439.8569014601312
1014	2015-07-27T15:55:14	24.4811	-156.7181	KM1513	159.01461246849388	0.475444718419019	0.0219735357027034	3.7787804992483647																	3.7787804992483647	439.8680331701005
1015	2015-07-27T15:58:15	24.4812	-156.7181	KM1513	160.49376920588244	0.474378983749622	0.0218465855538401	3.82698285337462																	3.82698285337462	439.87916488006965
1016	2015-07-27T16:01:15	24.4812	-156.7181	KM1513	158.11150242662157	0.475177683250928	0.0219417100855957	3.764790483356277																	3.764790483356277	439.87916488006965
1017	2015-07-27T16:04:15	24.4812	-156.7181	KM1513	156.50699404030863	0.47571239104797	0.0220054372932696	3.729812254698475																	3.729812254698475	439.87916488006965
1018	2015-07-27T16:07:15	24.4812	-156.7181	KM1513	160.26662413319113	0.474378983749622	0.0218465855538401	3.8196720863526017																	3.8196720863526017	439.87916488006965
1019	2015-07-27T16:10:15	24.4812	-156.7181	KM1513	158.66530669932587	0.47571239104797	0.0220054372932696	3.7839717555691035																	3.7839717555691035	439.87916488006965
1020	2015-07-27T16:13:16	24.4812	-156.7181	KM1513	156.70749985010187	0.475177683250928	0.0219417100855957	3.7194056106713287																	3.7194056106713287	439.87916488006965
1021	2015-07-27T16:16:16	24.4813	-156.7181	KM1513	160.0842578288141	0.4749112840255901	0.0219099602610162	3.809394374165112																	3.809394374165112	439.89029659003893
1022	2015-07-27T16:19:16	24.4813	-156.7181	KM1513	161.6992556015271	0.475177683250928	0.0219417100855957	3.8566060997651435																	3.8566060997651435	439.89029659003893
1023	2015-07-27T16:22:16	24.4814	-156.7181	KM1513	157.631618145768	0.475444718419019	0.0219735357027034	3.750125402352618																	3.750125402352618	439.90142830000815
1024	2015-07-27T16:25:17	24.4814	-156.7181	KM1513	160.57627681089244	0.475177683250928	0.0219417100855957	3.8292277702454767																	3.8292277702454767	439.90142830000815
1025	2015-07-27T16:28:17	24.4814	-156.7181	KM1513	159.46235489953506	0.47571239104797	0.0220054372932696	3.8050391152746266																	3.8050391152746266	439.90142830000815
1026	2015-07-27T16:31:17	24.4815	-156.7181	KM1513	153.33067836785148	0.475177683250928	0.0219417100855957	3.6670835663755605																	3.6670835663755605	439.9125600099773
1027	2015-07-27T16:34:17	24.4815	-156.7181	KM1513	157.73058913983022	0.47571239104797	0.0220054372932696	3.775591719740476																	3.775591719740476	439.9125600099773
1028	2015-07-27T16:37:18	24.4816	-156.7181	KM1513	156.52877235039696	0.475444718419019	0.0219735357027034	3.7434768694085294																	3.7434768694085294	439.9236917199466
1029	2015-07-27T16:40:18	24.4818	-156.7181	KM1513	154.66640214455802	0.476248522572904	0.0220694180280628	3.694238648302135																	3.694238648302135	439.94595513988503
1030	2015-07-27T16:43:18	24.482	-156.7181	KM1513	155.30396540328024	0.476248522572904	0.0220694180280628	3.7115923120528835																	3.7115923120528835	439.96821855982336
1031	2015-07-27T16:46:18	24.4821	-156.7181	KM1513	156.56281667036697	0.4765157625072221	0.0221014423909019	3.7558508490405256																	3.7558508490405256	439.97935026979263
1032	2015-07-27T16:49:19	24.4823	-156.7181	KM1513	157.8876561725457	0.476248522572904	0.0220694180280628	3.784761751697389																	3.784761751697389	440.0016136897309
1033	2015-07-27T16:52:19	24.4824	-156.7182	KM1513	157.1256691901616	0.476248522572904	0.0220694180280628	3.761304544414395																	3.761304544414395	440.0166652350933
1034	2015-07-27T16:55:19	24.4825	-156.7181	KM1513	156.32574225061776	0.475444718419019	0.0219735357027034	3.745655923678628																	3.745655923678628	440.0317167750368
1035	2015-07-27T16:58:19	24.4826	-156.7181	KM1513	157.85661891275927	0.47759111698843204	0.0222303061483892	3.8137018537688037																	3.8137018537688037	440.0428484850059
1036	2015-07-27T17:01:19	24.4828	-156.7181	KM1513	162.20696099867658	0.47786034937681704	0.0222626285140588	3.9231523754438262																	3.9231523754438262	440.06511190494433
1037	2015-07-27T17:04:20	24.4829	-156.7182	KM1513	154.3316117652504	0.476248522572904	0.0220694180280628	3.721982674393351																	3.721982674393351	440.0801634232103
1038	2015-07-27T17:07:20	24.483	-156.7181	KM1513	156.00880118850313	0.477052157747783	0.0221657206427759	3.7580906380376216																	3.7580906380376216	440.0952149360569
1039	2015-07-27T17:10:20	24.4831	-156.7182	KM1513	161.0164589297421	0.47893418883517497	0.0223920148075748	3.91828233722597																	3.91828233722597	440.1102664434842
1040	2015-07-27T17:13:20	24.4832	-156.7182	KM1513	156.51198676719943	0.47786034937681704	0.0222626285140588	3.792568945683109																	3.792568945683109	440.12139815345336
1041	2015-07-27T17:16:21	24.4833	-156.7182	KM1513	153.98537731838658	0.4781278498586389	0.0222948594919646	3.730460303077837																	3.730460303077837	440.1325298634225
1042	2015-07-27T17:19:21	24.4835	-156.7182	KM1513	153.32132613464466	0.4797440428788611	0.0224898071888185	3.7447544810028304																	3.7447544810028304	440.15479328336096
1043	2015-07-27T17:22:21	24.4837	-156.7182	KM1513	154.27830099347102	0.478664768061613	0.0223595524548311	3.745955799040584																	3.745955799040584	440.1770567032994
1044	2015-07-27T17:25:21	24.4839	-156.7182	KM1513	155.0073398903459	0.480828348431776	0.0226211690698467	3.808889720611465																	3.808889720611465	440.19932012323784
1045	2015-07-27T17:28:22	24.484	-156.7182	KM1513	156.39801267556422	0.478664768061613	0.0223595524548311	3.8046528752453295																	3.8046528752453295	440.2104518332074
1046	2015-07-27T17:31:22	24.4842	-156.7182	KM1513	154.93012422394656	0.480014150533771	0.0225225302985856	3.7913782666806335																	3.7913782666806335	440.23271525314567
1047	2015-07-27T17:34:22	24.4845	-156.7168	KM1513	154.05347143499444	0.48137175957592504	0.0226871962726999	3.7834609699684316																	3.7834609699684316	440.3784234175603
1048	2015-07-27T17:37:22	24.4884	-156.7159	KM1513	155.07073212124374	0.48191550761450797	0.0227534316833107	3.8371548538766977																	3.8371548538766977	440.8220307674568
1049	2015-07-27T17:40:22	24.4929	-156.7159	KM1513	156.32115816580358	0.48137175957592504	0.0226871962726999	3.8421012131344514																	3.8421012131344514	441.3229577160717
1050	2015-07-27T17:43:23	24.499000000000002	-156.716	KM1513	157.28574681776303	0.48191550761450797	0.0227534316833107	3.885484845556417																	3.885484845556417	442.0020675771893
1051	2015-07-27T17:46:23	24.5043	-156.7162	KM1513	152.98100961593929	0.480828348431776	0.0226211690698467	3.771395009380864																	3.771395009380864	442.5923959197892
1052	2015-07-27T17:49:23	24.5088	-156.7162	KM1513	153.73040536743588	0.48218835553876505	0.0227866680225987	3.802407153199																	3.802407153199	443.0933228684041
1053	2015-07-27T17:52:23	24.5121	-156.7163	KM1513	157.85396534688724	0.48409677768451603	0.023020037195539	3.9505392155908012																	3.9505392155908012	443.4608089049794
1054	2015-07-27T17:55:24	24.5168	-156.7164	KM1513	155.09723798136287	0.4838233649995271	0.0229865495245824	3.861340247283864																	3.861340247283864	443.98409729908525
1055	2015-07-27T17:58:24	24.5213	-156.7165	KM1513	156.52396402428764	0.48519137740938	0.0231546216803473	3.9242041267189247																	3.9242041267189247	444.485126621576
1056	2015-07-27T18:01:24	24.525	-156.7164	KM1513	159.10716395437862	0.485741432779562	0.0232223617028576	3.991441103962633																	3.991441103962633	444.8971243849834
1057	2015-07-27T18:04:24	24.5268	-156.7123	KM1513	160.5820849436119	0.4854660772156071	0.0231884513129009	4.0393268379576375																	4.0393268379576375	445.3581631930001
1058	2015-07-27T18:07:24	24.5219	-156.7078	KM1513	163.4679223242927	0.48519137740938	0.0231546216803473	4.087580246017367																	4.087580246017367	446.0689479377783
1059	2015-07-27T18:10:25	24.5162	-156.7039	KM1513	158.96571900784804	0.48464393882709295	0.023087203918613998	3.9828674815108696																	3.9828674815108696	446.81635345333024
1060	2015-07-27T18:13:25	24.5116	-156.7008	KM1513	157.41075204006768	0.48491733179919705	0.0231208726128735	3.942196681778128																	3.942196681778128	447.4170080189289
1061	2015-07-27T18:16:25	24.5059	-156.697	KM1513	156.5606872744524	0.4832784914712	0.0229198132448437	3.917835677705263																	3.917835677705263	448.1591273368737
1062	2015-07-27T18:19:25	24.5017	-156.6925	KM1513	154.32300184424147	0.4832784914712	0.0229198132448437	3.8483487985838174																	3.8483487985838174	448.81208144834494
1063	2015-07-27T18:22:26	24.5006	-156.6902	KM1513	156.9803323987772	0.483550603445309	0.0229531416043259	3.917356461201954																	3.917356461201954	449.07527509409584
1064	2015-07-27T18:25:26	24.5002	-156.6885	KM1513	153.23471735728157	0.482736006952997	0.0228533789138928	3.809892564797237																	3.809892564797237	449.25313843484815
1065	2015-07-27T18:28:26	24.5	-156.6882	KM1513	152.78374676435618	0.483550603445309	0.0229531416043259	3.8097630642129983																	3.8097630642129983	449.29080945350825
1066	2015-07-27T18:31:26	24.4999	-156.6882	KM1513	155.8712911298884	0.48409677768451603	0.023020037195539	3.8902898809469413																	3.8902898809469413	449.3019411634774
1067	2015-07-27T18:34:26	24.4999	-156.6882	KM1513	152.83623068080988	0.48218835553876505	0.0227866680225987	3.795830238530977																	3.795830238530977	449.3019411634774
1068	2015-07-27T18:37:27	24.4999	-156.6882	KM1513	151.7962454550509	0.4838233649995271	0.0229865495245824	3.7846016127164575																	3.7846016127164575	449.3019411634774
1069	2015-07-27T18:40:27	24.4999	-156.6882	KM1513	153.31428156310216	0.482736006952997	0.0228533789138928	3.806012837595476																	3.806012837595476	449.3019411634774
1070	2015-07-27T18:43:27	24.5	-156.6881	KM1513	152.77314469306802	0.48218835553876505	0.0227866680225987	3.7833219363121096																	3.7833219363121096	449.316991754771
1071	2015-07-27T18:46:27	24.5001	-156.6881	KM1513	152.37915511575295	0.482736006952997	0.0228533789138928	3.776096584709906																	3.776096584709906	449.3281234647402
1072	2015-07-27T18:49:28	24.5002	-156.6881	KM1513	150.67879121375628	0.4832784914712	0.0229198132448437	3.756498679952879																	3.756498679952879	449.3392551747094
1073	2015-07-27T18:52:28	24.5002	-156.6881	KM1513	150.89479605955262	0.4838233649995271	0.0229865495245824	3.778059847144835																	3.778059847144835	449.3392551747094
1074	2015-07-27T18:55:28	24.5002	-156.6881	KM1513	149.8626367643781	0.4832784914712	0.0229198132448437	3.7328732552671235																	3.7328732552671235	449.3392551747094
1075	2015-07-27T18:58:28	24.5002	-156.6881	KM1513	155.59295484559357	0.483550603445309	0.0229531416043259	3.891202153335944																	3.891202153335944	449.3392551747094
1076	2015-07-27T19:01:29	24.5002	-156.6881	KM1513	148.39357916881804	0.484370843054644	0.0230536048075749	3.711669545925168																	3.711669545925168	449.3392551747094
1077	2015-07-27T19:04:29	24.5003	-156.6881	KM1513	148.2578260568823	0.4832784914712	0.0229198132448437	3.6953537116888375																	3.6953537116888375	449.3503868846786
1078	2015-07-27T19:07:29	24.5002	-156.6881	KM1513	154.8010250452325	0.48409677768451603	0.023020037195539	3.886357860408464																	3.886357860408464	449.3615185946479
1079	2015-07-27T19:10:29	24.4998	-156.6879	KM1513	150.7484501344429	0.48409677768451603	0.023020037195539	3.759139085112373																	3.759139085112373	449.41043751193604
1080	2015-07-27T19:13:30	24.4996	-156.6878	KM1513	150.95216409734402	0.4854660772156071	0.0231884513129009	3.8276087631009417																	3.8276087631009417	449.43489698059034
1081	2015-07-27T19:16:30	24.4994	-156.6878	KM1513	149.07092851313828	0.48519137740938	0.0231546216803473	3.759840591450359																	3.759840591450359	449.4571604005288
1082	2015-07-27T19:19:30	24.4992	-156.6878	KM1513	154.59283103148766	0.48519137740938	0.0231546216803473	3.8991339928276862																	3.8991339928276862	449.4794238204676
1083	2015-07-27T19:22:30	24.4989	-156.6877	KM1513	146.29273950621428	0.48629142592034	0.0232902231440968	3.6885202784028945																	3.6885202784028945	449.5143214063723
1084	2015-07-27T19:25:30	24.4986	-156.6875	KM1513	148.51932705173334	0.48519137740938	0.0231546216803473	3.751439763122336																	3.751439763122336	449.55338115370733
1085	2015-07-27T19:28:31	24.4982	-156.6874	KM1513	148.02299143116244	0.485741432779562	0.0232223617028576	3.7434720101973618																	3.7434720101973618	449.599045662144
1086	2015-07-27T19:31:31	24.4979	-156.6873	KM1513	146.18782322725198	0.48656491282859704	0.0233240878244528	3.696367502367538																	3.696367502367538	449.6339432714336
1087	2015-07-27T19:37:31	24.4974	-156.6871	KM1513	152.3585819230994	0.492094459207964	0.0240141380528336	4.001222760897464																	4.001222760897464	449.6931742642731
1088	2015-07-27T19:40:32	24.4974	-156.6872	KM1513	154.56742752011831	0.492373442681188	0.0240492533632824	4.045935068205399																	4.045935068205399	449.7033038986922
1089	2015-07-27T19:43:32	24.4974	-156.6872	KM1513	158.24546459949656	0.49181614013231395	0.0239791063692992	4.1518756581917415																	4.1518756581917415	449.7033038986922
1090	2015-07-27T19:46:32	24.4974	-156.6873	KM1513	155.3302127987286	0.492094459207964	0.0240141380528336	4.058951006740322																	4.058951006740322	449.7134335331112
1091	2015-07-27T19:49:32	24.4974	-156.6873	KM1513	155.93673464510462	0.494615021958891	0.0243326401547452	4.1177356665729326																	4.1177356665729326	449.7134335331112
1092	2015-07-27T19:52:33	24.4974	-156.6873	KM1513	156.6922509107708	0.496016973273215	0.02451104114828	4.182088012617045																	4.182088012617045	449.7134335331112
1093	2015-07-27T19:55:33	24.4974	-156.6873	KM1513	155.02134803289846	0.497708398142961	0.0247272733662801	4.15174715187213																	4.15174715187213	449.7134335331112
1094	2015-07-27T19:58:33	24.4974	-156.6873	KM1513	159.71281825443288	0.5005364588757151	0.0250914701004713	4.336504885120877																	4.336504885120877	449.7134335331112
1095	2015-07-27T20:01:33	24.4974	-156.6873	KM1513	161.63118694969197	0.499686479004919	0.0249815468221014	4.406818321607452																	4.406818321607452	449.7134335331112
1096	2015-07-27T20:04:34	24.4974	-156.6873	KM1513	157.2736866666066	0.500821054540631	0.0251282832081649	4.293613884895503																	4.293613884895503	449.7134335331112
1097	2015-07-27T20:07:34	24.4974	-156.6873	KM1513	160.31294063728657	0.500252540973775	0.0250547446629866	4.37509203962286																	4.37509203962286	449.7134335331112
1098	2015-07-27T20:10:34	24.4974	-156.6873	KM1513	161.03507741421362	0.5005364588757151	0.0250914701004713	4.3911523688185135																	4.3911523688185135	449.7134335331112
1099	2015-07-27T20:13:34	24.4974	-156.6873	KM1513	157.59939203953581	0.500821054540631	0.0251282832081649	4.3070932857306685																	4.3070932857306685	449.7134335331112
1100	2015-07-27T20:16:34	24.4974	-156.6873	KM1513	155.47937877420773	0.502247679542593	0.0253133860635282	4.271018665559296																	4.271018665559296	449.7134335331112
1101	2015-07-27T20:19:35	24.4974	-156.6874	KM1513	160.86528418317613	0.502534015181359	0.0253506272729142	4.427626666518873																	4.427626666518873	449.7235631675303
1102	2015-07-27T20:22:35	24.4974	-156.6874	KM1513	157.72983271627774	0.501392285635021	0.025202173271817	4.325304919723169																	4.325304919723169	449.7235631675303
1103	2015-07-27T20:25:35	24.4974	-156.6874	KM1513	160.46459680718763	0.501677052361246	0.0252391695027345	4.395231778349741																	4.395231778349741	449.7235631675303
1104	2015-07-27T20:28:35	24.4974	-156.6875	KM1513	159.4559243011772	0.502534015181359	0.0253506272729142	4.375035803511556																	4.375035803511556	449.73369280194936
1105	2015-07-27T20:31:36	24.4974	-156.6875	KM1513	159.75325772612308	0.5011063295864651	0.0251651841953521	4.3709718775832185																	4.3709718775832185	449.73369280194936
1106	2015-07-27T20:34:36	24.4974	-156.6875	KM1513	153.75326072740387	0.5011063295864651	0.0251651841953521	4.200004972454228																	4.200004972454228	449.73369280194936
1107	2015-07-27T20:37:36	24.4974	-156.6875	KM1513	158.4869605025225	0.501392285635021	0.025202173271817	4.347930040445587																	4.347930040445587	449.73369280194936
1108	2015-07-27T20:40:36	24.4974	-156.6876	KM1513	159.72278652942938	0.5011063295864651	0.0251651841953521	4.380024007842732																	4.380024007842732	449.7438224363684
1109	2015-07-27T20:43:36	24.4974	-156.6876	KM1513	156.610799719527	0.5011063295864651	0.0251651841953521	4.282186477154742																	4.282186477154742	449.7438224363684
1110	2015-07-27T20:46:37	24.497	-156.6868	KM1513	156.79337726809499	0.501962025810541	0.025276233543872997	4.303024463234746																	4.303024463234746	449.8362868508286
1111	2015-07-27T20:49:37	24.5008	-156.6826	KM1513	155.3196868920779	0.501962025810541	0.025276233543872997	4.271656436723412																	4.271656436723412	450.4362302147716
1112	2015-07-27T20:52:37	24.5069	-156.6784	KM1513	161.21643557255956	0.501392285635021	0.025202173271817	4.433996808673913																	4.433996808673913	451.2375242722454
1113	2015-07-27T20:55:37	24.5096	-156.6766	KM1513	158.13773950913009	0.503679048899518	0.0254999004100628	4.369115305448586																	4.369115305448586	451.5890548516794
1114	2015-07-27T20:58:38	24.511	-156.6752	KM1513	151.5180944996081	0.502534015181359	0.0253506272729142	4.16085237102644																	4.16085237102644	451.7997552712557
1115	2015-07-27T21:01:38	24.5112	-156.6745	KM1513	156.6001757641193	0.5011063295864651	0.0251651841953521	4.308652407424937																	4.308652407424937	451.8740683198428
1116	2015-07-27T21:04:38	24.511	-156.6744	KM1513	157.94962835196003	0.501677052361246	0.0252391695027345	4.354455045213076																	4.354455045213076	451.8985274080597
1117	2015-07-27T21:07:38	24.511	-156.6745	KM1513	154.15580175203826	0.501392285635021	0.025202173271817	4.22982519368795																	4.22982519368795	451.9086559465685
1118	2015-07-27T21:10:38	24.511	-156.6745	KM1513	153.65010890260925	0.502534015181359	0.0253506272729142	4.224619659458655																	4.224619659458655	451.9086559465685
1119	2015-07-27T21:13:39	24.5109	-156.6747	KM1513	153.90342912382712	0.501962025810541	0.025276233543872997	4.232840933254714																	4.232840933254714	451.9317701080869
1120	2015-07-27T21:16:39	24.5109	-156.6749	KM1513	157.0249399922659	0.502247679542593	0.0253133860635282	4.344587066740598																	4.344587066740598	451.9520272012252
1121	2015-07-27T21:19:39	24.5108	-156.6751	KM1513	155.84320046107737	0.502534015181359	0.0253506272729142	4.307477265658012																	4.307477265658012	451.9751413768689
1122	2015-07-27T21:22:39	24.5107	-156.6751	KM1513	153.50129199174685	0.503679048899518	0.0254999004100628	4.272855485046286																	4.272855485046286	451.98627308683814
1123	2015-07-27T21:25:40	24.5106	-156.6754	KM1513	153.63823686747594	0.503679048899518	0.0254999004100628	4.268458457024607																	4.268458457024607	452.0186336452538
1124	2015-07-27T21:28:40	24.5104	-156.6756	KM1513	152.31789561892168	0.503108738694255	0.0254253766082571	4.205991979311709																	4.205991979311709	452.04873368349604
1125	2015-07-27T21:31:40	24.5103	-156.6756	KM1513	156.7001640497131	0.501962025810541	0.025276233543872997	4.307115945781678																	4.307115945781678	452.0598653934652
1126	2015-07-27T21:34:40	24.5101	-156.6756	KM1513	160.94262866887968	0.501677052361246	0.0252391695027345	4.428026579648961																	4.428026579648961	452.08212881340364
1127	2015-07-27T21:37:41	24.51	-156.6756	KM1513	153.56843104246295	0.501962025810541	0.025276233543872997	4.239475612161774																	4.239475612161774	452.0932605233728
1128	2015-07-27T21:40:41	24.5099	-156.6756	KM1513	154.59398554657008	0.502534015181359	0.0253506272729142	4.2754625791371454																	4.2754625791371454	452.10439223334237
1129	2015-07-27T21:43:41	24.5099	-156.6756	KM1513	154.36411374236354	0.503679048899518	0.0254999004100628	4.269256131003751																	4.269256131003751	452.10439223334237
1130	2015-07-27T21:46:41	24.51	-156.6756	KM1513	155.76064105961183	0.503394140861543	0.0254626418677714	4.315845969768117																	4.315845969768117	452.11552394331187
1131	2015-07-27T21:49:41	24.5101	-156.6756	KM1513	158.16149723182392	0.5039646370641021	0.0255372478951802	4.413550004313348																	4.413550004313348	452.12665565328115
1132	2015-07-27T21:52:42	24.5101	-156.6756	KM1513	155.32194415603792	0.505399260245648	0.0257251952003239	4.3515933681581584																	4.3515933681581584	452.12665565328115
1133	2015-07-27T21:55:42	24.5102	-156.6756	KM1513	151.94489201798015	0.504537860271308	0.0256122105436891	4.245957102400357																	4.245957102400357	452.13778736325037
1134	2015-07-27T21:58:42	24.5102	-156.6756	KM1513	161.06956969159617	0.504825498572735	0.0256498261332476	4.491804072462422																	4.491804072462422	452.13778736325037
1135	2015-07-27T22:01:42	24.5102	-156.6752	KM1513	156.90366798888832	0.505399260245648	0.0257251952003239	4.403730318741076																	4.403730318741076	452.17830177521034
1136	2015-07-27T22:04:43	24.5103	-156.6748	KM1513	158.77618689109772	0.506553432307594	0.0258769572247376	4.468711556545867																	4.468711556545867	452.22031762027945
1137	2015-07-27T22:07:43	24.5104	-156.6742	KM1513	154.27208633557362	0.506841443111818	0.0259149439110938	4.349736646610143																	4.349736646610143	452.2821002691119
1138	2015-07-27T22:10:43	24.5104	-156.6739	KM1513	156.69994404511013	0.506553432307594	0.0258769572247376	4.403566927793563																	4.403566927793563	452.3124860297216
1139	2015-07-27T22:13:43	24.5104	-156.6735	KM1513	156.25493144414943	0.507993358405287	0.0260672380130668	4.43466296923805																	4.43466296923805	452.35300037720117
1140	2015-07-27T22:16:43	24.5105	-156.673	KM1513	153.69435482974913	0.507128392798405	0.0259528813749664	4.35035689156352																	4.35035689156352	452.40485227904816
1141	2015-07-27T22:19:44	24.5105	-156.6725	KM1513	154.49023521195218	0.507993358405287	0.0260672380130668	4.3853857958361																	4.3853857958361	452.45549517309416
1142	2015-07-27T22:25:44	24.5105	-156.6717	KM1513	155.95539221120387	0.509150624296168	0.0262207605386868	4.4367618320283375																	4.4367618320283375	452.5365238035728
1143	2015-07-27T22:28:44	24.5105	-156.6712	KM1513	153.63456935043672	0.508861130218628	0.0261822773729448	4.379671422992227																	4.379671422992227	452.5871666976188
1144	2015-07-27T22:31:45	24.5105	-156.6705	KM1513	157.0379389909373	0.509150624296168	0.0262207605386868	4.4712485640815816																	4.4712485640815816	452.6580667492846
1145	2015-07-27T22:34:45	24.5105	-156.6703	KM1513	159.82460753527837	0.5074160274853831	0.0259909094023725	4.53666409736106																	4.53666409736106	452.6783239069042
1146	2015-07-27T22:37:45	24.5105	-156.6703	KM1513	159.95853339112062	0.509150624296168	0.0262207605386868	4.54421249892559																	4.54421249892559	452.6783239069042
1147	2015-07-27T22:40:45	24.5105	-156.6703	KM1513	158.13807100832756	0.510604988652627	0.026414395158911	4.534520894600597																	4.534520894600597	452.6783239069042
1148	2015-07-27T22:43:45	24.5105	-156.6703	KM1513	157.92916015495155	0.510604988652627	0.026414395158911	4.534771086778396																	4.534771086778396	452.6783239069042
1149	2015-07-27T22:46:46	24.5105	-156.6703	KM1513	156.67335994102427	0.5111880951746349	0.0264923338043115	4.519012138658447																	4.519012138658447	452.6783239069042
1150	2015-07-27T22:49:46	24.5106	-156.6703	KM1513	158.04735619700185	0.5111880951746349	0.0264923338043115	4.550567907438504																	4.550567907438504	452.6894556168734
1151	2015-07-27T22:52:46	24.5106	-156.6703	KM1513	159.5392870648012	0.510896194333525	0.0264533180236801	4.605077887122123																	4.605077887122123	452.6894556168734
1152	2015-07-27T23:23:30	24.5124	-156.6681	KM1513	167.73765229225526	0.52994713761377	0.0290736378943471	5.264360134196967																	5.264360134196967	452.9891226047174
1153	2015-07-27T23:26:30	24.5127	-156.6673	KM1513	156.92755003107763	0.5245022367605491	0.0283091964907681	4.816766882623363																	4.816766882623363	453.07676197620657
1154	2015-07-27T23:29:30	24.5129	-156.6668	KM1513	155.16618996445234	0.5257062843389461	0.0284773156402354	4.775411213151083																	4.775411213151083	453.13208167160246
1155	2015-07-27T23:32:31	24.5132	-156.6664	KM1513	157.11267205725608	0.526913673562499	0.0286463631735252	4.883412465749356																	4.883412465749356	453.1845847936232
1156	2015-07-27T23:35:31	24.5135	-156.6658	KM1513	158.53936753706128	0.5281244681924129	0.0288163506307648	4.926319411687233																	4.926319411687233	453.2539262609262
1157	2015-07-27T23:38:31	24.5142	-156.6656	KM1513	158.44120067684844	0.530249500759246	0.0291165436287628	4.971872610133901																	4.971872610133901	453.3344381478115
1158	2015-07-27T23:41:31	24.5183	-156.6655	KM1513	157.01985103362057	0.5263125929146529	0.0285619754760587	4.836246158110231																	4.836246158110231	453.79095062078005
1159	2015-07-27T23:44:32	24.5258	-156.6654	KM1513	154.01132743821458	0.523899630511383	0.0282255050633164	4.689093548225605																	4.689093548225605	454.6258902938795
1160	2015-07-27T23:47:32	24.5303	-156.6603	KM1513	150.8278445067699	0.518234916324261	0.0274448438423939	4.481161563909477																	4.481161563909477	455.34539354458656
1161	2015-07-27T23:50:32	24.5317	-156.6532	KM1513	149.47023174092288	0.5161698384890121	0.0271635637911613	4.407526592367112																	4.407526592367112	456.0811008287533
1162	2015-07-27T23:53:32	24.5327	-156.64700000000005	KM1513	148.7274756596977	0.514699323865824	0.0269643670437509	4.3574747275222245																	4.3574747275222245	456.7187558658455
1163	2015-07-27T23:56:32	24.5328	-156.64600000000004	KM1513	148.8937806792351	0.514699323865824	0.0269643670437509	4.3608784153971945																	4.3608784153971945	456.82063369339517
1164	2015-07-28T00:00:01	24.533	-156.6461	KM1513	147.89462665434118	0.5173498672625271	0.0273239365167218	4.3905890141255135																	4.3905890141255135	456.84509205372353
1165	2015-07-28T00:03:02	24.5332	-156.64600000000004	KM1513	149.64215496424117	0.517939196273772	0.0274044452678989	4.444265966060689																	4.444265966060689	456.86955040737183
1166	2015-07-28T00:06:02	24.5333	-156.64600000000004	KM1513	149.1033418627231	0.518234916324261	0.0274448438423939	4.436313893738928																	4.436313893738928	456.88068211734105
1167	2015-07-28T00:09:02	24.5334	-156.6459	KM1513	149.80946732114026	0.516463922623344	0.0272035204411929	4.442686564200247																	4.442686564200247	456.89573089650673
1168	2015-07-28T00:12:02	24.5334	-156.6459	KM1513	150.31907161133316	0.517644180478921	0.0273641429023819	4.466714283001579																	4.466714283001579	456.89573089650673
1169	2015-07-28T00:15:03	24.5334	-156.6459	KM1513	150.1956468806201	0.514993760416519	0.0270041539226248	4.427650779890032																	4.427650779890032	456.89573089650673
1170	2015-07-28T00:18:03	24.5333	-156.6459	KM1513	149.75097790792645	0.5173498672625271	0.0273239365167218	4.436069600957787																	4.436069600957787	456.906862606476
1171	2015-07-28T00:21:03	24.5332	-156.64600000000004	KM1513	152.41696800331172	0.5161698384890121	0.0271635637911613	4.497939713967238																	4.497939713967238	456.92191139107024
1172	2015-07-28T00:24:03	24.5331	-156.6459	KM1513	148.31031249273687	0.5152888998400921	0.0270440357799177	4.3602643225114																	4.3602643225114	456.9369601810931
1173	2015-07-28T00:27:04	24.5331	-156.6459	KM1513	151.19753741232896	0.5173498672625271	0.0273239365167218	4.493760017804158																	4.493760017804158	456.9369601810931
1174	2015-07-28T00:30:04	24.5331	-156.6459	KM1513	147.84269761800988	0.516758708789273	0.0272435724749176	4.36916543857838																	4.36916543857838	456.9369601810931
1175	2015-07-28T00:33:04	24.5331	-156.6458	KM1513	148.28218512455402	0.5152888998400921	0.0270440357799177	4.3901464333254845																	4.3901464333254845	456.9470869375309
1176	2015-07-28T00:36:04	24.5331	-156.6459	KM1513	149.5446788588229	0.5173498672625271	0.0273239365167218	4.437623801519443																	4.437623801519443	456.95721369396864
1177	2015-07-28T00:39:04	24.533	-156.6459	KM1513	153.87702651328055	0.518234916324261	0.0274448438423939	4.586921673757601																	4.586921673757601	456.96834540393786
1178	2015-07-28T00:42:05	24.533	-156.6459	KM1513	153.77996390524143	0.518234916324261	0.0274448438423939	4.575700588735331																	4.575700588735331	456.96834540393786
1179	2015-07-28T00:45:05	24.533	-156.6459	KM1513	151.26508285383488	0.517939196273772	0.0274044452678989	4.493503508980752																	4.493503508980752	456.96834540393786
1180	2015-07-28T00:48:05	24.533	-156.6459	KM1513	151.4773203476885	0.517054198662675	0.0272837201200335	4.496532086314303																	4.496532086314303	456.96834540393786
1181	2015-07-28T00:51:05	24.533	-156.6459	KM1513	150.8365518068133	0.5185313423115719	0.027485338855535002	4.4914960362392																	4.4914960362392	456.96834540393786
1182	2015-07-28T00:54:06	24.5329	-156.6459	KM1513	155.14227265425626	0.5185313423115719	0.027485338855535002	4.621817324518341																	4.621817324518341	456.979477113907
1183	2015-07-28T00:57:06	24.5329	-156.6459	KM1513	152.93650723695342	0.517054198662675	0.0272837201200335	4.542331775780798																	4.542331775780798	456.979477113907
1184	2015-07-28T01:00:06	24.5329	-156.6459	KM1513	153.79404647428248	0.517644180478921	0.0273641429023819	4.5755424112357685																	4.5755424112357685	456.979477113907
1185	2015-07-28T01:03:06	24.535	-156.6452	KM1513	154.51440640708856	0.518828475920903	0.0275259305375387	4.609204358684382																	4.609204358684382	457.22375449911885
1186	2015-07-28T01:06:06	24.5422	-156.645	KM1513	154.57269552121323	0.521210159197373	0.0278531369612974	4.660433317915691																	4.660433317915691	458.0254934572145
1187	2015-07-28T01:09:07	24.5497	-156.6449	KM1513	149.69021028495746	0.520315267531119	0.0277299669642781	4.508607277347831																	4.508607277347831	458.86043310692884
1188	2015-07-28T01:12:07	24.5565	-156.6447	KM1513	152.12285545883248	0.518828475920903	0.0275259305375387	4.555721298152612																	4.555721298152612	459.61766020674594
1189	2015-07-28T01:15:07	24.5637	-156.6448	KM1513	148.19368902968614	0.523899630511383	0.0282255050633164	4.540200986554331																	4.540200986554331	460.41920727033994
1190	2015-07-28T01:18:07	24.5622	-156.6483	KM1513	151.308831799553	0.5282754726499095	0.0288376645840236	4.735251071172233																	4.735251071172233	460.81092950764366
1191	2015-07-28T01:21:08	24.5575	-156.6466	KM1513	152.0419234526445	0.527820686073702	0.0287737016557538	4.715381771873421																	4.715381771873421	461.3617042540191
1192	2015-07-28T01:24:08	24.5501	-156.644	KM1513	146.21182907516462	0.52994713761377	0.0290736378943471	4.568299682851987																	4.568299682851987	462.2264933015204
1193	2015-07-28T01:27:08	24.5452	-156.6425	KM1513	150.17031484099937	0.52994713761377	0.0290736378943471	4.7206723801278265																	4.7206723801278265	462.7926986568617
1194	2015-07-28T01:30:08	24.5402	-156.6406	KM1513	144.27153604178386	0.530249500759246	0.0291165436287628	4.515367171610162																	4.515367171610162	463.3815982541453
1195	2015-07-28T01:33:09	24.5391	-156.6402	KM1513	145.26879727956626	0.530856046607839	0.0292026332214522	4.577918796399207																	4.577918796399207	463.51057251078737
1196	2015-07-28T01:36:09	24.539	-156.6403	KM1513	143.92212968470844	0.530249500759246	0.0291165436287628	4.512749169038537																	4.512749169038537	463.5256209804905
1197	2015-07-28T01:39:09	24.5389	-156.6403	KM1513	143.04913830048955	0.5293366970947899	0.0289874669385143	4.472860184059831																	4.472860184059831	463.53675269045965
1198	2015-07-28T01:42:09	24.5389	-156.6404	KM1513	142.54449405974188	0.5293366970947899	0.0289874669385143	4.459309571259084																	4.459309571259084	463.5468789789549
1199	2015-07-28T01:45:10	24.5389	-156.6403	KM1513	147.5760345149818	0.529032566722517	0.028944535311170305	4.609262281779851																	4.609262281779851	463.55700526745017
1200	2015-07-28T01:48:10	24.5389	-156.6404	KM1513	150.22084319631858	0.5284264771074061	0.0288589785372824	4.7074299936632285																	4.7074299936632285	463.56713155594554
1201	2015-07-28T01:51:10	24.5389	-156.6403	KM1513	153.3673497052656	0.529032566722517	0.028944535311170305	4.809260448298531																	4.809260448298531	463.57725784444085
1202	2015-07-28T01:54:10	24.5388	-156.6403	KM1513	147.512576127702	0.529641553480833	0.0290305010513562	4.620061489719025																	4.620061489719025	463.5883895544103
1203	2015-07-28T01:57:11	24.5388	-156.6403	KM1513	149.37856594201008	0.529641553480833	0.0290305010513562	4.696614745562397																	4.696614745562397	463.5883895544103
1204	2015-07-28T02:00:11	24.5389	-156.6404	KM1513	149.82310800574075	0.528729160635016	0.0289017059252555	4.684335529856751																	4.684335529856751	463.6034380349729
1205	2015-07-28T02:03:11	24.5388	-156.6404	KM1513	149.64169468483342	0.530552412131644	0.0291595371085322	4.701577675767208																	4.701577675767208	463.61456974494246
1206	2015-07-28T02:06:11	24.5387	-156.6404	KM1513	149.06713689428463	0.529641553480833	0.0290305010513562	4.670039192890399																	4.670039192890399	463.6257014549117
1207	2015-07-28T02:09:12	24.5386	-156.6405	KM1513	154.2914250527823	0.530249500759246	0.0291165436287628	4.8523624234311145																	4.8523624234311145	463.6407499463333
1208	2015-07-28T02:12:12	24.5386	-156.6405	KM1513	153.41895958266275	0.5284264771074061	0.0288589785372824	4.799027205613156																	4.799027205613156	463.6407499463333
1209	2015-07-28T02:15:12	24.5387	-156.6404	KM1513	151.3119710193485	0.531160405914011	0.0292458322125266	4.7677930684016605																	4.7677930684016605	463.6557984377549
1210	2015-07-28T02:18:12	24.5386	-156.6404	KM1513	153.77140656634873	0.53146549178046	0.0292891343273441	4.8544983724576225																	4.8544983724576225	463.66693014772414
1211	2015-07-28T02:21:13	24.5386	-156.6405	KM1513	166.7859910620567	0.5293366970947899	0.0289874669385143	5.249218903318829																	5.249218903318829	463.6770564604257
1212	2015-07-28T02:24:13	24.5385	-156.6405	KM1513	160.35174851103184	0.532685525803045	0.0294629937320373	5.098816408721471																	5.098816408721471	463.6881881703951
1213	2015-07-28T02:27:13	24.5385	-156.6406	KM1513	157.18462442748597	0.533298543205956	0.0295504775185794	5.018072592467421																	5.018072592467421	463.6983144911656
1214	2015-07-28T02:30:13	24.5385	-156.6406	KM1513	163.51175947042125	0.5345266139014211	0.029726436538073997	5.24426246053794																	5.24426246053794	463.6983144911656
1215	2015-07-28T02:33:14	24.5385	-156.6405	KM1513	158.8054232076265	0.5354535056216629	0.0298594379390516	5.0988914607779385																	5.0988914607779385	463.70844081193604
1216	2015-07-28T02:36:14	24.5385	-156.6406	KM1513	157.42963394174092	0.536066513588243	0.0299478602379863	5.0781641338904295																	5.0781641338904295	463.71856713270654
1217	2015-07-28T02:39:14	24.5385	-156.6406	KM1513	161.10054285564507	0.536066513588243	0.0299478602379863	5.2084481275947665																	5.2084481275947665	463.71856713270654
1218	2015-07-28T02:42:14	24.5385	-156.6406	KM1513	166.5589014922061	0.5385372419160129	0.0303052827991004	5.428054983287303																	5.428054983287303	463.71856713270654
1219	2015-07-28T02:45:14	24.5384	-156.6406	KM1513	164.8726021821684	0.5385372419160129	0.0303052827991004	5.395915187577294																	5.395915187577294	463.72969884267576
1220	2015-07-28T02:48:15	24.5384	-156.6406	KM1513	159.8458411696669	0.539469946060035	0.0304408093538762	5.240888810169271																	5.240888810169271	463.72969884267576
1221	2015-07-28T02:51:15	24.5384	-156.6406	KM1513	162.2542299604593	0.5407164879882129	0.0306226316255151	5.358427740642194																	5.358427740642194	463.72969884267576
1222	2015-07-28T02:54:15	24.5384	-156.6406	KM1513	164.10177650513583	0.5407164879882129	0.0306226316255151	5.412854104311094																	5.412854104311094	463.72969884267576
1223	2015-07-28T02:57:15	24.5384	-156.6406	KM1513	161.69505977928344	0.540091730940386	0.0305315037275355	5.335177331068729																	5.335177331068729	463.72969884267576
1224	2015-07-28T03:00:16	24.5384	-156.6406	KM1513	160.11836946169788	0.5429015145972991	0.0309428133321022	5.309234233620425																	5.309234233620425	463.72969884267576
1225	2015-07-28T03:03:16	24.5384	-156.6406	KM1513	159.6775291388619	0.54196260689779	0.0308051131010508	5.2884931450295705																	5.2884931450295705	463.72969884267576
1226	2015-07-28T03:06:16	24.5384	-156.6406	KM1513	159.6424564827417	0.54196260689779	0.0308051131010508	5.312385170103001																	5.312385170103001	463.72969884267576
1227	2015-07-28T03:51:19	24.5395	-156.6371	KM1513	152.0532328774189	0.546361732581582	0.0314542970678893	5.105626854444462																	5.105626854444462	464.10467513030136
1228	2015-07-28T04:00:20	24.5395	-156.6371	KM1513	157.34737567810058	0.546361732581582	0.0314542970678893	5.304564990202088																	5.304564990202088	464.10467513030136
1229	2015-07-28T04:03:20	24.5395	-156.6371	KM1513	154.81219968963575	0.546679347932512	0.0315013901499848	5.231468823846871																	5.231468823846871	464.10467513030136
1230	2015-07-28T04:06:21	24.5395	-156.6371	KM1513	154.10652307979782	0.5482570987065011	0.0317365890469667	5.224626027229457																	5.224626027229457	464.10467513030136
1231	2015-07-28T04:09:21	24.5395	-156.6371	KM1513	157.9115771769539	0.5482570987065011	0.0317365890469667	5.349709402197859																	5.349709402197859	464.10467513030136
1232	2015-07-28T04:12:21	24.5396	-156.6371	KM1513	159.57359827867933	0.54889087172733	0.0318313192475973	5.443172974296446																	5.443172974296446	464.11580684027064
1233	2015-07-28T04:15:21	24.5397	-156.637	KM1513	159.12821310845018	0.54920751782497	0.0318787841154082	5.430226262543541																	5.430226262543541	464.1308552773954
1234	2015-07-28T04:18:22	24.5397	-156.637	KM1513	156.6607998043925	0.551118289946974	0.0321657229036968	5.367006657102566																	5.367006657102566	464.1308552773954
1235	2015-07-28T04:21:22	24.5397	-156.637	KM1513	160.94091542307638	0.54920751782497	0.0318787841154082	5.477316531633548																	5.477316531633548	464.1308552773954
1236	2015-07-28T04:24:22	24.5397	-156.637	KM1513	163.47055673680396	0.5501619986863001	0.0320218596443617	5.602191221117235																	5.602191221117235	464.1308552773954
1237	2015-07-28T04:27:22	24.5397	-156.637	KM1513	168.90836003467174	0.54920751782497	0.0318787841154082	5.765012844098001																	5.765012844098001	464.1308552773954
1238	2015-07-28T04:30:23	24.5398	-156.637	KM1513	168.23413359555082	0.54857485500794	0.0317839610794433	5.748114662798084																	5.748114662798084	464.14198698736465
1239	2015-07-28T04:33:23	24.5398	-156.637	KM1513	164.60823451637546	0.5482570987065011	0.0317365890469667	5.613171173322207																	5.613171173322207	464.14198698736465
1240	2015-07-28T04:36:23	24.5399	-156.6369	KM1513	167.12049126881146	0.550799638253811	0.0321176955188838	5.730884505746683																	5.730884505746683	464.15703541362984
1241	2015-07-28T04:39:23	24.5399	-156.6369	KM1513	169.98181537230468	0.54889087172733	0.0318313192475973	5.796147186369537																	5.796147186369537	464.15703541362984
1242	2015-07-28T04:42:24	24.5399	-156.6369	KM1513	171.69462694779915	0.550481679192073	0.0320697793662887	5.866763651543822																	5.866763651543822	464.15703541362984
1243	2015-07-28T04:45:24	24.5398	-156.637	KM1513	162.09024555943628	0.5501619986863001	0.0320218596443617	5.543347983498205																	5.543347983498205	464.17208383989504
1244	2015-07-28T04:48:24	24.5397	-156.637	KM1513	171.16154084335923	0.547940099139907	0.0316893298307192	5.8186979730632045																	5.8186979730632045	464.1832155498642
1245	2015-07-28T04:51:24	24.5396	-156.6371	KM1513	174.60641183318268	0.546679347932512	0.0315013901499848	5.903004093858273																	5.903004093858273	464.198263986989
1246	2015-07-28T04:54:24	24.5395	-156.6372	KM1513	168.53536413118763	0.546044873629825	0.0314073161377041	5.673231346389714																	5.673231346389714	464.2133124295435
1247	2015-07-28T04:57:25	24.5394	-156.6372	KM1513	167.437886140872	0.5454134177226779	0.0313136896653439	5.626683696100714																	5.626683696100714	464.2244441395128
1248	2015-07-28T05:00:25	24.5394	-156.6372	KM1513	161.86575210974743	0.547308363006909	0.0315951487728662	5.454749829879197																	5.454749829879197	464.2244441395128
1249	2015-07-28T05:03:25	24.5394	-156.6372	KM1513	160.18919292429874	0.546044873629825	0.0314073161377041	5.384130421441772																	5.384130421441772	464.2244441395128
1250	2015-07-28T05:06:25	24.5394	-156.6372	KM1513	164.3512269778895	0.5425877988449099	0.0308968037705542	5.459444357444718																	5.459444357444718	464.2244441395128
1251	2015-07-28T05:09:26	24.5394	-156.6372	KM1513	161.03533581618314	0.54196260689779	0.0308051131010508	5.314645282056891																	5.314645282056891	464.2244441395128
1252	2015-07-28T05:12:26	24.5395	-156.6372	KM1513	161.45280285214466	0.5385372419160129	0.0303052827991004	5.262141670105816																	5.262141670105816	464.23557584948196
1253	2015-07-28T05:15:26	24.5396	-156.6372	KM1513	160.87379700653685	0.538848203315782	0.0303503928418045	5.237660030303647																	5.237660030303647	464.24670755945124
1254	2015-07-28T05:18:26	24.5397	-156.6372	KM1513	158.81366226700246	0.5363739231097729	0.0299922124405594	5.150666939088634																	5.150666939088634	464.2578392694204
1255	2015-07-28T05:21:27	24.5399	-156.6372	KM1513	154.15827412715038	0.5376087939833689	0.0301705962241069	5.001636216069425																	5.001636216069425	464.28010268935884
1256	2015-07-28T05:24:27	24.5399	-156.6372	KM1513	159.87530108499826	0.5376087939833689	0.0301705962241069	5.184642254709527																	5.184642254709527	464.28010268935884
1257	2015-07-28T05:27:27	24.54	-156.6372	KM1513	160.12279298516026	0.539469946060035	0.0304408093538762	5.218623672905592																	5.218623672905592	464.291234399328
1258	2015-07-28T05:30:27	24.54	-156.6371	KM1513	159.18612257573062	0.5397804678645779	0.0304861024792971	5.199411197027417																	5.199411197027417	464.30136059906397
1259	2015-07-28T05:33:27	24.5401	-156.6371	KM1513	157.32953661361842	0.540091730940386	0.0305315037275355	5.140495738419564																	5.140495738419564	464.31249230903313
1260	2015-07-28T05:36:28	24.54	-156.6371	KM1513	157.84298700408408	0.5385372419160129	0.0303052827991004	5.1294639392308925																	5.1294639392308925	464.3236240190023
1261	2015-07-28T05:39:28	24.5402	-156.6371	KM1513	161.64125746098355	0.5369909454297059	0.0300812347284496	5.242802222508952																	5.242802222508952	464.3458874389407
1262	2015-07-28T05:42:28	24.5403	-156.6371	KM1513	160.97405569106368	0.537917539011329	0.0302153847457893	5.235604742983665																	5.235604742983665	464.3570191489099
1263	2015-07-28T05:45:28	24.5405	-156.637	KM1513	159.06712003142073	0.544154089707091	0.0311274982881591	5.2796958145782416																	5.2796958145782416	464.3814772587055
1264	2015-07-28T05:48:29	24.5407	-156.637	KM1513	158.17274478791848	0.54196260689779	0.0308051131010508	5.216464185749588																	5.216464185749588	464.4037406786439
1265	2015-07-28T05:51:29	24.5407	-156.637	KM1513	166.9865540002768	0.541029985512009	0.0306683587933233	5.474015863173176																	5.474015863173176	464.4037406786439
1266	2015-07-28T05:54:29	24.5407	-156.637	KM1513	163.32864285545338	0.54196260689779	0.0308051131010508	5.377378361869737																	5.377378361869737	464.4037406786439
1267	2015-07-28T05:57:29	24.5407	-156.637	KM1513	164.75008938640997	0.54196260689779	0.0308051131010508	5.416058067876328																	5.416058067876328	464.4037406786439
1268	2015-07-28T06:00:29	24.5407	-156.637	KM1513	162.07929651647066	0.5425877988449099	0.0308968037705542	5.360435906471624																	5.360435906471624	464.4037406786439
1269	2015-07-28T06:03:30	24.5408	-156.6369	KM1513	165.51973777847874	0.544469047670349	0.0311739427659116	5.506064642199731																	5.506064642199731	464.41878905604005
1270	2015-07-28T06:06:30	24.5409	-156.6369	KM1513	162.7088430801839	0.5432137091001289	0.0309888274454624	5.386482902902381																	5.386482902902381	464.4299207660093
1271	2015-07-28T06:09:30	24.541	-156.6369	KM1513	163.5000550902441	0.5425877988449099	0.0308968037705542	5.4131116291149874																	5.4131116291149874	464.4410524759785
1272	2015-07-28T06:12:30	24.5411	-156.6369	KM1513	163.85577647799892	0.542274830204821	0.0308509037805184	5.424356986327286																	5.424356986327286	464.4521841859477
1273	2015-07-28T06:15:31	24.5412	-156.6368	KM1513	168.4624491898293	0.5429015145972991	0.0309428133321022	5.571036246526768																	5.571036246526768	464.46723254162384
1274	2015-07-28T06:18:31	24.5412	-156.6368	KM1513	162.91497494066022	0.5454134177226779	0.0313136896653439	5.429848273064635																	5.429848273064635	464.46723254162384
1275	2015-07-28T06:21:31	24.5413	-156.6368	KM1513	166.00677257634294	0.5454134177226779	0.0313136896653439	5.525342111550965																	5.525342111550965	464.4783642515931
1276	2015-07-28T06:24:31	24.5414	-156.6366	KM1513	164.97881233050873	0.544469047670349	0.0311739427659116	5.49437666903818																	5.49437666903818	464.50147411585704
1277	2015-07-28T06:27:32	24.5416	-156.6367	KM1513	161.0105207495616	0.5435264222061429	0.0310349408910314	5.341000853573154																	5.341000853573154	464.525932188902
1278	2015-07-28T06:30:32	24.5418	-156.6366	KM1513	163.07148979070186	0.544469047670349	0.0311739427659116	5.418248372228437																	5.418248372228437	464.550390255265
1279	2015-07-28T06:33:32	24.5419	-156.6366	KM1513	163.756403950846	0.544154089707091	0.0311274982881591	5.447438526293129																	5.447438526293129	464.5615219652343
1280	2015-07-28T06:36:32	24.5421	-156.6366	KM1513	168.5684856609814	0.544154089707091	0.0311274982881591	5.603900133616884																	5.603900133616884	464.583785385173
1281	2015-07-28T06:39:32	24.5421	-156.6365	KM1513	167.45647345275134	0.546044873629825	0.0314073161377041	5.597964229032837																	5.597964229032837	464.5939114154458
1282	2015-07-28T06:42:33	24.5421	-156.6365	KM1513	168.9576073365383	0.546361732581582	0.0314542970678893	5.652177410987017																	5.652177410987017	464.5939114154458
1283	2015-07-28T06:45:33	24.5421	-156.6365	KM1513	168.11196106601554	0.544784757494778	0.0312204981149663	5.585906177698331																	5.585906177698331	464.5939114154458
1284	2015-07-28T06:48:33	24.5421	-156.6365	KM1513	172.02281373282494	0.544784757494778	0.0312204981149663	5.7418693095010775																	5.7418693095010775	464.5939114154458
1285	2015-07-28T06:51:33	24.5421	-156.6365	KM1513	172.93636393948708	0.5438398818144521	0.0310811644176692	5.758954719673761																	5.758954719673761	464.5939114154458
1286	2015-07-28T06:54:34	24.5421	-156.6365	KM1513	165.332730248395	0.544469047670349	0.0311739427659116	5.4933145954574485																	5.4933145954574485	464.5939114154458
1287	2015-07-28T06:57:34	24.5422	-156.6365	KM1513	168.04712345560557	0.542274830204821	0.0308509037805184	5.5429742886312985																	5.5429742886312985	464.60504312541497
1288	2015-07-28T07:00:34	24.5422	-156.6365	KM1513	166.47282682058113	0.5429015145972991	0.0309428133321022	5.482158896984077																	5.482158896984077	464.60504312541497
1289	2015-07-28T07:03:34	24.5423	-156.6364	KM1513	165.17507096429546	0.541651127148809	0.0307594314718289	5.3871012512165795																	5.3871012512165795	464.62009142135963
1290	2015-07-28T07:06:35	24.5423	-156.6362	KM1513	162.44893189262845	0.5407164879882129	0.0306226316255151	5.279255493565652																	5.279255493565652	464.64034344963136
1291	2015-07-28T07:09:35	24.5423	-156.6359	KM1513	172.3117022858913	0.5351438047495211	0.0298149983902031	5.513866342481531																	5.513866342481531	464.67072149203904
1292	2015-07-28T07:12:35	24.5423	-156.6355	KM1513	161.54299566210312	0.5345266139014211	0.029726436538073997	5.13249265910144																	5.13249265910144	464.7112255485797
1293	2015-07-28T07:15:35	24.5422	-156.6351	KM1513	162.24971603229847	0.5345266139014211	0.029726436538073997	5.1532568405847154																	5.1532568405847154	464.7532314394855
1294	2015-07-28T07:18:35	24.541999999999998	-156.6347	KM1513	160.68054632682615	0.5348348414282651	0.0297706646738904	5.099266777242949																	5.099266777242949	464.7994509558548
1295	2015-07-28T07:21:36	24.5419	-156.6344	KM1513	166.12602771753652	0.533298543205956	0.0295504775185794	5.252998542305754																	5.252998542305754	464.8318044035144
1296	2015-07-28T07:24:36	24.5417	-156.6342	KM1513	164.57437312472902	0.533912359225985	0.0296382960027708	5.206637131880132																	5.206637131880132	464.86190104427527
1297	2015-07-28T07:27:36	24.5415	-156.6339	KM1513	159.07028412308426	0.5348348414282651	0.0297706646738904	5.040639493085809																	5.040639493085809	464.89956396534933
1298	2015-07-28T07:30:36	24.5414	-156.634	KM1513	160.31572004961055	0.533912359225985	0.0296382960027708	5.059725322152071																	5.059725322152071	464.9146123047333
1299	2015-07-28T07:33:37	24.5413	-156.6341	KM1513	166.06696502526316	0.5345266139014211	0.029726436538073997	5.249898608930304																	5.249898608930304	464.9296606495493
1300	2015-07-28T07:36:37	24.5412	-156.6341	KM1513	163.61885693840333	0.5336061498804621	0.0295943761037153	5.171620113714451																	5.171620113714451	464.9407923595185
1301	2015-07-28T07:39:37	24.5411	-156.6342	KM1513	164.93023578550074	0.5345266139014211	0.029726436538073997	5.221210162814219																	5.221210162814219	464.9558407151947
1302	2015-07-28T07:42:37	24.5411	-156.6342	KM1513	163.04598875906686	0.5336061498804621	0.0295943761037153	5.1489826771277025																	5.1489826771277025	464.9558407151947
1303	2015-07-28T07:45:38	24.5411	-156.6342	KM1513	158.95795158515992	0.5348348414282651	0.0297706646738904	5.043135812888384																	5.043135812888384	464.9558407151947
1304	2015-07-28T07:48:38	24.5412	-156.6342	KM1513	176.67785931002842	0.532685525803045	0.0294629937320373	5.570978666724808																	5.570978666724808	464.96697242516393
1305	2015-07-28T08:03:39	24.5412	-156.6342	KM1513	181.5082959018373	0.5317713059416129	0.0293325398120794	5.691772158313812																	5.691772158313812	464.96697242516393
1306	2015-07-28T08:06:39	24.5412	-156.6342	KM1513	175.80515962607262	0.532380111589603	0.029419408033281	5.511781469244802																	5.511781469244802	464.96697242516393
1307	2015-07-28T08:09:40	24.5412	-156.6342	KM1513	181.32892435542058	0.531160405914011	0.0292458322125266	5.661803029174102																	5.661803029174102	464.96697242516393
1308	2015-07-28T08:12:40	24.5411	-156.6342	KM1513	178.39930043163326	0.5317713059416129	0.0293325398120794	5.569849641296692																	5.569849641296692	464.9781041351332
1309	2015-07-28T08:15:40	24.5411	-156.6342	KM1513	174.19728406097946	0.52994713761377	0.0290736378943471	5.401885774621912																	5.401885774621912	464.9781041351332
1310	2015-07-28T08:18:40	24.541	-156.6342	KM1513	171.02076379233324	0.530856046607839	0.0292026332214522	5.3234422029424815																	5.3234422029424815	464.98923584510237
1311	2015-07-28T08:21:41	24.541	-156.6342	KM1513	169.40357267273583	0.52994713761377	0.0290736378943471	5.2571706163278495																	5.2571706163278495	464.98923584510237
1312	2015-07-28T08:24:41	24.5411	-156.6342	KM1513	169.37245853319385	0.529641553480833	0.0290305010513562	5.232371404356462																	5.232371404356462	465.00036755507165
1313	2015-07-28T08:27:41	24.5411	-156.6341	KM1513	166.5883294074998	0.529032566722517	0.028944535311170305	5.156328472325232																	5.156328472325232	465.0104936660443
1314	2015-07-28T08:30:41	24.5411	-156.6341	KM1513	166.4992251704026	0.529641553480833	0.0290305010513562	5.1543276946977015																	5.1543276946977015	465.0104936660443
1315	2015-07-28T08:33:41	24.5411	-156.6342	KM1513	168.8513590802457	0.530249500759246	0.0291165436287628	5.231866850268154																	5.231866850268154	465.020619777017
1316	2015-07-28T08:36:42	24.5411	-156.6342	KM1513	175.05892967528752	0.5284264771074061	0.0288589785372824	5.398596221760091																	5.398596221760091	465.020619777017
1317	2015-07-28T08:39:42	24.5411	-156.6341	KM1513	170.59030172625796	0.527517627410399	0.0287311542490371	5.225166764885153																	5.225166764885153	465.03074588798967
1318	2015-07-28T08:42:42	24.5412	-156.6342	KM1513	166.27961232163312	0.528729160635016	0.0289017059252555	5.111780671126773																	5.111780671126773	465.04579424366585
1319	2015-07-28T08:45:42	24.5415	-156.6324	KM1513	167.7757549174699	0.5281244681924129	0.0288163506307648	5.14384011390806																	5.14384011390806	465.2310979249983
1320	2015-07-28T08:48:43	24.5432	-156.6305	KM1513	169.78695855734944	0.5263125929146529	0.0285619754760587	5.182193041744108																	5.182193041744108	465.5009626142348
1321	2015-07-28T08:51:43	24.5433	-156.6272	KM1513	167.89502275641112	0.528729160635016	0.0289017059252555	5.1594521579112715																	5.1594521579112715	465.835303914215
1322	2015-07-28T08:54:43	24.5428	-156.6246	KM1513	174.61754898466378	0.525102825126289	0.0283930556397252	5.302542857072377																	5.302542857072377	466.10439774777007
1323	2015-07-28T08:57:43	24.5415	-156.6181	KM1513	165.83349785643588	0.5245022367605491	0.0283091964907681	5.010509420953113																	5.010509420953113	466.77831016845187
1324	2015-07-28T09:00:44	24.5394	-156.6116	KM1513	161.83037598921283	0.524200625315871	0.0282673033033595	4.8673158358564494																	4.8673158358564494	467.4767903470477
1325	2015-07-28T09:03:44	24.5374	-156.6072	KM1513	166.2008977139466	0.523299789647616	0.0281422069729918	5.002390603901539																	5.002390603901539	467.97487501450263
1326	2015-07-28T09:06:44	24.5369	-156.6045	KM1513	167.686163976286	0.523299789647616	0.0281422069729918	5.038804587668004																	5.038804587668004	468.25389628933135
1327	2015-07-28T09:09:44	24.537	-156.6044	KM1513	167.43612304842713	0.523000940178208	0.0281007066491562	5.0204800749828165																	5.0204800749828165	468.2689448730533
1328	2015-07-28T09:12:45	24.5369	-156.6044	KM1513	167.09100457570284	0.520913720936521	0.0278121954736196	4.9675252780618795																	4.9675252780618795	468.28007658302255
1329	2015-07-28T09:15:45	24.5369	-156.6044	KM1513	168.1888723299354	0.519422226960726	0.0276072995228293	4.970326805638665																	4.970326805638665	468.28007658302255
1330	2015-07-28T09:18:45	24.5368	-156.6044	KM1513	163.64855700351603	0.5206143700828689	0.027771051486046004	4.869653492889081																	4.869653492889081	468.2912082929917
1331	2015-07-28T09:21:45	24.5368	-156.6044	KM1513	165.74315660700884	0.518828475920903	0.0275259305375387	4.885121831562223																	4.885121831562223	468.2912082929917
1332	2015-07-28T09:24:45	24.5369	-156.6043	KM1513	164.28115569342413	0.51912596349112	0.0275666049754413	4.850523764309259																	4.850523764309259	468.3062568821428
1333	2015-07-28T09:27:46	24.5368	-156.6043	KM1513	164.68078141081625	0.517644180478921	0.0273641429023819	4.848057443388223																	4.848057443388223	468.31738859211197
1334	2015-07-28T09:30:46	24.5368	-156.6044	KM1513	169.0390457174681	0.5185313423115719	0.027485338855535002	4.9564143526444635																	4.9564143526444635	468.3275150500467
1335	2015-07-28T09:33:46	24.5367	-156.6044	KM1513	162.5699650848591	0.5161698384890121	0.0271635637911613	4.756761840856277																	4.756761840856277	468.33864676001593
1336	2015-07-28T09:36:46	24.5367	-156.6044	KM1513	164.86808100570602	0.5161698384890121	0.0271635637911613	4.809644688314388																	4.809644688314388	468.33864676001593
1337	2015-07-28T09:39:47	24.5366	-156.6044	KM1513	162.26878375181346	0.5161698384890121	0.0271635637911613	4.721971706639571																	4.721971706639571	468.3497784699852
1338	2015-07-28T09:42:47	24.5367	-156.6044	KM1513	166.96122971476836	0.514993760416519	0.0270041539226248	4.845226952321184																	4.845226952321184	468.3609101799544
1339	2015-07-28T09:45:47	24.5367	-156.6044	KM1513	162.68114578556998	0.514112552691503	0.0268850773170363	4.697887197415068																	4.697887197415068	468.3609101799544
1340	2015-07-28T09:48:47	24.5367	-156.6044	KM1513	162.47908890796973	0.513233374867637	0.0267666403612495	4.669259445220448																	4.669259445220448	468.3609101799544
1341	2015-07-28T09:51:47	24.5367	-156.6044	KM1513	160.79561028121216	0.512066510576159	0.026609821731649	4.610479957054189																	4.610479957054189	468.3609101799544
1342	2015-07-28T09:54:48	24.5366	-156.6044	KM1513	162.1946147865931	0.511480692835429	0.0265314427226119	4.626453877797699																	4.626453877797699	468.37204188992365
1343	2015-07-28T09:57:48	24.5366	-156.6044	KM1513	164.23871291312358	0.5129406146439329	0.0267272953770743	4.7270636852089964																	4.7270636852089964	468.37204188992365
1344	2015-07-28T10:00:48	24.5365	-156.6044	KM1513	169.69575484422242	0.5126485516270549	0.0266880440927577	4.8771956059734665																	4.8771956059734665	468.3831735998928
1345	2015-07-28T10:03:48	24.5365	-156.6044	KM1513	172.73433266431724	0.512066510576159	0.026609821731649	4.971581451545654																	4.971581451545654	468.3831735998928
1346	2015-07-28T10:06:49	24.5364	-156.6044	KM1513	170.39831116117497	0.5111880951746349	0.0264923338043115	4.881524067630694																	4.881524067630694	468.394305309862
1347	2015-07-28T10:09:49	24.5364	-156.6045	KM1513	165.5617412146503	0.5100232595774461	0.0263367621109715	4.684154061185605																	4.684154061185605	468.40443180006935
1348	2015-07-28T10:12:49	24.5363	-156.6044	KM1513	162.5246347809136	0.509150624296168	0.0262207605386868	4.602428082764764																	4.602428082764764	468.4194804163665
1349	2015-07-28T10:15:49	24.5363	-156.6045	KM1513	167.13788173545674	0.509150624296168	0.0262207605386868	4.727816044292369																	4.727816044292369	468.4296069146418
1350	2015-07-28T10:18:49	24.5363	-156.6045	KM1513	165.12064109630194	0.5082830579203721	0.0261055390302873	4.641821490041219																	4.641821490041219	468.4296069146418
1351	2015-07-28T10:21:50	24.5363	-156.6045	KM1513	169.57379241259218	0.507993358405287	0.0260672380130668	4.778159115943341																	4.778159115943341	468.4296069146418
1352	2015-07-28T10:24:50	24.5363	-156.6044	KM1513	167.91898784223758	0.5074160274853831	0.0259909094023725	4.7118760846505525																	4.7118760846505525	468.43973341291724
1353	2015-07-28T10:27:50	24.5364	-156.6044	KM1513	167.65763165687568	0.507993358405287	0.0260672380130668	4.724786238870943																	4.724786238870943	468.4508651228865
1354	2015-07-28T10:30:51	24.5364	-156.6044	KM1513	170.36401165537683	0.5062638564987221	0.0258388809166856	4.766740945158921																	4.766740945158921	468.4508651228865
1355	2015-07-28T10:33:51	24.5364	-156.6045	KM1513	166.07444770930002	0.5051124330910539	0.0256874803126799	4.626177709092731																	4.626177709092731	468.4609916130937
1356	2015-07-28T10:36:51	24.5364	-156.6045	KM1513	167.29570650091026	0.504825498572735	0.0256498261332476	4.661442393124051																	4.661442393124051	468.4609916130937
1357	2015-07-28T10:39:51	24.5364	-156.6045	KM1513	166.57629252379982	0.504825498572735	0.0256498261332476	4.614489707805964																	4.614489707805964	468.4609916130937
1358	2015-07-28T10:42:51	24.5364	-156.6045	KM1513	169.81541313843732	0.5039646370641021	0.0255372478951802	4.698186785782272																	4.698186785782272	468.4609916130937
1359	2015-07-28T10:45:52	24.5364	-156.6045	KM1513	166.81901849919547	0.502534015181359	0.0253506272729142	4.572890998429613																	4.572890998429613	468.4609916130937
1360	2015-07-28T10:48:52	24.5364	-156.6045	KM1513	168.93034472525392	0.502821034354673	0.0253879573837492	4.6533858592401165																	4.6533858592401165	468.4609916130937
1361	2015-07-28T10:51:52	24.5364	-156.6045	KM1513	167.81203254837862	0.502534015181359	0.0253506272729142	4.623426937775126																	4.623426937775126	468.4609916130937
1362	2015-07-28T10:54:52	24.5364	-156.6045	KM1513	160.71124891501933	0.501677052361246	0.0252391695027345	4.388733841300792																	4.388733841300792	468.4609916130937
1363	2015-07-28T10:57:53	24.5364	-156.6045	KM1513	168.34518037582032	0.5011063295864651	0.0251651841953521	4.5957893116945945																	4.5957893116945945	468.4609916130937
1364	2015-07-28T11:00:53	24.5364	-156.6045	KM1513	166.90826411115597	0.500252540973775	0.0250547446629866	4.544112961372407																	4.544112961372407	468.4609916130937
1365	2015-07-28T11:03:53	24.5358	-156.6039	KM1513	164.93633930022418	0.49940244093111796	0.0249450056812274	4.470712467497546																	4.470712467497546	468.5512833923121
1366	2015-07-28T11:06:53	24.5344	-156.6037	KM1513	164.8824222545226	0.499969299220723	0.0250181066869249	4.473981108140935																	4.473981108140935	468.70843785522277
1367	2015-07-28T11:09:53	24.5339	-156.6038	KM1513	167.7454663626631	0.4985543788803	0.0248359035652541	4.524019764330824																	4.524019764330824	468.7650101421782
1368	2015-07-28T11:12:54	24.5333	-156.6039	KM1513	169.11192853599977	0.4985543788803	0.0248359035652541	4.564726247483026																	4.564726247483026	468.8325637444892
1369	2015-07-28T11:15:54	24.5328	-156.60399999999996	KM1513	166.22579176442426	0.498273036896581	0.0247997092729776	4.4730519977655305																	4.4730519977655305	468.889136047328
1370	2015-07-28T11:18:54	24.5322	-156.60399999999996	KM1513	160.27390248706163	0.497708398142961	0.0247272733662801	4.294435312879015																	4.294435312879015	468.9559263071435
1371	2015-07-28T11:31:11	24.5301	-156.6036	KM1513	163.86628076051562	0.49545418632351795	0.0244394254295682	4.355091797613764																	4.355091797613764	469.19317590247664
1372	2015-07-28T11:34:11	24.5308	-156.5998	KM1513	167.74081307153298	0.495594715326969	0.02445730801477635	4.4511043519473255																	4.4511043519473255	469.5858106083053
1373	2015-07-28T11:37:12	24.5346	-156.5969	KM1513	163.80844805229518	0.49545418632351795	0.0244394254295682	4.359716705517996																	4.359716705517996	470.1007662544842
1374	2015-07-28T11:40:12	24.5389	-156.5935	KM1513	165.31488615890862	0.494894076729881	0.0243681504095498	4.388620188786641																	4.388620188786641	470.69039415568574
1375	2015-07-28T11:43:12	24.54300000000001	-156.5902	KM1513	167.1998710886873	0.49433348864915705	0.024296978468042997	4.447742287558283																	4.447742287558283	471.25604894672165
1376	2015-07-28T11:46:12	24.5459	-156.5871	KM1513	162.79448443368386	0.4940520208779629	0.0242613562883137	4.297233084282009																	4.297233084282009	471.7063225992849
1377	2015-07-28T11:49:13	24.5492	-156.5832	KM1513	163.0312112293309	0.49265309213802	0.0240844525002781	4.285833999726837																	4.285833999726837	472.24566279823097
1378	2015-07-28T11:52:13	24.5503	-156.5816	KM1513	163.10208718922198	0.493211633066276	0.0241549979456046	4.308890675489893																	4.308890675489893	472.44873877219015
1379	2015-07-28T11:55:13	24.5505	-156.5816	KM1513	163.00729475662285	0.49349109468097097	0.0241903662288857	4.2923087856369015																	4.2923087856369015	472.4710021921286
1380	2015-07-28T11:58:13	24.5508	-156.5816	KM1513	165.57580573538803	0.49265309213802	0.0240844525002781	4.339532257395523																	4.339532257395523	472.5043973220362
1381	2015-07-28T12:01:13	24.551	-156.5816	KM1513	171.40881984601285	0.49433348864915705	0.024296978468042997	4.593699288424387																	4.593699288424387	472.52666074197464
1382	2015-07-28T12:04:14	24.5512	-156.5816	KM1513	168.9000903170012	0.49293283698784596	0.0241197138916913	4.460133968748552																	4.460133968748552	472.54892416191336
1383	2015-07-28T12:07:14	24.5514	-156.5815	KM1513	165.95906256006504	0.492373442681188	0.0240492533632824	4.366185093643408																	4.366185093643408	472.57338190749084
1384	2015-07-28T12:10:14	24.5516	-156.5815	KM1513	164.68070262224578	0.493211633066276	0.0241549979456046	4.333968406105167																	4.333968406105167	472.5956453274292
1385	2015-07-28T12:13:14	24.5517	-156.5814	KM1513	164.77075140693995	0.493211633066276	0.0241549979456046	4.338338208366029																	4.338338208366029	472.61069311284933
1386	2015-07-28T12:16:15	24.5518	-156.5813	KM1513	164.5517696973464	0.492094459207964	0.0240141380528336	4.312811015417887																	4.312811015417887	472.6257408928373
1387	2015-07-28T12:19:15	24.5519	-156.5813	KM1513	167.80457864568947	0.49293283698784596	0.0241197138916913	4.42292983794594																	4.42292983794594	472.6368726028065
1388	2015-07-28T12:22:15	24.552	-156.5812	KM1513	167.82996338439474	0.49098372889429204	0.0238744524266031	4.3899229005530165																	4.3899229005530165	472.6519203719306
1389	2015-07-28T12:25:15	24.552	-156.5812	KM1513	163.6198397746758	0.49070580549487797	0.0238396607688489	4.260083968194636																	4.260083968194636	472.6519203719306
1390	2015-07-28T12:28:15	24.552	-156.5812	KM1513	169.49796907372033	0.48932400472731896	0.0236667803808115	4.411304358954797																	4.411304358954797	472.6519203719306
1391	2015-07-28T12:31:16	24.552	-156.5812	KM1513	164.74518110873873	0.4898760002334829	0.0237357821435945	4.268658868892843																	4.268658868892843	472.6519203719306
1392	2015-07-28T12:34:16	24.552	-156.5812	KM1513	162.9960770533868	0.48932400472731896	0.0236667803808115	4.213646434713628																	4.213646434713628	472.6519203719306
1393	2015-07-28T12:37:16	24.5519	-156.5813	KM1513	164.675364787619	0.48932400472731896	0.0236667803808115	4.2616390249292655																	4.2616390249292655	472.6669681410546
1394	2015-07-28T12:40:16	24.5518	-156.5814	KM1513	162.46693397387406	0.488768794123178	0.0235976548373148	4.205895581418547																	4.205895581418547	472.6820159156108
1395	2015-07-28T12:43:17	24.5517	-156.5814	KM1513	162.7658808319004	0.4884921801002271	0.0235632154830721	4.183143906138982																	4.183143906138982	472.69314762557997
1396	2015-07-28T12:46:17	24.5516	-156.5815	KM1513	163.448065882454	0.488216224832016	0.0235288581459579	4.213325385747944																	4.213325385747944	472.70819541099996
1397	2015-07-28T12:49:17	24.5515	-156.5815	KM1513	164.34866334200106	0.48656491282859704	0.0233240878244528	4.213510289478294																	4.213510289478294	472.71932712096924
1398	2015-07-28T12:52:17	24.5514	-156.5816	KM1513	162.7571004228039	0.48656491282859704	0.0233240878244528	4.147917173503846																	4.147917173503846	472.7343749172532
1399	2015-07-28T12:55:17	24.5513	-156.5817	KM1513	164.4208334067961	0.48683905259917604	0.0233580333458773	4.198519370382067																	4.198519370382067	472.74942271896913
1400	2015-07-28T12:58:18	24.5512	-156.5818	KM1513	164.66993947508527	0.48738929696502	0.0234261676843209	4.20689330702696																	4.20689330702696	472.76447052611496
1401	2015-07-28T13:01:18	24.5512	-156.5817	KM1513	161.28321583658706	0.48656491282859704	0.0233240878244528	4.122108331065965																	4.122108331065965	472.7745958219032
1402	2015-07-28T13:04:18	24.5513	-156.5817	KM1513	161.8296323763089	0.4854660772156071	0.0231884513129009	4.105109417834827																	4.105109417834827	472.7857275318724
1403	2015-07-28T13:07:18	24.5513	-156.5817	KM1513	162.6728956214021	0.48629142592034	0.0232902231440968	4.1326063833441244																	4.1326063833441244	472.7857275318724
1404	2015-07-28T13:10:19	24.5514	-156.5817	KM1513	160.39268652434714	0.4854660772156071	0.0231884513129009	4.072445614108445																	4.072445614108445	472.7968592418417
1405	2015-07-28T13:13:19	24.5515	-156.5817	KM1513	164.85919797913147	0.4854660772156071	0.0231884513129009	4.186519601183493																	4.186519601183493	472.8079909518109
1406	2015-07-28T13:16:19	24.5516	-156.5816	KM1513	160.84782708230102	0.48491733179919705	0.0231208726128735	4.06460931904549																	4.06460931904549	472.8230387426629
1407	2015-07-28T13:19:19	24.5516	-156.5816	KM1513	172.73892518645232	0.48491733179919705	0.0231208726128735	4.39284436353386																	4.39284436353386	472.8230387426629
1408	2015-07-28T13:22:20	24.5516	-156.5816	KM1513	162.85534120131962	0.48491733179919705	0.0231208726128735	4.124766160321173																	4.124766160321173	472.8230387426629
1409	2015-07-28T13:25:20	24.5516	-156.5815	KM1513	160.04735150816543	0.48409677768451603	0.023020037195539	4.032949881536351																	4.032949881536351	472.83316400616303
1410	2015-07-28T13:28:20	24.5517	-156.5815	KM1513	160.3230726094139	0.48464393882709295	0.023087203918613998	4.0455702219645735																	4.0455702219645735	472.84429571613225
1411	2015-07-28T13:31:20	24.5517	-156.5815	KM1513	162.42513623111034	0.48409677768451603	0.023020037195539	4.092802553171287																	4.092802553171287	472.84429571613225
1412	2015-07-28T13:34:21	24.5517	-156.5815	KM1513	162.4520852316756	0.483550603445309	0.0229531416043259	4.080502864931116																	4.080502864931116	472.84429571613225
1413	2015-07-28T13:37:21	24.5518	-156.5815	KM1513	161.06290079251366	0.4832784914712	0.0229198132448437	4.038642059202502																	4.038642059202502	472.8554274261015
1414	2015-07-28T13:40:21	24.5518	-156.5814	KM1513	158.21308524292522	0.4832784914712	0.0229198132448437	3.977437107221709																	3.977437107221709	472.86555267345614
1415	2015-07-28T13:43:21	24.5519	-156.5814	KM1513	164.1354047388667	0.482461854799975	0.0228199837029922	4.112036144784116																	4.112036144784116	472.8766843834253
1416	2015-07-28T13:46:21	24.5519	-156.5814	KM1513	163.46160940034974	0.48218835553876505	0.0227866680225987	4.076437576342395																	4.076437576342395	472.8766843834253
1417	2015-07-28T13:49:22	24.552	-156.5813	KM1513	164.61207790243415	0.482736006952997	0.0228533789138928	4.12646075269418																	4.12646075269418	472.89173215254937
1418	2015-07-28T13:52:22	24.552	-156.5814	KM1513	160.1864087895666	0.4832784914712	0.0229198132448437	4.003979003765181																	4.003979003765181	472.90185738375817
1419	2015-07-28T13:55:22	24.552	-156.5813	KM1513	164.49307042187266	0.482736006952997	0.0228533789138928	4.121842705763819																	4.121842705763819	472.911982614967
1420	2015-07-28T13:58:22	24.552	-156.5814	KM1513	161.75800708711304	0.4830070275302271	0.0228865642566622	4.036754461592194																	4.036754461592194	472.92210784617583
1421	2015-07-28T14:01:23	24.552	-156.5814	KM1513	162.48853246470938	0.481643309476048	0.0227202744961779	4.055001691855382																	4.055001691855382	472.92210784617583
1422	2015-07-28T14:04:23	24.552	-156.5814	KM1513	160.8584315636866	0.481643309476048	0.0227202744961779	4.0035602881887415																	4.0035602881887415	472.92210784617583
1423	2015-07-28T14:07:23	24.552	-156.5813	KM1513	165.86829965885065	0.482736006952997	0.0228533789138928	4.1649169586366686																	4.1649169586366686	472.93223307738464
1424	2015-07-28T14:10:23	24.552	-156.5813	KM1513	161.9647422243126	0.4830070275302271	0.0228865642566622	4.0496434565515065																	4.0496434565515065	472.93223307738464
1425	2015-07-28T14:13:24	24.552	-156.5813	KM1513	161.2467013768281	0.481643309476048	0.0227202744961779	4.015108226213588																	4.015108226213588	472.93223307738464
1426	2015-07-28T14:16:24	24.5521	-156.5813	KM1513	162.49687091931375	0.48137175957592504	0.0226871962726999	4.049496755380728																	4.049496755380728	472.9433647873538
1427	2015-07-28T14:19:24	24.5521	-156.5813	KM1513	165.05118747260153	0.48137175957592504	0.0226871962726999	4.0957159798394045																	4.0957159798394045	472.9433647873538
1428	2015-07-28T14:22:24	24.5521	-156.5813	KM1513	159.01016332769439	0.48137175957592504	0.0226871962726999	3.947653867535936																	3.947653867535936	472.9433647873538
1429	2015-07-28T14:25:25	24.5521	-156.5813	KM1513	160.90007846174052	0.48137175957592504	0.0226871962726999	4.000987343788826																	4.000987343788826	472.9433647873538
1430	2015-07-28T14:28:25	24.5521	-156.5813	KM1513	159.5566847436007	0.48137175957592504	0.0226871962726999	3.965844722623592																	3.965844722623592	472.9433647873538
1431	2015-07-28T14:31:25	24.5521	-156.5813	KM1513	161.77274184540096	0.48137175957592504	0.0226871962726999	4.022444679536761																	4.022444679536761	472.9433647873538
1432	2015-07-28T14:34:25	24.5521	-156.5813	KM1513	162.54283259952948	0.480556301769149	0.0225882110524004	4.023716906684362																	4.023716906684362	472.9433647873538
1433	2015-07-28T14:37:25	24.5521	-156.5813	KM1513	162.67503191330385	0.480556301769149	0.0225882110524004	4.029896773571231																	4.029896773571231	472.9433647873538
1434	2015-07-28T14:40:26	24.5521	-156.5813	KM1513	161.94084362221153	0.480014150533771	0.0225225302985856	4.0006377149623935																	4.0006377149623935	472.9433647873538
1435	2015-07-28T14:43:26	24.5522	-156.5813	KM1513	158.5901571152778	0.48028490298411897	0.0225553315242873	3.919865881301973																	3.919865881301973	472.954496497323
1436	2015-07-28T14:46:26	24.5521	-156.5813	KM1513	161.38340035499488	0.48028490298411897	0.0225553315242873	3.981891900700739																	3.981891900700739	472.9656282072922
1437	2015-07-28T14:49:26	24.5521	-156.5813	KM1513	160.99777366892505	0.48137175957592504	0.0226871962726999	4.002981949479491																	4.002981949479491	472.9656282072922
1438	2015-07-28T14:52:27	24.5521	-156.5813	KM1513	161.05149142585174	0.480556301769149	0.0225882110524004	3.985452409982606																	3.985452409982606	472.9656282072922
1439	2015-07-28T15:05:52	24.552	-156.5826	KM1513	171.30390352483053	0.482736006952997	0.0228533789138928	4.291804179114831																	4.291804179114831	473.09772602347573
1440	2015-07-28T15:11:52	24.5518	-156.5833	KM1513	175.72784973863534	0.48656491282859704	0.0233240878244528	4.463039901841737																	4.463039901841737	473.17201709240084
1441	2015-07-28T15:14:53	24.5517	-156.5837	KM1513	172.59594957208856	0.48629142592034	0.0232902231440968	4.397556430431319																	4.397556430431319	473.2140200258496
1442	2015-07-28T15:17:53	24.5517	-156.5841	KM1513	173.36257567170196	0.4838233649995271	0.0229865495245824	4.330874436568416																	4.330874436568416	473.2545210475592
1443	2015-07-28T15:20:53	24.5517	-156.5845	KM1513	165.1505501852153	0.47893418883517497	0.0223920148075748	4.059995569309467																	4.059995569309467	473.2950220692659
1444	2015-07-28T15:23:53	24.5517	-156.5846	KM1513	165.96641950046794	0.480014150533771	0.0225225302985856	4.091022459281986																	4.091022459281986	473.3051473246932
1445	2015-07-28T15:26:54	24.5517	-156.5846	KM1513	168.32307821880366	0.480556301769149	0.0225882110524004	4.164655603105829																	4.164655603105829	473.3051473246932
1446	2015-07-28T15:29:54	24.5516	-156.5847	KM1513	175.6581267613205	0.482736006952997	0.0228533789138928	4.400341338598063																	4.400341338598063	473.3201951101134
1447	2015-07-28T15:32:54	24.5516	-156.5847	KM1513	174.8335423940453	0.48519137740938	0.0231546216803473	4.434900626199911																	4.434900626199911	473.3201951101134
1448	2015-07-28T15:35:54	24.5516	-156.5847	KM1513	175.88157035109657	0.48601744566665595	0.0232563530429997	4.4600571370146165																	4.4600571370146165	473.3201951101134
1449	2015-07-28T15:38:55	24.5517	-156.5846	KM1513	174.61071398518524	0.487113846790577	0.0233920599013524	4.4591789411000295																	4.4591789411000295	473.33524289553344
1450	2015-07-28T15:41:55	24.5518	-156.5845	KM1513	173.09306918136826	0.48629142592034	0.0232902231440968	4.405385028179107																	4.405385028179107	473.3502906755215
1451	2015-07-28T15:44:55	24.5519	-156.5845	KM1513	174.82861795035396	0.48656491282859704	0.0233240878244528	4.4545250961327465																	4.4545250961327465	473.3614223854907
1452	2015-07-28T15:47:55	24.5519	-156.5845	KM1513	175.8810363746747	0.48519137740938	0.0231546216803473	4.456787676147976																	4.456787676147976	473.3614223854907
1453	2015-07-28T15:50:56	24.5519	-156.5845	KM1513	171.44714151092828	0.485741432779562	0.0232223617028576	4.329511039136123																	4.329511039136123	473.3614223854907
1454	2015-07-28T15:53:56	24.5518	-156.5846	KM1513	173.71827914342975	0.483550603445309	0.0229531416043259	4.367785077204843																	4.367785077204843	473.37647016004684
1455	2015-07-28T15:56:56	24.5517	-156.5846	KM1513	174.8227529479174	0.4838233649995271	0.0229865495245824	4.389873090971875																	4.389873090971875	473.387601870016
1456	2015-07-28T15:59:56	24.5519	-156.5846	KM1513	170.44777183955657	0.48137175957592504	0.0226871962726999	4.2298289595787475																	4.2298289595787475	473.4098652899544
1457	2015-07-28T16:02:56	24.552	-156.5845	KM1513	165.6500826312146	0.48028490298411897	0.0225553315242873	4.07228060617522																	4.07228060617522	473.4249130590785
1458	2015-07-28T16:05:57	24.552	-156.5845	KM1513	169.37981912725982	0.478395988912109	0.0223271674109979	4.12787112895826																	4.12787112895826	473.4249130590785
1459	2015-07-28T16:08:57	24.5521	-156.5845	KM1513	163.3869954098235	0.47786034937681704	0.0222626285140588	3.966866841120672																	3.966866841120672	473.4360447690477
1460	2015-07-28T16:11:57	24.5521	-156.5845	KM1513	165.77428203672363	0.47786034937681704	0.0222626285140588	4.035166794899226																	4.035166794899226	473.4360447690477
1461	2015-07-28T16:14:57	24.5521	-156.5844	KM1513	164.58546117587446	0.4765157625072221	0.0221014423909019	3.968543839669863																	3.968543839669863	473.4461699921836
1462	2015-07-28T16:17:58	24.5521	-156.5845	KM1513	162.34892932743642	0.475980702659516	0.0220374150386568	3.9120076634662766																	3.9120076634662766	473.4562952153194
1463	2015-07-28T16:20:58	24.5521	-156.5845	KM1513	163.5428193557011	0.4765157625072221	0.0221014423909019	3.951364551756027																	3.951364551756027	473.4562952153194
1464	2015-07-28T16:23:58	24.5521	-156.5844	KM1513	163.7032921408429	0.477052157747783	0.0221657206427759	3.9562414146782863																	3.9562414146782863	473.4664204384554
1465	2015-07-28T16:26:58	24.5522	-156.5844	KM1513	161.41239966947467	0.476248522572904	0.0220694180280628	3.888643740257528																	3.888643740257528	473.4775521484246
1466	2015-07-28T16:29:59	24.5522	-156.5844	KM1513	163.8655165342663	0.476248522572904	0.0220694180280628	3.9377103302345113																	3.9377103302345113	473.4775521484246
1467	2015-07-28T16:32:59	24.5522	-156.5844	KM1513	162.699079868714	0.477052157747783	0.0221657206427759	3.9528664474182653																	3.9528664474182653	473.4775521484246
1468	2015-07-28T16:35:59	24.5522	-156.5844	KM1513	162.0804585825	0.477052157747783	0.0221657206427759	3.9200048227394864																	3.9200048227394864	473.4775521484246
1469	2015-07-28T16:38:59	24.5522	-156.5843	KM1513	162.37333895461066	0.477052157747783	0.0221657206427759	3.929415425697562																	3.929415425697562	473.48767736348464
1470	2015-07-28T16:42:00	24.5522	-156.5844	KM1513	161.73470391488968	0.47759111698843204	0.0222303061483892	3.9222214969009386																	3.9222214969009386	473.4978025785447
1471	2015-07-28T16:45:00	24.5523	-156.5844	KM1513	167.66380898826168	0.476248522572904	0.0220694180280628	4.062037194274296																	4.062037194274296	473.50893428851384
1472	2015-07-28T16:48:00	24.5521	-156.5844	KM1513	169.8451911745803	0.47786034937681704	0.0222626285140588	4.1351451547148																	4.1351451547148	473.5311977084523
1473	2015-07-28T16:51:00	24.5519	-156.5845	KM1513	164.03223712872344	0.478395988912109	0.0223271674109979	4.019451100253758																	4.019451100253758	473.5556554306354
1474	2015-07-28T16:54:01	24.552	-156.5845	KM1513	161.66204472222034	0.478530378486861	0.022343359932914503	3.964649159006212																	3.964649159006212	473.5667871406046
1475	2015-07-28T16:57:01	24.5522	-156.5844	KM1513	161.1298969953649	0.47786034937681704	0.0222626285140588	3.9205610434171785																	3.9205610434171785	473.5912448594456
1476	2015-07-28T17:00:01	24.5524	-156.5844	KM1513	162.22149833762722	0.478664768061613	0.0223595524548311	3.952765323915477																	3.952765323915477	473.613508279384
1477	2015-07-28T17:03:01	24.5524	-156.5844	KM1513	163.201028131879	0.47893418883517497	0.0223920148075748	3.9898387278543455																	3.9898387278543455	473.613508279384
1478	2015-07-28T17:06:02	24.5524	-156.5844	KM1513	161.30210436643043	0.480556301769149	0.0225882110524004	3.981348923109112																	3.981348923109112	473.613508279384
1479	2015-07-28T17:09:02	24.5525	-156.5844	KM1513	159.87604741589942	0.480014150533771	0.0225225302985856	3.9235098915214532																	3.9235098915214532	473.62463998935317
1480	2015-07-28T17:12:02	24.5525	-156.5843	KM1513	160.63522277399196	0.480014150533771	0.0225225302985856	3.9454018557764137																	3.9454018557764137	473.63476518019417
1481	2015-07-28T17:15:02	24.5525	-156.5843	KM1513	161.51513282819482	0.481643309476048	0.0227202744961779	4.000973565421289																	4.000973565421289	473.63476518019417
1482	2015-07-28T17:18:03	24.5526	-156.5843	KM1513	164.56261298008025	0.48218835553876505	0.0227866680225987	4.076120899663868																	4.076120899663868	473.6458968901638
1483	2015-07-28T17:21:03	24.5526	-156.5842	KM1513	160.62308091965588	0.482736006952997	0.0228533789138928	3.9904790808432686																	3.9904790808432686	473.65602207293466
1484	2015-07-28T17:24:03	24.5526	-156.5842	KM1513	161.39895778813144	0.482461854799975	0.0228199837029922	4.029403088874232																	4.029403088874232	473.65602207293466
1485	2015-07-28T17:27:03	24.5526	-156.5842	KM1513	164.68339717051413	0.482461854799975	0.0228199837029922	4.120781077366274																	4.120781077366274	473.65602207293466
1486	2015-07-28T17:30:04	24.5526	-156.5842	KM1513	164.84523688722982	0.482736006952997	0.0228533789138928	4.115187052726286																	4.115187052726286	473.65602207293466
1487	2015-07-28T17:33:04	24.5526	-156.5842	KM1513	165.30216021100426	0.4830070275302271	0.0228865642566622	4.1232900332034905																	4.1232900332034905	473.65602207293466
1488	2015-07-28T17:36:04	24.5527	-156.5842	KM1513	167.53286622436656	0.4832784914712	0.0229198132448437	4.199516255701943																	4.199516255701943	473.6671537829038
1489	2015-07-28T17:39:04	24.5528	-156.5841	KM1513	167.98151004147525	0.483550603445309	0.0229531416043259	4.214316855474989																	4.214316855474989	473.6822015085711
1490	2015-07-28T17:42:05	24.5529	-156.5841	KM1513	167.13492574837306	0.4832784914712	0.0229198132448437	4.182660480553444																	4.182660480553444	473.69333321854026
1491	2015-07-28T17:45:05	24.5529	-156.5841	KM1513	163.83372222980282	0.4838233649995271	0.0229865495245824	4.111271200954848																	4.111271200954848	473.69333321854026
1492	2015-07-28T17:48:05	24.5529	-156.5841	KM1513	164.34155009241363	0.48409677768451603	0.023020037195539	4.11673999339013																	4.11673999339013	473.69333321854026
1493	2015-07-28T17:51:05	24.553	-156.5841	KM1513	165.01573275307257	0.48491733179919705	0.0231208726128735	4.155639466038887																	4.155639466038887	473.70446492850954
1494	2015-07-28T17:54:05	24.5531	-156.584	KM1513	165.86214860794217	0.4838233649995271	0.0229865495245824	4.146550525634043																	4.146550525634043	473.7195126378801
1495	2015-07-28T17:57:06	24.5531	-156.584	KM1513	166.41277086136355	0.48519137740938	0.0231546216803473	4.208198714416727																	4.208198714416727	473.7195126378801
1496	2015-07-28T18:00:06	24.5532	-156.584	KM1513	165.5807612819107	0.48519137740938	0.0231546216803473	4.185882282122777																	4.185882282122777	473.73064434784936
1497	2015-07-28T18:03:06	24.5532	-156.584	KM1513	168.7743957618982	0.48601744566665595	0.0232563530429997	4.294929030982785																	4.294929030982785	473.73064434784936
1498	2015-07-28T18:06:07	24.5517	-156.5837	KM1513	163.80025147658262	0.48656491282859704	0.0233240878244528	4.172809336771561																	4.172809336771561	473.90036041568334
1499	2015-07-28T18:09:07	24.5485	-156.5866	KM1513	163.9672428639531	0.488216224832016	0.0235288581459579	4.207352165601007																	4.207352165601007	474.3620000115003
1500	2015-07-28T18:12:07	24.546	-156.5889	KM1513	164.68044440547516	0.490428543968478	0.023804951967232004	4.260333365438156																	4.260333365438156	474.7248831941399
1501	2015-07-28T18:15:07	24.541999999999998	-156.5904	KM1513	164.9954140504809	0.4898760002334829	0.0237357821435945	4.284526275663014																	4.284526275663014	475.19534462540605
1502	2015-07-28T18:18:08	24.5378	-156.5933	KM1513	173.74494387481025	0.492373442681188	0.0240492533632824	4.557740664969886																	4.557740664969886	475.7474516916279
1503	2015-07-28T18:21:08	24.5332	-156.5962	KM1513	164.7928510859486	0.49293283698784596	0.0241197138916913	4.326985849415603																	4.326985849415603	476.33774511671606
1504	2015-07-28T18:24:08	24.5293	-156.5993	KM1513	165.08232966437802	0.493211633066276	0.0241549979456046	4.345479453929835																	4.345479453929835	476.8734962422874
1505	2015-07-28T18:27:08	24.5296	-156.6039	KM1513	165.81522824224155	0.49349109468097097	0.0241903662288857	4.382834058608616																	4.382834058608616	477.34053605175467
1506	2015-07-28T18:30:09	24.5357	-156.6004	KM1513	164.69738574455926	0.49265309213802	0.0240844525002781	4.320614956322075																	4.320614956322075	478.10650844505614
1507	2015-07-28T18:33:09	24.5399	-156.5956	KM1513	166.48906640718297	0.493211633066276	0.0241549979456046	4.392767578216533																	4.392767578216533	478.78093135605474
1508	2015-07-28T18:36:09	24.5451	-156.5898	KM1513	161.64247105339157	0.49433348864915705	0.024296978468042997	4.283360201354169																	4.283360201354169	479.60555043214066
1509	2015-07-28T18:39:09	24.5499	-156.5832	KM1513	164.27546476785463	0.496016973273215	0.02451104114828	4.382477720941003																	4.382477720941003	480.46118504118556
1510	2015-07-28T18:42:09	24.5543	-156.5766	KM1513	167.09158442452272	0.494615021958891	0.0243326401547452	4.4208963544717585																	4.4208963544717585	481.2897241899773
1511	2015-07-28T18:45:10	24.5575	-156.5713	KM1513	162.77503368971566	0.49433348864915705	0.024296978468042997	4.30540148896229																	4.30540148896229	481.93381312638985
1512	2015-07-28T18:48:10	24.5614	-156.5645	KM1513	162.6743480630741	0.49433348864915705	0.024296978468042997	4.305702400013475																	4.305702400013475	482.7477371037722
1513	2015-07-28T18:51:10	24.563000000000002	-156.5612	KM1513	159.6105302742283	0.493211633066276	0.0241549979456046	4.221320307279458																	4.221320307279458	483.126351266231
1514	2015-07-28T18:54:10	24.5636	-156.56	KM1513	160.11685352917078	0.49265309213802	0.0240844525002781	4.215271493990567																	4.215271493990567	483.26499181735136
1515	2015-07-28T18:57:11	24.5639	-156.5597	KM1513	161.82836651774275	0.49377122342068397	0.0242258189426052	4.2832880677899885																	4.2832880677899885	483.3101332014007
1516	2015-07-28T19:00:11	24.5638	-156.5596	KM1513	161.97190139137004	0.49433348864915705	0.024296978468042997	4.308429477018937																	4.308429477018937	483.32518032398286
1517	2015-07-28T19:03:11	24.5637	-156.5593	KM1513	160.70377143714498	0.494894076729881	0.0243681504095498	4.270953944737026																	4.270953944737026	483.35752881419495
1518	2015-07-28T19:06:11	24.5637	-156.5591	KM1513	160.79550371715808	0.494615021958891	0.0243326401547452	4.282159122852021																	4.282159122852021	483.3777773871297
1519	2015-07-28T19:09:11	24.5637	-156.5589	KM1513	159.67091500131974	0.494615021958891	0.0243326401547452	4.258667429907454																	4.258667429907454	483.39802596006444
1520	2015-07-28T19:12:12	24.5637	-156.5587	KM1513	159.33352901841891	0.49573524433042	0.0244751905999845	4.2536838796505885																	4.2536838796505885	483.4182745329992
1521	2015-07-28T19:15:12	24.5637	-156.5585	KM1513	163.80049536836316	0.49545418632351795	0.0244394254295682	4.3773551019639125																	4.3773551019639125	483.4385231059311
1522	2015-07-28T19:21:12	24.5636	-156.5578	KM1513	160.95128192725667	0.497425212573452	0.0246910401651709	4.332202112720176																	4.332202112720176	483.51026205365616
1523	2015-07-28T19:24:13	24.5635	-156.5575	KM1513	165.7546917692041	0.4985543788803	0.0248359035652541	4.506343704775532																	4.506343704775532	483.54261058936765
1524	2015-07-28T19:27:13	24.5635	-156.5575	KM1513	159.37328250293513	0.499686479004919	0.0249815468221014	4.3478577293781235																	4.3478577293781235	483.54261058936765
1525	2015-07-28T19:30:13	24.5636	-156.5574	KM1513	160.72085313675302	0.499686479004919	0.0249815468221014	4.374361507955856																	4.374361507955856	483.5576577282525
1526	2015-07-28T19:33:13	24.5636	-156.5574	KM1513	159.25209680352185	0.5011063295864651	0.0251651841953521	4.367599077120326																	4.367599077120326	483.5576577282525
1527	2015-07-28T19:36:14	24.5637	-156.5573	KM1513	162.0146626296549	0.500821054540631	0.0251282832081649	4.440600236785118																	4.440600236785118	483.57270486170313
1528	2015-07-28T19:39:14	24.5639	-156.5572	KM1513	160.9359577068187	0.502247679542593	0.0253133860635282	4.453078768331115																	4.453078768331115	483.59716218944527
1529	2015-07-28T19:42:14	24.564	-156.5571	KM1513	161.93831040294882	0.5011063295864651	0.0251651841953521	4.457573535736956																	4.457573535736956	483.6122093065932
1530	2015-07-28T19:45:14	24.5641	-156.55700000000004	KM1513	158.07279971274446	0.5039646370641021	0.0255372478951802	4.403705517567429																	4.403705517567429	483.62725641830315
1531	2015-07-28T19:48:14	24.5641	-156.55700000000004	KM1513	163.4843802337121	0.503679048899518	0.0254999004100628	4.55602273291093																	4.55602273291093	483.62725641830315
1532	2015-07-28T19:51:15	24.5641	-156.55700000000004	KM1513	164.17863450190305	0.505974970313011	0.0258008952871472	4.616629420595224																	4.616629420595224	483.62725641830315
1533	2015-07-28T19:54:15	24.5642	-156.55700000000004	KM1513	163.30975985526624	0.5074160274853831	0.0259909094023725	4.613603794483968																	4.613603794483968	483.6383881282723
1534	2015-07-28T19:57:15	24.5642	-156.55700000000004	KM1513	165.5375363207433	0.509150624296168	0.0262207605386868	4.733216030039054																	4.733216030039054	483.6383881282723
1535	2015-07-28T20:00:15	24.5642	-156.5569	KM1513	165.20199909135204	0.510604988652627	0.026414395158911	4.749328461734817																	4.749328461734817	483.6485123743596
1536	2015-07-28T20:03:16	24.5642	-156.5569	KM1513	164.91289983281402	0.513233374867637	0.0267666403612495	4.783851952372356																	4.783851952372356	483.6485123743596
1537	2015-07-28T20:06:16	24.5642	-156.5569	KM1513	164.77940418833745	0.514405588514119	0.0269246749171054	4.814209711371649																	4.814209711371649	483.6485123743596
1538	2015-07-28T20:09:16	24.5643	-156.5569	KM1513	170.8504875946944	0.514112552691503	0.0268850773170363	5.010339736442784																	5.010339736442784	483.6596440843288
1539	2015-07-28T20:12:16	24.5643	-156.5568	KM1513	170.06157356308148	0.516906453725974	0.02726364629747555	5.039981623969816																	5.039981623969816	483.6697683223365
1540	2015-07-28T20:15:17	24.5643	-156.5568	KM1513	167.40965610063904	0.517644180478921	0.0273641429023819	4.968319213966684																	4.968319213966684	483.6697683223365
1541	2015-07-28T20:18:17	24.5643	-156.5568	KM1513	166.77406546481018	0.517054198662675	0.0272837201200335	4.955864057289611																	4.955864057289611	483.6697683223365
1542	2015-07-28T20:21:17	24.5644	-156.5568	KM1513	171.03122314946538	0.5173498672625271	0.0273239365167218	5.058192335315712																	5.058192335315712	483.68090003230566
1543	2015-07-28T20:24:17	24.5644	-156.5568	KM1513	169.62100283487342	0.5185313423115719	0.027485338855535002	5.051644298197719																	5.051644298197719	483.68090003230566
1544	2015-07-28T20:27:18	24.5644	-156.5568	KM1513	169.73316481080246	0.5185313423115719	0.027485338855535002	5.061909444973787																	5.061909444973787	483.68090003230566
1545	2015-07-28T20:30:18	24.5644	-156.5568	KM1513	167.55905105033204	0.518828475920903	0.0275259305375387	4.996951897367347																	4.996951897367347	483.68090003230566
1546	2015-07-28T20:33:18	24.5644	-156.5568	KM1513	170.99657826173038	0.520016877290416	0.027688980285067995	5.127829041871401																	5.127829041871401	483.68090003230566
1547	2015-07-28T20:36:18	24.5641	-156.5564	KM1513	173.4139288894001	0.519422226960726	0.0276072995228293	5.205977025547892																	5.205977025547892	483.73339040412435
1548	2015-07-28T20:39:19	24.5678	-156.5523	KM1513	168.48671510230503	0.520315267531119	0.0277299669642781	5.0468796143960635																	5.0468796143960635	484.3181449523045
1549	2015-07-28T20:42:19	24.5736	-156.5497	KM1513	167.66330992630841	0.519719197664393	0.0276480912154039	5.01801244175452																	5.01801244175452	485.0153773413278
1550	2015-07-28T20:45:19	24.5749	-156.5479	KM1513	166.5597254018494	0.5161698384890121	0.0271635637911613	4.918348235888228																	4.918348235888228	485.2480711737042
1551	2015-07-28T20:48:19	24.5754	-156.5476	KM1513	168.92677171785172	0.5161698384890121	0.0271635637911613	4.990681425957869																	4.990681425957869	485.31147634860514
1552	2015-07-28T20:51:20	24.576	-156.5472	KM1513	166.20203518553194	0.516758708789273	0.0272435724749176	4.913050541785799																	4.913050541785799	485.3895829653529
1553	2015-07-28T20:54:20	24.5764	-156.5474	KM1513	164.47081976137292	0.516758708789273	0.0272435724749176	4.8652046226511345																	4.8652046226511345	485.438496791526
1554	2015-07-28T20:57:20	24.5765	-156.5455	KM1513	169.8218035136784	0.5161698384890121	0.0271635637911613	5.007621405457011																	5.007621405457011	485.6311605166508
1555	2015-07-28T21:00:20	24.5766	-156.5454	KM1513	162.20741287610684	0.514993760416519	0.0270041539226248	4.779363510554667																	4.779363510554667	485.64620694893904
1556	2015-07-28T21:03:21	24.5767	-156.5453	KM1513	167.13382239623266	0.514405588514119	0.0269246749171054	4.911637816418505																	4.911637816418505	485.6612533757908
1557	2015-07-28T21:06:21	24.5766	-156.5454	KM1513	168.03581749551182	0.516463922623344	0.0272035204411929	4.9841440487449225																	4.9841440487449225	485.6762998026425
1558	2015-07-28T21:09:21	24.5766	-156.5456	KM1513	167.67210334274176	0.516758708789273	0.0272435724749176	4.986415696486414																	4.986415696486414	485.6965462913225
1559	2015-07-28T21:12:21	24.5764	-156.5457	KM1513	166.1987843371609	0.516463922623344	0.0272035204411929	4.9182054326263875																	4.9182054326263875	485.7210031943751
1560	2015-07-28T21:15:22	24.5763	-156.5458	KM1513	164.01479587489234	0.518828475920903	0.0275259305375387	4.891909113328878																	4.891909113328878	485.7360496375365
1561	2015-07-28T21:18:22	24.5762	-156.5459	KM1513	163.46279249255582	0.518234916324261	0.0274448438423939	4.8660274250042495																	4.8660274250042495	485.75109608613235
1562	2015-07-28T21:21:22	24.5762	-156.5459	KM1513	165.24916303706615	0.518234916324261	0.0274448438423939	4.925365678786352																	4.925365678786352	485.75109608613235
1563	2015-07-28T21:24:22	24.5762	-156.5459	KM1513	164.86844118175512	0.518234916324261	0.0274448438423939	4.905694497484413																	4.905694497484413	485.75109608613235
1564	2015-07-28T21:27:22	24.5763	-156.5459	KM1513	166.389241658142	0.517644180478921	0.0273641429023819	4.931022527252965																	4.931022527252965	485.7622277961016
1565	2015-07-28T21:30:23	24.5763	-156.5459	KM1513	165.76511617582796	0.518828475920903	0.0275259305375387	4.9541258299379365																	4.9541258299379365	485.7622277961016
1566	2015-07-28T21:33:23	24.5763	-156.5459	KM1513	166.8761338904965	0.518828475920903	0.0275259305375387	4.9968566550822855																	4.9968566550822855	485.7622277961016
1567	2015-07-28T21:36:23	24.5763	-156.5459	KM1513	165.81478101702064	0.520315267531119	0.0277299669642781	5.004707626652552																	5.004707626652552	485.7622277961016
1568	2015-07-28T21:39:23	24.5763	-156.5459	KM1513	167.07526836874496	0.5206143700828689	0.027771051486046004	5.033863723427881																	5.033863723427881	485.7622277961016
1569	2015-07-28T21:42:24	24.5764	-156.5459	KM1513	167.2195366386041	0.519422226960726	0.0276072995228293	5.042886436029792																	5.042886436029792	485.7733595060708
1570	2015-07-28T21:45:24	24.5763	-156.5458	KM1513	168.67636142402932	0.522403005667052	0.0280178825946702	5.132905785781487																	5.132905785781487	485.7884059492302
1571	2015-07-28T21:48:24	24.5764	-156.5458	KM1513	170.38444392537883	0.5221037266490379	0.0279765487661927	5.172359006882945																	5.172359006882945	485.79953765919936
1572	2015-07-28T21:51:24	24.5764	-156.5458	KM1513	168.69729455792617	0.523299789647616	0.0281422069729918	5.1469419142674235																	5.1469419142674235	485.79953765919936
1573	2015-07-28T21:54:25	24.5764	-156.5459	KM1513	164.95713396070576	0.523299789647616	0.0281422069729918	5.0246606112118535																	5.0246606112118535	485.8096609196975
1574	2015-07-28T21:57:25	24.5763	-156.5459	KM1513	166.88426834818432	0.524200625315871	0.0282673033033595	5.105825296063832																	5.105825296063832	485.8207926296667
1575	2015-07-28T22:00:25	24.5762	-156.5459	KM1513	166.1999588810131	0.5248021729426761	0.0283510760782018	5.11037176648645																	5.11037176648645	485.83192433963586
1576	2015-07-28T22:03:25	24.5761	-156.5458	KM1513	171.08042961018518	0.5245022367605491	0.0283091964907681	5.2454260228191085																	5.2454260228191085	485.8469707936683
1577	2015-07-28T22:06:26	24.5759	-156.5453	KM1513	169.83873404746987	0.527517627410399	0.0287311542490371	5.274943156519275																	5.274943156519275	485.90226714351684
1578	2015-07-28T22:09:26	24.5757	-156.5446	KM1513	168.32474605098815	0.526913673562499	0.0286463631735252	5.231079810169615																	5.231079810169615	485.9765453214726
1579	2015-07-28T22:12:26	24.5756	-156.5437	KM1513	175.7667423707192	0.5272152904795979	0.0286887081687304	5.471975120635765																	5.471975120635765	486.0683327226197
1580	2015-07-28T22:15:26	24.5756	-156.5435	KM1513	169.72072346169978	0.529032566722517	0.028944535311170305	5.297821246601453																	5.297821246601453	486.08857937290657
1581	2015-07-28T22:18:27	24.5754	-156.543	KM1513	172.12477911582732	0.5284264771074061	0.0288589785372824	5.396454762960743																	5.396454762960743	486.1438759076622
1582	2015-07-28T22:21:27	24.5753	-156.5425	KM1513	170.3159333090943	0.530552412131644	0.0291595371085322	5.36092171140509																	5.36092171140509	486.19570223292817
1583	2015-07-28T22:36:35	24.5754	-156.5414	KM1513	171.30243779269952	0.5345266139014211	0.029726436538073997	5.502263210485573																	5.502263210485573	486.30761403570364
1584	2015-07-28T22:39:35	24.5754	-156.5414	KM1513	171.25105607072618	0.532685525803045	0.0294629937320373	5.4610791319288																	5.4610791319288	486.30761403570364
1585	2015-07-28T22:42:35	24.5754	-156.5414	KM1513	171.94862159554714	0.5345266139014211	0.029726436538073997	5.501748651958557																	5.501748651958557	486.30761403570364
1586	2015-07-28T22:45:36	24.5753	-156.5414	KM1513	174.40100670366368	0.53668206647299	0.0300366705197983	5.6547012918992365																	5.6547012918992365	486.3187457456729
1587	2015-07-28T22:48:36	24.5753	-156.5415	KM1513	173.97138131720845	0.5363739231097729	0.0299922124405594	5.652986446279766																	5.652986446279766	486.32886909505686
1588	2015-07-28T22:51:36	24.5753	-156.5415	KM1513	170.3963489557571	0.539469946060035	0.0304408093538762	5.593591412941931																	5.593591412941931	486.32886909505686
1589	2015-07-28T22:54:36	24.5752	-156.5416	KM1513	171.7927596727804	0.539469946060035	0.0304408093538762	5.638485233814089																	5.638485233814089	486.3439155980168
1590	2015-07-28T22:57:37	24.5751	-156.5416	KM1513	171.42694698861763	0.537300561735914	0.0301259053198633	5.558328667427911																	5.558328667427911	486.355047307986
1591	2015-07-28T23:00:37	24.575	-156.5417	KM1513	165.29125352423094	0.536066513588243	0.0299478602379863	5.3406889728621465																	5.3406889728621465	486.37009382182055
1592	2015-07-28T23:03:37	24.5749	-156.5414	KM1513	162.0721712609927	0.532991669095015	0.0295066834776772	5.146651558656417																	5.146651558656417	486.40243976352286
1593	2015-07-28T23:06:37	24.5748	-156.5409	KM1513	161.1896644686408	0.530249500759246	0.0291165436287628	5.072663037456388																	5.072663037456388	486.4542662860752
1594	2015-07-28T23:09:38	24.5747	-156.5402	KM1513	160.74233928661073	0.529032566722517	0.028944535311170305	5.033944673562668																	5.033944673562668	486.5259990330573
1595	2015-07-28T23:12:38	24.5746	-156.5395	KM1513	161.46044704009668	0.531160405914011	0.0292458322125266	5.084868132817571																	5.084868132817571	486.59773183591363
1596	2015-07-28T23:15:38	24.5744	-156.5385	KM1513	161.54324318220563	0.527517627410399	0.0287311542490371	5.0537515393236365																	5.0537515393236365	486.7013851572117
1597	2015-07-28T23:18:38	24.5741	-156.5377	KM1513	159.92021331389316	0.5317713059416129	0.0293325398120794	5.0624245548958795																	5.0624245548958795	486.7889877006175
1598	2015-07-28T23:21:39	24.5739	-156.5369	KM1513	163.16240710177556	0.530249500759246	0.0291165436287628	5.145823272746852																	5.145823272746852	486.87297970589964
1599	2015-07-28T23:24:39	24.5738	-156.5361	KM1513	160.5031744817049	0.532380111589603	0.029419408033281	5.091581921818161																	5.091581921818161	486.95472888176863
1600	2015-07-28T23:27:39	24.5736	-156.5352	KM1513	158.69712901009345	0.531160405914011	0.0292458322125266	5.0182256760223085																	5.0182256760223085	487.04852083400164
1601	2015-07-28T23:30:39	24.574	-156.5348	KM1513	159.6637722173738	0.5336061498804621	0.0295943761037153	5.093296567736013																	5.093296567736013	487.10870716114806
1602	2015-07-28T23:33:40	24.5778	-156.5327	KM1513	161.73995611643664	0.532685525803045	0.0294629937320373	5.153013088372274																	5.153013088372274	487.582128147846
1603	2015-07-28T23:36:40	24.5827	-156.5299	KM1513	157.13829465326953	0.5342191204167	0.0296823137313143	5.024206189404847																	5.024206189404847	488.19683094843367
1604	2015-07-28T23:39:40	24.5876	-156.5273	KM1513	156.471224633297	0.533298543205956	0.0295504775185794	4.985063015892832																	4.985063015892832	488.80246029849883
1605	2015-07-28T23:42:40	24.5915	-156.5257	KM1513	156.07824662788323	0.529032566722517	0.028944535311170305	4.912531424155105																	4.912531424155105	489.2658220785646
1606	2015-07-28T23:45:41	24.5936	-156.5241	KM1513	156.49953179251878	0.5272152904795979	0.0286887081687304	4.873038545332975																	4.873038545332975	489.5502068848235
1607	2015-07-28T23:48:41	24.594	-156.5242	KM1513	155.03513612275714	0.5257062843389461	0.0284773156402354	4.8032265185620835																	4.8032265185620835	489.59586968586143
1608	2015-07-28T23:51:41	24.5942	-156.524	KM1513	160.44893095323826	0.529641553480833	0.0290305010513562	5.047718727115116																	5.047718727115116	489.6259606416425
1609	2015-07-28T23:54:41	24.5944	-156.5239	KM1513	161.72344677988534	0.5369909454297059	0.0300812347284496	5.267154992621029																	5.267154992621029	489.65041694917437
1610	2015-07-29T00:00:01	24.5945	-156.5238	KM1513	158.56759321324319	0.53146549178046	0.0292891343273441	5.028722641309037																	5.028722641309037	489.6654624080256
1611	2015-07-29T00:03:02	24.5945	-156.5238	KM1513	161.02952301118472	0.530249500759246	0.0291165436287628	5.086547583331341																	5.086547583331341	489.6654624080256
1612	2015-07-29T00:06:02	24.5945	-156.5238	KM1513	156.79513420605124	0.528729160635016	0.0289017059252555	4.913930405371959																	4.913930405371959	489.6654624080256
1613	2015-07-29T00:09:02	24.5945	-156.5238	KM1513	157.5461340093244	0.529032566722517	0.028944535311170305	4.956316125245109																	4.956316125245109	489.6654624080256
1614	2015-07-29T00:12:02	24.5945	-156.5239	KM1513	159.54280840432673	0.527820686073702	0.0287737016557538	4.991704313742474																	4.991704313742474	489.6755842054629
1615	2015-07-29T00:15:03	24.5944	-156.5239	KM1513	160.71689516602322	0.5281244681924129	0.0288163506307648	5.029041291511437																	5.029041291511437	489.6867159154321
1616	2015-07-29T00:18:03	24.5943	-156.524	KM1513	163.57804765596583	0.530249500759246	0.0291165436287628	5.151733019278375																	5.151733019278375	489.7017613797232
1617	2015-07-29T00:21:03	24.5942	-156.524	KM1513	157.02523925828922	0.530249500759246	0.0291165436287628	4.958876425607372																	4.958876425607372	489.7128930896924
1618	2015-07-29T00:27:04	24.5942	-156.524	KM1513	161.42245265452382	0.5317713059416129	0.0293325398120794	5.132937491842153																	5.132937491842153	489.7128930896924
1619	2015-07-29T00:30:04	24.5941	-156.524	KM1513	154.52871702050655	0.532380111589603	0.029419408033281	4.905708911492893																	4.905708911492893	489.72402479966166
1620	2015-07-29T00:33:04	24.5941	-156.5241	KM1513	152.74826958788609	0.531160405914011	0.0292458322125266	4.831157853167074																	4.831157853167074	489.73414662944265
1621	2015-07-29T00:36:04	24.5941	-156.5241	KM1513	151.6671188663842	0.5316183988610366	0.02931083706971175	4.822507011708022																	4.822507011708022	489.73414662944265
1622	2015-07-29T00:39:05	24.5941	-156.5241	KM1513	152.95485836356977	0.5317713059416129	0.0293325398120794	4.8483332503866565																	4.8483332503866565	489.73414662944265
1623	2015-07-29T00:42:05	24.594	-156.5241	KM1513	153.940668778858	0.53146549178046	0.0292891343273441	4.870610770952976																	4.870610770952976	489.74527833941187
1624	2015-07-29T00:45:05	24.594	-156.5241	KM1513	156.3991516531544	0.5293366970947899	0.0289874669385143	4.9185427533827975																	4.9185427533827975	489.74527833941187
1625	2015-07-29T00:48:05	24.595	-156.5228	KM1513	157.11743582494597	0.530856046607839	0.0292026332214522	4.974373490794898																	4.974373490794898	489.9176316946768
1626	2015-07-29T00:51:05	24.5997	-156.5192	KM1513	158.78983213507442	0.5385372419160129	0.0303052827991004	5.185580890813063																	5.185580890813063	490.55520391071053
1627	2015-07-29T00:54:06	24.6049	-156.5148	KM1513	160.23249088553632	0.536066513588243	0.0299478602379863	5.210751319288876																	5.210751319288876	491.2855367564042
1628	2015-07-29T00:57:06	24.6091	-156.5111	KM1513	156.06930803322274	0.533298543205956	0.0295504775185794	4.999673648591551																	4.999673648591551	491.8845468624843
1629	2015-07-29T01:00:06	24.6146	-156.5064	KM1513	155.20030412930245	0.5342191204167	0.0296823137313143	4.9945082725526655																	4.9945082725526655	492.65984925680107
1630	2015-07-29T01:03:06	24.6201	-156.5015	KM1513	157.07997347962618	0.532075424718394	0.0293759261336212	4.999720172444066																	4.999720172444066	493.44771807176835
1631	2015-07-29T01:06:07	24.625	-156.4992	KM1513	156.36063292696116	0.533912359225985	0.0296382960027708	5.011676599231577																	5.011676599231577	494.0407543273619
1632	2015-07-29T01:09:07	24.6271	-156.5024	KM1513	154.9166404413854	0.533298543205956	0.0295504775185794	4.982598575507897																	4.982598575507897	494.44013283671615
1633	2015-07-29T01:12:07	24.6213	-156.504	KM1513	155.9413630508828	0.536066513588243	0.0299478602379863	5.058375952719193																	5.058375952719193	495.10576403921186
1634	2015-07-29T01:15:07	24.6153	-156.5054	KM1513	155.52190620775403	0.5345266139014211	0.029726436538073997	4.9990149112267455																	4.9990149112267455	495.7885279776327
1635	2015-07-29T01:18:08	24.6107	-156.5064	KM1513	156.80767087312566	0.5345266139014211	0.029726436538073997	5.063018497824644																	5.063018497824644	496.31049169194335
1636	2015-07-29T01:21:08	24.6043	-156.50799999999995	KM1513	155.16614245069528	0.537300561735914	0.0301259053198633	5.031610968731116																	5.031610968731116	497.0410925789112
1637	2015-07-29T01:24:08	24.5998	-156.5082	KM1513	153.7599669855378	0.537300561735914	0.0301259053198633	5.008526889577508																	5.008526889577508	497.54242835615247
1638	2015-07-29T01:27:08	24.599	-156.5076	KM1513	153.7336496181519	0.538227021069069	0.0302602801857094	5.0210112186224505																	5.0210112186224505	497.65021748968553
1639	2015-07-29T01:30:08	24.5991	-156.5075	KM1513	154.99711851160498	0.53668206647299	0.0300366705197983	5.039214806542787																	5.039214806542787	497.6652626982848
1640	2015-07-29T01:33:09	24.5992	-156.5074	KM1513	154.3735362167768	0.5369909454297059	0.0300812347284496	5.033113601629041																	5.033113601629041	497.6803079014432
1641	2015-07-29T01:36:09	24.5993	-156.5074	KM1513	157.60274541574464	0.539159907036209	0.0303956105702747	5.168800688053313																	5.168800688053313	497.69143961141236
1642	2015-07-29T01:39:09	24.5993	-156.5074	KM1513	161.90970447679769	0.537300561735914	0.0301259053198633	5.287733196821716																	5.287733196821716	497.69143961141236
1643	2015-07-29T01:42:09	24.5993	-156.5073	KM1513	159.26391074796632	0.539469946060035	0.0304408093538762	5.238743299813431																	5.238743299813431	497.70156102068535
1644	2015-07-29T01:45:10	24.5993	-156.5072	KM1513	159.6031510646118	0.5407164879882129	0.0306226316255151	5.287686372436576																	5.287686372436576	497.71168242995554
1645	2015-07-29T01:48:10	24.5994	-156.5072	KM1513	168.00711589937427	0.5397804678645779	0.0304861024792971	5.540487856407667																	5.540487856407667	497.7228141399247
1646	2015-07-29T01:51:10	24.5994	-156.5072	KM1513	154.82078342090358	0.5407164879882129	0.0306226316255151	5.128201718300201																	5.128201718300201	497.7228141399247
1647	2015-07-29T01:54:10	24.5993	-156.5072	KM1513	157.8171856823999	0.5407164879882129	0.0306226316255151	5.232932120793634																	5.232932120793634	497.73394584989387
1648	2015-07-29T01:57:10	24.5993	-156.5072	KM1513	160.28042454232042	0.5435264222061429	0.0310349408910314	5.333935941419137																	5.333935941419137	497.73394584989387
1649	2015-07-29T02:00:11	24.5993	-156.5073	KM1513	161.71093606982137	0.544469047670349	0.0311739427659116	5.4214894956632556																	5.4214894956632556	497.74406725916407
1650	2015-07-29T02:03:11	24.5993	-156.5073	KM1513	161.19466013194332	0.544154089707091	0.0311274982881591	5.420542432573148																	5.420542432573148	497.74406725916407
1651	2015-07-29T02:06:11	24.5993	-156.5073	KM1513	161.7846435740158	0.5429015145972991	0.0309428133321022	5.399270165062863																	5.399270165062863	497.74406725916407
1652	2015-07-29T02:09:11	24.5994	-156.5072	KM1513	161.3298839974651	0.5432137091001289	0.0309888274454624	5.3963431374183175																	5.3963431374183175	497.7591124514392
1653	2015-07-29T02:12:12	24.5995	-156.5072	KM1513	165.62048378969558	0.544784757494778	0.0312204981149663	5.571122304953712																	5.571122304953712	497.7702441614084
1654	2015-07-29T02:15:12	24.5996	-156.5071	KM1513	160.5265763161822	0.5454134177226779	0.0313136896653439	5.407348457308017																	5.407348457308017	497.78528934280405
1655	2015-07-29T02:18:12	24.5996	-156.5071	KM1513	156.91747861228072	0.546679347932512	0.0315013901499848	5.297771099880031																	5.297771099880031	497.78528934280405
1656	2015-07-29T02:21:12	24.5996	-156.5071	KM1513	162.28055221236096	0.54572876927588	0.0313604470923399	5.47339669760653																	5.47339669760653	497.78528934280405
1657	2015-07-29T02:24:13	24.5996	-156.5071	KM1513	160.9494046831623	0.547940099139907	0.0316893298307192	5.469231900128968																	5.469231900128968	497.78528934280405
1658	2015-07-29T02:27:13	24.5996	-156.5071	KM1513	157.97510394746925	0.547940099139907	0.0316893298307192	5.381403762255608																	5.381403762255608	497.78528934280405
1659	2015-07-29T02:30:13	24.5996	-156.5071	KM1513	160.15065101372434	0.547940099139907	0.0316893298307192	5.467686057575567																	5.467686057575567	497.78528934280405
1660	2015-07-29T02:33:13	24.5996	-156.5071	KM1513	161.47486768508966	0.54920751782497	0.0318787841154082	5.524014273114044																	5.524014273114044	497.78528934280405
1661	2015-07-29T02:36:14	24.5997	-156.507	KM1513	160.44500595977902	0.549843079497854	0.031974054042983	5.502728347490574																	5.502728347490574	497.8003345187587
1662	2015-07-29T02:39:14	24.5997	-156.507	KM1513	158.93523753341586	0.551437702318905	0.0322138649384951	5.4666896389806485																	5.4666896389806485	497.8003345187587
1663	2015-07-29T02:42:14	24.5998	-156.507	KM1513	160.79775926449048	0.550799638253811	0.0321176955188838	5.5377780900719165																	5.5377780900719165	497.81146622872785
1664	2015-07-29T02:45:14	24.5998	-156.5069	KM1513	163.8617020787949	0.550481679192073	0.0320697793662887	5.62863709665587																	5.62863709665587	497.8215875975631
1665	2015-07-29T02:48:15	24.5999	-156.5069	KM1513	159.68422298185678	0.5501619986863001	0.0320218596443617	5.491052747541389																	5.491052747541389	497.83271930753267
1666	2015-07-29T02:51:15	24.6	-156.5068	KM1513	158.99984339009364	0.54920751782497	0.0318787841154082	5.443395284744631																	5.443395284744631	497.84776446716484
1667	2015-07-29T02:54:15	24.6	-156.5068	KM1513	156.10655067924873	0.550799638253811	0.0321176955188838	5.365909270767224																	5.365909270767224	497.84776446716484
1668	2015-07-29T02:57:15	24.6001	-156.5067	KM1513	159.74023814242057	0.5524005149760209	0.0323589810965637	5.530402735237942																	5.530402735237942	497.8628096213563
1669	2015-07-29T03:00:16	24.6001	-156.5068	KM1513	162.48441632959646	0.552718839507793	0.0324072219963695	5.632316198187294																	5.632316198187294	497.87293096592833
1670	2015-07-29T03:03:16	24.6002	-156.5071	KM1513	160.19825827851238	0.5524005149760209	0.0323589810965637	5.530739712157747																	5.530739712157747	497.9052711696016
1671	2015-07-29T03:06:16	24.6006	-156.5072	KM1513	159.09451372060042	0.555285653664233	0.0327970224223026	5.565481852843313																	5.565481852843313	497.9509338523327
1672	2015-07-29T03:09:16	24.6007	-156.5077	KM1513	161.28609515922477	0.552718839507793	0.0324072219963695	5.599418255632627																	5.599418255632627	498.0027501900443
1673	2015-07-29T03:12:16	24.6008	-156.5079	KM1513	160.80343982038303	0.556895952873082	0.0330429479275996	5.628882364063144																	5.628882364063144	498.02585164397965
1674	2015-07-29T03:15:17	24.601	-156.5082	KM1513	156.77311722363854	0.555285653664233	0.0327970224223026	5.462686704684651																	5.462686704684651	498.06350297360933
1675	2015-07-29T03:18:17	24.601	-156.5088	KM1513	157.58247408784018	0.5539997547744151	0.0326013399447822	5.474947306453941																	5.474947306453941	498.1242306042961
1676	2015-07-29T03:21:17	24.601	-156.5093	KM1513	157.20233779838506	0.554963605672341	0.0327479501154556	5.448047482858622																	5.448047482858622	498.17483696319886
1677	2015-07-29T03:24:17	24.6011	-156.5098	KM1513	156.83640979667706	0.555932057842277	0.0328955187488462	5.474591819926501																	5.474591819926501	498.22665314293073
1678	2015-07-29T03:27:18	24.6012	-156.5104	KM1513	161.53949085733612	0.556895952873082	0.0330429479275996	5.6626862143397325																	5.6626862143397325	498.28839252464377
1679	2015-07-29T03:30:18	24.6015	-156.5105	KM1513	159.62547518041848	0.5575389960099859	0.0331414679650109	5.6264872719907215																	5.6264872719907215	498.3232877144414
1680	2015-07-29T03:33:18	24.6016	-156.5104	KM1513	161.0796772053074	0.559478195020089	0.0334396827309033	5.689736543377035																	5.689736543377035	498.33833278701775
1681	2015-07-29T03:36:18	24.6017	-156.5102	KM1513	162.96840725272318	0.55625596889638	0.032944896581261	5.712161715907812																	5.712161715907812	498.36143411338435
1682	2015-07-29T03:39:19	24.6017	-156.5102	KM1513	163.0342600982286	0.5565755794009201	0.0329938638076525	5.727991421631226																	5.727991421631226	498.36143411338435
1683	2015-07-29T03:42:19	24.6017	-156.5103	KM1513	158.73828182290782	0.556895952873082	0.0330429479275996	5.581500870098113																	5.581500870098113	498.3715553285485
1684	2015-07-29T03:45:19	24.6017	-156.5102	KM1513	161.361769244371	0.559803452811694	0.0334897874627404	5.7297436644207735																	5.7297436644207735	498.38167654371284
1685	2015-07-29T03:48:19	24.6018	-156.5102	KM1513	159.10539604994145	0.55850706186846	0.0332900833442129	5.6170786934597805																	5.6170786934597805	498.392808253682
1686	2015-07-29T03:51:20	24.6019	-156.5101	KM1513	161.02353351166934	0.559803452811694	0.0334897874627404	5.702324790970424																	5.702324790970424	498.40785330993486
1687	2015-07-29T03:54:20	24.601999999999997	-156.5101	KM1513	163.29219906741187	0.5578616693304621	0.0331909044425667	5.775641009903274																	5.775641009903274	498.418985019904
1688	2015-07-29T03:57:20	24.6022	-156.51	KM1513	162.0809591199541	0.5596408239158914	0.03346473509682185	5.7581903191379915																	5.7581903191379915	498.44344106637215
1689	2015-07-29T04:00:20	24.6023	-156.5099	KM1513	161.75684301234492	0.561761041836943	0.0337927640748179	5.766721435106295																	5.766721435106295	498.45848610086
1690	2015-07-29T04:03:21	24.6024	-156.5098	KM1513	161.28698516587926	0.5614331122327171	0.0337419712546247	5.744709016188918																	5.744709016188918	498.47353112990464
1691	2015-07-29T04:06:21	24.6025	-156.5098	KM1513	161.98139933847398	0.5599663188380749	0.033514897093727805	5.752290969506586																	5.752290969506586	498.4846628398738
1692	2015-07-29T04:09:21	24.6026	-156.5097	KM1513	161.68031077533678	0.559803452811694	0.0334897874627404	5.726089667570008																	5.726089667570008	498.4997078580377
1693	2015-07-29T04:12:21	24.6027	-156.5097	KM1513	160.03225794413245	0.5601291848644561	0.0335400067247152	5.695082903525039																	5.695082903525039	498.510839568007
1694	2015-07-29T04:15:22	24.6028	-156.5096	KM1513	159.6679352584723	0.561761041836943	0.0337927640748179	5.707975698346736																	5.707975698346736	498.52588457528833
1695	2015-07-29T04:18:22	24.6029	-156.5096	KM1513	163.91261500941505	0.562414910579769	0.0338943767891159	5.8564102958933075																	5.8564102958933075	498.5370162852577
1696	2015-07-29T04:21:22	24.6029	-156.5096	KM1513	168.70756272392572	0.562414910579769	0.0338943767891159	6.051860771490668																	6.051860771490668	498.5370162852577
1697	2015-07-29T04:24:22	24.6029	-156.5095	KM1513	167.48352608224224	0.562414910579769	0.0338943767891159	5.994382004387518																	5.994382004387518	498.5471374033609
1698	2015-07-29T04:27:23	24.6029	-156.5095	KM1513	161.08843845164301	0.564054851799643	0.0341498514060468	5.790845742205754																	5.790845742205754	498.5471374033609
1699	2015-07-29T04:30:23	24.6029	-156.5095	KM1513	162.38734708275314	0.5650335995464829	0.0343031152623909	5.8709328642684415																	5.8709328642684415	498.5471374033609
1700	2015-07-29T04:33:23	24.6029	-156.5096	KM1513	163.86994548757454	0.564380323471062	0.0342008175959089	5.915385620013052																	5.915385620013052	498.5572585214642
1701	2015-07-29T04:36:23	24.6029	-156.5096	KM1513	166.76704354508414	0.5656899983191012	0.0344059019176	6.046813585569084																	6.046813585569084	498.5572585214642
1702	2015-07-29T04:39:24	24.6029	-156.5096	KM1513	166.94317595931048	0.56733715016844	0.0346650469226078	6.074677270658977																	6.074677270658977	498.5572585214642
1703	2015-07-29T04:42:24	24.603	-156.5096	KM1513	163.2518384468633	0.5680004079505679	0.0347695800129709	5.963399719086647																	5.963399719086647	498.5683902314335
1704	2015-07-29T04:45:24	24.6029	-156.5096	KM1513	165.89698920157682	0.5676686962162221	0.0347172484588416	6.0676080781718325																	6.0676080781718325	498.5795219414027
1705	2015-07-29T04:48:24	24.6029	-156.5096	KM1513	162.43672798412632	0.569997865384077	0.0350859296703253	5.9651876464940665																	5.9651876464940665	498.5795219414027
1706	2015-07-29T04:51:25	24.603	-156.5096	KM1513	164.1987797796877	0.5676686962162221	0.0347172484588416	5.999557410743079																	5.999557410743079	498.59065365137184
1707	2015-07-29T04:54:25	24.603	-156.5095	KM1513	164.39386052276473	0.56966538062734	0.035033165137191	6.017633083791852																	6.017633083791852	498.6007747613865
1708	2015-07-29T04:57:25	24.603	-156.5095	KM1513	165.59234737152417	0.569330796261095	0.0349801964230678	6.0541112684606055																	6.0541112684606055	498.6007747613865
1709	2015-07-29T05:00:25	24.603	-156.5095	KM1513	165.44414242106575	0.569997865384077	0.0350859296703253	6.0800545093788205																	6.0800545093788205	498.6007747613865
1710	2015-07-29T05:03:26	24.6029	-156.5095	KM1513	165.82333748742622	0.5706580941109269	0.0351910242652055	6.0997341409758565																	6.0997341409758565	498.61190647135567
1711	2015-07-29T05:06:26	24.6029	-156.5095	KM1513	166.02617428329856	0.571321478769048	0.0352966212182912	6.113461254641857																	6.113461254641857	498.61190647135567
1712	2015-07-29T05:09:26	24.6029	-156.5096	KM1513	166.95939788248106	0.572320163397324	0.0354560265680879	6.171989827550689																	6.171989827550689	498.62202758945887
1713	2015-07-29T05:12:26	24.603	-156.5095	KM1513	163.96050883523634	0.572653870470739	0.0355094364198965	6.056756371804174																	6.056756371804174	498.63707258585737
1714	2015-07-29T05:15:26	24.603	-156.5095	KM1513	166.86640535755433	0.573993935879456	0.0357240837195932	6.185252524701424																	6.185252524701424	498.63707258585737
1715	2015-07-29T05:18:27	24.603	-156.5095	KM1513	163.9567509315863	0.571987251045428	0.0354027439115411	6.054796496228219																	6.054796496228219	498.63707258585737
1716	2015-07-29T05:21:27	24.6031	-156.5095	KM1513	166.14633260090574	0.572988374162816	0.0355629737706048	6.155979579277053																	6.155979579277053	498.6482042958266
1717	2015-07-29T05:24:27	24.6031	-156.5095	KM1513	169.0278546115487	0.5716543592837521	0.03534960882912	6.222759565903418																	6.222759565903418	498.6482042958266
1718	2015-07-29T05:27:27	24.6031	-156.5095	KM1513	169.68129890983747	0.5711554348882335	0.03527019050772545	6.258553596631732																	6.258553596631732	498.6482042958266
1719	2015-07-29T05:30:28	24.6031	-156.5095	KM1513	166.19093670521082	0.572320163397324	0.0354560265680879	6.138340226637692																	6.138340226637692	498.6482042958266
1720	2015-07-29T05:33:28	24.603	-156.5095	KM1513	167.7232421458236	0.572988374162816	0.0355629737706048	6.220873898608464																	6.220873898608464	498.659336005796
1721	2015-07-29T05:36:28	24.6031	-156.5095	KM1513	169.23284304140674	0.573993935879456	0.0357240837195932	6.280619032579024																	6.280619032579024	498.67046771576514
1722	2015-07-29T05:39:28	24.6031	-156.5095	KM1513	169.03378305546602	0.573323676375228	0.0356166389245756	6.275880776926504																	6.275880776926504	498.67046771576514
1723	2015-07-29T05:42:29	24.6032	-156.5095	KM1513	167.31361664910838	0.572320163397324	0.0354560265680879	6.188412620291105																	6.188412620291105	498.6815994257343
1724	2015-07-29T05:45:29	24.6033	-156.5095	KM1513	171.6357093756201	0.575666857377892	0.0359932987663914	6.384013741362808																	6.384013741362808	498.6927311357035
1725	2015-07-29T05:48:29	24.6033	-156.5095	KM1513	171.06020787312187	0.576339558050885	0.0361020462514165	6.389182445277393																	6.389182445277393	498.6927311357035
1726	2015-07-29T05:51:29	24.6033	-156.5095	KM1513	172.98836971307077	0.57533067565723	0.0359391986919137	6.442339139195077																	6.442339139195077	498.6927311357035
1727	2015-07-29T05:54:30	24.6033	-156.5095	KM1513	170.68587335428458	0.5746607121538809	0.0358313847531987	6.36475513553378																	6.36475513553378	498.6927311357035
1728	2015-07-29T05:57:30	24.6034	-156.5095	KM1513	172.84454234722492	0.575666857377892	0.0359932987663914	6.441548444601545																	6.441548444601545	498.70386284567286
1729	2015-07-29T06:00:30	24.6034	-156.5095	KM1513	172.16925008320973	0.57600301571022	0.0360475915923566	6.418038977250459																	6.418038977250459	498.70386284567286
1730	2015-07-29T06:03:30	24.6035	-156.5095	KM1513	173.2100406361703	0.5746607121538809	0.0358313847531987	6.453824433204727																	6.453824433204727	498.714994555642
1731	2015-07-29T06:06:31	24.6035	-156.5095	KM1513	171.12200314646938	0.57600301571022	0.0360475915923566	6.37639053734192																	6.37639053734192	498.714994555642
1732	2015-07-29T06:09:31	24.6035	-156.5094	KM1513	174.05948969509896	0.5766769037785029	0.0361566309035185	6.501472118264033																	6.501472118264033	498.725115625213
1733	2015-07-29T06:12:31	24.6035	-156.5094	KM1513	174.34562712336393	0.573323676375228	0.0356166389245756	6.455410244956652																	6.455410244956652	498.725115625213
1734	2015-07-29T06:15:31	24.6035	-156.5094	KM1513	176.42283869409763	0.5746607121538809	0.0358313847531987	6.535929157435207																	6.535929157435207	498.725115625213
1735	2015-07-29T06:18:31	24.6035	-156.5094	KM1513	173.68769884800727	0.5766769037785029	0.0361566309035185	6.45641292134009																	6.45641292134009	498.725115625213
1736	2015-07-29T06:21:32	24.6035	-156.5094	KM1513	178.9566729581734	0.572320163397324	0.0354560265680879	6.6004136877095245																	6.6004136877095245	498.725115625213
1737	2015-07-29T06:24:32	24.6035	-156.5094	KM1513	173.8043578621357	0.571987251045428	0.0354027439115411	6.3711482733060905																	6.3711482733060905	498.725115625213
1738	2015-07-29T06:27:32	24.6035	-156.5094	KM1513	175.49609776437907	0.5736597790141851	0.0356704321868982	6.488074849372502																	6.488074849372502	498.725115625213
1739	2015-07-29T06:30:33	24.6036	-156.5094	KM1513	177.8952082926123	0.57533067565723	0.0359391986919137	6.583150846892662																	6.583150846892662	498.7362473351822
1740	2015-07-29T06:33:33	24.6036	-156.5094	KM1513	172.32125208521217	0.574995294551446	0.0358852274564593	6.352273258930434																	6.352273258930434	498.7362473351822
1741	2015-07-29T06:36:33	24.6037	-156.5094	KM1513	174.53815599035218	0.570989391007419	0.0352437597971597	6.371630639797927																	6.371630639797927	498.7473790451514
1742	2015-07-29T06:39:33	24.6037	-156.5094	KM1513	173.03126443938703	0.570989391007419	0.0352437597971597	6.290462963388871																	6.290462963388871	498.7473790451514
1743	2015-07-29T07:09:36	24.6038	-156.5094	KM1513	168.6055112083914	0.559478195020089	0.0334396827309033	5.84691713959861																	5.84691713959861	498.75851075512077
1744	2015-07-29T07:12:36	24.6039	-156.5093	KM1513	170.01814144918146	0.560779594051932	0.0336407482146132	5.90443904455217																	5.90443904455217	498.77355570254576
1745	2015-07-29T07:15:36	24.6039	-156.5093	KM1513	170.80000628594019	0.558184891424598	0.0332404542066114	5.895610666903679																	5.895610666903679	498.77355570254576
1746	2015-07-29T07:18:36	24.6039	-156.5093	KM1513	170.90455777848382	0.55850706186846	0.0332900833442129	5.875707568384391																	5.875707568384391	498.77355570254576
1747	2015-07-29T07:21:37	24.6039	-156.5093	KM1513	173.81033271895066	0.555608470442468	0.0328462118735512	5.963766245375526																	5.963766245375526	498.77355570254576
1748	2015-07-29T07:24:37	24.6039	-156.5093	KM1513	173.78316687540618	0.557217091134208	0.0330921492201484	5.968318725047574																	5.968318725047574	498.77355570254576
1749	2015-07-29T07:27:37	24.604	-156.5093	KM1513	173.2048130761227	0.555932057842277	0.0328955187488462	5.9179926099108755																	5.9179926099108755	498.78468741251504
1750	2015-07-29T07:30:37	24.6041	-156.5093	KM1513	171.39148642533218	0.555285653664233	0.0327970224223026	5.831378189405347																	5.831378189405347	498.79581912248426
1751	2015-07-29T07:33:38	24.6041	-156.509	KM1513	170.37509782797238	0.55625596889638	0.032944896581261	5.803387484985605																	5.803387484985605	498.82618218559736
1752	2015-07-29T07:36:38	24.604	-156.5084	KM1513	168.3067134125498	0.5539997547744151	0.0326013399447822	5.711215808967473																	5.711215808967473	498.88792018297517
1753	2015-07-29T07:39:38	24.6039	-156.5077	KM1513	170.6652468656021	0.5536783797501371	0.0325526367541735	5.778161279567303																	5.778161279567303	498.9596366056172
1754	2015-07-29T07:42:38	24.6038	-156.507	KM1513	169.6468823877125	0.5536783797501371	0.0325526367541735	5.734250750431743																	5.734250750431743	499.03135308419525
1755	2015-07-29T07:45:39	24.6037	-156.5063	KM1513	169.96198928781638	0.5520788163669129	0.0323104940534611	5.718906787013699																	5.718906787013699	499.10306961870924
1756	2015-07-29T07:48:39	24.6035	-156.5055	KM1513	171.0628503068607	0.552718839507793	0.0324072219963695	5.7546398190146775																	5.7546398190146775	499.18704316538077
1757	2015-07-29T07:51:39	24.6034	-156.5045	KM1513	171.23332176126522	0.551757877185481	0.0322621218969687	5.734908039273691																	5.734908039273691	499.28886422449483
1758	2015-07-29T07:54:39	24.6032	-156.5037	KM1513	171.59727714897605	0.550799638253811	0.0321176955188838	5.748700921399436																	5.748700921399436	499.37283795835
1759	2015-07-29T07:57:40	24.6032	-156.5035	KM1513	172.1573604664951	0.552718839507793	0.0324072219963695	5.78286467946166																	5.78286467946166	499.3930801460245
1760	2015-07-29T08:00:40	24.6033	-156.5036	KM1513	172.26916414131497	0.552718839507793	0.0324072219963695	5.804660202963428																	5.804660202963428	499.4081251260988
1761	2015-07-29T08:03:40	24.6034	-156.5036	KM1513	170.95570928595683	0.551757877185481	0.0322621218969687	5.745360629055718																	5.745360629055718	499.419256836068
1762	2015-07-29T08:06:40	24.6034	-156.5036	KM1513	173.38247272159023	0.549843079497854	0.031974054042983	5.771769176650357																	5.771769176650357	499.419256836068
1763	2015-07-29T08:09:41	24.6035	-156.5035	KM1513	172.15476129820598	0.550481679192073	0.0320697793662887	5.743632925026858																	5.743632925026858	499.4343018052594
1764	2015-07-29T08:12:41	24.6035	-156.5035	KM1513	171.52009470260722	0.549843079497854	0.031974054042983	5.703916351105432																	5.703916351105432	499.4343018052594
1765	2015-07-29T08:15:41	24.6035	-156.5036	KM1513	171.19999176859142	0.54857485500794	0.0317839610794433	5.682259507983508																	5.682259507983508	499.4444228748304
1766	2015-07-29T08:18:41	24.6034	-156.5036	KM1513	175.42434521854813	0.54920751782497	0.0318787841154082	5.818468559504254																	5.818468559504254	499.45555458479964
1767	2015-07-29T08:21:42	24.6034	-156.5036	KM1513	175.3533512549451	0.547940099139907	0.0316893298307192	5.806810864501598																	5.806810864501598	499.45555458479964
1768	2015-07-29T08:24:42	24.6033	-156.5036	KM1513	174.5717220365749	0.547940099139907	0.0316893298307192	5.770056485682055																	5.770056485682055	499.4666862947688
1769	2015-07-29T08:27:42	24.6032	-156.5037	KM1513	172.68652928007774	0.54572876927588	0.0313604470923399	5.670259568012433																	5.670259568012433	499.4817312748431
1770	2015-07-29T08:30:42	24.6032	-156.5037	KM1513	173.8959879242073	0.546361732581582	0.0314542970678893	5.691515162684125																	5.691515162684125	499.4817312748431
1771	2015-07-29T08:33:43	24.6032	-156.5039	KM1513	176.7833109316485	0.5454134177226779	0.0313136896653439	5.775651086494423																	5.775651086494423	499.50197346251474
1772	2015-07-29T08:36:43	24.6032	-156.5041	KM1513	172.54363887309668	0.5454134177226779	0.0313136896653439	5.642020060529653																	5.642020060529653	499.5222156501892
1773	2015-07-29T08:39:43	24.6032	-156.5041	KM1513	173.009745829423	0.544154089707091	0.0311274982881591	5.605785261577201																	5.605785261577201	499.5222156501892
1774	2015-07-29T08:42:43	24.6032	-156.504	KM1513	172.43769364552344	0.544154089707091	0.0311274982881591	5.588161239421332																	5.588161239421332	499.5323367440265
1775	2015-07-29T08:45:44	24.6007	-156.501	KM1513	173.2247296888279	0.541651127148809	0.0307594314718289	5.5954353072786285																	5.5954353072786285	499.94421243236513
1776	2015-07-29T08:48:44	24.5955	-156.4961	KM1513	173.47161931357877	0.5429015145972991	0.0309428133321022	5.5963098238371805																	5.5963098238371805	500.7064697719077
1777	2015-07-29T08:51:44	24.5911	-156.4932	KM1513	174.61068388607976	0.540091730940386	0.0305315037275355	5.5899382422988895																	5.5899382422988895	501.27748827995384
1778	2015-07-29T08:54:44	24.590999999999998	-156.4859	KM1513	174.47156839962952	0.5397804678645779	0.0304861024792971	5.575300336373979																	5.575300336373979	502.0164837010423
1779	2015-07-29T08:57:44	24.5928	-156.4788	KM1513	172.7490706748886	0.538848203315782	0.0303503928418045	5.521639565856179																	5.521639565856179	502.76255628564513
1780	2015-07-29T09:00:45	24.5945	-156.4718	KM1513	172.64895422900187	0.538227021069069	0.0302602801857094	5.49320841256099																	5.49320841256099	503.495923234351
1781	2015-07-29T09:03:45	24.5958	-156.4644	KM1513	170.55163423158268	0.536066513588243	0.0299478602379863	5.359239833478749																	5.359239833478749	504.258783832758
1782	2015-07-29T09:06:45	24.5952	-156.4601	KM1513	173.85419458493817	0.533298543205956	0.0295504775185794	5.4111751349072135																	5.4111751349072135	504.6991125855712
1783	2015-07-29T09:09:45	24.5948	-156.4573	KM1513	171.82607312123866	0.530249500759246	0.0291165436287628	5.284725613965585																	5.284725613965585	504.9859982979198
1784	2015-07-29T09:12:46	24.5946	-156.4559	KM1513	176.7564029800608	0.529641553480833	0.0290305010513562	5.425851092219356																	5.425851092219356	505.1294414895945
1785	2015-07-29T09:15:46	24.5947	-156.4559	KM1513	172.08154375712166	0.52994713761377	0.0290736378943471	5.304162028287959																	5.304162028287959	505.1405731995637
1786	2015-07-29T09:18:46	24.5948	-156.4559	KM1513	170.14758876045832	0.528729160635016	0.0289017059252555	5.210192117083731																	5.210192117083731	505.15170490953284
1787	2015-07-29T09:21:46	24.5948	-156.4559	KM1513	170.11364432250932	0.5281244681924129	0.0288163506307648	5.187209437615647																	5.187209437615647	505.15170490953284
1788	2015-07-29T09:24:47	24.5949	-156.4559	KM1513	172.11716744511727	0.5281244681924129	0.0288163506307648	5.236527168458469																	5.236527168458469	505.1628366195021
1789	2015-07-29T09:27:47	24.5949	-156.4559	KM1513	169.6151117944868	0.527517627410399	0.0287311542490371	5.163126642527954																	5.163126642527954	505.1628366195021
1790	2015-07-29T09:30:47	24.595	-156.4559	KM1513	170.76438926685987	0.526009094798689	0.028519596558244997	5.1486672289314335																	5.1486672289314335	505.17396832947134
1791	2015-07-29T09:33:47	24.595	-156.4559	KM1513	173.7229472134948	0.5258576895688174	0.0284984560992402	5.231207205181285																	5.231207205181285	505.17396832947134
1792	2015-07-29T09:36:47	24.595	-156.4559	KM1513	174.78329197510325	0.5245022367605491	0.0283091964907681	5.250062653533226																	5.250062653533226	505.17396832947134
1793	2015-07-29T09:39:48	24.595	-156.4559	KM1513	171.79332663319832	0.523899630511383	0.0282255050633164	5.140961486418731																	5.140961486418731	505.17396832947134
1794	2015-07-29T09:42:48	24.5951	-156.4559	KM1513	171.35785058809998	0.5227028024171311	0.0280593051581085	5.1126364134732265																	5.1126364134732265	505.18510003944056
1795	2015-07-29T09:45:48	24.5951	-156.4559	KM1513	172.21560813235558	0.523000940178208	0.0281007066491562	5.130476783649357																	5.130476783649357	505.18510003944056
1796	2015-07-29T09:48:48	24.5951	-156.4559	KM1513	173.53023673140243	0.522403005667052	0.0280178825946702	5.164037855794136																	5.164037855794136	505.18510003944056
1797	2015-07-29T09:51:49	24.5952	-156.4559	KM1513	174.38423499297386	0.52359935252433	0.0281838063655469	5.195795913452577																	5.195795913452577	505.1962317494098
1798	2015-07-29T09:54:49	24.5953	-156.4559	KM1513	173.45008929132325	0.523000940178208	0.0281007066491562	5.169884324936586																	5.169884324936586	505.20736345937934
1799	2015-07-29T09:57:49	24.5954	-156.4559	KM1513	173.90690154868958	0.521507305109543	0.0278941761836526	5.139714084024141																	5.139714084024141	505.2184951693485
1800	2015-07-29T10:00:49	24.5955	-156.4558	KM1513	175.48683139917614	0.521507305109543	0.0278941761836526	5.186009227679007																	5.186009227679007	505.2335405738005
1801	2015-07-29T10:03:49	24.5956	-156.4558	KM1513	173.76070386444016	0.520016877290416	0.027688980285067995	5.105021730531205																	5.105021730531205	505.24467228376966
1802	2015-07-29T10:06:50	24.5957	-156.4558	KM1513	173.55368149130834	0.520315267531119	0.0277299669642781	5.111182612216144																	5.111182612216144	505.2558039937389
1803	2015-07-29T10:09:50	24.5958	-156.4558	KM1513	173.89882975381087	0.520315267531119	0.0277299669642781	5.13127079155652																	5.13127079155652	505.2669357037082
1804	2015-07-29T10:12:50	24.5959	-156.4558	KM1513	175.5162705010295	0.519719197664393	0.0276480912154039	5.1577364094762																	5.1577364094762	505.2780674136774
1805	2015-07-29T10:15:50	24.5959	-156.4558	KM1513	175.44984268459407	0.520016877290416	0.027688980285067995	5.167115779984275																	5.167115779984275	505.2780674136774
1806	2015-07-29T10:18:51	24.596	-156.4558	KM1513	175.92277601840888	0.520016877290416	0.027688980285067995	5.162661970792129																	5.162661970792129	505.2891991236466
1807	2015-07-29T10:21:51	24.596	-156.4558	KM1513	174.44671242205888	0.517644180478921	0.0273641429023819	5.086256447105963																	5.086256447105963	505.2891991236466
1808	2015-07-29T10:24:51	24.596	-156.4558	KM1513	173.22497824351623	0.5183831293179165	0.02746509134896445	5.046001829269278																	5.046001829269278	505.2891991236466
1809	2015-07-29T10:27:51	24.5961	-156.4558	KM1513	174.29959448503544	0.517939196273772	0.0274044452678989	5.069140033329045																	5.069140033329045	505.3003308336158
1810	2015-07-29T10:30:52	24.5961	-156.4558	KM1513	177.00162577683062	0.517939196273772	0.0274044452678989	5.164440797005167																	5.164440797005167	505.3003308336158
1811	2015-07-29T10:33:52	24.5961	-156.4558	KM1513	177.73186139434708	0.518828475920903	0.0275259305375387	5.191683297710537																	5.191683297710537	505.3003308336158
1812	2015-07-29T10:36:52	24.5962	-156.4558	KM1513	177.25104231296777	0.5152888998400921	0.0270440357799177	5.114120913826218																	5.114120913826218	505.3114625435849
1813	2015-07-29T10:39:52	24.5963	-156.4558	KM1513	176.36095969130182	0.514699323865824	0.0269643670437509	5.071641870770357																	5.071641870770357	505.3225942535543
1814	2015-07-29T10:42:53	24.5964	-156.4558	KM1513	174.57184937235886	0.5161698384890121	0.0271635637911613	5.04046726338478																	5.04046726338478	505.3337259635235
1815	2015-07-29T10:45:53	24.5965	-156.4558	KM1513	177.84392507465927	0.5152888998400921	0.0270440357799177	5.1335730465058536																	5.1335730465058536	505.34485767349264
1816	2015-07-29T10:48:53	24.5967	-156.4557	KM1513	176.63301611832864	0.514699323865824	0.0269643670437509	5.079106442331447																	5.079106442331447	505.3693139040509
1817	2015-07-29T10:51:53	24.5968	-156.4557	KM1513	175.38824051796672	0.5129406146439329	0.0267272953770743	4.9876588140622715																	4.9876588140622715	505.38044561402046
1818	2015-07-29T10:54:54	24.5969	-156.4557	KM1513	176.05077106353988	0.5126485516270549	0.0266880440927577	5.011812794928993																	5.011812794928993	505.39157732398974
1819	2015-07-29T10:57:54	24.5971	-156.4557	KM1513	176.29450410972302	0.512066510576159	0.026609821731649	5.002811136705264																	5.002811136705264	505.41384074392806
1820	2015-07-29T11:00:54	24.5972	-156.4557	KM1513	178.8830298940389	0.510604988652627	0.026414395158911	5.0336748294922415																	5.0336748294922415	505.42497245389734
1821	2015-07-29T11:03:54	24.5974	-156.4556	KM1513	179.6513176062475	0.510896194333525	0.0264533180236801	5.0690229431034215																	5.0690229431034215	505.4494286610276
1822	2015-07-29T11:06:55	24.5975	-156.4557	KM1513	177.5320154904953	0.509150624296168	0.0262207605386868	5.002763772057656																	5.002763772057656	505.46447395667536
1823	2015-07-29T11:09:55	24.5978	-156.4559	KM1513	178.3703633306282	0.510604988652627	0.026414395158911	5.037307399825305																	5.037307399825305	505.50352542539383
1824	2015-07-29T11:12:55	24.5982	-156.4564	KM1513	176.9486744809053	0.509150624296168	0.0262207605386868	4.961296407248518																	4.961296407248518	505.57093288652993
1825	2015-07-29T11:15:55	24.5985	-156.457	KM1513	179.59108730483672	0.509440809448016	0.0262593355706505	5.039097428770488																	5.039097428770488	505.6402382688223
1826	2015-07-29T11:18:55	24.5986	-156.4574	KM1513	176.58323344184868	0.509150624296168	0.0262207605386868	4.9483865246100445																	4.9483865246100445	505.68222661748007
1827	2015-07-29T11:21:56	24.5987	-156.4579	KM1513	176.43007387092305	0.509150624296168	0.0262207605386868	4.945717023508004																	4.945717023508004	505.7340437450689
1828	2015-07-29T11:24:56	24.5988	-156.4583	KM1513	177.78104434396496	0.507993358405287	0.0260672380130668	4.963143827902417																	4.963143827902417	505.77603203134345
1829	2015-07-29T11:27:56	24.5993	-156.4592	KM1513	177.56363911460892	0.507993358405287	0.0260672380130668	4.959712311555544																	4.959712311555544	505.8827830702224
1830	2015-07-29T11:30:56	24.5999	-156.4601	KM1513	179.59409329698897	0.507993358405287	0.0260672380130668	4.989764107473556																	4.989764107473556	505.9957378222363
1831	2015-07-29T11:33:57	24.6001	-156.4606	KM1513	178.73596206401595	0.507128392798405	0.0259528813749664	4.948597347449182																	4.948597347449182	506.05102529241407
1832	2015-07-29T11:36:57	24.6002	-156.4611	KM1513	176.1398926641801	0.5051124330910539	0.0256874803126799	4.849636770746856																	4.849636770746856	506.10284182760057
1833	2015-07-29T11:39:57	24.6003	-156.4615	KM1513	176.91137388498024	0.5051124330910539	0.0256874803126799	4.868633065347675																	4.868633065347675	506.1448296459858
1834	2015-07-29T11:42:57	24.6009	-156.4617	KM1513	180.75101735772515	0.503394140861543	0.0254626418677714	4.933285191960243																	4.933285191960243	506.2146200607688
1835	2015-07-29T11:45:58	24.6001	-156.458	KM1513	179.86074161053088	0.504250906978878	0.0255746845354458	4.934761680266561																	4.934761680266561	506.59955152684614
1836	2015-07-29T11:48:58	24.5961	-156.4525	KM1513	180.09007522712608	0.503679048899518	0.0254999004100628	4.9250331248130665																	4.9250331248130665	507.3124047654445
1837	2015-07-29T11:51:58	24.5929	-156.4483	KM1513	175.91704582734073	0.502821034354673	0.0253879573837492	4.795705458364188																	4.795705458364188	507.86703266582396
1838	2015-07-29T11:54:58	24.5885	-156.4424	KM1513	177.00851543125202	0.501962025810541	0.025276233543872997	4.808659911039568																	4.808659911039568	508.6394005859263
1839	2015-07-29T11:57:59	24.5864	-156.4386	KM1513	174.77895929823364	0.500963692063548	0.0251467337017585	4.712316738224562																	4.712316738224562	509.0895140091189
1840	2015-07-29T12:00:59	24.586	-156.4381	KM1513	175.0993835047627	0.499969299220723	0.0250181066869249	4.7353263326607316																	4.7353263326607316	509.1569250517437
1841	2015-07-29T12:03:59	24.5859	-156.4382	KM1513	176.64491087774383	0.499969299220723	0.0250181066869249	4.757146340192403																	4.757146340192403	509.17197097291495
1842	2015-07-29T12:06:59	24.5858	-156.4382	KM1513	171.61059924238387	0.498836392477817	0.0248721842598007	4.588081243409047																	4.588081243409047	509.1831026828842
1843	2015-07-29T12:09:59	24.5858	-156.4382	KM1513	175.2828126483335	0.4985543788803	0.0248359035652541	4.680730226965832																	4.680730226965832	509.1831026828842
1844	2015-07-29T12:13:00	24.5859	-156.4381	KM1513	174.96957591828453	0.500821054540631	0.0251282832081649	4.712144967217959																	4.712144967217959	509.1981486094938
1845	2015-07-29T12:16:00	24.5861	-156.4381	KM1513	174.10427975176455	0.4991190792923921	0.0249085515628751	4.668745113350699																	4.668745113350699	509.2204120294322
1846	2015-07-29T12:19:00	24.5863	-156.4381	KM1513	177.41929332027934	0.4985543788803	0.0248359035652541	4.746893845140531																	4.746893845140531	509.24267544937095
1847	2015-07-29T12:22:00	24.5864	-156.438	KM1513	174.82972006613795	0.49799225972723604	0.0247635930625418	4.651151753998134																	4.651151753998134	509.2577213487889
1848	2015-07-29T12:28:01	24.5866	-156.438	KM1513	175.50886379063732	0.497142701408786	0.0246548932532264	4.654731491904157																	4.654731491904157	509.2799847687273
1849	2015-07-29T12:31:02	24.5866	-156.438	KM1513	175.90873318134842	0.49629919830203795	0.0245469681998556	4.659477547061131																	4.659477547061131	509.2799847687273
1850	2015-07-29T12:34:02	24.5867	-156.438	KM1513	173.1794882553394	0.496016973273215	0.02451104114828	4.590233473506286																	4.590233473506286	509.2911164786966
1851	2015-07-29T12:37:02	24.5868	-156.438	KM1513	173.91653740586491	0.49517379765468	0.0244037454337042	4.5740878460648515																	4.5740878460648515	509.30224818866577
1852	2015-07-29T12:40:02	24.5869	-156.4379	KM1513	173.77811981749835	0.49629919830203795	0.0245469681998556	4.601192713368341																	4.601192713368341	509.3172940608898
1853	2015-07-29T12:43:02	24.5869	-156.4379	KM1513	172.84019602346177	0.49517379765468	0.0244037454337042	4.541365923115486																	4.541365923115486	509.3172940608898
1854	2015-07-29T12:46:03	24.587	-156.4379	KM1513	173.87536464714256	0.494894076729881	0.0243681504095498	4.587447147799186																	4.587447147799186	509.32842577085904
1855	2015-07-29T12:49:03	24.5871	-156.4379	KM1513	173.25993704926483	0.49433348864915705	0.024296978468042997	4.539595362965539																	4.539595362965539	509.33955748082826
1856	2015-07-29T12:52:03	24.5871	-156.4379	KM1513	176.48950633526962	0.49433348864915705	0.024296978468042997	4.6188553809511665																	4.6188553809511665	509.33955748082826
1857	2015-07-29T12:55:03	24.5871	-156.4379	KM1513	175.75146838234778	0.494615021958891	0.0243326401547452	4.604947359206721																	4.604947359206721	509.33955748082826
1858	2015-07-29T12:58:04	24.587	-156.4379	KM1513	177.40254285637343	0.4940520208779629	0.0242613562883137	4.636761999924743																	4.636761999924743	509.3506891907975
1859	2015-07-29T13:01:04	24.5871	-156.4379	KM1513	186.4874068110633	0.49377122342068397	0.0242258189426052	4.868990255059659																	4.868990255059659	509.3618209007667
1860	2015-07-29T13:04:04	24.5871	-156.4379	KM1513	176.55503065066026	0.49573524433042	0.0244751905999845	4.637572567153252																	4.637572567153252	509.3618209007667
1861	2015-07-29T13:07:04	24.5871	-156.4379	KM1513	179.26014566749495	0.497425212573452	0.0246910401651709	4.752593077631163																	4.752593077631163	509.3618209007667
1862	2015-07-29T13:10:05	24.587	-156.438	KM1513	178.64157758562527	0.49433348864915705	0.024296978468042997	4.6859482717233565																	4.6859482717233565	509.3768667621139
1863	2015-07-29T13:13:05	24.587	-156.438	KM1513	185.89043464093209	0.492094459207964	0.0240141380528336	4.826380330574815																	4.826380330574815	509.3768667621139
1864	2015-07-29T13:22:06	24.5869	-156.438	KM1513	188.0503636564804	0.49098372889429204	0.0238744524266031	4.8766092205362215																	4.8766092205362215	509.38799847208315
1865	2015-07-29T13:25:06	24.5869	-156.438	KM1513	179.9908124044521	0.49265309213802	0.0240844525002781	4.683988427563686																	4.683988427563686	509.38799847208315
1866	2015-07-29T13:31:06	24.587	-156.438	KM1513	193.3750297941557	0.49181614013231395	0.0239791063692992	5.018097223102397																	5.018097223102397	509.3991301820523
1867	2015-07-29T13:34:07	24.587	-156.438	KM1513	190.45614231540927	0.49098372889429204	0.0238744524266031	4.916236127087034																	4.916236127087034	509.3991301820523
1868	2015-07-29T13:37:07	24.587	-156.438	KM1513	190.6048669133338	0.490428543968478	0.023804951967232004	4.929256673532298																	4.929256673532298	509.3991301820523
1869	2015-07-29T13:40:07	24.587	-156.438	KM1513	189.75196039586172	0.493211633066276	0.0241549979456046	4.95927157972408																	4.95927157972408	509.3991301820523
1870	2015-07-29T13:43:07	24.5869	-156.438	KM1513	180.9942641029949	0.49265309213802	0.0240844525002781	4.7208449404116655																	4.7208449404116655	509.41026189202165
1871	2015-07-29T13:46:08	24.5868	-156.438	KM1513	180.628163477925	0.49265309213802	0.0240844525002781	4.684285902586286																	4.684285902586286	509.4213936019908
1872	2015-07-29T13:49:08	24.5867	-156.4381	KM1513	180.37367629627101	0.490428543968478	0.023804951967232004	4.638758591873881																	4.638758591873881	509.4364394796552
1873	2015-07-29T13:52:08	24.5866	-156.4381	KM1513	184.6337547066561	0.490428543968478	0.023804951967232004	4.732642021162909																	4.732642021162909	509.4475711896244
1874	2015-07-29T13:55:08	24.5865	-156.4382	KM1513	177.9950563232911	0.490151942738844	0.0237703258244311	4.5730267908028255																	4.5730267908028255	509.4626170781656
1875	2015-07-29T13:58:08	24.5865	-156.4381	KM1513	183.32441604713856	0.489046068473436	0.0236321764044756	4.694773424174112																	4.694773424174112	509.4727395223854
1876	2015-07-29T14:01:09	24.5865	-156.4381	KM1513	183.2915681917196	0.4898760002334829	0.0237357821435945	4.718654188042237																	4.718654188042237	509.4727395223854
1877	2015-07-29T14:04:09	24.5865	-156.4381	KM1513	178.31753308484474	0.490428543968478	0.023804951967232004	4.5924990807335035																	4.5924990807335035	509.4727395223854
1878	2015-07-29T14:07:09	24.5865	-156.4382	KM1513	175.1438172741941	0.4898760002334829	0.0237357821435945	4.495973504948737																	4.495973504948737	509.48286196660524
1879	2015-07-29T14:10:09	24.5864	-156.4382	KM1513	173.56894982229537	0.490428543968478	0.023804951967232004	4.458828433214009																	4.458828433214009	509.49399367657446
1880	2015-07-29T14:13:10	24.5864	-156.4382	KM1513	174.25373133287098	0.4898760002334829	0.0237357821435945	4.4599991509415595																	4.4599991509415595	509.49399367657446
1881	2015-07-29T14:16:10	24.5863	-156.4383	KM1513	172.99868829762661	0.4898760002334829	0.0237357821435945	4.440448370183421																	4.440448370183421	509.5090395759925
1882	2015-07-29T14:19:10	24.5863	-156.4383	KM1513	174.66485371876442	0.490428543968478	0.023804951967232004	4.489200762301351																	4.489200762301351	509.5090395759925
1883	2015-07-29T14:22:10	24.5862	-156.4383	KM1513	175.1212340757314	0.4896007148836479	0.0237013207283397	4.476944272149264																	4.476944272149264	509.5201712859617
1884	2015-07-29T14:25:11	24.5862	-156.4383	KM1513	173.7960915656374	0.4896007148836479	0.0237013207283397	4.460232504337485																	4.460232504337485	509.5201712859617
1885	2015-07-29T14:28:11	24.5862	-156.4383	KM1513	174.76753873396805	0.48932400472731896	0.0236667803808115	4.492530368440748																	4.492530368440748	509.5201712859617
1886	2015-07-29T14:31:11	24.5862	-156.4384	KM1513	173.950904219147	0.48932400472731896	0.0236667803808115	4.446967213295856																	4.446967213295856	509.53029375443197
1887	2015-07-29T14:34:11	24.5853	-156.4359	KM1513	172.37987201932788	0.488216224832016	0.0235288581459579	4.3923369173450455																	4.3923369173450455	509.80246613092766
1888	2015-07-29T14:37:12	24.5839	-156.4316	KM1513	173.57871585470954	0.490151942738844	0.0237703258244311	4.466282425283719																	4.466282425283719	510.2647958737218
1889	2015-07-29T14:40:12	24.583000000000002	-156.4283	KM1513	175.02110513017203	0.490428543968478	0.023804951967232004	4.527087889830724																	4.527087889830724	510.6135446510125
1890	2015-07-29T14:43:12	24.5815	-156.4241	KM1513	179.11756033221718	0.4896007148836479	0.0237013207283397	4.599318754673321																	4.599318754673321	511.07031528778685
1891	2015-07-29T14:46:12	24.5804	-156.4211	KM1513	188.7119793258529	0.489046068473436	0.0236321764044756	4.852853454860118																	4.852853454860118	511.39775898359915
1892	2015-07-29T14:49:13	24.5799	-156.4204	KM1513	177.37982995373667	0.48932400472731896	0.0236667803808115	4.5493749362841065																	4.5493749362841065	511.4878651059919
1893	2015-07-29T14:52:13	24.5773	-156.4212	KM1513	175.87238511005143	0.488768794123178	0.0235976548373148	4.491778624499903																	4.491778624499903	511.7884063394822
1894	2015-07-29T14:55:13	24.5758	-156.4233	KM1513	178.5171354320353	0.48932400472731896	0.0236667803808115	4.578282085777941																	4.578282085777941	512.0587295110973
1895	2015-07-29T14:58:13	24.5752	-156.4228	KM1513	176.34776706274283	0.48932400472731896	0.0236667803808115	4.526275161855954																	4.526275161855954	512.1425327669716
1896	2015-07-29T15:01:13	24.5752	-156.4226	KM1513	175.59400141597385	0.4896007148836479	0.0237013207283397	4.503492565110718																	4.503492565110718	512.1627794818993
1897	2015-07-29T15:04:14	24.5753	-156.4224	KM1513	177.66793090173408	0.488768794123178	0.0235976548373148	4.529698985867836																	4.529698985867836	512.1858845485493
1898	2015-07-29T15:07:14	24.5753	-156.4221	KM1513	178.4894051286187	0.4898760002334829	0.0237357821435945	4.584090235271484																	4.584090235271484	512.216254596701
1899	2015-07-29T15:10:14	24.5754	-156.4219	KM1513	182.6822232703424	0.48932400472731896	0.0236667803808115	4.686416917593951																	4.686416917593951	512.2393596491927
1900	2015-07-29T15:13:14	24.5754	-156.4217	KM1513	183.5281078411108	0.48794092674972495	0.0234945826306489	4.691657554870285																	4.691657554870285	512.2596063318
1901	2015-07-29T15:16:15	24.5755	-156.4214	KM1513	176.38718249192797	0.48794092674972495	0.0234945826306489	4.491373218625887																	4.491373218625887	512.2919521597049
1902	2015-07-29T15:19:15	24.5755	-156.4211	KM1513	183.29773146411068	0.488216224832016	0.0235288581459579	4.6860608326529505																	4.6860608326529505	512.3223221593756
1903	2015-07-29T15:22:15	24.5755	-156.4207	KM1513	175.4776640123696	0.48794092674972495	0.0234945826306489	4.467899232917381																	4.467899232917381	512.3628154922673
1904	2015-07-29T15:25:15	24.5755	-156.4206	KM1513	177.3959434234148	0.487665404688454	0.0234603568886874	4.501610933832929																	4.501610933832929	512.3729388254909
1905	2015-07-29T15:28:16	24.5757	-156.4205	KM1513	173.56265850333995	0.489046068473436	0.0236321764044756	4.4348607436477225																	4.4348607436477225	512.3973957586452
1906	2015-07-29T15:31:16	24.5758	-156.4205	KM1513	174.63073404196862	0.48794092674972495	0.0234945826306489	4.436331099116144																	4.436331099116144	512.4085274686144
1907	2015-07-29T15:34:16	24.5759	-156.4204	KM1513	175.1110723533503	0.487665404688454	0.0234603568886874	4.455066863376467																	4.455066863376467	512.4235739389579
1908	2015-07-29T15:37:16	24.5759	-156.4204	KM1513	175.45779021173226	0.489046068473436	0.0236321764044756	4.4749538027342775																	4.4749538027342775	512.4235739389579
1909	2015-07-29T15:40:17	24.576	-156.4204	KM1513	177.62332088003194	0.488768794123178	0.0235976548373148	4.541835168834505																	4.541835168834505	512.4347056489272
1910	2015-07-29T15:43:17	24.576	-156.4204	KM1513	177.08706957696862	0.4884921801002271	0.0235632154830721	4.511959583473404																	4.511959583473404	512.4347056489272
1911	2015-07-29T15:46:17	24.5761	-156.4203	KM1513	179.49964197156692	0.488216224832016	0.0235288581459579	4.59017995860007																	4.59017995860007	512.449752108398
1912	2015-07-29T15:49:17	24.5762	-156.4203	KM1513	178.28069766925	0.4896007148836479	0.0237013207283397	4.574684922900727																	4.574684922900727	512.4608838183672
1913	2015-07-29T15:52:18	24.5762	-156.4203	KM1513	180.8389905650404	0.489046068473436	0.0236321764044756	4.6287573049544655																	4.6287573049544655	512.4608838183672
1914	2015-07-29T15:55:18	24.5763	-156.4202	KM1513	177.92877973613696	0.4898760002334829	0.0237357821435945	4.5587670602454615																	4.5587670602454615	512.4759302669651
1915	2015-07-29T15:58:18	24.5763	-156.4203	KM1513	177.58722986483016	0.4898760002334829	0.0237357821435945	4.580708666468836																	4.580708666468836	512.4860535355464
1916	2015-07-29T16:01:18	24.5763	-156.4202	KM1513	177.36995180985699	0.4898760002334829	0.0237357821435945	4.563909751148677																	4.563909751148677	512.4961768041277
1917	2015-07-29T16:04:19	24.5763	-156.4202	KM1513	176.5182399857435	0.48932400472731896	0.0236667803808115	4.5192263651277935																	4.5192263651277935	512.4961768041277
1918	2015-07-29T16:07:19	24.5764	-156.4202	KM1513	178.1766740966771	0.4896007148836479	0.0237013207283397	4.571776141787376																	4.571776141787376	512.5073085140968
1919	2015-07-29T16:10:19	24.5764	-156.4202	KM1513	178.0683737983645	0.489046068473436	0.0236321764044756	4.5600503333579665																	4.5600503333579665	512.5073085140968
1920	2015-07-29T16:13:19	24.5763	-156.4202	KM1513	177.68663323416249	0.489046068473436	0.0236321764044756	4.542268931630171																	4.542268931630171	512.518440224066
1921	2015-07-29T16:16:20	24.5764	-156.4202	KM1513	175.94958952719705	0.4896007148836479	0.0237013207283397	4.4998741816805445																	4.4998741816805445	512.5295719340352
1922	2015-07-29T16:19:20	24.5763	-156.4202	KM1513	177.54528389920344	0.488768794123178	0.0235976548373148	4.544706784010082																	4.544706784010082	512.5407036440043
1923	2015-07-29T16:22:20	24.5763	-156.4202	KM1513	177.55150610146518	0.488768794123178	0.0235976548373148	4.528682297778704																	4.528682297778704	512.5407036440043
1924	2015-07-29T16:25:20	24.5764	-156.4202	KM1513	178.23508204796153	0.489046068473436	0.0236321764044756	4.559176096889659																	4.559176096889659	512.5518353539735
1925	2015-07-29T16:28:21	24.5764	-156.4201	KM1513	176.94677216917927	0.490151942738844	0.0237703258244311	4.550554698739494																	4.550554698739494	512.5619586144744
1926	2015-07-29T16:31:21	24.5765	-156.4201	KM1513	178.44750081536407	0.491261488848465	0.0239092930868199	4.615410769100489																	4.615410769100489	512.5730903244436
1927	2015-07-29T16:34:21	24.5765	-156.4201	KM1513	179.95908045837623	0.49098372889429204	0.0238744524266031	4.6546096720356065																	4.6546096720356065	512.5730903244436
1928	2015-07-29T16:37:21	24.5765	-156.4201	KM1513	177.6874440266379	0.49070580549487797	0.0238396607688489	4.586368927569202																	4.586368927569202	512.5730903244436
1929	2015-07-29T16:40:22	24.5763	-156.4201	KM1513	181.68855109373715	0.49098372889429204	0.0238744524266031	4.689538289949169																	4.689538289949169	512.595353744382
1930	2015-07-29T16:43:22	24.5764	-156.4201	KM1513	179.2399482175649	0.49098372889429204	0.0238744524266031	4.650702496912071																	4.650702496912071	512.6064854543512
1931	2015-07-29T16:46:22	24.5764	-156.4201	KM1513	182.41231118105262	0.49181614013231395	0.0239791063692992	4.7319920688065364																	4.7319920688065364	512.6064854543512
1932	2015-07-29T16:49:22	24.5764	-156.4201	KM1513	179.66022251150508	0.49293283698784596	0.0241197138916913	4.691634389495427																	4.691634389495427	512.6064854543512
1933	2015-07-29T16:52:22	24.5764	-156.4202	KM1513	181.73985467773758	0.49293283698784596	0.0241197138916913	4.734827866357184																	4.734827866357184	512.6166087148522
1934	2015-07-29T16:55:23	24.5763	-156.4202	KM1513	183.48023330274552	0.49349109468097097	0.0241903662288857	4.802348801542532																	4.802348801542532	512.6277404248211
1935	2015-07-29T16:58:23	24.5764	-156.4202	KM1513	181.19570986548308	0.49377122342068397	0.0242258189426052	4.750342793160339																	4.750342793160339	512.6388721347903
1936	2015-07-29T17:01:23	24.5764	-156.4202	KM1513	179.1224397181325	0.49433348864915705	0.024296978468042997	4.7161352398023935																	4.7161352398023935	512.6388721347903
1937	2015-07-29T17:04:23	24.5763	-156.4203	KM1513	178.24536343708093	0.49433348864915705	0.024296978468042997	4.695428929411649																	4.695428929411649	512.6539185779518
1938	2015-07-29T17:07:24	24.5763	-156.4203	KM1513	176.45703904411354	0.49545418632351795	0.0244394254295682	4.648178516148073																	4.648178516148073	512.6539185779518
1939	2015-07-29T17:10:24	24.5763	-156.4203	KM1513	178.2075963964888	0.49573524433042	0.0244751905999845	4.725561896364328																	4.725561896364328	512.6539185779518
1940	2015-07-29T17:13:24	24.5763	-156.4203	KM1513	175.1617067750775	0.49629919830203795	0.0245469681998556	4.639338530543422																	4.639338530543422	512.6539185779518
1941	2015-07-29T17:16:24	24.5763	-156.4203	KM1513	177.04188385387963	0.497142701408786	0.0246548932532264	4.711089488466696																	4.711089488466696	512.6539185779518
1942	2015-07-29T17:19:24	24.5763	-156.4203	KM1513	175.02597118674987	0.496016973273215	0.02451104114828	4.64233534217518																	4.64233534217518	512.6539185779518
1943	2015-07-29T17:22:25	24.5763	-156.4203	KM1513	177.276814877721	0.498836392477817	0.0248721842598007	4.780249498195767																	4.780249498195767	512.6539185779518
1944	2015-07-29T17:25:25	24.5763	-156.4203	KM1513	177.94763173093497	0.4985543788803	0.0248359035652541	4.777136606438583																	4.777136606438583	512.6539185779518
1945	2015-07-29T17:28:25	24.5762	-156.4203	KM1513	177.96693240389595	0.4991190792923921	0.0249085515628751	4.788965376786956																	4.788965376786956	512.665050287921
1946	2015-07-29T17:31:25	24.5763	-156.4203	KM1513	173.80477261888572	0.499969299220723	0.0250181066869249	4.702935435747621																	4.702935435747621	512.6761819978901
1947	2015-07-29T17:34:26	24.5763	-156.4203	KM1513	176.47446377193765	0.500821054540631	0.0251282832081649	4.795571050191884																	4.795571050191884	512.6761819978901
1948	2015-07-29T17:37:26	24.5764	-156.4202	KM1513	177.56355378318324	0.500821054540631	0.0251282832081649	4.825025304930349																	4.825025304930349	512.6912284410515
1949	2015-07-29T17:40:26	24.5764	-156.4201	KM1513	174.72399806011882	0.5011063295864651	0.0251651841953521	4.747329207398698																	4.747329207398698	512.7013517015523
1950	2015-07-29T17:43:26	24.5765	-156.4201	KM1513	176.63887700803573	0.503108738694255	0.0254253766082571	4.860937004395146																	4.860937004395146	512.7124834115216
1951	2015-07-29T17:46:27	24.5765	-156.4201	KM1513	176.01503259578635	0.503394140861543	0.0254626418677714	4.849665450023661																	4.849665450023661	512.7124834115216
1952	2015-07-29T17:49:27	24.5765	-156.4194	KM1513	176.5804668004645	0.503394140861543	0.0254626418677714	4.859102710134813																	4.859102710134813	512.7833461784621
1953	2015-07-29T17:52:27	24.5793	-156.4161	KM1513	171.82362277605066	0.504537860271308	0.0256122105436891	4.745144674269689																	4.745144674269689	513.2402354654544
1954	2015-07-29T17:55:27	24.5848	-156.4129	KM1513	172.13180197356255	0.5049689658318945	0.02566865322296375	4.763655602942997																	4.763655602942997	513.932892120254
1955	2015-07-29T17:58:28	24.5899	-156.4101	KM1513	174.53283250471057	0.5051124330910539	0.0256874803126799	4.841909868344334																	4.841909868344334	514.5674261364552
1956	2015-07-29T18:01:28	24.595	-156.4072	KM1513	172.1296540642849	0.504250906978878	0.0255746845354458	4.76703282395768																	4.76703282395768	515.2065401791422
1957	2015-07-29T18:04:28	24.5985	-156.405	KM1513	170.0857222180134	0.5029648865244639	0.02540666699600315	4.669921119818303																	4.669921119818303	515.6552942664505
1958	2015-07-29T18:07:28	24.5979	-156.4005	KM1513	176.08855356115524	0.5041077720214899	0.025555966215313	4.861356585347035																	4.861356585347035	516.1156327396859
1959	2015-07-29T18:10:29	24.594	-156.4009	KM1513	175.21902983907398	0.504250906978878	0.0255746845354458	4.844839907025307																	4.844839907025307	516.5516531969107
1960	2015-07-29T18:13:29	24.5886	-156.4051	KM1513	174.27210826871482	0.506553432307594	0.0258769572247376	4.8657011338085665																	4.8657011338085665	517.2879061864918
1961	2015-07-29T18:16:29	24.5833	-156.4104	KM1513	173.5586718169692	0.508861130218628	0.0261822773729448	4.908578912613283																	4.908578912613283	518.0853400085581
1962	2015-07-29T18:19:29	24.5806	-156.4157	KM1513	173.16166638686667	0.509440809448016	0.0262593355706505	4.907939080923106																	4.907939080923106	518.7003001340198
1963	2015-07-29T18:22:30	24.5779	-156.4213	KM1513	174.11977175824933	0.5100232595774461	0.0263367621109715	4.937252594296656																	4.937252594296656	519.3419370504633
1964	2015-07-29T18:25:30	24.5738	-156.4274	KM1513	173.707493038797	0.513233374867637	0.0267666403612495	5.002921427166955																	5.002921427166955	520.1098133344882
1965	2015-07-29T18:28:30	24.5715	-156.4318	KM1513	171.3030529993089	0.511480692835429	0.0265314427226119	4.89802214857001																	4.89802214857001	520.6235885331097
1966	2015-07-29T18:31:30	24.56900000000001	-156.4324	KM1513	176.4906360874639	0.509440809448016	0.0262593355706505	4.995703967712012																	4.995703967712012	520.908433246885
1967	2015-07-29T18:34:31	24.56900000000001	-156.4318	KM1513	180.39458534451023	0.512066510576159	0.026609821731649	5.157476219409031																	5.157476219409031	520.9691763970939
1968	2015-07-29T18:37:31	24.56900000000001	-156.4318	KM1513	182.69942938694	0.51235718415661	0.026648886285154	5.234461543824546																	5.234461543824546	520.9691763970939
1969	2015-07-29T18:40:31	24.56900000000001	-156.4318	KM1513	172.85200880240575	0.511480692835429	0.0265314427226119	4.9474739184772245																	4.9474739184772245	520.9691763970939
1970	2015-07-29T18:43:31	24.5691	-156.4317	KM1513	171.12017548976212	0.513233374867637	0.0267666403612495	4.9313259637733005																	4.9313259637733005	520.984223237071
1971	2015-07-29T18:46:32	24.5692	-156.4317	KM1513	173.85834720219154	0.512066510576159	0.026609821731649	4.96821119402572																	4.96821119402572	520.9953549470401
1972	2015-07-29T18:49:32	24.5692	-156.4317	KM1513	171.00886209109413	0.510604988652627	0.026414395158911	4.880578651694259																	4.880578651694259	520.9953549470401
1973	2015-07-29T18:52:32	24.5693	-156.4317	KM1513	175.74640017923042	0.5129406146439329	0.0267272953770743	5.037772476718999																	5.037772476718999	521.0064866570093
1974	2015-07-29T18:55:32	24.5694	-156.4316	KM1513	171.7376847178982	0.5111880951746349	0.0264923338043115	4.923423311681186																	4.923423311681186	521.021533480682
1975	2015-07-29T18:58:33	24.5695	-156.4316	KM1513	170.5959782677069	0.51235718415661	0.026648886285154	4.888317363438435																	4.888317363438435	521.0326651906512
1976	2015-07-29T19:01:33	24.5697	-156.4315	KM1513	170.12052388278317	0.510604988652627	0.026414395158911	4.8416931453433865																	4.8416931453433865	521.0571223244617
1977	2015-07-29T19:04:33	24.5696	-156.4309	KM1513	177.56651846117433	0.513233374867637	0.0267666403612495	5.095242337346317																	5.095242337346317	521.1188767331282
1978	2015-07-29T19:07:33	24.5696	-156.4303	KM1513	171.25140535824642	0.512066510576159	0.026609821731649	4.908176141095273																	4.908176141095273	521.1796195925232
1979	2015-07-29T19:10:34	24.5695	-156.4298	KM1513	167.80541322018846	0.514112552691503	0.0268850773170363	4.857866870941686																	4.857866870941686	521.2314482060776
1980	2015-07-29T19:13:34	24.5694	-156.4291	KM1513	172.0235846179812	0.515583769631582	0.0270839357340957	5.010794191116004																	5.010794191116004	521.3031839140998
1981	2015-07-29T19:16:34	24.5693	-156.4284	KM1513	170.72573249266887	0.5135268339625271	0.0268060792689618	4.938632440488255																	4.938632440488255	521.3749196779848
1982	2015-07-29T19:19:34	24.5692	-156.4277	KM1513	168.50863127132843	0.515876454714392	0.0271237022976672	4.893294798847372																	4.893294798847372	521.4466554977354
1983	2015-07-29T19:22:35	24.5691	-156.4272	KM1513	169.49705594270833	0.5161698384890121	0.0271635637911613	4.94541551177588																	4.94541551177588	521.4984842690847
1984	2015-07-29T19:25:35	24.56900000000001	-156.4267	KM1513	167.8392239522203	0.514993760416519	0.0270041539226248	4.882540345738272																	4.882540345738272	521.550313079882
1985	2015-07-29T19:28:35	24.5691	-156.4267	KM1513	167.85785587067187	0.514699323865824	0.0269643670437509	4.887084228847182																	4.887084228847182	521.56144478985
1986	2015-07-29T19:31:35	24.5692	-156.4267	KM1513	169.44335377178953	0.514699323865824	0.0269643670437509	4.922612121034264																	4.922612121034264	521.5725764998192
1987	2015-07-29T19:34:36	24.5693	-156.4266	KM1513	167.6782109520281	0.515876454714392	0.0271237022976672	4.880180828502491																	4.880180828502491	521.5876233289268
1988	2015-07-29T19:37:36	24.5694	-156.4265	KM1513	169.38305568800683	0.515876454714392	0.0271237022976672	4.935689299794741																	4.935689299794741	521.6026701525997
1989	2015-07-29T19:40:36	24.5695	-156.4265	KM1513	169.13575376882392	0.514993760416519	0.0270041539226248	4.928312392822843																	4.928312392822843	521.6138018625687
1990	2015-07-29T19:43:36	24.5696	-156.4265	KM1513	167.9653388460278	0.514699323865824	0.0269643670437509	4.887670016400797																	4.887670016400797	521.6249335725379
1991	2015-07-29T19:46:37	24.5696	-156.4264	KM1513	173.09268791251338	0.516758708789273	0.0272435724749176	5.075034578358856																	5.075034578358856	521.635057382437
1992	2015-07-29T19:49:37	24.5698	-156.4263	KM1513	171.426807695242	0.516758708789273	0.0272435724749176	5.038245851168806																	5.038245851168806	521.6595145129036
1993	2015-07-29T19:52:37	24.5699	-156.4262	KM1513	171.5858974786139	0.5152888998400921	0.0270440357799177	5.011522141901254																	5.011522141901254	521.6745613093997
1994	2015-07-29T19:55:37	24.57	-156.4262	KM1513	172.89099554724223	0.516463922623344	0.0272035204411929	5.0821119715836																	5.0821119715836	521.6856930193686
1995	2015-07-29T19:58:37	24.5701	-156.4261	KM1513	168.05960301497285	0.516758708789273	0.0272435724749176	4.948102275091706																	4.948102275091706	521.7007398049941
1996	2015-07-29T20:01:38	24.5702	-156.42600000000004	KM1513	166.91740033193182	0.5161698384890121	0.0271635637911613	4.887816942732665																	4.887816942732665	521.7157865851802
1997	2015-07-29T20:04:38	24.5702	-156.42600000000004	KM1513	168.34523228300498	0.5173498672625271	0.0273239365167218	4.958222783854064																	4.958222783854064	521.7157865851802
1998	2015-07-29T20:07:38	24.5703	-156.4259	KM1513	167.43123700350932	0.517939196273772	0.0274044452678989	4.933719170394384																	4.933719170394384	521.7308333599368
[truncated: 2,303 more rows]
