# Supplementary material for: Understanding opposing predictions of Prochlorococcus in a changing climate
Source: Nat Commun. 2023 Mar 15;14:1445. doi: 10.1038/s41467-023-36928-9 (PMC10017810; doi:10.1038/s41467-023-36928-9)
Supplement: Supplementary file 4 — Supplementary Code [file 41467_2023_36928_MOESM4_ESM.zip › Supplemental Code/Cruises/KM1518.csv]

	time	lat	lon	cruise	prochloro_abundance	prochloro_diameter	prochloro_carbon_content	prochloro_biomass	synecho_abundance	synecho_diameter	synecho_carbon_content	synecho_biomass	croco_abundance	croco_diameter	croco_carbon_content	croco_biomass	picoeuk_abundance	picoeuk_diameter	picoeuk_carbon_content	picoeuk_biomass	unknown_abundance	unknown_diameter	unknown_carbon_content	unknown_biomass	total_biomass	distance
0	2015-11-12T23:12:39	21.3442	-158.2741	KM1518	100.63567166930122	0.578370361268415	0.0364311668075271	3.8968185857639885																	3.8968185857639885	0.0
1	2015-11-12T23:15:39	21.3441	-158.2741	KM1518	99.50932861519682	0.577015054810904	0.0362113458589793	3.838877396748056																	3.838877396748056	0.01113170996919389
2	2015-11-12T23:18:40	21.344	-158.2742	KM1518	96.20324377077984	0.577015054810904	0.0362113458589793	3.7199615516062448																	3.7199615516062448	0.02634402849158085
3	2015-11-12T23:21:40	21.3439	-158.2743	KM1518	96.7162027115512	0.580068928517525	0.0367077698022362	3.77267541560543																	3.77267541560543	0.041556351833545946
4	2015-11-12T23:24:40	21.3439	-158.2744	KM1518	95.44474139729785	0.582444537680183	0.0370969736234956	3.769568661139677																	3.769568661139677	0.05192456710614742
5	2015-11-12T23:27:40	21.3437	-158.2745	KM1518	105.70757578162906	0.590011532080474	0.0383530628207477	4.305881808153091																	4.305881808153091	0.07648388105995357
6	2015-11-12T23:30:41	21.3436	-158.2746	KM1518	108.9677995186897	0.592094171481787	0.0387033338081638	4.4788956375165485																	4.4788956375165485	0.09169621886053446
7	2015-11-12T23:33:41	21.3435	-158.2747	KM1518	108.54034501083216	0.5869061233653311	0.0378345915421539	4.355001733344778																	4.355001733344778	0.10690856148061442
8	2015-11-13T00:00:02	21.3434	-158.2737	KM1518	139.718100633465	0.5630690759017621	0.0339962556112472	5.061454592210503																	5.061454592210503	0.21118688974007893
9	2015-11-13T00:03:02	21.3434	-158.2737	KM1518	140.1463693572772	0.5647065721017621	0.0342519054512112	5.117385903478701																	5.117385903478701	0.21118688974007893
10	2015-11-13T00:06:02	21.3434	-158.2736	KM1518	139.53098447981677	0.563726368171603	0.0340986214200054	5.05959147133017																	5.05959147133017	0.22155514036875246
11	2015-11-13T00:09:02	21.3433	-158.2737	KM1518	142.99312421632186	0.572653870470739	0.0355094364198965	5.419118737474603																	5.419118737474603	0.2367674926277712
12	2015-11-13T00:12:03	21.3431	-158.2737	KM1518	141.11857122885598	0.5663472419583921	0.0345091870363546	5.208821188410031																	5.208821188410031	0.259030912566159
13	2015-11-13T00:15:03	21.343000000000004	-158.2738	KM1518	134.52894776456085	0.5647065721017621	0.0342519054512112	4.876071290782981																	4.876071290782981	0.2742432792831484
14	2015-11-13T00:18:03	21.343000000000004	-158.2738	KM1518	135.29557316584274	0.5716543592837521	0.03534960882912	5.089307640126104																	5.089307640126104	0.2742432792831484
15	2015-11-13T00:21:03	21.3429	-158.2738	KM1518	140.92232641924983	0.575666857377892	0.0359932987663914	5.395896909752332																	5.395896909752332	0.2853749892527377
16	2015-11-13T00:24:04	21.3429	-158.2738	KM1518	141.58015455048863	0.577015054810904	0.0362113458589793	5.450526545883802																	5.450526545883802	0.2853749892527377
17	2015-11-13T00:27:04	21.343000000000004	-158.2738	KM1518	139.41976241098772	0.572320163397324	0.0354560265680879	5.243374612695155																	5.243374612695155	0.2965066992223271
18	2015-11-13T00:30:04	21.343000000000004	-158.2738	KM1518	135.6789392098633	0.566018842946496	0.0344574809972288	4.9672515386961305																	4.9672515386961305	0.2965066992223271
19	2015-11-13T00:33:04	21.3431	-158.2738	KM1518	134.83762959477372	0.565361407664394	0.0343544473205787	4.9177821904384045																	4.9177821904384045	0.3076384091911255
20	2015-11-13T00:36:04	21.3431	-158.2738	KM1518	133.144237752943	0.5656899983191012	0.0344059019176	4.875393459086141																	4.875393459086141	0.3076384091911255
21	2015-11-13T00:45:05	21.3431	-158.2738	KM1518	138.72280234880063	0.572653870470739	0.0355094364198965	5.2478898489346415																	5.2478898489346415	0.3076384091911255
22	2015-11-13T00:48:05	21.3431	-158.2737	KM1518	136.69991405332513	0.57533067565723	0.0359391986919137	5.195229787102072																	5.195229787102072	0.31800668103306323
23	2015-11-13T00:51:06	21.3432	-158.2737	KM1518	140.51070997459743	0.5743269265624139	0.0357776702760333	5.3633223570792685																	5.3633223570792685	0.3291383910022571
24	2015-11-13T00:54:06	21.3433	-158.2737	KM1518	140.26678352027298	0.577015054810904	0.0362113458589793	5.399159509020537																	5.399159509020537	0.34027010097145094
25	2015-11-13T00:57:06	21.3434	-158.2737	KM1518	141.7434379689299	0.580068928517525	0.0367077698022362	5.556569735029478																	5.556569735029478	0.3514018109406449
26	2015-11-13T01:00:06	21.3435	-158.2736	KM1518	141.21623525472918	0.580744180723603	0.0368182294483811	5.5280978224009125																	5.5280978224009125	0.3666141583802041
27	2015-11-13T01:03:07	21.3436	-158.2736	KM1518	141.2160046474955	0.5804061521139471	0.0367629337821495	5.519615015104412																	5.519615015104412	0.37774586834939794
28	2015-11-13T01:06:07	21.3436	-158.2736	KM1518	147.40256131491168	0.578709472108181	0.0364863379850547	5.742753160948503																	5.742753160948503	0.37774586834939794
29	2015-11-13T01:09:07	21.3437	-158.2736	KM1518	153.99947883051848	0.5827864445578629	0.037153209849648	6.094289980441848																	6.094289980441848	0.3888775783185919
30	2015-11-13T01:12:07	21.3437	-158.2736	KM1518	146.27828291382107	0.5827864445578629	0.037153209849648	5.785062776526967																	5.785062776526967	0.3888775783185919
31	2015-11-13T01:15:07	21.344	-158.2736	KM1518	142.04452101859025	0.58312916762861	0.0372095803217628	5.6177615274031565																	5.6177615274031565	0.4222727082265689
32	2015-11-13T01:18:08	21.3476	-158.2745	KM1518	140.05989625584223	0.583472708840823	0.0372660853603093	5.534414985194816																	5.534414985194816	0.8337348113036638
33	2015-11-13T01:21:08	21.3569	-158.278	KM1518	140.8650998917789	0.578370361268415	0.0364311668075271	5.464960471225673																	5.464960471225673	1.9307365933322351
34	2015-11-13T01:24:08	21.3639	-158.2824	KM1518	139.59913464749778	0.577015054810904	0.0362113458589793	5.399695236123147																	5.399695236123147	2.8336520186945613
35	2015-11-13T01:27:08	21.3715	-158.2911	KM1518	140.455950640562	0.5766769037785029	0.0361566309035185	5.4152105481555415																	5.4152105481555415	4.070234095504471
36	2015-11-13T01:33:09	21.3872	-158.303	KM1518	144.58762191428596	0.581763115872032	0.03698490971232799	5.684619975069352																	5.684619975069352	6.209380964355999
37	2015-11-13T01:36:09	21.3965	-158.3094	KM1518	147.04130393104305	0.5886303285365	0.0381220118643397	5.917383955887088																	5.917383955887088	7.438922275307928
38	2015-11-13T01:39:09	21.406	-158.3156	KM1518	153.64071867100526	0.5962964869393571	0.0394160517818949	6.368560690340753																	6.368560690340753	8.676354510248757
39	2015-11-13T01:42:10	21.4133	-158.3203	KM1518	153.00770197052069	0.598050898966864	0.0397158570258936	6.396223632884508																	6.396223632884508	9.623770402588056
40	2015-11-13T01:45:10	21.4226	-158.3266	KM1518	154.52311335897767	0.595946896142691	0.0393563887907884	6.366130720661821																	6.366130720661821	10.847688716029923
41	2015-11-13T01:48:10	21.4324	-158.3321	KM1518	147.23977695603648	0.5955942056514799	0.0392964469902698	6.075918501137737																	6.075918501137737	12.078499463171804
42	2015-11-13T01:51:10	21.4408	-158.3323	KM1518	150.43980930941885	0.5952423550906911	0.0392366479408122	6.194171440301656																	6.194171440301656	13.013792711782527
43	2015-11-13T01:54:10	21.4506	-158.3346	KM1518	156.9833636958601	0.5907028197413199	0.0384692745959418	6.3614417455576575																	6.3614417455576575	14.130424999060425
44	2015-11-13T01:57:11	21.4613	-158.3346	KM1518	152.8885621599764	0.5969957428916539	0.0395355451495354	6.347632656094787																	6.347632656094787	15.321517965766938
45	2015-11-13T02:00:11	21.4715	-158.3347	KM1518	153.56951079216626	0.603017019912235	0.0405725289083602	6.527316664765547																	6.527316664765547	16.456999641020566
46	2015-11-13T02:03:11	21.4795	-158.3349	KM1518	152.13538182812954	0.59840246692964	0.0397762273100372	6.378616096954187																	6.378616096954187	17.347777398670186
47	2015-11-13T02:06:11	21.4903	-158.335	KM1518	150.77585438369601	0.5998162346389749	0.0400191425950592	6.346005617096031																	6.346005617096031	18.550046697035608
48	2015-11-13T02:09:11	21.4985	-158.3351	KM1518	149.52352852657947	0.608036162015256	0.0414494783639359	6.50404829169925																	6.50404829169925	19.462905676068665
49	2015-11-13T02:12:12	21.5093	-158.3354	KM1518	151.79597223498578	0.617128377371004	0.0430674142143049	6.838976031737023																	6.838976031737023	20.665531783508907
50	2015-11-13T02:15:12	21.5195	-158.3357	KM1518	159.08825837621495	0.621173793850588	0.0437995442882211	7.265357329913013																	7.265357329913013	21.801391174739923
51	2015-11-13T02:18:12	21.5303	-158.336	KM1518	153.90725196999287	0.62601043907751	0.0446849738704188	7.148116570351888																	7.148116570351888	23.004017166217178
52	2015-11-13T02:21:12	21.5388	-158.3362	KM1518	153.35595378409403	0.626760347746504	0.0448233026820493	7.12325617713746																	7.12325617713746	23.950439119000315
53	2015-11-13T02:24:13	21.5499	-158.3365	KM1518	154.46479574840384	0.626760347746504	0.0448233026820493	7.202657820819545																	7.202657820819545	25.186449292931684
54	2015-11-13T02:27:13	21.5604	-158.3363	KM1518	153.56788869137563	0.627513841022049	0.0449622927133521	7.169097965563141																	7.169097965563141	26.355462237665943
55	2015-11-13T02:30:13	21.5692	-158.3361	KM1518	156.0943539653329	0.627136645239459	0.0448927148480532	7.28477406300673																	7.28477406300673	27.33527150568481
56	2015-11-13T02:33:13	21.5806	-158.3354	KM1518	159.40803360835145	0.629386214092181	0.0453093353787425	7.50197271607392																	7.50197271607392	28.60635361701627
57	2015-11-13T02:39:14	21.6001	-158.3321	KM1518	176.3819320121751	0.634306464934787	0.0462286514514971	8.474150796538629																	8.474150796538629	30.80374721422277
58	2015-11-13T02:42:14	21.61	-158.3294	KM1518	176.74100598300706	0.6365974233554251	0.0466606987668517	8.698553091420727																	8.698553091420727	31.94066298704483
59	2015-11-13T02:45:14	21.6173	-158.327	KM1518	180.10169860031291	0.632784295745524	0.0459432067885605	8.82031181876452																	8.82031181876452	32.790388708152435
60	2015-11-13T02:54:15	21.6454	-158.3149	KM1518	177.03745915566222	0.6346862607184771	0.04630025628843901	8.703686124834489																	8.703686124834489	36.1596840271496
61	2015-11-13T02:57:15	21.6557	-158.311	KM1518	176.824596065958	0.643519860076859	0.0479811609123453	8.897142345839725																	8.897142345839725	37.37518118380935
62	2015-11-13T03:00:15	21.6658	-158.3076	KM1518	171.28484691984906	0.6396598593909151	0.0472422533060684	8.486600746488293																	8.486600746488293	38.553224540980736
63	2015-11-13T03:03:16	21.6739	-158.3051	KM1518	163.75180771098331	0.6385092248238621	0.0470231143136853	7.993435744054147																	7.993435744054147	39.49125064496747
64	2015-11-13T03:06:16	21.6841	-158.30200000000005	KM1518	164.0254329512506	0.6358310965760721	0.0465160980339996	7.932071328742317																	7.932071328742317	40.67109958396328
65	2015-11-13T03:09:16	21.6945	-158.2993	KM1518	161.81493000453105	0.632784295745524	0.0459432067885605	7.7736099357883175																	7.7736099357883175	41.862006833772504
66	2015-11-13T03:12:16	21.7025	-158.2974	KM1518	159.51627365525846	0.631648340465544	0.0457306582384605	7.639499516946371																	7.639499516946371	42.773968612786796
67	2015-11-13T03:15:17	21.7128	-158.2952	KM1518	161.37252839067327	0.647409906873971	0.0487329525725299	8.148884324774544																	8.148884324774544	43.94289286339277
68	2015-11-13T03:18:17	21.7232	-158.293	KM1518	165.28651727234947	0.660460989325291	0.0513082508662113	8.747439198133339																	8.747439198133339	45.122734740252895
69	2015-11-13T03:21:17	21.7308	-158.2913	KM1518	174.91262330589637	0.689749413691626	0.0573858751795341	10.166826680447894																	10.166826680447894	45.98681621650643
70	2015-11-13T03:24:17	21.7409	-158.2887	KM1518	174.13998646527284	0.7004627900047471	0.0597138304706799	10.454386080947623																	10.454386080947623	47.142815833514454
71	2015-11-13T03:27:18	21.7484	-158.2866	KM1518	176.2585476522797	0.69959766532866	0.0595237820750731	10.53692387445329																	10.53692387445329	48.00546758024922
72	2015-11-13T03:30:18	21.7585	-158.2838	KM1518	174.0601780862131	0.696581891772158	0.0588638425817416	10.340274891863363																	10.340274891863363	49.166442186042715
73	2015-11-13T03:33:18	21.7685	-158.281	KM1518	175.0098776331852	0.69744077928372	0.0590514932545468	10.41074014191967																	10.41074014191967	50.31663494961604
74	2015-11-13T03:36:18	21.776	-158.2789	KM1518	173.37003521260982	0.6935822311385329	0.0582121050595539	10.224485846736226																	10.224485846736226	51.17927619045515
75	2015-11-13T03:39:18	21.7856	-158.2761	KM1518	179.52880476471827	0.69315276500158	0.058119294058782	10.555210421697698																	10.555210421697698	52.286422906616316
76	2015-11-13T03:42:19	21.7957	-158.2732	KM1518	179.77989407147322	0.7026264050199389	0.0601909134955575	10.945275719616575																	10.945275719616575	53.44999861171899
77	2015-11-13T03:45:19	21.8034	-158.27100000000004	KM1518	175.4141023184451	0.712276011252369	0.0623468626186855	11.060709532162587																	11.060709532162587	54.33678812022055
78	2015-11-13T03:48:19	21.8135	-158.268	KM1518	172.46834813430405	0.7149415912058359	0.0629505902801162	10.946094954061566																	10.946094954061566	55.50305912089134
79	2015-11-13T03:51:19	21.8236	-158.2651	KM1518	174.59383574303936	0.7162762281109871	0.0632540983071128	11.155792872235748																	11.155792872235748	56.666619785494156
80	2015-11-13T03:54:20	21.8314	-158.2629	KM1518	181.3447352936806	0.7144968453419202	0.0628496357290086	11.482349588604295																	11.482349588604295	57.56416213330854
81	2015-11-13T03:57:20	21.8416	-158.2601	KM1518	175.9546164071196	0.7180548612417701	0.0636600441259	11.25750673706528																	11.25750673706528	58.735878686466634
82	2015-11-13T04:00:20	21.849	-158.2579	KM1518	180.7620666249768	0.7144968453419202	0.0628496357290086	11.371221594102886																	11.371221594102886	59.590413121085675
83	2015-11-13T04:03:20	21.859	-158.2548	KM1518	189.6987034742589	0.707868763622213	0.0613563192832597	11.632529210193598																	11.632529210193598	60.74874440144527
84	2015-11-13T04:06:21	21.8686	-158.2521	KM1518	184.0742656980511	0.7034959508410229	0.0603829776703767	11.1408673181933																	11.1408673181933	61.853192935860186
85	2015-11-13T04:09:21	21.8761	-158.25	KM1518	189.9690073455693	0.7004627900047471	0.0597138304706799	11.394086681171913																	11.394086681171913	62.71579598339221
86	2015-11-13T04:12:21	21.884	-158.2475	KM1518	182.64526803485958	0.704804164228109	0.0606734379340043	11.142328838084962																	11.142328838084962	63.632335356610156
87	2015-11-13T04:15:21	21.8853	-158.2477	KM1518	190.05625017956126	0.69959766532866	0.0595237820750731	11.450867375037804																	11.450867375037804	63.7785147840404
88	2015-11-13T04:18:22	21.8859	-158.2491	KM1518	188.26016363196015	0.7061200215193281	0.060965819177578	11.574503395557187																	11.574503395557187	63.93780585417442
89	2015-11-13T04:21:22	21.8866	-158.2506	KM1518	187.43328446893662	0.70568138527347	0.0608682576528257	11.502961127796144																	11.502961127796144	64.11123753444765
90	2015-11-13T04:24:22	21.8875	-158.2519	KM1518	186.77409704420222	0.703060659608669	0.0602868310967048	11.383392568488713																	11.383392568488713	64.27877445550527
91	2015-11-13T04:27:22	21.8875	-158.2531	KM1518	189.92089056913727	0.698736656325111	0.0593346377999753	11.35180222165437																	11.35180222165437	64.40272617137096
92	2015-11-13T04:30:23	21.8869	-158.2526	KM1518	185.34096509496865	0.69959766532866	0.0595237820750731	11.172983986285827																	11.172983986285827	64.48715552631808
93	2015-11-13T04:33:23	21.8904	-158.2507	KM1518	190.99492971796963	0.700896901864183	0.0598091950634147	11.52933054379106																	11.52933054379106	64.92340313663537
94	2015-11-13T04:36:23	21.8957	-158.2481	KM1518	197.64619732859933	0.695722435942334	0.0586767663815003	11.729222731372735																	11.729222731372735	65.57162925688685
95	2015-11-13T04:39:23	21.9044	-158.2438	KM1518	189.06916897254465	0.692296898605521	0.0579343346174889	11.092020880869093																	11.092020880869093	66.6370662759703
96	2015-11-13T04:42:24	21.9138	-158.2394	KM1518	187.22071700323482	0.6876306520779241	0.0569322414247413	10.784419842961766																	10.784419842961766	67.77786024184415
97	2015-11-13T04:45:24	21.9232	-158.2358	KM1518	183.17112642075625	0.68383927491752	0.0561258081109754	10.399876869441504																	10.399876869441504	68.88832354658388
98	2015-11-13T04:48:24	21.9306	-158.2333	KM1518	184.9545979198206	0.6830011544990051	0.0559485968717082	10.444824116115509																	10.444824116115509	69.7515764851552
99	2015-11-13T04:51:24	21.9407	-158.2307	KM1518	180.95705224701152	0.6800807337397249	0.0553333373289807	10.13540418153204																	10.13540418153204	70.90748885544488
100	2015-11-13T04:54:25	21.9509	-158.2281	KM1518	181.93269956002172	0.672637634233074	0.0537842135162425	10.020937566063935																	10.020937566063935	72.07422698369422
101	2015-11-13T04:57:25	21.9587	-158.2262	KM1518	181.1884445021793	0.669771469113606	0.053195148679379994	9.807326041790756																	9.807326041790756	72.96438372639646
102	2015-11-13T05:00:25	21.9688	-158.2237	KM1518	179.57048107841285	0.664891719161806	0.0522010389799133	9.556673191000511																	9.556673191000511	74.11793013708571
103	2015-11-13T05:03:25	21.979	-158.2213	KM1518	180.13690978132374	0.663277874734702	0.0518745513550651	9.477445191969208																	9.477445191969208	75.2800802337685
104	2015-11-13T05:09:26	21.9966	-158.2165	KM1518	176.0946063372754	0.6644871528303461	0.0521191541744097	9.26034721330322																	9.26034721330322	77.30093848244252
105	2015-11-13T05:12:26	22.0064	-158.2137	KM1518	179.42428445929627	0.643134927814754	0.0479069859082744	8.74584118782102																	8.74584118782102	78.42947467280868
106	2015-11-13T05:15:26	22.0133	-158.2116	KM1518	178.67024188289778	0.629010689132542	0.0452396863415465	8.280185998043311																	8.280185998043311	79.22755398057079
107	2015-11-13T05:18:26	22.0234	-158.2087	KM1518	180.77907672459347	0.620065398225797	0.0435984113729068	8.089770646370939																	8.089770646370939	80.39100648177885
108	2015-11-13T05:21:27	22.0328	-158.2059	KM1518	173.80272509043434	0.6182267334396739	0.0432656423221877	7.712344487868129																	7.712344487868129	81.47654592877147
109	2015-11-13T05:24:27	22.0425	-158.2029	KM1518	174.67894733130981	0.6076761790650749	0.0413862589598294	7.441390133874759																	7.441390133874759	82.5998172012322
110	2015-11-13T05:27:27	22.0501	-158.2008	KM1518	174.41786234054737	0.601237428370511	0.0402643478769161	7.276390000725184																	7.276390000725184	83.47313277924785
111	2015-11-13T05:30:27	22.06	-158.1977	KM1518	171.7590839768924	0.598754645777687	0.0398367391074754	7.101069299904887																	7.101069299904887	84.6206442111203
112	2015-11-13T05:33:28	22.0675	-158.1955	KM1518	168.55149962284295	0.6048002884965931	0.0408827535690113	7.106831134808327																	7.106831134808327	85.48582271759251
113	2015-11-13T05:36:28	22.0774	-158.1924	KM1518	166.25667127636103	0.6040845458237509	0.0407579664054068	6.981034066716348																	6.981034066716348	86.63332317815225
114	2015-11-13T05:39:28	22.0873	-158.1894	KM1518	164.432251974792	0.6033720137743679	0.0406341940844002	6.913595523075956																	6.913595523075956	87.77798576943044
115	2015-11-13T05:42:28	22.095	-158.187	KM1518	160.60288370459625	0.594541165763985	0.0391174767360461	6.4980601700027085																	6.4980601700027085	88.67015827991017
116	2015-11-13T05:45:29	22.1048	-158.1839	KM1518	169.33917330441082	0.58381685689299	0.0373227054099035	6.5872571172863825																	6.5872571172863825	89.80695478938982
117	2015-11-13T05:48:29	22.1137	-158.181	KM1518	164.50330669495608	0.577015054810904	0.0362113458589793	6.2169868279610085																	6.2169868279610085	90.84183665864012
118	2015-11-13T05:51:29	22.1234	-158.1779	KM1518	162.7477690861911	0.5773540130704949	0.0362661914288565	6.136311368052236																	6.136311368052236	91.96794316032907
119	2015-11-13T05:54:29	22.1312	-158.1755	KM1518	158.4449131173879	0.579390124275447	0.0365970757650106	6.028857036562671																	6.028857036562671	92.87079818878722
120	2015-11-13T05:57:29	22.1414	-158.1726	KM1518	159.5264712738305	0.579731669472491	0.0366526429969892	6.09249260058467																	6.09249260058467	94.04494767563688
121	2015-11-13T06:00:30	22.1509	-158.17	KM1518	162.82079578073976	0.57600301571022	0.0360475915923566	6.134439867852341																	6.134439867852341	95.13590840334265
122	2015-11-13T06:03:30	22.1586	-158.1679	KM1518	157.8204715448622	0.571987251045428	0.0354027439115411	5.8413287313368665																	5.8413287313368665	96.01997117025991
123	2015-11-13T06:06:30	22.1692	-158.1652	KM1518	157.4100418714502	0.5716543592837521	0.03534960882912	5.829778586280067																	5.829778586280067	97.23231846404406
124	2015-11-13T06:09:30	22.1795	-158.1625	KM1518	159.91204537509168	0.570989391007419	0.0352437597971597	5.8767713781548245																	5.8767713781548245	98.41218276207137
125	2015-11-13T06:12:31	22.1874	-158.1603	KM1518	160.421870991239	0.5676686962162221	0.0347172484588416	5.822096921265882																	5.822096921265882	99.3203556756942
126	2015-11-13T06:15:31	22.1981	-158.1576	KM1518	157.48702078158888	0.569330796261095	0.0349801964230678	5.740232117766531																	5.740232117766531	100.54352698366124
127	2015-11-13T06:18:31	22.2082	-158.155	KM1518	154.23719479296003	0.572320163397324	0.0354560265680879	5.701240058130951																	5.701240058130951	101.69932154036735
128	2015-11-13T06:21:31	22.215999999999998	-158.153	KM1518	155.4788273783984	0.56966538062734	0.035033165137191	5.7019771256772165																	5.7019771256772165	102.59172341056468
129	2015-11-13T06:24:31	22.2264	-158.1508	KM1518	158.85032746144063	0.5766769037785029	0.0361566309035185	5.979377030256991																	5.979377030256991	103.77141038800691
130	2015-11-13T06:27:32	22.2365	-158.1491	KM1518	155.1232416848476	0.57904939246637	0.0365416408660825	5.906778311260459																	5.906778311260459	104.90927754673227
131	2015-11-13T06:30:32	22.2475	-158.1474	KM1518	163.1458190844991	0.5855293687429829	0.0376059203636027	6.362526722269165																	6.362526722269165	106.14623008150902
132	2015-11-13T06:33:32	22.256999999999998	-158.1461	KM1518	168.60812535325448	0.593490778209383	0.0389394012676186	6.770956783967682																	6.770956783967682	107.21219027179369
133	2015-11-13T06:36:32	22.2651	-158.1449	KM1518	167.26851086006874	0.596645698100655	0.0394757272377048	6.806130803678943																	6.806130803678943	108.12229416461281
134	2015-11-13T06:39:33	22.276	-158.1433	KM1518	170.38321347144344	0.603017019912235	0.0405725289083602	7.121803058556306																	7.121803058556306	109.34679398375822
135	2015-11-13T06:42:33	22.2855	-158.1419	KM1518	170.851428120241	0.6116469944607701	0.0420875999972819	7.3553130519017245																	7.3553130519017245	110.4140936497743
136	2015-11-13T06:45:33	22.2958	-158.1401	KM1518	173.0902103155959	0.6116469944607701	0.0420875999972819	7.4705655856486475																	7.4705655856486475	111.57555224920178
137	2015-11-13T06:48:33	22.304000000000002	-158.1389	KM1518	174.60683346644169	0.6066013658370311	0.0411975026540972	7.413171623501812																	7.413171623501812	112.49668130950896
138	2015-11-13T06:51:33	22.3147	-158.1371	KM1518	178.64920961492803	0.6033720137743679	0.0406341940844002	7.472269272211211																	7.472269272211211	113.70211295404829
139	2015-11-13T06:54:34	22.3249	-158.1354	KM1518	174.20132428250122	0.6019521462202391	0.0403878242405686	7.258410851081934																	7.258410851081934	114.85096354004813
140	2015-11-13T06:57:34	22.3328	-158.1341	KM1518	170.69115199396552	0.599461527623023	0.0399581964047407	7.028942870631571																	7.028942870631571	115.74049836666491
141	2015-11-13T07:00:34	22.3436	-158.1323	KM1518	175.1000725702463	0.6015943612639439	0.0403260124565342	7.277321638722189																	7.277321638722189	116.9569246739139
142	2015-11-13T07:03:35	22.3536	-158.1306	KM1518	174.7134371450753	0.604442038431964	0.0408201817875749	7.347800092345262																	7.347800092345262	118.08377132175522
143	2015-11-13T07:06:35	22.364	-158.1288	KM1518	183.68539093268168	0.601237428370511	0.0402643478769161	7.625531760313977																	7.625531760313977	119.25620593238487
144	2015-11-13T07:09:35	22.372	-158.1275	KM1518	191.1035172422501	0.593490778209383	0.0389394012676186	7.684224653794524																	7.684224653794524	120.15674167456143
145	2015-11-13T07:12:35	22.3823	-158.1261	KM1518	201.89003650456027	0.5773540130704949	0.0362661914288565	7.616388079363049																	7.616388079363049	121.31232860890782
146	2015-11-13T07:15:35	22.3924	-158.1242	KM1518	204.68618201841858	0.577015054810904	0.0362113458589793	7.718687336785147																	7.718687336785147	122.45351260254371
147	2015-11-13T07:18:36	22.4022	-158.1225	KM1518	198.40978956249248	0.576339558050885	0.0361020462514165	7.432722368701112																	7.432722368701112	123.55836173842114
148	2015-11-13T07:21:36	22.4101	-158.121	KM1518	201.9322852622294	0.57533067565723	0.0359391986919137	7.5283620665661415																	7.5283620665661415	124.45121298958351
149	2015-11-13T07:24:36	22.4203	-158.1193	KM1518	204.7363144417067	0.572320163397324	0.0354560265680879	7.552875705098405																	7.552875705098405	125.60004531039844
150	2015-11-13T07:27:36	22.4307	-158.1175	KM1518	201.17133610797768	0.5766769037785029	0.0361566309035185	7.527660656416664																	7.527660656416664	126.77246587997463
151	2015-11-13T07:30:37	22.4389	-158.1161	KM1518	198.68514252417407	0.575666857377892	0.0359932987663914	7.36708756949934																	7.36708756949934	127.69656235413849
152	2015-11-13T07:33:37	22.4488	-158.1143	KM1518	202.52329505925425	0.572320163397324	0.0354560265680879	7.434086363960005																	7.434086363960005	128.8140538436885
153	2015-11-13T07:36:37	22.4587	-158.1125	KM1518	211.40312280630096	0.573323676375228	0.0356166389245756	7.799056242789117																	7.799056242789117	129.93154314237668
154	2015-11-13T07:39:37	22.4686	-158.1109	KM1518	198.46118100729439	0.5780320580192061	0.0363761270198486	7.477913066282821																	7.477913066282821	131.04580587174442
155	2015-11-13T07:42:38	22.479	-158.1091	KM1518	201.3727483617406	0.5804061521139471	0.0367629337821495	7.636889797160988																	7.636889797160988	132.2182162530125
156	2015-11-13T07:45:38	22.487	-158.1076	KM1518	207.3463716141819	0.577015054810904	0.0362113458589793	7.772663564838673																	7.772663564838673	133.1220190216173
157	2015-11-13T07:48:38	22.4967	-158.1057	KM1518	202.25193366573941	0.5743269265624139	0.0357776702760333	7.4828874779062975																	7.4828874779062975	134.21933514934938
158	2015-11-13T07:51:38	22.5072	-158.1038	KM1518	199.2942774747937	0.5675029231923311	0.034691147690724705	7.1458523202673945																	7.1458523202673945	135.40438523069608
159	2015-11-13T07:54:39	22.517	-158.1021	KM1518	195.70618485926326	0.5630690759017621	0.0339962556112472	6.898582205372914																	6.898582205372914	136.50921144157644
160	2015-11-13T07:57:39	22.525	-158.1006	KM1518	191.56693956360988	0.555285653664233	0.0327970224223026	6.553066163684499																	6.553066163684499	137.41300697614616
161	2015-11-13T08:00:39	22.5348	-158.0987	KM1518	204.45069134747345	0.555285653664233	0.0327970224223026	6.990637834961473																	6.990637834961473	138.5212691691849
162	2015-11-13T08:03:39	22.5448	-158.0967	KM1518	206.54738675384442	0.5575389960099859	0.0331414679650109	7.1052158676432855																	7.1052158676432855	139.65327293306197
163	2015-11-13T08:06:39	22.555	-158.0946	KM1518	200.1749348624731	0.5591537118280849	0.0333896973232034	6.935462429839393																	6.935462429839393	140.80905030706768
164	2015-11-13T08:09:40	22.5631	-158.0932	KM1518	219.2225551832332	0.556895952873082	0.0330429479275996	7.563882763344394																	7.563882763344394	141.72213240387688
165	2015-11-13T08:12:40	22.573	-158.0916	KM1518	204.9263370178932	0.5614331122327171	0.0337419712546247	7.147329681707628																	7.147329681707628	142.83637678255096
166	2015-11-13T08:15:40	22.5833	-158.0899	KM1518	200.51424913393174	0.560454001760088	0.0335903174193365	6.973106686439753																	6.973106686439753	143.99618118867173
167	2015-11-13T08:18:41	22.5931	-158.0881	KM1518	198.9575337942032	0.557217091134208	0.0330921492201484	6.8361928634660325																	6.8361928634660325	145.10266409295167
168	2015-11-13T08:21:41	22.6027	-158.0865	KM1518	198.3821542650955	0.5565755794009201	0.0329938638076525	6.813094857741375																	6.813094857741375	146.18388495840196
169	2015-11-13T08:24:41	22.6125	-158.0847	KM1518	207.544017760822	0.555285653664233	0.0327970224223026	7.0746714371309185																	7.0746714371309185	147.2903635041718
170	2015-11-13T08:27:41	22.6222	-158.0828	KM1518	200.65213781931539	0.5501619986863001	0.0320218596443617	6.6835922536487145																	6.6835922536487145	148.3876480013089
171	2015-11-13T08:30:41	22.6302	-158.0814	KM1518	205.57038374721125	0.546361732581582	0.0314542970678893	6.752005701497258																	6.752005701497258	149.28972804956396
172	2015-11-13T08:33:42	22.6399	-158.0796	KM1518	212.14785894226017	0.5438398818144521	0.0310811644176692	6.8857888777336855																	6.8857888777336855	150.38522688349937
173	2015-11-13T08:36:42	22.6504	-158.078	KM1518	198.38987235746086	0.54857485500794	0.0317839610794433	6.5744215077717385																	6.5744215077717385	151.56555826004688
174	2015-11-13T08:39:42	22.6597	-158.0764	KM1518	203.6401069136792	0.5469936228490501	0.0315482263958363	6.681973175511779																	6.681973175511779	152.61377403039188
175	2015-11-13T08:42:42	22.6678	-158.0751	KM1518	201.37463696193097	0.5469936228490501	0.0315482263958363	6.6105170364498615																	6.6105170364498615	153.5252774339273
176	2015-11-13T08:45:43	22.6782	-158.0734	KM1518	209.939349134252	0.550481679192073	0.0320697793662887	6.980157070848116																	6.980157070848116	154.69606971066116
177	2015-11-13T08:48:43	22.6881	-158.0718	KM1518	205.0285591751992	0.5501619986863001	0.0320218596443617	6.8059984751330935																	6.8059984751330935	155.81029378024877
178	2015-11-13T08:51:43	22.6975	-158.0702	KM1518	203.70721088858105	0.5476238545059989	0.0316421831620295	6.668813437777069																	6.668813437777069	156.86949797756702
179	2015-11-13T08:54:43	22.7069	-158.0687	KM1518	207.03728461332912	0.544154089707091	0.0311274982881591	6.676192472497077																	6.676192472497077	157.9271560681619
180	2015-11-13T08:57:44	22.7167	-158.0672	KM1518	206.7164590636376	0.5454134177226779	0.0313136896653439	6.6959093141262125																	6.6959093141262125	159.02888380408996
181	2015-11-13T09:03:44	22.735	-158.0642	KM1518	204.49110519836137	0.529641553480833	0.0290305010513562	6.199877835827607																	6.199877835827607	161.08914288730983
182	2015-11-13T09:06:44	22.7443	-158.0622	KM1518	204.09029360372875	0.526913673562499	0.0286463631735252	6.12105578652659																	6.12105578652659	162.14455776132232
183	2015-11-13T09:09:44	22.7494	-158.058	KM1518	203.031189214448	0.526913673562499	0.0286463631735252	6.088647120149031																	6.088647120149031	162.8574454643988
184	2015-11-13T09:12:45	22.7499	-158.0559	KM1518	204.5696135095163	0.523299789647616	0.0281422069729918	6.0283158945269575																	6.0283158945269575	163.08009424979653
185	2015-11-13T09:15:45	22.7501	-158.0546	KM1518	203.80420160017857	0.521507305109543	0.0278941761836526	5.912706103704331																	5.912706103704331	163.2153923118379
186	2015-11-13T09:18:45	22.7501	-158.0546	KM1518	200.99074837781032	0.517644180478921	0.0273641429023819	5.730160347950113																	5.730160347950113	163.2153923118379
187	2015-11-13T09:21:45	22.7502	-158.0546	KM1518	200.02568232131514	0.5161698384890121	0.0271635637911613	5.66101278012991																	5.66101278012991	163.2265240218071
188	2015-11-13T09:24:46	22.7502	-158.0546	KM1518	201.15546664946962	0.513233374867637	0.0267666403612495	5.6114934762961255																	5.6114934762961255	163.2265240218071
189	2015-11-13T09:27:46	22.7501	-158.0546	KM1518	196.855791355454	0.513233374867637	0.0267666403612495	5.485904298195553																	5.485904298195553	163.23765573177627
190	2015-11-13T09:30:46	22.7501	-158.0546	KM1518	197.81099696521144	0.5126485516270549	0.0266880440927577	5.500254982028982																	5.500254982028982	163.23765573177627
191	2015-11-13T09:33:46	22.7502	-158.0546	KM1518	200.14121366924138	0.51235718415661	0.026648886285154	5.570750254764381																	5.570750254764381	163.24878744174546
192	2015-11-13T09:36:47	22.7501	-158.0546	KM1518	208.71059335647598	0.513233374867637	0.0267666403612495	5.828504046254128																	5.828504046254128	163.25991915171466
193	2015-11-13T09:39:47	22.7501	-158.0546	KM1518	204.4384748251044	0.513233374867637	0.0267666403612495	5.7078133779436575																	5.7078133779436575	163.25991915171466
194	2015-11-13T09:42:47	22.7503	-158.0546	KM1518	201.65992745562718	0.514405588514119	0.0269246749171054	5.665058814602069																	5.665058814602069	163.282182571653
195	2015-11-13T09:45:47	22.7504	-158.0546	KM1518	206.38540683299385	0.514112552691503	0.0268850773170363	5.789541579195991																	5.789541579195991	163.29331428162226
196	2015-11-13T09:48:48	22.7503	-158.0546	KM1518	202.82974160559525	0.5138202147320511	0.0268455740184292	5.691906967440525																	5.691906967440525	163.30444599159142
197	2015-11-13T09:51:48	22.7503	-158.0546	KM1518	205.7344550314259	0.5135268339625271	0.0268060792689618	5.764046063336388																	5.764046063336388	163.30444599159142
198	2015-11-13T09:54:48	22.7505	-158.0547	KM1518	205.93942673240002	0.513233374867637	0.0267666403612495	5.760112027834842																	5.760112027834842	163.32896217620225
199	2015-11-13T09:57:48	22.7508	-158.0548	KM1518	209.7340287413986	0.5135268339625271	0.0268060792689618	5.8818040582092666																	5.8818040582092666	163.36389951663392
200	2015-11-13T10:00:48	22.7511	-158.0548	KM1518	209.21102785482572	0.5138202147320511	0.0268455740184292	5.866442762318933																	5.866442762318933	163.3972946465415
201	2015-11-13T10:06:49	22.7512	-158.0548	KM1518	205.793235486428	0.514405588514119	0.0269246749171054	5.783913907802527																	5.783913907802527	163.4084263565107
202	2015-11-13T10:09:49	22.7513	-158.0548	KM1518	205.53058530386002	0.513233374867637	0.0267666403612495	5.747396568929553																	5.747396568929553	163.41955806647988
203	2015-11-13T10:12:49	22.7514	-158.0548	KM1518	213.37076486203853	0.513233374867637	0.0267666403612495	5.967600440854479																	5.967600440854479	163.4306897764491
204	2015-11-13T10:15:50	22.7516	-158.0549	KM1518	211.8691929138451	0.511480692835429	0.0265314427226119	5.8795807989022215																	5.8795807989022215	163.4552059264526
205	2015-11-13T10:18:50	22.7517	-158.055	KM1518	208.53200980928443	0.511480692835429	0.0265314427226119	5.774526075905615																	5.774526075905615	163.47034846517911
206	2015-11-13T10:21:50	22.7516	-158.0549	KM1518	211.62403200242272	0.511773988979341	0.0265706450009178	5.872492734713795																	5.872492734713795	163.48549100390562
207	2015-11-13T10:24:50	22.7515	-158.0549	KM1518	209.91676217115727	0.5111880951746349	0.0264923338043115	5.810215636530125																	5.810215636530125	163.4966227138748
208	2015-11-13T10:27:51	22.7516	-158.055	KM1518	214.383571199861	0.5111880951746349	0.0264923338043115	5.933483880779186																	5.933483880779186	163.51176525769506
209	2015-11-13T10:30:51	22.7515	-158.0549	KM1518	218.2134956596043	0.510604988652627	0.026414395158911	6.004359633880915																	6.004359633880915	163.5269078015153
210	2015-11-13T10:33:51	22.7513	-158.0549	KM1518	214.10244173278267	0.510604988652627	0.026414395158911	5.8916996972085975																	5.8916996972085975	163.5491712214537
211	2015-11-13T10:36:51	22.7512	-158.0549	KM1518	208.8681583303883	0.508572325569607	0.0261438858546457	5.696504421048473																	5.696504421048473	163.56030293142288
212	2015-11-13T10:39:52	22.7511	-158.0549	KM1518	209.21034217963017	0.5082830579203721	0.0261055390302873	5.701994910145191																	5.701994910145191	163.5714346413921
213	2015-11-13T10:42:52	22.7509	-158.0549	KM1518	207.99619210612235	0.506553432307594	0.0258769572247376	5.6218191761969365																	5.6218191761969365	163.59369806133046
214	2015-11-13T10:45:52	22.7507	-158.0548	KM1518	214.61627069286712	0.505399260245648	0.0257251952003239	5.752220854105167																	5.752220854105167	163.61821423335732
215	2015-11-13T10:48:52	22.7506	-158.0548	KM1518	208.75086425985182	0.504537860271308	0.0256122105436891	5.590750806148697																	5.590750806148697	163.62934594332648
216	2015-11-13T10:51:53	22.7504	-158.0548	KM1518	211.79158175643417	0.504537860271308	0.0256122105436891	5.667143132223762																	5.667143132223762	163.6516093632649
217	2015-11-13T10:54:53	22.7503	-158.0548	KM1518	207.35666860893397	0.504825498572735	0.0256498261332476	5.552011091127494																	5.552011091127494	163.6627410732341
218	2015-11-13T10:57:53	22.7502	-158.0548	KM1518	212.74829194330525	0.5051124330910539	0.0256874803126799	5.709407053743706																	5.709407053743706	163.67387278320328
219	2015-11-13T11:00:53	22.7503	-158.0548	KM1518	211.2010398143064	0.504825498572735	0.0256498261332476	5.657285385401419																	5.657285385401419	163.68500449317247
220	2015-11-13T11:03:54	22.7504	-158.0548	KM1518	208.125291325308	0.503679048899518	0.0254999004100628	5.554471271855668																	5.554471271855668	163.69613620314166
221	2015-11-13T11:06:54	22.7506	-158.0549	KM1518	217.70028677568592	0.505974970313011	0.0258008952871472	5.863673631420384																	5.863673631420384	163.7206523846064
222	2015-11-13T11:09:54	22.7507	-158.0549	KM1518	209.09815318318718	0.5051124330910539	0.0256874803126799	5.610340741989534																	5.610340741989534	163.7317840945756
223	2015-11-13T11:12:54	22.7506	-158.0549	KM1518	207.13686200868926	0.5051124330910539	0.0256874803126799	5.549084757026623																	5.549084757026623	163.74291580454482
224	2015-11-13T11:15:55	22.7505	-158.0549	KM1518	210.6132079381381	0.504537860271308	0.0256122105436891	5.647959725317457																	5.647959725317457	163.754047514514
225	2015-11-13T11:18:55	22.7504	-158.0549	KM1518	216.8830415312112	0.5051124330910539	0.0256874803126799	5.822975874531622																	5.822975874531622	163.76517922448318
226	2015-11-13T11:21:55	22.7503	-158.0549	KM1518	214.28995040527386	0.5039646370641021	0.0255372478951802	5.729027633147973																	5.729027633147973	163.77631093445237
227	2015-11-13T11:24:55	22.7503	-158.0549	KM1518	210.16409598445702	0.503679048899518	0.0254999004100628	5.601502817615263																	5.601502817615263	163.77631093445237
228	2015-11-13T11:27:56	22.7504	-158.0549	KM1518	214.9323560974313	0.5039646370641021	0.0255372478951802	5.737416289853837																	5.737416289853837	163.78744264442156
229	2015-11-13T11:30:56	22.7505	-158.0549	KM1518	211.206157388932	0.503679048899518	0.0254999004100628	5.644367025072267																	5.644367025072267	163.79857435439075
230	2015-11-13T11:33:56	22.7505	-158.0549	KM1518	208.7467666057796	0.5051124330910539	0.0256874803126799	5.590669039331544																	5.590669039331544	163.79857435439075
231	2015-11-13T11:36:56	22.7505	-158.0549	KM1518	210.62536396474042	0.503679048899518	0.0254999004100628	5.635773981320555																	5.635773981320555	163.79857435439075
232	2015-11-13T11:39:57	22.7505	-158.0549	KM1518	215.38701123875828	0.5039646370641021	0.0255372478951802	5.767230476929346																	5.767230476929346	163.79857435439075
233	2015-11-13T11:42:57	22.7505	-158.0549	KM1518	213.77247894475946	0.503679048899518	0.0254999004100628	5.714485372224786																	5.714485372224786	163.79857435439075
234	2015-11-13T11:45:57	22.7504	-158.0549	KM1518	217.44765157406863	0.5051124330910539	0.0256874803126799	5.838408796100339																	5.838408796100339	163.80970606435994
235	2015-11-13T11:48:57	22.7504	-158.0549	KM1518	218.62450227607587	0.502534015181359	0.0253506272729142	5.824717661623748																	5.824717661623748	163.80970606435994
236	2015-11-13T11:51:57	22.7503	-158.0548	KM1518	214.6267940131769	0.504250906978878	0.0255746845354458	5.745604470407232																	5.745604470407232	163.82484866930378
237	2015-11-13T11:54:58	22.7502	-158.0549	KM1518	211.36377902540985	0.502821034354673	0.0253879573837492	5.627376492769325																	5.627376492769325	163.83999127934112
238	2015-11-13T11:57:58	22.7502	-158.0549	KM1518	208.4393170234609	0.503394140861543	0.0254626418677714	5.55048144385346																	5.55048144385346	163.83999127934112
239	2015-11-13T12:00:58	22.7502	-158.0549	KM1518	210.60474823163017	0.503394140861543	0.0254626418677714	5.60824933017841																	5.60824933017841	163.83999127934112
240	2015-11-13T12:03:58	22.7502	-158.0548	KM1518	209.50630817078118	0.502534015181359	0.0253506272729142	5.559171759760488																	5.559171759760488	163.85025693806494
241	2015-11-13T12:06:59	22.7505	-158.0515	KM1518	212.86798623582987	0.501677052361246	0.0252391695027345	5.643427407385294																	5.643427407385294	164.19066534778975
242	2015-11-13T12:09:59	22.750999999999998	-158.0472	KM1518	228.42784153984505	0.502247679542593	0.0253133860635282	6.069855668143202																	6.069855668143202	164.6355820336826
243	2015-11-13T12:12:59	22.7511	-158.0438	KM1518	214.65719376257562	0.499686479004919	0.0249815468221014	5.608454033394097																	5.608454033394097	164.98478972702003
244	2015-11-13T12:15:59	22.750999999999998	-158.0386	KM1518	208.60799308154202	0.49799225972723604	0.0247635930625418	5.425675896721404																	5.425675896721404	165.5187167134431
245	2015-11-13T12:19:00	22.7509	-158.0354	KM1518	206.17847869035907	0.4985543788803	0.0248359035652541	5.361377991697989																	5.361377991697989	165.847404542937
246	2015-11-13T12:22:00	22.7507	-158.0309	KM1518	210.91959834328887	0.49799225972723604	0.0247635930625418	5.456774946170472																	5.456774946170472	166.30989332917966
247	2015-11-13T12:25:00	22.7506	-158.0263	KM1518	208.5720517847888	0.497708398142961	0.0247272733662801	5.3925920863416685																	5.3925920863416685	166.78224326202397
248	2015-11-13T12:28:00	22.7505	-158.0216	KM1518	205.62162051092324	0.49573524433042	0.0244751905999845	5.27619285852621																	5.27619285852621	167.26485638235658
249	2015-11-13T12:31:01	22.7504	-158.0179	KM1518	207.73030404120945	0.49573524433042	0.0244751905999845	5.3145104004340835																	5.3145104004340835	167.64484814468443
250	2015-11-13T12:34:01	22.7503	-158.0134	KM1518	208.36605188577	0.49433348864915705	0.024296978468042997	5.317430899904389																	5.317430899904389	168.1069363810515
251	2015-11-13T12:37:01	22.7502	-158.009	KM1518	208.4750748537144	0.494615021958891	0.0243326401547452	5.305474638693356																	5.305474638693356	168.5587623472841
252	2015-11-13T12:40:01	22.7502	-158.0048	KM1518	217.04086964055577	0.493211633066276	0.0241549979456046	5.492762706935394																	5.492762706935394	168.98992001366992
253	2015-11-13T12:43:02	22.7501	-158.0007	KM1518	209.74413985429456	0.492373442681188	0.0240492533632824	5.277356107971507																	5.277356107971507	169.4109593547461
254	2015-11-13T12:46:02	22.7502	-158.0002	KM1518	208.40603435646253	0.49070580549487797	0.0238396607688489	5.199046657932551																	5.199046657932551	169.46348088005334
255	2015-11-13T12:49:02	22.7501	-157.9998	KM1518	213.25462658962726	0.49070580549487797	0.0238396607688489	5.3186528233525525																	5.3186528233525525	169.50602563514062
256	2015-11-13T12:52:02	22.7501	-157.9997	KM1518	206.18671834047439	0.48932400472731896	0.0236667803808115	5.108686335166412																	5.108686335166412	169.51629130137772
257	2015-11-13T12:58:03	22.7497	-157.9997	KM1518	204.32551315708162	0.489046068473436	0.0236321764044756	5.053101944278353																	5.053101944278353	169.56081814125452
258	2015-11-13T13:01:03	22.7497	-157.9997	KM1518	207.7650341925496	0.488216224832016	0.0235288581459579	5.113869614526086																	5.113869614526086	169.56081814125452
259	2015-11-13T13:04:03	22.7497	-157.9998	KM1518	206.7840194407465	0.488216224832016	0.0235288581459579	5.083192560996798																	5.083192560996798	169.5710838375443
260	2015-11-13T13:07:04	22.7498	-157.9997	KM1518	204.90126272200283	0.489046068473436	0.0236321764044756	5.057001608765819																	5.057001608765819	169.5862264730489
261	2015-11-13T13:10:04	22.75	-157.9998	KM1518	205.0130061183972	0.488216224832016	0.0235288581459579	5.054495985478384																	5.054495985478384	169.61074267338986
262	2015-11-13T13:13:04	22.75	-157.9997	KM1518	208.77890263426082	0.488216224832016	0.0235288581459579	5.143266701611326																	5.143266701611326	169.62100834714016
263	2015-11-13T13:16:04	22.75	-157.9998	KM1518	207.02697272062963	0.48794092674972495	0.0234945826306489	5.081312171532713																	5.081312171532713	169.63127402089046
264	2015-11-13T13:19:05	22.75	-157.9998	KM1518	214.0646500217452	0.48794092674972495	0.0234945826306489	5.2591869684859995																	5.2591869684859995	169.63127402089046
265	2015-11-13T13:22:05	22.75	-157.9998	KM1518	207.57015709872917	0.48794092674972495	0.0234945826306489	5.103531604690423																	5.103531604690423	169.63127402089046
266	2015-11-13T13:25:05	22.7501	-157.9998	KM1518	203.825324733453	0.487665404688454	0.0234603568886874	4.9910133544950765																	4.9910133544950765	169.64240573085962
267	2015-11-13T13:28:05	22.7501	-157.9999	KM1518	208.26975329596885	0.4884921801002271	0.0235632154830721	5.116529902237876																	5.116529902237876	169.6526713970967
268	2015-11-13T13:31:06	22.7503	-157.9998	KM1518	208.1378643497912	0.488216224832016	0.0235288581459579	5.110855508957588																	5.110855508957588	169.67718758799958
269	2015-11-13T13:34:06	22.7503	-157.9998	KM1518	201.7795518559681	0.488768794123178	0.0235976548373148	4.961081415146034																	4.961081415146034	169.67718758799958
270	2015-11-13T13:37:06	22.7504	-157.9999	KM1518	203.77341654484886	0.487665404688454	0.0234603568886874	4.9867289155405485																	4.9867289155405485	169.69233019294344
271	2015-11-13T13:40:06	22.7504	-157.9999	KM1518	199.57642166823825	0.48932400472731896	0.0236667803808115	4.914998043425082																	4.914998043425082	169.69233019294344
272	2015-11-13T13:43:07	22.7504	-157.9999	KM1518	200.45673096176543	0.48932400472731896	0.0236667803808115	4.934985482932689																	4.934985482932689	169.69233019294344
273	2015-11-13T13:46:07	22.7504	-157.9998	KM1518	202.93861910471168	0.488768794123178	0.0235976548373148	4.998299373043718																	4.998299373043718	169.70259583664063
274	2015-11-13T13:49:07	22.7503	-157.9999	KM1518	201.02760598107685	0.489046068473436	0.0236321764044756	4.941870567321579																	4.941870567321579	169.7177384415845
275	2015-11-13T13:52:07	22.7503	-157.9999	KM1518	207.5134431845739	0.488768794123178	0.0235976548373148	5.1021231495682775																	5.1021231495682775	169.7177384415845
276	2015-11-13T13:55:08	22.7502	-157.9999	KM1518	205.83206073035308	0.4884921801002271	0.0235632154830721	5.046200901594879																	5.046200901594879	169.72887015155368
277	2015-11-13T13:58:08	22.7501	-157.9999	KM1518	202.7796970893979	0.488768794123178	0.0235976548373148	4.955199626733743																	4.955199626733743	169.74000186152287
278	2015-11-13T14:01:08	22.7501	-157.9999	KM1518	196.54178226937594	0.488768794123178	0.0235976548373148	4.809955733450893																	4.809955733450893	169.74000186152287
279	2015-11-13T14:04:08	22.75	-157.9999	KM1518	209.84793048735284	0.48794092674972495	0.0234945826306489	5.133675240588395																	5.133675240588395	169.75113357149206
280	2015-11-13T14:07:08	22.7499	-157.9999	KM1518	205.40728351497825	0.4884921801002271	0.0235632154830721	5.028903898355936																	5.028903898355936	169.76226528146125
281	2015-11-13T14:10:09	22.7498	-157.9999	KM1518	202.2407873877977	0.48794092674972495	0.0234945826306489	4.948371880999083																	4.948371880999083	169.77339699143045
282	2015-11-13T14:13:09	22.7498	-157.9999	KM1518	199.86533438918158	0.4884921801002271	0.0235632154830721	4.885823021643351																	4.885823021643351	169.77339699143045
283	2015-11-13T14:16:09	22.7497	-157.9999	KM1518	199.07731787125005	0.48794092674972495	0.0234945826306489	4.86006064745066																	4.86006064745066	169.78452870139964
284	2015-11-13T14:19:09	22.7498	-157.9999	KM1518	201.1931899572015	0.488216224832016	0.0235288581459579	4.903501979741447																	4.903501979741447	169.79566041136886
285	2015-11-13T14:22:10	22.7499	-157.9999	KM1518	204.49276909330868	0.488768794123178	0.0235976548373148	5.014106046733073																	5.014106046733073	169.80679212133802
286	2015-11-13T14:25:10	22.7499	-157.9999	KM1518	205.63592020172769	0.48738929696502	0.0234261676843209	5.01560107337005																	5.01560107337005	169.80679212133802
287	2015-11-13T14:28:10	22.7499	-157.9999	KM1518	214.41903626557385	0.48794092674972495	0.0234945826306489	5.239569984404558																	5.239569984404558	169.80679212133802
288	2015-11-13T14:31:10	22.7499	-157.9999	KM1518	203.4160767427125	0.48683905259917604	0.0233580333458773	4.950211014463185																	4.950211014463185	169.80679212133802
289	2015-11-13T14:34:11	22.75	-158.0	KM1518	204.94106399029755	0.487113846790577	0.0233920599013524	5.000826585497396																	5.000826585497396	169.82193474665578
290	2015-11-13T14:37:11	22.75	-158.0	KM1518	201.51120942020512	0.48683905259917604	0.0233580333458773	4.9189226276979685																	4.9189226276979685	169.82193474665578
291	2015-11-13T14:40:11	22.7499	-157.9999	KM1518	203.2217956092363	0.487113846790577	0.0233920599013524	4.9674436324771465																	4.9674436324771465	169.83707737197358
292	2015-11-13T14:43:11	22.7499	-157.9999	KM1518	203.3228214674348	0.488768794123178	0.0235976548373148	4.9921773017632045																	4.9921773017632045	169.83707737197358
293	2015-11-13T14:46:11	22.7499	-157.9999	KM1518	204.62545077325612	0.48932400472731896	0.0236667803808115	5.040556036058008																	5.040556036058008	169.83707737197358
294	2015-11-13T14:49:12	22.7498	-157.9999	KM1518	212.37956150729755	0.4898760002334829	0.0237357821435945	5.240432736084639																	5.240432736084639	169.84820908194274
295	2015-11-13T14:52:12	22.7497	-157.9999	KM1518	209.24630667545654	0.4896007148836479	0.0237013207283397	5.1763513006962425																	5.1763513006962425	169.8593407919119
296	2015-11-13T14:55:12	22.7497	-158.0	KM1518	202.0216781031036	0.49265309213802	0.0240844525002781	5.050709106247119																	5.050709106247119	169.86960648820175
297	2015-11-13T14:58:12	22.7497	-158.0	KM1518	203.2476857899516	0.493211633066276	0.0241549979456046	5.0762420708618965																	5.0762420708618965	169.86960648820175
298	2015-11-13T15:01:13	22.7497	-158.0	KM1518	213.6452765820956	0.494615021958891	0.0243326401547452	5.374896306431348																	5.374896306431348	169.86960648820175
299	2015-11-13T15:04:13	22.7497	-158.0	KM1518	201.40037333417632	0.49573524433042	0.0244751905999845	5.092686775309793																	5.092686775309793	169.86960648820175
300	2015-11-13T15:07:13	22.7498	-158.0	KM1518	201.63848575150658	0.49573524433042	0.0244751905999845	5.109161457568064																	5.109161457568064	169.88073819817097
301	2015-11-13T15:10:13	22.75	-158.0	KM1518	206.8100607021475	0.497142701408786	0.0246548932532264	5.2601529603410215																	5.2601529603410215	169.90300161810933
302	2015-11-13T15:13:14	22.7501	-158.0	KM1518	204.79288919670026	0.498836392477817	0.0248721842598007	5.251351342409121																	5.251351342409121	169.91413332807855
303	2015-11-13T15:16:14	22.7501	-158.0	KM1518	203.6782558616977	0.499686479004919	0.0249815468221014	5.243530616510459																	5.243530616510459	169.91413332807855
304	2015-11-13T15:19:14	22.7502	-158.0001	KM1518	208.45206545901263	0.501392285635021	0.025202173271817	5.419462934151404																	5.419462934151404	169.92927594320938
305	2015-11-13T15:22:14	22.7504	-158.0001	KM1518	209.27535339266976	0.501962025810541	0.025276233543872997	5.457342012953397																	5.457342012953397	169.95153936314776
306	2015-11-13T15:25:15	22.7504	-158.0001	KM1518	212.80106050537663	0.503679048899518	0.0254999004100628	5.582830094026541																	5.582830094026541	169.95153936314776
307	2015-11-13T15:28:15	22.7504	-158.0001	KM1518	215.64576816120842	0.504825498572735	0.0256498261332476	5.6989917146512195																	5.6989917146512195	169.95153936314776
308	2015-11-13T15:31:15	22.7503	-158.0001	KM1518	212.5484713186114	0.507993358405287	0.0260672380130668	5.697711931646332																	5.697711931646332	169.96267107311698
309	2015-11-13T15:34:15	22.7501	-158.0001	KM1518	208.67388679109138	0.508861130218628	0.0261822773729448	5.607621897079112																	5.607621897079112	169.9849344930553
310	2015-11-13T15:37:15	22.75	-158.0001	KM1518	207.1215322118418	0.508861130218628	0.0261822773729448	5.574705867205338																	5.574705867205338	169.99606620302453
311	2015-11-13T15:40:16	22.75	-158.0001	KM1518	208.1283734101526	0.509440809448016	0.0262593355706505	5.6206765049496905																	5.6206765049496905	169.99606620302453
312	2015-11-13T15:43:16	22.7499	-158.0001	KM1518	208.69157570085576	0.509150624296168	0.0262207605386868	5.6310852108832625																	5.6310852108832625	170.00719791299372
313	2015-11-13T15:46:16	22.75	-158.0001	KM1518	208.73484948941842	0.508861130218628	0.0261822773729448	5.619396884088769																	5.619396884088769	170.0183296229629
314	2015-11-13T15:49:16	22.7501	-158.0002	KM1518	216.8506391982644	0.508572325569607	0.0261438858546457	5.837018835838253																	5.837018835838253	170.03347224318722
315	2015-11-13T15:52:17	22.75	-158.0001	KM1518	217.02594189361162	0.508572325569607	0.0261438858546457	5.846422492533076																	5.846422492533076	170.04861486341153
316	2015-11-13T15:55:17	22.7499	-158.0002	KM1518	215.9733424876214	0.508572325569607	0.0261438858546457	5.810689743886441																	5.810689743886441	170.0637574887293
317	2015-11-13T15:58:17	22.75	-158.0001	KM1518	223.75641495648102	0.507704348807969	0.0260290282095034	5.999559942936263																	5.999559942936263	170.07890011404706
318	2015-11-13T16:01:17	22.75	-158.0002	KM1518	211.24348773554348	0.507128392798405	0.0259528813749664	5.655691208838726																	5.655691208838726	170.08916578779738
319	2015-11-13T16:04:17	22.7501	-158.0001	KM1518	214.82546799111662	0.507128392798405	0.0259528813749664	5.749482215923457																	5.749482215923457	170.10430840802167
320	2015-11-13T16:07:18	22.7501	-158.0001	KM1518	226.04928081762168	0.505686772108128	0.025763000120172002	6.019812624293691																	6.019812624293691	170.10430840802167
321	2015-11-13T16:10:18	22.7501	-158.0002	KM1518	216.74168240950212	0.505974970313011	0.0258008952871472	5.789673587073605																	5.789673587073605	170.11457407425874
322	2015-11-13T16:13:18	22.7501	-158.0001	KM1518	209.75720776088104	0.5051124330910539	0.0256874803126799	5.571951607208796																	5.571951607208796	170.12483974049582
323	2015-11-13T16:16:18	22.75	-158.0001	KM1518	207.0471030965629	0.505686772108128	0.025763000120172002	5.495199590428719																	5.495199590428719	170.13597145046498
324	2015-11-13T16:19:19	22.75	-158.0001	KM1518	213.07487976702703	0.5051124330910539	0.0256874803126799	5.660017734783982																	5.660017734783982	170.13597145046498
325	2015-11-13T16:22:19	22.75	-158.0001	KM1518	214.4915793072713	0.5051124330910539	0.0256874803126799	5.689748432986282																	5.689748432986282	170.13597145046498
326	2015-11-13T16:25:19	22.7499	-158.0002	KM1518	210.4971982733358	0.505974970313011	0.0258008952871472	5.600457149329448																	5.600457149329448	170.15111407578274
327	2015-11-13T16:28:19	22.7499	-158.0001	KM1518	219.57841999574163	0.5051124330910539	0.0256874803126799	5.812299394883803																	5.812299394883803	170.16137975704632
328	2015-11-13T16:31:20	22.7499	-158.0002	KM1518	216.6673395256108	0.5051124330910539	0.0256874803126799	5.753818691460407																	5.753818691460407	170.1716454383098
329	2015-11-13T16:34:20	22.7499	-158.0002	KM1518	212.00894691857064	0.504825498572735	0.0256498261332476	5.6258030411724205																	5.6258030411724205	170.1716454383098
330	2015-11-13T16:37:20	22.7499	-158.0002	KM1518	211.15837001641515	0.5051124330910539	0.0256874803126799	5.606203748742268																	5.606203748742268	170.1716454383098
331	2015-11-13T16:40:20	22.7498	-158.0002	KM1518	208.46249675530186	0.505686772108128	0.025763000120172002	5.543213875250549																	5.543213875250549	170.182777148279
332	2015-11-13T16:43:21	22.7498	-158.0002	KM1518	208.07864182678	0.505974970313011	0.0258008952871472	5.539921669153459																	5.539921669153459	170.182777148279
333	2015-11-13T16:46:21	22.7499	-158.0002	KM1518	207.29888475541145	0.505974970313011	0.0258008952871472	5.527281694630661																	5.527281694630661	170.1939088582482
334	2015-11-13T16:49:21	22.7498	-158.0002	KM1518	205.50577889850086	0.5051124330910539	0.0256874803126799	5.453219721737511																	5.453219721737511	170.20504056821738
335	2015-11-13T16:52:21	22.7498	-158.0002	KM1518	207.2587524933009	0.505399260245648	0.0257251952003239	5.514142886941073																	5.514142886941073	170.20504056821738
336	2015-11-13T16:55:22	22.7499	-158.0002	KM1518	209.10772635589083	0.505399260245648	0.0257251952003239	5.55506381728791																	5.55506381728791	170.21617227818658
337	2015-11-13T16:58:22	22.7499	-158.0002	KM1518	211.178964881362	0.505974970313011	0.0258008952871472	5.617904978567859																	5.617904978567859	170.21617227818658
338	2015-11-13T17:01:22	22.7499	-158.0002	KM1518	211.44427984743749	0.5051124330910539	0.0256874803126799	5.608778642371494																	5.608778642371494	170.21617227818658
339	2015-11-13T17:04:22	22.75	-158.0002	KM1518	203.47718693675608	0.505686772108128	0.025763000120172002	5.386034141104687																	5.386034141104687	170.22730398815574
340	2015-11-13T17:07:23	22.75	-158.0002	KM1518	208.84827780707002	0.506553432307594	0.0258769572247376	5.563435417169599																	5.563435417169599	170.22730398815574
341	2015-11-13T17:10:23	22.75	-158.0002	KM1518	203.07208747845718	0.5062638564987221	0.0258388809166856	5.397590254312624																	5.397590254312624	170.22730398815574
342	2015-11-13T17:13:23	22.75	-158.0002	KM1518	204.95386240716869	0.506841443111818	0.0259149439110938	5.472844968225081																	5.472844968225081	170.22730398815574
343	2015-11-13T17:16:23	22.75	-158.0002	KM1518	200.02498859804257	0.5074160274853831	0.0259909094023725	5.347630462178689																	5.347630462178689	170.22730398815574
344	2015-11-13T17:19:24	22.7501	-158.0002	KM1518	210.43731356981218	0.507128392798405	0.0259528813749664	5.633920900157384																	5.633920900157384	170.23843569812496
345	2015-11-13T17:22:24	22.7501	-158.0002	KM1518	204.78818176028253	0.506553432307594	0.0258769572247376	5.451505392510401																	5.451505392510401	170.23843569812496
346	2015-11-13T17:25:24	22.7501	-158.0002	KM1518	199.20975790461142	0.5074160274853831	0.0259909094023725	5.341401115815745																	5.341401115815745	170.23843569812496
347	2015-11-13T17:28:24	22.7502	-158.0002	KM1518	207.45666236191533	0.507993358405287	0.0260672380130668	5.575699363011261																	5.575699363011261	170.24956740809415
348	2015-11-13T17:31:25	22.7503	-158.0003	KM1518	210.10363228685887	0.507993358405287	0.0260672380130668	5.649121325304204																	5.649121325304204	170.2647100181315
349	2015-11-13T17:34:25	22.7504	-158.0003	KM1518	206.1871429252063	0.508572325569607	0.0261438858546457	5.551133661343694																	5.551133661343694	170.2758417281007
350	2015-11-13T17:37:25	22.7504	-158.0003	KM1518	205.1794895144796	0.510604988652627	0.026414395158911	5.5754613214758875																	5.5754613214758875	170.2758417281007
351	2015-11-13T17:40:25	22.7504	-158.0003	KM1518	198.460968924286	0.510604988652627	0.026414395158911	5.3847601413136505																	5.3847601413136505	170.2758417281007
352	2015-11-13T17:43:25	22.7503	-158.0003	KM1518	207.71002232777786	0.510896194333525	0.0264533180236801	5.651257076449852																	5.651257076449852	170.28697343806988
353	2015-11-13T17:46:26	22.7501	-158.0003	KM1518	197.5879063042613	0.510896194333525	0.0264533180236801	5.38148541448677																	5.38148541448677	170.30923685800826
354	2015-11-13T17:49:26	22.7499	-158.0003	KM1518	201.926774048823	0.5126485516270549	0.0266880440927577	5.540227751949043																	5.540227751949043	170.33150027794662
355	2015-11-13T17:52:26	22.7498	-158.0003	KM1518	200.3618111412412	0.514112552691503	0.0268850773170363	5.53633201726008																	5.53633201726008	170.34263198791584
356	2015-11-13T17:55:26	22.7498	-158.0003	KM1518	196.0776258463613	0.515436334735837	0.0270639857570067	5.4624005414527534																	5.4624005414527534	170.34263198791584
357	2015-11-13T17:58:27	22.7498	-158.0003	KM1518	201.9424668144093	0.514405588514119	0.0269246749171054	5.602938148224317																	5.602938148224317	170.34263198791584
358	2015-11-13T18:01:27	22.7497	-158.0003	KM1518	198.28206663217827	0.5138202147320511	0.0268455740184292	5.484318918520024																	5.484318918520024	170.35376369788503
359	2015-11-13T18:04:27	22.7497	-158.0003	KM1518	194.95051108361938	0.5135268339625271	0.0268060792689618	5.396664449990747																	5.396664449990747	170.35376369788503
360	2015-11-13T18:07:27	22.7496	-158.0003	KM1518	198.8454538023332	0.514112552691503	0.0268850773170363	5.519041129956709																	5.519041129956709	170.36489540785422
361	2015-11-13T18:10:28	22.7495	-158.0003	KM1518	200.5006752902377	0.5161698384890121	0.0271635637911613	5.6048644952915785																	5.6048644952915785	170.3760271178234
362	2015-11-13T18:13:28	22.7495	-158.0003	KM1518	198.49453034560784	0.519719197664393	0.0276480912154039	5.653576946774701																	5.653576946774701	170.3760271178234
363	2015-11-13T18:16:28	22.7495	-158.0004	KM1518	198.14593922495584	0.520315267531119	0.0277299669642781	5.683163953150902																	5.683163953150902	170.3862928291394
364	2015-11-13T18:19:28	22.7495	-158.0004	KM1518	193.80924949921481	0.521507305109543	0.0278941761836526	5.586563520815852																	5.586563520815852	170.3862928291394
365	2015-11-13T18:22:29	22.7495	-158.0003	KM1518	192.52177893985817	0.522403005667052	0.0280178825946702	5.584466464076768																	5.584466464076768	170.39655854045537
366	2015-11-13T18:25:29	22.7496	-158.0003	KM1518	201.68082689132854	0.524200625315871	0.0282673033033595	5.901612303385434																	5.901612303385434	170.40769025042457
367	2015-11-13T18:28:29	22.7496	-158.0004	KM1518	198.0089798873524	0.5257062843389461	0.0284773156402354	5.851689961862952																	5.851689961862952	170.41795595422747
368	2015-11-13T18:31:29	22.7496	-158.0003	KM1518	195.99382573950604	0.5257062843389461	0.0284773156402354	5.77608247017852																	5.77608247017852	170.42822165803037
369	2015-11-13T18:34:30	22.7495	-158.0003	KM1518	196.0999630357516	0.5245022367605491	0.0283091964907681	5.7699187726292465																	5.7699187726292465	170.43935336799956
370	2015-11-13T18:37:30	22.7495	-158.0003	KM1518	191.4631997294044	0.526009094798689	0.028519596558244997	5.674789224981784																	5.674789224981784	170.43935336799956
371	2015-11-13T18:40:30	22.7495	-158.0003	KM1518	199.1529568627457	0.530249500759246	0.0291165436287628	6.007556942517464																	6.007556942517464	170.43935336799956
372	2015-11-13T18:43:30	22.7495	-158.0004	KM1518	190.4892527799212	0.5284264771074061	0.0288589785372824	5.703798316988445																	5.703798316988445	170.44961907931554
373	2015-11-13T18:46:31	22.7495	-158.0003	KM1518	192.03049490295788	0.527517627410399	0.0287311542490371	5.732021719349393																	5.732021719349393	170.45988479063152
374	2015-11-13T18:49:31	22.7496	-158.0003	KM1518	196.06031865269603	0.526009094798689	0.028519596558244997	5.802795579393503																	5.802795579393503	170.47101650060068
375	2015-11-13T18:52:31	22.7496	-158.0004	KM1518	200.82077634592588	0.5272152904795979	0.0286887081687304	5.989061482419661																	5.989061482419661	170.48128220440358
376	2015-11-13T18:55:31	22.7497	-158.0004	KM1518	197.11286920009118	0.5293366970947899	0.0289874669385143	5.92620803103879																	5.92620803103879	170.4924139143728
377	2015-11-13T18:58:32	22.7497	-158.0004	KM1518	190.8681093863051	0.53146549178046	0.0292891343273441	5.7992950939193895																	5.7992950939193895	170.4924139143728
378	2015-11-13T19:01:32	22.7497	-158.0004	KM1518	189.61968617778388	0.5317713059416129	0.0293325398120794	5.774808131230137																	5.774808131230137	170.4924139143728
379	2015-11-13T19:04:32	22.75	-158.0004	KM1518	196.66956598638302	0.5317713059416129	0.0293325398120794	6.027398323612065																	6.027398323612065	170.52580904428038
380	2015-11-13T19:07:32	22.7501	-158.0004	KM1518	195.35399927711742	0.533298543205956	0.0295504775185794	6.0126637440777415																	6.0126637440777415	170.53694075424954
381	2015-11-13T19:10:32	22.7502	-158.0004	KM1518	194.0659254565688	0.531160405914011	0.0292458322125266	5.909021035139025																	5.909021035139025	170.54807246421876
382	2015-11-13T19:13:33	22.7502	-158.0004	KM1518	190.73236994632614	0.53146549178046	0.0292891343273441	5.828375472457771																	5.828375472457771	170.54807246421876
383	2015-11-13T19:16:33	22.7502	-158.0004	KM1518	189.7381686846628	0.533298543205956	0.0295504775185794	5.837878324164738																	5.837878324164738	170.54807246421876
384	2015-11-13T19:19:33	22.7503	-158.0004	KM1518	189.95303527141843	0.5342191204167	0.0296823137313143	5.874813454412839																	5.874813454412839	170.55920417418795
385	2015-11-13T19:22:33	22.7503	-158.0004	KM1518	200.35497495975414	0.5354535056216629	0.0298594379390516	6.243776436611108																	6.243776436611108	170.55920417418795
386	2015-11-13T19:25:34	22.7502	-158.0005	KM1518	190.1214249981075	0.53575983616076	0.0299036136599342	5.935504367028076																	5.935504367028076	170.57434678422334
387	2015-11-13T19:28:34	22.7501	-158.0004	KM1518	192.31332199322102	0.5348348414282651	0.0297706646738904	5.9649087415243605																	5.9649087415243605	170.58948939935217
388	2015-11-13T19:31:34	22.75	-158.0004	KM1518	193.6103349450919	0.53575983616076	0.0299036136599342	6.03547037248157																	6.03547037248157	170.6006211093214
389	2015-11-13T19:34:34	22.7499	-158.0004	KM1518	191.3924789091102	0.53575983616076	0.0299036136599342	5.960222532676034																	5.960222532676034	170.6117528192906
390	2015-11-13T19:37:35	22.75	-158.0005	KM1518	189.02039238929427	0.5351438047495211	0.0298149983902031	5.871515162850665																	5.871515162850665	170.6268954446064
391	2015-11-13T19:40:35	22.75	-158.0004	KM1518	195.9948954179997	0.536066513588243	0.0299478602379863	6.111825426781496																	6.111825426781496	170.63716111835376
392	2015-11-13T19:43:35	22.7501	-158.0004	KM1518	186.86134502743752	0.537300561735914	0.0301259053198633	5.8694144923311535																	5.8694144923311535	170.64829282832295
393	2015-11-13T19:46:35	22.75	-158.0005	KM1518	186.40022778082215	0.5363739231097729	0.0299922124405594	5.8198416276566425																	5.8198416276566425	170.6634354485453
394	2015-11-13T19:49:36	22.7502	-158.0005	KM1518	192.70203584980598	0.5345266139014211	0.029726436538073997	5.9783859041449805																	5.9783859041449805	170.68569886848368
395	2015-11-13T19:52:36	22.7502	-158.0005	KM1518	192.3785337990637	0.53575983616076	0.0299036136599342	5.967385722826959																	5.967385722826959	170.68569886848368
396	2015-11-13T19:55:36	22.7502	-158.0005	KM1518	182.96662696144963	0.5363739231097729	0.0299922124405594	5.714448538626241																	5.714448538626241	170.68569886848368
397	2015-11-13T19:58:36	22.7502	-158.0005	KM1518	186.59728364215943	0.537300561735914	0.0301259053198633	5.867069899665804																	5.867069899665804	170.68569886848368
398	2015-11-13T20:01:37	22.7501	-158.0005	KM1518	182.85368447755428	0.538227021069069	0.0302602801857094	5.7543803779060125																	5.7543803779060125	170.69683057845288
399	2015-11-13T20:04:37	22.7501	-158.0005	KM1518	179.5046196952176	0.5376087939833689	0.0301705962241069	5.640490980782328																	5.640490980782328	170.69683057845288
400	2015-11-13T20:13:38	22.7511	-157.9971	KM1518	194.02413346718154	0.541651127148809	0.0307594314718289	6.221648908950741																	6.221648908950741	171.063183410116
401	2015-11-13T20:16:38	22.7542	-157.987	KM1518	184.01638143179352	0.5404037370570071	0.0305770133566999	5.871317304422642																	5.871317304422642	172.1559154690477
402	2015-11-13T20:19:38	22.7572	-157.9765	KM1518	187.27915991714286	0.540091730940386	0.0305315037275355	5.975298210682143																	5.975298210682143	173.28431511300832
403	2015-11-13T20:22:38	22.7601	-157.9659	KM1518	181.4360347442453	0.5429015145972991	0.0309428133321022	5.840065784391731																	5.840065784391731	174.41928551413898
404	2015-11-13T20:25:39	22.7624	-157.9576	KM1518	186.9461958972584	0.541651127148809	0.0307594314718289	6.0080639849900725																	6.0080639849900725	175.3089046552063
405	2015-11-13T20:28:39	22.7651	-157.947	KM1518	187.73390299449204	0.538848203315782	0.0303503928418045	5.956068835312767																	5.956068835312767	176.4377053048962
406	2015-11-13T20:31:39	22.7679	-157.9365	KM1518	190.6753542035773	0.5363739231097729	0.0299922124405594	5.977229522130044																	5.977229522130044	177.55963572935383
407	2015-11-13T20:34:39	22.77	-157.9281	KM1518	193.40147624035384	0.5345266139014211	0.029726436538073997	6.011207887408401																	6.011207887408401	178.45296102580483
408	2015-11-13T20:37:39	22.7728	-157.9172	KM1518	187.70336417524987	0.533298543205956	0.0295504775185794	5.825591709275573																	5.825591709275573	179.6143502695937
409	2015-11-13T20:40:40	22.7749	-157.9089	KM1518	193.39903489464686	0.532685525803045	0.0294629937320373	5.9833855968291845																	5.9833855968291845	180.49774356919602
410	2015-11-13T20:43:40	22.7776	-157.898	KM1518	187.92983229383825	0.530856046607839	0.0292026332214522	5.776796871867063																	5.776796871867063	181.65615657536725
411	2015-11-13T20:46:40	22.7828	-157.8892	KM1518	183.57107874638177	0.52994713761377	0.0290736378943471	5.611024951590066																	5.611024951590066	182.7289097005307
412	2015-11-13T20:49:40	22.7892	-157.8839	KM1518	190.2902463981069	0.5317713059416129	0.0293325398120794	5.852387238165061																	5.852387238165061	183.6252486070201
413	2015-11-13T20:52:41	22.7975	-157.8771	KM1518	190.2430291784613	0.532685525803045	0.0294629937320373	5.8637005068734025																	5.8637005068734025	184.7831072561104
414	2015-11-13T20:55:41	22.7981	-157.8856	KM1518	193.84042848707986	0.5354535056216629	0.0298594379390516	6.023233956641562																	6.023233956641562	185.65793728865987
415	2015-11-13T20:58:41	22.7949	-157.8937	KM1518	187.38028120934263	0.5348348414282651	0.0297706646738904	5.846825018279125																	5.846825018279125	186.5622838687904
416	2015-11-13T21:01:41	22.7904	-157.9046	KM1518	185.6551053908672	0.539159907036209	0.0303956105702747	5.9046193025780855																	5.9046193025780855	187.7879320927114
417	2015-11-13T21:04:42	22.7862	-157.9156	KM1518	187.98760446200612	0.54196260689779	0.0308051131010508	6.066198221932968																	6.066198221932968	189.00982315084443
418	2015-11-13T21:07:42	22.7832	-157.9243	KM1518	190.26948952210049	0.5429015145972991	0.0309428133321022	6.160278102846628																	6.160278102846628	189.9631174469651
419	2015-11-13T21:10:42	22.7791	-157.9355	KM1518	185.89860066249568	0.546361732581582	0.0314542970678893	6.148582235773032																	6.148582235773032	191.19990182795138
420	2015-11-13T21:13:42	22.7758	-157.9441	KM1518	191.5430472195182	0.54920751782497	0.0318787841154082	6.411916613163831																	6.411916613163831	192.1559617473168
421	2015-11-13T21:16:43	22.7718	-157.9552	KM1518	184.52164656545338	0.554642324635931	0.0326989946740315	6.338456871701959																	6.338456871701959	193.37917407318452
422	2015-11-13T21:19:43	22.7676	-157.9661	KM1518	188.92962903602643	0.5591537118280849	0.0333896973232034	6.610440109819584																	6.610440109819584	194.59173038993683
423	2015-11-13T21:22:43	22.7644	-157.9745	KM1518	192.72815509939255	0.5619250188548379	0.0338181916742189	6.825815689070684																	6.825815689070684	195.52463158457942
424	2015-11-13T21:25:43	22.7603	-157.9859	KM1518	190.03156402536075	0.5676686962162221	0.0347172484588416	6.8887402462390686																	6.8887402462390686	196.780666869184
425	2015-11-13T21:28:43	22.7572	-157.9945	KM1518	190.17694616271896	0.569330796261095	0.0349801964230678	6.938203367770188																	6.938203367770188	197.72850806405586
426	2015-11-13T21:31:44	22.7526	-158.0043	KM1518	180.5293246853004	0.570989391007419	0.0352437597971597	6.629372462363476																	6.629372462363476	198.85733044154088
427	2015-11-13T21:34:44	22.7502	-158.0021	KM1518	186.31812599364883	0.572653870470739	0.0355094364198965	6.900604867411277																	6.900604867411277	199.20715877012788
428	2015-11-13T21:55:04	22.7501	-158.0	KM1518	168.3863828928471	0.573323676375228	0.0356166389245756	6.254815611197051																	6.254815611197051	199.4230248913744
429	2015-11-13T21:58:04	22.7501	-158.0001	KM1518	172.70906594755695	0.5743269265624139	0.0357776702760333	6.444037381566707																	6.444037381566707	199.43329055761146
430	2015-11-13T22:01:04	22.7501	-158.0001	KM1518	179.49348921031773	0.5773540130704949	0.0362661914288565	6.7975344024514675																	6.7975344024514675	199.43329055761146
431	2015-11-13T22:04:04	22.75	-158.0	KM1518	174.77145592778385	0.5780320580192061	0.0363761270198486	6.6175534992883875																	6.6175534992883875	199.4484331778358
432	2015-11-13T22:07:05	22.7499	-158.0	KM1518	166.83826291812701	0.575666857377892	0.0359932987663914	6.268690502480081																	6.268690502480081	199.459564887805
433	2015-11-13T22:10:05	22.7498	-158.0001	KM1518	172.06268245001098	0.573993935879456	0.0357240837195932	6.429738763950295																	6.429738763950295	199.47470751821618
434	2015-11-13T22:13:05	22.7497	-158.0001	KM1518	171.114973351684	0.573993935879456	0.0357240837195932	6.380492681072085																	6.380492681072085	199.4858392281854
435	2015-11-13T22:16:05	22.7498	-158.0001	KM1518	168.8954770994236	0.5776937804842719	0.0363211679249501	6.382931194990017																	6.382931194990017	199.49697093815456
436	2015-11-13T22:19:06	22.7498	-158.0001	KM1518	166.05516357894555	0.578709472108181	0.0364863379850547	6.294864019794008																	6.294864019794008	199.49697093815456
437	2015-11-13T22:22:06	22.7498	-158.0001	KM1518	169.68315325545674	0.5773540130704949	0.0362661914288565	6.418539219067768																	6.418539219067768	199.49697093815456
438	2015-11-13T22:25:06	22.7499	-158.0001	KM1518	174.63308823912533	0.578709472108181	0.0364863379850547	6.629238824270235																	6.629238824270235	199.5081026481237
439	2015-11-13T22:28:06	22.7498	-158.0001	KM1518	168.79579299835743	0.578709472108181	0.0364863379850547	6.418790914728959																	6.418790914728959	199.51923435809292
440	2015-11-13T22:31:06	22.7498	-158.0001	KM1518	169.31665296049334	0.5804061521139471	0.0367629337821495	6.4793323411847785																	6.4793323411847785	199.51923435809292
441	2015-11-13T22:34:07	22.7499	-158.0001	KM1518	173.57516543760656	0.582103445051809	0.0370408713235996	6.70432156615624																	6.70432156615624	199.53036606806214
442	2015-11-13T22:37:07	22.7499	-158.0	KM1518	179.70608536287048	0.585185231148408	0.0375490069396669	7.0326910395192135																	7.0326910395192135	199.54063174932568
443	2015-11-13T22:40:07	22.7499	-158.0001	KM1518	175.78620521098557	0.590011532080474	0.0383530628207477	7.015689057623995																	7.015689057623995	199.55089743058917
444	2015-11-13T22:43:07	22.75	-158.0001	KM1518	165.09020247934768	0.5886303285365	0.0381220118643397	6.559849758231144																	6.559849758231144	199.5620291405584
445	2015-11-13T22:46:08	22.75	-158.0001	KM1518	168.55783357196168	0.588974619257991	0.0381795756592254	6.68429825731148																	6.68429825731148	199.5620291405584
446	2015-11-13T22:49:08	22.75	-158.0001	KM1518	172.59061410041485	0.5907028197413199	0.0384692745959418	6.897325379604133																	6.897325379604133	199.5620291405584
447	2015-11-13T22:52:08	22.7499	-158.0001	KM1518	179.2673178519247	0.594541165763985	0.0391174767360461	7.2505146114695025																	7.2505146114695025	199.57316085052761
448	2015-11-13T22:55:08	22.7499	-158.0001	KM1518	174.7823506694721	0.593490778209383	0.0389394012676186	7.048220752615062																	7.048220752615062	199.57316085052761
449	2015-11-13T22:58:09	22.7499	-158.0001	KM1518	166.7777537561675	0.594191823011768	0.0390581039032427	6.756836544927004																	6.756836544927004	199.57316085052761
450	2015-11-13T23:01:09	22.7499	-158.0001	KM1518	169.2594952532181	0.596645698100655	0.0394757272377048	6.914651292681457																	6.914651292681457	199.57316085052761
451	2015-11-13T23:07:09	22.75	-158.0001	KM1518	171.69635148957926	0.599461527623023	0.0399581964047407	7.125903604670032																	7.125903604670032	199.58429256049675
452	2015-11-13T23:10:10	22.75	-158.0001	KM1518	174.96064990879228	0.598754645777687	0.0398367391074754	7.202476311458264																	7.202476311458264	199.58429256049675
453	2015-11-13T23:13:10	22.7501	-158.0001	KM1518	173.45801846044293	0.597346623302379	0.0395955058574549	7.1239906252562735																	7.1239906252562735	199.59542427046597
454	2015-11-13T23:16:10	22.7502	-158.0001	KM1518	167.08424726816855	0.601237428370511	0.0402643478769161	6.955135962977481																	6.955135962977481	199.60655598043513
455	2015-11-13T23:19:10	22.7504	-158.0001	KM1518	164.67970039397386	0.605159393768409	0.0409454747205174	6.955915515689127																	6.955915515689127	199.62881940037354
456	2015-11-13T23:22:11	22.7504	-158.0001	KM1518	175.46862243877123	0.605159393768409	0.0409454747205174	7.4428910725587905																	7.4428910725587905	199.62881940037354
457	2015-11-13T23:25:11	22.7504	-158.0	KM1518	168.91542000973445	0.605159393768409	0.0409454747205174	7.14164247153518																	7.14164247153518	199.63908504407075
458	2015-11-13T23:28:11	22.7504	-157.9998	KM1518	168.12903541214658	0.6048002884965931	0.0408827535690113	7.071212319658463																	7.071212319658463	199.65961633146514
459	2015-11-13T23:31:11	22.7505	-157.9987	KM1518	168.7692267495801	0.6037278550705479	0.0406960064662801	7.108598169699133																	7.108598169699133	199.77308571912343
460	2015-11-13T23:34:12	22.7506	-157.9976	KM1518	166.0481959613129	0.6015943612639439	0.0403260124565342	6.932371330014386																	6.932371330014386	199.88655502453625
461	2015-11-13T23:37:12	22.7505	-157.9971	KM1518	164.16780920074243	0.6001717217997061	0.0400802338630663	6.805226861980604																	6.805226861980604	199.93907640299375
462	2015-11-13T23:40:12	22.7504	-157.9963	KM1518	160.50273634331626	0.613467522342255	0.0424115330246025	7.0133857381817055																	7.0133857381817055	200.02195251670108
463	2015-11-13T23:43:12	22.7504	-157.9955	KM1518	168.58428014889074	0.6136498868104475	0.04244408834153775	7.372280826733732																	7.372280826733732	200.10407766627583
464	2015-11-13T23:46:13	22.7503	-157.9948	KM1518	166.50099763981115	0.6160265352323541	0.0428695028235136	7.3394953931863425																	7.3394953931863425	200.17679428976132
465	2015-11-13T23:49:13	22.7503	-157.9942	KM1518	164.8102755259703	0.613467522342255	0.0424115330246025	7.21879915605858																	7.21879915605858	200.23838819702155
466	2015-11-13T23:52:13	22.7502	-157.9934	KM1518	166.83769521891503	0.6160265352323541	0.0428695028235136	7.3591502241090145																	7.3591502241090145	200.32126442985276
467	2015-11-13T23:55:13	22.75	-157.9924	KM1518	163.0193580463947	0.61237524476952	0.0422168969437672	7.097884530374057																	7.097884530374057	200.42630751718292
468	2015-11-14T00:00:01	22.75	-157.9908	KM1518	184.704639257947	0.6066013658370311	0.0411975026540972	7.872811751889657																	7.872811751889657	200.59055829718207
469	2015-11-14T00:03:02	22.7501	-157.9907	KM1518	168.8651005296477	0.6066013658370311	0.0411975026540972	7.1624752829982175																	7.1624752829982175	200.60570091740638
470	2015-11-14T00:06:02	22.7501	-157.9907	KM1518	169.28780509568492	0.6055193562889439	0.0410083455986664	7.181711618469984																	7.181711618469984	200.60570091740638
471	2015-11-14T00:09:02	22.7501	-157.9907	KM1518	172.64628941969	0.606241861266683	0.0411345379654437	7.3333642802444015																	7.3333642802444015	200.60570091740638
472	2015-11-14T00:12:02	22.7502	-157.9907	KM1518	162.4321409760826	0.607317053412266	0.0413231901123783	6.9294641584272325																	6.9294641584272325	200.6168326273756
473	2015-11-14T00:15:03	22.7501	-157.9907	KM1518	158.23646951354326	0.6066013658370311	0.0411975026540972	6.742163975861697																	6.742163975861697	200.62796433734482
474	2015-11-14T00:18:03	22.7502	-157.9907	KM1518	160.88821078641703	0.608397004309332	0.0415128486841036	6.90512291968542																	6.90512291968542	200.63909604731398
475	2015-11-14T00:21:03	22.7503	-157.9907	KM1518	162.21508434689966	0.608397004309332	0.0415128486841036	6.96742379665158																	6.96742379665158	200.65022775728318
476	2015-11-14T00:24:03	22.7503	-157.9907	KM1518	159.85823680305978	0.608756449533761	0.0415762006892045	6.875152812430545																	6.875152812430545	200.65022775728318
477	2015-11-14T00:27:04	22.7504	-157.9907	KM1518	162.3420403392658	0.608756449533761	0.0415762006892045	6.9709890942272335																	6.9709890942272335	200.6613594672524
478	2015-11-14T00:30:04	22.7504	-157.9906	KM1518	156.4292006631782	0.608036162015256	0.0414494783639359	6.725774400295872																	6.725774400295872	200.67162511094955
479	2015-11-14T00:33:04	22.7505	-157.9907	KM1518	157.66447647441834	0.609475580496766	0.0417031833660314	6.7905198875072585																	6.7905198875072585	200.68676771079987
480	2015-11-14T00:36:04	22.7505	-157.9906	KM1518	156.29365252776375	0.610922208669768	0.0419589181573892	6.788883083427143																	6.788883083427143	200.6970333469837
481	2015-11-14T00:39:05	22.7505	-157.9906	KM1518	159.43660252566374	0.61237524476952	0.0422168969437672	6.956177327428333																	6.956177327428333	200.6970333469837
482	2015-11-14T00:42:05	22.7506	-157.9906	KM1518	165.69479376763982	0.613467522342255	0.0424115330246025	7.258529784242603																	7.258529784242603	200.7081650569529
483	2015-11-14T00:45:05	22.7507	-157.9907	KM1518	168.08173186871363	0.61383225127864	0.042476643658473	7.399174217361977																	7.399174217361977	200.7233076466161
484	2015-11-14T00:48:05	22.7507	-157.9906	KM1518	162.1784880418465	0.614564323250109	0.0426073315895532	7.130888170048496																	7.130888170048496	200.73357326777318
485	2015-11-14T00:51:06	22.7507	-157.9906	KM1518	158.78179985091023	0.615295250521053	0.0427382406184871	7.018018737045907																	7.018018737045907	200.73357326777318
486	2015-11-14T00:54:06	22.7507	-157.9906	KM1518	168.19144255259118	0.615660456970042	0.0428037934777816	7.431748461354352																	7.431748461354352	200.73357326777318
487	2015-11-14T00:57:06	22.7507	-157.9906	KM1518	160.65558768526614	0.618594601500499	0.0433320340795858	7.154662605786638																	7.154662605786638	200.73357326777318
488	2015-11-14T01:00:06	22.7507	-157.9906	KM1518	159.4619380623061	0.618594601500499	0.0433320340795858	7.1142412983409145																	7.1142412983409145	200.73357326777318
489	2015-11-14T01:03:07	22.7508	-157.9906	KM1518	158.35715958895946	0.6196976913775489	0.0435316861452762	7.108297698433635																	7.108297698433635	200.7447049777428
490	2015-11-14T01:06:07	22.7509	-157.9906	KM1518	157.3798224220455	0.62043398285627	0.0436652958856285	7.092653014447741																	7.092653014447741	200.755836687712
491	2015-11-14T01:09:07	22.7511	-157.9905	KM1518	157.46106922100978	0.62043398285627	0.0436652958856285	7.0866031209244325																	7.0866031209244325	200.78035285344623
492	2015-11-14T01:12:07	22.7512	-157.9905	KM1518	153.9496378921589	0.622283346011748	0.0440019028664161	6.986483167582843																	6.986483167582843	200.79148456341545
493	2015-11-14T01:15:08	22.7512	-157.9905	KM1518	160.96220919735026	0.625262202473893	0.0445472631033059	7.345068974045037																	7.345068974045037	200.79148456341545
494	2015-11-14T01:18:08	22.7512	-157.9905	KM1518	166.51722945815413	0.6226547733400172	0.0440696719102842	7.569535247797817																	7.569535247797817	200.79148456341545
495	2015-11-14T01:21:08	22.7511	-157.9905	KM1518	170.91350745208237	0.625823631357854	0.04465051515440205	7.842588976108415																	7.842588976108415	200.8026162733846
496	2015-11-14T01:24:08	22.750999999999998	-157.9906	KM1518	160.4907697679241	0.627513841022049	0.0449622927133521	7.403894415497803																	7.403894415497803	200.81775884267338
497	2015-11-14T01:27:09	22.7511	-157.9906	KM1518	162.91015653316273	0.627513841022049	0.0449622927133521	7.527362577398202																	7.527362577398202	200.82889055264252
498	2015-11-14T01:30:09	22.750999999999998	-157.9906	KM1518	161.73613626081467	0.628636058483484	0.0451702031731412	7.476431509796392																	7.476431509796392	200.84002226261174
499	2015-11-14T01:33:09	22.750999999999998	-157.9906	KM1518	155.74364706713902	0.630514723967884	0.0455192549339328	7.262144445679543																	7.262144445679543	200.84002226261174
500	2015-11-14T01:36:09	22.750999999999998	-157.9906	KM1518	159.6916197027772	0.6320280181626121	0.0458014627124437	7.49066690655776																	7.49066690655776	200.84002226261174
501	2015-11-14T01:39:10	22.7509	-157.9906	KM1518	160.36774963276562	0.631648340465544	0.0457306582384605	7.5114646786196895																	7.5114646786196895	200.8511539725809
502	2015-11-14T01:42:10	22.7508	-157.9907	KM1518	159.720844424452	0.633163531478077	0.0460143161623607	7.527336662933422																	7.527336662933422	200.86629655205692
503	2015-11-14T01:45:10	22.7507	-157.9907	KM1518	156.72752010999406	0.6365974233554251	0.0466606987668517	7.468687410294566																	7.468687410294566	200.8774282620265
504	2015-11-14T01:48:10	22.7507	-157.9907	KM1518	161.8532693903453	0.6373594100127521	0.0468051467211264	7.723601164144274																	7.723601164144274	200.8774282620265
505	2015-11-14T01:51:11	22.7506	-157.9907	KM1518	162.52927906458646	0.6365974233554251	0.0466606987668517	7.752372468795168																	7.752372468795168	200.88855997199573
506	2015-11-14T01:54:11	22.7505	-157.9908	KM1518	162.08246726829097	0.6381250390101079	0.0469502851449269	7.75460075743062																	7.75460075743062	200.9037025667525
507	2015-11-14T01:57:11	22.7503	-157.9908	KM1518	161.8919261306201	0.6388927138618951	0.0470960319560031	7.790213803984782																	7.790213803984782	200.9259659866909
508	2015-11-14T02:00:11	22.7503	-157.9908	KM1518	160.11018942132915	0.6400448061867541	0.0473156258775841	7.740819675403906																	7.740819675403906	200.9259659866909
509	2015-11-14T02:03:12	22.7503	-157.9908	KM1518	160.63258779293957	0.643134927814754	0.0479069859082744	7.842778587832448																	7.842778587832448	200.9259659866909
510	2015-11-14T02:06:12	22.7503	-157.9908	KM1518	169.4383519667072	0.641972553496686	0.0476841929239385	8.250239632653004																	8.250239632653004	200.9259659866909
511	2015-11-14T02:09:12	22.7503	-157.9905	KM1518	171.2543405370591	0.641586843260203	0.0476102722809262	8.329596272199181																	8.329596272199181	200.95676294032245
512	2015-11-14T02:12:12	22.7466	-157.9901	KM1518	171.8541687490633	0.643905711241344	0.0480555129854603	8.412091732709628																	8.412091732709628	201.3706781161464
513	2015-11-14T02:15:12	22.7464	-157.9952	KM1518	163.3760927651096	0.64819042089445	0.0488848368860148	8.125333839376722																	8.125333839376722	201.89471402657523
514	2015-11-14T02:18:13	22.747	-158.0038	KM1518	161.25590172147923	0.650935500996736	0.0494208144158648	8.07328421891941																	8.07328421891941	202.78010607267552
515	2015-11-14T02:21:13	22.7476	-158.0121	KM1518	175.41506228347924	0.654886355834573	0.0501983490365125	8.904855237671782																	8.904855237671782	203.63478753499191
516	2015-11-14T02:24:13	22.7481	-158.0186	KM1518	166.97655122387073	0.659261166716824	0.0510680440710617	8.60098062971825																	8.60098062971825	204.3043840769693
517	2015-11-14T02:27:13	22.7487	-158.0273	KM1518	164.34701587459088	0.662469695727236	0.0517118663957471	8.582198676411155																	8.582198676411155	205.2000020484769
518	2015-11-14T02:30:14	22.7492	-158.035	KM1518	163.57477295062927	0.662469695727236	0.0517118663957471	8.550190493501066																	8.550190493501066	205.99242211025745
519	2015-11-14T02:33:14	22.7495	-158.0413	KM1518	172.08127604875966	0.660460989325291	0.0513082508662113	8.94835467499233																	8.94835467499233	206.64002425557632
520	2015-11-14T02:36:14	22.75	-158.0499	KM1518	164.8891111912354	0.656871759151527	0.0505918349134668	8.475192677659441																	8.475192677659441	207.5246265480962
521	2015-11-14T02:39:14	22.7502	-158.0583	KM1518	167.53473606539822	0.6556788942717491	0.0503552956961753	8.571840387883379																	8.571840387883379	208.3872298644816
522	2015-11-14T02:42:15	22.7505	-158.0647	KM1518	177.5169565148272	0.6584630358051801	0.0509086782344804	9.166156402739325																	9.166156402739325	209.04507948480045
523	2015-11-14T02:45:15	22.7507	-158.0728	KM1518	178.0421143606211	0.6612646304291321	0.0514692889504206	9.268428096943534																	9.268428096943534	209.8768933996124
524	2015-11-14T02:48:15	22.7512	-158.0801	KM1518	174.58736311944932	0.664891719161806	0.0522010389799133	9.22393432911038																	9.22393432911038	210.6283464635953
525	2015-11-14T02:51:15	22.7547	-158.0792	KM1518	177.52096674247227	0.6685427863447769	0.052943730393797	9.499371465790237																	9.499371465790237	211.02876071711785
526	2015-11-14T02:54:16	22.7552	-158.0764	KM1518	176.634274333079	0.669360931273228	0.0531111426831918	9.478706565260794																	9.478706565260794	211.32152852339303
527	2015-11-14T02:57:16	22.7552	-158.0764	KM1518	183.6422057917927	0.67099888600744	0.053447047210289	9.886822743419557																	9.886822743419557	211.32152852339303
528	2015-11-14T03:00:16	22.755	-158.0764	KM1518	179.5547585959338	0.670591635211694	0.0533632568853016	9.658920364737881																	9.658920364737881	211.3437919433314
529	2015-11-14T03:03:16	22.755	-158.0764	KM1518	173.76780081708046	0.669771469113606	0.053195148679379994	9.34002634410398																	9.34002634410398	211.3437919433314
530	2015-11-14T03:06:17	22.7551	-158.0764	KM1518	184.71423607628532	0.6673210888003609	0.0526945206929804	9.805021775825516																	9.805021775825516	211.3549236533006
531	2015-11-14T03:09:17	22.7551	-158.0764	KM1518	177.9400781745391	0.668135174605505	0.0528603231488425	9.463745789105628																	9.463745789105628	211.3549236533006
532	2015-11-14T03:12:17	22.755	-158.0764	KM1518	195.549061017558	0.6673210888003609	0.0526945206929804	10.390530890916963																	10.390530890916963	211.3660553632698
533	2015-11-14T03:15:17	22.7551	-158.0764	KM1518	186.0779252132991	0.6685427863447769	0.052943730393797	9.917059834132628																	9.917059834132628	211.37718707323899
534	2015-11-14T03:18:18	22.7553	-158.0765	KM1518	175.6214631994654	0.670182986981474	0.0532793552129547	9.419976908268584																	9.419976908268584	211.40170310682626
535	2015-11-14T03:21:18	22.7556	-158.0765	KM1518	172.90630149930286	0.670591635211694	0.0533632568853016	9.288918600495297																	9.288918600495297	211.43509823673423
536	2015-11-14T03:24:18	22.7555	-158.0765	KM1518	172.11637577563644	0.668135174605505	0.0528603231488425	9.156442951105198																	9.156442951105198	211.44622994670345
537	2015-11-14T03:27:18	22.7557	-158.0766	KM1518	181.66114744596072	0.664891719161806	0.0522010389799133	9.575369684756158																	9.575369684756158	211.47074596770423
538	2015-11-14T03:30:19	22.7557	-158.0766	KM1518	180.54145164968517	0.666510584468323	0.0525295755121113	9.554915925425576																	9.554915925425576	211.47074596770423
539	2015-11-14T03:33:19	22.7558	-158.0766	KM1518	174.22478793448218	0.6644871528303461	0.0521191541744097	9.1845305509945																	9.1845305509945	211.48187767767345
540	2015-11-14T03:36:19	22.7559	-158.0766	KM1518	176.28692575190846	0.662469695727236	0.0517118663957471	9.1599670416987																	9.1599670416987	211.49300938764264
541	2015-11-14T03:39:19	22.7558	-158.0766	KM1518	179.28930553907608	0.6580637927119589	0.0508291838817809	9.196712468285122																	9.196712468285122	211.50414109761184
542	2015-11-14T03:42:20	22.7557	-158.0766	KM1518	180.7531426592821	0.654886355834573	0.0501983490365125	9.18802704505536																	9.18802704505536	211.51527280758103
543	2015-11-14T03:45:20	22.7555	-158.0765	KM1518	175.01650861132708	0.654491501622828	0.0501201559209735	8.856326580992944																	8.856326580992944	211.53978882858183
544	2015-11-14T03:48:20	22.7555	-158.0766	KM1518	175.24106048459373	0.653698205701568	0.0499637294025819	8.86189716387095																	8.86189716387095	211.5500540890581
545	2015-11-14T03:51:20	22.7555	-158.0766	KM1518	173.9326517304861	0.65726815664675	0.0506707626715907	8.896743766874636																	8.896743766874636	211.5500540890581
546	2015-11-14T03:54:21	22.7555	-158.0766	KM1518	182.01350625750547	0.660862841173612	0.0513887023795676	9.412579227441052																	9.412579227441052	211.5500540890581
547	2015-11-14T03:57:21	22.7552	-158.0766	KM1518	174.87188410777438	0.6560765830028029	0.0504340501325494	8.90971675165391																	8.90971675165391	211.5834492189661
548	2015-11-14T04:00:21	22.7551	-158.0766	KM1518	171.07054188556333	0.6584630358051801	0.0509086782344804	8.781556563009929																	8.781556563009929	211.59458092893533
549	2015-11-14T04:03:21	22.7552	-158.0766	KM1518	176.46667606364673	0.6540952724071221	0.0500419327157281	8.92799567424702																	8.92799567424702	211.6057126389045
550	2015-11-14T04:06:22	22.7552	-158.0766	KM1518	166.5924636286143	0.653302084608141	0.0498857123301864	8.390798541994085																	8.390798541994085	211.6057126389045
551	2015-11-14T04:09:22	22.7551	-158.0766	KM1518	172.38222507037244	0.650935500996736	0.0494208144158648	8.612689791794264																	8.612689791794264	211.61684434887368
552	2015-11-14T04:12:22	22.755	-158.0766	KM1518	178.18006223805475	0.647409906873971	0.0487329525725299	8.764806149615069																	8.764806149615069	211.62797605884288
553	2015-11-14T04:15:22	22.7551	-158.0765	KM1518	173.0258437275337	0.645457723789125	0.0483547147298136	8.478633843582966																	8.478633843582966	211.6431184243702
554	2015-11-14T04:18:23	22.7552	-158.0766	KM1518	175.1809439917812	0.645457723789125	0.0483547147298136	8.595602891836293																	8.595602891836293	211.65826078480308
555	2015-11-14T04:21:23	22.7554	-158.0766	KM1518	169.91991402510274	0.645457723789125	0.0483547147298136	8.3363580819618																	8.3363580819618	211.6805242047419
556	2015-11-14T04:24:23	22.7555	-158.0767	KM1518	177.07019641584094	0.6446801790570279	0.0482047500306141	8.64983028879566																	8.64983028879566	211.6956665498894
557	2015-11-14T04:27:23	22.7555	-158.0767	KM1518	193.37200056998813	0.642746738446301	0.0478325640167249	9.350743462023608																	9.350743462023608	211.6956665498894
558	2015-11-14T04:33:24	22.7554	-158.0767	KM1518	171.60604094328218	0.6450688001111171	0.0482796358510736	8.402574368841522																	8.402574368841522	211.7067982598586
559	2015-11-14T04:36:24	22.7555	-158.0767	KM1518	171.94304123976718	0.645457723789125	0.0483547147298136	8.431243052630473																	8.431243052630473	211.7179299698278
560	2015-11-14T04:39:24	22.7555	-158.0767	KM1518	165.2739702169701	0.645457723789125	0.0483547147298136	8.104180107940277																	8.104180107940277	211.7179299698278
561	2015-11-14T04:42:25	22.7555	-158.0767	KM1518	167.74262116418234	0.643905711241344	0.0480555129854603	8.165278673237335																	8.165278673237335	211.7179299698278
562	2015-11-14T04:45:25	22.7554	-158.0767	KM1518	175.50638693066898	0.6400448061867541	0.0473156258775841	8.445114595401014																	8.445114595401014	211.72906167979698
563	2015-11-14T04:48:25	22.7552	-158.0766	KM1518	179.9736623352227	0.6377417681327099	0.0468776294184245	8.583870192556388																	8.583870192556388	211.7535777102368
564	2015-11-14T04:51:25	22.755	-158.0766	KM1518	172.61719491089752	0.6346862607184771	0.04630025628843901	8.155973278538344																	8.155973278538344	211.77584113017517
565	2015-11-14T04:54:26	22.755	-158.0766	KM1518	169.4616143324462	0.633924721015529	0.0461570445676905	7.976296982263457																	7.976296982263457	211.77584113017517
566	2015-11-14T04:57:26	22.7572	-158.0745	KM1518	173.09570401321582	0.6346862607184771	0.04630025628843901	8.17890405700661																	8.17890405700661	212.10210032658298
567	2015-11-14T05:00:26	22.7593	-158.0783	KM1518	176.987868041029	0.634306464934787	0.0462286514514971	8.331581100195562																	8.331581100195562	212.556855975587
568	2015-11-14T05:03:26	22.7594	-158.0867	KM1518	171.28824139031158	0.630891695518964	0.0455895547502955	7.9782535399467776																	7.9782535399467776	213.4191854022891
569	2015-11-14T05:06:27	22.7596	-158.0952	KM1518	171.32926249428962	0.630891695518964	0.0455895547502955	7.984062978929541																	7.984062978929541	214.29199098236657
570	2015-11-14T05:09:27	22.7597	-158.1013	KM1518	164.72868846873033	0.625262202473893	0.0445472631033059	7.511932431728469																	7.511932431728469	214.9182517859161
571	2015-11-14T05:12:27	22.76	-158.11	KM1518	175.12387355228432	0.621173793850588	0.0437995442882211	7.8726194272506																	7.8726194272506	215.8119251834636
572	2015-11-14T05:15:27	22.7604	-158.1182	KM1518	170.89597292458348	0.616393487389165	0.0429353690292443	7.571583643780958																	7.571583643780958	216.65482448197045
573	2015-11-14T05:18:27	22.7607	-158.125	KM1518	173.88615167142208	0.599461527623023	0.0399581964047407	7.295950264530957																	7.295950264530957	217.3536347938205
574	2015-11-14T05:21:28	22.761	-158.1314	KM1518	169.84326858786366	0.593842016094705	0.0389987707619894	7.028349476779276																	7.028349476779276	218.01143397869637
575	2015-11-14T05:24:28	22.7581	-158.1331	KM1518	167.36391252362517	0.591745951905821	0.0386446346485865	6.8342558750870745																	6.8342558750870745	218.37840021916543
576	2015-11-14T05:27:28	22.7574	-158.1277	KM1518	167.84434518723094	0.591049701734344	0.0385275886299907	6.832312959690003																	6.832312959690003	218.93816524140985
577	2015-11-14T05:30:28	22.7576	-158.121	KM1518	170.75013921391908	0.590356763845812	0.0384110994364371	6.929868308980447																	6.929868308980447	219.62628787089852
578	2015-11-14T05:33:29	22.7579	-158.1132	KM1518	170.5675703975753	0.591745951905821	0.0386446346485865	6.976425780082418																	6.976425780082418	220.42766112830043
579	2015-11-14T05:36:29	22.75800000000001	-158.1072	KM1518	171.12178161156436	0.594191823011768	0.0390581039032427	7.064399236308877																	7.064399236308877	221.04366629703964
580	2015-11-14T05:39:29	22.7574	-158.0995	KM1518	171.13733413117833	0.6048002884965931	0.0408827535690113	7.296189135382256																	7.296189135382256	221.83689550951848
581	2015-11-14T05:42:29	22.7556	-158.0934	KM1518	172.69803256916543	0.610198148947117	0.041830773027353996	7.474281360422872																	7.474281360422872	222.49434909265773
582	2015-11-14T05:45:30	22.7542	-158.0888	KM1518	176.88914577766442	0.6055193562889439	0.0410083455986664	7.534961221179161																	7.534961221179161	222.99160556973305
583	2015-11-14T05:48:30	22.7524	-158.0832	KM1518	181.5087769344425	0.606241861266683	0.0411345379654437	7.730447984712192																	7.730447984712192	223.6003886913063
584	2015-11-14T05:51:30	22.7505	-158.0772	KM1518	168.50367653205583	0.6037278550705479	0.0406960064662801	7.138393067501402																	7.138393067501402	224.2516243305273
585	2015-11-14T05:54:30	22.7485	-158.0711	KM1518	169.9143673225811	0.600881345510757	0.0402028301511477	7.0968226033249415																	7.0968226033249415	224.91623168435427
586	2015-11-14T05:57:30	22.747	-158.0664	KM1518	179.05666074237598	0.59840246692964	0.0397762273100372	7.4226128200424																	7.4226128200424	225.426801872752
587	2015-11-14T06:00:31	22.7453	-158.061	KM1518	187.85414871392075	0.595946896142691	0.0393563887907884	7.722540844320438																	7.722540844320438	226.01257371725143
588	2015-11-14T06:03:31	22.7449	-158.06	KM1518	184.45906772679746	0.594891342460035	0.0391769913024547	7.573449889641747																	7.573449889641747	226.1244745707621
589	2015-11-14T06:06:31	22.7448	-158.0599	KM1518	180.25276532866908	0.594891342460035	0.0391769913024547	7.397505540943105																	7.397505540943105	226.1396174558204
590	2015-11-14T06:09:31	22.7448	-158.0599	KM1518	180.6500920303489	0.591745951905821	0.0386446346485865	7.346961545964187																	7.346961545964187	226.1396174558204
591	2015-11-14T06:12:32	22.7447	-158.0599	KM1518	182.20139762671056	0.591745951905821	0.0386446346485865	7.3678427358788525																	7.3678427358788525	226.1507491657896
592	2015-11-14T06:15:32	22.7448	-158.0599	KM1518	179.54195251430266	0.5907028197413199	0.0384692745959418	7.258865066454054																	7.258865066454054	226.1618808757588
593	2015-11-14T06:18:32	22.7448	-158.06	KM1518	175.8735787991574	0.587598366122691	0.0379497015120568	7.026026420216079																	7.026026420216079	226.17214694015394
594	2015-11-14T06:21:32	22.7447	-158.0599	KM1518	179.6556431974552	0.5827864445578629	0.037153209849648	7.0817960887913385																	7.0817960887913385	226.18728983030465
595	2015-11-14T06:24:33	22.7447	-158.0599	KM1518	177.4015932781271	0.581422660674048	0.0369292170979849	6.922283651551724																	6.922283651551724	226.18728983030465
596	2015-11-14T06:27:33	22.7449	-158.06	KM1518	177.28403725768368	0.579731669472491	0.0366526429969892	6.867337528826599																	6.867337528826599	226.21180619107696
597	2015-11-14T06:30:33	22.7449	-158.06	KM1518	174.43067344471166	0.578709472108181	0.0364863379850547	6.736706934852582																	6.736706934852582	226.21180619107696
598	2015-11-14T06:33:33	22.7448	-158.06	KM1518	180.03652624671437	0.5773540130704949	0.0362661914288565	6.9174524401944675																	6.9174524401944675	226.22293790104615
599	2015-11-14T06:36:34	22.7448	-158.06	KM1518	180.6073345776055	0.57600301571022	0.0360475915923566	6.930791277013968																	6.930791277013968	226.22293790104615
600	2015-11-14T06:56:51	22.7451	-158.0601	KM1518	193.73118294290333	0.569330796261095	0.0349801964230678	7.203525148773043																	7.203525148773043	226.25787536730184
601	2015-11-14T06:59:51	22.745	-158.0601	KM1518	184.6978734877621	0.5766769037785029	0.0361566309035185	7.105881715437992																	7.105881715437992	226.269007077271
602	2015-11-14T07:02:51	22.7452	-158.0601	KM1518	193.33746363228408	0.569330796261095	0.0349801964230678	7.218130452570227																	7.218130452570227	226.29127049720935
603	2015-11-14T07:05:52	22.745	-158.0601	KM1518	187.3776071821337	0.5614331122327171	0.0337419712546247	6.767871156493691																	6.767871156493691	226.31353391714774
604	2015-11-14T07:08:52	22.7449	-158.0601	KM1518	180.19465206603127	0.559478195020089	0.0334396827309033	6.439766378500737																	6.439766378500737	226.32466562711696
605	2015-11-14T07:11:52	22.7451	-158.0602	KM1518	189.75916727387062	0.5601291848644561	0.0335400067247152	6.801290481210438																	6.801290481210438	226.3491819815984
606	2015-11-14T07:14:52	22.7452	-158.0602	KM1518	187.794222116307	0.5630690759017621	0.0339962556112472	6.812110217707144																	6.812110217707144	226.3603136915676
607	2015-11-14T07:17:53	22.745	-158.0602	KM1518	185.345434839208	0.5630690759017621	0.0339962556112472	6.750182870116205																	6.750182870116205	226.38257711150595
608	2015-11-14T07:20:53	22.745	-158.0602	KM1518	190.90620046770616	0.563726368171603	0.0340986214200054	6.9432740117243466																	6.9432740117243466	226.38257711150595
609	2015-11-14T07:23:53	22.7451	-158.0602	KM1518	187.73597881860348	0.5630690759017621	0.0339962556112472	6.835108452845843																	6.835108452845843	226.39370882147514
610	2015-11-14T07:26:53	22.745	-158.0602	KM1518	186.3112316033529	0.5647065721017621	0.0342519054512112	6.797924818453048																	6.797924818453048	226.40484053144436
611	2015-11-14T07:29:54	22.7452	-158.0602	KM1518	192.9511437092561	0.561761041836943	0.0337927640748179	6.968006063059107																	6.968006063059107	226.42710395138272
612	2015-11-14T07:32:54	22.7453	-158.0603	KM1518	187.22906459854562	0.562414910579769	0.0338943767891159	6.788845811974852																	6.788845811974852	226.44224681607102
613	2015-11-14T07:35:54	22.7454	-158.0603	KM1518	187.97185244698952	0.5601291848644561	0.0335400067247152	6.750023988645481																	6.750023988645481	226.45337852604018
614	2015-11-14T07:38:54	22.7452	-158.0603	KM1518	193.17752205863445	0.55850706186846	0.0332900833442129	6.878724661953641																	6.878724661953641	226.4756419459786
615	2015-11-14T07:41:54	22.7451	-158.0602	KM1518	188.6389666657309	0.555608470442468	0.0328462118735512	6.63972864834834																	6.63972864834834	226.49078481575938
616	2015-11-14T07:44:55	22.7451	-158.0602	KM1518	187.71721514924462	0.555285653664233	0.0327970224223026	6.57440425618011																	6.57440425618011	226.49078481575938
617	2015-11-14T07:47:55	22.7454	-158.0603	KM1518	182.5928108641894	0.554963605672341	0.0327479501154556	6.373912263395254																	6.373912263395254	226.5257222753933
618	2015-11-14T07:50:55	22.7455	-158.0604	KM1518	187.60286802514614	0.552718839507793	0.0324072219963695	6.521866813432733																	6.521866813432733	226.5408651298945
619	2015-11-14T07:53:55	22.7455	-158.0604	KM1518	197.97664542162997	0.552718839507793	0.0324072219963695	6.8304478953780015																	6.8304478953780015	226.5408651298945
620	2015-11-14T07:56:56	22.7464	-158.0563	KM1518	193.7265386822876	0.5524005149760209	0.0323589810965637	6.677798949224408																	6.677798949224408	226.9735292191864
621	2015-11-14T07:59:56	22.7469	-158.0517	KM1518	194.11673509693702	0.549843079497854	0.031974054042983	6.614502011694975																	6.614502011694975	227.44903050616279
622	2015-11-14T08:02:56	22.7474	-158.0471	KM1518	197.8522570423648	0.54920751782497	0.0318787841154082	6.7086776343474375																	6.7086776343474375	227.92453007720349
623	2015-11-14T08:05:56	22.7476	-158.0473	KM1518	205.24942801095813	0.5482570987065011	0.0317365890469667	6.952825919226703																	6.952825919226703	227.9548155774061
624	2015-11-14T08:11:57	22.7477	-158.0465	KM1518	201.8939857356516	0.545098817177426	0.0312670435908974	6.729285172073145																	6.729285172073145	228.03769335875728
625	2015-11-14T08:14:57	22.748	-158.0452	KM1518	197.06939986634663	0.545098817177426	0.0312670435908974	6.545023228163773																	6.545023228163773	228.17526407110668
626	2015-11-14T08:17:57	22.7482	-158.0443	KM1518	194.59767949909562	0.544784757494778	0.0312204981149663	6.4427687887608895																	6.4427687887608895	228.2703009372221
627	2015-11-14T08:20:57	22.7487	-158.0431	KM1518	192.38283916273429	0.5435264222061429	0.0310349408910314	6.330099521195005																	6.330099521195005	228.40548053164198
628	2015-11-14T08:23:58	22.749000000000002	-158.0419	KM1518	205.4124858409719	0.542274830204821	0.0308509037805184	6.721081337184469																	6.721081337184469	228.5331159281089
629	2015-11-14T08:26:58	22.7494	-158.0407	KM1518	196.10900515205768	0.542274830204821	0.0308509037805184	6.439650396805318																	6.439650396805318	228.664104940841
630	2015-11-14T08:29:58	22.7498	-158.0394	KM1518	194.66805716288886	0.5407164879882129	0.0306226316255151	6.320511010925128																	6.320511010925128	228.80479129224028
631	2015-11-14T08:32:58	22.7501	-158.0382	KM1518	200.45849584249925	0.5404037370570071	0.0305770133566999	6.51518646525025																	6.51518646525025	228.9324257315353
632	2015-11-14T08:35:58	22.7505	-158.0364	KM1518	189.17858901924	0.538848203315782	0.0303503928418045	6.1055658628589216																	6.1055658628589216	229.12249657142075
633	2015-11-14T08:38:59	22.750999999999998	-158.0351	KM1518	186.24389853100442	0.5369909454297059	0.0300812347284496	5.947895443988807																	5.947895443988807	229.26709112309032
634	2015-11-14T08:41:59	22.7514	-158.0342	KM1518	189.02174951134444	0.536066513588243	0.0299478602379863	5.998141991130093																	5.998141991130093	229.3696513404747
635	2015-11-14T08:44:59	22.7519	-158.0327	KM1518	192.37655079703705	0.5354535056216629	0.0298594379390516	6.100835526459512																	6.100835526459512	229.5333850096584
636	2015-11-14T08:47:59	22.7523	-158.0312	KM1518	197.27861374274696	0.533298543205956	0.0295504775185794	6.177530171168013																	6.177530171168013	229.69367638038105
637	2015-11-14T08:51:00	22.7522	-158.0292	KM1518	194.24138152498523	0.5317713059416129	0.0293325398120794	6.033960877149174																	6.033960877149174	229.89928802796555
638	2015-11-14T08:54:00	22.7518	-158.0234	KM1518	198.88937492439914	0.5293366970947899	0.0289874669385143	6.108899914126414																	6.108899914126414	230.49635103160026
639	2015-11-14T08:57:00	22.7514	-158.017	KM1518	196.991187692891	0.529032566722517	0.028944535311170305	6.0355820312681425																	6.0355820312681425	231.15485359768
640	2015-11-14T09:00:00	22.7513	-158.016	KM1518	200.70759768190558	0.526913673562499	0.0286463631735252	6.0778126450061825																	6.0778126450061825	231.25811110331543
641	2015-11-14T09:03:01	22.7511	-158.0159	KM1518	193.6064023569968	0.526009094798689	0.028519596558244997	5.860034542073816																	5.860034542073816	231.28262726275744
642	2015-11-14T09:06:01	22.7511	-158.0159	KM1518	200.0843334079327	0.526009094798689	0.028519596558244997	6.0280966183989655																	6.0280966183989655	231.28262726275744
643	2015-11-14T09:09:01	22.7512	-158.016	KM1518	191.1925860451152	0.5257062843389461	0.0284773156402354	5.7559674367605815																	5.7559674367605815	231.29776982695256
644	2015-11-14T09:12:01	22.7511	-158.016	KM1518	190.80075517312986	0.5245022367605491	0.0283091964907681	5.721305573814917																	5.721305573814917	231.30890153692172
645	2015-11-14T09:15:02	22.750999999999998	-158.0159	KM1518	200.60539763718532	0.523299789647616	0.0281422069729918	5.978941583127699																	5.978941583127699	231.32404410621052
646	2015-11-14T09:18:02	22.7511	-158.016	KM1518	194.7917898831249	0.523000940178208	0.0281007066491562	5.777988841769197																	5.777988841769197	231.33918667549926
647	2015-11-14T09:21:02	22.7511	-158.016	KM1518	201.1757802968734	0.5218051603623239	0.0279353133739953	5.9322726474678875																	5.9322726474678875	231.33918667549926
648	2015-11-14T09:24:02	22.7511	-158.016	KM1518	208.51744972353814	0.5221037266490379	0.0279765487661927	6.173000101135743																	6.173000101135743	231.33918667549926
649	2015-11-14T09:27:02	22.750999999999998	-158.0159	KM1518	197.8530259885869	0.520913720936521	0.0278121954736196	5.808140747031119																	5.808140747031119	231.354329244788
650	2015-11-14T09:30:03	22.750999999999998	-158.016	KM1518	193.0165777906264	0.520016877290416	0.027688980285067995	5.6442482400716685																	5.6442482400716685	231.36459484340457
651	2015-11-14T09:33:03	22.7512	-158.016	KM1518	196.9099442701434	0.520315267531119	0.0277299669642781	5.7457101883893715																	5.7457101883893715	231.38685826334296
652	2015-11-14T09:36:03	22.7512	-158.016	KM1518	194.250258282363	0.518828475920903	0.0275259305375387	5.641300817693584																	5.641300817693584	231.38685826334296
653	2015-11-14T09:39:03	22.7514	-158.016	KM1518	191.4380072683947	0.516758708789273	0.0272435724749176	5.506743298174577																	5.506743298174577	231.4091216832813
654	2015-11-14T09:42:04	22.7514	-158.016	KM1518	190.3194241776324	0.5152888998400921	0.0270440357799177	5.428827202391193																	5.428827202391193	231.4091216832813
655	2015-11-14T09:45:04	22.7513	-158.016	KM1518	197.79742854330777	0.5138202147320511	0.0268455740184292	5.587761661039426																	5.587761661039426	231.42025339325053
656	2015-11-14T09:48:04	22.7514	-158.016	KM1518	192.1857614858241	0.511480692835429	0.0265314427226119	5.362155623521066																	5.362155623521066	231.43138510321967
657	2015-11-14T09:51:04	22.7514	-158.016	KM1518	191.9004455880397	0.510604988652627	0.026414395158911	5.335422153195728																	5.335422153195728	231.43138510321967
658	2015-11-14T09:54:05	22.7513	-158.016	KM1518	199.00093769691318	0.507993358405287	0.0260672380130668	5.436938302707062																	5.436938302707062	231.44251681318886
659	2015-11-14T09:57:05	22.7513	-158.016	KM1518	187.8434487713365	0.5074160274853831	0.0259909094023725	5.115634327029325																	5.115634327029325	231.44251681318886
660	2015-11-14T10:00:05	22.7513	-158.016	KM1518	192.9799952416273	0.505686772108128	0.025763000120172002	5.223839591618762																	5.223839591618762	231.44251681318886
661	2015-11-14T10:03:05	22.7513	-158.016	KM1518	184.92499324209567	0.5039646370641021	0.0255372478951802	4.943066846902128																	4.943066846902128	231.44251681318886
662	2015-11-14T10:06:06	22.7513	-158.016	KM1518	196.51088669586917	0.504537860271308	0.0256122105436891	5.286923524533874																	5.286923524533874	231.44251681318886
663	2015-11-14T10:09:06	22.7513	-158.0161	KM1518	185.2171687042981	0.502821034354673	0.0253879573837492	4.938484810638753																	4.938484810638753	231.45278238926483
664	2015-11-14T10:12:06	22.7512	-158.016	KM1518	200.20825769911	0.501392285635021	0.025202173271817	5.289271040025105																	5.289271040025105	231.4679249483662
665	2015-11-14T10:15:06	22.7512	-158.016	KM1518	188.8733145900988	0.500821054540631	0.0251282832081649	4.96615898663055																	4.96615898663055	231.4679249483662
666	2015-11-14T10:18:06	22.7512	-158.016	KM1518	191.88148447732982	0.500252540973775	0.0250547446629866	5.027296811071974																	5.027296811071974	231.4679249483662
667	2015-11-14T10:21:07	22.7511	-158.016	KM1518	189.98556702093998	0.499686479004919	0.0249815468221014	4.954342578186952																	4.954342578186952	231.47905665833542
668	2015-11-14T10:24:07	22.7509	-158.016	KM1518	188.50818662525168	0.4985543788803	0.0248359035652541	4.899520042572669																	4.899520042572669	231.50132007827372
669	2015-11-14T10:27:07	22.7509	-158.016	KM1518	187.80147816217053	0.500252540973775	0.0250547446629866	4.900907271837316																	4.900907271837316	231.50132007827372
670	2015-11-14T10:30:07	22.750999999999998	-158.016	KM1518	184.35829436086453	0.4991190792923921	0.0249085515628751	4.791975812788941																	4.791975812788941	231.51245178824294
671	2015-11-14T10:33:08	22.750999999999998	-158.016	KM1518	185.78785761032364	0.4985543788803	0.0248359035652541	4.82290062582835																	4.82290062582835	231.51245178824294
672	2015-11-14T10:36:08	22.7509	-158.016	KM1518	180.31706395467882	0.49926076011175496	0.02492677862205125	4.6860734853056005																	4.6860734853056005	231.52358349821216
673	2015-11-14T10:39:08	22.750999999999998	-158.016	KM1518	185.48118183411881	0.498273036896581	0.0247997092729776	4.793295368724512																	4.793295368724512	231.5347152081813
674	2015-11-14T10:42:08	22.750999999999998	-158.016	KM1518	182.6513539461445	0.497425212573452	0.0246910401651709	4.717973845443745																	4.717973845443745	231.5347152081813
675	2015-11-14T10:45:09	22.7511	-158.016	KM1518	184.92655831071	0.497142701408786	0.0246548932532264	4.753676719567328																	4.753676719567328	231.54584691815052
676	2015-11-14T10:48:09	22.7511	-158.016	KM1518	179.74996957893842	0.496579695873437	0.0245828574753324	4.593557023770988																	4.593557023770988	231.54584691815052
677	2015-11-14T10:51:09	22.7511	-158.016	KM1518	181.259239914178	0.496016973273215	0.02451104114828	4.623164602445068																	4.623164602445068	231.54584691815052
678	2015-11-14T10:54:09	22.7511	-158.0161	KM1518	184.92445735547162	0.49573524433042	0.0244751905999845	4.716560209922449																	4.716560209922449	231.55611250925358
679	2015-11-14T10:57:09	22.750999999999998	-158.0161	KM1518	192.18050190983487	0.49517379765468	0.0244037454337042	4.8901096597909035																	4.8901096597909035	231.5672442192228
680	2015-11-14T11:00:10	22.7509	-158.016	KM1518	187.5544841217781	0.49433348864915705	0.024296978468042997	4.758752042603836																	4.758752042603836	231.5823867936052
681	2015-11-14T11:03:10	22.750999999999998	-158.016	KM1518	189.32806964654011	0.49349109468097097	0.0241903662288857	4.784467450915188																	4.784467450915188	231.59351850357442
682	2015-11-14T11:06:10	22.750999999999998	-158.0161	KM1518	189.1078008928656	0.49433348864915705	0.024296978468042997	4.7893195096461865																	4.7893195096461865	231.60378410219099
683	2015-11-14T11:09:10	22.7511	-158.016	KM1518	192.39757070096366	0.493211633066276	0.0241549979456046	4.8398073526188865																	4.8398073526188865	231.61892667147973
684	2015-11-14T11:12:11	22.7511	-158.0161	KM1518	192.82814419895215	0.49293283698784596	0.0241197138916913	4.8372977980761																	4.8372977980761	231.62919226258282
685	2015-11-14T11:15:11	22.7512	-158.0161	KM1518	187.97143423461398	0.493211633066276	0.0241549979456046	4.7363931672181785																	4.7363931672181785	231.64032397255198
686	2015-11-14T11:18:11	22.7513	-158.0161	KM1518	187.61857671382708	0.49293283698784596	0.0241197138916913	4.708699492736739																	4.708699492736739	231.65145568252117
687	2015-11-14T11:21:11	22.7514	-158.0161	KM1518	187.25635892393242	0.49265309213802	0.0240844525002781	4.700416796425694																	4.700416796425694	231.66258739249042
688	2015-11-14T11:24:12	22.7515	-158.0161	KM1518	183.5201126737135	0.491538483871978	0.0239441581135222	4.570367992114804																	4.570367992114804	231.67371910245961
689	2015-11-14T11:27:12	22.7515	-158.0161	KM1518	190.50485405256882	0.49181614013231395	0.0239791063692992	4.7621924529883515																	4.7621924529883515	231.67371910245961
690	2015-11-14T11:30:12	22.7516	-158.0162	KM1518	187.0464076864266	0.492094459207964	0.0240141380528336	4.668353467786148																	4.668353467786148	231.68886164627983
691	2015-11-14T11:33:12	22.7515	-158.0162	KM1518	185.8842818356237	0.491538483871978	0.0239441581135222	4.635429256441059																	4.635429256441059	231.699993356249
692	2015-11-14T11:36:12	22.7515	-158.0161	KM1518	185.02066601527088	0.49181614013231395	0.0239791063692992	4.6136029055430186																	4.6136029055430186	231.71025891729758
693	2015-11-14T11:39:13	22.7514	-158.0162	KM1518	184.27492997474792	0.491538483871978	0.0239441581135222	4.591303153619215																	4.591303153619215	231.7254014662116
694	2015-11-14T11:42:13	22.7514	-158.0161	KM1518	193.02221917033938	0.49181614013231395	0.0239791063692992	4.807314173907925																	4.807314173907925	231.73566703477383
695	2015-11-14T11:45:13	22.7514	-158.0161	KM1518	189.19193616935559	0.492373442681188	0.0240492533632824	4.727694042059699																	4.727694042059699	231.73566703477383
696	2015-11-14T11:48:13	22.7515	-158.0161	KM1518	187.00683447379737	0.49181614013231395	0.0239791063692992	4.657253288843799																	4.657253288843799	231.74679874474305
697	2015-11-14T11:51:14	22.7515	-158.0162	KM1518	182.24497604613742	0.491538483871978	0.0239441581135222	4.540986013933595																	4.540986013933595	231.7570643057916
698	2015-11-14T11:54:14	22.7516	-158.0161	KM1518	185.87142549416942	0.491261488848465	0.0239092930868199	4.616599441270068																	4.616599441270068	231.77220684961185
699	2015-11-14T11:57:14	22.7517	-158.0161	KM1518	193.04376569702424	0.49181614013231395	0.0239791063692992	4.816446049211706																	4.816446049211706	231.78333855958104
700	2015-11-14T12:00:14	22.7518	-158.0162	KM1518	186.00579617588738	0.49098372889429204	0.0238744524266031	4.6157787230699805																	4.6157787230699805	231.79848109321372
701	2015-11-14T12:03:15	22.7519	-158.0162	KM1518	189.400872591412	0.49181614013231395	0.0239791063692992	4.7195687491177996																	4.7195687491177996	231.80961280318292
702	2015-11-14T12:06:15	22.7519	-158.0161	KM1518	184.6464099687136	0.491261488848465	0.0239092930868199	4.590340474990924																	4.590340474990924	231.81987833417656
703	2015-11-14T12:12:15	22.7521	-158.0162	KM1518	196.49598028110933	0.49181614013231395	0.0239791063692992	4.9077509782062805																	4.9077509782062805	231.84439446844902
704	2015-11-14T12:15:16	22.7521	-158.0162	KM1518	189.5397964644536	0.49181614013231395	0.0239791063692992	4.728742393714831																	4.728742393714831	231.84439446844902
705	2015-11-14T12:18:16	22.7524	-158.0163	KM1518	187.14683914229957	0.49181614013231395	0.0239791063692992	4.662254600383124																	4.662254600383124	231.87933177355717
706	2015-11-14T12:21:16	22.7526	-158.0163	KM1518	187.72054149895905	0.491538483871978	0.0239441581135222	4.6704188425370035																	4.6704188425370035	231.90159519349552
707	2015-11-14T12:24:16	22.7528	-158.0163	KM1518	194.9780022316969	0.491538483871978	0.0239441581135222	4.8533938286511775																	4.8533938286511775	231.9238586134339
708	2015-11-14T12:27:17	22.7529	-158.0163	KM1518	190.2138821104047	0.491538483871978	0.0239441581135222	4.726770092017991																	4.726770092017991	231.9349903234031
709	2015-11-14T12:30:17	22.7531	-158.0163	KM1518	184.03001807464767	0.490151942738844	0.0237703258244311	4.5530476452683315																	4.5530476452683315	231.95725374334148
710	2015-11-14T12:33:17	22.7531	-158.0163	KM1518	185.32020272204304	0.49098372889429204	0.0238744524266031	4.605723195778833																	4.605723195778833	231.95725374334148
711	2015-11-14T12:36:17	22.7531	-158.0163	KM1518	182.56286167281345	0.491261488848465	0.0239092930868199	4.535407061401541																	4.535407061401541	231.95725374334148
712	2015-11-14T12:39:17	22.7531	-158.0163	KM1518	191.40606530549184	0.49070580549487797	0.0238396607688489	4.73745592375169																	4.73745592375169	231.95725374334148
713	2015-11-14T12:42:18	22.7533	-158.0163	KM1518	184.87944188792298	0.49098372889429204	0.0238744524266031	4.5794477834371845																	4.5794477834371845	231.97951716327987
714	2015-11-14T12:45:18	22.7534	-158.0163	KM1518	192.03452226658763	0.491261488848465	0.0239092930868199	4.7707555377662025																	4.7707555377662025	231.99064887324903
715	2015-11-14T12:48:18	22.7535	-158.0163	KM1518	189.91405391846953	0.49098372889429204	0.0238744524266031	4.71347383363437																	4.71347383363437	232.00178058321822
716	2015-11-14T12:51:18	22.7536	-158.0163	KM1518	183.13662339521875	0.491261488848465	0.0239092930868199	4.539847763086167																	4.539847763086167	232.01291229318744
717	2015-11-14T12:54:19	22.7537	-158.0163	KM1518	187.79221685752893	0.490428543968478	0.023804951967232004	4.628486561949028																	4.628486561949028	232.02404400315663
718	2015-11-14T12:57:19	22.7537	-158.0163	KM1518	186.72209852326984	0.490428543968478	0.023804951967232004	4.619619331682672																	4.619619331682672	232.02404400315663
719	2015-11-14T13:00:19	22.7537	-158.0163	KM1518	189.2471755346793	0.49070580549487797	0.0238396607688489	4.668799646917903																	4.668799646917903	232.02404400315663
720	2015-11-14T13:03:19	22.7537	-158.0163	KM1518	189.79941340861026	0.490428543968478	0.023804951967232004	4.677160887665701																	4.677160887665701	232.02404400315663
721	2015-11-14T13:06:20	22.7536	-158.0163	KM1518	190.8413089729156	0.490428543968478	0.023804951967232004	4.6917751242927865																	4.6917751242927865	232.03517571312585
722	2015-11-14T13:09:20	22.7536	-158.0163	KM1518	186.57966355067	0.490428543968478	0.023804951967232004	4.599527981106411																	4.599527981106411	232.03517571312585
723	2015-11-14T13:12:20	22.7537	-158.0163	KM1518	185.4793050322812	0.490151942738844	0.0237703258244311	4.560834854099316																	4.560834854099316	232.04630742309502
724	2015-11-14T13:15:20	22.7536	-158.0163	KM1518	193.21632024229163	0.488768794123178	0.0235976548373148	4.736690230054612																	4.736690230054612	232.0574391330642
725	2015-11-14T13:18:20	22.7535	-158.0163	KM1518	195.04160258175514	0.4884921801002271	0.0235632154830721	4.763994852738064																	4.763994852738064	232.0685708430334
726	2015-11-14T13:21:21	22.7535	-158.0163	KM1518	189.99776226176758	0.48932400472731896	0.0236667803808115	4.65391962525421																	4.65391962525421	232.0685708430334
727	2015-11-14T13:24:21	22.7534	-158.0163	KM1518	184.4412668078144	0.48738929696502	0.0234261676843209	4.473227775340441																	4.473227775340441	232.0797025530026
728	2015-11-14T13:27:21	22.7535	-158.0163	KM1518	181.1961276060123	0.488216224832016	0.0235288581459579	4.413172254165106																	4.413172254165106	232.09083426297175
729	2015-11-14T13:30:21	22.7534	-158.0163	KM1518	188.4334294161115	0.488216224832016	0.0235288581459579	4.602930181630279																	4.602930181630279	232.10196597294097
730	2015-11-14T13:33:22	22.7533	-158.0163	KM1518	182.92086081464	0.48738929696502	0.0234261676843209	4.448884977512964																	4.448884977512964	232.11309768291017
731	2015-11-14T13:36:22	22.7533	-158.0164	KM1518	187.7752735113581	0.48794092674972495	0.0234945826306489	4.5648432029015895																	4.5648432029015895	232.1233631087074
732	2015-11-14T13:39:22	22.7531	-158.0164	KM1518	187.51787105545415	0.487113846790577	0.0233920599013524	4.54816041213074																	4.54816041213074	232.14562652864575
733	2015-11-14T13:42:22	22.753	-158.0164	KM1518	185.9086786071252	0.48683905259917604	0.0233580333458773	4.511626468322799																	4.511626468322799	232.15675823861497
734	2015-11-14T13:45:23	22.7529	-158.0164	KM1518	189.5399383201973	0.48794092674972495	0.0234945826306489	4.6181975353379245																	4.6181975353379245	232.16788994858416
735	2015-11-14T13:48:23	22.7529	-158.0164	KM1518	187.8333995011821	0.48738929696502	0.0234261676843209	4.5715586968534385																	4.5715586968534385	232.16788994858416
736	2015-11-14T13:51:23	22.7528	-158.0165	KM1518	189.25996030527298	0.4884921801002271	0.0235632154830721	4.6262439342235195																	4.6262439342235195	232.18303242618407
737	2015-11-14T13:54:23	22.7528	-158.0165	KM1518	188.995703421814	0.4884921801002271	0.0235632154830721	4.625068916133115																	4.625068916133115	232.18303242618407
738	2015-11-14T13:57:24	22.7527	-158.0165	KM1518	194.1765631350597	0.48932400472731896	0.0236667803808115	4.7848883715456365																	4.7848883715456365	232.1941641361533
739	2015-11-14T14:00:24	22.7527	-158.0165	KM1518	193.17756252239624	0.48932400472731896	0.0236667803808115	4.758561966551631																	4.758561966551631	232.1941641361533
740	2015-11-14T14:03:24	22.7526	-158.0165	KM1518	195.42623106998198	0.4898760002334829	0.0237357821435945	4.809856996661893																	4.809856996661893	232.20529584612243
741	2015-11-14T14:06:24	22.7527	-158.0165	KM1518	189.56108119060642	0.490428543968478	0.023804951967232004	4.682284532879535																	4.682284532879535	232.21642755609162
742	2015-11-14T14:09:24	22.7527	-158.0165	KM1518	193.02208140186886	0.4896007148836479	0.0237013207283397	4.756403651509877																	4.756403651509877	232.21642755609162
743	2015-11-14T14:12:25	22.7527	-158.0165	KM1518	189.00502681368005	0.49098372889429204	0.0238744524266031	4.701980067546135																	4.701980067546135	232.21642755609162
744	2015-11-14T14:15:25	22.7527	-158.0165	KM1518	187.06168787986232	0.491538483871978	0.0239441581135222	4.661773091970484																	4.661773091970484	232.21642755609162
745	2015-11-14T14:18:25	22.7527	-158.0165	KM1518	189.65038043227574	0.49377122342068397	0.0242258189426052	4.7739337865903115																	4.7739337865903115	232.21642755609162
746	2015-11-14T14:21:25	22.7527	-158.0165	KM1518	188.2300662520232	0.49433348864915705	0.024296978468042997	4.750767990028876																	4.750767990028876	232.21642755609162
747	2015-11-14T14:24:26	22.7527	-158.0165	KM1518	193.5889521625756	0.49573524433042	0.0244751905999845	4.9159978754550115																	4.9159978754550115	232.21642755609162
748	2015-11-14T14:27:26	22.7527	-158.0165	KM1518	197.12281955179645	0.496016973273215	0.02451104114828	5.026559073442211																	5.026559073442211	232.21642755609162
749	2015-11-14T14:30:26	22.7527	-158.0165	KM1518	199.3107919213868	0.49545418632351795	0.0244394254295682	5.084659674232366																	5.084659674232366	232.21642755609162
750	2015-11-14T14:33:26	22.7528	-158.0165	KM1518	193.25762343294082	0.49686086304286897	0.0246188324249494	4.94308380565663																	4.94308380565663	232.22755926606084
751	2015-11-14T14:36:26	22.7527	-158.0165	KM1518	202.2323293470003	0.49686086304286897	0.0246188324249494	5.188971570147636																	5.188971570147636	232.23869097603006
752	2015-11-14T14:39:27	22.7527	-158.0165	KM1518	203.3023465989861	0.497708398142961	0.0247272733662801	5.23120509154004																	5.23120509154004	232.23869097603006
753	2015-11-14T14:42:27	22.7527	-158.0165	KM1518	192.8829616879763	0.497142701408786	0.0246548932532264	4.953619204962831																	4.953619204962831	232.23869097603006
754	2015-11-14T14:45:27	22.7528	-158.0165	KM1518	190.95034352321082	0.497708398142961	0.0247272733662801	4.917743908556521																	4.917743908556521	232.2498226859992
755	2015-11-14T14:48:28	22.7529	-158.0165	KM1518	196.19977877000613	0.497142701408786	0.0246548932532264	5.0262027879562226																	5.0262027879562226	232.2609543959684
756	2015-11-14T14:51:28	22.7529	-158.0165	KM1518	193.7695285208924	0.497142701408786	0.0246548932532264	4.979175194238302																	4.979175194238302	232.2609543959684
757	2015-11-14T14:54:28	22.7529	-158.0165	KM1518	196.242117951742	0.49686086304286897	0.0246188324249494	5.020110846353249																	5.020110846353249	232.2609543959684
758	2015-11-14T14:57:28	22.7529	-158.0165	KM1518	191.031966983784	0.49573524433042	0.0244751905999845	4.8602305908077765																	4.8602305908077765	232.2609543959684
759	2015-11-14T15:00:28	22.7529	-158.0165	KM1518	192.93996082821053	0.49672027945815295	0.0246008449501409	4.936643316764057																	4.936643316764057	232.2609543959684
760	2015-11-14T15:03:29	22.7529	-158.0165	KM1518	193.35276323288463	0.49573524433042	0.0244751905999845	4.917385114521997																	4.917385114521997	232.2609543959684
761	2015-11-14T15:06:29	22.753	-158.0165	KM1518	201.33754613012886	0.49573524433042	0.0244751905999845	5.120802454701246																	5.120802454701246	232.27208610593757
762	2015-11-14T15:09:29	22.753	-158.0165	KM1518	197.26618067714284	0.49573524433042	0.0244751905999845	5.0011749107102625																	5.0011749107102625	232.27208610593757
763	2015-11-14T15:12:29	22.7531	-158.0165	KM1518	195.47796338122143	0.49545418632351795	0.0244394254295682	4.949336648759964																	4.949336648759964	232.28321781590682
764	2015-11-14T15:15:29	22.7531	-158.0165	KM1518	195.32894796898748	0.49573524433042	0.0244751905999845	4.9563702296475585																	4.9563702296475585	232.28321781590682
765	2015-11-14T15:18:30	22.753	-158.0165	KM1518	193.9491843343891	0.49573524433042	0.0244751905999845	4.912393496222409																	4.912393496222409	232.29434952587602
766	2015-11-14T15:21:30	22.753	-158.0165	KM1518	192.20439949744687	0.494894076729881	0.0243681504095498	4.8629247515160845																	4.8629247515160845	232.29434952587602
767	2015-11-14T15:24:30	22.7529	-158.0165	KM1518	198.2637109678328	0.49433348864915705	0.024296978468042997	4.999587393947147																	4.999587393947147	232.30548123584518
768	2015-11-14T15:27:30	22.7529	-158.0165	KM1518	195.16643933905246	0.49545418632351795	0.0244394254295682	4.931688469649438																	4.931688469649438	232.30548123584518
769	2015-11-14T15:30:31	22.7528	-158.0165	KM1518	193.2139441381373	0.49433348864915705	0.024296978468042997	4.855582791450597																	4.855582791450597	232.3166129458144
770	2015-11-14T15:33:31	22.7529	-158.0165	KM1518	192.2660871773629	0.49433348864915705	0.024296978468042997	4.844954185357176																	4.844954185357176	232.3277446557836
771	2015-11-14T15:36:31	22.7528	-158.0165	KM1518	192.1371878151228	0.49349109468097097	0.0241903662288857	4.817465210373566																	4.817465210373566	232.33887636575275
772	2015-11-14T15:39:31	22.7528	-158.0165	KM1518	192.99038220829243	0.49433348864915705	0.024296978468042997	4.863212964347																	4.863212964347	232.33887636575275
773	2015-11-14T15:42:31	22.7527	-158.0165	KM1518	190.55947485136727	0.49293283698784596	0.0241197138916913	4.7685958714204535																	4.7685958714204535	232.35000807572197
774	2015-11-14T15:45:32	22.7527	-158.0166	KM1518	191.05092415086585	0.49349109468097097	0.0241903662288857	4.788599301142167																	4.788599301142167	232.36027354660408
775	2015-11-14T15:48:32	22.7527	-158.0165	KM1518	187.5141677172287	0.49349109468097097	0.0241903662288857	4.697395649004503																	4.697395649004503	232.37053901748618
776	2015-11-14T15:51:32	22.7526	-158.0166	KM1518	185.21696831768767	0.493211633066276	0.0241549979456046	4.636025220176316																	4.636025220176316	232.38568150527408
777	2015-11-14T15:54:33	22.7526	-158.0166	KM1518	186.41248481660213	0.49349109468097097	0.0241903662288857	4.667304244929376																	4.667304244929376	232.38568150527408
778	2015-11-14T15:57:33	22.7526	-158.0166	KM1518	189.44142013584857	0.4940520208779629	0.0242613562883137	4.754765328142786																	4.754765328142786	232.38568150527408
779	2015-11-14T16:00:33	22.7527	-158.0166	KM1518	195.9801679036921	0.49433348864915705	0.024296978468042997	4.940085099057664																	4.940085099057664	232.39681321524327
780	2015-11-14T16:06:33	22.7528	-158.0166	KM1518	197.93185230011383	0.49377122342068397	0.0242258189426052	4.970319173557173																	4.970319173557173	232.4079449252125
781	2015-11-14T16:09:34	22.7528	-158.0166	KM1518	189.2760005730336	0.49433348864915705	0.024296978468042997	4.7587315354889785																	4.7587315354889785	232.4079449252125
782	2015-11-14T16:12:34	22.7528	-158.0166	KM1518	190.45704811260063	0.49545418632351795	0.0244394254295682	4.809966789866475																	4.809966789866475	232.4079449252125
783	2015-11-14T16:15:34	22.7528	-158.0166	KM1518	190.03113236743698	0.49517379765468	0.0244037454337042	4.800544575494426																	4.800544575494426	232.4079449252125
784	2015-11-14T16:18:35	22.7529	-158.0166	KM1518	188.85975707174674	0.49517379765468	0.0244037454337042	4.77320017891126																	4.77320017891126	232.41907663518163
785	2015-11-14T16:21:35	22.7529	-158.0166	KM1518	192.96272235886002	0.494615021958891	0.0243326401547452	4.8615448522017894																	4.8615448522017894	232.41907663518163
786	2015-11-14T16:24:35	22.7528	-158.0142	KM1518	191.03867632369202	0.49517379765468	0.0244037454337042	4.820539322130324																	4.820539322130324	232.6656990180156
787	2015-11-14T16:27:35	22.7494	-158.0141	KM1518	192.62240243440743	0.493211633066276	0.0241549979456046	4.825023614875667																	4.825023614875667	233.04431634993037
788	2015-11-14T16:30:35	22.7479	-158.0215	KM1518	188.32264197589038	0.49573524433042	0.0244751905999845	4.759197169230063																	4.759197169230063	233.82211797626252
789	2015-11-14T16:33:36	22.7481	-158.0298	KM1518	186.8549418482024	0.49545418632351795	0.0244394254295682	4.720665897883599																	4.720665897883599	234.67447217786048
790	2015-11-14T16:36:36	22.7486	-158.0383	KM1518	188.29639584144368	0.496579695873437	0.0245828574753324	4.80344748940356																	4.80344748940356	235.54883827891499
791	2015-11-14T16:39:36	22.7492	-158.045	KM1518	187.29871341243813	0.496016973273215	0.02451104114828	4.768687428393956																	4.768687428393956	236.23987922559544
792	2015-11-14T16:42:36	22.7496	-158.0539	KM1518	194.29438993345158	0.496579695873437	0.0245828574753324	4.9632312717055385																	4.9632312717055385	237.15461256945375
793	2015-11-14T16:45:37	22.7504	-158.0626	KM1518	187.35870704940154	0.49686086304286897	0.0246188324249494	4.7814007315744815																	4.7814007315744815	238.05215504165483
794	2015-11-14T16:48:37	22.7508	-158.0695	KM1518	189.19551871474914	0.49517379765468	0.0244037454337042	4.776571122737714																	4.776571122737714	238.7618815600319
795	2015-11-14T16:51:37	22.7514	-158.0785	KM1518	186.88707888790543	0.491538483871978	0.0239441581135222	4.630527988227732																	4.630527988227732	239.68819579417686
796	2015-11-14T16:54:37	22.7519	-158.0849	KM1518	181.8859989277776	0.488768794123178	0.0235976548373148	4.44630638894173																	4.44630638894173	240.34754437292744
797	2015-11-14T16:57:38	22.7526	-158.0937	KM1518	183.28754076410354	0.48683905259917604	0.0233580333458773	4.436418099229708																	4.436418099229708	241.25426323580638
798	2015-11-14T17:00:38	22.7532	-158.1026	KM1518	188.25768593896413	0.48683905259917604	0.0233580333458773	4.542220265272741																	4.542220265272741	242.17032689229438
799	2015-11-14T17:03:38	22.7539	-158.1109	KM1518	188.5881116593717	0.48683905259917604	0.0233580333458773	4.561854019330377																	4.561854019330377	243.02591141681995
800	2015-11-14T17:06:38	22.7543	-158.1149	KM1518	181.7895314880453	0.48932400472731896	0.0236667803808115	4.448125629898977																	4.448125629898977	243.43893322206156
801	2015-11-14T17:09:39	22.7578	-158.11700000000005	KM1518	186.46010717637333	0.490290243353661	0.02378763889583155	4.592379449392885																	4.592379449392885	243.88420402470857
802	2015-11-14T17:12:39	22.7594	-158.1104	KM1518	183.66473782717426	0.490428543968478	0.023804951967232004	4.530583955936095																	4.530583955936095	244.5847162592395
803	2015-11-14T17:15:39	22.7599	-158.1045	KM1518	190.2186845154129	0.490151942738844	0.0237703258244311	4.685079376329121																	4.685079376329121	245.19290040292083
804	2015-11-14T17:18:39	22.7601	-158.0972	KM1518	186.1786360191993	0.490428543968478	0.023804951967232004	4.596088155895694																	4.596088155895694	245.94257038709569
805	2015-11-14T17:21:40	22.7601	-158.0898	KM1518	187.99586010325427	0.490428543968478	0.023804951967232004	4.624506998404407																	4.624506998404407	246.70217407903166
806	2015-11-14T17:24:40	22.76	-158.0839	KM1518	184.1630191675601	0.490428543968478	0.023804951967232004	4.533137581402343																	4.533137581402343	247.3079065652247
807	2015-11-14T17:27:40	22.76	-158.0762	KM1518	187.65648118520957	0.49070580549487797	0.0238396607688489	4.6409441597344845																	4.6409441597344845	248.09830558018888
808	2015-11-14T17:30:40	22.7598	-158.0687	KM1518	185.76891865712003	0.4898760002334829	0.0237357821435945	4.5661250072323325																	4.5661250072323325	248.86849715857528
809	2015-11-14T17:33:40	22.7594	-158.0613	KM1518	189.7399133353974	0.4896007148836479	0.0237013207283397	4.6550611534741835																	4.6550611534741835	249.6294075562199
810	2015-11-14T17:36:41	22.7589	-158.0555	KM1518	196.68086361916215	0.488768794123178	0.0235976548373148	4.80963017519289																	4.80963017519289	250.22737273517419
811	2015-11-14T17:39:41	22.7582	-158.0483	KM1518	183.63984365637646	0.48794092674972495	0.0234945826306489	4.4698652143025965																	4.4698652143025965	250.97055131819917
812	2015-11-14T17:42:41	22.7574	-158.0407	KM1518	193.73813554549943	0.48738929696502	0.0234261676843209	4.696497766170872																	4.696497766170872	251.75576426263797
813	2015-11-14T17:45:41	22.7568	-158.0352	KM1518	190.99108154013425	0.48738929696502	0.0234261676843209	4.629017528179852																	4.629017528179852	252.32428390030515
814	2015-11-14T17:48:42	22.7559	-158.0278	KM1518	181.10017484624092	0.48629142592034	0.0232902231440968	4.375632451585107																	4.375632451585107	253.09048659320302
815	2015-11-14T17:51:42	22.755	-158.0205	KM1518	183.75198518616628	0.48656491282859704	0.0233240878244528	4.431481816714691																	4.431481816714691	253.84651830550138
816	2015-11-14T17:54:42	22.7538	-158.0148	KM1518	179.5601890897377	0.48601744566665595	0.0232563530429997	4.3270409906705085																	4.3270409906705085	254.4466970327418
817	2015-11-14T17:57:42	22.7519	-158.0077	KM1518	184.57568912328858	0.48519137740938	0.0231546216803473	4.4215708021909235																	4.4215708021909235	255.20561216253205
818	2015-11-14T18:00:43	22.7506	-158.0026	KM1518	185.32845533184607	0.484370843054644	0.0230536048075749	4.423842762399622																	4.423842762399622	255.74878851298425
819	2015-11-14T18:03:43	22.7501	-157.9997	KM1518	188.52681991121517	0.4838233649995271	0.0229865495245824	4.475142702727718																	4.475142702727718	256.05165054841785
820	2015-11-14T18:06:43	22.7501	-157.9998	KM1518	180.61170688746662	0.48464393882709295	0.023087203918613998	4.314438567476564																	4.314438567476564	256.06191621465496
821	2015-11-14T18:12:44	22.7503	-157.9998	KM1518	197.84672476678702	0.48683905259917604	0.0233580333458773	4.793469779446107																	4.793469779446107	256.08417963459334
822	2015-11-14T18:15:44	22.7504	-157.9998	KM1518	187.17180217514672	0.4854660772156071	0.0231884513129009	4.502641929601592																	4.502641929601592	256.09531134456256
823	2015-11-14T18:18:44	22.7504	-157.9998	KM1518	186.5457126805969	0.48519137740938	0.0231546216803473	4.471685430138579																	4.471685430138579	256.09531134456256
824	2015-11-14T18:21:44	22.7505	-157.9998	KM1518	185.2642859122791	0.4854660772156071	0.0231884513129009	4.450557413963144																	4.450557413963144	256.10644305453184
825	2015-11-14T18:24:44	22.7506	-157.9998	KM1518	185.2170446220236	0.48601744566665595	0.0232563530429997	4.4684821309275975																	4.4684821309275975	256.117574764501
826	2015-11-14T18:27:45	22.7506	-157.9997	KM1518	188.85424194336917	0.48629142592034	0.0232902231440968	4.5627227671560115																	4.5627227671560115	256.1278403931715
827	2015-11-14T18:30:45	22.7507	-157.9997	KM1518	184.11369092985882	0.48601744566665595	0.0232563530429997	4.442809222742259																	4.442809222742259	256.1389721031407
828	2015-11-14T18:33:45	22.7506	-157.9997	KM1518	192.80493414914815	0.48629142592034	0.0232902231440968	4.660702324570313																	4.660702324570313	256.1501038131099
829	2015-11-14T18:36:45	22.7506	-157.9997	KM1518	197.4678573014224	0.4884921801002271	0.0235632154830721	4.83825411520902																	4.83825411520902	256.1501038131099
830	2015-11-14T19:16:32	22.7503	-157.9998	KM1518	225.6240667054191	0.5051124330910539	0.0256874803126799	6.053511009150517																	6.053511009150517	256.18504115795656
831	2015-11-14T19:22:33	22.7503	-157.9998	KM1518	219.98424996062906	0.510604988652627	0.026414395158911	6.097518748486253																	6.097518748486253	256.18504115795656
832	2015-11-14T19:25:33	22.7503	-157.9999	KM1518	211.994701384841	0.513233374867637	0.0267666403612495	5.919117526320338																	5.919117526320338	256.1953068091671
833	2015-11-14T19:28:33	22.7503	-157.9998	KM1518	203.44546286981358	0.518828475920903	0.0275259305375387	5.848749111550903																	5.848749111550903	256.2055724603776
834	2015-11-14T19:31:34	22.7504	-157.9999	KM1518	233.327453891989	0.516758708789273	0.0272435724749176	6.653276351572579																	6.653276351572579	256.2207150653215
835	2015-11-14T19:34:34	22.7504	-157.9999	KM1518	218.5598958557917	0.5218051603623239	0.0279353133739953	6.412133830433596																	6.412133830433596	256.2207150653215
836	2015-11-14T19:37:34	22.7503	-157.9999	KM1518	240.03965445172142	0.517644180478921	0.0273641429023819	6.860068578807273																	6.860068578807273	256.2318467752907
837	2015-11-14T19:40:34	22.7502	-157.9999	KM1518	212.829244699093	0.5245022367605491	0.0283091964907681	6.336153516873944																	6.336153516873944	256.24297848525987
838	2015-11-14T19:43:35	22.7501	-157.9999	KM1518	212.0630585898301	0.527517627410399	0.0287311542490371	6.4315039015211335																	6.4315039015211335	256.25411019522915
839	2015-11-14T19:46:35	22.7501	-157.9999	KM1518	218.925302613074	0.5245022367605491	0.0283091964907681	6.4882097822449385																	6.4882097822449385	256.25411019522915
840	2015-11-14T19:49:35	22.75	-157.9998	KM1518	214.275668494306	0.5221037266490379	0.0279765487661927	6.296961805574898																	6.296961805574898	256.26925281545346
841	2015-11-14T19:52:35	22.7498	-157.9998	KM1518	222.5947341704047	0.526009094798689	0.028519596558244997	6.63736640154264																	6.63736640154264	256.29151623539184
842	2015-11-14T19:55:36	22.7498	-157.9998	KM1518	216.0423649026372	0.530249500759246	0.0291165436287628	6.611622499037659																	6.611622499037659	256.29151623539184
843	2015-11-14T19:58:36	22.7499	-157.9999	KM1518	230.3511399101984	0.5336061498804621	0.0295943761037153	7.195855573258776																	7.195855573258776	256.30665886580306
844	2015-11-14T20:01:36	22.7499	-157.9999	KM1518	228.34337329076826	0.5351438047495211	0.0298149983902031	7.188476818573258																	7.188476818573258	256.30665886580306
845	2015-11-14T20:04:36	22.75	-157.9999	KM1518	227.87179322855243	0.5363739231097729	0.0299922124405594	7.212002768424737																	7.212002768424737	256.31779057577234
846	2015-11-14T20:13:37	22.7512	-157.9967	KM1518	224.8314186819964	0.5348348414282651	0.0297706646738904	7.045612452526367																	7.045612452526367	256.67241161630005
847	2015-11-14T20:16:37	22.7516	-157.9956	KM1518	220.41251487816533	0.5354535056216629	0.0298594379390516	6.935820783934632																	6.935820783934632	256.7937946839636
848	2015-11-14T20:19:37	22.752	-157.9944	KM1518	216.6132012332848	0.537300561735914	0.0301259053198633	6.8754552372377145																	6.8754552372377145	256.9247814921159
849	2015-11-14T20:22:38	22.7526	-157.9934	KM1518	214.06371361908143	0.5363739231097729	0.0299922124405594	6.782949701485269																	6.782949701485269	257.0472518548846
850	2015-11-14T20:25:38	22.753	-157.9925	KM1518	210.45364905843255	0.538227021069069	0.0302602801857094	6.7126634052045056																	6.7126634052045056	257.1498110975687
851	2015-11-14T20:28:38	22.7535	-157.9915	KM1518	212.31646130076462	0.538848203315782	0.0303503928418045	6.796653698370219																	6.796653698370219	257.26658343403545
852	2015-11-14T20:31:38	22.7538	-157.9908	KM1518	221.7231378731574	0.5397804678645779	0.0304861024792971	7.132874423169396																	7.132874423169396	257.34582217213836
853	2015-11-14T20:34:39	22.7541	-157.9899	KM1518	219.42114932249302	0.538227021069069	0.0302602801857094	7.0204494466999146																	7.0204494466999146	257.44406091086
854	2015-11-14T20:37:39	22.7543	-157.9899	KM1518	223.81132980472404	0.5404037370570071	0.0305770133566999	7.223342331527076																	7.223342331527076	257.4663243307984
855	2015-11-14T20:40:39	22.7544	-157.9899	KM1518	216.0318549780048	0.539159907036209	0.0303956105702747	6.945583124141443																	6.945583124141443	257.47745604076755
856	2015-11-14T20:47:01	22.7545	-157.9899	KM1518	209.3991683147836	0.541651127148809	0.0307594314718289	6.81217106951848																	6.81217106951848	257.4885877507368
857	2015-11-14T20:50:01	22.7544	-157.9899	KM1518	205.74296937246737	0.5432137091001289	0.0309888274454624	6.741512814532975																	6.741512814532975	257.499719460706
858	2015-11-14T20:53:02	22.7543	-157.9899	KM1518	211.39996157321386	0.5438398818144521	0.0310811644176692	6.936251440006582																	6.936251440006582	257.5108511706752
859	2015-11-14T20:56:02	22.7544	-157.9898	KM1518	203.03395767356446	0.544469047670349	0.0311739427659116	6.690706546662872																	6.690706546662872	257.525993571863
860	2015-11-14T22:22:26	22.7564	-157.9902	KM1518	181.02974468760394	0.562414910579769	0.0338943767891159	6.556031342050562																	6.556031342050562	257.7523826139259
861	2015-11-14T22:25:26	22.7565	-157.9903	KM1518	182.67943694324745	0.5630690759017621	0.0339962556112472	6.606083108067085																	6.606083108067085	257.7675249081295
862	2015-11-14T22:28:26	22.7565	-157.9903	KM1518	182.31243164533183	0.55625596889638	0.032944896581261	6.400920665493143																	6.400920665493143	257.7675249081295
863	2015-11-14T22:31:26	22.7567	-157.9903	KM1518	191.12741889349977	0.5575389960099859	0.0331414679650109	6.786150260163088																	6.786150260163088	257.78978832806786
864	2015-11-14T22:34:27	22.7569	-157.9903	KM1518	178.56961042695542	0.5565755794009201	0.0329938638076525	6.281872971646108																	6.281872971646108	257.81205174800664
865	2015-11-14T22:37:27	22.7569	-157.9904	KM1518	179.0839384092633	0.559803452811694	0.0334897874627404	6.386111627151117																	6.386111627151117	257.82231690327075
866	2015-11-14T22:40:27	22.756999999999998	-157.9903	KM1518	166.85471401147063	0.547940099139907	0.0316893298307192	5.612736320638356																	5.612736320638356	257.8374591720006
867	2015-11-14T22:43:27	22.756999999999998	-157.9903	KM1518	173.51930699349447	0.551118289946974	0.0321657229036968	5.962630309884847																	5.962630309884847	257.8374591720006
868	2015-11-14T22:46:27	22.756999999999998	-157.9903	KM1518	177.39823804164357	0.556895952873082	0.0330429479275996	6.242994158698632																	6.242994158698632	257.8374591720006
869	2015-11-14T22:49:28	22.7571	-157.9904	KM1518	175.73049943959018	0.54889087172733	0.0318313192475973	5.971357823235822																	5.971357823235822	257.85260143563573
870	2015-11-14T22:52:28	22.7572	-157.9904	KM1518	165.30068451072444	0.544469047670349	0.0311739427659116	5.466756183966623																	5.466756183966623	257.8637331456049
871	2015-11-14T22:55:28	22.756999999999998	-157.9902	KM1518	173.04273896451733	0.5469936228490501	0.0315482263958363	5.81753569915228																	5.81753569915228	257.8940176677804
872	2015-11-14T22:58:28	22.7573	-157.9893	KM1518	171.4578386361679	0.5501619986863001	0.0320218596443617	5.877407146120294																	5.877407146120294	257.99225437108873
873	2015-11-14T23:01:29	22.7572	-157.9893	KM1518	178.8387314386146	0.552718839507793	0.0324072219963695	6.190773346549414																	6.190773346549414	258.00338608105795
874	2015-11-14T23:04:29	22.7573	-157.9893	KM1518	177.9591519413803	0.5565755794009201	0.0329938638076525	6.274378137922344																	6.274378137922344	258.0145177910272
875	2015-11-14T23:07:29	22.7574	-157.9893	KM1518	174.53682072546712	0.55625596889638	0.032944896581261	6.168052553088995																	6.168052553088995	258.0256495009964
876	2015-11-14T23:10:29	22.7575	-157.9893	KM1518	187.91127797214887	0.5524005149760209	0.0323589810965637	6.508666875905079																	6.508666875905079	258.03678121096556
877	2015-11-14T23:13:30	22.7576	-157.9893	KM1518	170.79760743718583	0.545098817177426	0.0312670435908974	5.710201447303168																	5.710201447303168	258.04791292093483
878	2015-11-14T23:16:30	22.7577	-157.9893	KM1518	175.57066504856758	0.5435264222061429	0.0310349408910314	5.8021381455024095																	5.8021381455024095	258.05904463090405
879	2015-11-14T23:19:30	22.7579	-157.9893	KM1518	185.59886573193282	0.542274830204821	0.0308509037805184	6.118400546564836																	6.118400546564836	258.08130805084244
880	2015-11-14T23:22:30	22.75800000000001	-157.9893	KM1518	170.7896332219623	0.544469047670349	0.0311739427659116	5.670118831905112																	5.670118831905112	258.0924397608128
881	2015-11-14T23:25:31	22.75800000000001	-157.9893	KM1518	168.30887095438558	0.5435264222061429	0.0310349408910314	5.574357178973613																	5.574357178973613	258.0924397608128
882	2015-11-14T23:28:31	22.7579	-157.9894	KM1518	165.87133798640306	0.544784757494778	0.0312204981149663	5.534002639327571																	5.534002639327571	258.1075819785948
883	2015-11-14T23:31:31	22.7581	-157.9893	KM1518	171.42400804202975	0.5469936228490501	0.0315482263958363	5.791665026775861																	5.791665026775861	258.1320979240731
884	2015-11-14T23:34:31	22.7582	-157.9894	KM1518	180.39663867837623	0.547308363006909	0.0315951487728662	6.093826271432039																	6.093826271432039	258.1472401316642
885	2015-11-14T23:37:31	22.7584	-157.9894	KM1518	171.55747476283153	0.547940099139907	0.0316893298307192	5.8239825272396875																	5.8239825272396875	258.169503551603
886	2015-11-14T23:40:32	22.7584	-157.9894	KM1518	166.34661502663278	0.550481679192073	0.0320697793662887	5.7006500247373255																	5.7006500247373255	258.169503551603
887	2015-11-14T23:43:32	22.7585	-157.9894	KM1518	166.53934972615642	0.5520788163669129	0.0323104940534611	5.765629059864688																	5.765629059864688	258.1806352615722
888	2015-11-14T23:46:32	22.7585	-157.9894	KM1518	171.06078584861152	0.5543218087285021	0.0326501558197159	5.978710623242607																	5.978710623242607	258.1806352615722
889	2015-11-14T23:49:32	22.7586	-157.9894	KM1518	169.2946788792424	0.555608470442468	0.0328462118735512	5.990189213250329																	5.990189213250329	258.1917669715414
890	2015-11-14T23:52:33	22.7585	-157.9894	KM1518	173.44729342368527	0.5614331122327171	0.0337419712546247	6.2564377805736955																	6.2564377805736955	258.20289868151065
891	2015-11-14T23:55:33	22.7587	-157.9894	KM1518	183.30080868484168	0.5588300013909789	0.033339830955471	6.5630552049940185																	6.5630552049940185	258.22516210144903
892	2015-11-15T00:00:02	22.7588	-157.9895	KM1518	177.5174830934459	0.5627416033036899	0.033945255471909	6.453927255614802																	6.453927255614802	258.2403042784697
893	2015-11-15T00:03:02	22.7589	-157.9895	KM1518	174.30458855248844	0.565361407664394	0.0343544473205787	6.425315925434723																	6.425315925434723	258.2514359884389
894	2015-11-15T00:06:02	22.7591	-157.9895	KM1518	173.92821510817382	0.5676686962162221	0.0347172484588416	6.471279374977143																	6.471279374977143	258.2736994083773
895	2015-11-15T00:12:02	22.7592	-157.9895	KM1518	186.50294038675256	0.56733715016844	0.0346650469226078	6.918957996553964																	6.918957996553964	258.28483111834646
896	2015-11-15T00:15:03	22.7593	-157.9895	KM1518	177.22634012609032	0.569330796261095	0.0349801964230678	6.634695448722267																	6.634695448722267	258.29596282831574
897	2015-11-15T00:18:03	22.7594	-157.9895	KM1518	178.7253838511975	0.570989391007419	0.0352437597971597	6.736102305598777																	6.736102305598777	258.30709453828496
898	2015-11-15T00:21:03	22.7594	-157.9896	KM1518	188.3890787957574	0.570989391007419	0.0352437597971597	7.105071083801223																	7.105071083801223	258.31735950565496
899	2015-11-15T00:24:03	22.7595	-157.9895	KM1518	184.54765404471038	0.5736597790141851	0.0356704321868982	7.015374525244076																	7.015374525244076	258.33250164700934
900	2015-11-15T00:27:04	22.7596	-157.9896	KM1518	178.32738498594378	0.577015054810904	0.0362113458589793	6.879760340870239																	6.879760340870239	258.3476437832684
901	2015-11-15T00:30:04	22.7599	-157.9896	KM1518	182.6393887678984	0.57600301571022	0.0360475915923566	7.047698019881404																	7.047698019881404	258.381038913176
902	2015-11-15T00:33:04	22.7599	-157.9896	KM1518	173.9584105475195	0.5804061521139471	0.0367629337821495	6.8295853380629685																	6.8295853380629685	258.381038913176
903	2015-11-15T00:36:04	22.76	-157.9896	KM1518	181.87178700321715	0.579560896873969	0.0366248593809999	7.114673757650614																	7.114673757650614	258.39217062314555
904	2015-11-15T00:39:05	22.7601	-157.9896	KM1518	176.87235248179792	0.581763115872032	0.03698490971232799	6.958982538949249																	6.958982538949249	258.4033023331148
905	2015-11-15T00:42:05	22.7603	-157.9896	KM1518	172.48194915857516	0.5804061521139471	0.0367629337821495	6.788815648167622																	6.788815648167622	258.42556575305315
906	2015-11-15T00:45:05	22.7605	-157.9897	KM1518	174.05662942269782	0.58381685689299	0.0373227054099035	6.92293224352508																	6.92293224352508	258.4500816230025
907	2015-11-15T00:48:05	22.7606	-157.9897	KM1518	178.19031845630212	0.584157727932686	0.0373790786114818	7.1170893549225775																	7.1170893549225775	258.46121333297174
908	2015-11-15T00:51:05	22.7608	-157.9897	KM1518	184.5433008943376	0.584499412692717	0.0374355863860075	7.3525269230594406																	7.3525269230594406	258.48347675291006
909	2015-11-15T00:54:06	22.7609	-157.9897	KM1518	174.1530756862851	0.5869061233653311	0.0378345915421539	7.026633299132162																	7.026633299132162	258.4946084628793
910	2015-11-15T00:57:06	22.761	-157.9897	KM1518	180.27385751817937	0.5872518321096079	0.0378920779119655	7.278998388012479																	7.278998388012479	258.50574017284856
911	2015-11-15T01:00:06	22.7611	-157.9896	KM1518	179.41713158675998	0.589665668314146	0.038295115822352996	7.311321351491302																	7.311321351491302	258.52088223267623
912	2015-11-15T01:03:06	22.7612	-157.9897	KM1518	180.1788202210413	0.5893197318632121	0.0382372768692183	7.342783749038434																	7.342783749038434	258.5360242874083
913	2015-11-15T01:06:07	22.7613	-157.9897	KM1518	180.3972441636257	0.590356763845812	0.0384110994364371	7.365771345273416																	7.365771345273416	258.5471559973775
914	2015-11-15T01:09:07	22.7614	-157.9897	KM1518	176.1301351590475	0.5927908098598371	0.0388210861065133	7.273414884317945																	7.273414884317945	258.55828770734666
915	2015-11-15T01:12:07	22.7615	-157.9897	KM1518	178.7888208087468	0.5952423550906911	0.0392366479408122	7.474790857777583																	7.474790857777583	258.56941941731634
916	2015-11-15T01:15:07	22.7615	-157.9896	KM1518	173.39146062019844	0.5955942056514799	0.0392964469902698	7.246190188194232																	7.246190188194232	258.57968422684024
917	2015-11-15T01:18:08	22.7615	-157.9896	KM1518	184.0938490247766	0.593490778209383	0.0389394012676186	7.622765534127718																	7.622765534127718	258.57968422684024
918	2015-11-15T01:21:08	22.7615	-157.9896	KM1518	176.3959501822757	0.5955942056514799	0.0392964469902698	7.33758615096382																	7.33758615096382	258.57968422684024
919	2015-11-15T01:24:08	22.7615	-157.9896	KM1518	178.67601025360943	0.5962964869393571	0.0394160517818949	7.464601629736714																	7.464601629736714	258.57968422684024
920	2015-11-15T01:27:08	22.7615	-157.9896	KM1518	173.76733531628406	0.5969957428916539	0.0395355451495354	7.279745855863769																	7.279745855863769	258.57968422684024
921	2015-11-15T01:30:09	22.7616	-157.9896	KM1518	180.1818131339953	0.594891342460035	0.0391769913024547	7.512121832697576																	7.512121832697576	258.5908159368094
922	2015-11-15T01:33:09	22.7616	-157.9896	KM1518	171.7437175095619	0.5961216915410239	0.03938622028634165	7.1829111429795995																	7.1829111429795995	258.5908159368094
923	2015-11-15T01:36:09	22.7617	-157.9896	KM1518	174.9990353222631	0.598754645777687	0.0398367391074754	7.389030878369215																	7.389030878369215	258.6019476467787
924	2015-11-15T01:39:09	22.7618	-157.9896	KM1518	183.1153577853394	0.59840246692964	0.0397762273100372	7.7033252424784315																	7.7033252424784315	258.6130793567479
925	2015-11-15T01:42:10	22.7618	-157.9896	KM1518	182.0825011762997	0.596645698100655	0.0394757272377048	7.624900784657988																	7.624900784657988	258.6130793567479
926	2015-11-15T01:45:10	22.7618	-157.9896	KM1518	187.00470602877826	0.59840246692964	0.0397762273100372	7.852263355817765																	7.852263355817765	258.6130793567479
927	2015-11-15T01:48:10	22.7619	-157.9896	KM1518	188.02475197995602	0.59840246692964	0.0397762273100372	7.9151569856792605																	7.9151569856792605	258.6242110667171
928	2015-11-15T01:51:10	22.761999999999997	-157.9896	KM1518	182.0380965114986	0.6001717217997061	0.0400802338630663	7.747758170219866																	7.747758170219866	258.63534277668634
929	2015-11-15T01:54:11	22.7622	-157.9896	KM1518	183.4082372199101	0.6001717217997061	0.0400802338630663	7.766099303008679																	7.766099303008679	258.65760619662467
930	2015-11-15T01:57:11	22.7623	-157.9896	KM1518	180.79472130892842	0.6033720137743679	0.0406341940844002	7.751835441072309																	7.751835441072309	258.66873790659395
931	2015-11-15T02:00:11	22.7624	-157.9896	KM1518	184.4619542431844	0.5991076653398361	0.0398973953574319	7.809292581697997																	7.809292581697997	258.67986961656317
932	2015-11-15T02:03:11	22.7626	-157.9896	KM1518	183.68398974496682	0.602662871465988	0.0405110105875903	7.865617311462428																	7.865617311462428	258.7021330365016
933	2015-11-15T02:06:12	22.7628	-157.9895	KM1518	190.66538898135383	0.605880178104605	0.0410713665608826	8.240958052533394																	8.240958052533394	258.7266488340629
934	2015-11-15T02:09:12	22.7629	-157.9895	KM1518	217.90264973700687	0.623400290104217	0.0442056957148136	10.029311444725606																	10.029311444725606	258.73778054403215
935	2015-11-15T02:12:12	22.763	-157.9895	KM1518	205.9700662096222	0.6241424471479201	0.0443418384156532	9.51306955687058																	9.51306955687058	258.7489122540017
936	2015-11-15T02:15:12	22.7631	-157.9895	KM1518	205.07801037704502	0.6320280181626121	0.0458014627124437	9.739634744365562																	9.739634744365562	258.76004396397093
937	2015-11-15T02:18:13	22.7634	-157.9896	KM1518	229.529315759818	0.627513841022049	0.0449622927133521	10.730980909186675																	10.730980909186675	258.7949810261753
938	2015-11-15T02:21:13	22.7633	-157.989	KM1518	225.04810210204081	0.6373594100127521	0.0468051467211264	10.929735440494197																	10.929735440494197	258.8575669631918
939	2015-11-15T02:24:13	22.7618	-157.9862	KM1518	214.76841625756265	0.6381250390101079	0.0469502851449269	10.452989329750483																	10.452989329750483	259.18996249232714
940	2015-11-15T02:27:13	22.7582	-157.9891	KM1518	226.19419179935318	0.640430671919666	0.0473891736025934	11.094848633182176																	11.094848633182176	259.6891706795877
941	2015-11-15T02:30:14	22.7571	-157.9953	KM1518	209.8930897881564	0.6365974233554251	0.0466606987668517	10.124795812431547																	10.124795812431547	260.3372792049584
942	2015-11-15T02:33:14	22.7563	-158.0036	KM1518	211.4037341198372	0.645846300766161	0.0484300019908621	10.583055454941247																	10.583055454941247	261.1939297305828
943	2015-11-15T02:36:14	22.7569	-158.0124	KM1518	211.41372447826168	0.64701760617778	0.0486569438363743	10.630365699183995																	10.630365699183995	262.0997311604875
944	2015-11-15T02:39:14	22.7574	-158.0191	KM1518	210.98092715728657	0.6346862607184771	0.04630025628843901	10.147163484701863																	10.147163484701863	262.7897437630727
945	2015-11-15T02:42:15	22.75800000000001	-158.0275	KM1518	202.38023468519592	0.6241424471479201	0.0443418384156532	9.353133930792996																	9.353133930792996	263.654594633682
946	2015-11-15T02:45:15	22.7587	-158.036	KM1518	205.14040704277758	0.6237709717536539	0.0442736894057154	9.476740276059546																	9.476740276059546	264.530596103329
947	2015-11-15T02:48:15	22.7592	-158.0439	KM1518	220.84113110684243	0.6362145319290601	0.0465883890575113	10.79776929990842																	10.79776929990842	265.34343901628324
948	2015-11-15T02:51:15	22.7601	-158.0497	KM1518	221.66761574696088	0.6564752210882171	0.0505129925698943	11.573439571238305																	11.573439571238305	265.9471765403413
949	2015-11-15T02:54:16	22.7629	-158.0476	KM1518	232.16051111111682	0.670591635211694	0.0533632568853016	12.664885607523575																	12.664885607523575	266.3261433973637
950	2015-11-15T02:57:16	22.7631	-158.0474	KM1518	235.2800916631957	0.675929498220337	0.054466248801692	13.116070180795415																	13.116070180795415	266.35642731828284
951	2015-11-15T03:00:16	22.7631	-158.0473	KM1518	226.73909350664013	0.6796661286063901	0.0552461550844108	12.851491754225217																	12.851491754225217	266.36669200753386
952	2015-11-15T03:03:16	22.7631	-158.0473	KM1518	231.2656638221061	0.6788299813172389	0.0550712808915468	13.06612258497652																	13.06612258497652	266.36669200753386
953	2015-11-15T03:06:17	22.7632	-158.0473	KM1518	229.43989570049482	0.677169040103209	0.0547240788488599	12.821564780927035																	12.821564780927035	266.3778237175031
954	2015-11-15T03:09:17	22.7633	-158.0473	KM1518	227.19816053270281	0.679247556548313	0.05515861374837901	12.790311794376445																	12.790311794376445	266.3889554274723
955	2015-11-15T03:12:17	22.7632	-158.0473	KM1518	228.2190991544521	0.6796661286063901	0.0552461550844108	12.82410145825196																	12.82410145825196	266.40008713744146
956	2015-11-15T03:15:17	22.7632	-158.0473	KM1518	226.0763435686808	0.6788299813172389	0.0550712808915468	12.685117390931088																	12.685117390931088	266.40008713744146
957	2015-11-15T03:18:18	22.763	-158.0473	KM1518	227.95147565186986	0.679247556548313	0.05515861374837901	12.770412514442544																	12.770412514442544	266.4223505573799
958	2015-11-15T03:21:18	22.763	-158.0474	KM1518	226.76208033436365	0.680496282250151	0.0554207223901885	12.819336608423992																	12.819336608423992	266.43261525414823
959	2015-11-15T03:24:18	22.7631	-158.0473	KM1518	232.43163454980115	0.682583590679162	0.0558603076469705	13.170052006963072																	13.170052006963072	266.44775721206065
960	2015-11-15T03:27:18	22.7631	-158.0473	KM1518	229.1541112506273	0.6853089818763709	0.05643763669356995	13.086037186551511																	13.086037186551511	266.44775721206065
961	2015-11-15T03:30:19	22.763	-158.0474	KM1518	212.00436059256901	0.6905951591107521	0.057567652040804	12.299316230138668																	12.299316230138668	266.4628991699731
962	2015-11-15T03:33:19	22.763	-158.0474	KM1518	220.45997156430352	0.7004627900047471	0.0597138304706799	13.239128863978115																	13.239128863978115	266.4628991699731
963	2015-11-15T03:36:19	22.763	-158.0473	KM1518	225.6535994214548	0.699166647593729	0.0594290971917656	13.494707681808936																	13.494707681808936	266.4731638667414
964	2015-11-15T03:39:19	22.763	-158.0473	KM1518	213.3893743216574	0.698303772326965	0.0592400409083564	12.696659078220073																	12.696659078220073	266.4731638667414
965	2015-11-15T03:42:20	22.7632	-158.0474	KM1518	219.85931297206366	0.69959766532866	0.0595237820750731	13.12438507609626																	13.12438507609626	266.497679651713
966	2015-11-15T03:45:20	22.7633	-158.0473	KM1518	220.49955454289932	0.7017609959041821	0.0599997630309485	13.259300276573795																	13.259300276573795	266.51282159943344
967	2015-11-15T03:48:20	22.7632	-158.0473	KM1518	211.68557848164505	0.699166647593729	0.0594290971917656	12.63136401320393																	12.63136401320393	266.5239533094026
968	2015-11-15T03:51:20	22.763	-158.0474	KM1518	206.09986746547054	0.691444947241606	0.0577502978059213	11.952985628816204																	11.952985628816204	266.54846909437424
969	2015-11-15T03:54:21	22.7629	-158.0474	KM1518	207.7971833918256	0.697010823559369	0.058957556062696995	12.329340422298785																	12.329340422298785	266.5596008043438
970	2015-11-15T03:57:21	22.7627	-158.0474	KM1518	210.6661227942669	0.692724321635817	0.0580267040868867	12.277297073162675																	12.277297073162675	266.5818642242822
971	2015-11-15T04:11:10	22.7624	-158.0474	KM1518	219.47409306465926	0.69315276500158	0.058119294058782	12.777983473111274																	12.777983473111274	266.6152593541898
972	2015-11-15T04:14:11	22.7623	-158.0474	KM1518	214.63638455641987	0.68636327247494	0.0566617751660087	12.221341046903985																	12.221341046903985	266.626391064159
973	2015-11-15T04:17:11	22.7622	-158.0474	KM1518	222.8099445554645	0.68425983628095	0.0562147311329602	12.604769211546321																	12.604769211546321	266.6375227741283
974	2015-11-15T04:20:11	22.7622	-158.0474	KM1518	222.37425264738968	0.6796661286063901	0.0552461550844108	12.366213934833475																	12.366213934833475	266.6375227741283
975	2015-11-15T04:23:12	22.7618	-158.0468	KM1518	211.06182835719449	0.675518284003295	0.0543807144745013	11.555923562556552																	11.555923562556552	266.7135214518559
976	2015-11-15T04:26:12	22.7577	-158.0474	KM1518	203.6804583067611	0.6738692372685009	0.0540389736519869	11.075573250662773																	11.075573250662773	267.1740584686064
977	2015-11-15T04:29:12	22.7579	-158.0551	KM1518	206.49276395619702	0.67099888600744	0.053447047210289	11.183238688859978																	11.183238688859978	267.9647836988612
978	2015-11-15T04:32:12	22.7581	-158.0616	KM1518	211.31775917061023	0.6714071089839101	0.053531037557817	11.43477145369057																	11.43477145369057	268.6323847452652
979	2015-11-15T04:35:13	22.7584	-158.07	KM1518	214.07804240545968	0.6685427863447769	0.052943730393797	11.432108019692215																	11.432108019692215	269.4952957118598
980	2015-11-15T04:38:13	22.7587	-158.0782	KM1518	214.74067334938562	0.670591635211694	0.0533632568853016	11.58214937570022																	11.58214937570022	270.3376904781621
981	2015-11-15T04:41:13	22.759	-158.0865	KM1518	212.44488080458802	0.675929498220337	0.054466248801692	11.677817190353911																	11.677817190353911	271.1903404334918
982	2015-11-15T04:44:13	22.7592	-158.0925	KM1518	217.742833657621	0.6734577713086372	0.0539538524811586	11.812852666006426																	11.812852666006426	271.80664208425367
983	2015-11-15T04:47:13	22.7595	-158.101	KM1518	215.7772925531709	0.664083549971331	0.05203746437711	11.375623658169596																	11.375623658169596	272.6798034827034
984	2015-11-15T04:50:14	22.7598	-158.1093	KM1518	201.39164222493736	0.6685427863447769	0.052943730393797	10.792463776917147																	10.792463776917147	273.53244845116814
985	2015-11-15T04:53:14	22.76	-158.1153	KM1518	208.9309542835413	0.668135174605505	0.0528603231488425	11.174931595002963																	11.174931595002963	274.1487464965164
986	2015-11-15T04:56:14	22.7601	-158.1193	KM1518	205.3734862451858	0.6644871528303461	0.0521191541744097	10.831138109218976																	10.831138109218976	274.55949410555365
987	2015-11-15T04:59:14	22.7616	-158.1233	KM1518	206.06202932716846	0.65726815664675	0.0506707626715907	10.615275782830548																	10.615275782830548	275.0027418643859
988	2015-11-15T05:02:15	22.7627	-158.1213	KM1518	204.0489434894224	0.6493655361563959	0.049113764653889	10.244532104501712																	10.244532104501712	275.2417812661195
989	2015-11-15T05:05:15	22.7631	-158.1179	KM1518	200.81969666602143	0.643905711241344	0.0480555129854603	9.863494964307733																	9.863494964307733	275.593610204052
990	2015-11-15T05:08:15	22.7642	-158.1124	KM1518	195.21263344995882	0.641972553496686	0.0476841929239385	9.516287241982294																	9.516287241982294	276.17129244866567
991	2015-11-15T05:11:15	22.7645	-158.1044	KM1518	202.4966714146892	0.642359184492712	0.0477582900287893	9.8686365463617																	9.8686365463617	276.9931388449141
992	2015-11-15T05:14:16	22.7648	-158.0982	KM1518	196.9778722363621	0.643905711241344	0.0480555129854603	9.65780756253462																	9.65780756253462	277.63041795267793
993	2015-11-15T05:17:16	22.7642	-158.0901	KM1518	204.32341386183288	0.6450688001111171	0.0482796358510736	10.020876738952461																	10.020876738952461	278.4645276293906
994	2015-11-15T05:20:16	22.7633	-158.0821	KM1518	205.18540064884343	0.640430671919666	0.0473891736025934	9.90408204346688																	9.90408204346688	279.2917877474541
995	2015-11-15T05:23:16	22.7626	-158.0762	KM1518	198.72462409393344	0.6433273939458065	0.04794407341030985	9.663222625383659																	9.663222625383659	279.90239743053087
996	2015-11-15T05:29:17	22.7608	-158.0611	KM1518	206.80445987347903	0.6493655361563959	0.049113764653889	10.299349191019076																	10.299349191019076	281.46527898402667
997	2015-11-15T05:32:17	22.7597	-158.0536	KM1518	212.3607945384512	0.64819042089445	0.0488848368860148	10.52810832125053																	10.52810832125053	282.24482377463835
998	2015-11-15T05:35:17	22.7587	-158.0458	KM1518	213.81987518255139	0.642359184492712	0.0477582900287893	10.381931045122183																	10.381931045122183	283.05319358327176
999	2015-11-15T05:38:18	22.7579	-158.04	KM1518	209.693995076925	0.6381250390101079	0.0469502851449269	10.038160110888468																	10.038160110888468	283.65518980508665
1000	2015-11-15T05:41:18	22.7568	-158.0323	KM1518	211.98875227549456	0.643519860076859	0.0479811609123453	10.392188447294842																	10.392188447294842	284.45503263814135
1001	2015-11-15T05:44:18	22.7558	-158.0251	KM1518	213.37594222023532	0.647409906873971	0.0487329525725299	10.540869356630312																	10.540869356630312	285.2024629470156
1002	2015-11-15T05:47:18	22.755	-158.0194	KM1518	213.66816408549053	0.6412020515904799	0.0475365276795098	10.329974794444011																	10.329974794444011	285.7943212870393
1003	2015-11-15T05:50:18	22.7535	-158.0119	KM1518	213.84326730797105	0.6365974233554251	0.0466606987668517	10.216765520662417																	10.216765520662417	286.58212158635155
1004	2015-11-15T05:53:19	22.7517	-158.0043	KM1518	213.4219203815157	0.6346862607184771	0.04630025628843901	10.148979842344406																	10.148979842344406	287.38761745783006
1005	2015-11-15T05:56:19	22.7503	-158.0008	KM1518	208.90502626024707	0.631648340465544	0.0457306582384605	9.842107115415287																	9.842107115415287	287.7792562126984
1006	2015-11-15T05:59:19	22.7496	-158.0002	KM1518	211.51957056766392	0.632784295745524	0.0459432067885605	10.028406583246149																	10.028406583246149	287.87858225270315
1007	2015-11-15T06:02:19	22.7494	-157.9996	KM1518	208.64449384627744	0.632784295745524	0.0459432067885605	9.923610287076064																	9.923610287076064	287.9440766318894
1008	2015-11-15T06:05:20	22.7496	-157.9996	KM1518	218.77161335451183	0.631269566968777	0.0456600223849339	10.340815373693813																	10.340815373693813	287.9663400518278
1009	2015-11-15T06:08:20	22.7496	-157.9996	KM1518	209.04101218493062	0.6335436725143709	0.0460855952869954	9.968076361065457																	9.968076361065457	287.9663400518278
1010	2015-11-15T06:11:20	22.7496	-157.9996	KM1518	211.15807655869133	0.631269566968777	0.0456600223849339	9.979199924191072																	9.979199924191072	287.9663400518278
1011	2015-11-15T06:14:20	22.7498	-157.9997	KM1518	213.200056600998	0.629010689132542	0.0452396863415465	9.996439848481767																	9.996439848481767	287.99085625846067
1012	2015-11-15T06:17:21	22.7501	-157.9997	KM1518	221.02486131923686	0.629386214092181	0.0453093353787425	10.35790749300362																	10.35790749300362	288.0242513883683
1013	2015-11-15T06:20:21	22.7503	-157.9998	KM1518	210.07434123482122	0.627513841022049	0.0449622927133521	9.764287854615377																	9.764287854615377	288.0487675792712
1014	2015-11-15T06:23:21	22.7503	-157.9998	KM1518	218.45826723383075	0.62601043907751	0.0446849738704188	10.10508973704082																	10.10508973704082	288.0487675792712
1015	2015-11-15T06:26:21	22.7501	-157.9998	KM1518	211.94386324579	0.627513841022049	0.0449622927133521	9.833556231457354																	9.833556231457354	288.07103099920965
1016	2015-11-15T06:29:22	22.7502	-157.9998	KM1518	212.6875353326511	0.6256368236381981	0.0446160564383853	9.791626316720855																	9.791626316720855	288.0821627091788
1017	2015-11-15T06:32:22	22.7503	-157.9998	KM1518	213.44450014625903	0.6237709717536539	0.0442736894057154	9.774927139414974																	9.774927139414974	288.09329441914804
1018	2015-11-15T06:35:22	22.7504	-157.9998	KM1518	215.34992257404625	0.6226547733400172	0.0440696719102842	9.793013885394814																	9.793013885394814	288.10442612911726
1019	2015-11-15T06:38:22	22.7504	-157.9998	KM1518	216.931106504935	0.618594601500499	0.0433320340795858	9.72538259642825																	9.72538259642825	288.10442612911726
1020	2015-11-15T06:41:23	22.7504	-157.9998	KM1518	220.523029300466	0.615660456970042	0.0428037934777816	9.78104925152074																	9.78104925152074	288.10442612911726
1021	2015-11-15T06:44:23	22.7504	-157.9998	KM1518	229.10822793380544	0.611284169532505	0.0420231823722295	10.008965370009786																	10.008965370009786	288.10442612911726
1022	2015-11-15T06:47:23	22.7505	-157.9999	KM1518	220.091030006733	0.6098364340108979	0.0417669021426162	9.551339590712717																	9.551339590712717	288.11956872896764
1023	2015-11-15T06:50:23	22.7507	-157.9999	KM1518	216.51813254407304	0.608036162015256	0.0414494783639359	9.311312793927392																	9.311312793927392	288.14183214890596
1024	2015-11-15T06:53:24	22.7507	-157.9999	KM1518	210.23893800994443	0.605880178104605	0.0410713665608826	8.975246756881141																	8.975246756881141	288.14183214890596
1025	2015-11-15T06:56:24	22.7506	-157.9999	KM1518	219.33510629740658	0.603017019912235	0.0405725289083602	9.241153811985637																	9.241153811985637	288.1529638588752
1026	2015-11-15T06:59:24	22.7505	-157.9999	KM1518	220.91489504981624	0.5969957428916539	0.0395355451495354	9.113043263025382																	9.113043263025382	288.1640955688444
1027	2015-11-15T07:02:24	22.7506	-157.9999	KM1518	217.9585783962993	0.5931403767951109	0.0388801731613649	8.820900101256964																	8.820900101256964	288.1752272788136
1028	2015-11-15T07:05:25	22.7509	-158.0	KM1518	226.3695583475816	0.5907028197413199	0.0384692745959418	9.083909050076645																	9.083909050076645	288.2101646170377
1029	2015-11-15T07:08:25	22.7511	-158.0	KM1518	220.5712267890308	0.5893197318632121	0.0382372768692183	8.812722261553661																	8.812722261553661	288.23242803697605
1030	2015-11-15T07:11:25	22.7511	-158.0	KM1518	225.8365663463303	0.585873929114982	0.0376629525501553	8.899557090852019																	8.899557090852019	288.23242803697605
1031	2015-11-15T07:14:25	22.750999999999998	-158.0	KM1518	220.3800401560091	0.585873929114982	0.0376629525501553	8.656328531739948																	8.656328531739948	288.24355974694527
1032	2015-11-15T07:17:26	22.750999999999998	-158.0	KM1518	218.0219513224896	0.584499412692717	0.0374355863860075	8.523607970862392																	8.523607970862392	288.24355974694527
1033	2015-11-15T07:20:26	22.7511	-158.0	KM1518	219.62308997331445	0.580744180723603	0.0368182294483811	8.461402097182763																	8.461402097182763	288.2546914569145
1034	2015-11-15T07:23:26	22.7511	-158.0	KM1518	230.82559640917802	0.5773540130704949	0.0362661914288565	8.780503660932215																	8.780503660932215	288.2546914569145
1035	2015-11-15T07:26:26	22.750999999999998	-158.0	KM1518	226.67416661501338	0.57533067565723	0.0359391986919137	8.540046659539307																	8.540046659539307	288.2658231668837
1036	2015-11-15T07:29:27	22.7508	-158.0	KM1518	219.0909101892151	0.576339558050885	0.0361020462514165	8.267619099377432																	8.267619099377432	288.28808658682215
1037	2015-11-15T07:32:27	22.7505	-158.0	KM1518	215.5622399753444	0.5746607121538809	0.0358313847531987	8.065856028096439																	8.065856028096439	288.3214817167301
1038	2015-11-15T07:35:27	22.7506	-158.0	KM1518	222.96383803531967	0.5736597790141851	0.0356704321868982	8.344140350252061																	8.344140350252061	288.3326134266993
1039	2015-11-15T07:38:27	22.7509	-158.0001	KM1518	232.73676757929852	0.571321478769048	0.0352966212182912	8.631098563097527																	8.631098563097527	288.36755076492335
1040	2015-11-15T07:41:28	22.7509	-158.0	KM1518	224.7794021487164	0.570989391007419	0.0352437597971597	8.317895943732038																	8.317895943732038	288.3778163710535
1041	2015-11-15T07:44:28	22.7508	-158.0001	KM1518	219.76366611936808	0.570989391007419	0.0352437597971597	8.12421765186146																	8.12421765186146	288.39295895052953
1042	2015-11-15T07:47:28	22.7506	-158.0001	KM1518	219.3069300764241	0.570989391007419	0.0352437597971597	8.09811436920789																	8.09811436920789	288.41522237046826
1043	2015-11-15T07:50:28	22.7503	-158.0001	KM1518	225.09630390115865	0.569330796261095	0.0349801964230678	8.26276298630099																	8.26276298630099	288.4486175003758
1044	2015-11-15T07:53:29	22.7503	-158.0001	KM1518	233.59754645212425	0.5676686962162221	0.0347172484588416	8.529132959138597																	8.529132959138597	288.4486175003758
1045	2015-11-15T07:56:29	22.7504	-158.0001	KM1518	229.03021806006146	0.5676686962162221	0.0347172484588416	8.333077454967038																	8.333077454967038	288.45974921034514
1046	2015-11-15T07:59:29	22.7504	-158.0001	KM1518	221.59095620522788	0.56733715016844	0.0346650469226078	8.068616552945668																	8.068616552945668	288.45974921034514
1047	2015-11-15T08:02:29	22.7502	-158.0001	KM1518	227.1709513739693	0.5650335995464829	0.0343031152623909	8.182823745150639																	8.182823745150639	288.4820126302834
1048	2015-11-15T08:05:30	22.7499	-158.0	KM1518	244.0650202224517	0.5656899983191012	0.0344059019176	8.802214474041131																	8.802214474041131	288.5169499839606
1049	2015-11-15T08:08:30	22.7499	-158.0001	KM1518	227.06811756712017	0.565361407664394	0.0343544473205787	8.195649286321713																	8.195649286321713	288.5272156652241
1050	2015-11-15T08:11:30	22.7501	-158.0002	KM1518	232.69637338658538	0.5627416033036899	0.033945255471909	8.310201796619632																	8.310201796619632	288.55173186241905
1051	2015-11-15T08:14:30	22.7501	-158.0002	KM1518	229.49780054963813	0.562088995872733	0.0338436192736199	8.187227969531156																	8.187227969531156	288.55173186241905
1052	2015-11-15T08:17:31	22.7501	-158.0002	KM1518	226.6072216911177	0.5601291848644561	0.0335400067247152	8.001303505315317																	8.001303505315317	288.55173186241905
1053	2015-11-15T08:20:31	22.7499	-158.0001	KM1518	241.35144206863202	0.557217091134208	0.0330921492201484	8.411945591707818																	8.411945591707818	288.576248059614
1054	2015-11-15T08:23:31	22.7502	-158.0003	KM1518	235.01248912352924	0.5575389960099859	0.0331414679650109	8.180317908997957																	8.180317908997957	288.6154497256911
1055	2015-11-15T08:26:31	22.7504	-158.0003	KM1518	243.37210113387212	0.55625596889638	0.032944896581261	8.445303134565693																	8.445303134565693	288.6377131456295
1056	2015-11-15T08:29:32	22.7505	-158.0002	KM1518	229.63835805034896	0.554642324635931	0.0326989946740315	7.909666264573784																	7.909666264573784	288.6528557454798
1057	2015-11-15T08:32:32	22.7504	-158.0003	KM1518	236.0176571570149	0.5535180749144051	0.03252834315205645	8.107910499150492																	8.107910499150492	288.66799834533015
1058	2015-11-15T08:38:32	22.7501	-158.0002	KM1518	232.69376906512963	0.550481679192073	0.0320697793662887	7.870047978596686																	7.870047978596686	288.70293569459204
1059	2015-11-15T08:41:33	22.7502	-158.0003	KM1518	232.11539636925988	0.5501619986863001	0.0320218596443617	7.802889603140786																	7.802889603140786	288.71807830972284
1060	2015-11-15T08:44:33	22.7504	-158.0003	KM1518	231.91647746332995	0.54920751782497	0.0318787841154082	7.802615463247127																	7.802615463247127	288.74034172966134
1061	2015-11-15T08:47:33	22.7504	-158.0003	KM1518	240.03413131260845	0.547940099139907	0.0316893298307192	8.03524967002326																	8.03524967002326	288.74034172966134
1062	2015-11-15T08:53:34	22.7502	-158.0003	KM1518	234.4435001914511	0.5476238545059989	0.0316421831620295	7.8062614929921565																	7.8062614929921565	288.76260514959966
1063	2015-11-15T08:56:34	22.7502	-158.0003	KM1518	240.6729529236269	0.546679347932512	0.0315013901499848	7.980558772814758																	7.980558772814758	288.76260514959966
1064	2015-11-15T09:02:34	22.7501	-158.0003	KM1518	233.54201501973984	0.544784757494778	0.0312204981149663	7.6808463570600525																	7.6808463570600525	288.7737368595689
1065	2015-11-15T09:05:35	22.7503	-158.0003	KM1518	240.74482940345862	0.5435264222061429	0.0310349408910314	7.870136787353682																	7.870136787353682	288.79600027950727
1066	2015-11-15T09:08:35	22.7504	-158.0003	KM1518	243.3256643859526	0.5429015145972991	0.0309428133321022	7.9147692907709																	7.9147692907709	288.8071319894765
1067	2015-11-15T09:11:35	22.7506	-158.0003	KM1518	241.51351190442176	0.54196260689779	0.0308051131010508	7.844198245853201																	7.844198245853201	288.8293954094149
1068	2015-11-15T09:14:35	22.7505	-158.0003	KM1518	242.19127429958974	0.5413403891870989	0.0307138586331502	7.851566504102379																	7.851566504102379	288.8405271193841
1069	2015-11-15T09:17:36	22.7502	-158.0003	KM1518	244.7524011552336	0.5407164879882129	0.0306226316255151	7.9104402028977185																	7.9104402028977185	288.8739222492917
1070	2015-11-15T09:20:36	22.7499	-158.0004	KM1518	244.01175345932324	0.537917539011329	0.0302153847457893	7.768033499346827																	7.768033499346827	288.90885960296885
1071	2015-11-15T09:23:36	22.7499	-158.0004	KM1518	224.50270392686298	0.538227021069069	0.0302602801857094	7.1535193005809115																	7.1535193005809115	288.90885960296885
1072	2015-11-15T09:29:37	22.7501	-158.0004	KM1518	230.35622601502465	0.5385372419160129	0.0303052827991004	7.2980455157947555																	7.2980455157947555	288.93112302290723
1073	2015-11-15T09:32:37	22.7504	-158.0005	KM1518	231.1018735618599	0.5376087939833689	0.0301705962241069	7.322879527444887																	7.322879527444887	288.96606037216833
1074	2015-11-15T09:35:37	22.7504	-158.0004	KM1518	228.46247165660407	0.536066513588243	0.0299478602379863	7.192828993811167																	7.192828993811167	288.97632601586264
1075	2015-11-15T09:38:37	22.7502	-158.0005	KM1518	227.62851920344502	0.5351438047495211	0.0298149983902031	7.142385065226242																	7.142385065226242	289.0008422036182
1076	2015-11-15T09:41:38	22.7503	-158.0005	KM1518	245.46335295829124	0.5345266139014211	0.029726436538073997	7.662550194352157																	7.662550194352157	289.01197391358744
1077	2015-11-15T09:48:06	22.7504	-158.0005	KM1518	234.54083505294318	0.5351438047495211	0.0298149983902031	7.340195479937379																	7.340195479937379	289.02310562355666
1078	2015-11-15T09:51:06	22.7505	-158.0005	KM1518	246.5433216191261	0.532991669095015	0.0295066834776772	7.648046852265158																	7.648046852265158	289.0342373335259
1079	2015-11-15T09:54:07	22.7506	-158.0005	KM1518	231.8418778816516	0.5342191204167	0.0296823137313143	7.192097804355908																	7.192097804355908	289.04536904349516
1080	2015-11-15T09:57:07	22.7507	-158.0006	KM1518	230.5919540780973	0.5345266139014211	0.029726436538073997	7.185176598992869																	7.185176598992869	289.0605116331583
1081	2015-11-15T10:00:07	22.7509	-158.0005	KM1518	231.52574870273943	0.533298543205956	0.0295504775185794	7.176985096872612																	7.176985096872612	289.0850278051851
1082	2015-11-15T10:03:08	22.7508	-158.0006	KM1518	239.9670649988192	0.532075424718394	0.0293759261336212	7.388678669300562																	7.388678669300562	289.1001703846611
1083	2015-11-15T10:06:08	22.7505	-158.0005	KM1518	236.20203192822032	0.5317713059416129	0.0293325398120794	7.262531963029118																	7.262531963029118	289.13510772509284
1084	2015-11-15T10:09:08	22.7504	-158.0006	KM1518	239.00556768318162	0.531160405914011	0.0292458322125266	7.32419479695194																	7.32419479695194	289.1502503249432
1085	2015-11-15T10:12:08	22.75	-158.0005	KM1518	235.8020076117556	0.530249500759246	0.0291165436287628	7.175926610336576																	7.175926610336576	289.1959452176385
1086	2015-11-15T10:15:09	22.7499	-158.0005	KM1518	229.5823826224717	0.528729160635016	0.0289017059252555	6.959242769271816																	6.959242769271816	289.20707692760783
1087	2015-11-15T10:18:09	22.7497	-158.0005	KM1518	234.5281068356314	0.5284264771074061	0.0288589785372824	7.0905402954613646																	7.0905402954613646	289.2293403475462
1088	2015-11-15T10:21:09	22.7496	-158.0004	KM1518	230.7589185510134	0.526913673562499	0.0286463631735252	6.923031129260237																	6.923031129260237	289.2444829881422
1089	2015-11-15T10:24:09	22.7493	-158.0004	KM1518	237.80478436201042	0.527517627410399	0.0287311542490371	7.146340567986875																	7.146340567986875	289.2778781180498
1090	2015-11-15T10:27:09	22.7492	-158.0004	KM1518	226.95296018851792	0.5272152904795979	0.0286887081687304	6.8240196484074325																	6.8240196484074325	289.2890098280193
1091	2015-11-15T10:30:10	22.7493	-158.0005	KM1518	234.49001186715438	0.526009094798689	0.028519596558244997	7.028105196002268																	7.028105196002268	289.304152488989
1092	2015-11-15T10:33:10	22.7492	-158.0004	KM1518	237.20836980900486	0.525404195020611	0.0284351354139945	7.057753956723437																	7.057753956723437	289.3192951499587
1093	2015-11-15T10:36:10	22.7493	-158.0004	KM1518	227.38792414369064	0.525404195020611	0.0284351354139945	6.754721380527728																	6.754721380527728	289.33042685992825
1094	2015-11-15T10:39:11	22.7493	-158.0004	KM1518	239.20010741807445	0.52359935252433	0.0281838063655469	7.076014988829813																	7.076014988829813	289.33042685992825
1095	2015-11-15T10:42:11	22.7492	-158.0004	KM1518	243.85875124143857	0.52359935252433	0.0281838063655469	7.199344367364622																	7.199344367364622	289.3415585698978
1096	2015-11-15T10:45:11	22.7492	-158.0004	KM1518	230.51656017775073	0.5245022367605491	0.0283091964907681	6.8343087142448535																	6.8343087142448535	289.3415585698978
1097	2015-11-15T10:48:11	22.7493	-158.0004	KM1518	241.06047774291355	0.525404195020611	0.0284351354139945	7.1886653063278425																	7.1886653063278425	289.3526902798674
1098	2015-11-15T10:51:12	22.7494	-158.0005	KM1518	240.43334629687942	0.523899630511383	0.0282255050633164	7.123237096427179																	7.123237096427179	289.3678329357435
1099	2015-11-15T10:54:12	22.7495	-158.0005	KM1518	236.42631535735995	0.52359935252433	0.0281838063655469	6.988308797300205																	6.988308797300205	289.3789646457127
1100	2015-11-15T10:57:12	22.7496	-158.0005	KM1518	225.06808180428882	0.52359935252433	0.0281838063655469	6.633800282521684																	6.633800282521684	289.39009635568186
1101	2015-11-15T11:00:12	22.7498	-158.0006	KM1518	236.87265323226268	0.523299789647616	0.0281422069729918	6.996506577582827																	6.996506577582827	289.41461256231486
1102	2015-11-15T11:03:12	22.75	-158.0006	KM1518	238.4047552982893	0.522403005667052	0.0280178825946702	6.99820284094204																	6.99820284094204	289.43687598225324
1103	2015-11-15T11:06:13	22.7502	-158.0007	KM1518	239.87891836940952	0.523000940178208	0.0281007066491562	7.0639938481015845																	7.0639938481015845	289.4613921763022
1104	2015-11-15T11:09:13	22.7505	-158.0007	KM1518	237.6290516079789	0.523299789647616	0.0281422069729918	7.0022815614666225																	7.0022815614666225	289.49478730620984
1105	2015-11-15T11:12:13	22.7506	-158.0008	KM1518	230.37174311360408	0.523000940178208	0.0281007066491562	6.786518536301668																	6.786518536301668	289.5099299009665
1106	2015-11-15T11:15:13	22.7508	-158.0008	KM1518	230.62229466582627	0.523299789647616	0.0281422069729918	6.770125860835919																	6.770125860835919	289.5321933209053
1107	2015-11-15T11:21:14	22.7512	-158.0009	KM1518	239.7976975537616	0.5221037266490379	0.0279765487661927	7.033500875964247																	7.033500875964247	289.57788820009733
1108	2015-11-15T11:24:14	22.7513	-158.0009	KM1518	235.78833727813947	0.5218051603623239	0.0279353133739953	6.902537596927033																	6.902537596927033	289.5890199100665
1109	2015-11-15T11:27:14	22.7512	-158.0009	KM1518	239.98205527173846	0.520315267531119	0.0277299669642781	6.985220397274299																	6.985220397274299	289.6001516200357
1110	2015-11-15T11:30:15	22.7511	-158.0009	KM1518	233.58034565517983	0.5206143700828689	0.027771051486046004	6.8168668038657465																	6.8168668038657465	289.61128333000494
1111	2015-11-15T11:33:15	22.7511	-158.0009	KM1518	235.16389242748662	0.5206143700828689	0.027771051486046004	6.8559817790962265																	6.8559817790962265	289.61128333000494
1112	2015-11-15T11:36:15	22.7511	-158.0009	KM1518	235.78807879623025	0.520315267531119	0.0277299669642781	6.84931518929992																	6.84931518929992	289.61128333000494
1113	2015-11-15T11:39:15	22.7511	-158.0009	KM1518	235.04845567569043	0.520016877290416	0.027688980285067995	6.825381889636719																	6.825381889636719	289.61128333000494
1114	2015-11-15T11:42:16	22.750999999999998	-158.0009	KM1518	235.20505239256104	0.521210159197373	0.0278531369612974	6.854581941511532																	6.854581941511532	289.62241503997416
1115	2015-11-15T11:45:16	22.7509	-158.0009	KM1518	238.37466148868128	0.520016877290416	0.027688980285067995	6.926464002525657																	6.926464002525657	289.6335467499434
1116	2015-11-15T11:48:16	22.7506	-158.0009	KM1518	237.8310989552453	0.520016877290416	0.027688980285067995	6.896186489363672																	6.896186489363672	289.6669418798514
1117	2015-11-15T11:51:16	22.7505	-158.0009	KM1518	237.1885361075797	0.5206143700828689	0.027771051486046004	6.8896053794174765																	6.8896053794174765	289.67807358982066
1118	2015-11-15T11:54:17	22.7505	-158.0009	KM1518	232.38675882265042	0.519719197664393	0.0276480912154039	6.744100424259872																	6.744100424259872	289.67807358982066
1119	2015-11-15T11:57:17	22.7503	-158.0009	KM1518	235.67847131501807	0.519719197664393	0.0276480912154039	6.845131304527127																	6.845131304527127	289.700337009759
1120	2015-11-15T12:00:17	22.7503	-158.001	KM1518	231.9972781123544	0.519422226960726	0.0276072995228293	6.7135557016067455																	6.7135557016067455	289.7106026609695
1121	2015-11-15T12:03:17	22.7505	-158.0009	KM1518	229.04833047653915	0.519719197664393	0.0276480912154039	6.625831020959432																	6.625831020959432	289.7351188455803
1122	2015-11-15T12:15:18	22.7509	-158.0008	KM1518	244.47624734129536	0.520315267531119	0.0277299669642781	7.126218162807982																	7.126218162807982	289.7808137298365
1123	2015-11-15T12:18:19	22.7509	-158.0008	KM1518	234.2939564834504	0.51912596349112	0.0275666049754413	6.7635821409599295																	6.7635821409599295	289.7808137298365
1124	2015-11-15T12:21:19	22.7511	-158.0008	KM1518	234.5727304250058	0.518234916324261	0.0274448438423939	6.7462271506472025																	6.7462271506472025	289.8030771497749
1125	2015-11-15T12:24:19	22.7512	-158.0008	KM1518	233.20491724395802	0.519422226960726	0.0276072995228293	6.752706502418961																	6.752706502418961	289.8142088597441
1126	2015-11-15T12:27:19	22.7511	-158.0008	KM1518	236.10505777534786	0.519719197664393	0.0276480912154039	6.840702533263909																	6.840702533263909	289.8253405697133
1127	2015-11-15T12:30:20	22.7512	-158.0008	KM1518	231.57172573622398	0.521507305109543	0.0278941761836526	6.7551039208281525																	6.7551039208281525	289.8364722796825
1128	2015-11-15T12:33:20	22.7512	-158.0009	KM1518	239.233141931301	0.5206143700828689	0.027771051486046004	6.952657944271422																	6.952657944271422	289.84673786327204
1129	2015-11-15T12:36:20	22.7511	-158.0008	KM1518	237.15668908018384	0.520913720936521	0.0278121954736196	6.914126900363529																	6.914126900363529	289.8618804274672
1130	2015-11-15T12:39:20	22.7511	-158.0009	KM1518	241.1737871847303	0.521210159197373	0.0278531369612974	7.045187762613933																	7.045187762613933	289.87214601857016
1131	2015-11-15T12:42:21	22.7509	-158.0009	KM1518	231.96655843549297	0.521210159197373	0.0278531369612974	6.772531815773951																	6.772531815773951	289.8944094385086
1132	2015-11-15T12:45:21	22.7509	-158.0009	KM1518	226.17826619050376	0.5218051603623239	0.0279353133739953	6.632209722222543																	6.632209722222543	289.8944094385086
1133	2015-11-15T13:42:43	22.7507	-158.001	KM1518	217.0506582629134	0.505399260245648	0.0257251952003239	5.820194479863567																	5.820194479863567	289.91892561053544
1134	2015-11-15T13:45:43	22.7507	-158.001	KM1518	217.55961026368	0.507128392798405	0.0259528813749664	5.8809521541116885																	5.8809521541116885	289.91892561053544
1135	2015-11-15T13:48:44	22.7507	-158.001	KM1518	221.90797935428841	0.5051124330910539	0.0256874803126799	5.9449013485648114																	5.9449013485648114	289.91892561053544
1136	2015-11-15T13:51:44	22.7507	-158.001	KM1518	222.67888410738982	0.504537860271308	0.0256122105436891	5.955678208580254																	5.955678208580254	289.91892561053544
1137	2015-11-15T13:54:44	22.7508	-158.001	KM1518	215.62709847044647	0.505974970313011	0.0258008952871472	5.800751538455465																	5.800751538455465	289.930057320505
1138	2015-11-15T13:57:44	22.7509	-158.001	KM1518	225.7385150549479	0.506841443111818	0.0259149439110938	6.095872494526732																	6.095872494526732	289.9411890304742
1139	2015-11-15T14:00:45	22.7509	-158.001	KM1518	218.85158908273945	0.507704348807969	0.0260290282095034	5.93395195278913																	5.93395195278913	289.9411890304742
1140	2015-11-15T14:03:45	22.750999999999998	-158.001	KM1518	224.82167582810547	0.507993358405287	0.0260672380130668	6.121046507841669																	6.121046507841669	289.95232074044344
1141	2015-11-15T14:06:45	22.7511	-158.0009	KM1518	232.23426625418685	0.509150624296168	0.0262207605386868	6.358502497419771																	6.358502497419771	289.9674633097322
1142	2015-11-15T14:09:45	22.7511	-158.001	KM1518	234.47290918138359	0.510604988652627	0.026414395158911	6.4644991599773025																	6.4644991599773025	289.97772890083525
1143	2015-11-15T14:12:46	22.7512	-158.001	KM1518	231.98842984541213	0.5100232595774461	0.0263367621109715	6.387748705341811																	6.387748705341811	289.98886061080447
1144	2015-11-15T14:15:46	22.7512	-158.001	KM1518	234.36177539023706	0.5097316873238901	0.0262980026881372	6.437320328267747																	6.437320328267747	289.98886061080447
1145	2015-11-15T14:18:46	22.7511	-158.001	KM1518	233.34768277655567	0.509440809448016	0.0262593355706505	6.415320353376548																	6.415320353376548	289.9999923207737
1146	2015-11-15T14:21:46	22.750999999999998	-158.001	KM1518	229.34660041790508	0.508861130218628	0.0261822773729448	6.277576646895275																	6.277576646895275	290.01112403074285
1147	2015-11-15T14:24:47	22.750999999999998	-158.001	KM1518	223.04956778360128	0.509150624296168	0.0262207605386868	6.106576482222327																	6.106576482222327	290.01112403074285
1148	2015-11-15T14:27:47	22.7511	-158.001	KM1518	225.48927844603853	0.5100232595774461	0.0263367621109715	6.192444318724557																	6.192444318724557	290.0222557407121
1149	2015-11-15T14:30:47	22.7512	-158.0011	KM1518	234.20011507636616	0.5082830579203721	0.0261055390302873	6.387658288536774																	6.387658288536774	290.03739830490724
1150	2015-11-15T14:33:47	22.7512	-158.001	KM1518	234.89721094967985	0.507993358405287	0.0260672380130668	6.410301787603418																	6.410301787603418	290.04766388849674
1151	2015-11-15T14:36:48	22.7511	-158.0011	KM1518	232.87053338211703	0.508572325569607	0.0261438858546457	6.351821543140211																	6.351821543140211	290.0628064526918
1152	2015-11-15T14:42:48	22.7511	-158.001	KM1518	227.5479886553828	0.507128392798405	0.0259528813749664	6.179163214668401																	6.179163214668401	290.07307204379487
1153	2015-11-15T14:48:49	22.7509	-158.0011	KM1518	224.18644336716326	0.505399260245648	0.0257251952003239	6.035028215223379																	6.035028215223379	290.0975882095292
1154	2015-11-15T14:51:49	22.7509	-158.0011	KM1518	225.38872720776874	0.505399260245648	0.0257251952003239	6.057725261085575																	6.057725261085575	290.0975882095292
1155	2015-11-15T14:57:49	22.7512	-158.0011	KM1518	223.67462275574428	0.5049689658318945	0.02566865322296375	5.982097203863584																	5.982097203863584	290.1309833394368
1156	2015-11-15T15:00:50	22.7513	-158.0011	KM1518	225.83664548671933	0.503679048899518	0.0254999004100628	6.000497102851615																	6.000497102851615	290.142115049406
1157	2015-11-15T15:03:50	22.7516	-158.0011	KM1518	233.8668303433564	0.503679048899518	0.0254999004100628	6.22533677413613																	6.22533677413613	290.1755101793136
1158	2015-11-15T15:06:50	22.7521	-158.0011	KM1518	229.22102842624938	0.503394140861543	0.0254626418677714	6.091700730735668																	6.091700730735668	290.2311687291596
1159	2015-11-15T15:09:50	22.7524	-158.0014	KM1518	232.04190169970062	0.502534015181359	0.0253506272729142	6.14436417462297																	6.14436417462297	290.27659625364856
1160	2015-11-15T15:15:51	22.7473	-157.9975	KM1518	227.3844963866473	0.503108738694255	0.0254253766082571	6.027180795789027																	6.027180795789027	290.9712849121148
1161	2015-11-15T15:18:51	22.7431	-157.994	KM1518	224.71245263880084	0.503108738694255	0.0254253766082571	5.9820836351076565																	5.9820836351076565	291.5609378113029
1162	2015-11-15T15:21:51	22.7384	-157.9904	KM1518	218.8471622774308	0.502534015181359	0.0253506272729142	5.788608440001801																	5.788608440001801	292.20150349071685
1163	2015-11-15T15:24:52	22.7347	-157.9874	KM1518	223.56240901451355	0.499969299220723	0.0250181066869249	5.840418000096624																	5.840418000096624	292.71580292666533
1164	2015-11-15T15:27:52	22.7296	-157.9837	KM1518	224.17544527165185	0.502534015181359	0.0253506272729142	5.9391385677887545																	5.9391385677887545	293.398892442816
1165	2015-11-15T15:30:52	22.724	-157.9829	KM1518	229.9361311206048	0.504250906978878	0.0255746845354458	6.168745148001372																	6.168745148001372	294.027656472621
1166	2015-11-15T15:33:52	22.7194	-157.9841	KM1518	236.62736411418103	0.505974970313011	0.0258008952871472	6.420508859566988																	6.420508859566988	294.5543306198141
1167	2015-11-15T15:36:53	22.7132	-157.9859	KM1518	221.5184150872361	0.505974970313011	0.0258008952871472	5.976453535492216																	5.976453535492216	295.2688167291117
1168	2015-11-15T15:39:53	22.7071	-157.9877	KM1518	221.65111187855518	0.504537860271308	0.0256122105436891	5.925093435280105																	5.925093435280105	295.9725581086625
1169	2015-11-15T15:42:53	22.7014	-157.9892	KM1518	215.65655015874557	0.503679048899518	0.0254999004100628	5.7375082156419035																	5.7375082156419035	296.62549532349135
1170	2015-11-15T15:45:53	22.6971	-157.9904	KM1518	212.30262289327388	0.503679048899518	0.0254999004100628	5.637401252453891																	5.637401252453891	297.1197678608732
1171	2015-11-15T15:48:53	22.6911	-157.9918	KM1518	214.28118044311367	0.503394140861543	0.0254626418677714	5.679796584644848																	5.679796584644848	297.80297064236026
1172	2015-11-15T15:51:54	22.6902	-157.9876	KM1518	221.38837991725143	0.504250906978878	0.0255746845354458	5.898810385626192																	5.898810385626192	298.2457978339133
1173	2015-11-15T15:54:54	22.6903	-157.9872	KM1518	217.05446501821862	0.506841443111818	0.0259149439110938	5.861221964520095																	5.861221964520095	298.28835994225165
1174	2015-11-15T15:57:54	22.6903	-157.9872	KM1518	217.86412179887557	0.5074160274853831	0.0259909094023725	5.911397277069335																	5.911397277069335	298.28835994225165
1175	2015-11-15T16:00:54	22.6904	-157.9872	KM1518	222.3759529364283	0.507128392798405	0.0259528813749664	6.016902880761162																	6.016902880761162	298.29949165222087
1176	2015-11-15T16:06:55	22.6907	-157.9872	KM1518	222.24610953400432	0.506553432307594	0.0258769572247376	6.017582514698964																	6.017582514698964	298.33288678212847
1177	2015-11-15T16:09:55	22.6908	-157.9872	KM1518	222.58498102353508	0.507128392798405	0.0259528813749664	6.040157397235416																	6.040157397235416	298.3440184920977
1178	2015-11-15T16:12:55	22.6908	-157.9871	KM1518	229.6368806139585	0.507128392798405	0.0259528813749664	6.2307862734590165																	6.2307862734590165	298.35428860819
1179	2015-11-15T16:15:56	22.6908	-157.9872	KM1518	225.61133989275658	0.507128392798405	0.0259528813749664	6.129593974252236																	6.129593974252236	298.3645587242823
1180	2015-11-15T16:18:56	22.6907	-157.9872	KM1518	216.84099092692912	0.507704348807969	0.0260290282095034	5.908182377711133																	5.908182377711133	298.37569043425145
1181	2015-11-15T16:21:56	22.6908	-157.9872	KM1518	219.49588209961257	0.507128392798405	0.0259528813749664	5.9645608964247385																	5.9645608964247385	298.3868221442207
1182	2015-11-15T16:24:56	22.691	-157.9871	KM1518	220.67363108038163	0.508572325569607	0.0261438858546457	6.035925667879567																	6.035925667879567	298.4113401987512
1183	2015-11-15T16:27:57	22.6912	-157.9871	KM1518	233.15153110473804	0.508572325569607	0.0261438858546457	6.402023190240648																	6.402023190240648	298.4336036186895
1184	2015-11-15T16:30:57	22.6914	-157.986	KM1518	232.138650442174	0.5039646370641021	0.0255372478951802	6.185309453144853																	6.185309453144853	298.5487473382788
1185	2015-11-15T16:33:57	22.6916	-157.9844	KM1518	225.5702772033828	0.502247679542593	0.0253133860635282	5.950286213326143																	5.950286213326143	298.7145697036006
1186	2015-11-15T16:36:57	22.6917	-157.9826	KM1518	236.93515075869686	0.505686772108128	0.025763000120172002	6.396789233041546																	6.396789233041546	298.89976550051193
1187	2015-11-15T16:42:58	22.6915	-157.9787	KM1518	212.34485472605087	0.506553432307594	0.0258769572247376	5.7485018879919325																	5.7485018879919325	299.30091596411836
1188	2015-11-15T16:45:58	22.6913	-157.9776	KM1518	208.53897757722203	0.504825498572735	0.0256498261332476	5.590928943491217																	5.590928943491217	299.4160596028198
1189	2015-11-15T16:48:58	22.691	-157.9759	KM1518	213.05352885203098	0.502534015181359	0.0253506272729142	5.6651537578878886																	5.6651537578878886	299.59381627982486
1190	2015-11-15T16:51:58	22.6907	-157.9743	KM1518	215.86306471838842	0.502534015181359	0.0253506272729142	5.7340652031244055																	5.7340652031244055	299.7614971906028
1191	2015-11-15T16:54:59	22.6907	-157.9743	KM1518	209.86282096650442	0.502534015181359	0.0253506272729142	5.549350863540976																	5.549350863540976	299.7614971906028
1192	2015-11-15T16:57:59	22.6907	-157.9743	KM1518	218.3660305953269	0.5039646370641021	0.0255372478951802	5.831442195618157																	5.831442195618157	299.7614971906028
1193	2015-11-15T17:00:59	22.6908	-157.9743	KM1518	228.18292046352084	0.5051124330910539	0.0256874803126799	6.125112217316707																	6.125112217316707	299.772628900572
1194	2015-11-15T17:03:59	22.6909	-157.9743	KM1518	224.06913989656326	0.501392285635021	0.025202173271817	5.893311066607429																	5.893311066607429	299.7837606105412
1195	2015-11-15T17:07:00	22.6912	-157.9743	KM1518	221.3400976009335	0.5011063295864651	0.0251651841953521	5.798440033073241																	5.798440033073241	299.8171557404488
1196	2015-11-15T17:10:00	22.6911	-157.9742	KM1518	226.9107372443679	0.501392285635021	0.025202173271817	5.962798850721698																	5.962798850721698	299.8323013573917
1197	2015-11-15T17:13:00	22.6912	-157.9743	KM1518	235.5470527306118	0.5011063295864651	0.0251651841953521	6.181028208575526																	6.181028208575526	299.84744697433473
1198	2015-11-15T17:16:00	22.6913	-157.9742	KM1518	223.26946551005284	0.500821054540631	0.0251282832081649	5.860089467590614																	5.860089467590614	299.86259258619555
1199	2015-11-15T17:19:01	22.6913	-157.9742	KM1518	217.3648286033744	0.5011063295864651	0.0251651841953521	5.707171595680599																	5.707171595680599	299.86259258619555
1200	2015-11-15T17:22:01	22.6913	-157.9742	KM1518	217.23358993825644	0.5011063295864651	0.0251651841953521	5.697224434889432																	5.697224434889432	299.86259258619555
1201	2015-11-15T17:25:01	22.6911	-157.9743	KM1518	223.18756054462648	0.500821054540631	0.0251282832081649	5.841246933792824																	5.841246933792824	299.88711063130785
1202	2015-11-15T17:28:01	22.6912	-157.9743	KM1518	222.6531649070513	0.5011063295864651	0.0251651841953521	5.839825691362168																	5.839825691362168	299.898242341277
1203	2015-11-15T17:31:02	22.6913	-157.9742	KM1518	223.73417534595055	0.5011063295864651	0.0251651841953521	5.866028420696713																	5.866028420696713	299.9133879531378
1204	2015-11-15T17:34:02	22.6914	-157.9743	KM1518	223.53893769593503	0.5011063295864651	0.0251651841953521	5.871073648120192																	5.871073648120192	299.9285335599168
1205	2015-11-15T17:37:02	22.6914	-157.9742	KM1518	223.56094895926626	0.500821054540631	0.0251282832081649	5.8803351389913665																	5.8803351389913665	299.9388036310403
1206	2015-11-15T17:40:02	22.6914	-157.9742	KM1518	228.12278379972898	0.501392285635021	0.025202173271817	5.991700686258715																	5.991700686258715	299.9388036310403
1207	2015-11-15T17:43:03	22.6913	-157.9743	KM1518	228.5338287278373	0.5011063295864651	0.0251651841953521	6.017165538870242																	6.017165538870242	299.9539492378192
1208	2015-11-15T17:46:03	22.6911	-157.9744	KM1518	222.29662803750503	0.5005364588757151	0.0250914701004713	5.829283307817353																	5.829283307817353	299.9784672829314
1209	2015-11-15T17:49:03	22.691	-157.9744	KM1518	221.71129245230273	0.502534015181359	0.0253506272729142	5.852177067831169																	5.852177067831169	299.9895989929006
1210	2015-11-15T17:52:03	22.6909	-157.9744	KM1518	216.2531146444331	0.501962025810541	0.025276233543872997	5.697980204040537																	5.697980204040537	300.0007307028698
1211	2015-11-15T17:55:03	22.6909	-157.9744	KM1518	213.5147535302977	0.502247679542593	0.0253133860635282	5.647335212658692																	5.647335212658692	300.0007307028698
1212	2015-11-15T18:01:04	22.691	-157.9744	KM1518	229.33110319145055	0.504250906978878	0.0255746845354458	6.150208536914091																	6.150208536914091	300.01186241283904
1213	2015-11-15T18:04:04	22.691	-157.9744	KM1518	219.63229098577168	0.5051124330910539	0.0256874803126799	5.880153791933826																	5.880153791933826	300.01186241283904
1214	2015-11-15T18:07:04	22.691	-157.9744	KM1518	217.20668605773616	0.5051124330910539	0.0256874803126799	5.827360632315719																	5.827360632315719	300.01186241283904
1215	2015-11-15T18:10:05	22.6911	-157.9744	KM1518	215.97602229529926	0.5051124330910539	0.0256874803126799	5.7951893457530845																	5.7951893457530845	300.02299412280826
1216	2015-11-15T18:13:05	22.691	-157.9744	KM1518	222.74568706464547	0.505399260245648	0.0257251952003239	6.012214780530468																	6.012214780530468	300.0341258327775
1217	2015-11-15T18:16:05	22.691	-157.9744	KM1518	220.8331795731453	0.506553432307594	0.0258769572247376	5.984784832066477																	5.984784832066477	300.0341258327775
1218	2015-11-15T18:19:05	22.6912	-157.9744	KM1518	230.1031250337756	0.5051124330910539	0.0256874803126799	6.212598142375634																	6.212598142375634	300.0563892527158
1219	2015-11-15T18:22:06	22.6913	-157.9744	KM1518	221.9120337208989	0.506553432307594	0.0258769572247376	6.006833865322004																	6.006833865322004	300.06752096268514
1220	2015-11-15T18:25:06	22.6913	-157.9744	KM1518	219.33316734665496	0.507128392798405	0.0259528813749664	5.960442347813518																	5.960442347813518	300.06752096268514
1221	2015-11-15T18:28:06	22.6913	-157.9744	KM1518	235.7305034006301	0.507993358405287	0.0260672380130668	6.467808045479207																	6.467808045479207	300.06752096268514
1222	2015-11-15T18:31:07	22.6913	-157.9744	KM1518	222.88098665047414	0.509150624296168	0.0262207605386868	6.143661538371402																	6.143661538371402	300.06752096268514
1223	2015-11-15T18:34:07	22.6912	-157.9744	KM1518	227.72171477106446	0.510314476476422	0.0263755649887255	6.3115149029475095																	6.3115149029475095	300.0786526726543
1224	2015-11-15T18:37:07	22.6909	-157.9725	KM1518	224.3126345514761	0.510314476476422	0.0263755649887255	6.2288138574744965																	6.2288138574744965	300.2766215426496
1225	2015-11-15T18:40:07	22.6877	-157.9684	KM1518	224.04079678511712	0.5111880951746349	0.0264923338043115	6.236921561318899																	6.236921561318899	300.82816189559236
1226	2015-11-15T18:43:08	22.6845	-157.966	KM1518	214.8197248156796	0.510604988652627	0.026414395158911	5.970667716633332																	5.970667716633332	301.2613441403128
1227	2015-11-15T18:46:08	22.6822	-157.9672	KM1518	220.878065461968	0.5092957168720921	0.02624004805466865	6.10695048975581																	6.10695048975581	301.5454939418573
1228	2015-11-15T18:49:08	22.6879	-157.9687	KM1518	220.9729049434765	0.511480692835429	0.0265314427226119	6.1645409788191285																	6.1645409788191285	302.1984362499669
1229	2015-11-15T18:52:08	22.6945	-157.9683	KM1518	209.39547645401126	0.513233374867637	0.0267666403612495	5.8893639849804185																	5.8893639849804185	302.93427671518384
1230	2015-11-15T18:55:09	22.6975	-157.9671	KM1518	217.289900531674	0.514993760416519	0.0270041539226248	6.197395772015714																	6.197395772015714	303.2902412615956
1231	2015-11-15T18:58:09	22.6955	-157.9693	KM1518	230.56372787538714	0.517054198662675	0.0272837201200335	6.636536683719207																	6.636536683719207	303.60743485715363
1232	2015-11-15T19:01:09	22.6897	-157.9685	KM1518	220.76707594609346	0.517939196273772	0.0274044452678989	6.384078464377793																	6.384078464377793	304.25828060639765
1233	2015-11-15T19:04:09	22.6857	-157.9686	KM1518	219.34437568220332	0.5161698384890121	0.0271635637911613	6.293148041484352																	6.293148041484352	304.7036674348944
1234	2015-11-15T19:07:09	22.6795	-157.97	KM1518	211.9194253943264	0.514699323865824	0.0269643670437509	6.044233634650007																	6.044233634650007	305.4086530816403
1235	2015-11-15T19:10:10	22.6742	-157.9694	KM1518	214.10839336692038	0.5152888998400921	0.0270440357799177	6.107963060013836																	6.107963060013836	306.0018436286056
1236	2015-11-15T19:13:10	22.6695	-157.9697	KM1518	214.64664589629558	0.5161698384890121	0.0271635637911613	6.149388079273745																	6.149388079273745	306.5259406632961
1237	2015-11-15T19:16:10	22.6636	-157.9703	KM1518	215.69677722018002	0.516758708789273	0.0272435724749176	6.213377956718508																	6.213377956718508	307.1855969777275
1238	2015-11-15T19:19:10	22.6583	-157.9681	KM1518	228.0344179285964	0.517644180478921	0.0273641429023819	6.594131622365612																	6.594131622365612	307.81737970055696
1239	2015-11-15T19:25:11	22.6485	-157.9681	KM1518	239.97030653433475	0.532380111589603	0.029419408033281	7.488947677205576																	7.488947677205576	308.90828727754075
1240	2015-11-15T19:28:11	22.6449	-157.9738	KM1518	224.26396200246018	0.533298543205956	0.0295504775185794	7.02901026490108																	7.02901026490108	309.617867011992
1241	2015-11-15T19:31:11	22.6483	-157.9799	KM1518	220.21933836003632	0.5345266139014211	0.029726436538073997	6.9377676317388275																	6.9377676317388275	310.3499682547103
1242	2015-11-15T19:34:12	22.6533	-157.981	KM1518	220.45889669372272	0.5376087939833689	0.0301705962241069	7.033403924286718																	7.033403924286718	310.91790960047075
1243	2015-11-15T19:37:12	22.66	-157.9796	KM1518	228.09747856996788	0.5376087939833689	0.0301705962241069	7.3123311818429375																	7.3123311818429375	311.6774737780456
1244	2015-11-15T19:40:12	22.6666	-157.9784	KM1518	225.61798889417145	0.5376087939833689	0.0301705962241069	7.2310240146474625																	7.2310240146474625	312.42243560912925
1245	2015-11-15T19:43:12	22.6732	-157.9775	KM1518	239.78291518587508	0.5369909454297059	0.0300812347284496	7.649416546342981																	7.649416546342981	313.16292173240083
1246	2015-11-15T19:46:13	22.6787	-157.9766	KM1518	225.551740214344	0.5405601125226099	0.0305998224911075	7.3159934089120515																	7.3159934089120515	313.7821051656116
1247	2015-11-15T19:49:13	22.6855	-157.9758	KM1518	214.7960741420731	0.5407164879882129	0.0306226316255151	7.012261060127375																	7.012261060127375	314.5435078723962
1248	2015-11-15T19:52:13	22.6909	-157.9742	KM1518	228.1857228188913	0.54196260689779	0.0308051131010508	7.479507226223335																	7.479507226223335	315.16667618091464
1249	2015-11-15T19:55:13	22.6917	-157.9747	KM1518	235.89292028238984	0.5432137091001289	0.0309888274454624	7.761022517581277																	7.761022517581277	315.26947414173287
1250	2015-11-15T20:04:14	22.6936	-157.975	KM1518	239.9102948496537	0.5454134177226779	0.0313136896653439	8.01135341524519																	8.01135341524519	315.4832089188686
1251	2015-11-15T20:16:15	22.6954	-157.975	KM1518	237.969603593828	0.549524919813662	0.0319263622903752	8.13972884966213																	8.13972884966213	315.68357969831453
1252	2015-11-15T20:19:15	22.6954	-157.975	KM1518	231.5310409961376	0.5509589641003925	0.032141709211290295	7.961020751662242																	7.961020751662242	315.68357969831453
1253	2015-11-15T20:22:16	22.6955	-157.9749	KM1518	241.5080353702243	0.553037923937339	0.0324555780558592	8.358742420970326																	8.358742420970326	315.69872509670716
1254	2015-11-15T20:25:16	22.6955	-157.975	KM1518	235.84801554351841	0.5539997547744151	0.0326013399447822	8.200213243055652																	8.200213243055652	315.7089948605141
1255	2015-11-15T20:28:16	22.6958	-157.975	KM1518	231.44618328474576	0.552718839507793	0.0324072219963695	8.041311109577926																	8.041311109577926	315.74238999042166
1256	2015-11-15T20:31:16	22.6963	-157.9742	KM1518	228.186100362214	0.554642324635931	0.0326989946740315	7.985166874362347																	7.985166874362347	315.8416259470452
1257	2015-11-15T20:34:17	22.6964	-157.9732	KM1518	225.67355122386908	0.5565755794009201	0.0329938638076525	7.965574766910032																	7.965574766910032	315.9449244899041
1258	2015-11-15T20:37:17	22.6966	-157.9725	KM1518	225.8644179434654	0.557217091134208	0.0330921492201484	7.9937855647753695																	7.9937855647753695	316.02018084382394
1259	2015-11-15T20:40:17	22.6968	-157.9719	KM1518	229.16734227040368	0.557217091134208	0.0330921492201484	8.115724074025588																	8.115724074025588	316.085697582929
1260	2015-11-15T20:43:17	22.6969	-157.9716	KM1518	230.7963094495908	0.557217091134208	0.0330921492201484	8.180384028111071																	8.180384028111071	316.1184559207558
1261	2015-11-15T20:46:17	22.6972	-157.9713	KM1518	239.5992016313097	0.5578616693304621	0.0331909044425667	8.502895859769646																	8.502895859769646	316.1638918719415
1262	2015-11-15T20:49:18	22.6971	-157.971	KM1518	235.95603448943072	0.559478195020089	0.0334396827309033	8.433640744413463																	8.433640744413463	316.19665014631346
1263	2015-11-15T20:52:18	22.6971	-157.9706	KM1518	238.2180752367181	0.5601291848644561	0.0335400067247152	8.527123603551454																	8.527123603551454	316.23772872177045
1264	2015-11-15T20:55:18	22.6974	-157.9696	KM1518	240.1157669884494	0.5601291848644561	0.0335400067247152	8.609818082848404																	8.609818082848404	316.3457183977293
1265	2015-11-15T20:58:18	22.6976	-157.9691	KM1518	231.23655573763162	0.5627416033036899	0.033945255471909	8.384956382932659																	8.384956382932659	316.40168521019086
1266	2015-11-15T21:01:19	22.6978	-157.9689	KM1518	229.14284852955046	0.5630690759017621	0.0339962556112472	8.343695483335386																	8.343695483335386	316.43197577823247
1267	2015-11-15T21:04:19	22.6979	-157.969	KM1518	225.47089780443932	0.565361407664394	0.0343544473205787	8.288322236906398																	8.288322236906398	316.44712105462816
1268	2015-11-15T21:07:19	22.6978	-157.969	KM1518	234.60369979477383	0.5647065721017621	0.0342519054512112	8.611932303036408																	8.611932303036408	316.4582527645973
1269	2015-11-15T21:10:19	22.6978	-157.969	KM1518	215.48620257311103	0.569330796261095	0.0349801964230678	8.04008175847834																	8.04008175847834	316.4582527645973
1270	2015-11-15T21:13:20	22.698	-157.969	KM1518	218.05131195114367	0.5686640160633659	0.0348746371284933	8.122444164123241																	8.122444164123241	316.4805161845357
1271	2015-11-15T21:16:20	22.6979	-157.969	KM1518	234.98037672595643	0.5680004079505679	0.0347695800129709	8.74507978576845																	8.74507978576845	316.49164789450487
1272	2015-11-15T21:19:20	22.698	-157.969	KM1518	228.55471391662292	0.5689970087056371	0.0349273538536395	8.550980124297535																	8.550980124297535	316.50277960447414
1273	2015-11-15T21:22:20	22.6981	-157.969	KM1518	217.61224466445645	0.572320163397324	0.0354560265680879	8.224381982832186																	8.224381982832186	316.51391131444336
1274	2015-11-15T21:25:21	22.6982	-157.969	KM1518	229.2628872839512	0.5716543592837521	0.03534960882912	8.639819826518536																	8.639819826518536	316.52504302441264
1275	2015-11-15T21:28:21	22.6983	-157.969	KM1518	224.0487288417477	0.572988374162816	0.0355629737706048	8.513876571188362																	8.513876571188362	316.5361747343818
1276	2015-11-15T21:31:21	22.6982	-157.969	KM1518	221.08977122286763	0.572320163397324	0.0354560265680879	8.38337828889024																	8.38337828889024	316.547306444351
1277	2015-11-15T21:34:21	22.6981	-157.969	KM1518	226.258658862212	0.573993935879456	0.0357240837195932	8.627846101681667																	8.627846101681667	316.55843815432024
1278	2015-11-15T21:37:21	22.6979	-157.969	KM1518	236.6059596153284	0.573993935879456	0.0357240837195932	9.010919977851273																	9.010919977851273	316.5807015742586
1279	2015-11-15T21:40:22	22.6978	-157.969	KM1518	235.99921366124	0.573993935879456	0.0357240837195932	9.016015306589946																	9.016015306589946	316.59183328422785
1280	2015-11-15T21:43:22	22.6979	-157.969	KM1518	228.76301502427032	0.57600301571022	0.0360475915923566	8.798971706682511																	8.798971706682511	316.60296499419707
1281	2015-11-15T21:49:22	22.6977	-157.9691	KM1518	218.83532163824697	0.577015054810904	0.0362113458589793	8.444395515503116																	8.444395515503116	316.6274828320831
1282	2015-11-15T21:52:23	22.6977	-157.9691	KM1518	224.79868138942246	0.5780320580192061	0.0363761270198486	8.72647047934492																	8.72647047934492	316.6274828320831
1283	2015-11-15T21:55:23	22.6977	-157.9691	KM1518	229.0012105852857	0.579731669472491	0.0366526429969892	8.939295343262591																	8.939295343262591	316.6274828320831
1284	2015-11-15T21:58:23	22.6976	-157.9691	KM1518	227.9754075245592	0.582444537680183	0.0370969736234956	8.986165071692534																	8.986165071692534	316.6386145420523
1285	2015-11-15T22:01:23	22.6975	-157.969	KM1518	216.68288391641968	0.582444537680183	0.0370969736234956	8.563340958625508																	8.563340958625508	316.6537598336982
1286	2015-11-15T22:04:24	22.6974	-157.9691	KM1518	226.52035402694042	0.582103445051809	0.0370408713235996	8.93145198824715																	8.93145198824715	316.66890513042773
1287	2015-11-15T22:07:24	22.6976	-157.9691	KM1518	222.9281207892999	0.582103445051809	0.0370408713235996	8.768711558273331																	8.768711558273331	316.6911685503665
1288	2015-11-15T22:10:24	22.6977	-157.969	KM1518	218.3044031513771	0.583472708840823	0.0372660853603093	8.655981913311004																	8.655981913311004	316.70631383692904
1289	2015-11-15T22:13:24	22.6976	-157.969	KM1518	216.54852509634705	0.585185231148408	0.0375490069396669	8.63112553168128																	8.63112553168128	316.7174455468982
1290	2015-11-15T22:16:25	22.6976	-157.9691	KM1518	225.109113931634	0.58484191311558	0.0374922290547303	8.990124763098928																	8.990124763098928	316.72771515327867
1291	2015-11-15T22:19:25	22.6977	-157.9691	KM1518	228.04487646565548	0.58484191311558	0.0374922290547303	9.082274729408745																	9.082274729408745	316.73884686324794
1292	2015-11-15T22:22:25	22.6979	-157.969	KM1518	235.07944852303157	0.58484191311558	0.0374922290547303	9.368796846505118																	9.368796846505118	316.763364701134
1293	2015-11-15T22:25:25	22.6979	-157.969	KM1518	212.059202010892	0.5893197318632121	0.0382372768692183	8.585632724500606																	8.585632724500606	316.763364701134
1294	2015-11-15T22:28:26	22.6981	-157.969	KM1518	218.5799016134509	0.58794420492012	0.038007295211656	8.815786237440836																	8.815786237440836	316.78562812107236
1295	2015-11-15T22:31:26	22.6982	-157.969	KM1518	223.76104411684253	0.58794420492012	0.038007295211656	9.003171394013359																	9.003171394013359	316.79675983104164
1296	2015-11-15T22:34:26	22.6983	-157.969	KM1518	228.7131363657126	0.5886303285365	0.0381220118643397	9.258955166241009																	9.258955166241009	316.8078915410108
1297	2015-11-15T22:37:26	22.6983	-157.9691	KM1518	211.87888274031613	0.591745951905821	0.0386446346485865	8.67653474681473																	8.67653474681473	316.8181610949128
1298	2015-11-15T22:40:26	22.6983	-157.9691	KM1518	228.99843917982966	0.591745951905821	0.0386446346485865	9.362952913740086																	9.362952913740086	316.8181610949128
1299	2015-11-15T22:43:27	22.6983	-157.969	KM1518	217.47562891604767	0.5907028197413199	0.0384692745959418	8.881396083691076																	8.881396083691076	316.8284306488148
1300	2015-11-15T22:49:27	22.698	-157.9691	KM1518	219.24730191993828	0.5931403767951109	0.0388801731613649	9.038735622581417																	9.038735622581417	316.86336914720636
1301	2015-11-15T22:52:27	22.698	-157.9691	KM1518	226.5791707236344	0.591397411796927	0.0385860418701023	9.267321900010169																	9.267321900010169	316.86336914720636
1302	2015-11-15T22:55:28	22.6979	-157.9691	KM1518	213.46994201842483	0.5952423550906911	0.0392366479408122	8.8762346153519																	8.8762346153519	316.87450085717563
1303	2015-11-15T22:58:28	22.6979	-157.9691	KM1518	214.05120405237926	0.594891342460035	0.0391769913024547	8.87251702759008																	8.87251702759008	316.87450085717563
1304	2015-11-15T23:01:28	22.6979	-157.9691	KM1518	222.25470826985213	0.5955942056514799	0.0392964469902698	9.222005827342327																	9.222005827342327	316.87450085717563
1305	2015-11-15T23:04:28	22.6979	-157.9691	KM1518	227.0186386719521	0.596645698100655	0.0394757272377048	9.50563462914244																	9.50563462914244	316.87450085717563
1306	2015-11-15T23:07:29	22.698	-157.9691	KM1518	219.9015809016892	0.59840246692964	0.0397762273100372	9.281174615760516																	9.281174615760516	316.8856325671448
1307	2015-11-15T23:10:29	22.6979	-157.9691	KM1518	218.2878176941761	0.602662871465988	0.0405110105875903	9.345223597269657																	9.345223597269657	316.89676427711413
1308	2015-11-15T23:13:29	22.6979	-157.9691	KM1518	221.815314760924	0.606241861266683	0.0411345379654437	9.624321147529844																	9.624321147529844	316.89676427711413
1309	2015-11-15T23:16:29	22.698	-157.9691	KM1518	224.52153527462673	0.6127406682006551	0.0422817765694111	9.961591065897773																	9.961591065897773	316.9078959870833
1310	2015-11-15T23:19:30	22.6981	-157.9691	KM1518	225.15591128285485	0.6167613155266171	0.0430013924694265	10.165494481179485																	10.165494481179485	316.9190276970525
1311	2015-11-15T23:22:30	22.6982	-157.9691	KM1518	236.31099244428435	0.618594601500499	0.0433320340795858	10.72263260734244																	10.72263260734244	316.93015940702173
1312	2015-11-15T23:25:30	22.6982	-157.969	KM1518	230.2459713976546	0.6220980746236604	0.0439680990402806	10.61845497021378																	10.61845497021378	316.94042896842075
1313	2015-11-15T23:28:30	22.6984	-157.969	KM1518	220.12733711113083	0.6256368236381981	0.0446160564383853	10.260562404873069																	10.260562404873069	316.9626923883592
1314	2015-11-15T23:31:31	22.6983	-157.9691	KM1518	220.40118096377026	0.624888060388614	0.0444786248756293	10.278933484400008																	10.278933484400008	316.97783763933734
1315	2015-11-15T23:34:31	22.6983	-157.969	KM1518	223.21768230822244	0.626384946403913	0.0447540558207286	10.441422220443233																	10.441422220443233	316.98810719323933
1316	2015-11-15T23:37:31	22.6984	-157.969	KM1518	225.6006356652824	0.626760347746504	0.0448233026820493	10.617445430683473																	10.617445430683473	316.9992389032085
1317	2015-11-15T23:40:31	22.6986	-157.969	KM1518	217.3225085120376	0.627513841022049	0.0449622927133521	10.23128233870928																	10.23128233870928	317.02150232314693
1318	2015-11-15T23:43:32	22.6987	-157.969	KM1518	227.49481735344173	0.629386214092181	0.0453093353787425	10.79566028262457																	10.79566028262457	317.0326340331161
1319	2015-11-15T23:46:32	22.6986	-157.969	KM1518	224.57687761756347	0.631269566968777	0.0456600223849339	10.692971922231328																	10.692971922231328	317.0437657430854
1320	2015-11-15T23:49:32	22.6985	-157.969	KM1518	229.62432947132683	0.62601043907751	0.0446849738704188	10.778745626691174																	10.778745626691174	317.0548974530546
1321	2015-11-15T23:52:32	22.6986	-157.9691	KM1518	220.9500994714838	0.626760347746504	0.0448233026820493	10.38397033156194																	10.38397033156194	317.0700426938657
1322	2015-11-15T23:55:33	22.6985	-157.969	KM1518	221.41697441644882	0.627513841022049	0.0449622927133521	10.411993630985542																	10.411993630985542	317.08518793467675
1323	2015-11-16T00:00:02	22.6984	-157.9691	KM1518	228.77356566804093	0.628636058483484	0.0451702031731412	10.78568848377776																	10.78568848377776	317.10033318057134
1324	2015-11-16T00:03:02	22.6985	-157.9691	KM1518	235.30883029545853	0.6297626354972801	0.0453791506806875	11.164702537691262																	11.164702537691262	317.1114648905406
1325	2015-11-16T00:06:02	22.6986	-157.9691	KM1518	219.6289317263948	0.633163531478077	0.0460143161623607	10.519597916932296																	10.519597916932296	317.1225966005098
1326	2015-11-16T00:09:02	22.6986	-157.969	KM1518	214.7348486293607	0.634306464934787	0.0462286514514971	10.341286364973692																	10.341286364973692	317.13286613192054
1327	2015-11-16T00:15:03	22.6987	-157.9691	KM1518	228.55970007512641	0.6297626354972801	0.0453791506806875	10.837934579549637																	10.837934579549637	317.14801136764805
1328	2015-11-16T00:18:03	22.6988	-157.969	KM1518	219.268628494262	0.631648340465544	0.0457306582384605	10.472985572632023																	10.472985572632023	317.16315659829195
1329	2015-11-16T00:21:03	22.6987	-157.9691	KM1518	229.08105764681568	0.631648340465544	0.0457306582384605	10.911617899480856																	10.911617899480856	317.1783018289358
1330	2015-11-16T00:24:04	22.6988	-157.969	KM1518	221.8508868275093	0.6320280181626121	0.0458014627124437	10.565039600975828																	10.565039600975828	317.19344705957974
1331	2015-11-16T00:27:04	22.6989	-157.969	KM1518	211.5166862508921	0.6335436725143709	0.0460855952869954	10.135092121906881																	10.135092121906881	317.20457876954896
1332	2015-11-16T00:30:04	22.6991	-157.969	KM1518	218.9435784456414	0.6362145319290601	0.0465883890575113	10.57936232974222																	10.57936232974222	317.22684218948774
1333	2015-11-16T00:33:04	22.6991	-157.969	KM1518	240.06647642257008	0.6324059631607349	0.0458722667613343	11.504093739300213																	11.504093739300213	317.22684218948774
1334	2015-11-16T00:36:05	22.6992	-157.969	KM1518	217.57638132265416	0.6365974233554251	0.0466606987668517	10.553631385061195																	10.553631385061195	317.23797389945696
1335	2015-11-16T00:39:05	22.6992	-157.9689	KM1518	218.48548601789884	0.6373594100127521	0.0468051467211264	10.654669028896404																	10.654669028896404	317.24824338588434
1336	2015-11-16T00:42:05	22.6993	-157.969	KM1518	223.0231229312841	0.6373594100127521	0.0468051467211264	10.869335587776318																	10.869335587776318	317.2633885911099
1337	2015-11-16T00:45:05	22.6993	-157.969	KM1518	228.40311562783162	0.640817458783321	0.0474628968992192	11.245351417440574																	11.245351417440574	317.2633885911099
1338	2015-11-16T00:48:06	22.6995	-157.9689	KM1518	223.03268494262605	0.641586843260203	0.0476102722809262	10.998457690810847																	10.998457690810847	317.28790637875187
1339	2015-11-16T00:51:06	22.6996	-157.9689	KM1518	227.3147236252221	0.6412020515904799	0.0475365276795098	11.223390732319617																	11.223390732319617	317.2990380887212
1340	2015-11-16T00:54:06	22.6997	-157.9689	KM1518	207.01421681072074	0.6450688001111171	0.0482796358510736	10.374877509886543																	10.374877509886543	317.31016979869037
1341	2015-11-16T00:57:06	22.6999	-157.9689	KM1518	216.2361930431275	0.643134927814754	0.0479069859082744	10.748151209167172																	10.748151209167172	317.33243321862875
1342	2015-11-16T01:00:07	22.6995	-157.9692	KM1518	221.99877239428105	0.6446801790570279	0.0482047500306141	11.124337979547812																	11.124337979547812	317.3865792591419
1343	2015-11-16T01:03:07	22.6986	-157.9704	KM1518	217.01466368846718	0.648581192397783	0.048960964267646	10.975496357327128																	10.975496357327128	317.5453990443946
1344	2015-11-16T01:06:07	22.6969	-157.9723	KM1518	210.15412850783542	0.6517241474123461	0.0495752939694701	10.756022658884985																	10.756022658884985	317.81721541683066
1345	2015-11-16T01:09:07	22.6925	-157.9772	KM1518	218.31676366336688	0.654491501622828	0.0501201559209735	11.314669416686435																	11.314669416686435	318.5194483681838
1346	2015-11-16T01:12:08	22.686999999999998	-157.9815	KM1518	222.6359204384872	0.656871759151527	0.0505918349134668	11.631879131894829																	11.631879131894829	319.2743454237304
1347	2015-11-16T01:15:08	22.679000000000002	-157.9847	KM1518	205.8719680222206	0.662469695727236	0.0517118663957471	11.013336695479307																	11.013336695479307	320.22359500798507
1348	2015-11-16T01:18:08	22.67	-157.9887	KM1518	217.85124288574792	0.658863129247216	0.0509883562036645	11.488524395423193																	11.488524395423193	321.3064208590218
1349	2015-11-16T01:21:08	22.660999999999998	-157.9933	KM1518	214.3788865879756	0.654886355834573	0.0501983490365125	11.111261957169251																	11.111261957169251	322.4141118405436
1350	2015-11-16T01:24:09	22.6536	-157.9963	KM1518	219.09646763606239	0.655282152634171	0.0502767288130486	11.329750968729858																	11.329750968729858	323.29361880553404
1351	2015-11-16T01:27:09	22.6441	-157.9997	KM1518	214.6576683090433	0.6493655361563959	0.049113764653889	10.83375955010991																	10.83375955010991	324.407322807514
1352	2015-11-16T01:30:09	22.6351	-158.0033	KM1518	211.01238044137256	0.654491501622828	0.0501201559209735	10.81498909632441																	10.81498909632441	325.47526908851216
1353	2015-11-16T01:33:09	22.6251	-158.007	KM1518	218.8941982637018	0.652119372507725	0.0496527741274691	11.183466983542946																	11.183466983542946	326.6515654469885
1354	2015-11-16T01:36:10	22.6182	-158.0096	KM1518	207.57758083984004	0.653698205701568	0.0499637294025819	10.646080648364503																	10.646080648364503	327.46478886332943
1355	2015-11-16T01:39:10	22.609	-158.0131	KM1518	204.81824330551544	0.660460989325291	0.0513082508662113	10.809508592028218																	10.809508592028218	328.5502237498479
1356	2015-11-16T01:42:10	22.6002	-158.016	KM1518	209.718255153265	0.675929498220337	0.054466248801692	11.67718710475812																	11.67718710475812	329.57414447493727
1357	2015-11-16T01:45:10	22.5894	-158.02	KM1518	207.19968764040368	0.7013298364572571	0.059904529080785994	12.713057863389931																	12.713057863389931	330.84471155040353
1358	2015-11-16T01:48:11	22.5803	-158.0231	KM1518	201.16650843701728	0.708746810520145	0.0615527647775699	12.706795248652721																	12.706795248652721	331.90662399683845
1359	2015-11-16T01:51:11	22.5731	-158.0258	KM1518	212.99475059203888	0.69959766532866	0.0595237820750731	12.932928476326502																	12.932928476326502	332.75479524517516
1360	2015-11-16T01:54:11	22.5639	-158.0294	KM1518	213.9311778510934	0.6918704934807691	0.0578421851254633	12.648641739924864																	12.648641739924864	333.8437193628305
1361	2015-11-16T01:57:11	22.554000000000002	-158.033	KM1518	205.8677621640509	0.6905951591107521	0.057567652040804	12.176192007849707																	12.176192007849707	335.0062377559253
1362	2015-11-16T02:00:11	22.5448	-158.0361	KM1518	224.84747993447368	0.68636327247494	0.0566617751660087	13.040663316421616																	13.040663316421616	336.0787985715986
1363	2015-11-16T02:03:12	22.5362	-158.0392	KM1518	228.8715611576701	0.688054218620573	0.0570227835664229	13.317339583192561																	13.317339583192561	337.08778748084933
1364	2015-11-16T02:06:12	22.529	-158.0421	KM1518	221.31220461509548	0.691444947241606	0.0577502978059213	13.042430601907279																	13.042430601907279	337.9429390220331
1365	2015-11-16T02:09:12	22.5205	-158.0457	KM1518	217.34612170156456	0.7017609959041821	0.0599997630309485	13.270197568163765																	13.270197568163765	338.95896655172834
1366	2015-11-16T02:12:12	22.5111	-158.0494	KM1518	215.6196406147756	0.7061200215193281	0.060965819177578	13.263752841851375																	13.263752841851375	340.0723739372725
1367	2015-11-16T02:15:13	22.5019	-158.0534	KM1518	213.9138217276244	0.707868763622213	0.0613563192832597	13.198119795363533																	13.198119795363533	341.1760175560128
1368	2015-11-16T02:18:13	22.4929	-158.0568	KM1518	210.15904045932487	0.7061200215193281	0.060965819177578	13.002120801753984																	13.002120801753984	342.2371413385779
1369	2015-11-16T02:21:13	22.4837	-158.0606	KM1518	219.42003258155742	0.7039311164015509	0.0604795450343902	13.536892569813915																	13.536892569813915	343.3333033524993
1370	2015-11-16T02:24:13	22.4748	-158.064	KM1518	216.5064042112653	0.70568138527347	0.0608682576528257	13.411784357319169																	13.411784357319169	344.3839388631083
1371	2015-11-16T02:27:14	22.4681	-158.0666	KM1518	217.38491950008685	0.7028435323143041	0.06023887229613115	13.396439985933066																	13.396439985933066	345.1762664350553
1372	2015-11-16T02:30:14	22.4574	-158.0712	KM1518	212.01922703765496	0.7026264050199389	0.0601909134955575	13.037549039085171																	13.037549039085171	346.45791696812034
1373	2015-11-16T02:33:14	22.4501	-158.0739	KM1518	218.61425558136426	0.700029711980263	0.0596186929881866	13.286433597297327																	13.286433597297327	347.3166947504074
1374	2015-11-16T02:39:15	22.4324	-158.0813	KM1518	216.40111773365945	0.69744077928372	0.0590514932545468	13.076578297405105																	13.076578297405105	349.42899427228616
1375	2015-11-16T02:42:15	22.4229	-158.0849	KM1518	209.2711613199585	0.7026264050199389	0.0601909134955575	12.86799341876733																	12.86799341876733	350.54950806873177
1376	2015-11-16T02:45:15	22.4146	-158.0883	KM1518	207.75928782797504	0.69959766532866	0.0595237820750731	12.586924708780387																	12.586924708780387	351.53746631397814
1377	2015-11-16T02:48:15	22.405	-158.0924	KM1518	209.56027234342628	0.7034959508410229	0.0603829776703767	12.834268325119092																	12.834268325119092	352.6863909950605
1378	2015-11-16T02:51:16	22.3958	-158.0958	KM1518	224.2753504426112	0.704367119905532	0.0605763759078625	13.698555510571722																	13.698555510571722	353.76863861206186
1379	2015-11-16T02:54:16	22.3869	-158.0994	KM1518	208.45776494226126	0.7162762281109871	0.0632540983071128	13.343725446107356																	13.343725446107356	354.8263818519466
1380	2015-11-16T02:57:16	22.3785	-158.1022	KM1518	215.1775349023502	0.720298305921482	0.0641745708379267	14.018208567023752																	14.018208567023752	355.80485336319816
1381	2015-11-16T03:00:16	22.3711	-158.1045	KM1518	209.37242076133086	0.722093261594131	0.0645881197974876	13.746410449222616																	13.746410449222616	356.6619477075998
1382	2015-11-16T03:03:17	22.3615	-158.1078	KM1518	223.241511386132	0.716719297338669	0.0633552220842975	14.374783330798664																	14.374783330798664	357.7832879197142
1383	2015-11-16T03:06:17	22.3527	-158.1103	KM1518	218.06381522871482	0.7176086113761608	0.0635581944167368	14.149139680268593																	14.149139680268593	358.79612491083674
1384	2015-11-16T03:09:17	22.3436	-158.1137	KM1518	207.250391488471	0.720750118689823	0.0642782542554044	13.666850560954465																	13.666850560954465	359.8678876780342
1385	2015-11-16T03:12:17	22.3344	-158.1183	KM1518	218.7585756899496	0.7185017891496591	0.0637623005093519	14.304949896533628																	14.304949896533628	360.99622316599715
1386	2015-11-16T03:15:17	22.3254	-158.1229	KM1518	208.0979069820301	0.7176086113761608	0.0635581944167368	13.535814807511564																	13.535814807511564	362.10440419901926
1387	2015-11-16T03:18:18	22.3164	-158.127	KM1518	219.13018042466132	0.719397905791038	0.0639679441793566	14.381552834519749																	14.381552834519749	363.19158692494784
1388	2015-11-16T03:21:18	22.3091	-158.1304	KM1518	222.8189591275996	0.7162762281109871	0.0632540983071128	14.427505414957846																	14.427505414957846	364.0764262647392
1389	2015-11-16T03:24:18	22.2999	-158.1345	KM1518	221.73108097416926	0.717163424252098	0.0634565872620833	14.45313567751992																	14.45313567751992	365.18417768571004
1390	2015-11-16T03:27:18	22.2911	-158.1385	KM1518	219.40225751617803	0.7185017891496591	0.0637623005093519	14.380609479769232																	14.380609479769232	366.2468747058233
1391	2015-11-16T03:30:19	22.2822	-158.143	KM1518	223.76217552970144	0.7185017891496591	0.0637623005093519	14.612942932580598																	14.612942932580598	367.34066123273004
1392	2015-11-16T03:33:19	22.2736	-158.1478	KM1518	215.6107680531271	0.722993662690504	0.0647958775679443	14.221703199390676																	14.221703199390676	368.41813242813606
1393	2015-11-16T03:36:19	22.2644	-158.1529	KM1518	205.70023210520455	0.724349092760582	0.06510997919387901	13.688542986407823																	13.688542986407823	369.56914679562243
1394	2015-11-16T03:39:19	22.2557	-158.1575	KM1518	204.69842248416472	0.720750118689823	0.0642782542554044	13.366231016540699																	13.366231016540699	370.6473354443261
1395	2015-11-16T03:42:20	22.2488	-158.1615	KM1518	206.9356995330633	0.7144968453419202	0.0628496357290086	13.244236369125545																	13.244236369125545	371.5189956979982
1396	2015-11-16T03:45:20	22.2398	-158.1664	KM1518	215.2426206773244	0.707868763622213	0.0613563192832597	13.426400229320414																	13.426400229320414	372.6408668897504
1397	2015-11-16T03:48:20	22.2311	-158.1714	KM1518	211.78800681891698	0.710505852201248	0.0619477125853637	13.356317262400012																	13.356317262400012	373.7378350868226
1398	2015-11-16T03:51:20	22.2224	-158.1762	KM1518	209.7742210732277	0.7138318436044044	0.0626986844614564	13.413685077086685																	13.413685077086685	374.8252908909802
1399	2015-11-16T03:54:21	22.2136	-158.1815	KM1518	211.0377801395213	0.7162762281109871	0.0632540983071128	13.515387236581356																	13.515387236581356	375.9468546851387
1400	2015-11-16T03:57:21	22.205	-158.1865	KM1518	213.70328285557548	0.7153873987579301	0.0630517858278518	13.660631253207253																	13.660631253207253	377.03405335100206
1401	2015-11-16T04:00:21	22.1977	-158.1906	KM1518	203.66395597074882	0.7144968453419202	0.0628496357290086	12.966208447397502																	12.966208447397502	377.9499696473329
