# Supplementary material for: Understanding opposing predictions of Prochlorococcus in a changing climate
Source: Nat Commun. 2023 Mar 15;14:1445. doi: 10.1038/s41467-023-36928-9 (PMC10017810; doi:10.1038/s41467-023-36928-9)
Supplement: Supplementary file 4 — Supplementary Code [file 41467_2023_36928_MOESM4_ESM.zip › Supplemental Code/Cruises/KM1601.csv]

	time	lat	lon	cruise	prochloro_abundance	prochloro_diameter	prochloro_carbon_content	prochloro_biomass	synecho_abundance	synecho_diameter	synecho_carbon_content	synecho_biomass	croco_abundance	croco_diameter	croco_carbon_content	croco_biomass	picoeuk_abundance	picoeuk_diameter	picoeuk_carbon_content	picoeuk_biomass	unknown_abundance	unknown_diameter	unknown_carbon_content	unknown_biomass	total_biomass	distance
0	2016-01-11T20:24:38	21.2443	-158.0093	KM1601	150.9516580635508	0.514699323865824	0.0269643670437509	4.348117150426381																	4.348117150426381	0.0
1	2016-01-11T20:27:39	21.2444	-158.0208	KM1601	149.16628891252805	0.517644180478921	0.0273641429023819	4.373016505825073																	4.373016505825073	1.1932044219271418
2	2016-01-11T20:30:39	21.2445	-158.033	KM1601	146.60096833806523	0.51912596349112	0.0275666049754413	4.327698805550819																	4.327698805550819	2.459031679395105
3	2016-01-11T21:09:42	21.264	-158.1712	KM1601	170.4350113997368	0.511773988979341	0.0265706450009178	4.844623254811166																	4.844623254811166	16.960036086164454
4	2016-01-11T21:12:42	21.2711	-158.1809	KM1601	168.6169913322533	0.509440809448016	0.0262593355706505	4.732873693312295																	4.732873693312295	18.239556953930137
5	2016-01-11T21:18:43	21.2843	-158.1984	KM1601	164.31993753480668	0.508861130218628	0.0261822773729448	4.579843391850072																	4.579843391850072	20.5749900041739
6	2016-01-11T21:21:43	21.2899	-158.2058	KM1601	162.54673919388838	0.507993358405287	0.0260672380130668	4.5288306950453965																	4.5288306950453965	21.56378842428987
7	2016-01-11T21:24:43	21.2972	-158.2152	KM1601	161.91651993275576	0.5074160274853831	0.0259909094023725	4.485333760960673																	4.485333760960673	22.83298644164855
8	2016-01-11T21:27:43	21.304000000000002	-158.2239	KM1601	161.03032427977982	0.5074160274853831	0.0259909094023725	4.465502725637381																	4.465502725637381	24.010751119912246
9	2016-01-11T21:30:43	21.3111	-158.2327	KM1601	158.46713278707512	0.5074160274853831	0.0259909094023725	4.383513623788342																	4.383513623788342	25.21804021566657
10	2016-01-11T21:33:44	21.3166	-158.2397	KM1601	157.52015158587602	0.507993358405287	0.0260672380130668	4.370195104933863																	4.370195104933863	26.167675942181017
11	2016-01-11T21:36:44	21.3235	-158.2485	KM1601	155.8791972528289	0.5082830579203721	0.0261055390302873	4.335618864427561																	4.335618864427561	27.360449596594123
12	2016-01-11T21:39:44	21.3307	-158.2575	KM1601	155.41429748347235	0.5074160274853831	0.0259909094023725	4.317729658517099																	4.317729658517099	28.590621842909165
13	2016-01-11T21:42:44	21.3375	-158.2661	KM1601	155.7492173359557	0.5082830579203721	0.0261055390302873	4.329574067721662																	4.329574067721662	29.76030480813776
14	2016-01-11T21:45:45	21.3421	-158.2719	KM1601	151.00276300208677	0.502534015181359	0.0253506272729142	4.076806818229623																	4.076806818229623	30.55014904311495
15	2016-01-11T21:48:45	21.3436	-158.2727	KM1601	155.32355557759286	0.504825498572735	0.0256498261332476	4.2509079598073845																	4.2509079598073845	30.73659195368551
16	2016-01-11T21:51:45	21.3436	-158.2728	KM1601	148.71174003759734	0.504250906978878	0.0255746845354458	4.064900017717128																	4.064900017717128	30.74696019017185
17	2016-01-11T21:54:45	21.3435	-158.2731	KM1601	146.3418976174196	0.5062638564987221	0.0258388809166856	4.0319917601852096																	4.0319917601852096	30.779996814957233
18	2016-01-11T21:57:45	21.3435	-158.2731	KM1601	145.81718768494494	0.505974970313011	0.0258008952871472	4.019912404008208																	4.019912404008208	30.779996814957233
19	2016-01-11T22:00:46	21.3436	-158.2731	KM1601	145.93811865125386	0.505974970313011	0.0258008952871472	4.0255212630892965																	4.0255212630892965	30.791128524926428
20	2016-01-11T22:03:46	21.3436	-158.2732	KM1601	146.42860999467447	0.507993358405287	0.0260672380130668	4.061185424961878																	4.061185424961878	30.801496761412768
21	2016-01-11T22:06:46	21.3436	-158.2732	KM1601	146.87713392139756	0.507128392798405	0.0259528813749664	4.077621024225651																	4.077621024225651	30.801496761412768
22	2016-01-11T22:09:46	21.3436	-158.2731	KM1601	147.33144283791825	0.507128392798405	0.0259528813749664	4.0991691759226345																	4.0991691759226345	30.811864997899107
23	2016-01-11T22:12:47	21.3436	-158.2731	KM1601	145.03491984459092	0.5082830579203721	0.0261055390302873	4.052021364821576																	4.052021364821576	30.811864997899107
24	2016-01-11T22:15:47	21.3435	-158.273	KM1601	146.26215706886774	0.509440809448016	0.0262593355706505	4.102824084334142																	4.102824084334142	30.82707734051919
25	2016-01-11T22:18:47	21.3434	-158.2729	KM1601	147.58802487971178	0.512066510576159	0.026609821731649	4.196535438566128																	4.196535438566128	30.84228968795875
26	2016-01-11T22:21:47	21.3432	-158.2728	KM1601	147.2786206563022	0.5161698384890121	0.0271635637911613	4.2678100191378805																	4.2678100191378805	30.86684901683969
27	2016-01-11T22:24:47	21.3431	-158.2727	KM1601	146.4591680607139	0.516758708789273	0.0272435724749176	4.26198916102755																	4.26198916102755	30.882061378737568
28	2016-01-11T22:27:48	21.343000000000004	-158.2727	KM1601	146.67010290077982	0.51912596349112	0.0275666049754413	4.316343564942239																	4.316343564942239	30.893193088706365
29	2016-01-11T22:30:48	21.343000000000004	-158.2727	KM1601	147.1620127857984	0.521210159197373	0.0278531369612974	4.369308307617558																	4.369308307617558	30.893193088706365
30	2016-01-11T22:33:48	21.3429	-158.2727	KM1601	146.26035173818244	0.5245022367605491	0.0283091964907681	4.415736838980376																	4.415736838980376	30.90432479867595
31	2016-01-11T22:36:48	21.3429	-158.2727	KM1601	147.14666612678678	0.5272152904795979	0.0286887081687304	4.482667483146494																	4.482667483146494	30.90432479867595
32	2016-01-11T22:39:49	21.3429	-158.2727	KM1601	146.46511688397845	0.526913673562499	0.0286463631735252	4.464448095965467																	4.464448095965467	30.90432479867595
33	2016-01-11T22:42:49	21.3429	-158.2727	KM1601	146.07153288829883	0.527820686073702	0.0287737016557538	4.471790259989533																	4.471790259989533	30.90432479867595
34	2016-01-11T22:45:49	21.343000000000004	-158.2728	KM1601	145.89729343520224	0.527517627410399	0.0287311542490371	4.459433785530729																	4.459433785530729	30.919537170212898
35	2016-01-11T22:48:50	21.343000000000004	-158.2727	KM1601	145.41683921668542	0.530249500759246	0.0291165436287628	4.495844233478102																	4.495844233478102	30.92990544912586
36	2016-01-11T22:51:51	21.343000000000004	-158.2727	KM1601	146.5592647867281	0.529032566722517	0.028944535311170305	4.5173651516586455																	4.5173651516586455	30.92990544912586
37	2016-01-11T22:54:51	21.343000000000004	-158.2727	KM1601	144.11066085981295	0.531160405914011	0.0292458322125266	4.480119264668619																	4.480119264668619	30.92990544912586
38	2016-01-11T22:57:51	21.343000000000004	-158.2727	KM1601	142.65633392973743	0.53146549178046	0.0292891343273441	4.43641694166939																	4.43641694166939	30.92990544912586
39	2016-01-11T23:00:51	21.343000000000004	-158.2727	KM1601	142.78825876778632	0.529032566722517	0.028944535311170305	4.409056922467835																	4.409056922467835	30.92990544912586
40	2016-01-11T23:03:52	21.343000000000004	-158.2727	KM1601	142.05978990737557	0.528729160635016	0.0289017059252555	4.3760040723716																	4.3760040723716	30.92990544912586
41	2016-01-11T23:06:52	21.3429	-158.2728	KM1601	142.86316203679763	0.527517627410399	0.0287311542490371	4.382677923061806																	4.382677923061806	30.94511782066281
42	2016-01-11T23:09:52	21.3428	-158.2728	KM1601	142.85119638168902	0.528729160635016	0.0289017059252555	4.394888002570533																	4.394888002570533	30.95624953063201
43	2016-01-11T23:12:52	21.3427	-158.2728	KM1601	140.8463705809354	0.5281244681924129	0.0288163506307648	4.3266594826957085																	4.3266594826957085	30.967381240601203
44	2016-01-11T23:15:53	21.3426	-158.2728	KM1601	139.30907266752686	0.530552412131644	0.0291595371085322	4.31189246593377																	4.31189246593377	30.978512950570398
45	2016-01-11T23:18:53	21.3426	-158.2729	KM1601	139.1829924186873	0.532380111589603	0.029419408033281	4.345943505227868																	4.345943505227868	30.988881257767144
46	2016-01-11T23:21:53	21.3426	-158.2729	KM1601	139.12004554008283	0.5317713059416129	0.0293325398120794	4.333473021983997																	4.333473021983997	30.988881257767144
47	2016-01-11T23:24:53	21.3426	-158.2729	KM1601	140.59702322018464	0.532991669095015	0.0295066834776772	4.412931461063871																	4.412931461063871	30.988881257767144
48	2016-01-11T23:27:54	21.3426	-158.2729	KM1601	141.39783007323558	0.533298543205956	0.0295504775185794	4.433047492574273																	4.433047492574273	30.988881257767144
49	2016-01-11T23:30:54	21.3426	-158.2729	KM1601	142.52518406424304	0.5336061498804621	0.0295943761037153	4.486378546810295																	4.486378546810295	30.988881257767144
50	2016-01-11T23:33:54	21.3426	-158.2729	KM1601	141.5023804417468	0.532991669095015	0.0295066834776772	4.427811217678856																	4.427811217678856	30.988881257767144
51	2016-01-11T23:36:54	21.3426	-158.2729	KM1601	140.8395005702498	0.5317713059416129	0.0293325398120794	4.392610231741225																	4.392610231741225	30.988881257767144
52	2016-01-11T23:39:54	21.3425	-158.2729	KM1601	139.38700144132542	0.53146549178046	0.0292891343273441	4.346796654977188																	4.346796654977188	31.00001296773634
53	2016-01-11T23:42:55	21.3425	-158.2729	KM1601	140.16036897428708	0.532380111589603	0.029419408033281	4.375879582396067																	4.375879582396067	31.00001296773634
54	2016-01-11T23:45:55	21.3426	-158.2729	KM1601	139.37195781396252	0.53146549178046	0.0292891343273441	4.326424122980401																	4.326424122980401	31.01114467770553
55	2016-01-11T23:48:55	21.3426	-158.2728	KM1601	138.66467818011165	0.530552412131644	0.0291595371085322	4.3072961949564																	4.3072961949564	31.02151298490228
56	2016-01-11T23:51:55	21.3426	-158.2728	KM1601	137.24128376166954	0.5336061498804621	0.0295943761037153	4.316116526626742																	4.316116526626742	31.02151298490228
57	2016-01-11T23:54:56	21.3426	-158.2728	KM1601	136.3342185690457	0.532380111589603	0.029419408033281	4.262252132434405																	4.262252132434405	31.02151298490228
58	2016-01-12T00:00:02	21.3426	-158.2728	KM1601	136.67461815648278	0.532075424718394	0.0293759261336212	4.264130690307386																	4.264130690307386	31.02151298490228
59	2016-01-12T00:03:02	21.3426	-158.2728	KM1601	136.58605719289284	0.5317713059416129	0.0293325398120794	4.25278840532369																	4.25278840532369	31.02151298490228
60	2016-01-12T00:06:02	21.3425	-158.2729	KM1601	135.99883585428742	0.532380111589603	0.029419408033281	4.2504987422069815																	4.2504987422069815	31.036725375716266
61	2016-01-12T00:09:02	21.3425	-158.2729	KM1601	135.26297004811985	0.530552412131644	0.0291595371085322	4.200463024318709																	4.200463024318709	31.036725375716266
62	2016-01-12T00:12:02	21.3424	-158.273	KM1601	137.0796036192871	0.532685525803045	0.0294629937320373	4.278015952546586																	4.278015952546586	31.05193777134953
63	2016-01-12T00:15:03	21.3423	-158.273	KM1601	135.96346289953902	0.531160405914011	0.0292458322125266	4.230235724484445																	4.230235724484445	31.063069481318728
64	2016-01-12T00:18:03	21.3426	-158.2732	KM1601	134.80898058564355	0.52994713761377	0.0290736378943471	4.162747004910574																	4.162747004910574	31.102379057223374
65	2016-01-12T00:21:03	21.3428	-158.2732	KM1601	133.119265649305	0.527517627410399	0.0287311542490371	4.082439782351799																	4.082439782351799	31.12464247716176
66	2016-01-12T00:24:03	21.3428	-158.2732	KM1601	131.65776605662148	0.527820686073702	0.0287737016557538	4.0322432336660485																	4.0322432336660485	31.12464247716176
67	2016-01-12T00:27:04	21.3428	-158.2732	KM1601	129.94473515916732	0.527517627410399	0.0287311542490371	3.978006926974476																	3.978006926974476	31.12464247716176
68	2016-01-12T00:30:04	21.3428	-158.2732	KM1601	131.26989859187728	0.528729160635016	0.0289017059252555	4.034683474954924																	4.034683474954924	31.12464247716176
69	2016-01-12T00:33:04	21.3428	-158.2732	KM1601	130.74382375795938	0.527517627410399	0.0287311542490371	3.989786063425013																	3.989786063425013	31.12464247716176
70	2016-01-12T00:36:04	21.3428	-158.2732	KM1601	128.49555902121293	0.526612774944392	0.0286041190226881	3.9266481142253618																	3.9266481142253618	31.12464247716176
71	2016-01-12T00:39:05	21.3428	-158.2732	KM1601	128.45271746331372	0.5293366970947899	0.0289874669385143	3.9483333465969372																	3.9483333465969372	31.12464247716176
72	2016-01-12T00:42:05	21.3428	-158.2732	KM1601	127.88123620907038	0.530552412131644	0.0291595371085322	3.956334624642032																	3.956334624642032	31.12464247716176
73	2016-01-12T00:45:05	21.3427	-158.2733	KM1601	128.26522832291974	0.5272152904795979	0.0286887081687304	3.927727626935641																	3.927727626935641	31.13985485833712
74	2016-01-12T00:48:05	21.3427	-158.2733	KM1601	127.35856896913832	0.5317713059416129	0.0293325398120794	3.948997481991385																	3.948997481991385	31.13985485833712
75	2016-01-12T00:51:06	21.3427	-158.2734	KM1601	129.13526392434187	0.531160405914011	0.0292458322125266	4.0143406486699424																	4.0143406486699424	31.150223158462964
76	2016-01-12T00:54:06	21.3427	-158.2733	KM1601	131.30741078460596	0.5281244681924129	0.0288163506307648	4.033463264566482																	4.033463264566482	31.16059145858881
77	2016-01-12T00:57:06	21.3427	-158.2733	KM1601	127.87795258121159	0.5281244681924129	0.0288163506307648	3.9181759243147423																	3.9181759243147423	31.16059145858881
78	2016-01-12T01:00:06	21.3427	-158.2734	KM1601	128.27919412559015	0.5293366970947899	0.0289874669385143	3.9579656983138																	3.9579656983138	31.170959758714663
79	2016-01-12T01:03:06	21.3427	-158.2734	KM1601	129.26097318173206	0.5293366970947899	0.0289874669385143	3.98624302451094																	3.98624302451094	31.170959758714663
80	2016-01-12T01:06:07	21.3427	-158.2734	KM1601	128.68232347255343	0.529641553480833	0.0290305010513562	3.9624323519390767																	3.9624323519390767	31.170959758714663
81	2016-01-12T01:09:07	21.3427	-158.2734	KM1601	129.7923655318337	0.529641553480833	0.0290305010513562	4.002428601548856																	4.002428601548856	31.170959758714663
82	2016-01-12T01:12:07	21.3427	-158.2733	KM1601	129.68914810255538	0.52994713761377	0.0290736378943471	4.005557647224322																	4.005557647224322	31.181328058840503
83	2016-01-12T01:15:07	21.3427	-158.2733	KM1601	130.4246811302665	0.52994713761377	0.0290736378943471	4.02165887373641																	4.02165887373641	31.181328058840503
84	2016-01-12T01:18:08	21.3428	-158.2732	KM1601	130.50669819396595	0.532075424718394	0.0293759261336212	4.065355438943826																	4.065355438943826	31.196540440015866
85	2016-01-12T01:21:08	21.3428	-158.2732	KM1601	129.9848370023629	0.5345266139014211	0.029726436538073997	4.0910520591434345																	4.0910520591434345	31.196540440015866
86	2016-01-12T01:24:08	21.3428	-158.2731	KM1601	129.0657162712081	0.536066513588243	0.0299478602379863	4.103165732774535																	4.103165732774535	31.206908733070783
87	2016-01-12T01:27:08	21.3428	-158.2731	KM1601	128.26150139617516	0.5336061498804621	0.0295943761037153	4.0331184341124615																	4.0331184341124615	31.206908733070783
88	2016-01-12T01:30:09	21.3428	-158.273	KM1601	129.0903162804017	0.533912359225985	0.0296382960027708	4.0686879229121615																	4.0686879229121615	31.217277026125696
89	2016-01-12T01:33:09	21.3428	-158.2731	KM1601	130.78503588594964	0.532991669095015	0.0295066834776772	4.094196290489409																	4.094196290489409	31.227645319180613
90	2016-01-12T01:36:09	21.3428	-158.2731	KM1601	130.73868177057466	0.533298543205956	0.0295504775185794	4.0907429920566925																	4.0907429920566925	31.227645319180613
91	2016-01-12T01:39:09	21.3428	-158.2731	KM1601	132.08252190593183	0.5345266139014211	0.029726436538073997	4.175180727758163																	4.175180727758163	31.227645319180613
92	2016-01-12T01:42:10	21.3429	-158.2731	KM1601	134.01181518915993	0.537917539011329	0.0302153847457893	4.284147241616199																	4.284147241616199	31.23877702914981
93	2016-01-12T01:45:10	21.3429	-158.273	KM1601	131.8388406415332	0.5363739231097729	0.0299922124405594	4.194800017250756																	4.194800017250756	31.24914531513377
94	2016-01-12T01:48:10	21.3429	-158.273	KM1601	132.94241841174446	0.5376087939833689	0.0301705962241069	4.248238447496931																	4.248238447496931	31.24914531513377
95	2016-01-12T01:51:10	21.3431	-158.2731	KM1601	132.2369202440321	0.5407164879882129	0.0306226316255151	4.274762649340174																	4.274762649340174	31.27370465297032
96	2016-01-12T01:54:11	21.3472	-158.2749	KM1601	133.19057248922607	0.541029985512009	0.0306683587933233	4.305064262352763																	4.305064262352763	31.766787231314932
97	2016-01-12T01:57:11	21.351999999999997	-158.2767	KM1601	134.7580512672088	0.544784757494778	0.0312204981149663	4.429199001067213																	4.429199001067213	32.33276191181685
98	2016-01-12T02:00:11	21.357	-158.2779	KM1601	135.24697519386876	0.5476238545059989	0.0316421831620295	4.5035629531001815																	4.5035629531001815	32.903082139669465
99	2016-01-12T02:03:11	21.3621	-158.2782	KM1601	134.5225216947933	0.550799638253811	0.0321176955188838	4.523446747489792																	4.523446747489792	33.47165062379892
100	2016-01-12T02:06:12	21.3674	-158.2787	KM1601	133.0094085840051	0.5469936228490501	0.0315482263958363	4.429446995602569																	4.429446995602569	34.06390384195837
101	2016-01-12T02:09:12	21.375999999999998	-158.2795	KM1601	133.6346612268952	0.54889087172733	0.0318313192475973	4.484649591740265																	4.484649591740265	35.02481615705025
102	2016-01-12T02:12:12	21.3861	-158.281	KM1601	133.4834155571078	0.54920751782497	0.0318787841154082	4.471196091689678																	4.471196091689678	36.159819146551314
103	2016-01-12T02:15:12	21.3935	-158.2839	KM1601	130.783368873301	0.546679347932512	0.0315013901499848	4.340767480393106																	4.340767480393106	37.03669377370736
104	2016-01-12T02:18:12	21.4031	-158.2875	KM1601	130.19515495249524	0.539469946060035	0.0304408093538762	4.196160796472082																	4.196160796472082	38.16860220760953
105	2016-01-12T02:21:13	21.4114	-158.2939	KM1601	129.90167592947276	0.541651127148809	0.0307594314718289	4.195751133498099																	4.195751133498099	39.305962662826154
106	2016-01-12T02:24:13	21.4183	-158.2973	KM1601	129.1557959903711	0.533912359225985	0.0296382960027708	4.051867681696153																	4.051867681696153	40.15101212893465
107	2016-01-12T02:27:13	21.4279	-158.3014	KM1601	126.81135990870553	0.531160405914011	0.0292458322125266	3.92947174306283																	3.92947174306283	41.30101740415641
108	2016-01-12T02:30:13	21.4372	-158.3052	KM1601	127.99602262321736	0.533298543205956	0.0295504775185794	4.013644023541529																	4.013644023541529	42.40861948320983
109	2016-01-12T02:33:14	21.4442	-158.3081	KM1601	128.4209780391878	0.538848203315782	0.0303503928418045	4.108482711382797																	4.108482711382797	43.24376686682536
110	2016-01-12T02:36:14	21.4532	-158.3116	KM1601	127.88933998666158	0.532991669095015	0.0295066834776772	3.982909126361281																	3.982909126361281	44.309229195250204
111	2016-01-12T02:39:14	21.4626	-158.3151	KM1601	129.12235490934432	0.530552412131644	0.0291595371085322	3.992531365413884																	3.992531365413884	45.41665630120606
112	2016-01-12T02:42:14	21.4719	-158.3186	KM1601	127.54668772956283	0.532991669095015	0.0295066834776772	3.9805402323672574																	3.9805402323672574	46.5135636928769
113	2016-01-12T02:45:15	21.4812	-158.3219	KM1601	127.04470031655792	0.536066513588243	0.0299478602379863	4.016883399494168																	4.016883399494168	47.60379099703528
114	2016-01-12T02:48:15	21.4909	-158.3248	KM1601	126.29423664314356	0.5404037370570071	0.0305770133566999	4.070984705751953																	4.070984705751953	48.724570886420786
115	2016-01-12T02:51:15	21.5009	-158.3265	KM1601	126.57144985684307	0.54196260689779	0.0308051131010508	4.106085198854355																	4.106085198854355	49.851581329109365
116	2016-01-12T02:54:15	21.5104	-158.3279	KM1601	128.7892904365774	0.541651127148809	0.0307594314718289	4.15864125994635																	4.15864125994635	50.91898749573003
117	2016-01-12T02:57:16	21.5182	-158.3291	KM1601	127.8334506533482	0.5351438047495211	0.0298149983902031	4.043575925786992																	4.043575925786992	51.79610923528351
118	2016-01-12T03:00:16	21.5287	-158.3308	KM1601	125.98399029808391	0.5385372419160129	0.0303052827991004	4.0256568468506275																	4.0256568468506275	52.978121769487245
119	2016-01-12T03:03:16	21.5384	-158.3324	KM1601	129.71196109925222	0.538848203315782	0.0303503928418045	4.166249921542727																	4.166249921542727	54.070533984838896
120	2016-01-12T03:06:16	21.5462	-158.3334	KM1601	129.73139557473021	0.5438398818144521	0.0310811644176692	4.2546367846474435																	4.2546367846474435	54.944959193758955
121	2016-01-12T03:09:16	21.5563	-158.3341	KM1601	131.97970258837123	0.5432137091001289	0.0309888274454624	4.314699969968871																	4.314699969968871	56.07159538825018
122	2016-01-12T03:12:17	21.5667	-158.3344	KM1601	137.02349271457754	0.544469047670349	0.0311739427659116	4.501543823331262																	4.501543823331262	57.2297097594829
123	2016-01-12T03:15:17	21.575	-158.3343	KM1601	136.97109031051735	0.5429015145972991	0.0309428133321022	4.5016463196450465																	4.5016463196450465	58.153699679465895
124	2016-01-12T03:18:17	21.5851	-158.3337	KM1601	135.10895821080575	0.542274830204821	0.0308509037805184	4.403279782792745																	4.403279782792745	59.27971657598076
125	2016-01-12T03:21:17	21.5953	-158.3317	KM1601	133.94588004068842	0.542274830204821	0.0308509037805184	4.357425743473066																	4.357425743473066	60.43386827115226
126	2016-01-12T03:24:18	21.6053	-158.3293	KM1601	136.525113098012	0.540091730940386	0.0305315037275355	4.4095969666672765																	4.4095969666672765	61.5744172611205
127	2016-01-12T03:27:18	21.6153	-158.3267	KM1601	142.37540822660543	0.553037923937339	0.0324555780558592	4.863334497286751																	4.863334497286751	62.71964832887426
128	2016-01-12T03:30:18	21.6235	-158.3249	KM1601	142.17475489334174	0.551757877185481	0.0322621218969687	4.823414600669328																	4.823414600669328	63.65126124877365
129	2016-01-12T03:33:18	21.6342	-158.3224	KM1601	141.26543887608443	0.546361732581582	0.0314542970678893	4.684809746975343																	4.684809746975343	64.87012438164487
130	2016-01-12T03:36:18	21.6448	-158.3201	KM1601	143.5447767053827	0.549524919813662	0.0319263622903752	4.823199316904463																	4.823199316904463	66.07384587581716
131	2016-01-12T03:54:20	21.7033	-158.3051	KM1601	154.6383732199905	0.55850706186846	0.0332900833442129	5.4083156077055135																	5.4083156077055135	72.7682156536694
132	2016-01-12T03:57:20	21.7137	-158.3022	KM1601	161.7634309742754	0.553037923937339	0.0324555780558592	5.5048686769026745																	5.5048686769026745	73.96413328354723
133	2016-01-12T04:03:21	21.7318	-158.2976	KM1601	166.4497736121987	0.54889087172733	0.0318313192475973	5.5767950410486495																	5.5767950410486495	76.03436614913261
134	2016-01-12T04:06:21	21.7426	-158.2949	KM1601	164.9515592235965	0.5482570987065011	0.0317365890469667	5.511355428784476																	5.511355428784476	77.26858171176521
135	2016-01-12T04:09:21	21.7534	-158.2926	KM1601	161.41986081234597	0.541029985512009	0.0306683587933233	5.243068877586099																	5.243068877586099	78.49410028403393
136	2016-01-12T04:12:21	21.7618	-158.291	KM1601	162.7971994747383	0.5385372419160129	0.0303052827991004	5.233490063498857																	5.233490063498857	79.44368307230172
137	2016-01-12T04:15:21	21.772	-158.2891	KM1601	164.4732447280039	0.5524005149760209	0.0323589810965637	5.594949218194417																	5.594949218194417	80.59598211201242
138	2016-01-12T04:18:22	21.7824	-158.2871	KM1601	159.47517547946688	0.554802965154136	0.03272347239474355	5.4855514146762285																	5.4855514146762285	81.77199572483164
139	2016-01-12T04:21:22	21.7933	-158.2849	KM1601	155.38800327195568	0.54920751782497	0.0318787841154082	5.2116369094665895																	5.2116369094665895	83.00647778581386
140	2016-01-12T04:24:22	21.8014	-158.2832	KM1601	158.44469228925914	0.5524005149760209	0.0323589810965637	5.376683676564447																	5.376683676564447	83.92510707209709
141	2016-01-12T04:27:22	21.8121	-158.281	KM1601	156.1554064152642	0.536066513588243	0.0299478602379863	4.960292629571144																	4.960292629571144	85.1377080168894
142	2016-01-12T04:30:23	21.823	-158.2784	KM1601	150.41154884489063	0.547940099139907	0.0316893298307192	5.0303636938235226																	5.0303636938235226	86.3804589803771
143	2016-01-12T04:48:24	21.8775	-158.2658	KM1601	139.08668510593742	0.549843079497854	0.031974054042983	4.6424065469568605																	4.6424065469568605	92.58534506643879
144	2016-01-12T04:51:24	21.8883	-158.2634	KM1601	142.53514972349654	0.5536783797501371	0.0325526367541735	4.849123409476118																	4.849123409476118	93.81286461771415
145	2016-01-12T04:54:25	21.8981	-158.2611	KM1601	142.16945818534734	0.5539997547744151	0.0326013399447822	4.848643399489284																	4.848643399489284	94.92933955829264
146	2016-01-12T04:57:25	21.9085	-158.2587	KM1601	141.56923685794598	0.54857485500794	0.0317839610794433	4.702356881271868																	4.702356881271868	96.113276538015
147	2016-01-12T05:00:25	21.9189	-158.2563	KM1601	140.12928664164505	0.540091730940386	0.0305315037275355	4.5028043013974175																	4.5028043013974175	97.29720972956841
148	2016-01-12T05:03:25	21.929000000000002	-158.2539	KM1601	138.87367832304156	0.53575983616076	0.0299036136599342	4.381000008641498																	4.381000008641498	98.4485051971257
149	2016-01-12T05:06:26	21.9368	-158.252	KM1601	136.9539777952683	0.530249500759246	0.0291165436287628	4.239182343012128																	4.239182343012128	99.33866859780657
150	2016-01-12T05:09:26	21.9477	-158.2491	KM1601	134.17206998747548	0.523299789647616	0.0281422069729918	4.014611862114199																	4.014611862114199	100.5884265540414
151	2016-01-12T05:12:26	21.9581	-158.2465	KM1601	134.68859414770876	0.514112552691503	0.0268850773170363	3.8657987683362594																	3.8657987683362594	101.77683878418745
152	2016-01-12T05:15:26	21.9685	-158.2437	KM1601	134.41265643974978	0.514699323865824	0.0269643670437509	3.8634679180751954																	3.8634679180751954	102.97007968101052
153	2016-01-12T05:18:26	21.9768	-158.2414	KM1601	134.78005909488905	0.51912596349112	0.0275666049754413	3.951235315436616																	3.951235315436616	103.92403155019905
154	2016-01-12T05:21:27	21.987	-158.2388	KM1601	134.19432308645858	0.5218051603623239	0.0279353133739953	3.983762795413392																	3.983762795413392	105.09075398719601
155	2016-01-12T05:24:27	21.9969	-158.2361	KM1601	131.44259897315072	0.520315267531119	0.0277299669642781	3.871837744242588																	3.871837744242588	106.22748475358944
156	2016-01-12T05:27:27	22.0074	-158.2334	KM1601	130.61333374903722	0.513233374867637	0.0267666403612495	3.727428054707117																	3.727428054707117	107.42907436100954
157	2016-01-12T05:30:27	22.0155	-158.2311	KM1601	131.95266080388254	0.5161698384890121	0.0271635637911613	3.826126085312725																	3.826126085312725	108.36146335297798
158	2016-01-12T05:33:28	22.0258	-158.2284	KM1601	132.97506145544963	0.520315267531119	0.0277299669642781	3.919570289833048																	3.919570289833048	109.54139923623802
159	2016-01-12T05:36:28	22.0357	-158.2255	KM1601	134.78019224202086	0.518828475920903	0.0275259305375387	3.950928100718919																	3.950928100718919	110.68334496821474
160	2016-01-12T05:39:28	22.0451	-158.2231	KM1601	133.97980909480106	0.5152888998400921	0.0270440357799177	3.852042973229404																	3.852042973229404	111.75862940415556
161	2016-01-12T05:42:28	22.0532	-158.2211	KM1601	136.08819943920255	0.5248021729426761	0.0283510760782018	4.088864869791254																	4.088864869791254	112.68360882110822
162	2016-01-12T05:45:29	22.0638	-158.2184	KM1601	134.89520499454625	0.526913673562499	0.0286463631735252	4.085173828941756																	4.085173828941756	113.896003913318
163	2016-01-12T05:48:29	22.0747	-158.2158	KM1601	137.09055728485723	0.5255552396797785	0.02845622552711495	4.127747671011735																	4.127747671011735	115.13865223732068
164	2016-01-12T05:51:29	22.0847	-158.2133	KM1601	135.51115121279034	0.520315267531119	0.0277299669642781	3.9824672985234137																	3.9824672985234137	116.28130417651265
165	2016-01-12T05:54:29	22.093000000000004	-158.2113	KM1601	135.87585854937274	0.5245022367605491	0.0283091964907681	4.082063326827367																	4.082063326827367	117.22798633758372
166	2016-01-12T05:57:29	22.1036	-158.2087	KM1601	138.04946086457454	0.527517627410399	0.0287311542490371	4.184070376707886																	4.184070376707886	118.43803596936974
167	2016-01-12T06:00:30	22.1135	-158.2061	KM1601	139.04193853250504	0.526612774944392	0.0286041190226881	4.208646576946796																	4.208646576946796	119.5722280542078
168	2016-01-12T06:03:30	22.1216	-158.204	KM1601	140.74533588250281	0.526612774944392	0.0286041190226881	4.268776621951042																	4.268776621951042	120.499539222226
169	2016-01-12T06:06:30	22.1324	-158.2012	KM1601	142.0072762272266	0.5263125929146529	0.0285619754760587	4.303549946966589																	4.303549946966589	121.73594959187893
170	2016-01-12T06:09:30	22.1426	-158.1983	KM1601	143.6057994268384	0.528729160635016	0.0289017059252555	4.38965895795344																	4.38965895795344	122.91009842989212
171	2016-01-12T06:12:31	22.1527	-158.196	KM1601	145.34230212672662	0.527820686073702	0.0287737016557538	4.428537238806609																	4.428537238806609	124.05913766184432
172	2016-01-12T06:15:31	22.1627	-158.1939	KM1601	146.41458858178441	0.528729160635016	0.0289017059252555	4.476988266521218																	4.476988266521218	125.19316713251725
173	2016-01-12T06:18:31	22.1702	-158.192	KM1601	146.15508438795382	0.5317713059416129	0.0293325398120794	4.529418793431536																	4.529418793431536	126.05071422591972
174	2016-01-12T06:21:31	22.1808	-158.1892	KM1601	145.27323702453614	0.5281244681924129	0.0288163506307648	4.443193822354713																	4.443193822354713	127.2654642246192
175	2016-01-12T06:24:31	22.1906	-158.1863	KM1601	145.37348342525027	0.5284264771074061	0.0288589785372824	4.453018989464737																	4.453018989464737	128.39658414126757
176	2016-01-12T06:27:32	22.2005	-158.1838	KM1601	143.5511222388009	0.527820686073702	0.0287737016557538	4.393807680749506																	4.393807680749506	129.52834606679377
177	2016-01-12T06:30:32	22.2084	-158.1818	KM1601	144.01605598635925	0.5293366970947899	0.0289874669385143	4.423842914181644																	4.423842914181644	130.43158489424576
178	2016-01-12T06:33:32	22.2182	-158.1795	KM1601	144.6234159722563	0.529032566722517	0.028944535311170305	4.442393747072421																	4.442393747072421	131.54794568135807
179	2016-01-12T06:36:32	22.2284	-158.1768	KM1601	145.9591870013177	0.5345266139014211	0.029726436538073997	4.572134670629647																	4.572134670629647	132.71697228444322
180	2016-01-12T06:39:33	22.2381	-158.1741	KM1601	144.9872970616794	0.5427446567211045	0.0309198085513282	4.697766720198211																	4.697766720198211	133.8320134584537
181	2016-01-12T06:42:33	22.2459	-158.1724	KM1601	142.63475033500382	0.5404037370570071	0.0305770133566999	4.553841940976485																	4.553841940976485	134.7177781748363
182	2016-01-12T06:45:33	22.2555	-158.17	KM1601	142.79091371300248	0.532991669095015	0.0295066834776772	4.431444752681363																	4.431444752681363	135.8146561837724
183	2016-01-12T06:48:33	22.266	-158.1677	KM1601	141.1192997870837	0.530249500759246	0.0291165436287628	4.332977304347052																	4.332977304347052	137.0072611235614
184	2016-01-12T06:51:34	22.2737	-158.1663	KM1601	141.98645352186998	0.530552412131644	0.0291595371085322	4.381712457531563																	4.381712457531563	137.87645102293098
185	2016-01-12T06:54:34	22.2842	-158.164	KM1601	140.81164622788177	0.528729160635016	0.0289017059252555	4.3049588823110625																	4.3049588823110625	139.06904983963244
186	2016-01-12T06:57:34	22.2943	-158.162	KM1601	142.16749655157287	0.527820686073702	0.0287737016557538	4.315409848810333																	4.315409848810333	140.2120687526193
187	2016-01-12T07:00:34	22.304000000000002	-158.1598	KM1601	144.06637373715785	0.529641553480833	0.0290305010513562	4.4078207930915285																	4.4078207930915285	141.3153619118421
188	2016-01-12T07:03:35	22.3121	-158.158	KM1601	145.29959573831712	0.528729160635016	0.0289017059252555	4.433155969447831																	4.433155969447831	142.23588878899724
189	2016-01-12T07:06:35	22.3221	-158.1559	KM1601	143.42005511316617	0.526913673562499	0.0286463631735252	4.343979428563221																	4.343979428563221	143.36987129735732
190	2016-01-12T07:09:35	22.333000000000002	-158.1536	KM1601	142.42119847015562	0.5221037266490379	0.0279765487661927	4.233657851504855																	4.233657851504855	144.60612535837043
191	2016-01-12T07:12:35	22.3408	-158.1521	KM1601	141.30466003990782	0.517054198662675	0.0272837201200335	4.101906019949105																	4.101906019949105	145.48802808988415
192	2016-01-12T07:15:36	22.3508	-158.1502	KM1601	148.18689113436085	0.5221037266490379	0.0279765487661927	4.39739242730359																	4.39739242730359	146.61825675275577
193	2016-01-12T07:18:36	22.361	-158.1483	KM1601	154.20792323254875	0.5206143700828689	0.027771051486046004	4.565618865960568																	4.565618865960568	147.77041686757926
194	2016-01-12T07:21:36	22.3713	-158.14600000000004	KM1601	147.90021257178532	0.5152888998400921	0.0270440357799177	4.263472389453336																	4.263472389453336	148.94117440269028
195	2016-01-12T07:24:36	22.3793	-158.1443	KM1601	148.11849689494076	0.5173498672625271	0.0273239365167218	4.2885657782502715																	4.2885657782502715	149.8487413389406
196	2016-01-12T07:27:37	22.3901	-158.1423	KM1601	148.64060423291752	0.523000940178208	0.0281007066491562	4.4070026216193625																	4.4070026216193625	151.0684633471754
197	2016-01-12T07:30:37	22.4006	-158.1403	KM1601	146.93563158203483	0.520913720936521	0.0278121954736196	4.322721224463027																	4.322721224463027	152.2552799395354
198	2016-01-12T07:33:37	22.4088	-158.1388	KM1601	143.21469338951817	0.519719197664393	0.0276480912154039	4.174345962704041																	4.174345962704041	153.18104167073955
199	2016-01-12T07:36:37	22.4186	-158.1364	KM1601	140.79719364483518	0.532685525803045	0.0294629937320373	4.343421346296728																	4.343421346296728	154.299557489366
200	2016-01-12T07:39:37	22.4286	-158.1338	KM1601	141.7645048069864	0.544154089707091	0.0311274982881591	4.573646267550742																	4.573646267550742	155.44442767402734
201	2016-01-12T07:42:38	22.4377	-158.1314	KM1601	143.14375883080288	0.5432137091001289	0.0309888274454624	4.615953396627243																	4.615953396627243	156.4870786455663
202	2016-01-12T07:45:38	22.4471	-158.1292	KM1601	139.14563266551824	0.5438398818144521	0.0310811644176692	4.492025884123416																	4.492025884123416	157.5576611829249
203	2016-01-12T07:48:38	22.4552	-158.1276	KM1601	140.60945705192648	0.539159907036209	0.0303956105702747	4.4464856517261735																	4.4464856517261735	158.47423186972648
204	2016-01-12T07:51:38	22.4659	-158.1258	KM1601	141.69067863475263	0.5385372419160129	0.0303052827991004	4.458629030085673																	4.458629030085673	159.67963256400787
205	2016-01-12T07:54:39	22.4764	-158.1238	KM1601	142.67385342358054	0.538227021069069	0.0302602801857094	4.494419528269698																	4.494419528269698	160.8664296673079
206	2016-01-12T07:57:39	22.4857	-158.1215	KM1601	144.4567361627624	0.541651127148809	0.0307594314718289	4.608281055907008																	4.608281055907008	161.9283652428669
207	2016-01-12T08:00:39	22.4937	-158.1196	KM1601	148.3084433358733	0.540091730940386	0.0305315037275355	4.7156185566337845																	4.7156185566337845	162.840090933812
208	2016-01-12T08:03:39	22.5045	-158.1176	KM1601	151.63136309499245	0.5345266139014211	0.029726436538073997	4.706017952173879																	4.706017952173879	164.05978431322114
209	2016-01-12T08:09:40	22.5238	-158.1131	KM1601	158.16089616404705	0.530856046607839	0.0292026332214522	4.855383783184871																	4.855383783184871	166.2574751583187
210	2016-01-12T08:12:40	22.5317	-158.1113	KM1601	157.82277250332018	0.5317713059416129	0.0293325398120794	4.864904900147999																	4.864904900147999	167.15614550758158
211	2016-01-12T08:15:40	22.5423	-158.1089	KM1601	153.97597635422113	0.530856046607839	0.0292026332214522	4.7109424811067875																	4.7109424811067875	168.36163227462023
212	2016-01-12T08:18:40	22.5515	-158.1067	KM1601	149.3413898969177	0.5284264771074061	0.0288589785372824	4.5160462684924445																	4.5160462684924445	169.4104283789008
213	2016-01-12T08:21:41	22.5619	-158.1043	KM1601	149.43235996043768	0.5284264771074061	0.0288589785372824	4.508097339314023																	4.508097339314023	170.5941245722152
214	2016-01-12T08:24:41	22.5698	-158.1025	KM1601	147.31920648730443	0.527820686073702	0.0287737016557538	4.445593189169599																	4.445593189169599	171.49278440097427
215	2016-01-12T08:27:41	22.5798	-158.1002	KM1601	148.82696418189164	0.528729160635016	0.0289017059252555	4.499079934694342																	4.499079934694342	172.6307828062458
216	2016-01-12T08:30:41	22.5889	-158.09799999999996	KM1601	151.59650949326112	0.5263125929146529	0.0285619754760587	4.54145922591617																	4.54145922591617	173.66869852856289
217	2016-01-12T08:33:42	22.5988	-158.0955	KM1601	152.29673121514978	0.526009094798689	0.028519596558244997	4.558327389650305																	4.558327389650305	174.80029287576662
218	2016-01-12T08:36:42	22.6085	-158.0931	KM1601	148.05212655895932	0.5245022367605491	0.0283091964907681	4.388880071015143																	4.388880071015143	175.90787892100525
219	2016-01-12T08:39:42	22.6184	-158.0905	KM1601	146.33541754651026	0.5257062843389461	0.0284773156402354	4.3669381305430255																	4.3669381305430255	177.04184200221817
220	2016-01-12T08:42:42	22.6283	-158.0879	KM1601	146.45922676619674	0.5263125929146529	0.0285619754760587	4.379879161454083																	4.379879161454083	178.17580055208188
221	2016-01-12T08:45:42	22.6376	-158.0854	KM1601	147.7132569563417	0.5263125929146529	0.0285619754760587	4.41853344960334																	4.41853344960334	179.24243929387075
222	2016-01-12T08:48:43	22.6457	-158.0832	KM1601	150.8542766927286	0.5248021729426761	0.0283510760782018	4.4840447422793375																	4.4840447422793375	180.17200517371572
223	2016-01-12T08:51:43	22.656999999999996	-158.0801	KM1601	148.95589471329305	0.523299789647616	0.0281422069729918	4.4001206329389815																	4.4001206329389815	181.46957608981003
224	2016-01-12T08:54:43	22.6663	-158.0777	KM1601	148.1688725289903	0.523299789647616	0.0281422069729918	4.369457603009327																	4.369457603009327	182.53377538821167
225	2016-01-12T08:57:43	22.6737	-158.0756	KM1601	147.45710711901512	0.525102825126289	0.0283930556397252	4.3862459442606445																	4.3862459442606445	183.38529583699653
226	2016-01-12T09:00:44	22.6845	-158.0727	KM1601	151.06526677728036	0.523299789647616	0.0281422069729918	4.439831905755397																	4.439831905755397	184.62386922277824
227	2016-01-12T09:03:44	22.6939	-158.0701	KM1601	152.11764797960657	0.5221037266490379	0.0279765487661927	4.4683394613550815																	4.4683394613550815	185.7037838510417
228	2016-01-12T09:06:44	22.7038	-158.0674	KM1601	152.38589047145177	0.5227028024171311	0.0280593051581085	4.4889455971497565																	4.4889455971497565	186.8401698053323
229	2016-01-12T09:09:44	22.7132	-158.0649	KM1601	151.27306827501525	0.5218051603623239	0.0279353133739953	4.425479837125008																	4.425479837125008	187.9175822912036
230	2016-01-12T09:12:44	22.7235	-158.0621	KM1601	152.60877559828106	0.520315267531119	0.0277299669642781	4.451180448981371																	4.451180448981371	189.0996454198417
231	2016-01-12T09:15:45	22.7337	-158.0593	KM1601	152.70247904415444	0.519719197664393	0.0276480912154039	4.43664017575894																	4.43664017575894	190.27090896282468
232	2016-01-12T09:18:45	22.7434	-158.0567	KM1601	153.0944024614756	0.5185313423115719	0.027485338855535002	4.411794940674169																	4.411794940674169	191.38318927070281
233	2016-01-12T09:21:45	22.7496	-158.0556	KM1601	155.44954005238156	0.5173498672625271	0.0273239365167218	4.4450043225749365																	4.4450043225749365	192.08253271760685
234	2016-01-12T09:24:45	22.7505	-158.0555	KM1601	154.8404190241939	0.517939196273772	0.0274044452678989	4.444128914089259																	4.444128914089259	192.18324267885362
235	2016-01-12T09:27:46	22.7505	-158.0553	KM1601	157.08910744844846	0.517939196273772	0.0274044452678989	4.5342466300782265																	4.5342466300782265	192.20377395122128
236	2016-01-12T09:30:46	22.7503	-158.055	KM1601	156.54118311363712	0.5173498672625271	0.0273239365167218	4.49634308799706																	4.49634308799706	192.2417754095069
237	2016-01-12T09:33:46	22.75	-158.0549	KM1601	156.5848059061256	0.517644180478921	0.0273641429023819	4.487213101826238																	4.487213101826238	192.2767127609765
238	2016-01-12T09:36:46	22.75	-158.0547	KM1601	156.63510853675112	0.5173498672625271	0.0273239365167218	4.496455897871825																	4.496455897871825	192.2972441084771
239	2016-01-12T09:39:47	22.7499	-158.0545	KM1601	156.8329188384196	0.5161698384890121	0.0271635637911613	4.4843265545081135																	4.4843265545081135	192.32059901172119
240	2016-01-12T09:42:47	22.7499	-158.0543	KM1601	162.75164921242677	0.517054198662675	0.0272837201200335	4.658004732863518																	4.658004732863518	192.3411303742453
241	2016-01-12T09:45:47	22.7499	-158.0543	KM1601	167.43485811129048	0.5173498672625271	0.0273239365167218	4.79160627145988																	4.79160627145988	192.3411303742453
242	2016-01-12T09:48:47	22.7499	-158.0542	KM1601	157.8298159909331	0.514699323865824	0.0269643670437509	4.47093081645137																	4.47093081645137	192.35139605550881
243	2016-01-12T09:51:47	22.7499	-158.0541	KM1601	158.03768290471413	0.513233374867637	0.0267666403612495	4.445111658165053																	4.445111658165053	192.3616617367724
244	2016-01-12T09:54:48	22.7503	-158.0543	KM1601	161.07530515017194	0.514112552691503	0.0268850773170363	4.538486478237166																	4.538486478237166	192.41069412487016
245	2016-01-12T09:57:48	22.7515	-158.0547	KM1601	160.42560365788154	0.514699323865824	0.0269643670437509	4.532005587924215																	4.532005587924215	192.55044346451825
246	2016-01-12T10:00:48	22.754	-158.0522	KM1601	160.81426474583643	0.514112552691503	0.0268850773170363	4.534380866021765																	4.534380866021765	192.92900553186038
247	2016-01-12T10:03:48	22.7533	-158.0459	KM1601	162.38181546609067	0.5100232595774461	0.0263367621109715	4.495565316665833																	4.495565316665833	193.58040311357516
248	2016-01-12T10:06:49	22.7525	-158.0392	KM1601	162.40422954419438	0.5082830579203721	0.0261055390302873	4.45001331435541																	4.45001331435541	194.27392997673667
249	2016-01-12T10:09:49	22.7518	-158.0339	KM1601	161.35902186399235	0.5097316873238901	0.0262980026881372	4.45025230358485																	4.45025230358485	194.82355378861214
250	2016-01-12T10:12:49	22.750999999999998	-158.0278	KM1601	162.18997933399453	0.507993358405287	0.0260672380130668	4.436381673601273																	4.436381673601273	195.45605406525868
251	2016-01-12T10:15:49	22.7502	-158.0225	KM1601	162.5224186814042	0.5051124330910539	0.0256874803126799	4.382023757591516																	4.382023757591516	196.00737228157868
252	2016-01-12T10:18:50	22.7498	-158.019	KM1601	162.15686222328486	0.501962025810541	0.025276233543872997	4.317275295298578																	4.317275295298578	196.36941939171365
253	2016-01-12T10:21:50	22.7495	-158.0184	KM1601	162.17027590916976	0.5029648865244639	0.02540666699600315	4.330584505813735																	4.330584505813735	196.4394842203304
254	2016-01-12T10:24:50	22.7493	-158.0182	KM1601	160.64561571848483	0.5039646370641021	0.0255372478951802	4.297034668295827																	4.297034668295827	196.4697695269932
255	2016-01-12T10:27:50	22.7493	-158.0181	KM1601	160.96151200020347	0.501962025810541	0.025276233543872997	4.295072151642087																	4.295072151642087	196.4800352533352
256	2016-01-12T10:30:51	22.7493	-158.0181	KM1601	161.2447381403814	0.502821034354673	0.0253879573837492	4.314448575667641																	4.314448575667641	196.4800352533352
257	2016-01-12T10:33:51	22.7493	-158.0181	KM1601	162.51322907305754	0.5011063295864651	0.0251651841953521	4.314309377555044																	4.314309377555044	196.4800352533352
258	2016-01-12T10:36:51	22.7492	-158.0181	KM1601	162.9938410144899	0.502534015181359	0.0253506272729142	4.336908521266492																	4.336908521266492	196.49116696330483
259	2016-01-12T10:39:51	22.7492	-158.0181	KM1601	162.76680790703276	0.501392285635021	0.025202173271817	4.3052806572868665																	4.3052806572868665	196.49116696330483
260	2016-01-12T10:42:51	22.7492	-158.0181	KM1601	162.94299927056926	0.5011063295864651	0.0251651841953521	4.3011990067862405																	4.3011990067862405	196.49116696330483
261	2016-01-12T10:45:52	22.7492	-158.0181	KM1601	162.36563659129072	0.501392285635021	0.025202173271817	4.2950613199526915																	4.2950613199526915	196.49116696330483
262	2016-01-12T10:48:52	22.7492	-158.018	KM1601	163.19770307058633	0.5011063295864651	0.0251651841953521	4.314410716383159																	4.314410716383159	196.50143269715986
263	2016-01-12T10:51:52	22.7492	-158.0181	KM1601	162.8912091968297	0.4991190792923921	0.0249085515628751	4.266234360185655																	4.266234360185655	196.51169843101485
264	2016-01-12T10:57:53	22.7492	-158.0182	KM1601	177.03130469891514	0.529032566722517	0.028944535311170305	5.3557949630107045																	5.3557949630107045	196.52196416486987
265	2016-01-12T11:00:53	22.7492	-158.0182	KM1601	175.98268638827665	0.527820686073702	0.0287737016557538	5.277027643240037																	5.277027643240037	196.52196416486987
266	2016-01-12T11:03:53	22.7492	-158.0181	KM1601	171.76282290470732	0.525404195020611	0.0284351354139945	5.103107245949673																	5.103107245949673	196.5322298987249
267	2016-01-12T11:06:53	22.7492	-158.0181	KM1601	170.90701746724875	0.525102825126289	0.0283930556397252	5.07032149694755																	5.07032149694755	196.5322298987249
268	2016-01-12T11:09:54	22.7493	-158.018	KM1601	171.74663143667215	0.526009094798689	0.028519596558244997	5.115014745443231																	5.115014745443231	196.54737255969658
269	2016-01-12T11:12:54	22.7493	-158.0179	KM1601	171.799719754515	0.525102825126289	0.0283930556397252	5.1065951585353																	5.1065951585353	196.55763828603855
270	2016-01-12T11:15:54	22.7493	-158.0178	KM1601	171.78158270057503	0.5257062843389461	0.0284773156402354	5.10638749725037																	5.10638749725037	196.5679040123806
271	2016-01-12T11:18:54	22.7493	-158.0178	KM1601	174.01158783253362	0.5248021729426761	0.0283510760782018	5.165122055478201																	5.165122055478201	196.5679040123806
272	2016-01-12T11:21:55	22.7493	-158.0177	KM1601	175.13375219092978	0.52359935252433	0.0281838063655469	5.167244902783901																	5.167244902783901	196.5781697387226
273	2016-01-12T11:24:55	22.7493	-158.0177	KM1601	172.3271188078812	0.5245022367605491	0.0283091964907681	5.105120484317967																	5.105120484317967	196.5781697387226
274	2016-01-12T11:27:55	22.7493	-158.0176	KM1601	173.20168311237663	0.523299789647616	0.0281422069729918	5.092691183023582																	5.092691183023582	196.58843546506463
275	2016-01-12T11:30:55	22.7493	-158.0176	KM1601	172.09651786561747	0.523000940178208	0.0281007066491562	5.069324497580111																	5.069324497580111	196.58843546506463
276	2016-01-12T11:33:55	22.7493	-158.0175	KM1601	174.02754359763313	0.523899630511383	0.0282255050633164	5.1356966007722615																	5.1356966007722615	196.59870119140382
277	2016-01-12T11:36:56	22.7493	-158.0175	KM1601	175.8876556410024	0.521507305109543	0.0278941761836526	5.144133746206658																	5.144133746206658	196.59870119140382
278	2016-01-12T11:39:56	22.7493	-158.0174	KM1601	179.00138563029515	0.522403005667052	0.0280178825946702	5.24739644432032																	5.24739644432032	196.60896691774585
279	2016-01-12T11:42:56	22.7493	-158.0174	KM1601	173.40813003019107	0.520315267531119	0.0277299669642781	5.038828066895972																	5.038828066895972	196.60896691774585
280	2016-01-12T11:45:56	22.7493	-158.0174	KM1601	173.43312619462287	0.517939196273772	0.0274044452678989	4.982023905551655																	4.982023905551655	196.60896691774585
281	2016-01-12T11:48:57	22.7493	-158.0173	KM1601	173.2319087768499	0.517054198662675	0.0272837201200335	4.9634569111416935																	4.9634569111416935	196.61923264408782
282	2016-01-12T11:51:57	22.7493	-158.0173	KM1601	173.3335655744695	0.517939196273772	0.0274044452678989	4.97346837054695																	4.97346837054695	196.61923264408782
283	2016-01-12T11:54:57	22.7493	-158.0173	KM1601	173.29175481398536	0.517054198662675	0.0272837201200335	4.964410983658008																	4.964410983658008	196.61923264408782
284	2016-01-12T11:57:57	22.7493	-158.0172	KM1601	176.1868360872189	0.516463922623344	0.0272035204411929	5.037494721747169																	5.037494721747169	196.62949837042987
285	2016-01-12T12:00:58	22.7493	-158.0171	KM1601	178.76851062338955	0.515876454714392	0.0271237022976672	5.1069642289619415																	5.1069642289619415	196.6397640967719
286	2016-01-12T12:03:58	22.7493	-158.0171	KM1601	177.23623452166825	0.515876454714392	0.0271237022976672	5.050691897269275																	5.050691897269275	196.6397640967719
287	2016-01-12T12:06:58	22.7493	-158.0171	KM1601	175.19134972406772	0.515876454714392	0.0271237022976672	4.991512278616255																	4.991512278616255	196.6397640967719
288	2016-01-12T12:09:58	22.7493	-158.0171	KM1601	174.97405788551532	0.514699323865824	0.0269643670437509	4.951708062950937																	4.951708062950937	196.6397640967719
289	2016-01-12T12:12:59	22.7493	-158.0171	KM1601	175.13615712430226	0.514993760416519	0.0270041539226248	4.973237472173351																	4.973237472173351	196.6397640967719
290	2016-01-12T12:15:59	22.7493	-158.0171	KM1601	175.473884034836	0.514405588514119	0.0269246749171054	4.965394993346548																	4.965394993346548	196.6397640967719
291	2016-01-12T12:18:59	22.7494	-158.0171	KM1601	175.42517065804938	0.514112552691503	0.0268850773170363	4.951355261388927																	4.951355261388927	196.6508958067411
292	2016-01-12T12:21:59	22.7494	-158.0171	KM1601	175.10564606941608	0.5126485516270549	0.0266880440927577	4.919844441159427																	4.919844441159427	196.6508958067411
293	2016-01-12T12:25:00	22.7493	-158.0171	KM1601	177.27203048408728	0.51235718415661	0.026648886285154	4.964543220209888																	4.964543220209888	196.66202751671028
294	2016-01-12T12:28:00	22.7493	-158.0171	KM1601	179.18875841230675	0.5097316873238901	0.0262980026881372	4.973638177553664																	4.973638177553664	196.66202751671028
295	2016-01-12T12:31:00	22.7493	-158.0172	KM1601	184.94584269241744	0.508572325569607	0.0261438858546457	5.0925415158688585																	5.0925415158688585	196.67229324305234
296	2016-01-12T12:37:01	22.7493	-158.0172	KM1601	186.85289658862453	0.506553432307594	0.0258769572247376	5.0952019083690585																	5.0952019083690585	196.67229324305234
297	2016-01-12T12:40:01	22.7493	-158.0172	KM1601	186.0218284166364	0.506553432307594	0.0258769572247376	5.067716964098288																	5.067716964098288	196.67229324305234
298	2016-01-12T12:43:01	22.7493	-158.0172	KM1601	187.0504288758633	0.506553432307594	0.0258769572247376	5.1028474323653565																	5.1028474323653565	196.67229324305234
299	2016-01-12T12:46:01	22.7493	-158.0172	KM1601	182.21405089710086	0.506553432307594	0.0258769572247376	4.9765122119962																	4.9765122119962	196.67229324305234
300	2016-01-12T12:49:01	22.7493	-158.0173	KM1601	181.2398141490638	0.5039646370641021	0.0255372478951802	4.89209416426825																	4.89209416426825	196.6825589693944
301	2016-01-12T12:52:02	22.7493	-158.0174	KM1601	182.81589622519687	0.502821034354673	0.0253879573837492	4.885205051478948																	4.885205051478948	196.6928246957364
302	2016-01-12T12:55:02	22.7493	-158.0174	KM1601	187.18032268897102	0.501962025810541	0.025276233543872997	4.990419882703498																	4.990419882703498	196.6928246957364
303	2016-01-12T12:58:02	22.7493	-158.0175	KM1601	186.669859470394	0.502247679542593	0.0253133860635282	4.979687639737787																	4.979687639737787	196.7030904220784
304	2016-01-12T13:01:02	22.7493	-158.0175	KM1601	179.84796140568602	0.5005364588757151	0.0250914701004713	4.758445599922161																	4.758445599922161	196.7030904220784
305	2016-01-12T13:04:03	22.7492	-158.0175	KM1601	176.99422381004695	0.49629919830203795	0.0245469681998556	4.590023653313024																	4.590023653313024	196.714222132048
306	2016-01-12T13:07:03	22.7492	-158.0176	KM1601	178.51110610725834	0.49940244093111796	0.0249450056812274	4.699953291689072																	4.699953291689072	196.72448786590007
307	2016-01-12T13:10:03	22.7492	-158.0176	KM1601	178.5995057419006	0.499686479004919	0.0249815468221014	4.7168088855202335																	4.7168088855202335	196.72448786590007
308	2016-01-12T13:13:03	22.7493	-158.0176	KM1601	178.11796371386902	0.4991190792923921	0.0249085515628751	4.693987037889862																	4.693987037889862	196.73561957586966
309	2016-01-12T13:16:04	22.7492	-158.0177	KM1601	180.0374184240242	0.499969299220723	0.0250181066869249	4.753926582614813																	4.753926582614813	196.75076223684133
310	2016-01-12T13:19:04	22.7492	-158.0178	KM1601	178.72265791015087	0.49940244093111796	0.0249450056812274	4.697181212513585																	4.697181212513585	196.76102797069638
311	2016-01-12T13:22:04	22.7492	-158.0179	KM1601	176.441142120073	0.49940244093111796	0.0249450056812274	4.643075714976822																	4.643075714976822	196.7712937045514
312	2016-01-12T13:25:04	22.7491	-158.0179	KM1601	175.44494999085208	0.497142701408786	0.0246548932532264	4.560654744400578																	4.560654744400578	196.78242541452056
313	2016-01-12T13:28:05	22.7491	-158.0179	KM1601	176.6859894810891	0.496016973273215	0.02451104114828	4.563796375434833																	4.563796375434833	196.78242541452056
314	2016-01-12T13:31:05	22.7491	-158.018	KM1601	174.5655017284277	0.494894076729881	0.0243681504095498	4.500187251087019																	4.500187251087019	196.7926911558885
315	2016-01-12T13:34:05	22.7491	-158.0181	KM1601	175.8587952152121	0.49181614013231395	0.0239791063692992	4.4554010253816525																	4.4554010253816525	196.80295689725648
316	2016-01-12T13:37:05	22.7491	-158.0181	KM1601	174.82054087627162	0.492513267409604	0.02406685293178025	4.4500442505447415																	4.4500442505447415	196.80295689725648
317	2016-01-12T13:40:05	22.7491	-158.0181	KM1601	172.75676646526819	0.4940520208779629	0.0242613562883137	4.419359033241202																	4.419359033241202	196.80295689725648
318	2016-01-12T13:43:06	22.7491	-158.0181	KM1601	175.6469354435916	0.49517379765468	0.0244037454337042	4.51284605681828																	4.51284605681828	196.80295689725648
319	2016-01-12T13:46:06	22.7491	-158.018	KM1601	176.28728515152645	0.493211633066276	0.0241549979456046	4.485990623390944																	4.485990623390944	196.8132226386244
320	2016-01-12T13:49:06	22.7491	-158.018	KM1601	172.84994951292592	0.49349109468097097	0.0241903662288857	4.416226920380419																	4.416226920380419	196.8132226386244
321	2016-01-12T13:52:06	22.7491	-158.018	KM1601	173.32892561673316	0.49433348864915705	0.024296978468042997	4.43575415618433																	4.43575415618433	196.8132226386244
322	2016-01-12T13:55:07	22.7491	-158.018	KM1601	173.68155183975662	0.49349109468097097	0.0241903662288857	4.43870496727272																	4.43870496727272	196.8132226386244
323	2016-01-12T13:58:07	22.7491	-158.0179	KM1601	174.20921538024018	0.4940520208779629	0.0242613562883137	4.456756799140327																	4.456756799140327	196.8234883799924
324	2016-01-12T14:01:07	22.7492	-158.0178	KM1601	172.23382322735137	0.49181614013231395	0.0239791063692992	4.36672748454059																	4.36672748454059	196.8386310460571
325	2016-01-12T14:04:07	22.7492	-158.0177	KM1601	172.20674347043598	0.4896007148836479	0.0237013207283397	4.309123786471692																	4.309123786471692	196.8488967799121
326	2016-01-12T14:07:08	22.7492	-158.0176	KM1601	172.64449704738246	0.490428543968478	0.023804951967232004	4.329613457244132																	4.329613457244132	196.85916251376716
327	2016-01-12T14:10:08	22.7492	-158.0176	KM1601	168.4819197889579	0.4884921801002271	0.0235632154830721	4.170953682893515																	4.170953682893515	196.85916251376716
328	2016-01-12T14:13:08	22.7493	-158.0175	KM1601	168.16440436332311	0.48629142592034	0.0232902231440968	4.125743083735375																	4.125743083735375	196.87430517473686
329	2016-01-12T14:16:08	22.7492	-158.0174	KM1601	168.83040625096	0.48629142592034	0.0232902231440968	4.134968884393647																	4.134968884393647	196.8894478357085
330	2016-01-12T14:19:09	22.7492	-158.0174	KM1601	168.95019504994775	0.4854660772156071	0.0231884513129009	4.12276011749318																	4.12276011749318	196.8894478357085
331	2016-01-12T14:22:09	22.7493	-158.0173	KM1601	169.3225989538544	0.48656491282859704	0.0233240878244528	4.153532221901511																	4.153532221901511	196.90459049668016
332	2016-01-12T14:25:09	22.7493	-158.0171	KM1601	168.76337933889462	0.48519137740938	0.0231546216803473	4.099295727605357																	4.099295727605357	196.92512194936424
333	2016-01-12T14:28:09	22.7494	-158.017	KM1601	168.08206892249027	0.484370843054644	0.0230536048075749	4.075412460105881																	4.075412460105881	196.9402646052423
334	2016-01-12T14:31:09	22.7495	-158.0168	KM1601	168.59575544227962	0.48409677768451603	0.023020037195539	4.083206406037183																	4.083206406037183	196.96361957453445
335	2016-01-12T14:34:10	22.7495	-158.0167	KM1601	168.4793755420248	0.48464393882709295	0.023087203918613998	4.0861790927950175																	4.0861790927950175	196.97388528585049
336	2016-01-12T14:37:10	22.7495	-158.0165	KM1601	168.10590594221102	0.48409677768451603	0.023020037195539	4.06341951888146																	4.06341951888146	196.99441670847955
337	2016-01-12T14:40:10	22.7498	-158.0165	KM1601	170.7786690800489	0.4838233649995271	0.0229865495245824	4.119958622289052																	4.119958622289052	197.0278118383871
338	2016-01-12T14:43:10	22.750999999999998	-158.0168	KM1601	169.8566840209626	0.4838233649995271	0.0229865495245824	4.099459404399143																	4.099459404399143	197.1648965063456
339	2016-01-12T14:46:11	22.7527	-158.0175	KM1601	170.30273269524758	0.48409677768451603	0.023020037195539	4.112852637590905																	4.112852637590905	197.36731958901748
340	2016-01-12T14:49:11	22.7552	-158.0156	KM1601	169.92222141693006	0.4830070275302271	0.0228865642566622	4.0907346744399415																	4.0907346744399415	197.70715528355012
341	2016-01-12T14:52:11	22.7547	-158.0109	KM1601	169.18445698226506	0.4830070275302271	0.0228865642566622	4.064904627062616																	4.064904627062616	198.19282429492006
342	2016-01-12T15:01:12	22.749000000000002	-157.9993	KM1601	176.29834507313092	0.4838233649995271	0.0229865495245824	4.2735597874091376																	4.2735597874091376	199.5421238185011
343	2016-01-12T15:04:12	22.7494	-157.9985	KM1601	175.2368208331313	0.481643309476048	0.0227202744961779	4.188436653093255																	4.188436653093255	199.6355438277615
344	2016-01-12T15:07:12	22.7498	-157.9983	KM1601	173.60369265917257	0.4797440428788611	0.0224898071888185	4.113437609702754																	4.113437609702754	199.68457624731928
345	2016-01-12T15:10:13	22.7498	-157.9981	KM1601	173.24706812042442	0.480556301769149	0.0225882110524004	4.112393964255653																	4.112393964255653	199.7051076248726
346	2016-01-12T15:13:13	22.7498	-157.998	KM1601	171.23893793974452	0.48028490298411897	0.0225553315242873	4.070334831035888																	4.070334831035888	199.71537331364928
347	2016-01-12T15:16:13	22.7499	-157.9979	KM1601	173.5588291685176	0.480828348431776	0.0226211690698467	4.126451445524514																	4.126451445524514	199.73051594406047
348	2016-01-12T15:19:13	22.7499	-157.9978	KM1601	173.4189230024976	0.48110085637036304	0.0226541968248251	4.131193095795658																	4.131193095795658	199.74078162532103
349	2016-01-12T15:22:14	22.75	-157.9977	KM1601	174.43908616951816	0.481643309476048	0.0227202744961779	4.1718002056792525																	4.1718002056792525	199.75592425063886
350	2016-01-12T15:25:14	22.75	-157.9977	KM1601	172.96147418871033	0.480014150533771	0.0225225302985856	4.1073033178599765																	4.1073033178599765	199.75592425063886
351	2016-01-12T15:28:14	22.7501	-157.9976	KM1601	172.12204755883425	0.48110085637036304	0.0226541968248251	4.10367688330021																	4.10367688330021	199.77106687086314
352	2016-01-12T15:31:14	22.7501	-157.9975	KM1601	170.7198981177826	0.4797440428788611	0.0224898071888185	4.050497278509294																	4.050497278509294	199.78133253710018
353	2016-01-12T15:34:15	22.7502	-157.9974	KM1601	171.4520062100783	0.47893418883517497	0.0223920148075748	4.02645774530813																	4.02645774530813	199.7964751522311
354	2016-01-12T15:37:15	22.7503	-157.9973	KM1601	171.8520556460635	0.478395988912109	0.0223271674109979	4.0445548313140485																	4.0445548313140485	199.8116177622684
355	2016-01-12T15:40:15	22.7504	-157.9972	KM1601	173.36229586375032	0.479474578483813	0.0224571620089533	4.092574849301255																	4.092574849301255	199.82676036721224
356	2016-01-12T15:43:15	22.7505	-157.9971	KM1601	173.10900161254742	0.47893418883517497	0.0223920148075748	4.076588414061395																	4.076588414061395	199.84190296706257
357	2016-01-12T15:46:16	22.7506	-157.9969	KM1601	170.826155529682	0.47893418883517497	0.0223920148075748	4.015660051860517																	4.015660051860517	199.86525779104468
358	2016-01-12T15:49:16	22.7507	-157.9968	KM1601	171.44531428232568	0.478664768061613	0.0223595524548311	4.0303972301840405																	4.0303972301840405	199.88040038070798
359	2016-01-12T15:52:16	22.7508	-157.9967	KM1601	171.15825150626418	0.479474578483813	0.0224571620089533	4.0354422640033																	4.0354422640033	199.89554296527785
360	2016-01-12T15:55:16	22.7509	-157.9966	KM1601	172.78799621827724	0.479474578483813	0.0224571620089533	4.080154336060054																	4.080154336060054	199.91068554475385
361	2016-01-12T15:58:17	22.750999999999998	-157.9965	KM1601	171.56487547271402	0.478261919385374	0.022311013451481253	4.035339508128277																	4.035339508128277	199.92582811913624
362	2016-01-12T16:01:17	22.750999999999998	-157.9965	KM1601	175.52628026173969	0.479474578483813	0.0224571620089533	4.1362794723823																	4.1362794723823	199.92582811913624
363	2016-01-12T16:04:17	22.750999999999998	-157.9965	KM1601	175.96743424950367	0.478395988912109	0.0223271674109979	4.128336024614792																	4.128336024614792	199.92582811913624
364	2016-01-12T16:19:18	22.7508	-157.9965	KM1601	173.52899856662796	0.47893418883517497	0.0223920148075748	4.093481717233511																	4.093481717233511	199.94809153907462
365	2016-01-12T16:22:18	22.7508	-157.9966	KM1601	174.4486788966711	0.4797440428788611	0.0224898071888185	4.133254811526817																	4.133254811526817	199.95835715271824
366	2016-01-12T16:25:19	22.7508	-157.9965	KM1601	173.3442068172792	0.480014150533771	0.0225225302985856	4.112766149225148																	4.112766149225148	199.96862276636185
367	2016-01-12T16:28:19	22.7508	-157.9966	KM1601	176.30105792752792	0.480828348431776	0.0226211690698467	4.195167948485092																	4.195167948485092	199.97888838000546
368	2016-01-12T16:31:19	22.7508	-157.9965	KM1601	174.24370359083667	0.48218835553876505	0.0227866680225987	4.165518043589066																	4.165518043589066	199.9891539936491
369	2016-01-12T16:34:19	22.7508	-157.9965	KM1601	175.06013540360252	0.48218835553876505	0.0227866680225987	4.187899614234299																	4.187899614234299	199.9891539936491
370	2016-01-12T16:37:20	22.7509	-157.9965	KM1601	175.81891124443138	0.48137175957592504	0.0226871962726999	4.195187748511288																	4.195187748511288	200.00028570361823
371	2016-01-12T16:40:20	22.7509	-157.9965	KM1601	179.06418276616702	0.48191550761450797	0.0227534316833107	4.2809891475493735																	4.2809891475493735	200.00028570361823
372	2016-01-12T16:43:20	22.750999999999998	-157.9965	KM1601	176.27873982254653	0.482736006952997	0.0228533789138928	4.2280131521676365																	4.2280131521676365	200.01141741358745
373	2016-01-12T16:49:21	22.750999999999998	-157.9965	KM1601	177.48073944255108	0.48218835553876505	0.0227866680225987	4.2585238032038495																	4.2585238032038495	200.01141741358745
374	2016-01-12T16:52:21	22.7509	-157.9965	KM1601	177.1861547460519	0.482461854799975	0.0228199837029922	4.26129568805265																	4.26129568805265	200.02254912355664
375	2016-01-12T17:04:22	22.7509	-157.9965	KM1601	178.16409148236755	0.4838233649995271	0.0229865495245824	4.308297827284357																	4.308297827284357	200.02254912355664
376	2016-01-12T17:07:22	22.7509	-157.9965	KM1601	178.93499507687233	0.48409677768451603	0.023020037195539	4.333601237686949																	4.333601237686949	200.02254912355664
377	2016-01-12T17:13:22	22.750999999999998	-157.9965	KM1601	177.8342471161481	0.4832784914712	0.0229198132448437	4.298478065824199																	4.298478065824199	200.03368083352584
378	2016-01-12T17:22:23	22.7511	-157.9965	KM1601	176.8843478839454	0.482736006952997	0.0228533789138928	4.26319529964293																	4.26319529964293	200.04481254349503
379	2016-01-12T17:25:23	22.7511	-157.9964	KM1601	176.985061587327	0.4832784914712	0.0229198132448437	4.263313054499483																	4.263313054499483	200.0550781345981
380	2016-01-12T17:34:24	22.750999999999998	-157.9965	KM1601	175.6491242363403	0.48137175957592504	0.0226871962726999	4.183301267104768																	4.183301267104768	200.07022070388683
381	2016-01-12T17:43:25	22.750999999999998	-157.9965	KM1601	174.29612417055677	0.48110085637036304	0.0226541968248251	4.163419420637012																	4.163419420637012	200.07022070388683
382	2016-01-12T17:46:25	22.7511	-157.9965	KM1601	174.93880909456772	0.48137175957592504	0.0226871962726999	4.173240182474407																	4.173240182474407	200.08135241385602
383	2016-01-12T17:58:26	22.7513	-157.9964	KM1601	173.8848389042397	0.48028490298411897	0.0225553315242873	4.13226165512663																	4.13226165512663	200.10586857329804
384	2016-01-12T18:01:26	22.7514	-157.9964	KM1601	172.34157867945163	0.4797440428788611	0.0224898071888185	4.075753611150285																	4.075753611150285	200.11700028326726
385	2016-01-12T18:04:27	22.7514	-157.9964	KM1601	171.82367858695503	0.480556301769149	0.0225882110524004	4.075537223007417																	4.075537223007417	200.11700028326726
386	2016-01-12T18:07:27	22.7515	-157.9963	KM1601	171.2115188054682	0.48110085637036304	0.0226541968248251	4.081482558707915																	4.081482558707915	200.13214283218122
387	2016-01-12T18:10:27	22.7515	-157.9964	KM1601	173.55135012892043	0.480828348431776	0.0226211690698467	4.138441421713347																	4.138441421713347	200.14240839322983
388	2016-01-12T18:13:27	22.7515	-157.9964	KM1601	171.85386717559243	0.48137175957592504	0.0226871962726999	4.115377389631238																	4.115377389631238	200.14240839322983
389	2016-01-12T18:16:28	22.7515	-157.9963	KM1601	172.23919525002682	0.482736006952997	0.0228533789138928	4.14676417613597																	4.14676417613597	200.1526739542784
390	2016-01-12T18:22:28	22.7515	-157.9964	KM1601	170.74630239573094	0.48218835553876505	0.0227866680225987	4.106084525330035																	4.106084525330035	200.16293951532697
391	2016-01-12T18:25:28	22.7515	-157.9964	KM1601	169.21870616320558	0.4830070275302271	0.0228865642566622	4.089453734602543																	4.089453734602543	200.16293951532697
392	2016-01-12T18:28:29	22.7515	-157.9964	KM1601	169.47854424430474	0.48491733179919705	0.0231208726128735	4.125985936305654																	4.125985936305654	200.16293951532697
393	2016-01-12T18:37:29	22.7515	-157.9963	KM1601	167.21063997248277	0.48519137740938	0.0231546216803473	4.084092555385452																	4.084092555385452	200.17320507637558
394	2016-01-12T18:40:30	22.7515	-157.9963	KM1601	165.96044176628197	0.48491733179919705	0.0231208726128735	4.045194616446997																	4.045194616446997	200.17320507637558
395	2016-01-12T18:43:30	22.7516	-157.9963	KM1601	164.08994789481443	0.485741432779562	0.0232223617028576	4.025610250604918																	4.025610250604918	200.18433678634474
396	2016-01-12T18:49:30	22.7516	-157.9963	KM1601	165.48964609394034	0.48601744566665595	0.0232563530429997	4.07007971455831																	4.07007971455831	200.18433678634474
397	2016-01-12T18:52:31	22.7515	-157.9963	KM1601	166.94855641445022	0.487113846790577	0.0233920599013524	4.117891623951601																	4.117891623951601	200.19546849631396
398	2016-01-12T19:01:31	22.7516	-157.9962	KM1601	163.73184075819125	0.491261488848465	0.0239092930868199	4.1422604177536675																	4.1422604177536675	200.21061104013415
399	2016-01-12T19:04:32	22.7517	-157.9962	KM1601	164.68703103657322	0.491538483871978	0.0239441581135222	4.165292161564667																	4.165292161564667	200.22174275010337
400	2016-01-12T19:07:32	22.7519	-157.9962	KM1601	163.64855953605488	0.491538483871978	0.0239441581135222	4.158055479876763																	4.158055479876763	200.24400617004173
401	2016-01-12T19:10:32	22.752	-157.9961	KM1601	164.25441523339444	0.493211633066276	0.0241549979456046	4.189476954849822																	4.189476954849822	200.25914869348492
402	2016-01-12T19:22:33	22.7439	-157.9735	KM1601	164.21932093145102	0.494894076729881	0.0243681504095498	4.248206939576845																	4.248206939576845	202.7482778042593
403	2016-01-12T19:28:33	22.7353	-157.9564	KM1601	159.55101357665848	0.492373442681188	0.0240492533632824	4.076966653984937																	4.076966653984937	204.7478976034169
404	2016-01-12T19:31:34	22.7302	-157.9459	KM1601	158.86381659191778	0.49686086304286897	0.0246188324249494	4.1454153248103145																	4.1454153248103145	205.96627986817188
405	2016-01-12T19:34:34	22.725	-157.9355	KM1601	157.09896610304096	0.4985543788803	0.0248359035652541	4.143347702149821																	4.143347702149821	207.18088829190617
406	2016-01-12T19:37:34	22.7205	-157.9263	KM1601	162.1700029186866	0.499686479004919	0.0249815468221014	4.301845066931894																	4.301845066931894	208.25011889737078
407	2016-01-12T19:40:34	22.7167	-157.9188	KM1601	166.93793358927633	0.5011063295864651	0.0251651841953521	4.45927778358083																	4.45927778358083	209.12874899266623
408	2016-01-12T19:43:35	22.7107	-157.907	KM1601	165.34592277002054	0.502247679542593	0.0253133860635282	4.429657810375043																	4.429657810375043	210.51230986504498
409	2016-01-12T19:46:35	22.7068	-157.8997	KM1601	166.96497536065047	0.5005364588757151	0.0250914701004713	4.437910233243585																	4.437910233243585	211.3785691538969
410	2016-01-12T19:52:35	22.6913	-157.8954	KM1601	171.52032811707727	0.506841443111818	0.0259149439110938	4.711593225888457																	4.711593225888457	213.15959621524732
411	2016-01-12T20:13:37	22.7088	-157.9583	KM1601	158.48475133076468	0.509150624296168	0.0262207605386868	4.41002256162841																	4.41002256162841	219.906418296782
412	2016-01-12T20:28:38	22.7461	-157.9946	KM1601	163.211252230026	0.517054198662675	0.0272837201200335	4.727948196000156																	4.727948196000156	225.48594328434413
413	2016-01-13T00:03:02	22.7286	-157.9964	KM1601	166.49136033180991	0.545098817177426	0.0312670435908974	5.508216950862583																	5.508216950862583	227.4427382697891
414	2016-01-13T00:06:02	22.7282	-157.9964	KM1601	164.24174805611304	0.547308363006909	0.0315951487728662	5.475022928772777																	5.475022928772777	227.48726510966583
415	2016-01-13T00:09:02	22.7278	-157.9963	KM1601	164.18881393403083	0.547940099139907	0.0316893298307192	5.4883908511123805																	5.4883908511123805	227.53296037693275
416	2016-01-13T00:12:02	22.7273	-157.9962	KM1601	164.08133043240488	0.546679347932512	0.0315013901499848	5.467409248947106																	5.467409248947106	227.58955801686344
417	2016-01-13T00:15:03	22.726999999999997	-157.9962	KM1601	165.5564027145737	0.549524919813662	0.0319263622903752	5.575220632801014																	5.575220632801014	227.62295314677104
418	2016-01-13T00:18:03	22.726999999999997	-157.9962	KM1601	166.94955030996442	0.5524005149760209	0.0323589810965637	5.678626415859248																	5.678626415859248	227.62295314677104
419	2016-01-13T00:21:03	22.726999999999997	-157.9962	KM1601	166.19477285813008	0.5536783797501371	0.0325526367541735	5.6776736665103185																	5.6776736665103185	227.62295314677104
420	2016-01-13T00:24:03	22.726999999999997	-157.9962	KM1601	168.81808574318208	0.554642324635931	0.0326989946740315	5.805249543504878																	5.805249543504878	227.62295314677104
421	2016-01-13T00:27:03	22.726999999999997	-157.9962	KM1601	169.62913687345102	0.55850706186846	0.0332900833442129	5.929522272184958																	5.929522272184958	227.62295314677104
422	2016-01-13T00:30:04	22.726999999999997	-157.9963	KM1601	168.11549173388144	0.560779594051932	0.0336407482146132	5.93540227113518																	5.93540227113518	227.63322054773332
423	2016-01-13T00:33:04	22.726999999999997	-157.9963	KM1601	170.16680559856385	0.5650335995464829	0.0343031152623909	6.094450170282933																	6.094450170282933	227.63322054773332
424	2016-01-13T00:36:04	22.726999999999997	-157.9963	KM1601	171.61256563803775	0.5689970087056371	0.0349273538536395	6.256307726977181																	6.256307726977181	227.63322054773332
425	2016-01-13T00:39:04	22.726999999999997	-157.9963	KM1601	170.21092302940193	0.570989391007419	0.0352437597971597	6.259802748392416																	6.259802748392416	227.63322054773332
426	2016-01-13T00:42:05	22.726999999999997	-157.9963	KM1601	171.12285380556511	0.571321478769048	0.0352966212182912	6.325578142065639																	6.325578142065639	227.63322054773332
427	2016-01-13T00:45:05	22.7269	-157.9964	KM1601	170.06260436999284	0.57600301571022	0.0360475915923566	6.3968134987569725																	6.3968134987569725	227.6483643440349
428	2016-01-13T00:48:05	22.7269	-157.9965	KM1601	171.8986532315726	0.577015054810904	0.0362113458589793	6.499782259385161																	6.499782259385161	227.6586317525032
429	2016-01-13T00:51:05	22.7269	-157.9965	KM1601	173.45867051172183	0.57904939246637	0.0365416408660825	6.609282498266532																	6.609282498266532	227.6586317525032
430	2016-01-13T00:54:06	22.7269	-157.9966	KM1601	174.13848577433708	0.57904939246637	0.0365416408660825	6.641493292571796																	6.641493292571796	227.66889916097145
431	2016-01-13T00:57:06	22.7269	-157.9967	KM1601	172.22776456363204	0.581422660674048	0.0369292170979849	6.623411163508719																	6.623411163508719	227.6791665694397
432	2016-01-13T01:00:06	22.7269	-157.9968	KM1601	173.45589182830582	0.582103445051809	0.0370408713235996	6.662164826013062																	6.662164826013062	227.6894339779079
433	2016-01-13T01:03:06	22.7269	-157.9968	KM1601	174.11116126813354	0.585185231148408	0.0375490069396669	6.782200268829608																	6.782200268829608	227.6894339779079
434	2016-01-13T01:06:06	22.7269	-157.9968	KM1601	172.7967762686816	0.585873929114982	0.0376629525501553	6.764163923387513																	6.764163923387513	227.6894339779079
435	2016-01-13T01:09:07	22.7269	-157.9967	KM1601	173.35460349532872	0.585873929114982	0.0376629525501553	6.795333670765668																	6.795333670765668	227.69970138637615
436	2016-01-13T01:12:07	22.7269	-157.9968	KM1601	173.52470232550442	0.5862171738263751	0.0377200291868954	6.775321127235812																	6.775321127235812	227.70996879484443
437	2016-01-13T01:15:07	22.7268	-157.9968	KM1601	172.5537282857698	0.58794420492012	0.038007295211656	6.7999206165440595																	6.7999206165440595	227.72110050481356
438	2016-01-13T01:18:07	22.7268	-157.9968	KM1601	174.1295940747712	0.5869061233653311	0.0378345915421539	6.865477771354567																	6.865477771354567	227.72110050481356
439	2016-01-13T01:21:08	22.7268	-157.9969	KM1601	172.88471803311356	0.5872518321096079	0.0378920779119655	6.826678701584848																	6.826678701584848	227.73136792078785
440	2016-01-13T01:24:08	22.7268	-157.9969	KM1601	173.31996339915773	0.590356763845812	0.0384110994364371	6.893662118713631																	6.893662118713631	227.73136792078785
441	2016-01-13T01:27:08	22.7269	-157.9968	KM1601	174.92485749125078	0.588974619257991	0.0381795756592254	6.9340780755896265																	6.9340780755896265	227.7465117221785
442	2016-01-13T01:30:08	22.7269	-157.9967	KM1601	173.78864021667005	0.590011532080474	0.0383530628207477	6.8940856239563395																	6.8940856239563395	227.75677913064675
443	2016-01-13T01:33:09	22.7269	-157.9967	KM1601	174.1983049277623	0.589665668314146	0.038295115822352996	6.904497912251327																	6.904497912251327	227.75677913064675
444	2016-01-13T01:36:09	22.7269	-157.9966	KM1601	174.94125105593156	0.589665668314146	0.038295115822352996	6.9543456836866335																	6.9543456836866335	227.767046539115
445	2016-01-13T01:39:09	22.7243	-157.9955	KM1601	172.6154383459782	0.590011532080474	0.0383530628207477	6.858931687091662																	6.858931687091662	228.07772730920726
446	2016-01-13T01:42:09	22.7187	-157.9941	KM1601	173.95456050552448	0.5907028197413199	0.0384692745959418	6.926523283186875																	6.926523283186875	228.71746258557823
447	2016-01-13T01:45:10	22.7113	-157.9923	KM1601	174.62486965107948	0.5862171738263751	0.0377200291868954	6.828713863287238																	6.828713863287238	229.56169020608272
448	2016-01-13T01:51:10	22.6995	-157.9895	KM1601	169.01898852271142	0.591049701734344	0.0385275886299907	6.754994324085001																	6.754994324085001	230.90633402360626
449	2016-01-13T01:54:10	22.691999999999997	-157.9877	KM1601	163.8546221532342	0.585185231148408	0.0375490069396669	6.391903382224785																	6.391903382224785	231.76143238725487
450	2016-01-13T01:57:10	22.6844	-157.986	KM1601	165.23289186622438	0.583472708840823	0.0372660853603093	6.39403882835787																	6.39403882835787	232.6252705447636
451	2016-01-13T02:00:11	22.6784	-157.9846	KM1601	165.96108799681045	0.587598366122691	0.0379497015120568	6.515443802763479																	6.515443802763479	233.30847613034737
452	2016-01-13T02:03:11	22.671	-157.9825	KM1601	167.6380513393253	0.584499412692717	0.0374355863860075	6.481820441016848																	6.481820441016848	234.15999470674814
453	2016-01-13T02:06:11	22.6639	-157.9786	KM1601	167.81142371673846	0.58312916762861	0.0372095803217628	6.487134580557601																	6.487134580557601	235.04607478606303
454	2016-01-13T02:09:11	22.6583	-157.9724	KM1601	166.03318664537994	0.581763115872032	0.03698490971232799	6.386231599640452																	6.386231599640452	235.93726499664936
455	2016-01-13T02:12:12	22.6544	-157.968	KM1601	170.49061612083997	0.5780320580192061	0.0363761270198486	6.470169913420035																	6.470169913420035	236.5639845726669
456	2016-01-13T02:15:12	22.6473	-157.9653	KM1601	171.9063032194626	0.581763115872032	0.03698490971232799	6.600433050533987																	6.600433050533987	237.4015952417821
457	2016-01-13T02:18:12	22.6474	-157.9595	KM1601	171.36738220306884	0.58381685689299	0.0373227054099035	6.651105753891687																	6.651105753891687	237.99755464933725
458	2016-01-13T02:21:12	22.6533	-157.9608	KM1601	172.9774862306191	0.58794420492012	0.038007295211656	6.811425548213763																	6.811425548213763	238.66776643595935
459	2016-01-13T02:24:13	22.6557	-157.9642	KM1601	171.7923949641785	0.585873929114982	0.0376629525501553	6.7182392691987705																	6.7182392691987705	239.1075038668692
460	2016-01-13T02:27:13	22.6563	-157.9689	KM1601	172.42093020736885	0.5855293687429829	0.0376059203636027	6.733246594251325																	6.733246594251325	239.5949196156628
461	2016-01-13T02:30:13	22.6607	-157.9743	KM1601	171.9498674485368	0.5869061233653311	0.0378345915421539	6.7616278399083845																	6.7616278399083845	240.33492652012345
462	2016-01-13T04:49:16	22.7521	-158.0166	KM1601	173.47564369689485	0.6033720137743679	0.0406341940844002	7.206448158021081																	7.206448158021081	251.39776325744134
463	2016-01-13T04:52:16	22.7515	-158.0169	KM1601	170.66750591250147	0.6001717217997061	0.0400802338630663	6.9817947653947225																	6.9817947653947225	251.4713116791349
464	2016-01-13T04:55:17	22.7509	-158.017	KM1601	175.3115116438306	0.6033720137743679	0.0406341940844002	7.302201063601108																	7.302201063601108	251.5388862380504
465	2016-01-13T04:58:17	22.7509	-158.017	KM1601	172.18676064060517	0.5924420754162529	0.0387621397671506	6.843844117305367																	6.843844117305367	251.5388862380504
466	2016-01-13T05:01:17	22.7507	-158.0178	KM1601	171.96496495346963	0.6033720137743679	0.0406341940844002	7.174477242595588																	7.174477242595588	251.62397537113787
467	2016-01-13T05:04:17	22.7509	-158.0185	KM1601	174.40401041903579	0.605159393768409	0.0409454747205174	7.302594850824128																	7.302594850824128	251.699204475994
468	2016-01-13T05:07:18	22.7509	-158.0189	KM1601	170.8047212203784	0.593490778209383	0.0389394012676186	6.819707779860521																	6.819707779860521	251.74026690051446
469	2016-01-13T05:10:18	22.7511	-158.0192	KM1601	168.73838774317068	0.585873929114982	0.0376629525501553	6.531413936777326																	6.531413936777326	251.77826824920064
470	2016-01-13T05:13:18	22.7512	-158.0194	KM1601	173.4963334983914	0.589665668314146	0.038295115822352996	6.826068020215278																	6.826068020215278	251.80162299392148
471	2016-01-13T05:16:18	22.7514	-158.0196	KM1601	176.79820090649284	0.594891342460035	0.0391769913024547	7.089966180457772																	7.089966180457772	251.8319081070306
472	2016-01-13T05:19:19	22.7516	-158.0196	KM1601	180.08623071290245	0.594191823011768	0.0390581039032427	7.2137048384044995																	7.2137048384044995	251.854171526969
473	2016-01-13T05:22:19	22.7517	-158.0197	KM1601	189.91381930199964	0.598050898966864	0.0397158570258936	7.709433776902079																	7.709433776902079	251.8693140656955
474	2016-01-13T05:28:19	22.7518	-158.0197	KM1601	180.54029554071917	0.579390124275447	0.0365970757650106	6.819513926116552																	6.819513926116552	251.88044577566467
475	2016-01-13T05:31:20	22.7518	-158.0197	KM1601	180.95739228341674	0.57904939246637	0.0365416408660825	6.815106274409835																	6.815106274409835	251.88044577566467
476	2016-01-13T05:34:20	22.7518	-158.0196	KM1601	180.76056099011745	0.583472708840823	0.0372660853603093	6.916832836262523																	6.916832836262523	251.8907113141721
477	2016-01-13T05:37:20	22.7517	-158.0196	KM1601	181.1769634710827	0.5888024738972455	0.03815079376178255	7.09197927962591																	7.09197927962591	251.9018430241413
478	2016-01-13T05:40:20	22.7517	-158.0195	KM1601	180.89293745714576	0.590356763845812	0.0384110994364371	7.128548230836032																	7.128548230836032	251.91210857016247
479	2016-01-13T05:43:20	22.7516	-158.0194	KM1601	180.85087070816812	0.5924420754162529	0.0387621397671506	7.1836629522694135																	7.1836629522694135	251.92725110888898
480	2016-01-13T05:46:21	22.7516	-158.0193	KM1601	180.22880706808223	0.591745951905821	0.0386446346485865	7.138586039246028																	7.138586039246028	251.93751666242386
481	2016-01-13T05:49:21	22.7515	-158.0193	KM1601	181.47471273535942	0.594891342460035	0.0391769913024547	7.267236290821549																	7.267236290821549	251.94864837239302
482	2016-01-13T05:52:21	22.7515	-158.0193	KM1601	182.1588420729903	0.593842016094705	0.0389987707619894	7.273109433926222																	7.273109433926222	251.94864837239302
483	2016-01-13T05:55:21	22.7515	-158.0193	KM1601	169.09980428189357	0.5931403767951109	0.0388801731613649	6.714845255678205																	6.714845255678205	251.94864837239302
484	2016-01-13T05:58:21	22.7515	-158.0192	KM1601	167.88842646552118	0.590011532080474	0.0383530628207477	6.579070158163817																	6.579070158163817	251.95891393343868
485	2016-01-13T06:01:22	22.7514	-158.0192	KM1601	170.5431797039041	0.5886303285365	0.0381220118643397	6.6563427936759325																	6.6563427936759325	251.9700456434079
486	2016-01-13T06:04:22	22.7514	-158.0191	KM1601	174.99244744296712	0.586561237924484	0.0377772420758088	6.7816196661726655																	6.7816196661726655	251.98031121197013
487	2016-01-13T06:07:22	22.7514	-158.0191	KM1601	175.18366855111594	0.585185231148408	0.0375490069396669	6.734378251397097																	6.734378251397097	251.98031121197013
488	2016-01-13T06:10:22	22.7514	-158.0191	KM1601	176.66319216926846	0.5862171738263751	0.0377200291868954	6.842133574661082																	6.842133574661082	251.98031121197013
489	2016-01-13T06:13:23	22.7514	-158.019	KM1601	175.84876897449539	0.5893197318632121	0.0382372768692183	6.881464357724223																	6.881464357724223	251.99057678053242
490	2016-01-13T06:16:23	22.7513	-158.019	KM1601	176.6550017978577	0.590011532080474	0.0383530628207477	6.915343767772352																	6.915343767772352	252.00170849050158
491	2016-01-13T06:19:23	22.7513	-158.0189	KM1601	177.2725944141006	0.587598366122691	0.0379497015120568	6.883849887762567																	6.883849887762567	252.0119740665775
492	2016-01-13T06:22:23	22.7513	-158.0189	KM1601	176.91634393817017	0.589665668314146	0.038295115822352996	6.8879138672496065																	6.8879138672496065	252.0119740665775
493	2016-01-13T06:25:24	22.7513	-158.0189	KM1601	176.98353995240555	0.5893197318632121	0.0382372768692183	6.9043597237312975																	6.9043597237312975	252.0119740665775
494	2016-01-13T06:28:24	22.7513	-158.0189	KM1601	177.372040997483	0.5872518321096079	0.0378920779119655	6.8567426823216975																	6.8567426823216975	252.0119740665775
495	2016-01-13T06:31:24	22.7513	-158.0189	KM1601	176.2415584008835	0.5862171738263751	0.0377200291868954	6.777302313241041																	6.777302313241041	252.0119740665775
496	2016-01-13T06:34:24	22.7513	-158.0189	KM1601	175.33872491425038	0.584157727932686	0.0373790786114818	6.688637639601687																	6.688637639601687	252.0119740665775
497	2016-01-13T06:37:25	22.7514	-158.019	KM1601	174.62798336689298	0.583472708840823	0.0372660853603093	6.641986605621188																	6.641986605621188	252.02711662058516
498	2016-01-13T06:40:25	22.7514	-158.019	KM1601	177.52678770886044	0.58484191311558	0.0374922290547303	6.7756898453148064																	6.7756898453148064	252.02711662058516
499	2016-01-13T06:43:25	22.7515	-158.0191	KM1601	177.17600381829035	0.58484191311558	0.0374922290547303	6.777477489980288																	6.777477489980288	252.0422591694992
500	2016-01-13T06:46:25	22.7515	-158.0191	KM1601	177.10826928781674	0.585873929114982	0.0376629525501553	6.784408072815447																	6.784408072815447	252.0422591694992
501	2016-01-13T06:49:25	22.7516	-158.0192	KM1601	175.57056032118942	0.58381685689299	0.0373227054099035	6.6767404935015575																	6.6767404935015575	252.05740171331942
502	2016-01-13T06:52:26	22.7515	-158.0191	KM1601	175.91353628528202	0.582444537680183	0.0370969736234956	6.66404770159194																	6.66404770159194	252.0725442571397
503	2016-01-13T06:55:26	22.7515	-158.0191	KM1601	175.78567041569912	0.58312916762861	0.0372095803217628	6.66694462615661																	6.66694462615661	252.0725442571397
504	2016-01-13T06:58:26	22.7515	-158.0191	KM1601	177.32745097210042	0.580068928517525	0.0367077698022362	6.653046430890663																	6.653046430890663	252.0725442571397
505	2016-01-13T07:01:26	22.7515	-158.0191	KM1601	173.87050230917583	0.57904939246637	0.0365416408660825	6.480269186659701																	6.480269186659701	252.0725442571397
506	2016-01-13T07:04:27	22.7515	-158.0191	KM1601	173.73546457803909	0.573993935879456	0.0357240837195932	6.338715665224561																	6.338715665224561	252.0725442571397
507	2016-01-13T07:07:27	22.7514	-158.019	KM1601	172.4634850971047	0.570989391007419	0.0352437597971597	6.223392819973786																	6.223392819973786	252.08768680605368
508	2016-01-13T07:10:27	22.7513	-158.019	KM1601	170.00054677363713	0.5676686962162221	0.0347172484588416	6.041430024642551																	6.041430024642551	252.09881851602287
509	2016-01-13T07:13:27	22.7513	-158.019	KM1601	169.68262630073005	0.564380323471062	0.0342008175959089	5.964460139298872																	5.964460139298872	252.09881851602287
510	2016-01-13T07:16:28	22.7513	-158.0189	KM1601	169.89672417208268	0.5630690759017621	0.0339962556112472	5.9206465061840925																	5.9206465061840925	252.10908409209873
511	2016-01-13T07:19:28	22.7512	-158.0188	KM1601	169.72376401081502	0.5614331122327171	0.0337419712546247	5.894866512592349																	5.894866512592349	252.12422665120013
512	2016-01-13T07:22:28	22.7511	-158.0187	KM1601	168.60523953650394	0.560454001760088	0.0335903174193365	5.8302234673942985																	5.8302234673942985	252.13936921539525
513	2016-01-13T07:25:28	22.7511	-158.0186	KM1601	172.52580174806243	0.5601291848644561	0.0335400067247152	5.937664026955093																	5.937664026955093	252.1496348064983
514	2016-01-13T07:28:28	22.750999999999998	-158.0186	KM1601	169.41942136141242	0.5588300013909789	0.033339830955471	5.808708222252978																	5.808708222252978	252.1607665164675
515	2016-01-13T07:31:29	22.7508	-158.019	KM1601	169.5849770015289	0.5565755794009201	0.0329938638076525	5.76779031025179																	5.76779031025179	252.20747607196583
516	2016-01-13T07:34:29	22.7551	-158.0202	KM1601	169.68668400669532	0.555932057842277	0.0328955187488462	5.7527368518119095																	5.7527368518119095	252.70173655253842
517	2016-01-13T07:37:29	22.7615	-158.02	KM1601	169.40455470601412	0.556895952873082	0.0330429479275996	5.752674244162548																	5.752674244162548	253.41446173743225
518	2016-01-13T07:40:29	22.7684	-158.0198	KM1601	170.08376178977218	0.559803452811694	0.0334897874627404	5.863177384033903																	5.863177384033903	254.18282402247783
519	2016-01-13T07:43:30	22.7751	-158.0209	KM1601	169.57842927025868	0.566018842946496	0.0344574809972288	5.995935817165832																	5.995935817165832	254.93714603325645
520	2016-01-13T07:46:30	22.7818	-158.0229	KM1601	166.86978056786208	0.5686640160633659	0.0348746371284933	5.9776340360442015																	5.9776340360442015	255.71070297764675
521	2016-01-13T07:49:30	22.7888	-158.0247	KM1601	167.4876105308214	0.569330796261095	0.0349801964230678	6.034512486524505																	6.034512486524505	256.5115213833189
522	2016-01-13T07:52:30	22.7957	-158.0265	KM1601	167.3628145028497	0.5686640160633659	0.0348746371284933	5.986684592077532																	5.986684592077532	257.301510282172
523	2016-01-13T07:55:30	22.8026	-158.0283	KM1601	171.6068990373426	0.5633973302356861	0.0340473774970691	6.0235077257068514																	6.0235077257068514	258.091496994942
524	2016-01-13T07:58:31	22.8095	-158.0301	KM1601	165.02528323533238	0.560779594051932	0.0336407482146132	5.717037939680938																	5.717037939680938	258.88148152110693
525	2016-01-13T08:01:31	22.8163	-158.0318	KM1601	162.50290378001702	0.5601291848644561	0.0335400067247152	5.599978103474081																	5.599978103474081	259.6582766859869
526	2016-01-13T08:04:31	22.8232	-158.0337	KM1601	164.07998469544526	0.557217091134208	0.0330921492201484	5.60406435510698																	5.60406435510698	260.45071842775053
527	2016-01-13T08:07:31	22.8306	-158.0357	KM1601	165.40152975798114	0.555932057842277	0.0328955187488462	5.634734532968657																	5.634734532968657	261.29963801736517
528	2016-01-13T08:10:32	22.8377	-158.0378	KM1601	167.22670732478602	0.553037923937339	0.0324555780558592	5.6172531465718905																	5.6172531465718905	262.1188280990264
529	2016-01-13T08:13:32	22.8432	-158.0395	KM1601	170.32473506554115	0.551118289946974	0.0321657229036968	5.6841328494868435																	5.6841328494868435	262.75542717389993
530	2016-01-13T08:16:32	22.8473	-158.0334	KM1601	172.09712237637757	0.54889087172733	0.0318313192475973	5.667927345804339																	5.667927345804339	263.5299512352356
531	2016-01-13T08:19:32	22.84800000000001	-158.0243	KM1601	174.91534547571487	0.546361732581582	0.0314542970678893	5.707863877228539																	5.707863877228539	264.46670507096184
532	2016-01-13T08:22:33	22.8412	-158.0238	KM1601	176.84431865864892	0.5524005149760209	0.0323589810965637	5.911729133678825																	5.911729133678825	265.22539720485184
533	2016-01-13T08:25:33	22.8366	-158.0232	KM1601	175.97304476672718	0.546679347932512	0.0315013901499848	5.762434712219571																	5.762434712219571	265.7411422499672
534	2016-01-13T08:28:33	22.8346	-158.0229	KM1601	172.21810640009846	0.54196260689779	0.0308051131010508	5.508227812978151																	5.508227812978151	265.9658937863787
535	2016-01-13T08:31:33	22.8334	-158.0229	KM1601	172.03646773297078	0.538848203315782	0.0303503928418045	5.42206652502522																	5.42206652502522	266.099474306009
536	2016-01-13T08:34:33	22.8323	-158.0231	KM1601	170.18114529931563	0.536066513588243	0.0299478602379863	5.3097438248678355																	5.3097438248678355	266.22363039843424
537	2016-01-13T08:37:34	22.8311	-158.0234	KM1601	170.8137374212122	0.5345266139014211	0.029726436538073997	5.2893339522824165																	5.2893339522824165	266.3607109437629
538	2016-01-13T08:40:34	22.83	-158.0237	KM1601	169.95499398294038	0.5336061498804621	0.0295943761037153	5.2511727957981975																	5.2511727957981975	266.48696880561727
539	2016-01-13T08:43:34	22.8289	-158.024	KM1601	168.69275335018145	0.531160405914011	0.0292458322125266	5.143169297422472																	5.143169297422472	266.61322672811474
540	2016-01-13T08:46:34	22.8276	-158.0243	KM1601	167.04520797463357	0.531160405914011	0.0292458322125266	5.087354865121122																	5.087354865121122	266.7611760373608
541	2016-01-13T08:49:35	22.8265	-158.0246	KM1601	166.30113238451503	0.530249500759246	0.0291165436287628	5.05144305757637																	5.05144305757637	266.8874340921612
542	2016-01-13T08:52:35	22.8253	-158.0249	KM1601	166.31291640238848	0.527820686073702	0.0287737016557538	4.994115390446666																	4.994115390446666	267.02451493198504
543	2016-01-13T08:55:35	22.8243	-158.0251	KM1601	166.0228958617509	0.527517627410399	0.0287311542490371	4.9680505071953185																	4.9680505071953185	267.13770755889715
544	2016-01-13T08:58:35	22.823	-158.0256	KM1601	168.27219745447238	0.5263125929146529	0.0285619754760587	5.01013837250462																	5.01013837250462	267.2912438314962
545	2016-01-13T09:01:36	22.8217	-158.0259	KM1601	167.6934787369723	0.52359935252433	0.0281838063655469	4.9309251109428																	4.9309251109428	267.43919341827444
546	2016-01-13T09:04:36	22.8207	-158.0262	KM1601	167.95260210111684	0.521507305109543	0.0278941761836526	4.885552628358601																	4.885552628358601	267.55468784896516
547	2016-01-13T09:07:36	22.8196	-158.0265	KM1601	167.18681968753313	0.520315267531119	0.0277299669642781	4.8420392536013726																	4.8420392536013726	267.68094628407664
548	2016-01-13T09:10:36	22.8184	-158.0268	KM1601	167.3155907652509	0.520913720936521	0.0278121954736196	4.847098161858201																	4.847098161858201	267.8180274741713
549	2016-01-13T09:13:37	22.8172	-158.02700000000004	KM1601	165.67181977916553	0.51912596349112	0.0275666049754413	4.759600118162392																	4.759600118162392	267.9531750698795
550	2016-01-13T09:16:37	22.8161	-158.0273	KM1601	165.53403057111132	0.51912596349112	0.0275666049754413	4.763007435306212																	4.763007435306212	268.07943369786653
551	2016-01-13T09:19:37	22.8151	-158.0275	KM1601	165.77137893407004	0.518828475920903	0.0275259305375387	4.765704551590006																	4.765704551590006	268.19262657613257
552	2016-01-13T09:22:37	22.8141	-158.0278	KM1601	166.26942489943667	0.517644180478921	0.0273641429023819	4.746531465267687																	4.746531465267687	268.30812140442475
553	2016-01-13T09:25:38	22.8129	-158.0281	KM1601	167.62301425234728	0.5152888998400921	0.0270440357799177	4.7499634591942055																	4.7499634591942055	268.44520287366055
554	2016-01-13T09:28:38	22.8117	-158.0285	KM1601	167.83955877510198	0.514699323865824	0.0269643670437509	4.7320097149426585																	4.7320097149426585	268.5849467854278
555	2016-01-13T09:31:38	22.8114	-158.0279	KM1601	168.3235001968569	0.513233374867637	0.0267666403612495	4.7025540212482895																	4.7025540212482895	268.6549870535195
556	2016-01-13T09:34:38	22.8111	-158.0277	KM1601	168.2158348807251	0.512066510576159	0.026609821731649	4.6592204829560515																	4.6592204829560515	268.69418389786586
557	2016-01-13T09:37:39	22.811	-158.0278	KM1601	169.51107597294055	0.510896194333525	0.0264533180236801	4.673621807514839																	4.673621807514839	268.70932340751165
558	2016-01-13T09:40:39	22.8109	-158.0278	KM1601	168.69122189695392	0.510604988652627	0.026414395158911	4.649023326043372																	4.649023326043372	268.72045511748087
559	2016-01-13T09:43:39	22.8109	-158.0279	KM1601	169.18668382323116	0.509150624296168	0.0262207605386868	4.6221615590641605																	4.6221615590641605	268.7307162098832
560	2016-01-13T09:46:39	22.8108	-158.0279	KM1601	168.3571245771356	0.508572325569607	0.0261438858546457	4.594898136429512																	4.594898136429512	268.74184791985243
561	2016-01-13T09:49:40	22.8107	-158.028	KM1601	168.53822403642383	0.507128392798405	0.0259528813749664	4.570088436459001																	4.570088436459001	268.7569874448137
562	2016-01-13T09:52:40	22.8106	-158.0281	KM1601	169.88901120602625	0.506553432307594	0.0258769572247376	4.589571326154049																	4.589571326154049	268.7721269748801
563	2016-01-13T09:55:40	22.8105	-158.0283	KM1601	168.01459422840574	0.505399260245648	0.0257251952003239	4.522114291476675																	4.522114291476675	268.79547386333047
564	2016-01-13T09:58:40	22.8104	-158.0283	KM1601	168.05589544107065	0.5051124330910539	0.0256874803126799	4.4995910324854425																	4.4995910324854425	268.8066055732997
565	2016-01-13T10:01:41	22.8104	-158.0284	KM1601	168.2259803893291	0.503679048899518	0.0254999004100628	4.481620409399394																	4.481620409399394	268.8168667033657
566	2016-01-13T10:04:41	22.8103	-158.0285	KM1601	167.26928698571894	0.502534015181359	0.0253506272729142	4.419962654362272																	4.419962654362272	268.83200624874735
567	2016-01-13T10:07:41	22.8103	-158.0285	KM1601	168.87205347194038	0.500821054540631	0.0251282832081649	4.438292167321557																	4.438292167321557	268.83200624874735
568	2016-01-13T10:16:42	22.8101	-158.0288	KM1601	174.79187299405174	0.5293366970947899	0.0289874669385143	5.269847541339036																	5.269847541339036	268.8699967707448
569	2016-01-13T10:19:42	22.8101	-158.0288	KM1601	173.7220137562539	0.531160405914011	0.0292458322125266	5.2749452756842485																	5.2749452756842485	268.8699967707448
570	2016-01-13T10:22:42	22.8101	-158.0288	KM1601	173.20551145446817	0.530856046607839	0.0292026332214522	5.2514815296334385																	5.2514815296334385	268.8699967707448
571	2016-01-13T10:25:42	22.8101	-158.0289	KM1601	174.36004361296406	0.5281244681924129	0.0288163506307648	5.227371135488056																	5.227371135488056	268.880257923407
572	2016-01-13T10:28:43	22.8101	-158.0289	KM1601	174.08715929868092	0.5263125929146529	0.0285619754760587	5.175734116011848																	5.175734116011848	268.880257923407
573	2016-01-13T10:31:43	22.81	-158.029	KM1601	176.52879510306812	0.525404195020611	0.0284351354139945	5.231011250439519																	5.231011250439519	268.89539748410346
574	2016-01-13T10:34:43	22.81	-158.029	KM1601	181.340100356502	0.5245022367605491	0.0283091964907681	5.357280331468315																	5.357280331468315	268.89539748410346
575	2016-01-13T10:37:44	22.81	-158.029	KM1601	179.7781702401415	0.523899630511383	0.0282255050633164	5.287333243059952																	5.287333243059952	268.89539748410346
576	2016-01-13T10:40:44	22.81	-158.029	KM1601	180.31088100789643	0.523000940178208	0.0281007066491562	5.280118121834148																	5.280118121834148	268.89539748410346
577	2016-01-13T10:43:44	22.8099	-158.0291	KM1601	180.27623207834725	0.521210159197373	0.0278531369612974	5.23078167829724																	5.23078167829724	268.9105370499049
578	2016-01-13T10:46:44	22.8099	-158.0292	KM1601	180.62784776338464	0.519719197664393	0.0276480912154039	5.213110656167704																	5.213110656167704	268.9207982176311
579	2016-01-13T10:49:44	22.8098	-158.0292	KM1601	183.45131080719392	0.520016877290416	0.027688980285067995	5.2969790629542866																	5.2969790629542866	268.9319299276003
580	2016-01-13T10:52:45	22.8098	-158.0293	KM1601	178.68458065609153	0.51912596349112	0.0275666049754413	5.1322274785131015																	5.1322274785131015	268.94219110285843
581	2016-01-13T10:55:45	22.8098	-158.0295	KM1601	176.5247073295517	0.516758708789273	0.0272435724749176	5.0314649263303295																	5.0314649263303295	268.96271345337465
582	2016-01-13T10:58:45	22.8081	-158.0315	KM1601	175.39794121967185	0.5161698384890121	0.0271635637911613	4.968915565827153																	4.968915565827153	269.2418704665816
583	2016-01-13T11:01:45	22.8022	-158.0304	KM1601	175.0842311432236	0.5161698384890121	0.0271635637911613	4.962297708094776																	4.962297708094776	269.9082706219218
584	2016-01-13T11:04:46	22.7956	-158.0287	KM1601	175.09669219563358	0.5135268339625271	0.0268060792689618	4.907862114702724																	4.907862114702724	270.66339165211355
585	2016-01-13T11:07:46	22.7906	-158.0272	KM1601	175.27077325379463	0.513233374867637	0.0267666403612495	4.913786750063787																	4.913786750063787	271.24087226648675
586	2016-01-13T11:10:46	22.7845	-158.0255	KM1601	175.21809454100972	0.512066510576159	0.026609821731649	4.888037879700216																	4.888037879700216	271.94196201368976
587	2016-01-13T11:13:46	22.7777	-158.0235	KM1601	179.20573466173266	0.5100232595774461	0.0263367621109715	4.946268418919448																	4.946268418919448	272.72625611028275
588	2016-01-13T11:16:47	22.7712	-158.0217	KM1601	173.0878218047895	0.507993358405287	0.0260672380130668	4.737469902646996																	4.737469902646996	273.4730311396798
589	2016-01-13T11:19:47	22.7664	-158.0206	KM1601	174.95198725029041	0.507993358405287	0.0260672380130668	4.7843593245815645																	4.7843593245815645	274.0191520460764
590	2016-01-13T11:22:47	22.761	-158.0197	KM1601	176.56549982237544	0.509150624296168	0.0262207605386868	4.836471136528041																	4.836471136528041	274.6273217919349
591	2016-01-13T11:25:47	22.756	-158.019	KM1601	175.61046625946358	0.5104597325645246	0.02639498007381825	4.850776519238657																	4.850776519238657	275.18852638327826
592	2016-01-13T11:28:48	22.7517	-158.0184	KM1601	177.30936715051567	0.510314476476422	0.0263755649887255	4.893461931449719																	4.893461931449719	275.6711363561787
593	2016-01-13T11:31:48	22.75	-158.018	KM1601	175.95661192020248	0.509150624296168	0.0262207605386868	4.846175668198179																	4.846175668198179	275.86477919585525
594	2016-01-13T11:34:48	22.7499	-158.018	KM1601	176.73768568017292	0.5104597325645246	0.02639498007381825	4.877708126382756																	4.877708126382756	275.87591090582447
595	2016-01-13T11:37:48	22.7495	-158.0179	KM1601	176.7626955602135	0.510604988652627	0.026414395158911	4.887795819441213																	4.887795819441213	275.9216058069593
596	2016-01-13T11:40:49	22.7492	-158.0188	KM1601	176.84823838555567	0.509150624296168	0.0262207605386868	4.8531485511957655																	4.8531485511957655	276.01984747112215
597	2016-01-13T11:43:49	22.7495	-158.0192	KM1601	176.74969893271515	0.510896194333525	0.0264533180236801	4.896499105781428																	4.896499105781428	276.0727756834935
598	2016-01-13T11:46:49	22.7498	-158.0192	KM1601	175.9308712790337	0.5097316873238901	0.0262980026881372	4.843721315919966																	4.843721315919966	276.1061708134011
599	2016-01-13T11:52:49	22.7499	-158.0189	KM1601	175.75397843462932	0.507993358405287	0.0260672380130668	4.810723363988791																	4.810723363988791	276.1389179288042
600	2016-01-13T11:55:50	22.7499	-158.0187	KM1601	175.37586234767312	0.507993358405287	0.0260672380130668	4.7955687258601065																	4.7955687258601065	276.15944929133116
601	2016-01-13T11:58:50	22.7499	-158.0186	KM1601	177.2895026182889	0.506841443111818	0.0259149439110938	4.820351877127669																	4.820351877127669	276.1697149725947
602	2016-01-13T12:01:50	22.7499	-158.0186	KM1601	179.14254240653122	0.505686772108128	0.025763000120172002	4.856777035847035																	4.856777035847035	276.1697149725947
603	2016-01-13T12:04:50	22.7499	-158.0185	KM1601	174.61606321754678	0.5051124330910539	0.0256874803126799	4.696486785310664																	4.696486785310664	276.1799806538582
604	2016-01-13T12:07:51	22.7499	-158.0185	KM1601	174.53479745800658	0.504250906978878	0.0255746845354458	4.692834023268311																	4.692834023268311	276.1799806538582
605	2016-01-13T12:10:51	22.7499	-158.0185	KM1601	176.57111480513257	0.504825498572735	0.0256498261332476	4.749484662984449																	4.749484662984449	276.1799806538582
606	2016-01-13T12:13:51	22.7499	-158.0185	KM1601	182.67032371792087	0.504250906978878	0.0255746845354458	4.910640367531624																	4.910640367531624	276.1799806538582
607	2016-01-13T12:16:51	22.7499	-158.0185	KM1601	178.56147063522798	0.5039646370641021	0.0255372478951802	4.792850050275795																	4.792850050275795	276.1799806538582
608	2016-01-13T12:19:52	22.7499	-158.0186	KM1601	180.0797688140511	0.503679048899518	0.0254999004100628	4.824347191709702																	4.824347191709702	276.1902463351217
609	2016-01-13T12:22:52	22.7499	-158.0186	KM1601	178.3754638754518	0.503679048899518	0.0254999004100628	4.780083262677225																	4.780083262677225	276.1902463351217
610	2016-01-13T12:25:52	22.7499	-158.0186	KM1601	176.5621302543451	0.503394140861543	0.0254626418677714	4.717141481351233																	4.717141481351233	276.1902463351217
611	2016-01-13T12:28:52	22.7499	-158.0187	KM1601	178.11851273326496	0.502534015181359	0.0253506272729142	4.753395050550595																	4.753395050550595	276.2005120163852
612	2016-01-13T12:31:53	22.7498	-158.0187	KM1601	176.41751253790332	0.503108738694255	0.0254253766082571	4.721856195888528																	4.721856195888528	276.2116437263544
613	2016-01-13T12:34:53	22.7498	-158.0188	KM1601	176.55139967120635	0.502534015181359	0.0253506272729142	4.70822379198454																	4.70822379198454	276.22190941513105
614	2016-01-13T12:37:53	22.7498	-158.0188	KM1601	177.43583888417152	0.503108738694255	0.0254253766082571	4.745238928022868																	4.745238928022868	276.22190941513105
615	2016-01-13T12:40:53	22.7498	-158.0189	KM1601	176.91865646126175	0.503108738694255	0.0254253766082571	4.72288315747649																	4.72288315747649	276.2321751039077
616	2016-01-13T12:43:54	22.7498	-158.0189	KM1601	177.15439547368163	0.502821034354673	0.0253879573837492	4.72240432082925																	4.72240432082925	276.2321751039077
617	2016-01-13T12:46:54	22.7498	-158.0189	KM1601	178.80359103595154	0.501962025810541	0.025276233543872997	4.760192258549424																	4.760192258549424	276.2321751039077
618	2016-01-13T12:49:54	22.7498	-158.0189	KM1601	178.00929445619002	0.5011063295864651	0.0251651841953521	4.711511395592756																	4.711511395592756	276.2321751039077
619	2016-01-13T12:52:54	22.7498	-158.0189	KM1601	177.40296569076526	0.5011063295864651	0.0251651841953521	4.700795067176167																	4.700795067176167	276.2321751039077
620	2016-01-13T12:55:55	22.7498	-158.019	KM1601	177.79393719441268	0.499969299220723	0.0250181066869249	4.679630900577247																	4.679630900577247	276.2424407926844
621	2016-01-13T12:58:55	22.7498	-158.0191	KM1601	177.02209190130824	0.4985543788803	0.0248359035652541	4.6218817018565925																	4.6218817018565925	276.252706481461
622	2016-01-13T13:01:55	22.7498	-158.0192	KM1601	177.11619067669574	0.498836392477817	0.0248721842598007	4.634536767088955																	4.634536767088955	276.2629721702377
623	2016-01-13T13:04:55	22.7498	-158.0191	KM1601	180.8039130720341	0.498836392477817	0.0248721842598007	4.727435538881188																	4.727435538881188	276.2732378590144
624	2016-01-13T13:07:55	22.7498	-158.019	KM1601	178.8045358224617	0.4991190792923921	0.0249085515628751	4.683924124574333																	4.683924124574333	276.283503547791
625	2016-01-13T13:10:56	22.7498	-158.0189	KM1601	177.9267175411026	0.49940244093111796	0.0249450056812274	4.666119315945323																	4.666119315945323	276.2937692365676
626	2016-01-13T13:13:56	22.7498	-158.0189	KM1601	179.75370506406082	0.499686479004919	0.0249815468221014	4.728840227321994																	4.728840227321994	276.2937692365676
627	2016-01-13T13:16:56	22.7498	-158.0188	KM1601	178.64471281156926	0.498836392477817	0.0248721842598007	4.678460852739415																	4.678460852739415	276.3040349253443
628	2016-01-13T13:19:56	22.7498	-158.0188	KM1601	178.42435001079133	0.49940244093111796	0.0249450056812274	4.697683330427318																	4.697683330427318	276.3040349253443
629	2016-01-13T13:22:57	22.7498	-158.0187	KM1601	178.03409157887447	0.499686479004919	0.0249815468221014	4.678658801844533																	4.678658801844533	276.3143006141209
630	2016-01-13T13:25:57	22.7498	-158.0187	KM1601	177.64839430030963	0.4985543788803	0.0248359035652541	4.645868109231147																	4.645868109231147	276.3143006141209
631	2016-01-13T13:28:57	22.7498	-158.0186	KM1601	177.4054568457569	0.4991190792923921	0.0249085515628751	4.652720120212698																	4.652720120212698	276.3245663028976
632	2016-01-13T13:31:57	22.7498	-158.0186	KM1601	176.6063055031371	0.498273036896581	0.0247997092729776	4.597939062162934																	4.597939062162934	276.3245663028976
633	2016-01-13T13:34:58	22.7498	-158.0185	KM1601	177.46983869391067	0.497425212573452	0.0246910401651709	4.609994728279122																	4.609994728279122	276.3348319916742
634	2016-01-13T13:37:58	22.7498	-158.0185	KM1601	176.73139930673005	0.496579695873437	0.0245828574753324	4.576168642318287																	4.576168642318287	276.3348319916742
635	2016-01-13T13:40:58	22.7498	-158.0184	KM1601	175.78908248716255	0.497142701408786	0.0246548932532264	4.559878470398044																	4.559878470398044	276.345097680448
636	2016-01-13T13:43:58	22.7498	-158.0183	KM1601	182.1244914608212	0.49629919830203795	0.0245469681998556	4.700617859546483																	4.700617859546483	276.3553633692247
637	2016-01-13T13:46:59	22.7498	-158.0183	KM1601	175.98937527395324	0.49573524433042	0.0244751905999845	4.518123197215159																	4.518123197215159	276.3553633692247
638	2016-01-13T13:49:59	22.7498	-158.0183	KM1601	175.8024864064457	0.49573524433042	0.0244751905999845	4.5231055747072775																	4.5231055747072775	276.3553633692247
639	2016-01-13T13:52:59	22.7498	-158.0183	KM1601	175.91542226099403	0.49517379765468	0.0244037454337042	4.512108246025101																	4.512108246025101	276.3553633692247
640	2016-01-13T13:55:59	22.7498	-158.0182	KM1601	175.22230496990403	0.494894076729881	0.0243681504095498	4.5055939673932315																	4.5055939673932315	276.36562905800133
641	2016-01-13T13:59:00	22.7498	-158.0182	KM1601	175.217916411535	0.493211633066276	0.0241549979456046	4.4562442287461135																	4.4562442287461135	276.36562905800133
642	2016-01-13T14:02:00	22.7498	-158.0181	KM1601	174.70552036127197	0.49377122342068397	0.0242258189426052	4.447731135198037																	4.447731135198037	276.375894746778
643	2016-01-13T14:05:00	22.7498	-158.0181	KM1601	175.64356283226826	0.49377122342068397	0.0242258189426052	4.484377730148795																	4.484377730148795	276.375894746778
644	2016-01-13T14:08:00	22.7498	-158.0181	KM1601	175.59442928458824	0.49433348864915705	0.024296978468042997	4.493585777243297																	4.493585777243297	276.375894746778
645	2016-01-13T14:11:00	22.7498	-158.018	KM1601	174.18719975452316	0.493211633066276	0.0241549979456046	4.426465267275684																	4.426465267275684	276.38616043555464
646	2016-01-13T14:14:01	22.7498	-158.018	KM1601	174.66750461936863	0.49433348864915705	0.024296978468042997	4.453822705046941																	4.453822705046941	276.38616043555464
647	2016-01-13T14:17:01	22.7498	-158.0179	KM1601	173.90827607684605	0.49377122342068397	0.0242258189426052	4.4362844131869466																	4.4362844131869466	276.3964261243313
648	2016-01-13T14:20:01	22.7498	-158.0178	KM1601	173.38084437088764	0.49433348864915705	0.024296978468042997	4.435361375566468																	4.435361375566468	276.406691813108
649	2016-01-13T14:23:01	22.7499	-158.0177	KM1601	172.83181042112946	0.4940520208779629	0.0242613562883137	4.412310275723823																	4.412310275723823	276.4218344435192
650	2016-01-13T14:26:02	22.7498	-158.0177	KM1601	173.3093455497623	0.493211633066276	0.0241549979456046	4.414565119145812																	4.414565119145812	276.4329661534884
651	2016-01-13T14:29:02	22.7502	-158.0177	KM1601	175.70119136658195	0.493211633066276	0.0241549979456046	4.469352880663937																	4.469352880663937	276.47749299336516
652	2016-01-13T14:32:02	22.7515	-158.018	KM1601	174.54975529110317	0.49181614013231395	0.0239791063692992	4.406617103935991																	4.406617103935991	276.62544593896916
653	2016-01-13T14:35:02	22.7526	-158.0178	KM1601	173.94987208417726	0.491261488848465	0.0239092930868199	4.379687503138154																	4.379687503138154	276.7496040420807
654	2016-01-13T14:38:03	22.7559	-158.0165	KM1601	173.266896614823	0.491538483871978	0.0239441581135222	4.363861529168823																	4.363861529168823	277.1404392971232
655	2016-01-13T14:41:03	22.7556	-158.0119	KM1601	172.74455173920322	0.490428543968478	0.023804951967232004	4.332527392998892																	4.332527392998892	277.6138198313999
656	2016-01-13T14:44:03	22.7532	-158.0074	KM1601	174.5320110361036	0.491538483871978	0.0239441581135222	4.390879600991998																	4.390879600991998	278.1474526566064
657	2016-01-13T14:47:03	22.7505	-158.0032	KM1601	175.59951146063025	0.49181614013231395	0.0239791063692992	4.430051264259789																	4.430051264259789	278.6730251579458
658	2016-01-13T14:50:04	22.7492	-158.0	KM1601	173.97838136724334	0.492373442681188	0.0240492533632824	4.397282096513258																	4.397282096513258	279.0319891411729
659	2016-01-13T14:53:04	22.7507	-157.9992	KM1601	173.13108187329135	0.492373442681188	0.0240492533632824	4.3864330691365385																	4.3864330691365385	279.2180682967964
660	2016-01-13T14:56:04	22.7504	-157.9992	KM1601	174.28384773147903	0.49377122342068397	0.0242258189426052	4.451276585351156																	4.451276585351156	279.251463426704
661	2016-01-13T14:59:04	22.7504	-157.9991	KM1601	172.9693117257344	0.49265309213802	0.0240844525002781	4.390171557136043																	4.390171557136043	279.26172907040115
662	2016-01-13T15:02:05	22.7504	-157.9991	KM1601	172.98198033561331	0.490428543968478	0.023804951967232004	4.337736083049448																	4.337736083049448	279.26172907040115
663	2016-01-13T15:05:05	22.7504	-157.999	KM1601	174.65317121358837	0.490151942738844	0.0237703258244311	4.380479062983732																	4.380479062983732	279.27199471409835
664	2016-01-13T15:08:05	22.7504	-157.9989	KM1601	173.22424312962985	0.490428543968478	0.023804951967232004	4.351447945253765																	4.351447945253765	279.2822603577956
665	2016-01-13T15:11:05	22.7504	-157.9988	KM1601	172.11179411516122	0.490151942738844	0.0237703258244311	4.306065878635334																	4.306065878635334	279.29252600149283
666	2016-01-13T15:14:06	22.7505	-157.9987	KM1601	173.38399675478206	0.48932400472731896	0.0236667803808115	4.3231070237241465																	4.3231070237241465	279.3076686013411
667	2016-01-13T15:17:06	22.7504	-157.9987	KM1601	172.63972611695758	0.489046068473436	0.0236321764044756	4.292517723959285																	4.292517723959285	279.3188003113103
668	2016-01-13T15:20:06	22.7504	-157.9986	KM1601	174.66409701748265	0.490428543968478	0.023804951967232004	4.379445870307485																	4.379445870307485	279.32906595500754
669	2016-01-13T15:23:06	22.7504	-157.9985	KM1601	175.01368939367356	0.4898760002334829	0.0237357821435945	4.390001040310756																	4.390001040310756	279.33933159870475
670	2016-01-13T15:26:07	22.7504	-157.9984	KM1601	174.7716079454551	0.492094459207964	0.0240141380528336	4.431087126769165																	4.431087126769165	279.349597242402
671	2016-01-13T15:29:07	22.7504	-157.9982	KM1601	174.67023543129153	0.49181614013231395	0.0239791063692992	4.408639862348196																	4.408639862348196	279.37012852979643
672	2016-01-13T15:32:07	22.7505	-157.9981	KM1601	175.47981969965832	0.492373442681188	0.0240492533632824	4.453420905221922																	4.453420905221922	279.3852711296467
673	2016-01-13T15:35:07	22.7504	-157.9979	KM1601	175.81441399247035	0.49293283698784596	0.0241197138916913	4.463156379500346																	4.463156379500346	279.40862596684144
674	2016-01-13T15:38:08	22.7505	-157.9977	KM1601	176.34226633420838	0.492373442681188	0.0240492533632824	4.4673052601162375																	4.4673052601162375	279.43198080403357
675	2016-01-13T15:41:08	22.7505	-157.9976	KM1601	175.38608973730382	0.491538483871978	0.0239441581135222	4.424577204369799																	4.424577204369799	279.4422464402175
676	2016-01-13T15:44:08	22.7505	-157.9975	KM1601	174.91958998883496	0.490428543968478	0.023804951967232004	4.386330997547183																	4.386330997547183	279.45251207640143
677	2016-01-13T15:47:08	22.7506	-157.9973	KM1601	173.94924676857158	0.4896007148836479	0.0237013207283397	4.343879658992615																	4.343879658992615	279.4758669003861
678	2016-01-13T15:50:08	22.7506	-157.9971	KM1601	174.38340476610375	0.490428543968478	0.023804951967232004	4.375464619308621																	4.375464619308621	279.496398157727
679	2016-01-13T15:53:09	22.7507	-157.997	KM1601	174.76240508225845	0.48932400472731896	0.0236667803808115	4.358536219964762																	4.358536219964762	279.51154074738827
680	2016-01-13T15:56:09	22.7507	-157.9968	KM1601	173.67879976684242	0.489046068473436	0.0236321764044756	4.328785193450954																	4.328785193450954	279.5320719897024
681	2016-01-13T15:59:09	22.7508	-157.9967	KM1601	172.631275097688	0.4898760002334829	0.0237357821435945	4.318369083373021																	4.318369083373021	279.5472145742723
682	2016-01-13T16:02:09	22.7508	-157.9965	KM1601	172.5158305981016	0.488216224832016	0.0235288581459579	4.287773374450491																	4.287773374450491	279.5677458015595
683	2016-01-13T16:05:10	22.750999999999998	-157.9963	KM1601	172.55838269525935	0.487113846790577	0.0233920599013524	4.259147994052813																	4.259147994052813	279.5980309554179
684	2016-01-13T16:08:10	22.7511	-157.9961	KM1601	174.33190302268562	0.488216224832016	0.0235288581459579	4.316541675368629																	4.316541675368629	279.62138571334907
685	2016-01-13T16:11:10	22.7512	-157.9961	KM1601	173.39720390741948	0.48656491282859704	0.0233240878244528	4.279157992306836																	4.279157992306836	279.63251742331835
686	2016-01-13T16:14:10	22.7504	-157.9967	KM1601	175.6443774843143	0.487113846790577	0.0233920599013524	4.331028769960078																	4.331028769960078	279.7407964126128
687	2016-01-13T16:17:10	22.7463	-157.9968	KM1601	175.15364150878563	0.48794092674972495	0.0234945826306489	4.321379602775481																	4.321379602775481	280.19731196093346
688	2016-01-13T16:20:11	22.7399	-157.9961	KM1601	175.9561095559821	0.48794092674972495	0.0234945826306489	4.365139759418451																	4.365139759418451	280.91335668332925
689	2016-01-13T16:23:11	22.7304	-157.9949	KM1601	175.67224900082684	0.4884921801002271	0.0235632154830721	4.367114041472174																	4.367114041472174	281.97802150278415
690	2016-01-13T16:26:11	22.7227	-157.994	KM1601	176.87064503968818	0.490428543968478	0.023804951967232004	4.4343562058235495																	4.4343562058235495	282.840129892659
691	2016-01-13T16:29:11	22.7126	-157.9925	KM1601	177.66409079184044	0.490151942738844	0.0237703258244311	4.4457347997339																	4.4457347997339	283.97493349301243
692	2016-01-13T16:32:12	22.7025	-157.9904	KM1601	178.80765742592254	0.48794092674972495	0.0234945826306489	4.425906959599262																	4.425906959599262	285.1197303319995
693	2016-01-13T16:35:12	22.6923	-157.9878	KM1601	179.19555415424546	0.48601744566665595	0.0232563530429997	4.3951016179401385																	4.3951016179401385	286.286137524299
694	2016-01-13T16:38:12	22.6849	-157.9854	KM1601	178.2725330295031	0.4838233649995271	0.0229865495245824	4.3045218483868215																	4.3045218483868215	287.1459712715982
695	2016-01-13T16:41:12	22.6751	-157.9818	KM1601	180.9246395805772	0.4832784914712	0.0229198132448437	4.364098943989525																	4.364098943989525	288.2978379537042
696	2016-01-13T16:44:13	22.6675	-157.97799999999995	KM1601	177.08179962964059	0.48409677768451603	0.023020037195539	4.297749418060743																	4.297749418060743	289.22954739982987
697	2016-01-13T16:47:13	22.6632	-157.9718	KM1601	175.95854561494858	0.482461854799975	0.0228199837029922	4.224087952844024																	4.224087952844024	290.02623824537585
698	2016-01-13T16:50:13	22.6625	-157.9673	KM1601	173.25170241057324	0.48028490298411897	0.0225553315242873	4.101947075024246																	4.101947075024246	290.4950093753826
699	2016-01-13T16:53:13	22.6621	-157.972	KM1601	172.3394181620296	0.4792042527644661	0.0224245546537793	4.051735169691497																	4.051735169691497	290.97985410562785
700	2016-01-13T16:59:14	22.6646	-157.9749	KM1601	183.07652260985088	0.48110085637036304	0.0226541968248251	4.347157145544002																	4.347157145544002	291.38751461408873
701	2016-01-13T17:02:14	22.66	-157.9691	KM1601	176.351417835967	0.480556301769149	0.0225882110524004	4.17792793757783																	4.17792793757783	292.1731165779975
702	2016-01-13T17:05:14	22.6528	-157.9662	KM1601	174.6480193445791	0.48137175957592504	0.0226871962726999	4.1595302337447455																	4.1595302337447455	293.0281747118513
703	2016-01-13T17:08:15	22.6464	-157.9706	KM1601	175.96594359451768	0.48137175957592504	0.0226871962726999	4.183798368202996																	4.183798368202996	293.87190367164413
704	2016-01-13T17:11:15	22.6458	-157.98	KM1601	173.4098857311483	0.4830070275302271	0.0228865642566622	4.1807485994649785																	4.1807485994649785	294.83991612580064
705	2016-01-13T17:14:15	22.6452	-157.9893	KM1601	173.43181586301048	0.482736006952997	0.0228533789138928	4.162839555795457																	4.162839555795457	295.7976840264392
706	2016-01-13T17:17:15	22.6498	-157.9927	KM1601	181.20366351062856	0.480828348431776	0.0226211690698467	4.303474195357899																	4.303474195357899	296.41753118263216
707	2016-01-13T17:20:16	22.6561	-157.9865	KM1601	174.70543007256092	0.48110085637036304	0.0226541968248251	4.14866056270016																	4.14866056270016	297.36489031770736
708	2016-01-13T17:23:16	22.6618	-157.9793	KM1601	176.3827691978208	0.48137175957592504	0.0226871962726999	4.1932358311153415																	4.1932358311153415	298.33938384690634
709	2016-01-13T17:26:16	22.666	-157.9734	KM1601	174.84026117151726	0.48191550761450797	0.0227534316833107	4.1654386343889245																	4.1654386343889245	299.10481807043584
710	2016-01-13T17:29:16	22.6682	-157.9668	KM1601	174.3216784452767	0.480014150533771	0.0225225302985856	4.117169670394551																	4.117169670394551	299.82563985477583
711	2016-01-13T17:32:16	22.6658	-157.9737	KM1601	176.5384690182774	0.482736006952997	0.0228533789138928	4.226757868224427																	4.226757868224427	300.583081083162
712	2016-01-13T17:35:17	22.6673	-157.9803	KM1601	175.9315199175846	0.48218835553876505	0.0227866680225987	4.204768455908267																	4.204768455908267	301.28128861211223
713	2016-01-13T17:38:17	22.6748	-157.9792	KM1601	176.20485262533333	0.482736006952997	0.0228533789138928	4.233980208722212																	4.233980208722212	302.12377770729086
714	2016-01-13T17:41:17	22.6803	-157.9781	KM1601	175.31458715324882	0.482736006952997	0.0228533789138928	4.207938079427203																	4.207938079427203	302.7463592293754
715	2016-01-13T17:44:17	22.6845	-157.9726	KM1601	173.94596698327862	0.482736006952997	0.0228533789138928	4.192495214279684																	4.192495214279684	303.4796312446967
716	2016-01-13T17:47:18	22.6872	-157.9721	KM1601	172.65759874469603	0.48464393882709295	0.023087203918613998	4.1959468755422655																	4.1959468755422655	303.78454284406115
717	2016-01-13T17:50:18	22.6883	-157.9719	KM1601	177.1177590264449	0.4832784914712	0.0229198132448437	4.280312679785984																	4.280312679785984	303.9087025432624
718	2016-01-13T17:53:18	22.6894	-157.9717	KM1601	171.5447260300346	0.482736006952997	0.0228533789138928	4.1242451720793065																	4.1242451720793065	304.03286221518835
719	2016-01-13T17:56:18	22.6897	-157.9715	KM1601	170.80597564087142	0.48137175957592504	0.0226871962726999	4.08726112306228																	4.08726112306228	304.07206863732443
720	2016-01-13T17:59:19	22.6899	-157.9715	KM1601	170.9190013577191	0.48218835553876505	0.0227866680225987	4.0983565170326735																	4.0983565170326735	304.09433205726316
721	2016-01-13T18:02:19	22.69	-157.9715	KM1601	169.6295722357559	0.482461854799975	0.0228199837029922	4.0751595935798095																	4.0751595935798095	304.10546376723244
722	2016-01-13T18:05:19	22.6899	-157.9715	KM1601	169.33620972149842	0.483550603445309	0.0229531416043259	4.08609949572869																	4.08609949572869	304.1165954772017
723	2016-01-13T18:08:19	22.69	-157.9715	KM1601	171.20151154944125	0.4838233649995271	0.0229865495245824	4.137376739094896																	4.137376739094896	304.1277271871709
724	2016-01-13T18:11:19	22.69	-157.9715	KM1601	169.47153187214482	0.4830070275302271	0.0228865642566622	4.092459659347036																	4.092459659347036	304.1277271871709
725	2016-01-13T18:14:20	22.6899	-157.9715	KM1601	167.2621554721426	0.482736006952997	0.0228533789138928	4.026364140443492																	4.026364140443492	304.1388588971401
726	2016-01-13T18:17:20	22.69	-157.9715	KM1601	168.8499561623346	0.48409677768451603	0.023020037195539	4.08559485287374																	4.08559485287374	304.1499906071093
727	2016-01-13T18:20:20	22.6899	-157.9715	KM1601	166.95136376980426	0.485741432779562	0.0232223617028576	4.083050709498207																	4.083050709498207	304.16112231707854
728	2016-01-13T18:23:20	22.69	-157.9715	KM1601	166.36817647392726	0.485741432779562	0.0232223617028576	4.079113338844379																	4.079113338844379	304.17225402704776
729	2016-01-13T18:26:21	22.69	-157.9715	KM1601	167.3853665388128	0.48683905259917604	0.0233580333458773	4.12388824421768																	4.12388824421768	304.17225402704776
730	2016-01-13T18:29:21	22.6899	-157.9715	KM1601	167.64294384544306	0.48794092674972495	0.0234945826306489	4.1567751321387645																	4.1567751321387645	304.183385737017
731	2016-01-13T18:32:21	22.6899	-157.9715	KM1601	166.9412956682361	0.4884921801002271	0.0235632154830721	4.16757726047971																	4.16757726047971	304.183385737017
732	2016-01-13T18:35:21	22.69	-157.9715	KM1601	167.60599639470885	0.490428543968478	0.023804951967232004	4.213446071874234																	4.213446071874234	304.1945174469862
733	2016-01-13T18:38:22	22.69	-157.9715	KM1601	165.86371956391986	0.49070580549487797	0.0238396607688489	4.190656175567973																	4.190656175567973	304.1945174469862
734	2016-01-13T18:41:22	22.69	-157.9715	KM1601	166.31314384704942	0.49349109468097097	0.0241903662288857	4.2603009358698385																	4.2603009358698385	304.1945174469862
735	2016-01-13T18:44:22	22.69	-157.9715	KM1601	166.35390628926703	0.49573524433042	0.0244751905999845	4.3146284783152655																	4.3146284783152655	304.1945174469862
736	2016-01-13T18:47:22	22.69	-157.9715	KM1601	166.54918819058315	0.494894076729881	0.0243681504095498	4.298347377480308																	4.298347377480308	304.1945174469862
737	2016-01-13T18:50:23	22.69	-157.9715	KM1601	165.35772187732127	0.494615021958891	0.0243326401547452	4.2668070330859775																	4.2668070330859775	304.1945174469862
738	2016-01-13T18:53:23	22.69	-157.9715	KM1601	166.77766328197006	0.49517379765468	0.0244037454337042	4.322150984622109																	4.322150984622109	304.1945174469862
739	2016-01-13T18:56:23	22.69	-157.9715	KM1601	164.71250491171247	0.49799225972723604	0.0247635930625418	4.322391972835157																	4.322391972835157	304.1945174469862
740	2016-01-13T18:59:23	22.69	-157.9715	KM1601	164.45750349572484	0.497142701408786	0.0246548932532264	4.3114480572045775																	4.3114480572045775	304.1945174469862
741	2016-01-13T19:02:23	22.69	-157.9715	KM1601	164.02298018117648	0.497425212573452	0.0246910401651709	4.3038376167373995																	4.3038376167373995	304.1945174469862
742	2016-01-13T19:05:24	22.69	-157.9715	KM1601	164.4874074012835	0.4991190792923921	0.0249085515628751	4.3493243434138735																	4.3493243434138735	304.1945174469862
743	2016-01-13T19:08:24	22.69	-157.9716	KM1601	174.11080123926902	0.5003944999247449	0.02507310738172895	4.638075091915857																	4.638075091915857	304.20478762303503
744	2016-01-13T19:11:24	22.69	-157.9715	KM1601	166.82826929710788	0.501677052361246	0.0252391695027345	4.4664747109579																	4.4664747109579	304.21505779908387
745	2016-01-13T19:14:24	22.69	-157.9715	KM1601	166.83845852381134	0.502534015181359	0.0253506272729142	4.492038379599495																	4.492038379599495	304.21505779908387
746	2016-01-13T19:17:25	22.6899	-157.9715	KM1601	165.08545587400872	0.504250906978878	0.0255746845354458	4.476541935920221																	4.476541935920221	304.22618950905314
747	2016-01-13T19:20:25	22.69	-157.9716	KM1601	164.32365899876282	0.5051124330910539	0.0256874803126799	4.48371791205895																	4.48371791205895	304.2413351869805
748	2016-01-13T19:23:25	22.69	-157.9716	KM1601	164.70780764139417	0.5051124330910539	0.0256874803126799	4.4962703809683084																	4.4962703809683084	304.2413351869805
749	2016-01-13T19:26:25	22.6901	-157.9717	KM1601	163.70733948988354	0.5051124330910539	0.0256874803126799	4.457793010398124																	4.457793010398124	304.256480859826
750	2016-01-13T19:29:26	22.6901	-157.9718	KM1601	163.64387216554087	0.506553432307594	0.0258769572247376	4.505501980092605																	4.505501980092605	304.2667510283804
751	2016-01-13T19:32:26	22.6901	-157.9719	KM1601	163.3047815870039	0.5074160274853831	0.0259909094023725	4.496994703615188																	4.496994703615188	304.27702119693475
752	2016-01-13T19:35:26	22.6902	-157.9719	KM1601	163.06773171620603	0.5082830579203721	0.0261055390302873	4.53806579008516																	4.53806579008516	304.288152906904
753	2016-01-13T19:38:26	22.6903	-157.972	KM1601	162.78267019137698	0.508861130218628	0.0261822773729448	4.522309435319586																	4.522309435319586	304.3032985695856
754	2016-01-13T19:41:27	22.6903	-157.9721	KM1601	161.32661428595918	0.5100232595774461	0.0263367621109715	4.5056037703566245																	4.5056037703566245	304.31356872315087
755	2016-01-13T19:44:27	22.6903	-157.9722	KM1601	162.43410770092459	0.5100232595774461	0.0263367621109715	4.5443506750030975																	4.5443506750030975	304.3238388767133
756	2016-01-13T19:47:27	22.6904	-157.9724	KM1601	161.7227074311776	0.51235718415661	0.026648886285154	4.5700568352915845																	4.5700568352915845	304.3472016435867
757	2016-01-13T19:50:27	22.6904	-157.9725	KM1601	162.3923706872266	0.513233374867637	0.0267666403612495	4.62948629798734																	4.62948629798734	304.3574717896575
758	2016-01-13T19:53:27	22.6905	-157.9726	KM1601	162.37194241083094	0.515583769631582	0.0270839357340957	4.6756292560245685																	4.6756292560245685	304.37261744217506
759	2016-01-13T19:56:28	22.6905	-157.9727	KM1601	162.07353321508347	0.517644180478921	0.0273641429023819	4.713848849595606																	4.713848849595606	304.3828875807513
760	2016-01-13T19:59:28	22.6905	-157.9727	KM1601	164.50736399703027	0.519422226960726	0.0276072995228293	4.822386107085654																	4.822386107085654	304.3828875807513
761	2016-01-13T20:02:28	22.6906	-157.9729	KM1601	161.19337412644174	0.521210159197373	0.0278531369612974	4.755572303085333																	4.755572303085333	304.40625032126803
762	2016-01-13T20:05:28	22.6906	-157.97299999999996	KM1601	159.916088859861	0.517054198662675	0.0272837201200335	4.644150817299471																	4.644150817299471	304.41652045234366
763	2016-01-13T20:08:29	22.6906	-157.9732	KM1601	164.7854335583391	0.5161698384890121	0.0271635637911613	4.752089640004588																	4.752089640004588	304.4370607145098
764	2016-01-13T20:11:29	22.6902	-157.9734	KM1601	160.00359639896425	0.514993760416519	0.0270041539226248	4.598527039417743																	4.598527039417743	304.4860968549644
765	2016-01-13T20:14:29	22.6893	-157.9741	KM1601	160.6015218628366	0.514112552691503	0.0268850773170363	4.580830405649434																	4.580830405649434	304.60940735921514
766	2016-01-13T20:17:29	22.6885	-157.9746	KM1601	159.13351878600378	0.511773988979341	0.0265706450009178	4.499524091412319																	4.499524091412319	304.71220576927965
767	2016-01-13T20:20:30	22.6875	-157.9754	KM1601	158.2673904607086	0.5100232595774461	0.0263367621109715	4.437939273259273																	4.437939273259273	304.8505610754545
768	2016-01-13T20:23:30	22.6864	-157.9762	KM1601	163.70894040870309	0.5097316873238901	0.0262980026881372	4.5793760645177475																	4.5793760645177475	304.9980212683477
769	2016-01-13T20:26:30	22.6857	-157.9767	KM1601	158.87721619714725	0.510314476476422	0.0263755649887255	4.450390134657622																	4.450390134657622	305.0913427464791
770	2016-01-13T20:29:30	22.6846	-157.9774	KM1601	159.21710651443345	0.510314476476422	0.0263755649887255	4.4673201878758615																	4.4673201878758615	305.23333720439626
771	2016-01-13T20:32:31	22.6834	-157.9783	KM1601	161.52343390257573	0.5111880951746349	0.0264923338043115	4.546970067274791																	4.546970067274791	305.3957813519991
772	2016-01-13T20:35:31	22.6825	-157.9789	KM1601	153.68531847505898	0.509150624296168	0.0262207605386868	4.273095825134432																	4.273095825134432	305.51340217303533
773	2016-01-13T20:38:31	22.6816	-157.9796	KM1601	151.73409998221555	0.509150624296168	0.0262207605386868	4.230919460790149																	4.230919460790149	305.63671503200294
774	2016-01-13T20:41:31	22.6806	-157.9802	KM1601	159.31729778687983	0.5097316873238901	0.0262980026881372	4.434351458246376																	4.434351458246376	305.76395160066863
775	2016-01-13T20:44:31	22.6801	-157.9806	KM1601	159.44573116596	0.507993358405287	0.0260672380130668	4.426709361670136																	4.426709361670136	305.83313061533187
776	2016-01-13T20:47:32	22.68	-157.9807	KM1601	160.74738423389232	0.508572325569607	0.0261438858546457	4.4746106981185685																	4.4746106981185685	305.84827679627546
777	2016-01-13T20:50:32	22.68	-157.9807	KM1601	160.43720543948498	0.507993358405287	0.0260672380130668	4.452618573627452																	4.452618573627452	305.84827679627546
778	2016-01-13T20:53:32	22.6799	-157.9808	KM1601	161.11842557699325	0.5100232595774461	0.0263367621109715	4.498844343356554																	4.498844343356554	305.86342298229715
779	2016-01-13T20:56:32	22.68	-157.9808	KM1601	160.9277542144685	0.509150624296168	0.0262207605386868	4.486921593303445																	4.486921593303445	305.8745546922663
780	2016-01-13T20:59:32	22.68	-157.9808	KM1601	161.3856606883229	0.509150624296168	0.0262207605386868	4.506419651410691																	4.506419651410691	305.8745546922663
781	2016-01-13T21:02:33	22.68	-157.9808	KM1601	160.75563486866432	0.508861130218628	0.0261822773729448	4.473913169275577																	4.473913169275577	305.8745546922663
782	2016-01-13T21:05:33	22.68	-157.9808	KM1601	166.04343023240577	0.507993358405287	0.0260672380130668	4.598022655386403																	4.598022655386403	305.8745546922663
783	2016-01-13T21:08:33	22.68	-157.9808	KM1601	163.25473296720958	0.5084276917449895	0.026124712442466502	4.53922572111168																	4.53922572111168	305.8745546922663
784	2016-01-13T21:11:33	22.6799	-157.9808	KM1601	164.934550540023	0.510314476476422	0.0263755649887255	4.62572105602238																	4.62572105602238	305.8856864022356
785	2016-01-13T21:14:34	22.6799	-157.9809	KM1601	165.942478689639	0.5111880951746349	0.0264923338043115	4.668370877396757																	4.668370877396757	305.89595733506394
786	2016-01-13T21:17:34	22.6799	-157.9809	KM1601	170.15925451604213	0.513233374867637	0.0267666403612495	4.849331811459956																	4.849331811459956	305.89595733506394
787	2016-01-13T21:20:34	22.6799	-157.981	KM1601	168.6482383487147	0.5161698384890121	0.0271635637911613	4.863907326605498																	4.863907326605498	305.9062282678924
788	2016-01-13T21:23:34	22.6799	-157.981	KM1601	168.19956354307212	0.518828475920903	0.0275259305375387	4.9041147252920005																	4.9041147252920005	305.9062282678924
789	2016-01-13T21:26:35	22.6798	-157.981	KM1601	170.59780261594955	0.518828475920903	0.0275259305375387	4.99250089837888																	4.99250089837888	305.9173599778616
790	2016-01-13T21:29:35	22.6799	-157.981	KM1601	169.47933729523166	0.519422226960726	0.0276072995228293	4.975392156805143																	4.975392156805143	305.9284916878308
791	2016-01-13T21:32:35	22.6799	-157.9809	KM1601	169.50369280026422	0.5185313423115719	0.027485338855535002	4.95436050555318																	4.95436050555318	305.9387626206592
792	2016-01-13T21:35:35	22.6799	-157.9809	KM1601	169.2024216834876	0.518828475920903	0.0275259305375387	4.959802671873116																	4.959802671873116	305.9387626206592
793	2016-01-13T21:38:36	22.6799	-157.9808	KM1601	170.57026064995063	0.519422226960726	0.0276072995228293	4.996284835471337																	4.996284835471337	305.94903355348765
794	2016-01-13T21:41:36	22.6799	-157.9808	KM1601	171.3438031060958	0.517644180478921	0.0273641429023819	4.999860193656632																	4.999860193656632	305.94903355348765
795	2016-01-13T21:44:36	22.6799	-157.9808	KM1601	171.19251108654768	0.517644180478921	0.0273641429023819	4.9864694379846455																	4.9864694379846455	305.94903355348765
796	2016-01-13T21:47:36	22.68	-157.9808	KM1601	175.99549763627937	0.518234916324261	0.0274448438423939	5.125903655195816																	5.125903655195816	305.9601652634568
797	2016-01-13T21:50:37	22.68	-157.9808	KM1601	172.06289652333274	0.519422226960726	0.0276072995228293	5.045766454852697																	5.045766454852697	305.9601652634568
798	2016-01-13T21:53:37	22.68	-157.9808	KM1601	174.6702966952985	0.518828475920903	0.0275259305375387	5.1034247470928005																	5.1034247470928005	305.9601652634568
799	2016-01-13T21:56:37	22.6799	-157.9809	KM1601	172.27128501880264	0.518828475920903	0.0275259305375387	5.040013744183329																	5.040013744183329	305.9753114494804
800	2016-01-13T21:59:37	22.6799	-157.9809	KM1601	172.8554201816798	0.520315267531119	0.0277299669642781	5.08135515005419																	5.08135515005419	305.9753114494804
801	2016-01-13T22:02:37	22.6799	-157.981	KM1601	173.64859156035374	0.5206143700828689	0.027771051486046004	5.126763832463602																	5.126763832463602	305.9855823823088
802	2016-01-13T22:05:38	22.6798	-157.9811	KM1601	176.3282773981821	0.520315267531119	0.0277299669642781	5.189846290072503																	5.189846290072503	306.00072857341235
803	2016-01-13T22:08:38	22.6798	-157.9811	KM1601	173.45747229899342	0.520315267531119	0.0277299669642781	5.111279207681989																	5.111279207681989	306.00072857341235
804	2016-01-13T22:11:38	22.6799	-157.981	KM1601	173.31511953175297	0.518828475920903	0.0275259305375387	5.073224446065573																	5.073224446065573	306.0158747645159
805	2016-01-13T22:14:38	22.6799	-157.981	KM1601	176.09106424446603	0.519719197664393	0.0276480912154039	5.159874765661503																	5.159874765661503	306.0158747645159
806	2016-01-13T22:17:39	22.68	-157.9809	KM1601	174.5239344127906	0.5185313423115719	0.027485338855535002	5.115206928245627																	5.115206928245627	306.0310209505395
807	2016-01-13T22:20:39	22.68	-157.9808	KM1601	175.14907875907207	0.518828475920903	0.0275259305375387	5.124351678511895																	5.124351678511895	306.0412918758765
808	2016-01-13T22:23:39	22.68	-157.9808	KM1601	177.3403824046129	0.517939196273772	0.0274044452678989	5.175541669418224																	5.175541669418224	306.0412918758765
809	2016-01-13T22:57:03	22.6825	-157.9782	KM1601	155.48407146547902	0.5501619986863001	0.0320218596443617	5.2502178790833405																	5.2502178790833405	306.4269835704073
810	2016-01-13T23:00:04	22.683000000000003	-157.9777	KM1601	153.87848386672243	0.553357770078673	0.0325040495499394	5.247080360616941																	5.247080360616941	306.5027137892858
811	2016-01-13T23:03:04	22.6837	-157.9769	KM1601	148.3227979691924	0.5429015145972991	0.0309428133321022	4.851694145913654																	4.851694145913654	306.61595241119045
812	2016-01-13T23:06:04	22.6842	-157.9764	KM1601	148.24455169703376	0.5429015145972991	0.0309428133321022	4.847327221405983																	4.847327221405983	306.6916823252293
813	2016-01-13T23:09:04	22.6848	-157.9758	KM1601	149.44354844870057	0.54857485500794	0.0317839610794433	5.001250282298714																	5.001250282298714	306.78255805441125
814	2016-01-13T23:12:05	22.6853	-157.9753	KM1601	154.52633159088666	0.556895952873082	0.0330429479275996	5.348835341676788																	5.348835341676788	306.8582876890023
815	2016-01-13T23:15:05	22.686	-157.9745	KM1601	155.60155293345204	0.55850706186846	0.0332900833442129	5.437499688056028																	5.437499688056028	306.9715253105607
816	2016-01-13T23:18:05	22.6867	-157.9738	KM1601	155.42616891911086	0.55850706186846	0.0332900833442129	5.4150137641171066																	5.4150137641171066	307.07754633660795
817	2016-01-13T23:21:05	22.6874	-157.97299999999996	KM1601	154.9716936025796	0.5575389960099859	0.0331414679650109	5.3956009124730056																	5.3956009124730056	307.19078334922136
818	2016-01-13T23:24:06	22.6878	-157.9726	KM1601	152.92324256194598	0.5536783797501371	0.0325526367541735	5.231858522686759																	5.231858522686759	307.25136653860665
819	2016-01-13T23:27:06	22.6882	-157.9723	KM1601	149.31415917278318	0.547940099139907	0.0316893298307192	4.985223310180488																	4.985223310180488	307.30551407615053
820	2016-01-13T23:30:06	22.6883	-157.9722	KM1601	146.71638049305338	0.5435264222061429	0.0310349408910314	4.8038194150765925																	4.8038194150765925	307.32065984046807
821	2016-01-13T23:33:06	22.6884	-157.9722	KM1601	148.38118840750863	0.5454134177226779	0.0313136896653439	4.906734780544347																	4.906734780544347	307.33179155043734
822	2016-01-13T23:36:06	22.6885	-157.9722	KM1601	149.3980327626563	0.546361732581582	0.0314542970678893	4.970487417080291																	4.970487417080291	307.3429232604065
823	2016-01-13T23:39:07	22.6886	-157.9721	KM1601	148.90327383020326	0.547308363006909	0.0315951487728662	4.9439955174721835																	4.9439955174721835	307.358069009477
824	2016-01-13T23:42:07	22.6886	-157.9721	KM1601	147.68570969959958	0.54920751782497	0.0318787841154082	4.955875448288869																	4.955875448288869	307.358069009477
825	2016-01-13T23:45:07	22.6887	-157.972	KM1601	146.72112066117938	0.54572876927588	0.0313604470923399	4.870705946051019																	4.870705946051019	307.37321475346783
826	2016-01-13T23:48:07	22.6887	-157.9719	KM1601	145.3994956908614	0.546679347932512	0.0315013901499848	4.8399343585515915																	4.8399343585515915	307.38348502694174
827	2016-01-13T23:51:08	22.6887	-157.9719	KM1601	144.49092903185797	0.546361732581582	0.0314542970678893	4.793626550256079																	4.793626550256079	307.38348502694174
828	2016-01-13T23:54:08	22.6887	-157.9719	KM1601	147.64962493560898	0.550481679192073	0.0320697793662887	4.994758302608907																	4.994758302608907	307.38348502694174
829	2016-01-13T23:57:08	22.6888	-157.9719	KM1601	146.54909068343295	0.5536783797501371	0.0325526367541735	5.011597811860941																	5.011597811860941	307.39461673691096
830	2016-01-14T00:00:02	22.6888	-157.9718	KM1601	150.3379861617517	0.555285653664233	0.0327970224223026	5.1908976727875125																	5.1908976727875125	307.4048870028909
831	2016-01-14T00:03:02	22.6888	-157.9718	KM1601	148.30649742201965	0.5565755794009201	0.0329938638076525	5.142510914871551																	5.142510914871551	307.4048870028909
832	2016-01-14T00:06:02	22.6888	-157.9718	KM1601	147.24086833308658	0.559478195020089	0.0334396827309033	5.1705129996942185																	5.1705129996942185	307.4048870028909
833	2016-01-14T00:09:02	22.6888	-157.9719	KM1601	148.6403074484156	0.5601291848644561	0.0335400067247152	5.215992441897796																	5.215992441897796	307.41515726887087
834	2016-01-14T00:12:02	22.6887	-157.9719	KM1601	148.71708830852248	0.562414910579769	0.0338943767891159	5.2669680884995165																	5.2669680884995165	307.42628897884015
835	2016-01-14T00:15:03	22.6887	-157.972	KM1601	147.4048150823508	0.564054851799643	0.0341498514060468	5.2791936983563605																	5.2791936983563605	307.43655925231405
836	2016-01-14T00:18:03	22.6887	-157.972	KM1601	147.8854758189693	0.561761041836943	0.0337927640748179	5.243463451684243																	5.243463451684243	307.43655925231405
837	2016-01-14T00:21:03	22.6887	-157.972	KM1601	148.6295402060625	0.5627416033036899	0.033945255471909	5.279910076407422																	5.279910076407422	307.43655925231405
838	2016-01-14T00:24:03	22.6887	-157.972	KM1601	149.04735974410616	0.5601291848644561	0.0335400067247152	5.240820228075877																	5.240820228075877	307.43655925231405
839	2016-01-14T00:27:03	22.6887	-157.972	KM1601	146.38570061512038	0.5565755794009201	0.0329938638076525	5.0708649011880444																	5.0708649011880444	307.43655925231405
840	2016-01-14T00:30:04	22.6888	-157.9719	KM1601	145.73546998131306	0.555285653664233	0.0327970224223026	5.000073032312559																	5.000073032312559	307.4517049912232
841	2016-01-14T00:33:04	22.6888	-157.9718	KM1601	143.80220370287574	0.551757877185481	0.0322621218969687	4.8725239533368345																	4.8725239533368345	307.46197525720316
842	2016-01-14T00:36:04	22.6888	-157.9718	KM1601	143.55503088114068	0.5524005149760209	0.0323589810965637	4.8838285736852045																	4.8838285736852045	307.46197525720316
843	2016-01-14T00:39:04	22.6888	-157.9718	KM1601	143.7343348415574	0.554963605672341	0.0327479501154556	4.917750393183992																	4.917750393183992	307.46197525720316
844	2016-01-14T00:42:05	22.6889	-157.9717	KM1601	143.45621447442474	0.555285653664233	0.0327970224223026	4.947356370453272																	4.947356370453272	307.4771209910305
845	2016-01-14T00:45:05	22.6889	-157.9716	KM1601	147.48475335348797	0.5543218087285021	0.0326501558197159	5.078947551474196																	5.078947551474196	307.48739124951635
846	2016-01-14T00:48:05	22.689	-157.9715	KM1601	146.9955368970573	0.558184891424598	0.0332404542066114	5.130176179290083																	5.130176179290083	307.50253697826196
847	2016-01-14T00:51:05	22.6891	-157.9714	KM1601	147.80709017310969	0.560779594051932	0.0336407482146132	5.1977631920352785																	5.1977631920352785	307.51768270192593
848	2016-01-14T00:54:05	22.6891	-157.9713	KM1601	147.16248592645078	0.5629053396027262	0.0339707555415781	5.222910718094432																	5.222910718094432	307.5279529454206
849	2016-01-14T00:57:06	22.6892	-157.9712	KM1601	147.6826928251024	0.5611059635909991	0.0336912993972472	5.209736602852269																	5.209736602852269	307.5430986640028
850	2016-01-14T01:00:06	22.6892	-157.9711	KM1601	146.76901956783792	0.560454001760088	0.0335903174193365	5.177774922884692																	5.177774922884692	307.5533689000062
851	2016-01-14T01:03:06	22.6892	-157.9711	KM1601	145.07830559534938	0.5611059635909991	0.0336912993972472	5.120607229714608																	5.120607229714608	307.5533689000062
852	2016-01-14T01:06:06	22.6892	-157.9711	KM1601	145.90664185829226	0.5611059635909991	0.0336912993972472	5.151369427633041																	5.151369427633041	307.5533689000062
853	2016-01-14T01:09:07	22.6892	-157.9711	KM1601	145.98003817361626	0.564054851799643	0.0341498514060468	5.21664962398469																	5.21664962398469	307.5533689000062
854	2016-01-14T01:12:07	22.6892	-157.9711	KM1601	146.90724752247115	0.5633973302356861	0.0340473774970691	5.241682670247345																	5.241682670247345	307.5533689000062
855	2016-01-14T01:15:07	22.6892	-157.9711	KM1601	148.59570631813594	0.5601291848644561	0.0335400067247152	5.226457040405232																	5.226457040405232	307.5533689000062
856	2016-01-14T01:18:07	22.6892	-157.9711	KM1601	145.69215638094985	0.5588300013909789	0.033339830955471	5.094493449496402																	5.094493449496402	307.5533689000062
857	2016-01-14T01:21:07	22.6872	-157.9709	KM1601	143.95984479995187	0.560454001760088	0.0335903174193365	5.064128298641961																	5.064128298641961	307.77694864838026
858	2016-01-14T01:24:08	22.6826	-157.9703	KM1601	146.56053700674244	0.559803452811694	0.0334897874627404	5.135422526907086																	5.135422526907086	308.2927019876963
859	2016-01-14T01:27:08	22.6782	-157.9692	KM1601	141.27164080486764	0.55850706186846	0.0332900833442129	4.9437316503682585																	4.9437316503682585	308.79535875140203
860	2016-01-14T01:30:08	22.6713	-157.9675	KM1601	139.52539667025462	0.5601291848644561	0.0335400067247152	4.900248071898071																	4.900248071898071	309.58304438218306
861	2016-01-14T01:33:08	22.6646	-157.9659	KM1601	141.42618902145875	0.5591537118280849	0.0333896973232034	4.960292045840336																	4.960292045840336	310.34676223615537
862	2016-01-14T01:36:09	22.6586	-157.9645	KM1601	146.3524400296493	0.5666764249176539	0.0345610165070736	5.271294414211776																	5.271294414211776	311.0299721910108
863	2016-01-14T01:39:09	22.6535	-157.9633	KM1601	144.19602102218755	0.577015054810904	0.0362113458589793	5.452008066529868																	5.452008066529868	311.61091880508786
864	2016-01-14T01:42:09	22.6469	-157.9636	KM1601	146.60374088335269	0.590356763845812	0.0384110994364371	5.8389137649265175																	5.8389137649265175	312.3462577984949
865	2016-01-14T01:45:09	22.646	-157.9709	KM1601	149.66991958752786	0.594191823011768	0.0390581039032427	6.046016521284149																	6.046016521284149	313.10288085908513
866	2016-01-14T01:48:10	22.6463	-157.9773	KM1601	150.79233152958514	0.5952423550906911	0.0392366479408122	6.113283783189004																	6.113283783189004	313.7612297969978
867	2016-01-14T01:51:10	22.6468	-157.9855	KM1601	146.8356315557817	0.592094171481787	0.0387033338081638	5.874361048818924																	5.874361048818924	314.60548768119037
868	2016-01-14T01:54:10	22.6473	-157.9929	KM1601	144.4743504576285	0.586561237924484	0.0377772420758088	5.653015708110107																	5.653015708110107	315.3677534240861
869	2016-01-14T01:57:10	22.6494	-158.0003	KM1601	143.2539136853571	0.582103445051809	0.0370408713235996	5.502530044338067																	5.502530044338067	316.1631066452413
870	2016-01-14T02:00:10	22.6534	-157.9977	KM1601	140.7276302555712	0.57904939246637	0.0365416408660825	5.34546011633284																	5.34546011633284	316.68234282772784
871	2016-01-14T02:03:11	22.6572	-157.9913	KM1601	140.80093160666334	0.5776937804842719	0.0363211679249501	5.3269726987195645																	5.3269726987195645	317.4641252052836
872	2016-01-14T02:06:11	22.6611	-157.9859	KM1601	142.6176389296489	0.573993935879456	0.0357240837195932	5.319270500700722																	5.319270500700722	318.1685274999952
873	2016-01-14T02:09:11	22.6659	-157.9806	KM1601	140.54997280388167	0.572320163397324	0.0354560265680879	5.19743391743497																	5.19743391743497	318.93134999210986
874	2016-01-14T02:12:11	22.6715	-157.9756	KM1601	140.74082509028756	0.570989391007419	0.0352437597971597	5.171085980912727																	5.171085980912727	319.7390445930506
875	2016-01-14T02:15:11	22.6767	-157.9737	KM1601	141.4573631130161	0.572320163397324	0.0354560265680879	5.229056921684064																	5.229056921684064	320.34990621906053
876	2016-01-14T02:18:12	22.6769	-157.9699	KM1601	141.6344758697798	0.569330796261095	0.0349801964230678	5.169600597315101																	5.169600597315101	320.7408449410122
877	2016-01-14T02:21:12	22.6729	-157.9753	KM1601	141.95622876750582	0.5676686962162221	0.0347172484588416	5.177436156155272																	5.177436156155272	321.452112283002
878	2016-01-14T02:24:12	22.6688	-157.9788	KM1601	144.875811332673	0.573323676375228	0.0356166389245756	5.371822089885143																	5.371822089885143	322.03309928078284
879	2016-01-14T02:27:12	22.6694	-157.9832	KM1601	141.7189017406675	0.5773540130704949	0.0362661914288565	5.342320797781666																	5.342320797781666	322.48996440171857
880	2016-01-14T02:30:13	22.6726	-157.9773	KM1601	141.9271179531206	0.5743269265624139	0.0357776702760333	5.315168102457337																	5.315168102457337	323.19292560874294
881	2016-01-14T02:33:13	22.6741	-157.9722	KM1601	143.01145193395251	0.573993935879456	0.0357240837195932	5.345028757524599																	5.345028757524599	323.7427364237973
882	2016-01-14T02:36:13	22.6731	-157.967	KM1601	144.87188364695845	0.5804061521139471	0.0367629337821495	5.5376714053679885																	5.5376714053679885	324.28832623475887
883	2016-01-14T02:39:13	22.6718	-157.9721	KM1601	144.87482168847575	0.588286857741426	0.0380645851573078	5.700167127431617																	5.700167127431617	324.8317931570547
884	2016-01-14T02:42:14	22.6755	-157.9783	KM1601	145.213815699644	0.5893197318632121	0.0382372768692183	5.755151533250773																	5.755151533250773	325.5902046809532
885	2016-01-14T02:45:14	22.6795	-157.9844	KM1601	142.0111844523011	0.58312916762861	0.0372095803217628	5.468976175589901																	5.468976175589901	326.35884871331837
886	2016-01-14T02:48:14	22.6807	-157.9878	KM1601	140.9829177936891	0.577015054810904	0.0362113458589793	5.315631433357594																	5.315631433357594	326.73273669405626
887	2016-01-14T02:51:14	22.6811	-157.99	KM1601	140.83278419431446	0.5776937804842719	0.0363211679249501	5.3302893656654815																	5.3302893656654815	326.96304095423056
888	2016-01-14T02:54:14	22.6806	-157.9908	KM1601	143.8164098396449	0.579731669472491	0.0366526429969892	5.475402400834511																	5.475402400834511	327.06228445538534
889	2016-01-14T02:57:15	22.6807	-157.9908	KM1601	146.48202112834684	0.580744180723603	0.0368182294483811	5.62879718989503																	5.62879718989503	327.0734161653549
890	2016-01-14T03:00:15	22.6807	-157.9908	KM1601	147.38793394314175	0.581763115872032	0.03698490971232799	5.659231516294162																	5.659231516294162	327.0734161653549
891	2016-01-14T03:03:15	22.6806	-157.9907	KM1601	146.66847642842356	0.582444537680183	0.0370969736234956	5.6615010000148205																	5.6615010000148205	327.08856231581836
892	2016-01-14T03:06:15	22.6806	-157.9907	KM1601	146.9256359738035	0.583472708840823	0.0372660853603093	5.685180863732027																	5.685180863732027	327.08856231581836
893	2016-01-14T03:09:16	22.6806	-157.9907	KM1601	147.4468485625658	0.58381685689299	0.0373227054099035	5.7321013515645935																	5.7321013515645935	327.08856231581836
894	2016-01-14T03:12:16	22.6807	-157.9908	KM1601	148.69919306119758	0.58381685689299	0.0373227054099035	5.766680663773212																	5.766680663773212	327.10370846628183
895	2016-01-14T03:15:16	22.6807	-157.9908	KM1601	148.096882419002	0.584499412692717	0.0374355863860075	5.772001251771905																	5.772001251771905	327.10370846628183
896	2016-01-14T03:18:16	22.6806	-157.9908	KM1601	145.93575908199026	0.5855293687429829	0.0376059203636027	5.700084877867805																	5.700084877867805	327.1148401762513
897	2016-01-14T03:21:16	22.6807	-157.9908	KM1601	146.70088738649844	0.584499412692717	0.0374355863860075	5.707690830610344																	5.707690830610344	327.1259718862209
898	2016-01-14T03:24:17	22.6807	-157.9908	KM1601	145.52004219386922	0.585185231148408	0.0375490069396669	5.6796206439244665																	5.6796206439244665	327.1259718862209
899	2016-01-14T03:27:17	22.6807	-157.9908	KM1601	147.65270847895945	0.58484191311558	0.0374922290547303	5.7489930663669																	5.7489930663669	327.1259718862209
900	2016-01-14T03:30:17	22.6807	-157.9908	KM1601	146.72888863300767	0.586561237924484	0.0377772420758088	5.7539587494338775																	5.7539587494338775	327.1259718862209
901	2016-01-14T03:33:17	22.6806	-157.9907	KM1601	143.81429032173585	0.585873929114982	0.0376629525501553	5.635271975786494																	5.635271975786494	327.1411180366843
902	2016-01-14T03:36:18	22.6806	-157.9907	KM1601	145.08744890352682	0.590011532080474	0.0383530628207477	5.750755696474927																	5.750755696474927	327.1411180366843
903	2016-01-14T03:39:18	22.6806	-157.9907	KM1601	144.9262288456217	0.588974619257991	0.0381795756592254	5.7505195805245775																	5.7505195805245775	327.1411180366843
904	2016-01-14T03:42:18	22.6806	-157.9907	KM1601	143.55782608754126	0.589665668314146	0.038295115822352996	5.702573767777403																	5.702573767777403	327.1411180366843
905	2016-01-14T03:45:18	22.6807	-157.9908	KM1601	143.86525784105982	0.589665668314146	0.038295115822352996	5.706418069267626																	5.706418069267626	327.15626418714766
906	2016-01-14T03:48:19	22.6807	-157.9908	KM1601	144.6654187585074	0.5907028197413199	0.0384692745959418	5.76214209679																	5.76214209679	327.15626418714766
907	2016-01-14T03:51:19	22.6807	-157.9907	KM1601	144.35151389550018	0.5924420754162529	0.0387621397671506	5.7841542666208055																	5.7841542666208055	327.16653506004485
908	2016-01-14T03:54:19	22.6806	-157.9907	KM1601	146.0132386200316	0.592094171481787	0.0387033338081638	5.8536594768451335																	5.8536594768451335	327.17766677001435
909	2016-01-14T03:57:19	22.6806	-157.9906	KM1601	146.02513453856756	0.5927908098598371	0.0388210861065133	5.8795401515120576																	5.8795401515120576	327.18793765040294
910	2016-01-14T04:09:20	22.6804	-157.9905	KM1601	153.92357015348603	0.588286857741426	0.0380645851573078	6.068463660805942																	6.068463660805942	327.212456031369
911	2016-01-14T04:12:20	22.6804	-157.9905	KM1601	148.35952252333945	0.5886303285365	0.0381220118643397	5.859678360932637																	5.859678360932637	327.212456031369
912	2016-01-14T04:15:21	22.6803	-157.9904	KM1601	147.51145694930437	0.587598366122691	0.0379497015120568	5.797616416011428																	5.797616416011428	327.22760219707243
913	2016-01-14T04:18:21	22.6802	-157.9903	KM1601	147.44014737240434	0.5886303285365	0.0381220118643397	5.835478148432287																	5.835478148432287	327.24274836785594
914	2016-01-14T04:21:21	22.6801	-157.9902	KM1601	149.4967839898767	0.588286857741426	0.0380645851573078	5.90696376915107																	5.90696376915107	327.2578945437195
915	2016-01-14T04:24:21	22.6801	-157.9902	KM1601	149.21809743861485	0.587598366122691	0.0379497015120568	5.880945395152287																	5.880945395152287	327.2578945437195
916	2016-01-14T04:27:22	22.6784	-157.9905	KM1601	150.55672522553948	0.588286857741426	0.0380645851573078	5.917580487388017																	5.917580487388017	327.44962576957766
917	2016-01-14T04:30:22	22.6766	-157.9857	KM1601	148.09430435978334	0.5907028197413199	0.0384692745959418	5.9005391120082376																	5.9005391120082376	327.9818011796038
918	2016-01-14T04:33:22	22.6753	-157.9785	KM1601	147.02313940308096	0.587598366122691	0.0379497015120568	5.803771421892332																	5.803771421892332	328.7353554132338
919	2016-01-14T04:36:22	22.6725	-157.9715	KM1601	146.8230883430554	0.588974619257991	0.0381795756592254	5.8144033745547175																	5.8144033745547175	329.51900435963216
920	2016-01-14T04:39:22	22.6698	-157.9666	KM1601	149.31484312135652	0.598754645777687	0.0398367391074754	6.1468769244626476																	6.1468769244626476	330.1052234092258
921	2016-01-14T04:42:23	22.6686	-157.9583	KM1601	154.64137403388526	0.615295250521053	0.0427382406184871	6.828551361146751																	6.828551361146751	330.9681787822318
922	2016-01-14T04:45:23	22.6675	-157.9499	KM1601	156.467226060686	0.627513841022049	0.0449622927133521	7.225271217259965																	7.225271217259965	331.8396570304011
923	2016-01-14T04:48:23	22.6664	-157.9409	KM1601	160.46083984399237	0.60695878301518	0.0412602714630329	6.867339053674568																	6.867339053674568	332.7722023579957
924	2016-01-14T04:51:23	22.6711	-157.9336	KM1601	157.45079386716776	0.587598366122691	0.0379497015120568	6.222447166068203																	6.222447166068203	333.6865254814134
925	2016-01-14T04:54:24	22.6744	-157.9276	KM1601	159.71809553272277	0.581083016268204	0.0368736571152897	6.133830306678981																	6.133830306678981	334.40398936494813
926	2016-01-14T04:57:24	22.6789	-157.9206	KM1601	162.75830723603715	0.582103445051809	0.0370408713235996	6.255472232479037																	6.255472232479037	335.28026752417566
927	2016-01-14T05:00:24	22.685	-157.9144	KM1601	155.17820428053082	0.58484191311558	0.0374922290547303	6.038835189038466																	6.038835189038466	336.21117404355624
928	2016-01-14T05:03:24	22.6908	-157.9179	KM1601	156.25638062331475	0.5893197318632121	0.0382372768692183	6.199214002966082																	6.199214002966082	336.950134557085
929	2016-01-14T05:06:25	22.6946	-157.9231	KM1601	159.73904199097674	0.5952423550906911	0.0392366479408122	6.503730392914611																	6.503730392914611	337.6314057749493
930	2016-01-14T05:09:25	22.6994	-157.9298	KM1601	162.26590406159153	0.608397004309332	0.0415128486841036	6.965996929493402																	6.965996929493402	338.50257498140115
931	2016-01-14T05:12:25	22.7045	-157.9366	KM1601	160.79737418588041	0.622283346011748	0.0440019028664161	7.29448766098845																	7.29448766098845	339.40254229192124
932	2016-01-14T05:15:25	22.7084	-157.9417	KM1601	158.04982829651834	0.619330860221094	0.0434651198234001	7.062622573650008																	7.062622573650008	340.08280194774574
933	2016-01-14T05:18:26	22.7134	-157.9481	KM1601	153.17525951050362	0.6033720137743679	0.0406341940844002	6.4403225806386475																	6.4403225806386475	340.9440146962639
934	2016-01-14T05:21:26	22.7182	-157.9544	KM1601	151.61281958562654	0.585185231148408	0.0375490069396669	5.914423053364048																	5.914423053364048	341.783049065303
935	2016-01-14T05:24:26	22.7232	-157.9608	KM1601	151.77136986244992	0.58312916762861	0.0372095803217628	5.845737674171004																	5.845737674171004	342.6442259061106
936	2016-01-14T05:27:26	22.7281	-157.967	KM1601	160.6935778954249	0.588974619257991	0.0381795756592254	6.326911268752777																	6.326911268752777	343.4825340108062
937	2016-01-14T05:30:26	22.7321	-157.9721	KM1601	157.0393544748165	0.590011532080474	0.0383530628207477	6.25194636363064																	6.25194636363064	344.16988231865685
938	2016-01-14T05:33:27	22.7367	-157.9779	KM1601	155.28972878050826	0.596645698100655	0.0394757272377048	6.284392302577741																	6.284392302577741	344.95524654563917
939	2016-01-14T05:36:27	22.7416	-157.9842	KM1601	158.1114838522332	0.606241861266683	0.0411345379654437	6.6596263905638935																	6.6596263905638935	345.80132903324244
940	2016-01-14T05:39:27	22.7458	-157.9892	KM1601	158.74531480659743	0.610560727361793	0.0418947963833541	6.792634804398242																	6.792634804398242	346.4956419584538
941	2016-01-14T05:42:27	22.7482	-157.9919	KM1601	159.42860576225416	0.61201068551724	0.0421521713987637	6.892209110645567																	6.892209110645567	346.88061386945384
942	2016-01-14T05:45:28	22.7487	-157.993	KM1601	158.42059749706758	0.62043398285627	0.0436652958856285	7.077450148462683																	7.077450148462683	347.0065092007165
943	2016-01-14T05:48:28	22.749000000000002	-157.9935	KM1601	159.46261486625994	0.622283346011748	0.0440019028664161	7.1482453431317365																	7.1482453431317365	347.06774546846765
944	2016-01-14T05:51:28	22.7494	-157.9936	KM1601	159.51956827115137	0.6196976913775489	0.0435316861452762	7.0622616461884675																	7.0622616461884675	347.11344037804156
945	2016-01-14T05:54:28	22.7494	-157.9936	KM1601	162.01278216516522	0.617493623458812	0.0431333327656408	7.108312396784089																	7.108312396784089	347.11344037804156
946	2016-01-14T05:57:28	22.7495	-157.9937	KM1601	160.64767021257396	0.615660456970042	0.0428037934777816	7.009417591195523																	7.009417591195523	347.1285830288262
947	2016-01-14T06:00:29	22.7496	-157.9937	KM1601	170.05981206694491	0.6149309138091701	0.0426728438729585	7.395792693038867																	7.395792693038867	347.1397147387955
948	2016-01-14T06:03:29	22.7496	-157.9937	KM1601	163.5682958586523	0.617859741454568	0.0431994086763867	7.167224354515424																	7.167224354515424	347.1397147387955
949	2016-01-14T06:06:29	22.7496	-157.9938	KM1601	162.03128535858568	0.615295250521053	0.0427382406184871	7.048703226657554																	7.048703226657554	347.14998044259835
950	2016-01-14T06:09:29	22.7497	-157.9938	KM1601	161.62514161792458	0.6182267334396739	0.0432656423221877	7.095219015479874																	7.095219015479874	347.16111215256757
951	2016-01-14T06:12:29	22.7497	-157.9938	KM1601	159.42810989900002	0.616393487389165	0.0429353690292443	6.953142887660826																	6.953142887660826	347.16111215256757
952	2016-01-14T06:15:30	22.7497	-157.9938	KM1601	160.20395740992873	0.617493623458812	0.0431333327656408	7.007110067087018																	7.007110067087018	347.16111215256757
953	2016-01-14T06:18:30	22.7497	-157.9938	KM1601	167.3346027125035	0.618594601500499	0.0433320340795858	7.372090657444688																	7.372090657444688	347.16111215256757
954	2016-01-14T06:21:30	22.7497	-157.9938	KM1601	159.9533531503755	0.621173793850588	0.0437995442882211	7.111057770990717																	7.111057770990717	347.16111215256757
955	2016-01-14T06:24:30	22.7497	-157.9938	KM1601	160.26042191717977	0.6241424471479201	0.0443418384156532	7.210109577158192																	7.210109577158192	347.16111215256757
956	2016-01-14T06:27:31	22.7496	-157.9937	KM1601	161.22999535103887	0.6241424471479201	0.0443418384156532	7.225497031690308																	7.225497031690308	347.1762547931656
957	2016-01-14T06:30:31	22.7496	-157.9937	KM1601	163.57388218993495	0.622283346011748	0.0440019028664161	7.302967849648451																	7.302967849648451	347.1762547931656
958	2016-01-14T06:33:31	22.7495	-157.9937	KM1601	162.0274362031681	0.622283346011748	0.0440019028664161	7.218587922020074																	7.218587922020074	347.18738650313486
959	2016-01-14T06:36:31	22.7495	-157.9937	KM1601	161.1030996655903	0.622283346011748	0.0440019028664161	7.194523646094737																	7.194523646094737	347.18738650313486
960	2016-01-14T06:42:32	22.7494	-157.9936	KM1601	159.73455626049406	0.620065398225797	0.0435984113729068	7.031537270272253																	7.031537270272253	347.2025291539196
961	2016-01-14T06:45:32	22.7494	-157.9936	KM1601	158.68999256139026	0.621173793850588	0.0437995442882211	7.031143057488066																	7.031143057488066	347.2025291539196
962	2016-01-14T06:48:32	22.7494	-157.9936	KM1601	162.0244231591586	0.62043398285627	0.0436652958856285	7.162152014469784																	7.162152014469784	347.2025291539196
963	2016-01-14T06:51:32	22.7494	-157.9936	KM1601	158.1142355257845	0.619330860221094	0.0434651198234001	6.987434389940248																	6.987434389940248	347.2025291539196
964	2016-01-14T06:54:33	22.7494	-157.9936	KM1601	157.5653860978974	0.617859741454568	0.0431994086763867	6.895730416420277																	6.895730416420277	347.2025291539196
965	2016-01-14T06:57:33	22.7493	-157.9936	KM1601	156.0064265940524	0.615295250521053	0.0427382406184871	6.759758529372398																	6.759758529372398	347.2136608638888
966	2016-01-14T07:00:33	22.7493	-157.9936	KM1601	155.768938265427	0.614564323250109	0.0426073315895532	6.725197374268642																	6.725197374268642	347.2136608638888
967	2016-01-14T07:03:33	22.7493	-157.9936	KM1601	155.7742244871651	0.6149309138091701	0.0426728438729585	6.72155695563576																	6.72155695563576	347.2136608638888
968	2016-01-14T07:06:34	22.7492	-157.9936	KM1601	155.73552022030614	0.61201068551724	0.0421521713987637	6.64694809590087																	6.64694809590087	347.22479257385834
969	2016-01-14T07:09:34	22.7491	-157.9936	KM1601	156.09728020806668	0.6127406682006551	0.0422817765694111	6.683338642223778																	6.683338642223778	347.2359242838276
970	2016-01-14T07:12:34	22.7491	-157.9935	KM1601	156.2156011126678	0.610560727361793	0.0418947963833541	6.657833249066602																	6.657833249066602	347.24619002519273
971	2016-01-14T07:15:34	22.7491	-157.9935	KM1601	155.36732970505545	0.609475580496766	0.0417031833660314	6.595344614734633																	6.595344614734633	347.24619002519273
972	2016-01-14T07:18:35	22.7491	-157.9935	KM1601	154.49671073534378	0.605159393768409	0.0409454747205174	6.4276539933536																	6.4276539933536	347.24619002519273
973	2016-01-14T07:21:35	22.7491	-157.9935	KM1601	154.7927792152843	0.6015943612639439	0.0403260124565342	6.344791254124568																	6.344791254124568	347.24619002519273
974	2016-01-14T07:24:35	22.7491	-157.9935	KM1601	154.83606239206864	0.6001717217997061	0.0400802338630663	6.306326084280725																	6.306326084280725	347.24619002519273
975	2016-01-14T07:27:35	22.7491	-157.9935	KM1601	153.4886268646994	0.598050898966864	0.0397158570258936	6.2186893812179145																	6.2186893812179145	347.24619002519273
976	2016-01-14T07:30:35	22.7491	-157.9935	KM1601	152.6463320798994	0.5955942056514799	0.0392964469902698	6.124641423104093																	6.124641423104093	347.24619002519273
977	2016-01-14T07:33:36	22.7491	-157.9936	KM1601	151.80066911043062	0.594891342460035	0.0391769913024547	6.047834707052593																	6.047834707052593	347.2564557665578
978	2016-01-14T07:36:36	22.7491	-157.9935	KM1601	152.9295108709307	0.5924420754162529	0.0387621397671506	6.066603596229521																	6.066603596229521	347.2667215079228
979	2016-01-14T07:39:36	22.7491	-157.9935	KM1601	153.39214533466742	0.591745951905821	0.0386446346485865	6.040210690033307																	6.040210690033307	347.2667215079228
980	2016-01-14T07:42:36	22.749000000000002	-157.9935	KM1601	153.295232550437	0.5907028197413199	0.0384692745959418	6.030198657843133																	6.030198657843133	347.277853217892
981	2016-01-14T07:45:37	22.749000000000002	-157.9935	KM1601	153.39745483066062	0.588974619257991	0.0381795756592254	5.984352479061919																	5.984352479061919	347.277853217892
982	2016-01-14T07:48:37	22.7489	-157.9935	KM1601	153.71805077786644	0.586561237924484	0.0377772420758088	5.950570941137404																	5.950570941137404	347.28898492786124
983	2016-01-14T07:51:37	22.7488	-157.9935	KM1601	153.89029349280153	0.586561237924484	0.0377772420758088	5.953326181705204																	5.953326181705204	347.3001166378305
984	2016-01-14T07:54:37	22.7487	-157.9934	KM1601	155.17261544459038	0.5855293687429829	0.0376059203636027	5.976391054157928																	5.976391054157928	347.31525932426814
985	2016-01-14T07:57:37	22.7487	-157.9934	KM1601	155.39100954402744	0.583472708840823	0.0372660853603093	5.9422507358670025																	5.9422507358670025	347.31525932426814
986	2016-01-14T08:00:38	22.7485	-157.9934	KM1601	154.54330610179932	0.583472708840823	0.0372660853603093	5.899430993371612																	5.899430993371612	347.33752274420647
987	2016-01-14T08:03:38	22.7484	-157.9935	KM1601	155.35415898785618	0.581422660674048	0.0369292170979849	5.879983892886629																	5.879983892886629	347.35266544592366
988	2016-01-14T08:06:38	22.7483	-157.9945	KM1601	155.77590885464545	0.5804061521139471	0.0367629337821495	5.862689543335874																	5.862689543335874	347.4559251923706
989	2016-01-14T08:09:38	22.7481	-157.9953	KM1601	166.57143784524655	0.583472708840823	0.0372660853603093	6.360230121762493																	6.360230121762493	347.54101583373506
990	2016-01-14T08:12:38	22.748	-157.9964	KM1601	163.8886451463778	0.5855293687429829	0.0376059203636027	6.316282929372244																	6.316282929372244	347.6544871952553
991	2016-01-14T08:15:39	22.7478	-157.9974	KM1601	160.2620662395139	0.58381685689299	0.0373227054099035	6.119120575129143																	6.119120575129143	347.75953189787424
992	2016-01-14T08:18:39	22.7477	-157.9983	KM1601	158.99918302381727	0.576339558050885	0.0361020462514165	5.896814722618201																	5.896814722618201	347.8525926562481
993	2016-01-14T08:21:39	22.7473	-157.9994	KM1601	156.33180524331453	0.5746607121538809	0.0358313847531987	5.751693757548567																	5.751693757548567	347.973978722325
994	2016-01-14T08:24:39	22.7468	-158.0006	KM1601	157.04540743339908	0.5703275861961321	0.0351384143226242	5.69012350851095																	5.69012350851095	348.10915946690216
995	2016-01-14T08:27:40	22.7464	-158.0016	KM1601	155.71702349988854	0.5663472419583921	0.0345091870363546	5.5590990829056																	5.5590990829056	348.221059286673
996	2016-01-14T08:30:40	22.7459	-158.0024	KM1601	155.94924655173403	0.562414910579769	0.0338943767891159	5.474360512713081																	5.474360512713081	348.3202703441023
997	2016-01-14T08:33:40	22.7452	-158.0035	KM1601	157.38491207659226	0.555285653664233	0.0327970224223026	5.348751382733269																	5.348751382733269	348.4574714186895
998	2016-01-14T08:36:40	22.7445	-158.0045	KM1601	157.20163860140352	0.5501619986863001	0.0320218596443617	5.2211169589985005																	5.2211169589985005	348.586355217049
999	2016-01-14T08:39:40	22.7439	-158.0055	KM1601	157.97751966349438	0.54920751782497	0.0318787841154082	5.228154535525218																	5.228154535525218	348.7088306805447
1000	2016-01-14T08:42:41	22.7435	-158.0054	KM1601	157.71630007510808	0.5482570987065011	0.0317365890469667	5.193499137428099																	5.193499137428099	348.75452568294156
1001	2016-01-14T08:45:41	22.7433	-158.0054	KM1601	158.92876331236906	0.546361732581582	0.0314542970678893	5.193178542362976																	5.193178542362976	348.77678910287995
1002	2016-01-14T08:48:41	22.7432	-158.0055	KM1601	159.76350550079945	0.545098817177426	0.0312670435908974	5.209102824852413																	5.209102824852413	348.7919320694152
1003	2016-01-14T08:51:41	22.7443	-158.0058	KM1601	159.4563248413253	0.5438398818144521	0.0310811644176692	5.160017478063733																	5.160017478063733	348.91819470943636
1004	2016-01-14T08:54:42	22.7452	-157.9996	KM1601	157.91159797530153	0.5438398818144521	0.0310811644176692	5.096303840622482																	5.096303840622482	349.5625273542573
1005	2016-01-14T08:57:42	22.7472	-157.9978	KM1601	159.3676371258268	0.5435264222061429	0.0310349408910314	5.154210075549788																	5.154210075549788	349.85185816917124
1006	2016-01-14T09:00:42	22.7487	-157.9984	KM1601	157.35034681480374	0.5435264222061429	0.0310349408910314	5.0879118419547815																	5.0879118419547815	350.0298323455208
1007	2016-01-14T09:03:42	22.7515	-157.9998	KM1601	158.62590482203981	0.5413403891870989	0.0307138586331502	5.088857213219987																	5.088857213219987	350.3730590622039
1008	2016-01-14T09:06:42	22.7526	-158.0003	KM1601	157.94365918319463	0.541029985512009	0.0306683587933233	5.0539889997766885																	5.0539889997766885	350.50583041968383
1009	2016-01-14T09:09:43	22.7526	-158.0002	KM1601	159.90825906230202	0.5407164879882129	0.0306226316255151	5.091670483593623																	5.091670483593623	350.51609589808
1010	2016-01-14T09:12:43	22.7526	-158.0002	KM1601	161.855198396604	0.5404037370570071	0.0305770133566999	5.164727279487961																	5.164727279487961	350.51609589808
1011	2016-01-14T09:15:43	22.7525	-158.0002	KM1601	159.01664762392087	0.540091730940386	0.0305315037275355	5.056948633272414																	5.056948633272414	350.52722760804915
1012	2016-01-14T09:18:43	22.7525	-158.0002	KM1601	159.274904704905	0.539469946060035	0.0304408093538762	5.06057788747167																	5.06057788747167	350.52722760804915
1013	2016-01-14T09:21:44	22.7525	-158.0002	KM1601	162.3576963584169	0.538848203315782	0.0303503928418045	5.151165022265506																	5.151165022265506	350.52722760804915
1014	2016-01-14T09:24:44	22.7525	-158.0002	KM1601	163.2723300446431	0.538848203315782	0.0303503928418045	5.185925906002453																	5.185925906002453	350.52722760804915
1015	2016-01-14T09:27:44	22.7525	-158.0002	KM1601	163.85292824471864	0.5369909454297059	0.0300812347284496	5.159417709593108																	5.159417709593108	350.52722760804915
1016	2016-01-14T09:30:44	22.7525	-158.0002	KM1601	164.5429080346619	0.5354535056216629	0.0298594379390516	5.124947019337567																	5.124947019337567	350.52722760804915
1017	2016-01-14T09:33:45	22.7524	-158.0002	KM1601	164.3438160815585	0.532380111589603	0.029419408033281	5.06516878470059																	5.06516878470059	350.53835931801837
1018	2016-01-14T09:36:45	22.7524	-158.0003	KM1601	160.98415837459655	0.5317713059416129	0.0293325398120794	4.9407670550260905																	4.9407670550260905	350.54862481144266
1019	2016-01-14T09:39:45	22.7524	-158.0002	KM1601	160.7367492595089	0.5281244681924129	0.0288163506307648	4.864845549308488																	4.864845549308488	350.5588903048668
1020	2016-01-14T09:42:45	22.7524	-158.0003	KM1601	160.00969242224332	0.5272152904795979	0.0286887081687304	4.8144637992290376																	4.8144637992290376	350.56915579829104
1021	2016-01-14T09:45:45	22.7524	-158.0002	KM1601	161.48903195982268	0.526009094798689	0.028519596558244997	4.838045486605097																	4.838045486605097	350.57942129171516
1022	2016-01-14T09:48:46	22.7524	-158.0003	KM1601	161.06078418916627	0.5245022367605491	0.0283091964907681	4.79750540282717																	4.79750540282717	350.5896867851393
1023	2016-01-14T09:51:46	22.7524	-158.0003	KM1601	160.2940497579752	0.5245022367605491	0.0283091964907681	4.7701021724478165																	4.7701021724478165	350.5896867851393
1024	2016-01-14T09:54:46	22.7523	-158.0003	KM1601	161.69405509079118	0.524200625315871	0.0282673033033595	4.799763544300611																	4.799763544300611	350.60081849510857
1025	2016-01-14T09:57:46	22.7522	-158.0004	KM1601	164.88651927261154	0.523000940178208	0.0281007066491562	4.869936480822855																	4.869936480822855	350.6159610032724
1026	2016-01-14T10:00:47	22.7522	-158.0004	KM1601	158.83849356327073	0.523299789647616	0.0281422069729918	4.699062602739287																	4.699062602739287	350.6159610032724
1027	2016-01-14T10:03:47	22.7522	-158.0005	KM1601	158.64190666599282	0.5221037266490379	0.0279765487661927	4.670862116571935																	4.670862116571935	350.6262265117216
1028	2016-01-14T10:06:47	22.7521	-158.0005	KM1601	159.4643882383474	0.519719197664393	0.0276480912154039	4.637409969854232																	4.637409969854232	350.6373582216908
1029	2016-01-14T10:09:47	22.752	-158.0006	KM1601	160.34877298266238	0.518828475920903	0.0275259305375387	4.6401686216478835																	4.6401686216478835	350.65250074004206
1030	2016-01-14T10:12:48	22.7519	-158.0007	KM1601	159.73339108449542	0.517644180478921	0.0273641429023819	4.5893051274079655																	4.5893051274079655	350.66764326348715
1031	2016-01-14T10:15:48	22.7518	-158.0008	KM1601	161.68976297836662	0.518828475920903	0.0275259305375387	4.675656528109905																	4.675656528109905	350.68278579202615
1032	2016-01-14T10:18:48	22.7517	-158.0009	KM1601	160.9031429345084	0.517939196273772	0.0274044452678989	4.637710163611584																	4.637710163611584	350.6979283256588
1033	2016-01-14T10:21:48	22.7517	-158.001	KM1601	159.59544279877775	0.517644180478921	0.0273641429023819	4.577708115537206																	4.577708115537206	350.70819387168
1034	2016-01-14T10:24:48	22.7517	-158.001	KM1601	160.05949505627305	0.517939196273772	0.0274044452678989	4.605706884953713																	4.605706884953713	350.70819387168
1035	2016-01-14T10:27:49	22.7517	-158.0009	KM1601	160.12833752561332	0.516463922623344	0.0272035204411929	4.580971987775365																	4.580971987775365	350.7184594177012
1036	2016-01-14T10:30:49	22.7517	-158.0008	KM1601	163.72187698063	0.5161698384890121	0.0271635637911613	4.6776063069760685																	4.6776063069760685	350.72872496372236
1037	2016-01-14T10:33:49	22.7517	-158.0007	KM1601	162.87541353307887	0.514993760416519	0.0270041539226248	4.622868542824544																	4.622868542824544	350.7389905097436
1038	2016-01-14T10:36:49	22.7518	-158.0006	KM1601	163.26267312086975	0.5138202147320511	0.0268455740184292	4.605444620143839																	4.605444620143839	350.7541330433762
1039	2016-01-14T10:39:50	22.7518	-158.0005	KM1601	161.04968191679907	0.5126485516270549	0.0266880440927577	4.5315111169971205																	4.5315111169971205	350.7643985818836
1040	2016-01-14T10:42:50	22.7518	-158.0004	KM1601	163.12651357237098	0.51235718415661	0.026648886285154	4.568224169988838																	4.568224169988838	350.7746641203881
1041	2016-01-14T10:45:50	22.7519	-158.0002	KM1601	161.9128476353636	0.512066510576159	0.026609821731649	4.524325572102704																	4.524325572102704	350.79801877263765
1042	2016-01-14T10:48:50	22.7519	-158.0001	KM1601	163.64338874670574	0.5111880951746349	0.0264923338043115	4.548729764882182																	4.548729764882182	350.8082843036312
1043	2016-01-14T10:51:50	22.752	-158.0	KM1601	161.43303832441103	0.509150624296168	0.0262207605386868	4.451113014643801																	4.451113014643801	350.82342682707633
1044	2016-01-14T10:54:51	22.752	-157.9999	KM1601	161.23862823381262	0.507128392798405	0.0259528813749664	4.409395011395883																	4.409395011395883	350.83369235055613
1045	2016-01-14T10:57:51	22.7521	-157.9998	KM1601	165.59064411911731	0.506553432307594	0.0258769572247376	4.510177641279314																	4.510177641279314	350.8488348689074
1046	2016-01-14T11:00:51	22.7522	-157.9997	KM1601	163.20053428073015	0.506553432307594	0.0258769572247376	4.437452614490146																	4.437452614490146	350.8639773821648
1047	2016-01-14T11:03:51	22.7522	-157.9996	KM1601	162.6349271334727	0.504825498572735	0.0256498261332476	4.387509030727503																	4.387509030727503	350.8742428906169
1048	2016-01-14T11:06:52	22.7523	-157.9995	KM1601	163.33293004177466	0.504825498572735	0.0256498261332476	4.408440742381711																	4.408440742381711	350.8893853987788
1049	2016-01-14T11:09:52	22.7524	-157.9993	KM1601	163.3702402999388	0.504537860271308	0.0256122105436891	4.396429545011618																	4.396429545011618	350.9127399849738
1050	2016-01-14T11:12:52	22.7525	-157.9992	KM1601	162.02486904970914	0.5039646370641021	0.0255372478951802	4.353614251750252																	4.353614251750252	350.9278824829496
1051	2016-01-14T11:15:52	22.7525	-157.9992	KM1601	163.96229381384626	0.504825498572735	0.0256498261332476	4.424627012261404																	4.424627012261404	350.9278824829496
1052	2016-01-14T11:18:53	22.7525	-157.9992	KM1601	163.89234850765345	0.504825498572735	0.0256498261332476	4.411592505321175																	4.411592505321175	350.9278824829496
1053	2016-01-14T11:21:53	22.7526	-157.9991	KM1601	164.2271177168652	0.503679048899518	0.0254999004100628	4.404364049134307																	4.404364049134307	350.94302497583135
1054	2016-01-14T11:24:53	22.7527	-157.9991	KM1601	163.294893812607	0.5039646370641021	0.0255372478951802	4.373454962937608																	4.373454962937608	350.9541566858006
1055	2016-01-14T11:27:54	22.7527	-157.999	KM1601	164.576654371276	0.502534015181359	0.0253506272729142	4.3845851360252635																	4.3845851360252635	350.9644221566828
1056	2016-01-14T11:30:54	22.7528	-157.999	KM1601	167.68370819540658	0.503679048899518	0.0254999004100628	4.481377611834502																	4.481377611834502	350.975553866652
1057	2016-01-14T11:33:54	22.7528	-157.9989	KM1601	167.7179030332436	0.501962025810541	0.025276233543872997	4.452205107611979																	4.452205107611979	350.9858193300201
1058	2016-01-14T11:36:54	22.7529	-157.9989	KM1601	165.94435574260427	0.502534015181359	0.0253506272729142	4.415409094477334																	4.415409094477334	350.99695103998926
1059	2016-01-14T11:39:55	22.7529	-157.9989	KM1601	169.3387537873227	0.502534015181359	0.0253506272729142	4.501216344449097																	4.501216344449097	350.99695103998926
1060	2016-01-14T11:45:55	22.7529	-157.9988	KM1601	168.62310526978806	0.500252540973775	0.0250547446629866	4.436505296582109																	4.436505296582109	351.0072164958433
1061	2016-01-14T11:48:55	22.753	-157.9988	KM1601	168.90322413747688	0.5005364588757151	0.0250914701004713	4.450374128707941																	4.450374128707941	351.0183482058125
1062	2016-01-14T11:51:56	22.7529	-157.9988	KM1601	168.44646066114774	0.49940244093111796	0.0249450056812274	4.407270971029626																	4.407270971029626	351.02947991578174
1063	2016-01-14T11:54:56	22.7529	-157.9989	KM1601	167.54739760851186	0.4991190792923921	0.0249085515628751	4.38419902830836																	4.38419902830836	351.03974537163566
1064	2016-01-14T11:57:56	22.7529	-157.9989	KM1601	164.93889259731512	0.4985543788803	0.0248359035652541	4.291878746055655																	4.291878746055655	351.03974537163566
1065	2016-01-14T12:00:56	22.7527	-157.999	KM1601	172.70375772039418	0.498273036896581	0.0247997092729776	4.4876834728974675																	4.4876834728974675	351.06426148073785
1066	2016-01-14T12:03:57	22.7526	-157.999	KM1601	166.6861625523901	0.49629919830203795	0.0245469681998556	4.304799182150333																	4.304799182150333	351.0753931907072
1067	2016-01-14T12:06:57	22.7525	-157.9991	KM1601	168.79829439362925	0.497142701408786	0.0246548932532264	4.3594401844291095																	4.3594401844291095	351.09053568358894
1068	2016-01-14T12:09:57	22.7523	-157.9992	KM1601	165.05549065554322	0.497708398142961	0.0247272733662801	4.281135361031383																	4.281135361031383	351.11505180527644
1069	2016-01-14T12:12:57	22.7522	-157.9992	KM1601	166.14195708478795	0.49517379765468	0.0244037454337042	4.2606138370014195																	4.2606138370014195	351.126183515246
1070	2016-01-14T12:15:57	22.7522	-157.9992	KM1601	165.1392895983948	0.49573524433042	0.0244751905999845	4.254482421184833																	4.254482421184833	351.126183515246
1071	2016-01-14T12:18:58	22.7521	-157.9993	KM1601	164.64557779986998	0.494894076729881	0.0243681504095498	4.21536008146047																	4.21536008146047	351.14132602850344
1072	2016-01-14T12:21:58	22.7521	-157.9993	KM1601	170.99303811104906	0.49545418632351795	0.0244394254295682	4.3823229191158095																	4.3823229191158095	351.14132602850344
1073	2016-01-14T12:24:58	22.7521	-157.9993	KM1601	161.17409236937402	0.49433348864915705	0.024296978468042997	4.114956374009416																	4.114956374009416	351.14132602850344
1074	2016-01-14T12:27:58	22.7521	-157.9993	KM1601	159.0213104747801	0.49377122342068397	0.0242258189426052	4.0443972094892136																	4.0443972094892136	351.14132602850344
1075	2016-01-14T12:30:59	22.752	-157.9994	KM1601	161.74415699686026	0.49377122342068397	0.0242258189426052	4.103184776887511																	4.103184776887511	351.1564685468548
1076	2016-01-14T12:33:59	22.7519	-157.9994	KM1601	166.0620043202317	0.493211633066276	0.0241549979456046	4.199022027529677																	4.199022027529677	351.167600256824
1077	2016-01-14T12:36:59	22.7518	-157.9995	KM1601	165.75633516096718	0.49181614013231395	0.0239791063692992	4.165975415441192																	4.165975415441192	351.18274278536285
1078	2016-01-14T12:39:59	22.7518	-157.9996	KM1601	164.5751771177723	0.491261488848465	0.0239092930868199	4.126659404850948																	4.126659404850948	351.19300832386733
1079	2016-01-14T12:43:00	22.7517	-157.9997	KM1601	166.2866359190313	0.491538483871978	0.0239441581135222	4.176990754683094																	4.176990754683094	351.20815085750013
1080	2016-01-14T12:46:00	22.7516	-157.9998	KM1601	165.87240560402702	0.490428543968478	0.023804951967232004	4.1422627443608375																	4.1422627443608375	351.22329339622667
1081	2016-01-14T12:49:00	22.7515	-157.9998	KM1601	166.11550869159348	0.48932400472731896	0.0236667803808115	4.129027310456165																	4.129027310456165	351.23442510619583
1082	2016-01-14T12:52:00	22.7514	-157.9999	KM1601	172.6977444378479	0.4884921801002271	0.0235632154830721	4.2722905797543484																	4.2722905797543484	351.2495676551098
1083	2016-01-14T12:55:01	22.7514	-158.0	KM1601	166.25950970866938	0.48932400472731896	0.0236667803808115	4.124880698916846																	4.124880698916846	351.2598332236721
1084	2016-01-14T12:58:01	22.7514	-158.0001	KM1601	165.82688731793502	0.4884921801002271	0.0235632154830721	4.096482687433883																	4.096482687433883	351.27009879223436
1085	2016-01-14T13:01:01	22.7513	-158.0002	KM1601	166.32910623698726	0.4884921801002271	0.0235632154830721	4.120550986710054																	4.120550986710054	351.28524134624206
1086	2016-01-14T13:04:02	22.7513	-158.0003	KM1601	166.00251179802262	0.488768794123178	0.0235976548373148	4.10580702695736																	4.10580702695736	351.29550692231794
1087	2016-01-14T13:07:02	22.7512	-158.0004	KM1601	165.94170366556438	0.48738929696502	0.0234261676843209	4.070336563129774																	4.070336563129774	351.3106494814194
1088	2016-01-14T13:10:02	22.7512	-158.0005	KM1601	165.520623114692	0.48794092674972495	0.0234945826306489	4.084553736860817																	4.084553736860817	351.32091506500603
1089	2016-01-14T13:13:02	22.7512	-158.0006	KM1601	167.30730940038055	0.487665404688454	0.0234603568886874	4.1240614247641805																	4.1240614247641805	351.3311806485955
1090	2016-01-14T13:16:03	22.7512	-158.0007	KM1601	165.05224428554774	0.48683905259917604	0.0233580333458773	4.0446981325643145																	4.0446981325643145	351.341446232185
1091	2016-01-14T13:19:03	22.7512	-158.0007	KM1601	166.65547668170024	0.487113846790577	0.0233920599013524	4.097807370297408																	4.097807370297408	351.341446232185
1092	2016-01-14T13:22:03	22.7512	-158.0008	KM1601	167.10063821356198	0.48656491282859704	0.0233240878244528	4.085995733985366																	4.085995733985366	351.35171181577454
1093	2016-01-14T13:25:03	22.7512	-158.0009	KM1601	167.61360941658063	0.48519137740938	0.0231546216803473	4.078915244080034																	4.078915244080034	351.36197739936404
1094	2016-01-14T13:28:04	22.7511	-158.001	KM1601	167.91618917605112	0.48519137740938	0.0231546216803473	4.084486285557657																	4.084486285557657	351.3771199635591
1095	2016-01-14T13:31:04	22.7511	-158.0011	KM1601	167.56525149672797	0.48519137740938	0.0231546216803473	4.0725566480648405																	4.0725566480648405	351.38738555466216
1096	2016-01-14T13:34:04	22.7511	-158.0011	KM1601	166.95851851120204	0.48409677768451603	0.023020037195539	4.035566952799513																	4.035566952799513	351.38738555466216
1097	2016-01-14T13:37:04	22.7512	-158.0011	KM1601	166.51681768992427	0.48409677768451603	0.023020037195539	4.00682992784632																	4.00682992784632	351.3985172646313
1098	2016-01-14T13:40:05	22.7512	-158.0012	KM1601	167.49345895509182	0.483550603445309	0.0229531416043259	4.03406128178119																	4.03406128178119	351.4087828482209
1099	2016-01-14T13:43:05	22.7511	-158.0013	KM1601	166.65891950961978	0.482736006952997	0.0228533789138928	3.995375092486952																	3.995375092486952	351.423925412414
1100	2016-01-14T13:46:05	22.7512	-158.0013	KM1601	169.34370733030119	0.482461854799975	0.0228199837029922	4.056867152667548																	4.056867152667548	351.43505712238317
1101	2016-01-14T13:49:05	22.7511	-158.0013	KM1601	174.80716257704415	0.48218835553876505	0.0227866680225987	4.1674233197137385																	4.1674233197137385	351.44618883235245
1102	2016-01-14T13:52:05	22.7511	-158.0013	KM1601	166.5227268181624	0.4832784914712	0.0229198132448437	4.003022187491037																	4.003022187491037	351.44618883235245
1103	2016-01-14T13:55:06	22.7511	-158.0013	KM1601	165.95796362405085	0.4832784914712	0.0229198132448437	3.988023223458047																	3.988023223458047	351.44618883235245
1104	2016-01-14T13:58:06	22.7512	-158.0013	KM1601	167.97536845306723	0.48218835553876505	0.0227866680225987	4.014956304433384																	4.014956304433384	351.4573205423217
1105	2016-01-14T14:01:06	22.7511	-158.0014	KM1601	167.6884555436803	0.48191550761450797	0.0227534316833107	4.002295511026353																	4.002295511026353	351.4724631065168
1106	2016-01-14T14:04:06	22.7512	-158.0015	KM1601	166.56928886886578	0.482461854799975	0.0228199837029922	3.9827361479337315																	3.9827361479337315	351.4876056707119
1107	2016-01-14T14:07:07	22.7512	-158.0016	KM1601	167.14442315869601	0.48137175957592504	0.0226871962726999	3.977234980355505																	3.977234980355505	351.4978712543014
1108	2016-01-14T14:10:07	22.7512	-158.0017	KM1601	168.52038190966732	0.48028490298411897	0.0225553315242873	3.981586124333031																	3.981586124333031	351.50813683789085
1109	2016-01-14T14:13:07	22.7512	-158.0017	KM1601	167.4456901047112	0.48137175957592504	0.0226871962726999	3.967004797738642																	3.967004797738642	351.50813683789085
1110	2016-01-14T14:16:07	22.7512	-158.0018	KM1601	164.41879805543942	0.481643309476048	0.0227202744961779	3.909317358624344																	3.909317358624344	351.5184024214804
1111	2016-01-14T14:19:08	22.7512	-158.0018	KM1601	166.46225184084471	0.48137175957592504	0.0226871962726999	3.959620045360801																	3.959620045360801	351.5184024214804
1112	2016-01-14T14:22:08	22.7512	-158.0019	KM1601	167.43527641132255	0.480556301769149	0.0225882110524004	3.9687065686036767																	3.9687065686036767	351.5286680050699
1113	2016-01-14T14:25:08	22.7512	-158.002	KM1601	164.67139691189743	0.48028490298411897	0.0225553315242873	3.8996563800200144																	3.8996563800200144	351.53893358865935
1114	2016-01-14T14:28:08	22.7512	-158.0021	KM1601	164.33302542521224	0.480014150533771	0.0225225302985856	3.877844402730128																	3.877844402730128	351.54919917224885
1115	2016-01-14T14:31:09	22.7512	-158.002	KM1601	164.69577724834974	0.48028490298411897	0.0225553315242873	3.8904561200882313																	3.8904561200882313	351.5594647558384
1116	2016-01-14T14:34:09	22.7512	-158.002	KM1601	165.25228712268049	0.480014150533771	0.0225225302985856	3.901820111135199																	3.901820111135199	351.5594647558384
1117	2016-01-14T14:37:09	22.7512	-158.002	KM1601	165.96437760930954	0.48028490298411897	0.0225553315242873	3.9185091580021263																	3.9185091580021263	351.5594647558384
1118	2016-01-14T14:40:09	22.7512	-158.002	KM1601	165.4612678594025	0.4797440428788611	0.0224898071888185	3.9018556728029066																	3.9018556728029066	351.5594647558384
1119	2016-01-14T14:43:09	22.7512	-158.002	KM1601	167.0120515696693	0.48028490298411897	0.0225553315242873	3.948916438166376																	3.948916438166376	351.5594647558384
1120	2016-01-14T14:46:10	22.7512	-158.0021	KM1601	176.109279595164	0.479474578483813	0.0224571620089533	4.144053004530645																	4.144053004530645	351.56973033942785
1121	2016-01-14T14:49:10	22.7512	-158.0021	KM1601	176.28906271509578	0.480014150533771	0.0225225302985856	4.162006414573233																	4.162006414573233	351.56973033942785
1122	2016-01-14T14:52:10	22.7512	-158.0021	KM1601	168.795077976504	0.47893418883517497	0.0223920148075748	3.960720075888403																	3.960720075888403	351.56973033942785
1123	2016-01-14T14:55:10	22.7512	-158.0021	KM1601	166.7847756110609	0.47893418883517497	0.0223920148075748	3.915257896803184																	3.915257896803184	351.56973033942785
1124	2016-01-14T14:58:11	22.7512	-158.0022	KM1601	167.63887865291343	0.478664768061613	0.0223595524548311	3.930898984132192																	3.930898984132192	351.5799959230145
1125	2016-01-14T15:01:11	22.7512	-158.0022	KM1601	171.35359703920682	0.47893418883517497	0.0223920148075748	4.021618130440389																	4.021618130440389	351.5799959230145
1126	2016-01-14T15:04:11	22.7512	-158.0022	KM1601	166.9256431961491	0.478395988912109	0.0223271674109979	3.907222331385672																	3.907222331385672	351.5799959230145
1127	2016-01-14T15:07:11	22.7512	-158.0022	KM1601	165.91438428049528	0.4781278498586389	0.0222948594919646	3.8707778527054577																	3.8707778527054577	351.5799959230145
1128	2016-01-14T15:10:12	22.7512	-158.0021	KM1601	168.02410219113474	0.4773213161034621	0.0221979748972361	3.9130604499766015																	3.9130604499766015	351.5902615066011
1129	2016-01-14T15:16:12	22.7512	-158.002	KM1601	170.52981976866124	0.47893418883517497	0.0223920148075748	3.993669297989386																	3.993669297989386	351.60052709019067
1130	2016-01-14T15:19:12	22.7512	-158.0019	KM1601	168.63362057459844	0.47893418883517497	0.0223920148075748	3.9516436770715617																	3.9516436770715617	351.6107926737801
1131	2016-01-14T15:22:12	22.7512	-158.0018	KM1601	166.73483828355043	0.47893418883517497	0.0223920148075748	3.900608827033246																	3.900608827033246	351.6210582573696
1132	2016-01-14T15:25:13	22.7512	-158.0025	KM1601	165.4700962531686	0.478395988912109	0.0223271674109979	3.8710079814030216																	3.8710079814030216	351.6929173424932
1133	2016-01-14T15:28:13	22.7512	-158.0038	KM1601	165.83617633285655	0.4781278498586389	0.0222948594919646	3.8734918722729987																	3.8734918722729987	351.82636992915366
1134	2016-01-14T15:31:13	22.7518	-158.0075	KM1601	166.75798062413602	0.47786034937681704	0.0222626285140588	3.8858833476551737																	3.8858833476551737	352.21202333033324
1135	2016-01-14T15:34:13	22.750999999999998	-158.0114	KM1601	167.4761511388856	0.47786034937681704	0.0222626285140588	3.904052654991192																	3.904052654991192	352.6221652869578
1136	2016-01-14T15:37:14	22.7488	-158.0136	KM1601	169.07600331381926	0.47786034937681704	0.0222626285140588	3.94894875981804																	3.94894875981804	352.95530309997116
1137	2016-01-14T15:40:14	22.7463	-158.0161	KM1601	169.09273984322274	0.47759111698843204	0.0222303061483892	3.928899403935276																	3.928899403935276	353.3338717888359
1138	2016-01-14T15:43:14	22.7451	-158.0172	KM1601	168.7953597454358	0.477052157747783	0.0221657206427759	3.92707144055025																	3.92707144055025	353.5087889941769
1139	2016-01-14T15:46:14	22.7447	-158.0173	KM1601	167.74499715892594	0.47759111698843204	0.0222303061483892	3.904773474253048																	3.904773474253048	353.55448397632307
1140	2016-01-14T15:49:15	22.7448	-158.0173	KM1601	166.75583445313546	0.4773213161034621	0.0221979748972361	3.874457437857129																	3.874457437857129	353.56561568629235
1141	2016-01-14T15:52:15	22.7448	-158.0173	KM1601	168.0694964400075	0.47759111698843204	0.0222303061483892	3.9104657473687774																	3.9104657473687774	353.56561568629235
1142	2016-01-14T15:55:15	22.7447	-158.0176	KM1601	167.57444937167753	0.476783640391215	0.0221335432016413	3.8889563049006464																	3.8889563049006464	353.5983638826423
1143	2016-01-14T15:58:15	22.7428	-158.0196	KM1601	167.80872903148781	0.477052157747783	0.0221657206427759	3.882506768305219																	3.882506768305219	353.89313630679726
1144	2016-01-14T16:01:15	22.7415	-158.02100000000004	KM1601	172.07433329193645	0.475980702659516	0.0220374150386568	3.967056927961907																	3.967056927961907	354.0970953167588
1145	2016-01-14T16:04:16	22.7407	-158.0218	KM1601	170.15653507915115	0.47759111698843204	0.0222303061483892	3.950171918009216																	3.950171918009216	354.218239924852
1146	2016-01-14T16:07:16	22.7395	-158.0216	KM1601	168.73433961837716	0.476248522572904	0.0220694180280628	3.899553969256608																	3.899553969256608	354.35338929603137
1147	2016-01-14T16:10:16	22.739	-158.0212	KM1601	169.90840819598205	0.476248522572904	0.0220694180280628	3.9284847412277455																	3.9284847412277455	354.4225578175118
1148	2016-01-14T16:13:16	22.7381	-158.0213	KM1601	168.08504555768656	0.477052157747783	0.0221657206427759	3.8972081704301567																	3.8972081704301567	354.5232678668138
1149	2016-01-14T16:16:17	22.7363	-158.0228	KM1601	168.83778915249704	0.476248522572904	0.0220694180280628	3.899141160828743																	3.899141160828743	354.77598174417517
1150	2016-01-14T16:19:17	22.7327	-158.0259	KM1601	169.61623717271198	0.4765157625072221	0.0221014423909019	3.917285487886821																	3.917285487886821	355.2877344651968
1151	2016-01-14T16:22:17	22.7289	-158.0293	KM1601	168.78847372484913	0.476248522572904	0.0220694180280628	3.901363472142768																	3.901363472142768	355.83617900101746
1152	2016-01-14T16:25:17	22.725	-158.0327	KM1601	168.25363444479663	0.475177683250928	0.0219417100855957	3.861852858813805																	3.861852858813805	356.39326043283523
1153	2016-01-14T16:28:18	22.7231	-158.0341	KM1601	169.0201557585111	0.475177683250928	0.0219417100855957	3.883594787549984																	3.883594787549984	356.64898767151453
1154	2016-01-14T16:31:18	22.7207	-158.0349	KM1601	168.78107295173234	0.475177683250928	0.0219417100855957	3.867879755024772																	3.867879755024772	356.9284914700419
1155	2016-01-14T16:34:18	22.7169	-158.033	KM1601	169.76592404486496	0.475177683250928	0.0219417100855957	3.8838556437042246																	3.8838556437042246	357.3943178559345
1156	2016-01-14T16:37:18	22.7169	-158.0294	KM1601	169.24996617842012	0.475177683250928	0.0219417100855957	3.8794506120635246																	3.8794506120635246	357.7639715767092
1157	2016-01-14T16:40:18	22.7213	-158.0289	KM1601	168.02247182833338	0.4749112840255901	0.0219099602610162	3.840413286189665																	3.840413286189665	358.25645017343965
1158	2016-01-14T16:43:19	22.72300000000001	-158.0301	KM1601	168.40576377048768	0.475177683250928	0.0219417100855957	3.8531175888453513																	3.8531175888453513	358.4822662779266
1159	2016-01-14T16:46:19	22.7229	-158.0302	KM1601	166.4775271185396	0.4733099006314149	0.021719864696706004	3.784312932428657																	3.784312932428657	358.49741027777486
1160	2016-01-14T16:49:19	22.7229	-158.0297	KM1601	167.82959603858552	0.474378983749622	0.0218465855538401	3.833595480902556																	3.833595480902556	358.54874882118895
1161	2016-01-14T16:52:19	22.7228	-158.0296	KM1601	170.2873825902483	0.4741107563172371	0.0218147919453173	3.878551582846685																	3.878551582846685	358.56389282612463
1162	2016-01-14T16:55:19	22.7228	-158.0293	KM1601	168.53975069263768	0.475177683250928	0.0219417100855957	3.8734996219064586																	3.8734996219064586	358.5946959746842
1163	2016-01-14T16:58:20	22.72300000000001	-158.0287	KM1601	168.55136878081822	0.474378983749622	0.0218465855538401	3.854052540296096																	3.854052540296096	358.66020162455385
1164	2016-01-14T17:01:20	22.7228	-158.0285	KM1601	168.5508946292226	0.472778668834683	0.0216569361905494	3.8244581558368393																	3.8244581558368393	358.69048962933573
1165	2016-01-14T17:04:20	22.7218	-158.0287	KM1601	168.51802343029033	0.474645519228509	0.0218782860484655	3.844021304228349																	3.844021304228349	358.80368505216165
1166	2016-01-14T17:07:20	22.7203	-158.0298	KM1601	168.5172804386475	0.473843167666975	0.0217830740530943	3.8335549117016816																	3.8335549117016816	359.00527309580986
1167	2016-01-14T17:10:21	22.7189	-158.031	KM1601	171.30963269355325	0.473843167666975	0.0217830740530943	3.8936848357928455																	3.8936848357928455	359.2039421346472
1168	2016-01-14T17:13:21	22.718000000000004	-158.0319	KM1601	168.65084335670053	0.473843167666975	0.0217830740530943	3.8380498857253538																	3.8380498857253538	359.3402401938416
1169	2016-01-14T17:16:21	22.7172	-158.0321	KM1601	168.19498048870753	0.4733099006314149	0.021719864696706004	3.809107439845669																	3.809107439845669	359.43163107912636
1170	2016-01-14T17:19:21	22.7165	-158.0323	KM1601	168.00713515048074	0.4733099006314149	0.021719864696706004	3.8091980424823992																	3.8091980424823992	359.5122137945981
1171	2016-01-14T17:22:22	22.7161	-158.0325	KM1601	166.60209914001317	0.472512070606739	0.0216255078691309	3.7621916839023184																	3.7621916839023184	359.56124830812666
1172	2016-01-14T17:25:22	22.7159	-158.0328	KM1601	174.43628524907936	0.4733099006314149	0.021719864696706004	3.9651409663762403																	3.9651409663762403	359.5992560459506
1173	2016-01-14T17:28:22	22.7157	-158.0331	KM1601	168.27190859194798	0.473843167666975	0.0217830740530943	3.8275001248464036																	3.8275001248464036	359.63726382025663
1174	2016-01-14T17:31:22	22.7155	-158.0336	KM1601	166.90977287971404	0.472512070606739	0.0216255078691309	3.7705064378569886																	3.7705064378569886	359.69322440574365
1175	2016-01-14T17:34:23	22.7132	-158.0341	KM1601	167.68323849687505	0.472778668834683	0.0216569361905494	3.798156326574496																	3.798156326574496	359.9543507982535
1176	2016-01-14T17:37:23	22.706999999999997	-158.0351	KM1601	167.26977751131017	0.472778668834683	0.0216569361905494	3.780945911662129																	3.780945911662129	360.6521141455991
1177	2016-01-14T17:43:23	22.6928	-158.0353	KM1601	167.59407313250344	0.472512070606739	0.0216255078691309	3.786625136607687																	3.786625136607687	362.232950391525
1178	2016-01-14T17:46:24	22.6839	-158.0351	KM1601	167.83002067466737	0.47079164640099896	0.0214229611395772	3.7516426216924144																	3.7516426216924144	363.22388548957815
1179	2016-01-14T17:49:24	22.6783	-158.0325	KM1601	168.60976604846118	0.47118841689532004	0.0214694808441842	3.77981892579332																	3.77981892579332	363.90205119278687
1180	2016-01-14T17:52:24	22.6759	-158.031	KM1601	172.14402282554911	0.4741107563172371	0.0218147919453173	3.9246379641320495																	3.9246379641320495	364.21045304765886
1181	2016-01-14T17:55:24	22.6725	-158.0287	KM1601	174.0173364099861	0.47759111698843204	0.0222303061483892	4.051739632442369																	4.051739632442369	364.6566095691375
1182	2016-01-14T17:58:24	22.6703	-158.0269	KM1601	173.7403405702959	0.480014150533771	0.0225225302985856	4.100735264548973																	4.100735264548973	364.96346215448824
1183	2016-01-14T18:01:25	22.6703	-158.0266	KM1601	174.07945746100015	0.4792042527644661	0.0224245546537793	4.085259344065703																	4.085259344065703	364.99427711003153
1184	2016-01-14T18:04:25	22.6708	-158.0262	KM1601	173.282628414894	0.478395988912109	0.0223271674109979	4.053946052488313																	4.053946052488313	365.06345786837136
1185	2016-01-14T18:07:25	22.67	-158.0262	KM1601	172.16739760600194	0.475980702659516	0.0220374150386568	3.973930043368875																	3.973930043368875	365.15251154812483
1186	2016-01-14T18:10:25	22.669	-158.0264	KM1601	171.26039852380796	0.47571239104797	0.0220054372932696	3.936325687698441																	3.936325687698441	365.26570840732717
1187	2016-01-14T18:13:26	22.6681	-158.0265	KM1601	170.51900802175032	0.4765157625072221	0.0221014423909019	3.9421180895602297																	3.9421180895602297	365.3664189918636
1188	2016-01-14T18:16:26	22.6677	-158.0265	KM1601	178.6099904088461	0.4781278498586389	0.0222948594919646	4.169606702002218																	4.169606702002218	365.4109458317403
1189	2016-01-14T18:19:26	22.6674	-158.0268	KM1601	171.34545654188338	0.47893418883517497	0.0223920148075748	4.025185025712717																	4.025185025712717	365.4563862791282
1190	2016-01-14T18:22:26	22.6686	-158.029	KM1601	169.71963770208947	0.479474578483813	0.0224571620089533	3.9921200153379375																	3.9921200153379375	365.71889489644906
1191	2016-01-14T18:25:26	22.6722	-158.0235	KM1601	170.89244130156422	0.479474578483813	0.0224571620089533	4.0270763591620105																	4.0270763591620105	366.4115358550181
1192	2016-01-14T18:28:27	22.6758	-158.0173	KM1601	171.90808100067338	0.4792042527644661	0.0224245546537793	4.050096835594036																	4.050096835594036	367.1639587261959
1193	2016-01-14T18:31:27	22.6799	-158.0112	KM1601	169.18396957097173	0.481643309476048	0.0227202744961779	4.0268543110879085																	4.0268543110879085	367.9391030720031
1194	2016-01-14T18:34:27	22.6851	-158.0059	KM1601	168.2873187614628	0.482461854799975	0.0228199837029922	4.0203935027585445																	4.0203935027585445	368.7336985859498
1195	2016-01-14T18:37:27	22.6867	-157.998	KM1601	167.1225387846345	0.482461854799975	0.0228199837029922	4.003659710978908																	4.003659710978908	369.5643853834015
1196	2016-01-14T18:40:28	22.6876	-157.9917	KM1601	170.10104714010478	0.4830070275302271	0.0228865642566622	4.080607358667957																	4.080607358667957	370.21913023196413
1197	2016-01-14T18:43:28	22.6875	-157.9828	KM1601	167.48779741859286	0.484370843054644	0.0230536048075749	4.06352440958394																	4.06352440958394	371.1332600211554
1198	2016-01-14T18:46:28	22.6857	-157.9747	KM1601	166.09027303406583	0.48409677768451603	0.023020037195539	4.0154219499425015																	4.0154219499425015	371.9889551823262
1199	2016-01-14T18:49:28	22.684	-157.9684	KM1601	163.12640079303696	0.482736006952997	0.0228533789138928	3.913582735297778																	3.913582735297778	372.6631058928352
1200	2016-01-14T18:52:29	22.6829	-157.9664	KM1601	164.26545797259018	0.4832784914712	0.0229198132448437	3.9495885244446813																	3.9495885244446813	372.90224675122283
1201	2016-01-14T18:55:29	22.6813	-157.966	KM1601	167.77664918863942	0.48409677768451603	0.023020037195539	4.056340232853303																	4.056340232853303	373.0850309144306
1202	2016-01-14T18:58:29	22.6812	-157.9658	KM1601	173.24654861525218	0.48601744566665595	0.0232563530429997	4.241687561263412																	4.241687561263412	373.10839488030786
1203	2016-01-14T19:01:29	22.6811	-157.9656	KM1601	169.81587911104182	0.4854660772156071	0.0231884513129009	4.145581183264312																	4.145581183264312	373.13175885935857
1204	2016-01-14T19:04:29	22.6811	-157.9656	KM1601	169.6354089178079	0.48656491282859704	0.0233240878244528	4.174473829167078																	4.174473829167078	373.13175885935857
1205	2016-01-14T19:07:30	22.6811	-157.9656	KM1601	170.25669424356084	0.48683905259917604	0.0233580333458773	4.19217786189089																	4.19217786189089	373.13175885935857
1206	2016-01-14T19:10:30	22.6811	-157.9656	KM1601	167.83620843560053	0.48794092674972495	0.0234945826306489	4.1516508611677																	4.1516508611677	373.13175885935857
1207	2016-01-14T19:13:30	22.6811	-157.9657	KM1601	167.71957555016627	0.4884921801002271	0.0235632154830721	4.155165773059061																	4.155165773059061	373.1420297022893
1208	2016-01-14T19:16:30	22.6812	-157.9657	KM1601	168.79602014180648	0.48794092674972495	0.0234945826306489	4.18500327108069																	4.18500327108069	373.15316141225856
1209	2016-01-14T19:19:31	22.6811	-157.9657	KM1601	171.29352174001514	0.489046068473436	0.0236321764044756	4.26342633288543																	4.26342633288543	373.1642931222278
1210	2016-01-14T19:22:31	22.6811	-157.9656	KM1601	170.63093075639358	0.489046068473436	0.0236321764044756	4.255048783603858																	4.255048783603858	373.1745639651585
1211	2016-01-14T19:25:31	22.6811	-157.9656	KM1601	169.15629564645667	0.49098372889429204	0.0238744524266031	4.262727839902526																	4.262727839902526	373.1745639651585
1212	2016-01-14T19:28:31	22.680999999999997	-157.9655	KM1601	168.01665534028876	0.490428543968478	0.023804951967232004	4.226188607524728																	4.226188607524728	373.1897100953009
1213	2016-01-14T19:31:31	22.6809	-157.9654	KM1601	166.4351707294365	0.492094459207964	0.0240141380528336	4.2173461952917926																	4.2173461952917926	373.20485623052355
1214	2016-01-14T19:34:32	22.6809	-157.9654	KM1601	167.3064786351405	0.492094459207964	0.0240141380528336	4.243671684743462																	4.243671684743462	373.20485623052355
1215	2016-01-14T19:37:32	22.6809	-157.9654	KM1601	168.04478666426726	0.492373442681188	0.0240492533632824	4.2672566052003695																	4.2672566052003695	373.20485623052355
1216	2016-01-14T19:40:32	22.6809	-157.9654	KM1601	169.3718120558343	0.49181614013231395	0.0239791063692992	4.303905930988357																	4.303905930988357	373.20485623052355
1217	2016-01-14T19:43:32	22.680999999999997	-157.9654	KM1601	168.19435702453706	0.49433348864915705	0.024296978468042997	4.320961968593027																	4.320961968593027	373.2159879404927
1218	2016-01-14T19:46:32	22.680999999999997	-157.9654	KM1601	167.3552757924343	0.49545418632351795	0.0244394254295682	4.316118895706777																	4.316118895706777	373.2159879404927
1219	2016-01-14T19:49:33	22.6809	-157.9654	KM1601	166.10317155369154	0.49629919830203795	0.0245469681998556	4.300604955889524																	4.300604955889524	373.227119650462
1220	2016-01-14T19:52:33	22.6809	-157.9653	KM1601	168.3919305939273	0.49686086304286897	0.0246188324249494	4.3725764768393525																	4.3725764768393525	373.23739050837304
1221	2016-01-14T19:55:33	22.6809	-157.9653	KM1601	167.04826728059857	0.496016973273215	0.02451104114828	4.336124814094775																	4.336124814094775	373.23739050837304
1222	2016-01-14T19:58:33	22.6808	-157.9653	KM1601	166.2748255929459	0.49629919830203795	0.0245469681998556	4.319722160673443																	4.319722160673443	373.2485222183422
1223	2016-01-14T20:01:34	22.6808	-157.9653	KM1601	165.35073003024016	0.497142701408786	0.0246548932532264	4.326732867214268																	4.326732867214268	373.2485222183422
1224	2016-01-14T20:04:34	22.6808	-157.9653	KM1601	165.68823154240368	0.499686479004919	0.0249815468221014	4.374426115898787																	4.374426115898787	373.2485222183422
1225	2016-01-14T20:07:34	22.6808	-157.9653	KM1601	165.9724596220349	0.5005364588757151	0.0250914701004713	4.412942534420899																	4.412942534420899	373.2485222183422
1226	2016-01-14T20:10:34	22.6808	-157.9653	KM1601	165.44143733504558	0.502534015181359	0.0253506272729142	4.4245745945889325																	4.4245745945889325	373.2485222183422
1227	2016-01-14T20:13:35	22.6807	-157.9652	KM1601	166.0462765936611	0.502534015181359	0.0253506272729142	4.452786296650478																	4.452786296650478	373.26366836372523
1228	2016-01-14T20:16:35	22.6807	-157.9652	KM1601	165.57832343594598	0.503679048899518	0.0254999004100628	4.474506569617449																	4.474506569617449	373.26366836372523
1229	2016-01-14T20:19:35	22.6807	-157.9652	KM1601	164.3687132906115	0.5039646370641021	0.0255372478951802	4.453910205056584																	4.453910205056584	373.26366836372523
1230	2016-01-14T20:22:35	22.6806	-157.9652	KM1601	163.4471843848285	0.505974970313011	0.0258008952871472	4.466540796315182																	4.466540796315182	373.2748000736948
1231	2016-01-14T20:25:35	22.6792	-157.9622	KM1601	164.3792500448941	0.5062638564987221	0.0258388809166856	4.491880572652722																	4.491880572652722	373.62009732034403
1232	2016-01-14T20:28:36	22.6804	-157.9543	KM1601	162.86886040924327	0.510604988652627	0.026414395158911	4.541461609452548																	4.541461609452548	374.44242369673515
1233	2016-01-14T20:31:36	22.6816	-157.9469	KM1601	161.402303937512	0.5138202147320511	0.0268455740184292	4.58322334121136																	4.58322334121136	375.2141160010456
1234	2016-01-14T20:34:36	22.6832	-157.9365	KM1601	159.0426707038917	0.511773988979341	0.0265706450009178	4.46618141236286																	4.46618141236286	376.29702077649847
1235	2016-01-14T20:37:36	22.6824	-157.9277	KM1601	156.39260178128873	0.5051124330910539	0.0256874803126799	4.2540589435927965																	4.2540589435927965	377.2052203794937
1236	2016-01-14T20:40:37	22.6799	-157.9163	KM1601	153.70031582785006	0.501677052361246	0.0252391695027345	4.107901103312295																	4.107901103312295	378.40871391164194
1237	2016-01-14T20:43:37	22.6715	-157.9119	KM1601	153.59588167532937	0.4985543788803	0.0248359035652541	4.044044371388837																	4.044044371388837	379.4472653779685
1238	2016-01-14T20:46:37	22.664	-157.9193	KM1601	154.3799895822731	0.4985543788803	0.0248359035652541	4.0551244717462405																	4.0551244717462405	380.5763351627269
1239	2016-01-14T20:49:37	22.6609	-157.9273	KM1601	152.99026419361238	0.5005364588757151	0.0250914701004713	4.0632872525791655																	4.0632872525791655	381.4676282018708
1240	2016-01-14T20:52:37	22.6657	-157.9367	KM1601	153.27657331139582	0.502247679542593	0.0253133860635282	4.107842231378007																	4.107842231378007	382.57119223999337
1241	2016-01-14T20:55:38	22.6725	-157.9445	KM1601	155.4399311740041	0.504825498572735	0.0256498261332476	4.210609160526584																	4.210609160526584	383.6734161743444
1242	2016-01-14T20:58:38	22.6787	-157.9534	KM1601	154.21940580755052	0.509150624296168	0.0262207605386868	4.270530512595848																	4.270530512595848	384.81883494438887
1243	2016-01-14T21:01:38	22.682	-157.9584	KM1601	157.01694182063056	0.514993760416519	0.0270041539226248	4.4974489847135075																	4.4974489847135075	385.45023958530123
1244	2016-01-14T21:04:38	22.6821	-157.9596	KM1601	159.04551578333377	0.520913720936521	0.0278121954736196	4.67348968051112																	4.67348968051112	385.5739905260149
1245	2016-01-14T21:07:39	22.6822	-157.9596	KM1601	161.87620768338118	0.523000940178208	0.0281007066491562	4.798802336595684																	4.798802336595684	385.5851222359845
1246	2016-01-14T21:10:39	22.6822	-157.9596	KM1601	162.07218374861912	0.5218051603623239	0.0279353133739953	4.77398845461788																	4.77398845461788	385.5851222359845
1247	2016-01-14T21:13:39	22.6822	-157.9596	KM1601	160.58872056014076	0.5218051603623239	0.0279353133739953	4.738433705176933																	4.738433705176933	385.5851222359845
1248	2016-01-14T21:16:39	22.6822	-157.9596	KM1601	162.67609992066534	0.52359935252433	0.0281838063655469	4.832594232372868																	4.832594232372868	385.5851222359845
1249	2016-01-14T21:19:40	22.6822	-157.9596	KM1601	161.2072429133047	0.5227028024171311	0.0280593051581085	4.762560867275382																	4.762560867275382	385.5851222359845
1250	2016-01-14T21:22:40	22.6822	-157.9596	KM1601	160.15972076196994	0.523000940178208	0.0281007066491562	4.745867040227107																	4.745867040227107	385.5851222359845
1251	2016-01-14T21:25:40	22.6823	-157.9596	KM1601	161.9373549798683	0.523299789647616	0.0281422069729918	4.805615342242878																	4.805615342242878	385.59625394595366
1252	2016-01-14T21:28:40	22.6823	-157.9597	KM1601	161.88142518368167	0.52359935252433	0.0281838063655469	4.820628727103244																	4.820628727103244	385.6065246989822
1253	2016-01-14T21:31:40	22.6823	-157.9597	KM1601	161.00411141878072	0.524200625315871	0.0282673033033595	4.798616966571385																	4.798616966571385	385.6065246989822
1254	2016-01-14T21:34:41	22.6824	-157.9597	KM1601	161.16227962483654	0.525102825126289	0.0283930556397252	4.840269260030028																	4.840269260030028	385.61765640895135
1255	2016-01-14T21:37:41	22.6824	-157.9597	KM1601	160.78250792946397	0.5245022367605491	0.0283091964907681	4.806131886450759																	4.806131886450759	385.61765640895135
1256	2016-01-14T21:40:41	22.6824	-157.9597	KM1601	159.33649502586363	0.5263125929146529	0.0285619754760587	4.8019443160633015																	4.8019443160633015	385.61765640895135
1257	2016-01-14T21:43:41	22.6824	-157.9597	KM1601	159.38167893761212	0.527820686073702	0.0287737016557538	4.833552268710835																	4.833552268710835	385.61765640895135
1258	2016-01-14T21:46:41	22.6824	-157.9598	KM1601	158.79153609763011	0.5263125929146529	0.0285619754760587	4.791742297041155																	4.791742297041155	385.6279271544879
1259	2016-01-14T21:49:42	22.6824	-157.9597	KM1601	159.13170845276795	0.5263125929146529	0.0285619754760587	4.7949231691020255																	4.7949231691020255	385.63819790002435
1260	2016-01-14T21:52:42	22.6824	-157.9598	KM1601	159.8708335067698	0.529032566722517	0.028944535311170305	4.874693317915435																	4.874693317915435	385.64846864556085
1261	2016-01-14T21:55:42	22.6824	-157.9598	KM1601	161.12499694280555	0.529032566722517	0.028944535311170305	4.911937521563922																	4.911937521563922	385.64846864556085
1262	2016-01-14T21:58:42	22.6824	-157.9598	KM1601	159.51405826288143	0.528729160635016	0.0289017059252555	4.868454429376525																	4.868454429376525	385.64846864556085
1263	2016-01-14T22:01:43	22.6825	-157.9598	KM1601	158.11922912466926	0.527517627410399	0.0287311542490371	4.8029209801842185																	4.8029209801842185	385.65960035553
1264	2016-01-14T22:04:43	22.6825	-157.9598	KM1601	156.90774125071553	0.523000940178208	0.0281007066491562	4.672619240534306																	4.672619240534306	385.65960035553
1265	2016-01-14T22:07:43	22.6824	-157.9598	KM1601	156.35098544526645	0.5218051603623239	0.0279353133739953	4.622909336581566																	4.622909336581566	385.6707320654992
1266	2016-01-14T22:10:43	22.6824	-157.9598	KM1601	153.53237220609174	0.519719197664393	0.0276480912154039	4.502380909962466																	4.502380909962466	385.6707320654992
1267	2016-01-14T22:13:44	22.6825	-157.9598	KM1601	151.82898915947658	0.5206143700828689	0.027771051486046004	4.458786302744766																	4.458786302744766	385.68186377546834
1268	2016-01-14T22:16:44	22.6826	-157.9598	KM1601	152.80724070927837	0.520913720936521	0.0278121954736196	4.507983101381623																	4.507983101381623	385.6929954854376
1269	2016-01-14T22:19:44	22.6826	-157.9599	KM1601	151.71140222368794	0.5218051603623239	0.0279353133739953	4.489188773106107																	4.489188773106107	385.70326621598986
1270	2016-01-14T22:22:44	22.6827	-157.96	KM1601	155.57867591259406	0.520913720936521	0.0278121954736196	4.585510449690812																	4.585510449690812	385.71841226484634
1271	2016-01-14T22:25:45	22.6828	-157.96	KM1601	151.1171782670192	0.521507305109543	0.0278941761836526	4.470682861867874																	4.470682861867874	385.7295439748156
1272	2016-01-14T22:28:45	22.6829	-157.9601	KM1601	151.79405591016908	0.523299789647616	0.0281422069729918	4.513158193440437																	4.513158193440437	385.7446900135111
1273	2016-01-14T22:31:45	22.6829	-157.96	KM1601	150.84116770480117	0.524200625315871	0.0282673033033595	4.506472515639382																	4.506472515639382	385.7549607215868
1274	2016-01-14T22:34:45	22.6829	-157.96	KM1601	150.18685641670842	0.523899630511383	0.0282255050633164	4.48514447613024																	4.48514447613024	385.7549607215868
1275	2016-01-14T22:37:45	22.6829	-157.9601	KM1601	151.9561760896748	0.524200625315871	0.0282673033033595	4.534477998965623																	4.534477998965623	385.76523142966255
1276	2016-01-14T22:40:46	22.6829	-157.9601	KM1601	149.7224076825616	0.523299789647616	0.0281422069729918	4.460500424994365																	4.460500424994365	385.76523142966255
1277	2016-01-14T22:43:46	22.6829	-157.9601	KM1601	150.43668556435512	0.5257062843389461	0.0284773156402354	4.518680862860422																	4.518680862860422	385.76523142966255
1278	2016-01-14T22:46:46	22.6829	-157.9601	KM1601	150.49376457776762	0.524200625315871	0.0282673033033595	4.504986555280344																	4.504986555280344	385.76523142966255
1279	2016-01-14T22:49:46	22.6829	-157.9601	KM1601	148.10486519588815	0.525404195020611	0.0284351354139945	4.447169455129559																	4.447169455129559	385.76523142966255
1280	2016-01-14T22:52:47	22.6829	-157.9601	KM1601	147.79226994315928	0.526009094798689	0.028519596558244997	4.459938987248687																	4.459938987248687	385.76523142966255
1281	2016-01-14T22:55:47	22.6829	-157.9601	KM1601	146.8649017419314	0.5272152904795979	0.0286887081687304	4.439030031679005																	4.439030031679005	385.76523142966255
1282	2016-01-14T22:58:47	22.6829	-157.9601	KM1601	147.23966753798754	0.5272152904795979	0.0286887081687304	4.46135514239639																	4.46135514239639	385.76523142966255
1283	2016-01-14T23:01:47	22.6829	-157.9601	KM1601	147.66017672167186	0.5281244681924129	0.0288163506307648	4.499730787458127																	4.499730787458127	385.76523142966255
1284	2016-01-14T23:04:47	22.6828	-157.96	KM1601	147.7690062148199	0.530856046607839	0.0292026332214522	4.5608344712940285																	4.5608344712940285	385.7803774683581
1285	2016-01-14T23:07:48	22.6827	-157.9599	KM1601	149.4487354193737	0.530856046607839	0.0292026332214522	4.611269417148199																	4.611269417148199	385.7955235121341
1286	2016-01-14T23:10:48	22.6826	-157.9598	KM1601	151.4248542675353	0.532075424718394	0.0293759261336212	4.699190037624328																	4.699190037624328	385.8106695609906
1287	2016-01-14T23:13:48	22.6825	-157.9597	KM1601	153.81846667987762	0.533298543205956	0.0295504775185794	4.78452421037921																	4.78452421037921	385.82581561492765
1288	2016-01-14T23:16:48	22.6824	-157.9597	KM1601	152.33915294937444	0.5336061498804621	0.0295943761037153	4.758812631449591																	4.758812631449591	385.83694732489687
1289	2016-01-14T23:19:49	22.6824	-157.9597	KM1601	152.37743048281868	0.532991669095015	0.0295066834776772	4.747557423195581																	4.747557423195581	385.83694732489687
1290	2016-01-14T23:22:49	22.6823	-157.9596	KM1601	152.03024248806602	0.532991669095015	0.0295066834776772	4.740867633668262																	4.740867633668262	385.8520933889949
1291	2016-01-14T23:25:49	22.6822	-157.9596	KM1601	152.46551517926568	0.5354535056216629	0.0298594379390516	4.807458294490222																	4.807458294490222	385.86322509896416
1292	2016-01-14T23:28:49	22.6821	-157.9595	KM1601	160.60209368913016	0.538848203315782	0.0303503928418045	5.136164502553132																	5.136164502553132	385.87837117322334
1293	2016-01-14T23:31:50	22.682	-157.9594	KM1601	155.3484267505851	0.5438398818144521	0.0310811644176692	5.08374357025594																	5.08374357025594	385.89351725256273
1294	2016-01-14T23:34:50	22.6819	-157.9593	KM1601	153.90966016689214	0.5432137091001289	0.0309888274454624	5.02195107187126																	5.02195107187126	385.90866333698034
1295	2016-01-14T23:37:50	22.6818	-157.9592	KM1601	154.59508441501413	0.544469047670349	0.0311739427659116	5.06348993051769																	5.06348993051769	385.9238094264805
1296	2016-01-14T23:40:50	22.6817	-157.9591	KM1601	155.6926149907049	0.546044873629825	0.0314073161377041	5.139413212502969																	5.139413212502969	385.93895552106096
1297	2016-01-14T23:43:50	22.6815	-157.959	KM1601	156.5787807507828	0.5476238545059989	0.0316421831620295	5.2128079001493015																	5.2128079001493015	385.963473867506
1298	2016-01-14T23:46:51	22.6814	-157.9589	KM1601	158.01739312752156	0.546361732581582	0.0314542970678893	5.243244855042826																	5.243244855042826	385.97861997732736
1299	2016-01-14T23:49:51	22.6813	-157.9589	KM1601	161.14175897766575	0.553357770078673	0.0325040495499394	5.492331409974189																	5.492331409974189	385.9897516872966
1300	2016-01-14T23:52:51	22.6813	-157.9589	KM1601	159.3252960155325	0.555932057842277	0.0328955187488462	5.505314932770437																	5.505314932770437	385.9897516872966
1301	2016-01-14T23:55:51	22.6814	-157.9589	KM1601	162.5449031174206	0.5601291848644561	0.0335400067247152	5.69610230926758																	5.69610230926758	386.0008833972658
1302	2016-01-15T00:00:01	22.6814	-157.9589	KM1601	162.96345291031366	0.5647065721017621	0.0342519054512112	5.8101002695341375																	5.8101002695341375	386.0008833972658
1303	2016-01-15T00:03:02	22.6814	-157.9589	KM1601	157.65391054459636	0.556895952873082	0.0330429479275996	5.449874087705356																	5.449874087705356	386.0008833972658
1304	2016-01-15T00:06:02	22.6814	-157.959	KM1601	148.28151792766744	0.544469047670349	0.0311739427659116	4.879453313938291																	4.879453313938291	386.0111542177214
1305	2016-01-15T00:09:02	22.6812	-157.9592	KM1601	144.97401150720643	0.541029985512009	0.0306683587933233	4.702736696633676																	4.702736696633676	386.041446452605
1306	2016-01-15T00:12:02	22.6809	-157.9596	KM1601	146.02236906998527	0.54196260689779	0.0308051131010508	4.721093728655927																	4.721093728655927	386.0943905680905
1307	2016-01-15T00:15:03	22.6807	-157.9596	KM1601	146.3332798191906	0.544784757494778	0.0312204981149663	4.804838634662925																	4.804838634662925	386.1166539880289
1308	2016-01-15T00:18:03	22.6803	-157.9599	KM1601	149.1214520509068	0.5435264222061429	0.0310349408910314	4.8793217689812245																	4.8793217689812245	386.17080248486917
1309	2016-01-15T00:21:03	22.6801	-157.96	KM1601	147.27105092847955	0.546044873629825	0.0314073161377041	4.861954918865996																	4.861954918865996	386.19532087524976
1310	2016-01-15T00:24:03	22.6798	-157.9602	KM1601	147.4757213731551	0.547308363006909	0.0315951487728662	4.906592345827953																	4.906592345827953	386.2345280511021
1311	2016-01-15T00:27:03	22.6793	-157.9606	KM1601	149.33018187025112	0.54920751782497	0.0318787841154082	5.004726990818959																	5.004726990818959	386.30370720813016
1312	2016-01-15T00:30:04	22.6791	-157.9607	KM1601	147.88596342193986	0.5520788163669129	0.0323104940534611	5.023165675463695																	5.023165675463695	386.32822562989253
1313	2016-01-15T00:33:04	22.6791	-157.9607	KM1601	148.31367912339502	0.555285653664233	0.0327970224223026	5.08680793401479																	5.08680793401479	386.32822562989253
1314	2016-01-15T00:36:04	22.6791	-157.9607	KM1601	148.5785766179899	0.55850706186846	0.0332900833442129	5.178815363868159																	5.178815363868159	386.32822562989253
1315	2016-01-15T00:39:04	22.6792	-157.9607	KM1601	149.61053975964487	0.5578616693304621	0.0331909044425667	5.206754923336286																	5.206754923336286	386.33935733986215
1316	2016-01-15T00:42:05	22.6801	-157.9617	KM1601	151.085551476237	0.5611059635909991	0.0336912993972472	5.315586643235803																	5.315586643235803	386.48283680494654
1317	2016-01-15T00:48:05	22.6875	-157.9676	KM1601	152.01613319480384	0.5703275861961321	0.0351384143226242	5.561580262890725																	5.561580262890725	387.5054585975079
1318	2016-01-15T00:51:05	22.6863	-157.9694	KM1601	153.43536676757282	0.573993935879456	0.0357240837195932	5.710132504169028																	5.710132504169028	387.7335368571187
1319	2016-01-15T00:54:06	22.683000000000003	-157.9646	KM1601	154.70990366352154	0.5736597790141851	0.0356704321868982	5.756943467178452																	5.756943467178452	388.3483378535746
1320	2016-01-15T00:57:06	22.6821	-157.957	KM1601	155.12450061711542	0.577015054810904	0.0362113458589793	5.8480506907166365																	5.8480506907166365	389.13531669841865
1321	2016-01-15T01:00:06	22.6832	-157.9612	KM1601	154.74084567464416	0.573993935879456	0.0357240837195932	5.7533077803968																	5.7533077803968	389.5837297240485
1322	2016-01-15T01:03:06	22.6823	-157.9666	KM1601	156.0778508662734	0.5743269265624139	0.0357776702760333	5.833248689776854																	5.833248689776854	390.14732459029227
1323	2016-01-15T01:06:06	22.6846	-157.9701	KM1601	153.98987419464353	0.57904939246637	0.0365416408660825	5.8614898973394025																	5.8614898973394025	390.5886545121113
1324	2016-01-15T01:09:07	22.6824	-157.9631	KM1601	154.3447585993399	0.580068928517525	0.0367077698022362	5.88362248823606																	5.88362248823606	391.3481667217732
1325	2016-01-15T01:12:07	22.6795	-157.9586	KM1601	155.8080574389423	0.581083016268204	0.0368736571152897	5.977680271531777																	5.977680271531777	391.9119314235045
1326	2016-01-15T01:15:07	22.6813	-157.9631	KM1601	153.33004470537654	0.576339558050885	0.0361020462514165	5.768073244209192																	5.768073244209192	392.41568564433305
1327	2016-01-15T01:18:07	22.6844	-157.9667	KM1601	154.49719058939885	0.578709472108181	0.0364863379850547	5.851734132839629																	5.851734132839629	392.9214465668673
1328	2016-01-15T01:21:08	22.6774	-157.9707	KM1601	156.01798340516717	0.582103445051809	0.0370408713235996	5.996178414975677																	5.996178414975677	393.8023371237245
1329	2016-01-15T01:24:08	22.6688	-157.9746	KM1601	153.06781311375488	0.580068928517525	0.0367077698022362	5.8570076906643935																	5.8570076906643935	394.8400964570555
1330	2016-01-15T01:27:08	22.6588	-157.9792	KM1601	151.03945611949572	0.581422660674048	0.0369292170979849	5.786675711766438																	5.786675711766438	396.0494033991412
1331	2016-01-15T01:30:08	22.6514	-157.9826	KM1601	150.60309283907816	0.578709472108181	0.0364863379850547	5.695612166423018																	5.695612166423018	396.9441387115277
1332	2016-01-15T01:33:08	22.6414	-157.9873	KM1601	151.00771962542453	0.569997865384077	0.0350859296703253	5.538507455620255																	5.538507455620255	398.15752053227743
1333	2016-01-15T01:36:09	22.6313	-157.9919	KM1601	153.2158113630903	0.5766769037785029	0.0361566309035185	5.731263215512693																	5.731263215512693	399.37711861338545
1334	2016-01-15T01:39:09	22.6238	-157.9954	KM1601	153.90103514405916	0.5862171738263751	0.0377200291868954	5.990173246530392																	5.990173246530392	400.2861554986795
1335	2016-01-15T01:42:09	22.6137	-158.0001	KM1601	152.02338635058496	0.5736597790141851	0.0356704321868982	5.643599541906773																	5.643599541906773	401.50979604597745
1336	2016-01-15T01:45:09	22.6061	-158.0037	KM1601	147.59938997571334	0.562414910579769	0.0338943767891159	5.220803362344054																	5.220803362344054	402.4331540456906
1337	2016-01-15T01:48:10	22.596	-158.0085	KM1601	147.64076863054416	0.556895952873082	0.0330429479275996	5.114463160235616																	5.114463160235616	403.66091194888634
1338	2016-01-15T01:51:10	22.5867	-158.0128	KM1601	147.5661483826706	0.5539997547744151	0.0326013399447822	5.036001509561923																	5.036001509561923	404.7865437442117
1339	2016-01-15T01:54:10	22.5771	-158.017	KM1601	147.63748082920216	0.555608470442468	0.0328462118735512	5.085621184036298																	5.085621184036298	405.93908610981504
1340	2016-01-15T01:57:10	22.5698	-158.0203	KM1601	148.21433200542288	0.55850706186846	0.0332900833442129	5.16973495258289																	5.16973495258289	406.81965511614936
1341	2016-01-15T02:00:10	22.5598	-158.0248	KM1601	144.39152855463576	0.55850706186846	0.0332900833442129	5.031667218373504																	5.031667218373504	408.0251131415786
1342	2016-01-15T02:03:11	22.5523	-158.0283	KM1601	140.88698206321146	0.5575389960099859	0.0331414679650109	4.888007742434192																	4.888007742434192	408.934223933981
1343	2016-01-15T02:06:11	22.5427	-158.0328	KM1601	140.72517074857132	0.55850706186846	0.0332900833442129	4.893720026124631																	4.893720026124631	410.09871240381034
1344	2016-01-15T02:09:11	22.5328	-158.0374	KM1601	140.11903653825894	0.5591537118280849	0.0333896973232034	4.88274697882472																	4.88274697882472	411.2979511311938
1345	2016-01-15T02:12:11	22.5252	-158.041	KM1601	142.14783163733668	0.5611059635909991	0.0336912993972472	5.010901404973644																	5.010901404973644	412.2213961609565
1346	2016-01-15T02:15:12	22.5153	-158.0459	KM1601	141.43733208250185	0.562088995872733	0.0338436192736199	5.011066329234745																	5.011066329234745	413.43315738914686
1347	2016-01-15T02:18:12	22.5058	-158.0507	KM1601	141.6617830642965	0.56733715016844	0.0346650469226078	5.1233641984708385																	5.1233641984708385	414.60019850273585
1348	2016-01-15T02:21:12	22.4982	-158.0546	KM1601	144.416068505014	0.563726368171603	0.0340986214200054	5.135096562337017																	5.135096562337017	415.53646843454766
1349	2016-01-15T02:24:12	22.4883	-158.0595	KM1601	144.63949123535113	0.5614331122327171	0.0337419712546247	5.115092970290056																	5.115092970290056	416.7482705784375
1350	2016-01-15T02:27:13	22.4783	-158.0645	KM1601	145.55393749735217	0.5578616693304621	0.0331909044425667	5.051255358664919																	5.051255358664919	417.974497962454
1351	2016-01-15T02:30:13	22.4707	-158.0684	KM1601	149.1767324325691	0.562088995872733	0.0338436192736199	5.310623824607513																	5.310623824607513	418.9108020395581
1352	2016-01-15T02:33:13	22.4611	-158.0734	KM1601	148.5789421018309	0.578709472108181	0.0364863379850547	5.627127996652019																	5.627127996652019	420.0967829533374
1353	2016-01-15T02:36:13	22.451	-158.0786	KM1601	149.00334162892437	0.584499412692717	0.0374355863860075	5.782513418994308																	5.782513418994308	421.34186727102065
1354	2016-01-15T02:39:14	22.4435	-158.0826	KM1601	149.93794319787295	0.582103445051809	0.0370408713235996	5.754501536639666																	5.754501536639666	422.27266236376863
1355	2016-01-15T02:42:14	22.4337	-158.0876	KM1601	149.05903435478285	0.5804061521139471	0.0367629337821495	5.667281648257747																	5.667281648257747	423.4787858790084
1356	2016-01-15T02:45:14	22.4236	-158.0926	KM1601	146.18174637563578	0.5804061521139471	0.0367629337821495	5.58477382752611																	5.58477382752611	424.7152118257361
1357	2016-01-15T02:48:14	22.4158	-158.0964	KM1601	144.55046655086696	0.577015054810904	0.0362113458589793	5.448293928447233																	5.448293928447233	425.667474806187
1358	2016-01-15T02:51:14	22.4054	-158.1014	KM1601	147.67130356675824	0.582103445051809	0.0370408713235996	5.686117347826973																	5.686117347826973	426.93437087180837
1359	2016-01-15T02:54:15	22.3951	-158.1063	KM1601	146.13200580373692	0.580068928517525	0.0367077698022362	5.565498793585234																	5.565498793585234	428.1869396605391
1360	2016-01-15T02:57:15	22.3872	-158.1101	KM1601	146.43182289997006	0.573993935879456	0.0357240837195932	5.453652408078732																	5.453652408078732	429.14939603436983
1361	2016-01-15T03:00:15	22.3771	-158.1149	KM1601	146.97546204295617	0.577015054810904	0.0362113458589793	5.5482750926478115																	5.5482750926478115	430.3774679072208
1362	2016-01-15T03:03:15	22.366999999999997	-158.1196	KM1601	151.27798047458282	0.583472708840823	0.0372660853603093	5.856046959952702																	5.856046959952702	431.60144889064946
1363	2016-01-15T03:06:16	22.359	-158.1232	KM1601	150.22985305731015	0.585873929114982	0.0376629525501553	5.8995416820634174																	5.8995416820634174	432.56602239413286
1364	2016-01-15T03:09:16	22.3482	-158.1281	KM1601	147.1016272228612	0.585185231148408	0.0375490069396669	5.738870007904018																	5.738870007904018	433.8697974561068
1365	2016-01-15T03:12:16	22.3379	-158.1328	KM1601	147.7347310511272	0.581763115872032	0.03698490971232799	5.6701945570537475																	5.6701945570537475	435.114299056318
1366	2016-01-15T03:15:16	22.32800000000001	-158.1372	KM1601	152.3303913460013	0.582103445051809	0.0370408713235996	5.876451292554711																	5.876451292554711	436.3058319565888
1367	2016-01-15T03:18:16	22.32	-158.1407	KM1601	149.24637997848532	0.591049701734344	0.0385275886299907	5.9597665520621526																	5.9597665520621526	437.26653499817456
1368	2016-01-15T03:21:17	22.3095	-158.1453	KM1601	151.64020292500604	0.5869061233653311	0.0378345915421539	5.938383149717431																	5.938383149717431	438.52771111577346
1369	2016-01-15T03:24:17	22.3015	-158.1488	KM1601	145.1034547467747	0.57533067565723	0.0359391986919137	5.425062924552761																	5.425062924552761	439.48843207761183
1370	2016-01-15T03:27:17	22.291	-158.1534	KM1601	142.53791509942582	0.573993935879456	0.0357240837195932	5.281984672781658																	5.281984672781658	440.74963176713663
1371	2016-01-15T03:30:17	22.2807	-158.1578	KM1601	143.00726338809494	0.581083016268204	0.0368736571152897	5.4706121854852																	5.4706121854852	441.9825196220528
1372	2016-01-15T03:33:18	22.273000000000003	-158.1611	KM1601	143.0007224549079	0.58312916762861	0.0372095803217628	5.518590564085527																	5.518590564085527	442.90460606758035
1373	2016-01-15T03:36:18	22.2625	-158.1655	KM1601	142.7588553259966	0.582103445051809	0.0370408713235996	5.459478507127901																	5.459478507127901	444.15824646984004
1374	2016-01-15T03:39:18	22.252	-158.1699	KM1601	139.9492932039202	0.57600301571022	0.0360475915923566	5.246403290247515																	5.246403290247515	445.41189916757185
1375	2016-01-15T03:42:18	22.2439	-158.1731	KM1601	141.33747340209683	0.5734917276947065	0.035643535555736905	5.23990628660883																	5.23990628660883	446.37195413172884
1376	2016-01-15T03:45:18	22.2333	-158.1774	KM1601	143.13916688366473	0.5736597790141851	0.0356704321868982	5.294107298646066																	5.294107298646066	447.6323546372756
1377	2016-01-15T03:48:19	22.2253	-158.1808	KM1601	153.40940673897492	0.570989391007419	0.0352437597971597	5.623326511073975																	5.623326511073975	448.58932899922377
1378	2016-01-15T03:51:19	22.2145	-158.1852	KM1601	149.7586145576301	0.575666857377892	0.0359932987663914	5.600414541157867																	5.600414541157867	449.8742166667028
1379	2016-01-15T03:54:19	22.2036	-158.1895	KM1601	157.29992465368696	0.5804061521139471	0.0367629337821495	5.988502896951933																	5.988502896951933	451.1659663851712
1380	2016-01-15T04:00:20	22.1847	-158.1968	KM1601	155.1235213429364	0.5912235567656354	0.0385568152500465	6.171313176858902																	6.171313176858902	453.4003530108941
1381	2016-01-15T04:03:20	22.1741	-158.201	KM1601	152.02714109584934	0.584157727932686	0.0373790786114818	5.915615505513192																	5.915615505513192	454.6572314447807
1382	2016-01-15T04:06:20	22.1633	-158.205	KM1601	152.24145962069838	0.578709472108181	0.0364863379850547	5.774044589850665																	5.774044589850665	455.92820704293723
1383	2016-01-15T04:09:20	22.1548	-158.2084	KM1601	153.75691889773563	0.573993935879456	0.0357240837195932	5.7335009629743805																	5.7335009629743805	456.9372425404586
1384	2016-01-15T04:12:20	22.1436	-158.213	KM1601	151.41781986740784	0.573323676375228	0.0356166389245756	5.612192785304468																	5.612192785304468	458.2711550974153
1385	2016-01-15T04:15:21	22.1356	-158.2166	KM1601	149.98727389311438	0.572653870470739	0.0355094364198965	5.554528935842544																	5.554528935842544	459.235956086296
1386	2016-01-15T04:18:21	22.1251	-158.2214	KM1601	150.56420317604352	0.573993935879456	0.0357240837195932	5.580521723140812																	5.580521723140812	460.50526537865056
1387	2016-01-15T04:21:21	22.1151	-158.2265	KM1601	153.79275602920322	0.570989391007419	0.0352437597971597	5.6571553046751974																	5.6571553046751974	461.73642474528987
1388	2016-01-15T04:24:21	22.1051	-158.2313	KM1601	151.29198350103425	0.5666764249176539	0.0345610165070736	5.481391418693716																	5.481391418693716	462.95470371026084
1389	2016-01-15T04:30:22	22.0867	-158.2398	KM1601	154.37490185570132	0.570989391007419	0.0352437597971597	5.6805265300600585																	5.6805265300600585	465.1826786832473
1390	2016-01-15T04:33:22	22.0764	-158.2444	KM1601	153.78860271082598	0.572988374162816	0.0355629737706048	5.675682974361926																	5.675682974361926	466.42355063554487
1391	2016-01-15T04:36:22	22.066999999999997	-158.2495	KM1601	153.05320562730466	0.56966538062734	0.035033165137191	5.5782334019231845																	5.5782334019231845	467.5947492302287
1392	2016-01-15T04:39:23	22.0593	-158.2535	KM1601	152.17359662450744	0.5630690759017621	0.0339962556112472	5.39402700083208																	5.39402700083208	468.5460543415568
1393	2016-01-15T04:42:23	22.049	-158.2588	KM1601	150.46489275411332	0.558184891424598	0.0332404542066114	5.218462268891441																	5.218462268891441	469.81633642925095
1394	2016-01-15T04:45:23	22.0389	-158.2641	KM1601	146.81901521359669	0.561761041836943	0.0337927640748179	5.17806841605883																	5.17806841605883	471.06657736493514
1395	2016-01-15T04:48:23	22.031	-158.268	KM1601	144.86517857939086	0.565361407664394	0.0343544473205787	5.187712326389544																	5.187712326389544	472.03368614376876
1396	2016-01-15T04:51:23	22.0209	-158.2733	KM1601	143.36762951030212	0.569330796261095	0.0349801964230678	5.228939527178652																	5.228939527178652	473.283957496401
1397	2016-01-15T04:54:24	22.0108	-158.2785	KM1601	148.58751849821502	0.572653870470739	0.0355094364198965	5.483886391641791																	5.483886391641791	474.5297658223511
1398	2016-01-15T04:57:24	22.0003	-158.284	KM1601	144.66710007044006	0.5689970087056371	0.0349273538536395	5.234834863369904																	5.234834863369904	475.82914195531197
1399	2016-01-15T05:00:24	21.9927	-158.2881	KM1601	143.84617674603894	0.5601291848644561	0.0335400067247152	5.027308812961924																	5.027308812961924	476.77508689970324
1400	2016-01-15T05:03:24	21.9825	-158.2936	KM1601	142.43477503135102	0.555285653664233	0.0327970224223026	4.888273727641903																	4.888273727641903	478.0445390281314
1401	2016-01-15T05:06:25	21.9722	-158.2994	KM1601	143.79831511656874	0.5501619986863001	0.0320218596443617	4.813120656920173																	4.813120656920173	479.3380156074255
1402	2016-01-15T05:09:25	21.9642	-158.3039	KM1601	147.12851693473058	0.550799638253811	0.0321176955188838	4.938965011222972																	4.938965011222972	480.342439601456
1403	2016-01-15T05:12:25	21.9543	-158.3096	KM1601	146.6585051222729	0.551757877185481	0.0322621218969687	4.95696900039097																	4.95696900039097	481.59175630174184
1404	2016-01-15T05:15:25	21.9446	-158.3152	KM1601	145.9021649609045	0.554963605672341	0.0327479501154556	5.009163062491172																	5.009163062491172	482.8165906982082
1405	2016-01-15T05:18:25	21.9369	-158.3195	KM1601	143.84657850511005	0.5601291848644561	0.0335400067247152	5.034814694990427																	5.034814694990427	483.78190037035176
1406	2016-01-15T05:21:26	21.927	-158.3253	KM1601	145.05318901188753	0.564054851799643	0.0341498514060468	5.1527232036543245																	5.1527232036543245	485.03616806088877
1407	2016-01-15T05:24:26	21.9171	-158.33100000000005	KM1601	146.151308705417	0.5676686962162221	0.0347172484588416	5.2688123229242905																	5.2688123229242905	486.28555727424
1408	2016-01-15T05:27:26	21.9094	-158.335	KM1601	148.00187541615256	0.573993935879456	0.0357240837195932	5.472298813639071																	5.472298813639071	487.23705167012184
1409	2016-01-15T05:30:26	21.899	-158.3394	KM1601	151.30348995920403	0.5776937804842719	0.0363211679249501	5.677424429558586																	5.677424429558586	488.4807464520857
1410	2016-01-15T05:33:27	21.8886	-158.3438	KM1601	149.6078645590646	0.572320163397324	0.0354560265680879	5.498870805336541																	5.498870805336541	489.7244533504608
1411	2016-01-15T05:36:27	21.8807	-158.3471	KM1601	147.9429917258513	0.573993935879456	0.0357240837195932	5.451887421194861																	5.451887421194861	490.6676120923103
1412	2016-01-15T05:39:27	21.8703	-158.3514	KM1601	144.90546719902468	0.572653870470739	0.0355094364198965	5.331924384788944																	5.331924384788944	491.9076023576316
1413	2016-01-15T05:42:27	21.86	-158.3559	KM1601	143.9364673138375	0.573323676375228	0.0356166389245756	5.2997470038614285																	5.2997470038614285	493.1448324151173
1414	2016-01-15T05:45:28	21.8529	-158.3594	KM1601	148.45167567007059	0.5893197318632121	0.0382372768692183	5.8504634457625935																	5.8504634457625935	494.01397748830664
1415	2016-01-15T05:48:28	21.8478	-158.363	KM1601	152.18660012575359	0.593490778209383	0.0389394012676186	6.071220059539241																	6.071220059539241	494.6926902913643
1416	2016-01-15T05:51:28	21.8466	-158.3634	KM1601	150.5756125383784	0.586561237924484	0.0377772420758088	5.846362952699849																	5.846362952699849	494.8325181623169
1417	2016-01-15T05:54:28	21.8462	-158.3632	KM1601	149.74033232750298	0.58312916762861	0.0372095803217628	5.740593876642937																	5.740593876642937	494.88160648901317
1418	2016-01-15T05:57:28	21.8461	-158.3632	KM1601	150.20047725806174	0.583472708840823	0.0372660853603093	5.772308911504442																	5.772308911504442	494.89273819898233
1419	2016-01-15T06:00:29	21.8462	-158.3633	KM1601	150.0177101708519	0.582103445051809	0.0370408713235996	5.719920857087049																	5.719920857087049	494.9079260700458
1420	2016-01-15T06:03:29	21.8465	-158.3638	KM1601	148.46208542348938	0.585185231148408	0.0375490069396669	5.7149941613668265																	5.7149941613668265	494.96944142379067
1421	2016-01-15T06:06:29	21.8466	-158.3637	KM1601	149.14873479040423	0.58312916762861	0.0372095803217628	5.701052456307516																	5.701052456307516	494.9846292751808
1422	2016-01-15T06:09:29	21.8467	-158.3637	KM1601	149.76654136663987	0.584157727932686	0.0373790786114818	5.761800572143144																	5.761800572143144	494.99576098515
1423	2016-01-15T06:12:30	21.8467	-158.3636	KM1601	150.60838862765863	0.585185231148408	0.0375490069396669	5.824042257331755																	5.824042257331755	495.006093247192
1424	2016-01-15T06:15:30	21.8468	-158.3636	KM1601	151.7869414111955	0.585873929114982	0.0376629525501553	5.876489589181527																	5.876489589181527	495.01722495716166
1425	2016-01-15T06:18:30	21.8468	-158.3636	KM1601	152.62690848424512	0.5872518321096079	0.0378920779119655	5.935228564254645																	5.935228564254645	495.01722495716166
1426	2016-01-15T06:21:30	21.8468	-158.3636	KM1601	151.68651626920584	0.5869061233653311	0.0378345915421539	5.893075492722766																	5.893075492722766	495.01722495716166
1427	2016-01-15T06:24:30	21.8468	-158.3636	KM1601	152.79716122208347	0.587598366122691	0.0379497015120568	5.947595949818474																	5.947595949818474	495.01722495716166
1428	2016-01-15T06:27:31	21.8468	-158.3636	KM1601	152.55434416475515	0.588286857741426	0.0380645851573078	5.971693170719058																	5.971693170719058	495.01722495716166
1429	2016-01-15T06:30:31	21.8468	-158.3636	KM1601	153.47197359318952	0.5886303285365	0.0381220118643397	5.993633244038636																	5.993633244038636	495.01722495716166
1430	2016-01-15T06:33:31	21.8468	-158.3636	KM1601	151.10354582936108	0.590011532080474	0.0383530628207477	5.9166887327086055																	5.9166887327086055	495.01722495716166
1431	2016-01-15T06:36:31	21.8468	-158.3636	KM1601	153.3505192423516	0.5886303285365	0.0381220118643397	5.9740935698004725																	5.9740935698004725	495.01722495716166
1432	2016-01-15T06:39:32	21.8467	-158.3636	KM1601	151.76090513356428	0.590011532080474	0.0383530628207477	5.955862691233244																	5.955862691233244	495.0283566671311
1433	2016-01-15T06:42:32	21.8468	-158.3636	KM1601	153.55992779062382	0.5893197318632121	0.0382372768692183	6.008394859013863																	6.008394859013863	495.0394883771008
1434	2016-01-15T06:45:32	21.8467	-158.3636	KM1601	154.06899108196032	0.591745951905821	0.0386446346485865	6.084245862803153																	6.084245862803153	495.05062008707023
1435	2016-01-15T06:48:32	21.8468	-158.3636	KM1601	155.48915249567145	0.593842016094705	0.0389987707619894	6.1827832642812295																	6.1827832642812295	495.0617517970398
1436	2016-01-15T06:51:33	21.8467	-158.3636	KM1601	154.4759638871762	0.594891342460035	0.0391769913024547	6.162211761147837																	6.162211761147837	495.07288350700935
1437	2016-01-15T06:54:33	21.8467	-158.3636	KM1601	154.90826568337837	0.593490778209383	0.0389394012676186	6.161129825087768																	6.161129825087768	495.07288350700935
1438	2016-01-15T06:57:33	21.8468	-158.3636	KM1601	154.09186494182242	0.5924420754162529	0.0387621397671506	6.106278939398331																	6.106278939398331	495.0840152169789
1439	2016-01-15T07:00:33	21.8467	-158.3636	KM1601	153.7100034903715	0.593490778209383	0.0389394012676186	6.119693443772332																	6.119693443772332	495.0951469269485
1440	2016-01-15T07:03:33	21.8468	-158.3636	KM1601	153.09753350457484	0.591745951905821	0.0386446346485865	6.052452920640262																	6.052452920640262	495.10627863691803
1441	2016-01-15T07:06:34	21.8469	-158.3635	KM1601	152.95383924830955	0.5924420754162529	0.0387621397671506	6.073042899705535																	6.073042899705535	495.1214664735528
1442	2016-01-15T07:09:34	21.8469	-158.3635	KM1601	154.4675587165796	0.5907028197413199	0.0384692745959418	6.082453160390479																	6.082453160390479	495.1214664735528
