# Supplementary material for: Understanding opposing predictions of Prochlorococcus in a changing climate
Source: Nat Commun. 2023 Mar 15;14:1445. doi: 10.1038/s41467-023-36928-9 (PMC10017810; doi:10.1038/s41467-023-36928-9)
Supplement: Supplementary file 4 — Supplementary Code [file 41467_2023_36928_MOESM4_ESM.zip › Supplemental Code/Cruises/KM1602.csv]

	time	lat	lon	cruise	prochloro_abundance	prochloro_diameter	prochloro_carbon_content	prochloro_biomass	synecho_abundance	synecho_diameter	synecho_carbon_content	synecho_biomass	croco_abundance	croco_diameter	croco_carbon_content	croco_biomass	picoeuk_abundance	picoeuk_diameter	picoeuk_carbon_content	picoeuk_biomass	unknown_abundance	unknown_diameter	unknown_carbon_content	unknown_biomass	total_biomass	distance
0	2016-02-08T22:40:47	21.3436	-158.2735	KM1602	126.48527478293992	0.51235718415661	0.026648886285154	3.587226966450024																	3.587226966450024	0.0
1	2016-02-08T22:43:47	21.3435	-158.2735	KM1602	128.80596466213268	0.510604988652627	0.026414395158911	3.6007600736372547																	3.6007600736372547	0.01113170996919389
2	2016-02-08T22:46:48	21.3435	-158.2735	KM1602	130.05633498765118	0.514112552691503	0.0268850773170363	3.703047668743868																	3.703047668743868	0.01113170996919389
3	2016-02-08T22:49:48	21.3434	-158.2736	KM1602	126.37655091197844	0.515876454714392	0.0271237022976672	3.638356388149136																	3.638356388149136	0.026344057406744684
4	2016-02-08T22:52:48	21.3434	-158.2737	KM1602	133.35015392193202	0.523299789647616	0.0281422069729918	4.00320046459792																	4.00320046459792	0.03671230803541818
5	2016-02-08T22:55:48	21.3436	-158.2739	KM1602	132.65272218648957	0.5263125929146529	0.0285619754760587	4.0371699487497095																	4.0371699487497095	0.06713699809506235
6	2016-02-08T23:01:49	21.3436	-158.274	KM1602	130.58745186409274	0.5218051603623239	0.0279353133739953	3.885521200103095																	3.885521200103095	0.0775052345814018
7	2016-02-08T23:10:50	21.3435	-158.274	KM1602	122.70271229421994	0.518234916324261	0.0274448438423939	3.5849093506554417																	3.5849093506554417	0.08863694455059569
8	2016-02-08T23:13:50	21.3435	-158.2741	KM1602	125.6667083736534	0.5218051603623239	0.0279353133739953	3.7296270253371135																	3.7296270253371135	0.09900518810811797
9	2016-02-08T23:16:50	21.3435	-158.2741	KM1602	131.92733382431808	0.523899630511383	0.0282255050633164	3.975653785640004																	3.975653785640004	0.09900518810811797
10	2016-02-08T23:19:50	21.3435	-158.2741	KM1602	128.16836554053813	0.525404195020611	0.0284351354139945	3.887802837946386																	3.887802837946386	0.09900518810811797
11	2016-02-08T23:22:51	21.3435	-158.2741	KM1602	128.94309866131934	0.523299789647616	0.0281422069729918	3.868323320209672																	3.868323320209672	0.09900518810811797
12	2016-02-08T23:28:51	21.3435	-158.2741	KM1602	124.44805452544942	0.5218051603623239	0.0279353133739953	3.6970235167743946																	3.6970235167743946	0.09900518810811797
13	2016-02-08T23:31:51	21.3434	-158.2741	KM1602	120.5274438379002	0.520315267531119	0.0277299669642781	3.5604807868760617																	3.5604807868760617	0.11013689807731183
14	2016-02-08T23:34:52	21.3434	-158.2742	KM1602	125.09202337478192	0.51912596349112	0.0275666049754413	3.6715689613171065																	3.6715689613171065	0.12050514870598535
15	2016-02-08T23:37:52	21.3434	-158.2742	KM1602	121.58890265942007	0.518828475920903	0.0275259305375387	3.5629920669128228																	3.5629920669128228	0.12050514870598535
16	2016-02-08T23:40:52	21.3434	-158.2741	KM1602	119.64243840707876	0.518828475920903	0.0275259305375387	3.5049000041009646																	3.5049000041009646	0.13087339933465886
17	2016-02-08T23:43:52	21.3435	-158.2741	KM1602	122.77556593100952	0.519422226960726	0.0276072995228293	3.61662130982315																	3.61662130982315	0.14200510930385274
18	2016-02-08T23:46:52	21.3435	-158.274	KM1602	124.69119949828371	0.522403005667052	0.0280178825946702	3.7201919371444934																	3.7201919371444934	0.15237335286137502
19	2016-02-08T23:49:53	21.3435	-158.2739	KM1602	127.86797974106176	0.5248021729426761	0.0283510760782018	3.8732639168655																	3.8732639168655	0.16274159641889724
20	2016-02-08T23:52:53	21.3435	-158.2739	KM1602	129.61481501631738	0.529032566722517	0.028944535311170305	4.000919132190853																	4.000919132190853	0.16274159641889724
21	2016-02-08T23:55:53	21.3435	-158.2739	KM1602	132.14860902994647	0.530249500759246	0.0291165436287628	4.111460797771623																	4.111460797771623	0.16274159641889724
22	2016-02-09T00:03:02	21.3435	-158.2738	KM1602	132.401796410504	0.53146549178046	0.0292891343273441	4.1156178024088215																	4.1156178024088215	0.1731098399764195
23	2016-02-09T00:06:02	21.3435	-158.2739	KM1602	131.46774801602686	0.527517627410399	0.0287311542490371	4.033261028030774																	4.033261028030774	0.18347808353394174
24	2016-02-09T00:12:02	21.3435	-158.274	KM1602	126.11656103451156	0.5248021729426761	0.0283510760782018	3.819154015117463																	3.819154015117463	0.193846327091464
25	2016-02-09T00:15:03	21.3435	-158.274	KM1602	123.89927439701464	0.526913673562499	0.0286463631735252	3.775152323175272																	3.775152323175272	0.193846327091464
26	2016-02-09T00:18:03	21.3435	-158.274	KM1602	124.38349000712408	0.5245022367605491	0.0283091964907681	3.7778509559390736																	3.7778509559390736	0.193846327091464
27	2016-02-09T00:21:03	21.3436	-158.274	KM1602	128.9676288052791	0.5257062843389461	0.0284773156402354	3.904668495871303																	3.904668495871303	0.20497803706065787
28	2016-02-09T00:24:03	21.3435	-158.274	KM1602	124.73455147772526	0.524200625315871	0.0282673033033595	3.7591481245341503																	3.7591481245341503	0.21610974702985172
29	2016-02-09T00:27:04	21.3435	-158.274	KM1602	126.12407370560264	0.5245022367605491	0.0283091964907681	3.8139430388546764																	3.8139430388546764	0.21610974702985172
30	2016-02-09T00:30:04	21.3434	-158.2741	KM1602	124.3539523254772	0.524200625315871	0.0282673033033595	3.7502856714876063																	3.7502856714876063	0.23132209446941104
31	2016-02-09T00:36:04	21.3434	-158.2742	KM1602	122.83313132034887	0.523299789647616	0.0281422069729918	3.6793753517926113																	3.6793753517926113	0.2416903450980845
32	2016-02-09T00:39:05	21.3434	-158.2742	KM1602	122.34204595950813	0.5218051603623239	0.0279353133739953	3.636754648660837																	3.636754648660837	0.2416903450980845
33	2016-02-09T00:42:05	21.3434	-158.2742	KM1602	121.38429234808474	0.520913720936521	0.0278121954736196	3.598065435865974																	3.598065435865974	0.2416903450980845
34	2016-02-09T00:45:05	21.3434	-158.2742	KM1602	121.57785211012629	0.520315267531119	0.0277299669642781	3.581406640084208																	3.581406640084208	0.2416903450980845
35	2016-02-09T00:54:06	21.3435	-158.274	KM1602	121.60046762360962	0.519422226960726	0.0276072995228293	3.5764369891098884																	3.5764369891098884	0.2652257898139319
36	2016-02-09T01:00:06	21.3459	-158.275	KM1602	116.7471169133533	0.520016877290416	0.027688980285067995	3.4334692848358648																	3.4334692848358648	0.551800199669491
37	2016-02-09T01:03:07	21.3493	-158.2763	KM1602	120.18514061269337	0.520913720936521	0.0278121954736196	3.5555160541684625																	3.5555160541684625	0.9535616534738358
38	2016-02-09T01:09:07	21.3607	-158.2798	KM1602	120.52101062885193	0.5227028024171311	0.0280593051581085	3.60288360740353																	3.60288360740353	2.2734352569272303
39	2016-02-09T01:21:08	21.3957	-158.2891	KM1602	128.0568585448378	0.538227021069069	0.0302602801857094	4.151363987546692																	4.151363987546692	6.287026502013293
40	2016-02-09T01:24:08	21.4055	-158.2914	KM1602	133.80863729350614	0.541651127148809	0.0307594314718289	4.400380177935508																	4.400380177935508	7.403674500901651
41	2016-02-09T01:27:08	21.4129	-158.2938	KM1602	134.14135356842104	0.5482570987065011	0.0317365890469667	4.541989598103996																	4.541989598103996	8.264152898560187
42	2016-02-09T01:30:09	21.4219	-158.2967	KM1602	138.5488578927185	0.550481679192073	0.0320697793662887	4.742134783933975																	4.742134783933975	9.31011077149715
43	2016-02-09T01:33:09	21.4314	-158.3002	KM1602	141.85379845898711	0.549843079497854	0.031974054042983	4.856311791932477																	4.856311791932477	10.428087097487447
44	2016-02-09T01:36:09	21.4394	-158.3042	KM1602	143.40538974622515	0.5524005149760209	0.0323589810965637	4.9449941600719365																	4.9449941600719365	11.410350079523306
45	2016-02-09T01:39:09	21.4486	-158.3089	KM1602	143.9381059896696	0.553357770078673	0.0325040495499394	4.984613431915525																	4.984613431915525	12.544351261723113
46	2016-02-09T01:45:10	21.464000000000002	-158.3168	KM1602	143.23084895284182	0.5578616693304621	0.0331909044425667	5.079614539498066																	5.079614539498066	14.443994215780435
47	2016-02-09T02:00:11	21.5049	-158.3384	KM1602	142.31289305230337	0.55625596889638	0.032944896581261	4.991517662379245																	4.991517662379245	19.516911849660453
48	2016-02-09T02:03:11	21.5116	-158.3419	KM1602	144.2061132160466	0.559803452811694	0.0334897874627404	5.142061097842155																	5.142061097842155	20.346155792809373
49	2016-02-09T02:09:12	21.5286	-158.3511	KM1602	142.61384951225995	0.5633973302356861	0.0340473774970691	5.151839145341689																	5.151839145341689	22.464841113698306
50	2016-02-09T02:12:12	21.5361	-158.3566	KM1602	144.1629515937975	0.55850706186846	0.0332900833442129	5.131225077583828																	5.131225077583828	23.475469618490852
51	2016-02-09T02:42:14	21.6243	-158.3219	KM1602	166.1747975082693	0.5893197318632121	0.0382372768692183	6.784281522922561																	6.784281522922561	33.93006064435915
52	2016-02-09T02:48:15	21.6412	-158.3171	KM1602	168.58686439994997	0.602662871465988	0.0405110105875903	7.1910226870067																	7.1910226870067	35.87578260089544
53	2016-02-09T03:09:16	21.7053	-158.3022	KM1602	162.3479103634291	0.56733715016844	0.0346650469226078	5.980866874636407																	5.980866874636407	43.175790973214255
54	2016-02-09T03:15:17	21.7242	-158.2967	KM1602	154.20594049260572	0.5539997547744151	0.0326013399447822	5.397068811249271																	5.397068811249271	45.355216867798795
55	2016-02-09T03:33:18	21.7771	-158.2801	KM1602	148.89197870377149	0.567006393695707	0.0346129697040391	5.480540685570418																	5.480540685570418	51.488910204291344
56	2016-02-09T03:45:19	21.8136	-158.268	KM1602	142.61006139695195	0.564054851799643	0.0341498514060468	5.174976080808138																	5.174976080808138	55.740110379545825
57	2016-02-09T03:48:19	21.8229	-158.265	KM1602	147.13574663373694	0.562088995872733	0.0338436192736199	5.281472118464817																	5.281472118464817	56.82078556542935
58	2016-02-09T04:00:20	21.8595	-158.254	KM1602	137.44087422921962	0.555932057842277	0.0328955187488462	4.816737424407706																	4.816737424407706	61.05056049381157
59	2016-02-09T04:03:20	21.8689	-158.2512	KM1602	139.69398945985512	0.549843079497854	0.031974054042983	4.774761843836335																	4.774761843836335	62.136188682254506
60	2016-02-09T04:06:21	21.8782	-158.2484	KM1602	138.8768787736327	0.550481679192073	0.0320697793662887	4.75805295388728																	4.75805295388728	63.21108658633622
61	2016-02-09T04:09:21	21.8878	-158.2455	KM1602	137.01432843324443	0.549524919813662	0.0319263622903752	4.685522573292991																	4.685522573292991	64.32092269448212
62	2016-02-09T04:15:21	21.905	-158.2402	KM1602	138.4965545521104	0.5476238545059989	0.0316421831620295	4.693975417849681																	4.693975417849681	66.31229614136359
63	2016-02-09T04:21:22	21.9241	-158.2347	KM1602	140.92797813036137	0.573993935879456	0.0357240837195932	5.3366888339906176																	5.3366888339906176	68.51301663556347
64	2016-02-09T04:30:22	21.9511	-158.2272	KM1602	152.91378321896556	0.580068928517525	0.0367077698022362	5.914849192229292																	5.914849192229292	71.61674606629288
65	2016-02-09T04:33:23	21.9612	-158.2243	KM1602	148.3845341082086	0.59840246692964	0.0397762273100372	6.155527633895778																	6.155527633895778	72.7802323252522
66	2016-02-09T04:39:23	21.9801	-158.2189	KM1602	154.76336140980573	0.626384946403913	0.0447540558207286	7.149022518072169																	7.149022518072169	74.9567260102648
67	2016-02-09T04:48:24	22.0073	-158.2118	KM1602	155.88757286474222	0.594891342460035	0.0391769913024547	6.409147846567137																	6.409147846567137	78.071973996205
68	2016-02-09T04:51:24	22.0151	-158.2098	KM1602	156.7042318068211	0.5907028197413199	0.0384692745959418	6.3219260328982605																	6.3219260328982605	78.96444377900234
69	2016-02-09T04:54:24	22.0246	-158.207	KM1602	157.4082447556621	0.594541165763985	0.0391174767360461	6.464838314384546																	6.464838314384546	80.06072182099564
70	2016-02-09T04:57:25	22.0348	-158.2042	KM1602	156.49762577548213	0.591745951905821	0.0386446346485865	6.358068017802628																	6.358068017802628	81.23234150009824
71	2016-02-09T05:03:25	22.0519	-158.1992	KM1602	156.81368552339745	0.594891342460035	0.0391769913024547	6.43895196907855																	6.43895196907855	83.20453558742773
72	2016-02-09T05:06:25	22.0617	-158.1963	KM1602	157.93107863001788	0.5855293687429829	0.0376059203636027	6.280255756953036																	6.280255756953036	84.33572780832381
73	2016-02-09T05:09:26	22.0715	-158.1934	KM1602	155.84226184340824	0.578709472108181	0.0364863379850547	6.0060071132584225																	6.0060071132584225	85.46691454398112
74	2016-02-09T05:12:26	22.0792	-158.1912	KM1602	153.99938638939824	0.575666857377892	0.0359932987663914	5.873431444776207																	5.873431444776207	86.35359122799923
75	2016-02-09T05:15:26	22.0886	-158.1885	KM1602	151.79054337807517	0.5766769037785029	0.0361566309035185	5.794877777461967																	5.794877777461967	87.43640148339786
76	2016-02-09T05:18:26	22.0987	-158.1856	KM1602	149.6064499504433	0.578709472108181	0.0364863379850547	5.7618348284365855																	5.7618348284365855	88.59981301425974
77	2016-02-09T05:24:27	22.1156	-158.1807	KM1602	146.85154485895353	0.5746607121538809	0.0358313847531987	5.590025263437654																	5.590025263437654	90.5477650057172
78	2016-02-09T05:27:27	22.1255	-158.1777	KM1602	151.31043250361094	0.578370361268415	0.0364311668075271	5.8302919578577175																	5.8302919578577175	91.69240495253321
79	2016-02-09T05:33:27	22.1425	-158.1729	KM1602	151.2437405968897	0.591397411796927	0.0385860418701023	6.131829984492898																	6.131829984492898	93.64845030412238
80	2016-02-09T05:36:28	22.1521	-158.1699	KM1602	151.79283799453225	0.5969957428916539	0.0395355451495354	6.27090590990621																	6.27090590990621	94.76095828538168
81	2016-02-09T05:39:28	22.1622	-158.1667	KM1602	153.70673808701235	0.599461527623023	0.0399581964047407	6.418835620781922																	6.418835620781922	95.93266504066723
82	2016-02-09T05:42:28	22.1718	-158.1638	KM1602	154.70175102856183	0.598754645777687	0.0398367391074754	6.4457117361317815																	6.4457117361317815	97.04233933339623
83	2016-02-09T05:45:28	22.180999999999997	-158.1613	KM1602	155.02079740723298	0.5991076653398361	0.0398973953574319	6.478657584565082																	6.478657584565082	98.09838329422794
84	2016-02-09T05:48:29	22.1902	-158.1588	KM1602	155.2218783870396	0.598754645777687	0.0398367391074754	6.47049797418633																	6.47049797418633	99.15442313832743
85	2016-02-09T05:51:29	22.2002	-158.156	KM1602	158.79296653935296	0.590011532080474	0.0383530628207477	6.398007205624242																	6.398007205624242	100.30439500832718
86	2016-02-09T05:54:29	22.2079	-158.1537	KM1602	166.64404018312828	0.579390124275447	0.0365970757650106	6.452353054937673																	6.452353054937673	101.19371008776815
87	2016-02-09T05:57:29	22.2171	-158.1511	KM1602	167.36498388736703	0.578709472108181	0.0364863379850547	6.462297486368121																	6.462297486368121	102.2522993343814
88	2016-02-09T06:00:29	22.2274	-158.1481	KM1602	165.11412670197797	0.571321478769048	0.0352966212182912	6.185297733293276																	6.185297733293276	103.43981166742668
89	2016-02-09T06:03:30	22.2351	-158.1459	KM1602	163.6985368859472	0.561761041836943	0.0337927640748179	5.912063843825628																	5.912063843825628	104.32642407119933
90	2016-02-09T06:06:30	22.2452	-158.143	KM1602	157.8639565085035	0.5539997547744151	0.0326013399447822	5.4953025567636615																	5.4953025567636615	105.48975557037329
91	2016-02-09T06:09:30	22.2546	-158.1403	KM1602	157.03440574157742	0.554642324635931	0.0326989946740315	5.467544726806242																	5.467544726806242	106.57248136659565
92	2016-02-09T06:12:30	22.265	-158.1371	KM1602	155.12032155772488	0.54889087172733	0.0318313192475973	5.275056171477591																	5.275056171477591	107.77620281334156
93	2016-02-09T06:15:31	22.2727	-158.1348	KM1602	153.76485319193185	0.5482570987065011	0.0317365890469667	5.19993030643461																	5.19993030643461	108.6654886912343
94	2016-02-09T06:18:31	22.2824	-158.1318	KM1602	155.226358927579	0.5385372419160129	0.0303052827991004	5.038147272718608																	5.038147272718608	109.78861474657627
95	2016-02-09T06:21:31	22.2919	-158.1288	KM1602	148.05587149180997	0.532380111589603	0.029419408033281	4.6855278982952315																	4.6855278982952315	110.89034777990707
96	2016-02-09T06:24:31	22.302	-158.1257	KM1602	149.25698047543312	0.538227021069069	0.0302602801857094	4.840717133083657																	4.840717133083657	112.05910652859664
97	2016-02-09T06:27:32	22.3098	-158.1233	KM1602	147.72410406091558	0.546361732581582	0.0314542970678893	4.949185338547745																	4.949185338547745	112.96187529435491
98	2016-02-09T06:30:32	22.3201	-158.12	KM1602	145.6983221693909	0.5469936228490501	0.0315482263958363	4.878895388865433																	4.878895388865433	114.15774420875172
99	2016-02-09T06:33:32	22.3297	-158.1169	KM1602	146.38776241227032	0.5404037370570071	0.0305770133566999	4.780319655189476																	4.780319655189476	115.27304684301573
100	2016-02-09T06:39:32	22.3473	-158.1117	KM1602	147.9522028530151	0.54889087172733	0.0318313192475973	5.010139447776664																	5.010139447776664	117.30406942693008
101	2016-02-09T06:42:33	22.358	-158.1091	KM1602	149.1454649396266	0.538848203315782	0.0303503928418045	4.8470059381879365																	4.8470059381879365	118.52486981485191
102	2016-02-09T06:45:33	22.368000000000002	-158.1065	KM1602	154.21850929151572	0.529032566722517	0.028944535311170305	4.801038476396791																	4.801038476396791	119.6697672572868
103	2016-02-09T06:48:33	22.375999999999998	-158.1042	KM1602	161.70743105486454	0.5407164879882129	0.0306226316255151	5.319259937872467																	5.319259937872467	120.59123912321593
104	2016-02-09T06:51:33	22.3864	-158.1012	KM1602	165.16474984361096	0.54920751782497	0.0318787841154082	5.607104244122791																	5.607104244122791	121.7894121859236
105	2016-02-09T06:54:34	22.3944	-158.0989	KM1602	164.0087187418689	0.55850706186846	0.0332900833442129	5.81202433883087																	5.81202433883087	122.71087600842846
106	2016-02-09T06:57:34	22.4045	-158.0961	KM1602	161.59295487068496	0.569997865384077	0.0350859296703253	5.982954318657727																	5.982954318657727	123.8715219764457
107	2016-02-09T07:00:34	22.4149	-158.0931	KM1602	165.98631179495402	0.573993935879456	0.0357240837195932	6.2310880374481945																	6.2310880374481945	125.0696787298236
108	2016-02-09T07:03:34	22.4223	-158.0909	KM1602	161.76315056643958	0.579390124275447	0.0365970757650106	6.186151880731938																	6.186151880731938	125.92396805667687
109	2016-02-09T07:06:35	22.4327	-158.0878	KM1602	162.1092511179936	0.572653870470739	0.0355094364198965	6.055433355516052																	6.055433355516052	127.12480683913981
110	2016-02-09T07:12:35	22.451	-158.0825	KM1602	159.24457019105438	0.561761041836943	0.0337927640748179	5.7027026354982935																	5.7027026354982935	129.23363122552192
111	2016-02-09T07:15:35	22.4614	-158.0795	KM1602	159.5142471857367	0.5520788163669129	0.0323104940534611	5.493588239481752																	5.493588239481752	130.4317613333982
112	2016-02-09T07:18:35	22.4714	-158.0767	KM1602	151.64861932986398	0.573993935879456	0.0357240837195932	5.666360756858037																	5.666360756858037	131.58159265711927
113	2016-02-09T07:24:36	22.4895	-158.0711	KM1602	153.9657208918395	0.569330796261095	0.0349801964230678	5.659091669738396																	5.659091669738396	133.67714998834734
114	2016-02-09T07:27:36	22.4987	-158.0684	KM1602	151.86594429007818	0.568331816441201	0.0348220459479317	5.594935067742204																	5.594935067742204	134.73824741905088
115	2016-02-09T07:30:36	22.506	-158.0662	KM1602	153.19312995246398	0.55850706186846	0.0332900833442129	5.404568840373439																	5.404568840373439	135.581771485226
116	2016-02-09T07:36:37	22.5261	-158.0599	KM1602	148.09032892995597	0.546679347932512	0.0315013901499848	4.9818210779068215																	4.9818210779068215	137.91114575322263
117	2016-02-09T07:39:37	22.5357	-158.0568	KM1602	147.79242123629209	0.529641553480833	0.0290305010513562	4.603864235173448																	4.603864235173448	139.026312998395
118	2016-02-09T07:42:37	22.5446	-158.0539	KM1602	143.6934869981855	0.533298543205956	0.0295504775185794	4.547617272036644																	4.547617272036644	140.06092872420106
119	2016-02-09T07:45:38	22.5538	-158.0507	KM1602	144.54368283580612	0.5281244681924129	0.0288163506307648	4.469616442003352																	4.469616442003352	141.13658928407082
120	2016-02-09T07:48:38	22.5614	-158.0481	KM1602	140.79994615547042	0.538848203315782	0.0303503928418045	4.554710831552148																	4.554710831552148	142.02381667170428
121	2016-02-09T07:51:38	22.5714	-158.0446	KM1602	143.55629150235555	0.537300561735914	0.0301259053198633	4.601174693829567																	4.601174693829567	143.1936846053059
122	2016-02-09T07:54:38	22.5816	-158.0409	KM1602	140.23239588289186	0.5438398818144521	0.0310811644176692	4.6329956501565945																	4.6329956501565945	144.3911182733427
123	2016-02-09T07:57:38	22.5916	-158.0373	KM1602	142.39369546579744	0.5342191204167	0.0296823137313143	4.5008343222572025																	4.5008343222572025	145.56417119326247
124	2016-02-09T08:00:39	22.6008	-158.034	KM1602	142.88311126328904	0.531160405914011	0.0292458322125266	4.458439152026542																	4.458439152026542	146.6429840577052
125	2016-02-09T08:03:39	22.6102	-158.0306	KM1602	141.0007357724155	0.5317713059416129	0.0293325398120794	4.412416002619447																	4.412416002619447	147.7461584096455
126	2016-02-09T08:06:39	22.6181	-158.0276	KM1602	140.14306191746132	0.536066513588243	0.0299478602379863	4.47100116556746																	4.47100116556746	148.67803132011312
127	2016-02-09T08:09:39	22.6274	-158.0241	KM1602	142.3376096499045	0.53575983616076	0.0299036136599342	4.532534684123765																	4.532534684123765	149.77396742677783
128	2016-02-09T08:12:40	22.6372	-158.0204	KM1602	144.64819421572358	0.5385372419160129	0.0303052827991004	4.6688088293312076																	4.6688088293312076	150.92921552531516
129	2016-02-09T08:15:40	22.6467	-158.0166	KM1602	138.71365543053685	0.544784757494778	0.0312204981149663	4.577519119450165																	4.577519119450165	152.05648984220795
130	2016-02-09T08:18:40	22.6561	-158.0129	KM1602	140.4043125412144	0.5345266139014211	0.029726436538073997	4.445759217118861																	4.445759217118861	153.1697693622551
131	2016-02-09T08:21:40	22.6655	-158.009	KM1602	140.43258645436728	0.53575983616076	0.0299036136599342	4.474135958390243																	4.474135958390243	154.29022050468802
132	2016-02-09T08:24:40	22.6759	-158.0053	KM1602	145.90292672201087	0.5435264222061429	0.0310349408910314	4.790579659284024																	4.790579659284024	155.5087041079785
133	2016-02-09T08:27:41	22.6856	-158.0024	KM1602	151.1217498527925	0.546361732581582	0.0314542970678893	5.022441782334548																	5.022441782334548	156.62880840953198
134	2016-02-09T08:33:41	22.6997	-157.9965	KM1602	155.48376933047328	0.544469047670349	0.0311739427659116	5.14570630034977																	5.14570630034977	158.31127772788759
135	2016-02-09T08:36:41	22.7007	-157.9969	KM1602	154.58900096710087	0.553037923937339	0.0324555780558592	5.315963489683694																	5.315963489683694	158.42993214065515
136	2016-02-09T08:39:42	22.7001	-157.9987	KM1602	154.88263432851156	0.5404037370570071	0.0305770133566999	5.035092798534361																	5.035092798534361	158.6264776620204
137	2016-02-09T08:42:42	22.6998	-157.999	KM1602	150.55717121683844	0.547308363006909	0.0315951487728662	5.022417156515899																	5.022417156515899	158.6719131709359
138	2016-02-09T08:45:42	22.6997	-157.999	KM1602	153.81246685828683	0.536066513588243	0.0299478602379863	4.899711784660786																	4.899711784660786	158.6830448809051
139	2016-02-09T08:48:42	22.6998	-157.999	KM1602	154.6942575429711	0.537300561735914	0.0301259053198633	4.94590506681042																	4.94590506681042	158.69417659087432
140	2016-02-09T08:51:43	22.6998	-157.999	KM1602	153.62821779014808	0.533912359225985	0.0296382960027708	4.839003968400001																	4.839003968400001	158.69417659087432
141	2016-02-09T08:54:43	22.6997	-157.999	KM1602	159.81734892198514	0.539469946060035	0.0304408093538762	5.165038312004044																	5.165038312004044	158.70530830084346
142	2016-02-09T08:57:43	22.6997	-157.999	KM1602	154.72042924290557	0.532991669095015	0.0295066834776772	4.856910273108716																	4.856910273108716	158.70530830084346
143	2016-02-09T09:00:43	22.6997	-157.999	KM1602	151.76972714194724	0.532685525803045	0.0294629937320373	4.7446680778574075																	4.7446680778574075	158.70530830084346
144	2016-02-09T09:06:44	22.6996	-157.9989	KM1602	149.82850774797663	0.5281244681924129	0.0288163506307648	4.592516484818831																	4.592516484818831	158.7204534857341
145	2016-02-09T09:09:44	22.6995	-157.9989	KM1602	150.65313280928225	0.525102825126289	0.0283930556397252	4.535203979229983																	4.535203979229983	158.73158519570327
146	2016-02-09T09:12:44	22.6995	-157.9989	KM1602	147.90459762641632	0.527517627410399	0.0287311542490371	4.508803395741883																	4.508803395741883	158.73158519570327
147	2016-02-09T09:15:45	22.7003	-158.0012	KM1602	147.30804238010637	0.52359935252433	0.0281838063655469	4.404431058062019																	4.404431058062019	158.9840125547322
148	2016-02-09T09:18:45	22.7032	-158.0047	KM1602	147.85004023769727	0.518828475920903	0.0275259305375387	4.322841459349366																	4.322841459349366	159.46712647222608
149	2016-02-09T09:21:45	22.7095	-158.0051	KM1602	146.87180186775024	0.521210159197373	0.0278531369612974	4.333040759984454																	4.333040759984454	160.16962609843492
150	2016-02-09T09:24:45	22.7153	-158.0009	KM1602	147.10408772479838	0.518234916324261	0.0274448438423939	4.2743017590025785																	4.2743017590025785	160.94606004453306
151	2016-02-09T09:27:45	22.7209	-157.9972	KM1602	146.707954384584	0.514699323865824	0.0269643670437509	4.181806024257654																	4.181806024257654	161.67608431767422
152	2016-02-09T09:30:46	22.7277	-157.9952	KM1602	144.9886709384004	0.5152888998400921	0.0270440357799177	4.141151878493479																	4.141151878493479	162.46040075906998
153	2016-02-09T09:33:46	22.7342	-157.9954	KM1602	141.7275407598762	0.5161698384890121	0.0271635637911613	4.063882368316087																	4.063882368316087	163.18425322237283
154	2016-02-09T09:36:46	22.7347	-157.9977	KM1602	142.38615562070368	0.513233374867637	0.0267666403612495	4.021251717771572																	4.021251717771572	163.42686139676172
155	2016-02-09T09:39:46	22.734	-157.9996	KM1602	140.0051259726522	0.5100232595774461	0.0263367621109715	3.9009541961585503																	3.9009541961585503	163.636918985897
156	2016-02-09T09:42:47	22.7341	-158.0001	KM1602	136.7999576409317	0.5126485516270549	0.0266880440927577	3.8616348578517687																	3.8616348578517687	163.6894464200112
157	2016-02-09T09:45:47	22.734	-158.0	KM1602	137.63717811981905	0.5100232595774461	0.0263367621109715	3.832686697556385																	3.832686697556385	163.70458985494352
158	2016-02-09T09:48:47	22.7339	-157.9999	KM1602	136.9045570389473	0.508572325569607	0.0261438858546457	3.79546870130607																	3.79546870130607	163.71973329496652
159	2016-02-09T09:51:47	22.7338	-157.9999	KM1602	135.0766984398452	0.51235718415661	0.026648886285154	3.812609352153294																	3.812609352153294	163.73086500493568
160	2016-02-09T09:54:47	22.7337	-157.9998	KM1602	138.60386882704347	0.507128392798405	0.0259528813749664	3.800681994697908																	3.800681994697908	163.7460084551391
161	2016-02-09T09:57:48	22.7335	-157.9997	KM1602	143.92819360704632	0.511480692835429	0.0265314427226119	4.032116647733212																	4.032116647733212	163.7705251681291
162	2016-02-09T10:00:48	22.7334	-157.9996	KM1602	139.05178260681504	0.505974970313011	0.0258008952871472	3.7885293898567007																	3.7885293898567007	163.7856686336034
163	2016-02-09T10:03:48	22.7334	-157.9996	KM1602	134.8688120667943	0.511480692835429	0.0265314427226119	3.781435878425417																	3.781435878425417	163.7856686336034
164	2016-02-09T10:06:48	22.7333	-157.9995	KM1602	138.26491078169826	0.502247679542593	0.0253133860635282	3.695716818209749																	3.695716818209749	163.800812104166
165	2016-02-09T10:09:49	22.7333	-157.9995	KM1602	133.62232443429878	0.508861130218628	0.0261822773729448	3.6953911845981766																	3.6953911845981766	163.800812104166
166	2016-02-09T10:12:49	22.7333	-157.9995	KM1602	137.50201182424405	0.503394140861543	0.0254626418677714	3.701718545005759																	3.701718545005759	163.800812104166
167	2016-02-09T10:15:49	22.7331	-157.9994	KM1602	136.3340158573146	0.5051124330910539	0.0256874803126799	3.7017507257752236																	3.7017507257752236	163.82532882973257
168	2016-02-09T10:18:49	22.733	-157.9993	KM1602	134.62737918888465	0.504825498572735	0.0256498261332476	3.6333316586441926																	3.6333316586441926	163.84047231556784
169	2016-02-09T10:21:49	22.733	-157.9993	KM1602	136.9690090969493	0.501392285635021	0.025202173271817	3.642910614403426																	3.642910614403426	163.84047231556784
170	2016-02-09T10:24:50	22.733	-157.9993	KM1602	135.9638437491655	0.506553432307594	0.0258769572247376	3.702982762208904																	3.702982762208904	163.84047231556784
171	2016-02-09T10:27:50	22.7329	-157.9992	KM1602	139.89852738057874	0.498836392477817	0.0248721842598007	3.674033805163527																	3.674033805163527	163.85561580649332
172	2016-02-09T10:30:50	22.7329	-157.9992	KM1602	135.4165113925654	0.5074160274853831	0.0259909094023725	3.7035830887722345																	3.7035830887722345	163.85561580649332
173	2016-02-09T10:33:50	22.7329	-157.9993	KM1602	139.77271998057006	0.499969299220723	0.0250181066869249	3.679872574470755																	3.679872574470755	163.8658827645459
174	2016-02-09T10:36:51	22.733	-157.9993	KM1602	137.82183546222478	0.503394140861543	0.0254626418677714	3.6946382383647793																	3.6946382383647793	163.8770144745151
175	2016-02-09T10:42:55	22.7331	-157.9993	KM1602	139.3231614130704	0.499969299220723	0.0250181066869249	3.680373721892676																	3.680373721892676	163.88814618448427
176	2016-02-09T10:45:55	22.7331	-157.9993	KM1602	138.2097788713095	0.501392285635021	0.025202173271817	3.6574807583600197																	3.6574807583600197	163.88814618448427
177	2016-02-09T10:48:56	22.7331	-157.9993	KM1602	137.60089711629428	0.4991190792923921	0.0249085515628751	3.6160366537562836																	3.6160366537562836	163.88814618448427
178	2016-02-09T10:51:56	22.7331	-157.9993	KM1602	138.63741098622802	0.501677052361246	0.0252391695027345	3.6881788040429546																	3.6881788040429546	163.88814618448427
179	2016-02-09T10:54:56	22.7331	-157.9993	KM1602	139.9721386703819	0.499686479004919	0.0249815468221014	3.685248029029063																	3.685248029029063	163.88814618448427
180	2016-02-09T10:57:56	22.7331	-157.9993	KM1602	139.44227810551232	0.5011063295864651	0.0251651841953521	3.687842055016585																	3.687842055016585	163.88814618448427
181	2016-02-09T11:00:56	22.7331	-157.9994	KM1602	141.771783521718	0.494615021958891	0.0243326401547452	3.6418662870813336																	3.6418662870813336	163.89841312752108
182	2016-02-09T11:03:57	22.7331	-157.9993	KM1602	138.7638071608394	0.5005364588757151	0.0250914701004713	3.666801296135956																	3.666801296135956	163.9086800705579
183	2016-02-09T11:06:57	22.7331	-157.9993	KM1602	142.64916553781384	0.494894076729881	0.0243681504095498	3.663699340786845																	3.663699340786845	163.9086800705579
184	2016-02-09T11:09:57	22.7331	-157.9994	KM1602	146.44329300618548	0.5005364588757151	0.0250914701004713	3.855993328137053																	3.855993328137053	163.91894701359467
185	2016-02-09T11:12:57	22.7332	-157.9994	KM1602	142.8110629103375	0.494894076729881	0.0243681504095498	3.653567708750915																	3.653567708750915	163.9300787235639
186	2016-02-09T11:15:58	22.7332	-157.9994	KM1602	142.3796168350226	0.497142701408786	0.0246548932532264	3.6836224856026076																	3.6836224856026076	163.9300787235639
187	2016-02-09T11:18:58	22.7333	-157.9994	KM1602	141.6950893549354	0.4985543788803	0.0248359035652541	3.701390703290479																	3.701390703290479	163.9412104335331
188	2016-02-09T11:21:58	22.7333	-157.9994	KM1602	144.125658041163	0.49433348864915705	0.024296978468042997	3.6785484864342233																	3.6785484864342233	163.9412104335331
189	2016-02-09T11:24:58	22.7333	-157.9995	KM1602	141.21673606454019	0.5005364588757151	0.0250914701004713	3.730248591008277																	3.730248591008277	163.95147736155397
190	2016-02-09T11:27:58	22.7333	-157.9995	KM1602	144.15960828222455	0.4940520208779629	0.0242613562883137	3.6733279611293854																	3.6733279611293854	163.95147736155397
191	2016-02-09T11:30:59	22.7334	-157.9995	KM1602	142.93828913314357	0.500252540973775	0.0250547446629866	3.7699177630696585																	3.7699177630696585	163.96260907152316
192	2016-02-09T11:33:59	22.7336	-157.9996	KM1602	142.98982537080968	0.494894076729881	0.0243681504095498	3.657506450791392																	3.657506450791392	163.98712578765608
193	2016-02-09T11:36:59	22.7336	-157.9996	KM1602	144.38469594007964	0.497425212573452	0.0246910401651709	3.734448237745368																	3.734448237745368	163.98712578765608
194	2016-02-09T11:39:59	22.7336	-157.9996	KM1602	146.8279729329333	0.49433348864915705	0.024296978468042997	3.751347818691397																	3.751347818691397	163.98712578765608
195	2016-02-09T11:43:00	22.7337	-157.9996	KM1602	145.60506864601197	0.4991190792923921	0.0249085515628751	3.819820712155957																	3.819820712155957	163.99825749762527
196	2016-02-09T11:46:00	22.7338	-157.9997	KM1602	147.2985551692687	0.493211633066276	0.0241549979456046	3.7250333790979298																	3.7250333790979298	164.0134009478287
197	2016-02-09T11:49:00	22.7339	-157.9997	KM1602	146.36020465486558	0.49799225972723604	0.0247635930625418	3.808135580661435																	3.808135580661435	164.02453265779786
198	2016-02-09T11:52:00	22.7339	-157.9998	KM1602	147.63064580331223	0.4940520208779629	0.0242613562883137	3.7482586366784254																	3.7482586366784254	164.03479954077025
199	2016-02-09T11:55:01	22.7339	-157.9998	KM1602	148.0345516820268	0.49517379765468	0.0244037454337042	3.790635688963128																	3.790635688963128	164.03479954077025
200	2016-02-09T11:58:01	22.7339	-157.9998	KM1602	149.25430313490352	0.4940520208779629	0.0242613562883137	3.795071542870161																	3.795071542870161	164.03479954077025
201	2016-02-09T12:01:01	22.7338	-157.9997	KM1602	147.24829645813543	0.497708398142961	0.0247272733662801	3.8310006593391015																	3.8310006593391015	164.04994298588332
202	2016-02-09T12:04:01	22.7337	-157.9997	KM1602	147.55390440284637	0.498273036896581	0.0247997092729776	3.8361995093569727																	3.8361995093569727	164.0610746958525
203	2016-02-09T12:07:01	22.7337	-157.9997	KM1602	146.87647979101615	0.497142701408786	0.0246548932532264	3.8069472404191327																	3.8069472404191327	164.0610746958525
204	2016-02-09T12:10:02	22.7336	-157.9996	KM1602	148.04194448331302	0.49629919830203795	0.0245469681998556	3.8179049730963635																	3.8179049730963635	164.07621815114626
205	2016-02-09T12:13:02	22.7336	-157.9996	KM1602	143.85632177466113	0.49531399198909903	0.0244215854316362	3.685477772887314																	3.685477772887314	164.07621815114626
206	2016-02-09T12:16:02	22.7335	-157.9996	KM1602	142.51644549121087	0.494615021958891	0.0243326401547452	3.638284569598488																	3.638284569598488	164.08734986111543
207	2016-02-09T12:19:02	22.7335	-157.9996	KM1602	150.45872579291026	0.4940520208779629	0.0242613562883137	3.8260753903193065																	3.8260753903193065	164.08734986111543
208	2016-02-09T12:22:03	22.7335	-157.9994	KM1602	143.97416640713485	0.493211633066276	0.0241549979456046	3.651528539878832																	3.651528539878832	164.10788368712218
209	2016-02-09T12:25:03	22.7335	-157.9994	KM1602	142.90436638359614	0.4940520208779629	0.0242613562883137	3.642196570699638																	3.642196570699638	164.10788368712218
210	2016-02-09T12:28:03	22.7334	-157.9994	KM1602	143.75646973486946	0.4940520208779629	0.0242613562883137	3.6543359889491938																	3.6543359889491938	164.1190153970914
211	2016-02-09T12:31:03	22.7333	-157.9993	KM1602	144.14822465798147	0.49349109468097097	0.0241903662288857	3.664394945365407																	3.664394945365407	164.134158867656
212	2016-02-09T12:34:03	22.7332	-157.9992	KM1602	143.5305774422965	0.493211633066276	0.0241549979456046	3.636691170250832																	3.636691170250832	164.14930234331086
213	2016-02-09T12:37:04	22.7332	-157.9992	KM1602	144.32988634265274	0.49293283698784596	0.0241197138916913	3.6454017611292677																	3.6454017611292677	164.14930234331086
214	2016-02-09T12:40:04	22.7331	-157.9991	KM1602	143.00301571131692	0.49181614013231395	0.0239791063692992	3.595319796181621																	3.595319796181621	164.1644458240559
215	2016-02-09T12:43:04	22.7331	-157.9991	KM1602	143.52426851774166	0.490428543968478	0.023804951967232004	3.5967989909587543																	3.5967989909587543	164.1644458240559
216	2016-02-09T12:46:04	22.7331	-157.9991	KM1602	143.56218133142613	0.491261488848465	0.0239092930868199	3.6003634177951187																	3.6003634177951187	164.1644458240559
217	2016-02-09T12:49:05	22.7331	-157.9991	KM1602	141.83732602240983	0.490428543968478	0.023804951967232004	3.5401108397401377																	3.5401108397401377	164.1644458240559
218	2016-02-09T12:52:05	22.7332	-157.9992	KM1602	141.29107983652978	0.4884921801002271	0.0235632154830721	3.499195993123921																	3.499195993123921	164.17958930480094
219	2016-02-09T12:55:05	22.7332	-157.9992	KM1602	141.61519139313145	0.4898760002334829	0.0237357821435945	3.5212782819447552																	3.5212782819447552	164.17958930480094
220	2016-02-09T12:58:05	22.7332	-157.9992	KM1602	141.405660814489	0.489046068473436	0.0236321764044756	3.504573427831468																	3.504573427831468	164.17958930480094
221	2016-02-09T13:01:06	22.7332	-157.9992	KM1602	143.14920781051694	0.48932400472731896	0.0236667803808115	3.5510989281195906																	3.5510989281195906	164.17958930480094
222	2016-02-09T13:07:06	22.7332	-157.9991	KM1602	143.59688718696898	0.48932400472731896	0.0236667803808115	3.5601392354921986																	3.5601392354921986	164.18985624032982
223	2016-02-09T13:10:06	22.7332	-157.9991	KM1602	143.72708362872086	0.488768794123178	0.0235976548373148	3.5511152724253523																	3.5511152724253523	164.18985624032982
224	2016-02-09T13:13:06	22.7331	-157.9991	KM1602	145.1874317931084	0.4884921801002271	0.0235632154830721	3.58577696001557																	3.58577696001557	164.200987950299
225	2016-02-09T13:16:07	22.7331	-157.9991	KM1602	145.85427365204725	0.4884921801002271	0.0235632154830721	3.598916902900541																	3.598916902900541	164.200987950299
226	2016-02-09T13:19:07	22.733	-157.999	KM1602	143.79267441382666	0.488216224832016	0.0235288581459579	3.55250849226469																	3.55250849226469	164.21613143613428
227	2016-02-09T13:22:07	22.733	-157.999	KM1602	145.51300720672458	0.48794092674972495	0.0234945826306489	3.5876233317283885																	3.5876233317283885	164.21613143613428
228	2016-02-09T13:25:07	22.733	-157.9991	KM1602	145.96474495743038	0.488768794123178	0.0235976548373148	3.6117824863684738																	3.6117824863684738	164.226398386679
229	2016-02-09T13:28:08	22.7331	-157.9991	KM1602	148.45190127020896	0.48932400472731896	0.0236667803808115	3.6880754473219843																	3.6880754473219843	164.2375300966482
230	2016-02-09T13:31:08	22.7331	-157.9991	KM1602	149.63752434791178	0.4884921801002271	0.0235632154830721	3.692921097082917																	3.692921097082917	164.2375300966482
231	2016-02-09T13:34:08	22.7331	-157.999	KM1602	150.45449444777572	0.48932400472731896	0.0236667803808115	3.725929197562824																	3.725929197562824	164.247797039685
232	2016-02-09T13:37:08	22.733	-157.999	KM1602	152.11986751284581	0.489046068473436	0.0236321764044756	3.7728138639744255																	3.7728138639744255	164.2589287496542
233	2016-02-09T13:40:09	22.7329	-157.9989	KM1602	152.86981489994918	0.490428543968478	0.023804951967232004	3.8081111141185664																	3.8081111141185664	164.2740722405796
234	2016-02-09T13:43:09	22.7329	-157.9989	KM1602	154.7491614612893	0.490428543968478	0.023804951967232004	3.8663102219815344																	3.8663102219815344	164.2740722405796
235	2016-02-09T13:46:09	22.7328	-157.9988	KM1602	154.53412958435837	0.490151942738844	0.0237703258244311	3.8601553487365257																	3.8601553487365257	164.28921573659525
236	2016-02-09T13:49:09	22.7328	-157.9988	KM1602	153.83581277669737	0.48932400472731896	0.0236667803808115	3.825803602163759																	3.825803602163759	164.28921573659525
237	2016-02-09T13:52:10	22.7327	-157.9988	KM1602	153.3346394297847	0.490428543968478	0.023804951967232004	3.822806396784253																	3.822806396784253	164.30034744656444
238	2016-02-09T13:55:10	22.7327	-157.9987	KM1602	154.30237737680255	0.490151942738844	0.0237703258244311	3.8584241259624665																	3.8584241259624665	164.31061441962981
239	2016-02-09T13:58:10	22.7327	-157.9987	KM1602	155.58688046003726	0.491261488848465	0.0239092930868199	3.9134950849160353																	3.9134950849160353	164.31061441962981
240	2016-02-09T14:01:10	22.7326	-157.9987	KM1602	156.36638505337308	0.492373442681188	0.0240492533632824	3.969107324503785																	3.969107324503785	164.321746129599
241	2016-02-09T14:04:10	22.7326	-157.9987	KM1602	159.74852088390767	0.493211633066276	0.0241549979456046	4.0748212938486965																	4.0748212938486965	164.321746129599
242	2016-02-09T14:07:11	22.7326	-157.9987	KM1602	161.00373980832907	0.49517379765468	0.0244037454337042	4.138342486291381																	4.138342486291381	164.321746129599
243	2016-02-09T14:10:11	22.7325	-157.9987	KM1602	162.60906893140157	0.496016973273215	0.02451104114828	4.1995656885140535																	4.1995656885140535	164.3328778395682
244	2016-02-09T14:13:11	22.7325	-157.9986	KM1602	161.7510186683234	0.494894076729881	0.0243681504095498	4.153571016015813																	4.153571016015813	164.34314482765203
245	2016-02-09T14:16:11	22.7324	-157.9986	KM1602	163.00632979155648	0.49517379765468	0.0244037454337042	4.197991953985685																	4.197991953985685	164.35427653762164
246	2016-02-09T14:19:12	22.7323	-157.9985	KM1602	164.32725825669291	0.496016973273215	0.02451104114828	4.244618611857439																	4.244618611857439	164.36942005908782
247	2016-02-09T14:22:12	22.7323	-157.9984	KM1602	164.37457144991743	0.494615021958891	0.0243326401547452	4.223790591881333																	4.223790591881333	164.37968706218703
248	2016-02-09T14:25:12	22.7325	-157.998	KM1602	165.01289717815794	0.49686086304286897	0.0246188324249494	4.283906808294462																	4.283906808294462	164.42640150366933
249	2016-02-09T14:28:12	22.7326	-157.9975	KM1602	166.41413076717262	0.49433348864915705	0.024296978468042997	4.26929780019021																	4.26929780019021	164.47892948809022
250	2016-02-09T14:31:13	22.7326	-157.9971	KM1602	169.3128963582549	0.497708398142961	0.0247272733662801	4.401694900339886																	4.401694900339886	164.51999741039447
251	2016-02-09T14:34:13	22.7321	-157.9974	KM1602	171.57659540323968	0.497425212573452	0.0246910401651709	4.446917334673687																	4.446917334673687	164.5836101107854
252	2016-02-09T14:37:13	22.7312	-157.9983	KM1602	171.2726765827655	0.497425212573452	0.0246910401651709	4.441137164975115																	4.441137164975115	164.71990212464883
253	2016-02-09T14:40:13	22.7308	-157.9993	KM1602	167.41911964031362	0.497142701408786	0.0246548932532264	4.349274279842377																	4.349274279842377	164.83181269224582
254	2016-02-09T14:43:14	22.7327	-158.003	KM1602	168.18835590895875	0.49573524433042	0.0244751905999845	4.342312785399038																	4.342312785399038	165.26660299289537
255	2016-02-09T14:46:14	22.7384	-158.0048	KM1602	170.15146999311727	0.49573524433042	0.0244751905999845	4.390868521602534																	4.390868521602534	165.92747467642266
256	2016-02-09T14:49:14	22.7447	-158.0053	KM1602	169.08883498152878	0.496579695873437	0.0245828574753324	4.3803130447630965																	4.3803130447630965	166.6306485031838
257	2016-02-09T14:52:14	22.7481	-158.0034	KM1602	166.92013647186698	0.496016973273215	0.02451104114828	4.297297918881663																	4.297297918881663	167.05643172388474
258	2016-02-09T14:55:15	22.7498	-158.0004	KM1602	167.41605999140836	0.494894076729881	0.0243681504095498	4.2993167191134045																	4.2993167191134045	167.41789892142685
259	2016-02-09T14:58:15	22.7497	-157.999	KM1602	166.89300153969918	0.49517379765468	0.0244037454337042	4.289251704329955																	4.289251704329955	167.5620490717239
260	2016-02-09T15:01:15	22.7496	-157.9991	KM1602	166.21814678212704	0.49545418632351795	0.0244394254295682	4.293438401536282																	4.293438401536282	167.5771917123219
261	2016-02-09T15:04:15	22.7495	-157.999	KM1602	165.71205461245526	0.49573524433042	0.0244751905999845	4.263667016161026																	4.263667016161026	167.59233435801332
262	2016-02-09T15:07:16	22.7494	-157.999	KM1602	164.51331637971398	0.494615021958891	0.0243326401547452	4.215896513929895																	4.215896513929895	167.60346606798245
263	2016-02-09T15:10:16	22.7493	-157.9989	KM1602	166.45926972172742	0.49573524433042	0.0244751905999845	4.284657903167552																	4.284657903167552	167.61860872386058
264	2016-02-09T15:13:16	22.7492	-157.9988	KM1602	166.15830905931222	0.496016973273215	0.02451104114828	4.2884814500678665																	4.2884814500678665	167.63375138483218
265	2016-02-09T15:16:16	22.7492	-157.9989	KM1602	166.22715823159382	0.49573524433042	0.0244751905999845	4.287282463649111																	4.287282463649111	167.64401711868726
266	2016-02-09T15:19:17	22.7491	-157.9988	KM1602	164.74379486016952	0.49545418632351795	0.0244394254295682	4.239500215412567																	4.239500215412567	167.65915978475192
267	2016-02-09T15:22:17	22.7491	-157.9987	KM1602	164.53250748708936	0.49545418632351795	0.0244394254295682	4.2211767017076784																	4.2211767017076784	167.66942552611695
268	2016-02-09T15:25:17	22.7491	-157.9988	KM1602	164.95308305426028	0.494894076729881	0.0243681504095498	4.232025812015749																	4.232025812015749	167.67969126748204
269	2016-02-09T15:28:17	22.7491	-157.9988	KM1602	165.89860720519692	0.49433348864915705	0.024296978468042997	4.246534917501902																	4.246534917501902	167.67969126748204
270	2016-02-09T15:31:17	22.7492	-157.9988	KM1602	164.48870657931914	0.49433348864915705	0.024296978468042997	4.1999984065646325																	4.1999984065646325	167.69082297745126
271	2016-02-09T15:34:18	22.7492	-157.9988	KM1602	165.69855736567087	0.4940520208779629	0.0242613562883137	4.223945015328047																	4.223945015328047	167.69082297745126
272	2016-02-09T15:37:18	22.7493	-157.9989	KM1602	162.9587524353265	0.49349109468097097	0.0241903662288857	4.148954570045625																	4.148954570045625	167.7059656384229
273	2016-02-09T15:40:18	22.7493	-157.9989	KM1602	164.29317556419113	0.4940520208779629	0.0242613562883137	4.1840214128994715																	4.1840214128994715	167.7059656384229
274	2016-02-09T15:43:18	22.7494	-157.9989	KM1602	162.40507207480252	0.49349109468097097	0.0241903662288857	4.125934470764109																	4.125934470764109	167.7170973483921
275	2016-02-09T15:46:18	22.7494	-157.9989	KM1602	162.9761265763529	0.49349109468097097	0.0241903662288857	4.1412589688831565																	4.1412589688831565	167.7170973483921
276	2016-02-09T15:49:19	22.7495	-157.999	KM1602	165.07825122218364	0.49349109468097097	0.0241903662288857	4.188062505707011																	4.188062505707011	167.7322399991768
277	2016-02-09T15:52:19	22.7496	-157.999	KM1602	164.03006604862097	0.49265309213802	0.0240844525002781	4.138265883642677																	4.138265883642677	167.743371709146
278	2016-02-09T15:55:19	22.7497	-157.999	KM1602	162.64470603670682	0.49349109468097097	0.0241903662288857	4.127562605414487																	4.127562605414487	167.75450341911517
279	2016-02-09T15:58:19	22.7498	-157.999	KM1602	162.0419273408119	0.493211633066276	0.0241549979456046	4.108133201978373																	4.108133201978373	167.76563512908442
280	2016-02-09T16:01:20	22.7499	-157.9991	KM1602	161.44382916134933	0.49349109468097097	0.0241903662288857	4.086740949286103																	4.086740949286103	167.7807777594956
281	2016-02-09T16:04:20	22.7499	-157.9991	KM1602	161.42171989339587	0.492094459207964	0.0240141380528336	4.054815362198308																	4.054815362198308	167.7807777594956
282	2016-02-09T16:07:20	22.7499	-157.9991	KM1602	162.2479277392757	0.49293283698784596	0.0241197138916913	4.104961800397883																	4.104961800397883	167.7807777594956
283	2016-02-09T16:10:20	22.75	-157.9991	KM1602	161.90669017395638	0.49293283698784596	0.0241197138916913	4.086062459684365																	4.086062459684365	167.79190946946474
284	2016-02-09T16:13:20	22.75	-157.9991	KM1602	162.82909981266582	0.49293283698784596	0.0241197138916913	4.111103479333583																	4.111103479333583	167.79190946946474
285	2016-02-09T16:16:21	22.7499	-157.9991	KM1602	161.54265343861275	0.492373442681188	0.0240492533632824	4.077748829764247																	4.077748829764247	167.80304117943396
286	2016-02-09T16:19:21	22.7499	-157.9991	KM1602	164.84715463928725	0.492094459207964	0.0240141380528336	4.156675835065419																	4.156675835065419	167.80304117943396
287	2016-02-09T16:22:21	22.7499	-157.9991	KM1602	163.5895800534696	0.49181614013231395	0.0239791063692992	4.117375210555054																	4.117375210555054	167.80304117943396
288	2016-02-09T16:25:21	22.7498	-157.999	KM1602	163.85133668419903	0.492373442681188	0.0240492533632824	4.124121661367215																	4.124121661367215	167.81818380984515
289	2016-02-09T16:28:22	22.7498	-157.999	KM1602	163.3023317179309	0.49070580549487797	0.0238396607688489	4.078465135643347																	4.078465135643347	167.81818380984515
290	2016-02-09T16:31:22	22.7498	-157.9991	KM1602	164.3462897005369	0.491261488848465	0.0239092930868199	4.118315928141038																	4.118315928141038	167.82844949862184
291	2016-02-09T16:34:22	22.7498	-157.999	KM1602	162.85523169665302	0.491261488848465	0.0239092930868199	4.079447933527397																	4.079447933527397	167.83871518739852
292	2016-02-09T16:37:22	22.7498	-157.999	KM1602	162.6251475466184	0.491538483871978	0.0239441581135222	4.077057111064315																	4.077057111064315	167.83871518739852
293	2016-02-09T16:40:23	22.7497	-157.999	KM1602	163.29717369874314	0.49181614013231395	0.0239791063692992	4.089286138735947																	4.089286138735947	167.84984689736768
294	2016-02-09T16:43:23	22.7497	-157.999	KM1602	163.46190118627325	0.49098372889429204	0.0238744524266031	4.085360341319126																	4.085360341319126	167.84984689736768
295	2016-02-09T16:46:23	22.7497	-157.999	KM1602	163.5484232173862	0.49098372889429204	0.0238744524266031	4.077748762232259																	4.077748762232259	167.84984689736768
296	2016-02-09T16:52:24	22.7497	-157.999	KM1602	162.72344577253514	0.4898760002334829	0.0237357821435945	4.043579224862291																	4.043579224862291	167.84984689736768
297	2016-02-09T16:55:24	22.7497	-157.999	KM1602	162.519378296296	0.490428543968478	0.023804951967232004	4.037983737691127																	4.037983737691127	167.84984689736768
298	2016-02-09T16:58:24	22.7498	-157.999	KM1602	161.21225570492174	0.490428543968478	0.023804951967232004	4.003150682221345																	4.003150682221345	167.8609786073369
299	2016-02-09T17:01:24	22.7499	-157.999	KM1602	161.12397525420212	0.490151942738844	0.0237703258244311	4.008336386750631																	4.008336386750631	167.8721103173061
300	2016-02-09T17:04:25	22.75	-157.9991	KM1602	160.96001733516462	0.48932400472731896	0.0236667803808115	3.9765160475083374																	3.9765160475083374	167.8872529426239
301	2016-02-09T17:07:25	22.75	-157.9991	KM1602	161.48838232568082	0.49070580549487797	0.0238396607688489	4.026846746155997																	4.026846746155997	167.8872529426239
302	2016-02-09T17:10:25	22.7501	-157.9991	KM1602	162.1432170245872	0.49098372889429204	0.0238744524266031	4.0434891319842485																	4.0434891319842485	167.89838465259305
303	2016-02-09T17:13:25	22.7501	-157.9991	KM1602	161.91341938908454	0.490428543968478	0.023804951967232004	4.036042986723805																	4.036042986723805	167.89838465259305
304	2016-02-09T17:16:25	22.7501	-157.9991	KM1602	163.43594022717713	0.491261488848465	0.0239092930868199	4.092631069916774																	4.092631069916774	167.89838465259305
305	2016-02-09T17:19:26	22.7501	-157.9991	KM1602	163.73084525816176	0.491538483871978	0.0239441581135222	4.108432627929665																	4.108432627929665	167.89838465259305
306	2016-02-09T17:22:26	22.75	-157.9991	KM1602	162.7248876480642	0.49070580549487797	0.0238396607688489	4.071143069298622																	4.071143069298622	167.90951636256224
307	2016-02-09T17:25:26	22.7498	-157.999	KM1602	164.38746631198597	0.491538483871978	0.0239441581135222	4.131736826611637																	4.131736826611637	167.93403256290318
308	2016-02-09T17:28:26	22.7496	-157.9989	KM1602	161.07922922898442	0.49181614013231395	0.0239791063692992	4.051737832650487																	4.051737832650487	167.9585487695361
309	2016-02-09T17:31:27	22.7494	-157.9989	KM1602	163.53855306856363	0.492094459207964	0.0240141380528336	4.1276558823431175																	4.1276558823431175	167.98081218947448
310	2016-02-09T17:34:27	22.7493	-157.9988	KM1602	159.5142295663689	0.491261488848465	0.0239092930868199	4.008544962072156																	4.008544962072156	167.99595484535254
311	2016-02-09T17:37:27	22.7491	-157.9988	KM1602	158.02072419982943	0.492373442681188	0.0240492533632824	3.9866026689718153																	3.9866026689718153	168.0182182652913
312	2016-02-09T17:40:27	22.749000000000002	-157.999	KM1602	157.6451568211082	0.492094459207964	0.0240141380528336	3.973426647493388																	3.973426647493388	168.041573287421
313	2016-02-09T17:43:28	22.749000000000002	-157.9992	KM1602	156.4411227396046	0.49181614013231395	0.0239791063692992	3.938327806574821																	3.938327806574821	168.06210478518275
314	2016-02-09T17:46:28	22.749000000000002	-157.9993	KM1602	155.9397423210722	0.492094459207964	0.0240141380528336	3.9226942385017423																	3.9226942385017423	168.07237053406362
315	2016-02-09T17:49:28	22.7489	-157.9993	KM1602	157.75936595910278	0.491261488848465	0.0239092930868199	3.943635842959072																	3.943635842959072	168.08350224403281
316	2016-02-09T17:52:28	22.7488	-157.9993	KM1602	159.35704499331902	0.490428543968478	0.023804951967232004	3.9736029443159513																	3.9736029443159513	168.094633954002
317	2016-02-09T17:55:29	22.7488	-157.9993	KM1602	156.18342784945548	0.491261488848465	0.0239092930868199	3.906577159994932																	3.906577159994932	168.094633954002
318	2016-02-09T17:58:29	22.7488	-157.9993	KM1602	157.7121448737941	0.491538483871978	0.0239441581135222	3.95372364157112																	3.95372364157112	168.094633954002
319	2016-02-09T18:01:29	22.7488	-157.9993	KM1602	157.00744215717108	0.49181614013231395	0.0239791063692992	3.9480231568539503																	3.9480231568539503	168.094633954002
320	2016-02-09T18:04:29	22.7489	-157.9993	KM1602	160.59772240307012	0.49349109468097097	0.0241903662288857	4.0704745032672145																	4.0704745032672145	168.1057656639712
321	2016-02-09T18:07:30	22.7489	-157.9993	KM1602	156.0103508935519	0.49293283698784596	0.0241197138916913	3.933878878649923																	3.933878878649923	168.1057656639712
322	2016-02-09T18:10:30	22.7488	-157.9993	KM1602	154.0108929003916	0.493211633066276	0.0241549979456046	3.899649493790161																	3.899649493790161	168.11689737394042
323	2016-02-09T18:13:30	22.7487	-157.9994	KM1602	154.37020122856995	0.49377122342068397	0.0242258189426052	3.925063799412645																	3.925063799412645	168.1320400603781
324	2016-02-09T18:16:30	22.7486	-157.9994	KM1602	155.94989609809764	0.49433348864915705	0.024296978468042997	3.983233332718276																	3.983233332718276	168.1431717703473
325	2016-02-09T18:19:30	22.7485	-157.9995	KM1602	156.5920780295981	0.494615021958891	0.0243326401547452	4.010726583700444																	4.010726583700444	168.15831446697132
326	2016-02-09T18:22:31	22.7484	-157.9995	KM1602	155.27259452380056	0.494894076729881	0.0243681504095498	3.990252396162442																	3.990252396162442	168.1694461769405
327	2016-02-09T18:25:31	22.7484	-157.9995	KM1602	153.83980130525453	0.494615021958891	0.0243326401547452	3.9387849372514494																	3.9387849372514494	168.1694461769405
328	2016-02-09T18:28:31	22.7483	-157.9996	KM1602	154.12683885842952	0.493211633066276	0.0241549979456046	3.8972995579646335																	3.8972995579646335	168.18458888374892
329	2016-02-09T18:31:31	22.7482	-157.9996	KM1602	154.09003883682004	0.49433348864915705	0.024296978468042997	3.945511164873796																	3.945511164873796	168.19572059371808
330	2016-02-09T18:34:32	22.7482	-157.9997	KM1602	151.8229357915143	0.49545418632351795	0.0244394254295682	3.9106645908683713																	3.9106645908683713	168.20598640270114
331	2016-02-09T18:37:32	22.7482	-157.9997	KM1602	153.11448047526412	0.497425212573452	0.0246910401651709	3.9841600598331897																	3.9841600598331897	168.20598640270114
332	2016-02-09T18:40:32	22.7481	-157.9998	KM1602	152.38437973705558	0.4991190792923921	0.0249085515628751	3.99849752705561																	3.99849752705561	168.22112911969774
333	2016-02-09T18:43:32	22.7481	-157.9998	KM1602	152.0228203466024	0.500252540973775	0.0250547446629866	4.026457207823303																	4.026457207823303	168.22112911969774
334	2016-02-09T18:46:33	22.748	-157.9998	KM1602	151.53088914301702	0.5011063295864651	0.0251651841953521	4.030245961605663																	4.030245961605663	168.23226082966698
335	2016-02-09T18:49:33	22.748	-157.9999	KM1602	151.41295953852512	0.501962025810541	0.025276233543872997	4.049509152957734																	4.049509152957734	168.2425266536753
336	2016-02-09T18:52:33	22.748	-157.9999	KM1602	150.75136311551253	0.502821034354673	0.0253879573837492	4.060359058527626																	4.060359058527626	168.2425266536753
337	2016-02-09T18:55:33	22.748	-157.9999	KM1602	149.76633400266942	0.503108738694255	0.0254253766082571	4.038512656397907																	4.038512656397907	168.2425266536753
338	2016-02-09T18:58:34	22.7479	-157.9999	KM1602	150.3839297773095	0.504537860271308	0.0256122105436891	4.087017393644879																	4.087017393644879	168.25365836364446
339	2016-02-09T19:01:34	22.7481	-158.0002	KM1602	149.74901499816607	0.504825498572735	0.0256498261332476	4.066043514823156																	4.066043514823156	168.29166026031402
340	2016-02-09T19:04:34	22.7499	-158.0025	KM1602	153.03282177346597	0.506553432307594	0.0258769572247376	4.196481753342203																	4.196481753342203	168.60133336488838
341	2016-02-09T19:07:34	22.7569	-158.0049	KM1602	150.44574221761027	0.506553432307594	0.0258769572247376	4.119987041706112																	4.119987041706112	169.41857355817322
342	2016-02-09T19:10:34	22.7637	-158.0017	KM1602	157.4938991920459	0.5074160274853831	0.0259909094023725	4.3399117183958325																	4.3399117183958325	170.24372797340655
343	2016-02-09T19:13:35	22.7729	-157.9972	KM1602	160.15946846101556	0.507704348807969	0.0260290282095034	4.418401234747411																	4.418401234747411	171.36718772539675
344	2016-02-09T19:16:35	22.7798	-157.9938	KM1602	160.9881158201771	0.508572325569607	0.0261438858546457	4.464843263637238																	4.464843263637238	172.2108322707972
345	2016-02-09T19:19:35	22.7889	-157.9891	KM1602	160.57275068775635	0.5100232595774461	0.0263367621109715	4.484415043280852																	4.484415043280852	173.3328020146513
346	2016-02-09T19:22:35	22.7983	-157.9844	KM1602	160.17848993211743	0.509440809448016	0.0262593355706505	4.475486248151383																	4.475486248151383	174.48499876478397
347	2016-02-09T19:25:36	22.8052	-157.9809	KM1602	160.40751817461538	0.511480692835429	0.0265314427226119	4.493403823472407																	4.493403823472407	175.33291193955444
348	2016-02-09T19:28:36	22.814	-157.9765	KM1602	160.36750992307987	0.512066510576159	0.026609821731649	4.532368293248417																	4.532368293248417	176.41154202772788
349	2016-02-09T19:31:36	22.8229	-157.972	KM1602	159.3252408536843	0.5126485516270549	0.0266880440927577	4.517189767288912																	4.517189767288912	177.50457409555958
350	2016-02-09T19:34:36	22.8318	-157.9675	KM1602	158.3254403847721	0.5135268339625271	0.0268060792689618	4.499579473594378																	4.499579473594378	178.59759341424575
351	2016-02-09T19:37:37	22.8414	-157.9627	KM1602	159.7971912517254	0.5138202147320511	0.0268455740184292	4.557034857672563																	4.557034857672563	179.77423990493043
352	2016-02-09T19:40:37	22.8483	-157.96	KM1602	153.38984255938152	0.514699323865824	0.0269643670437509	4.387499492181298																	4.387499492181298	180.59074299748764
353	2016-02-09T19:46:37	22.8659	-157.9618	KM1602	159.32820767396456	0.515583769631582	0.0270839357340957	4.5782637334953025																	4.5782637334953025	182.55860499002068
354	2016-02-09T19:49:38	22.8705	-157.957	KM1602	165.97584014632255	0.515583769631582	0.0270839357340957	4.790526385976492																	4.790526385976492	183.2689485668821
355	2016-02-09T19:55:38	22.8554	-157.9601	KM1602	157.74192895091798	0.515583769631582	0.0270839357340957	4.5593909338175225																	4.5593909338175225	184.97964768616856
356	2016-02-09T19:58:38	22.8448	-157.9604	KM1602	159.27074927769178	0.517644180478921	0.0273641429023819	4.644470909127433																	4.644470909127433	186.16001018635222
357	2016-02-09T20:01:39	22.835	-157.9611	KM1602	159.72261256956997	0.517054198662675	0.0272837201200335	4.6425774564245526																	4.6425774564245526	187.25327884259568
358	2016-02-09T20:04:39	22.8272	-157.9623	KM1602	157.67755383712256	0.516758708789273	0.0272435724749176	4.564091016019282																	4.564091016019282	188.1302371784478
359	2016-02-09T20:07:39	22.8173	-157.9638	KM1602	158.35913973714972	0.516463922623344	0.0272035204411929	4.588754147758047																	4.588754147758047	189.24297115185792
360	2016-02-09T20:10:39	22.8068	-157.9654	KM1602	157.7403154631673	0.518234916324261	0.0274448438423939	4.595448327045001																	4.595448327045001	190.42327462925255
361	2016-02-09T20:13:40	22.7963	-157.9681	KM1602	157.51128536380048	0.518234916324261	0.0274448438423939	4.599619385027679																	4.599619385027679	191.6244946201976
362	2016-02-09T20:16:40	22.7887	-157.9713	KM1602	154.12941953246548	0.520913720936521	0.0278121954736196	4.562704960903789																	4.562704960903789	192.53200712264015
363	2016-02-09T20:19:40	22.779	-157.9754	KM1602	153.7792471677191	0.520016877290416	0.027688980285067995	4.544666159739934																	4.544666159739934	193.6908767003013
364	2016-02-09T20:22:40	22.7695	-157.9796	KM1602	154.9125183726783	0.520913720936521	0.0278121954736196	4.598900461230125																	4.598900461230125	194.83287671760658
365	2016-02-09T20:25:41	22.761999999999997	-157.9829	KM1602	157.78412467376145	0.52359935252433	0.0281838063655469	4.732770926229266																	4.732770926229266	195.73385311147752
366	2016-02-09T20:28:41	22.7527	-157.9879	KM1602	155.09937641108928	0.5245022367605491	0.0283091964907681	4.693175192635991																	4.693175192635991	196.8893496903796
367	2016-02-09T20:31:41	22.7483	-157.9949	KM1602	150.46506953836814	0.5263125929146529	0.0285619754760587	4.5879981275386985																	4.5879981275386985	197.75899184577247
368	2016-02-09T20:34:41	22.7493	-157.9985	KM1602	145.47032121274148	0.529032566722517	0.028944535311170305	4.490032329412694																	4.490032329412694	198.14496028256923
369	2016-02-09T20:37:41	22.7495	-158.0	KM1602	148.1595920437567	0.532075424718394	0.0293759261336212	4.654357261152722																	4.654357261152722	198.3005471748764
370	2016-02-09T20:40:42	22.7496	-158.0008	KM1602	151.42864410510128	0.533298543205956	0.0295504775185794	4.7764767905679975																	4.7764767905679975	198.38342382463318
371	2016-02-09T20:43:42	22.7495	-158.001	KM1602	149.4480332734984	0.5354535056216629	0.0298594379390516	4.765333950924704																	4.765333950924704	198.40677878071585
372	2016-02-09T20:46:42	22.7495	-158.001	KM1602	153.3432695025527	0.5345266139014211	0.029726436538073997	4.866610805417946																	4.866610805417946	198.40677878071585
373	2016-02-09T20:49:42	22.7495	-158.001	KM1602	150.0032468114255	0.5369909454297059	0.0300812347284496	4.811620266221738																	4.811620266221738	198.40677878071585
374	2016-02-09T20:52:43	22.7495	-158.001	KM1602	150.95736307788556	0.5354535056216629	0.0298594379390516	4.812350326293113																	4.812350326293113	198.40677878071585
375	2016-02-09T20:55:43	22.7496	-158.0009	KM1602	152.32478564914192	0.536066513588243	0.0299478602379863	4.882636648356328																	4.882636648356328	198.42192142640727
376	2016-02-09T20:58:43	22.7496	-158.0009	KM1602	153.1312652676632	0.5376087939833689	0.0301705962241069	4.942479696018884																	4.942479696018884	198.42192142640727
377	2016-02-09T21:01:43	22.7496	-158.0008	KM1602	151.77161496608892	0.538848203315782	0.0303503928418045	4.915346786940964																	4.915346786940964	198.43218713021014
378	2016-02-09T21:04:44	22.7497	-158.0008	KM1602	154.9695880857223	0.538227021069069	0.0302602801857094	5.010930487112521																	5.010930487112521	198.44331884017936
379	2016-02-09T21:07:44	22.7497	-158.0007	KM1602	152.43639824538172	0.5404037370570071	0.0305770133566999	4.987273614734336																	4.987273614734336	198.45358453646918
380	2016-02-09T21:10:44	22.7497	-158.0007	KM1602	152.70670301414088	0.538227021069069	0.0302602801857094	4.951702848892689																	4.951702848892689	198.45358453646918
381	2016-02-09T21:13:44	22.7497	-158.0007	KM1602	150.46777156429587	0.538848203315782	0.0303503928418045	4.898241457050903																	4.898241457050903	198.45358453646918
382	2016-02-09T21:16:44	22.7498	-158.0006	KM1602	151.1400445139753	0.5407164879882129	0.0306226316255151	4.955453861310262																	4.955453861310262	198.4687271719738
383	2016-02-09T21:19:45	22.7498	-158.0005	KM1602	151.04613167603932	0.538848203315782	0.0303503928418045	4.9088763208990285																	4.9088763208990285	198.47899286075045
384	2016-02-09T21:22:45	22.7498	-158.0005	KM1602	149.57047677222607	0.5397804678645779	0.0304861024792971	4.885911075173028																	4.885911075173028	198.47899286075045
385	2016-02-09T21:25:45	22.7498	-158.0004	KM1602	149.35676640021128	0.5413403891870989	0.0307138586331502	4.914759458983419																	4.914759458983419	198.48925854952424
386	2016-02-09T21:28:45	22.7499	-158.0004	KM1602	148.1328544554006	0.539469946060035	0.0304408093538762	4.844599426730743																	4.844599426730743	198.50039025949346
387	2016-02-09T21:31:46	22.7499	-158.0004	KM1602	147.74451387380688	0.5407164879882129	0.0306226316255151	4.8441408882815935																	4.8441408882815935	198.50039025949346
388	2016-02-09T21:34:46	22.7499	-158.0004	KM1602	147.2964463482254	0.5404037370570071	0.0305770133566999	4.843437698383254																	4.843437698383254	198.50039025949346
389	2016-02-09T21:37:46	22.7499	-158.0004	KM1602	147.18833657430594	0.5429015145972991	0.0309428133321022	4.881291806962562																	4.881291806962562	198.50039025949346
390	2016-02-09T21:40:46	22.7499	-158.0003	KM1602	146.95012960333148	0.5435264222061429	0.0310349408910314	4.897013972634964																	4.897013972634964	198.51065594075692
391	2016-02-09T21:43:47	22.7499	-158.0003	KM1602	146.75097502748042	0.5429015145972991	0.0309428133321022	4.878088214885497																	4.878088214885497	198.51065594075692
392	2016-02-09T21:46:47	22.75	-158.0002	KM1602	148.42885788113526	0.542274830204821	0.0308509037805184	4.929014475629429																	4.929014475629429	198.52579856607468
393	2016-02-09T21:49:47	22.75	-158.0002	KM1602	145.99304554251609	0.5429015145972991	0.0309428133321022	4.843374948186626																	4.843374948186626	198.52579856607468
394	2016-02-09T21:52:47	22.75	-158.0002	KM1602	145.71073550203786	0.541651127148809	0.0307594314718289	4.805877462332668																	4.805877462332668	198.52579856607468
395	2016-02-09T21:55:48	22.75	-158.0001	KM1602	144.92124113606968	0.5429015145972991	0.0309428133321022	4.809145830428942																	4.809145830428942	198.53606423982498
396	2016-02-09T22:10:36	22.7503	-157.9998	KM1602	136.1079174510505	0.5245022367605491	0.0283091964907681	4.118061237822491																	4.118061237822491	198.58149208521755
397	2016-02-09T22:13:37	22.7503	-157.9997	KM1602	135.2133065423769	0.5281244681924129	0.0288163506307648	4.144266036689999																	4.144266036689999	198.59175773642812
398	2016-02-09T22:16:37	22.7503	-157.9996	KM1602	135.99356864271678	0.526913673562499	0.0286463631735252	4.154987941315008																	4.154987941315008	198.60202338763855
399	2016-02-09T22:19:37	22.7504	-157.9996	KM1602	130.16399922107976	0.525404195020611	0.0284351354139945	3.954886496974802																	3.954886496974802	198.61315509760777
400	2016-02-09T22:25:38	22.7502	-157.9998	KM1602	136.2920114306205	0.526612774944392	0.0286041190226881	4.158983208955419																	4.158983208955419	198.64344031258895
401	2016-02-09T22:28:38	22.7501	-157.9998	KM1602	135.37439660109592	0.52994713761377	0.0290736378943471	4.191561440767109																	4.191561440767109	198.65457202255817
402	2016-02-09T22:31:38	22.7501	-157.9999	KM1602	135.99691906507286	0.5293366970947899	0.0289874669385143	4.200305943043172																	4.200305943043172	198.66483768879525
403	2016-02-09T22:34:38	22.7503	-158.0001	KM1602	135.73977524841098	0.530552412131644	0.0291595371085322	4.213972097235757																	4.213972097235757	198.69512291396344
404	2016-02-09T22:37:38	22.7504	-158.0004	KM1602	135.81107528021826	0.531160405914011	0.0292458322125266	4.234775692400008																	4.234775692400008	198.727869923379
405	2016-02-09T22:40:39	22.7506	-158.0006	KM1602	137.6713501748066	0.526612774944392	0.0286041190226881	4.198359992650882																	4.198359992650882	198.75815511798407
406	2016-02-09T22:43:39	22.7508	-158.0008	KM1602	137.9200615923742	0.522403005667052	0.0280178825946702	4.118364643518904																	4.118364643518904	198.7884402922172
407	2016-02-09T22:49:39	22.7511	-158.0011	KM1602	135.71588716785018	0.526913673562499	0.0286463631735252	4.1366981741295765																	4.1366981741295765	198.83386801536443
408	2016-02-09T22:52:40	22.7514	-158.0014	KM1602	133.3698143471092	0.528729160635016	0.0289017059252555	4.118531629025823																	4.118531629025823	198.87929569266663
409	2016-02-09T22:55:40	22.7516	-158.0016	KM1602	134.79939944838532	0.530249500759246	0.0291165436287628	4.183252990969503																	4.183252990969503	198.9095807854009
410	2016-02-09T22:58:40	22.7518	-158.0018	KM1602	133.0794223599984	0.533298543205956	0.0295504775185794	4.19158885764771																	4.19158885764771	198.9398658577601
411	2016-02-09T23:01:40	22.7521	-158.002	KM1602	135.00101019424838	0.5345266139014211	0.029726436538073997	4.282259289372301																	4.282259289372301	198.97906737430398
412	2016-02-09T23:04:41	22.7521	-158.0021	KM1602	135.68041152130914	0.536066513588243	0.0299478602379863	4.3160698231996015																	4.3160698231996015	198.98933289026988
413	2016-02-09T23:07:41	22.7524	-158.0023	KM1602	140.30279230144623	0.5376087939833689	0.0301705962241069	4.522923347202651																	4.522923347202651	199.02853438320102
414	2016-02-09T23:10:41	22.7525	-158.0023	KM1602	137.763064508516	0.54196260689779	0.0308051131010508	4.537322153299714																	4.537322153299714	199.0396660931702
415	2016-02-09T23:13:41	22.7524	-158.0023	KM1602	134.9096456215729	0.5425877988449099	0.0308968037705542	4.455848041488563																	4.455848041488563	199.05079780313943
416	2016-02-09T23:16:42	22.7525	-158.0023	KM1602	136.93205322005704	0.544469047670349	0.0311739427659116	4.563892188297545																	4.563892188297545	199.0619295131086
417	2016-02-09T23:19:42	22.7525	-158.0023	KM1602	137.52020274855172	0.5482570987065011	0.0317365890469667	4.652742904648838																	4.652742904648838	199.0619295131086
418	2016-02-09T23:22:42	22.7525	-158.0023	KM1602	135.78948419769458	0.5469936228490501	0.0315482263958363	4.592644594027324																	4.592644594027324	199.0619295131086
419	2016-02-09T23:25:42	22.7525	-158.0023	KM1602	135.90709508451872	0.54920751782497	0.0318787841154082	4.623917809213276																	4.623917809213276	199.0619295131086
420	2016-02-09T23:28:43	22.7525	-158.0022	KM1602	138.0674910494011	0.546044873629825	0.0314073161377041	4.621839256588906																	4.621839256588906	199.07219499901882
421	2016-02-09T23:31:43	22.7526	-158.0022	KM1602	137.0163709004538	0.544469047670349	0.0311739427659116	4.563975530069532																	4.563975530069532	199.083326708988
422	2016-02-09T23:34:43	22.7526	-158.0022	KM1602	138.06453024507192	0.54920751782497	0.0318787841154082	4.6931380539634535																	4.6931380539634535	199.083326708988
423	2016-02-09T23:37:43	22.7526	-158.0022	KM1602	139.86845496655846	0.551118289946974	0.0321657229036968	4.788897737344788																	4.788897737344788	199.083326708988
424	2016-02-09T23:49:58	22.7527	-158.002	KM1602	141.6809540740086	0.5565755794009201	0.0329938638076525	5.000686751313586																	5.000686751313586	199.10668125554724
425	2016-02-09T23:52:58	22.7528	-158.002	KM1602	141.2591470561166	0.5575389960099859	0.0331414679650109	4.991580589198279																	4.991580589198279	199.11781296551644
426	2016-02-09T23:55:58	22.7528	-158.002	KM1602	142.41836872606132	0.556895952873082	0.0330429479275996	5.0315282759795945																	5.0315282759795945	199.11781296551644
427	2016-02-10T00:00:02	22.7528	-158.0019	KM1602	144.95465673312532	0.556895952873082	0.0330429479275996	5.103302329699346																	5.103302329699346	199.12807842888446
428	2016-02-10T00:03:02	22.7528	-158.0019	KM1602	141.4276735637473	0.5536783797501371	0.0325526367541735	4.9123271790611																	4.9123271790611	199.12807842888446
429	2016-02-10T00:06:02	22.7529	-158.0019	KM1602	142.25644782624502	0.5524005149760209	0.0323589810965637	4.927216225997038																	4.927216225997038	199.13921013885368
430	2016-02-10T00:09:02	22.753	-158.0018	KM1602	141.2254500289366	0.5524005149760209	0.0323589810965637	4.876767023136685																	4.876767023136685	199.15435261135963
431	2016-02-10T00:12:02	22.7531	-158.0017	KM1602	137.25942492471208	0.5524005149760209	0.0323589810965637	4.729108539993256																	4.729108539993256	199.16949507877152
432	2016-02-10T00:15:03	22.7531	-158.0016	KM1602	138.88320148419874	0.550799638253811	0.0321176955188838	4.765731892562468																	4.765731892562468	199.1797605195972
433	2016-02-10T00:18:03	22.7532	-158.0016	KM1602	137.05819465495927	0.5524005149760209	0.0323589810965637	4.720498146483371																	4.720498146483371	199.19089222956643
434	2016-02-10T00:21:03	22.7533	-158.0015	KM1602	136.5092723325483	0.5539997547744151	0.0326013399447822	4.730281007788129																	4.730281007788129	199.20603468679013
435	2016-02-10T00:24:03	22.7534	-158.0014	KM1602	136.7671969382342	0.5524005149760209	0.0323589810965637	4.715192928195679																	4.715192928195679	199.22117713891984
436	2016-02-10T00:27:04	22.7534	-158.0014	KM1602	137.21188285038542	0.552718839507793	0.0324072219963695	4.733391438269112																	4.733391438269112	199.22117713891984
437	2016-02-10T00:30:04	22.7534	-158.0014	KM1602	139.44435282651352	0.551757877185481	0.0322621218969687	4.799825387676301																	4.799825387676301	199.22117713891984
438	2016-02-10T00:33:04	22.7535	-158.0013	KM1602	137.73225332756712	0.5520788163669129	0.0323104940534611	4.734034425335955																	4.734034425335955	199.23631958595539
439	2016-02-10T00:36:04	22.7535	-158.0013	KM1602	137.82856114220206	0.5520788163669129	0.0323104940534611	4.7516521378984935																	4.7516521378984935	199.23631958595539
440	2016-02-10T00:39:05	22.7534	-158.0013	KM1602	138.78070722608905	0.551757877185481	0.0322621218969687	4.775024044946213																	4.775024044946213	199.24745129592458
441	2016-02-10T00:42:05	22.7535	-158.0013	KM1602	138.72956895182566	0.552239665671467	0.0323347375750124	4.779997100396403																	4.779997100396403	199.25858300589374
442	2016-02-10T00:45:05	22.7535	-158.0013	KM1602	138.11726045537895	0.54857485500794	0.0317839610794433	4.674588199723496																	4.674588199723496	199.25858300589374
443	2016-02-10T00:48:05	22.7536	-158.0012	KM1602	141.1837112203263	0.546361732581582	0.0314542970678893	4.751197888817381																	4.751197888817381	199.27372544783324
444	2016-02-10T00:51:06	22.7536	-158.0012	KM1602	140.34984400955108	0.5435264222061429	0.0310349408910314	4.664065695931507																	4.664065695931507	199.27372544783324
445	2016-02-10T00:54:06	22.7536	-158.0012	KM1602	141.42754101356442	0.5404037370570071	0.0305770133566999	4.621680374170074																	4.621680374170074	199.27372544783324
446	2016-02-10T00:57:06	22.7536	-158.0012	KM1602	138.73556306340268	0.544784757494778	0.0312204981149663	4.6273482512359845																	4.6273482512359845	199.27372544783324
447	2016-02-10T01:00:06	22.7535	-158.0013	KM1602	138.1661755457734	0.547308363006909	0.0315951487728662	4.667923132434119																	4.667923132434119	199.28886788977272
448	2016-02-10T01:03:07	22.7535	-158.0013	KM1602	138.72098765717573	0.5435264222061429	0.0310349408910314	4.609635259517167																	4.609635259517167	199.28886788977272
449	2016-02-10T01:06:07	22.7535	-158.0013	KM1602	138.7901990788844	0.546044873629825	0.0314073161377041	4.6449401972140505																	4.6449401972140505	199.28886788977272
450	2016-02-10T01:09:07	22.7534	-158.0013	KM1602	140.48765962162435	0.544784757494778	0.0312204981149663	4.683524085496167																	4.683524085496167	199.2999995997419
451	2016-02-10T01:12:07	22.7534	-158.0013	KM1602	138.83141733939718	0.544784757494778	0.0312204981149663	4.6311835685239435																	4.6311835685239435	199.2999995997419
452	2016-02-10T01:15:07	22.7534	-158.0014	KM1602	140.06547628182264	0.544784757494778	0.0312204981149663	4.6664573835870975																	4.6664573835870975	199.3102650180249
453	2016-02-10T01:18:08	22.7533	-158.0013	KM1602	139.7923562427898	0.544784757494778	0.0312204981149663	4.670440552948552																	4.670440552948552	199.32540747015457
454	2016-02-10T01:21:08	22.7533	-158.0014	KM1602	139.05907145432622	0.5435264222061429	0.0310349408910314	4.625676107345947																	4.625676107345947	199.3356728959518
455	2016-02-10T01:24:08	22.7533	-158.0014	KM1602	139.335175494754	0.542274830204821	0.0308509037805184	4.603845353986703																	4.603845353986703	199.3356728959518
456	2016-02-10T01:27:08	22.7533	-158.0014	KM1602	137.09645961543458	0.541651127148809	0.0307594314718289	4.509925432965837																	4.509925432965837	199.3356728959518
457	2016-02-10T01:30:09	22.7533	-158.0014	KM1602	137.34563369959469	0.5407164879882129	0.0306226316255151	4.501975633458873																	4.501975633458873	199.3356728959518
458	2016-02-10T01:33:09	22.7533	-158.0013	KM1602	137.52419305973888	0.542274830204821	0.0308509037805184	4.529149274114297																	4.529149274114297	199.34593832174903
459	2016-02-10T01:36:09	22.7534	-158.0013	KM1602	137.05228028894356	0.541029985512009	0.0306683587933233	4.4983352669467305																	4.4983352669467305	199.35707003171825
460	2016-02-10T01:42:10	22.7535	-158.0012	KM1602	138.67263727383758	0.544154089707091	0.0311274982881591	4.598000975440511																	4.598000975440511	199.37221247875183
461	2016-02-10T01:45:10	22.7539	-158.0012	KM1602	133.06885342103286	0.54196260689779	0.0308051131010508	4.391437724821207																	4.391437724821207	199.416739318629
462	2016-02-10T01:48:10	22.756	-157.9965	KM1602	123.68656863113962	0.5425877988449099	0.0308968037705542	4.081241028217451																	4.081241028217451	199.9528577895008
463	2016-02-10T01:51:10	22.7559	-157.9876	KM1602	125.63288076806988	0.536066513588243	0.0299478602379863	4.032924722634943																	4.032924722634943	200.86653077605976
464	2016-02-10T01:54:10	22.7554	-157.97799999999995	KM1602	125.85187559519414	0.546044873629825	0.0314073161377041	4.224392923156423																	4.224392923156423	201.85356523278716
465	2016-02-10T01:57:11	22.7546	-157.9708	KM1602	121.54104779757748	0.544784757494778	0.0312204981149663	4.047241281446334																	4.047241281446334	202.59801236017452
466	2016-02-10T02:00:11	22.7535	-157.9611	KM1602	124.66727127565608	0.545098817177426	0.0312670435908974	4.175598859103665																	4.175598859103665	203.60125386782386
467	2016-02-10T02:03:11	22.7523	-157.9514	KM1602	125.52736236511707	0.5520788163669129	0.0323104940534611	4.320218971231984																	4.320218971231984	204.6059230969603
468	2016-02-10T02:06:11	22.7514	-157.9439	KM1602	127.25674449210995	0.55625596889638	0.032944896581261	4.4761238976291065																	4.4761238976291065	205.38232916543484
469	2016-02-10T02:09:12	22.7508	-157.9344	KM1602	130.1801681282893	0.5630690759017621	0.0339962556112472	4.697600399130092																	4.697600399130092	206.3598447632743
470	2016-02-10T02:12:12	22.7501	-157.9247	KM1602	133.28661225964316	0.5647065721017621	0.0342519054512112	4.850029798252541																	4.850029798252541	207.35865600642032
471	2016-02-10T02:15:12	22.7495	-157.9173	KM1602	132.28278443816657	0.5633973302356861	0.0340473774970691	4.795582600074057																	4.795582600074057	208.12124746146569
472	2016-02-10T02:18:12	22.7488	-157.9074	KM1602	131.61998705499164	0.564380323471062	0.0342008175959089	4.76836420138119																	4.76836420138119	209.1405383090737
473	2016-02-10T02:21:12	22.7491	-157.8985	KM1602	133.85557025539498	0.5650335995464829	0.0343031152623909	4.888930946556614																	4.888930946556614	210.0548004070684
474	2016-02-10T02:24:13	22.7518	-157.8898	KM1602	135.8690438693396	0.5703275861961321	0.0351384143226242	5.0432674126116845																	5.0432674126116845	210.99712767944354
475	2016-02-10T02:30:13	22.7602	-157.8779	KM1602	140.99208302540882	0.580744180723603	0.0368182294483811	5.489450578626041																	5.489450578626041	212.53548932933984
476	2016-02-10T02:39:14	22.7779	-157.8826	KM1602	155.8923458511942	0.575666857377892	0.0359932987663914	5.942011416466191																	5.942011416466191	214.56400120869012
477	2016-02-10T02:45:14	22.7796	-157.8949	KM1602	162.22382284566564	0.5773540130704949	0.0362661914288565	6.219909092722918																	6.219909092722918	215.8405181688277
478	2016-02-10T02:48:14	22.7804	-157.8996	KM1602	162.66248962191656	0.576339558050885	0.0361020462514165	6.2232740290911845																	6.2232740290911845	216.3310501888717
479	2016-02-10T02:51:15	22.7814	-157.9044	KM1602	157.46047983047697	0.572988374162816	0.0355629737706048	5.920948540276685																	5.920948540276685	216.8361110628221
480	2016-02-10T02:54:15	22.7819	-157.9077	KM1602	152.71061375065716	0.5676686962162221	0.0347172484588416	5.625755044177085																	5.625755044177085	217.17934264158606
481	2016-02-10T02:57:15	22.7825	-157.9097	KM1602	153.27731719307144	0.5656899983191012	0.0344059019176	5.596128466049485																	5.596128466049485	217.3952006565615
482	2016-02-10T03:00:15	22.7826	-157.9098	KM1602	151.4799282972299	0.563726368171603	0.0340986214200054	5.479861804790298																	5.479861804790298	217.41034162039836
483	2016-02-10T03:03:16	22.7826	-157.9098	KM1602	151.75953199058588	0.564054851799643	0.0341498514060468	5.508063432824961																	5.508063432824961	217.41034162039836
484	2016-02-10T03:06:16	22.7826	-157.9098	KM1602	150.99080222063128	0.5647065721017621	0.0342519054512112	5.486779443726137																	5.486779443726137	217.41034162039836
485	2016-02-10T03:09:16	22.7827	-157.9098	KM1602	150.24768726369254	0.564380323471062	0.0342008175959089	5.452235920963641																	5.452235920963641	217.42147333036755
486	2016-02-10T03:12:16	22.7827	-157.9098	KM1602	148.5546343089296	0.5647065721017621	0.0342519054512112	5.385891238842904																	5.385891238842904	217.42147333036755
487	2016-02-10T03:15:17	22.7827	-157.9098	KM1602	147.95109715280898	0.5650335995464829	0.0343031152623909	5.384044082968278																	5.384044082968278	217.42147333036755
488	2016-02-10T03:18:17	22.7827	-157.9098	KM1602	148.28832282432464	0.565361407664394	0.0343544473205787	5.405861444709138																	5.405861444709138	217.42147333036755
489	2016-02-10T03:21:17	22.7828	-157.9098	KM1602	149.81519042708268	0.5650335995464829	0.0343031152623909	5.458641562170175																	5.458641562170175	217.4326050403371
490	2016-02-10T03:24:17	22.7828	-157.9097	KM1602	148.8302497365962	0.564380323471062	0.0342008175959089	5.421306864001557																	5.421306864001557	217.4428682480714
491	2016-02-10T03:27:17	22.7828	-157.9097	KM1602	147.74364274545366	0.5647065721017621	0.0342519054512112	5.375882914279266																	5.375882914279266	217.4428682480714
492	2016-02-10T03:30:18	22.7829	-157.9096	KM1602	147.47841869369012	0.5656899983191012	0.0344059019176	5.373029374607595																	5.373029374607595	217.4580091966071
493	2016-02-10T03:33:18	22.7829	-157.9096	KM1602	149.66979893200198	0.5647065721017621	0.0342519054512112	5.456978893111661																	5.456978893111661	217.4580091966071
494	2016-02-10T03:36:18	22.783	-157.9096	KM1602	149.10436282717416	0.5638906099856229	0.0341242364130261	5.407161028273095																	5.407161028273095	217.46914090657623
495	2016-02-10T03:39:18	22.783	-157.9095	KM1602	149.74474814413398	0.564380323471062	0.0342008175959089	5.449844170589708																	5.449844170589708	217.47940409926355
496	2016-02-10T03:42:19	22.7831	-157.9095	KM1602	150.19441802624058	0.5666764249176539	0.0345610165070736	5.504123755677539																	5.504123755677539	217.49053580923268
497	2016-02-10T03:45:19	22.7831	-157.9094	KM1602	152.6894074244038	0.5647065721017621	0.0342519054512112	5.571761600155631																	5.571761600155631	217.50079899439643
498	2016-02-10T03:48:19	22.7832	-157.9094	KM1602	151.40495873974646	0.5676686962162221	0.0347172484588416	5.57551374151087																	5.57551374151087	217.51193070436557
499	2016-02-10T03:51:19	22.7833	-157.9093	KM1602	149.66772440522618	0.56733715016844	0.0346650469226078	5.488259800758891																	5.488259800758891	217.5270716325041
500	2016-02-10T03:54:20	22.7834	-157.9092	KM1602	146.24290554832203	0.564380323471062	0.0342008175959089	5.308191967784074																	5.308191967784074	217.54221255554282
501	2016-02-10T03:57:20	22.7834	-157.9092	KM1602	145.13085593343115	0.5630690759017621	0.0339962556112472	5.240691685105589																	5.240691685105589	217.54221255554282
502	2016-02-10T04:00:20	22.7835	-157.9092	KM1602	144.59974897917385	0.559478195020089	0.0334396827309033	5.156043917908122																	5.156043917908122	217.553344265512
503	2016-02-10T04:03:20	22.7835	-157.9092	KM1602	146.04956659980567	0.558184891424598	0.0332404542066114	5.17647154808954																	5.17647154808954	217.553344265512
504	2016-02-10T04:06:20	22.7835	-157.9092	KM1602	144.0308015071458	0.559803452811694	0.0334897874627404	5.146628128858542																	5.146628128858542	217.553344265512
505	2016-02-10T04:09:21	22.7835	-157.9092	KM1602	144.95700088849776	0.55850706186846	0.0332900833442129	5.153842094411041																	5.153842094411041	217.553344265512
506	2016-02-10T04:12:21	22.7834	-157.9092	KM1602	143.81878569131314	0.561761041836943	0.0337927640748179	5.174493375609562																	5.174493375609562	217.56447597548117
507	2016-02-10T04:15:21	22.7834	-157.9092	KM1602	143.25743059752446	0.560454001760088	0.0335903174193365	5.122190725624941																	5.122190725624941	217.56447597548117
508	2016-02-10T04:18:21	22.7834	-157.9093	KM1602	141.03589026882273	0.55850706186846	0.0332900833442129	5.0241854121786895																	5.0241854121786895	217.57473913807402
509	2016-02-10T04:21:22	22.7835	-157.9091	KM1602	140.59334859424268	0.55850706186846	0.0332900833442129	4.980708108894006																	4.980708108894006	217.59808961309287
510	2016-02-10T04:24:22	22.784000000000002	-157.9092	KM1602	140.24100290877502	0.5565755794009201	0.0329938638076525	4.942521760604444																	4.942521760604444	217.6546864870069
511	2016-02-10T04:27:22	22.7881	-157.9068	KM1602	138.10598040899592	0.559478195020089	0.0334396827309033	4.913352006115863																	4.913352006115863	218.1733098817457
512	2016-02-10T04:30:22	22.7895	-157.8969	KM1602	136.36702179743577	0.559478195020089	0.0334396827309033	4.842871064628075																	4.842871064628075	219.20120554128158
513	2016-02-10T04:33:23	22.7906	-157.8878	KM1602	137.13700187004432	0.558184891424598	0.0332404542066114	4.8494533394665815																	4.8494533394665815	220.1431010464383
514	2016-02-10T04:36:23	22.7919	-157.8766	KM1602	137.68833620756251	0.5588300013909789	0.033339830955471	4.897953390805462																	4.897953390805462	221.3015830266386
515	2016-02-10T04:39:23	22.7937	-157.8644	KM1602	138.84797018204816	0.564054851799643	0.0341498514060468	5.024731426716649																	5.024731426716649	222.569534671282
516	2016-02-10T04:42:23	22.7962	-157.8554	KM1602	141.06884755095908	0.572653870470739	0.0355094364198965	5.284872374785434																	5.284872374785434	223.53415669453915
517	2016-02-10T04:45:23	22.7993	-157.8434	KM1602	143.18535549472224	0.575666857377892	0.0359932987663914	5.4550531486995935																	5.4550531486995935	224.813043388722
518	2016-02-10T04:48:24	22.8022	-157.8322	KM1602	142.85945842166618	0.577015054810904	0.0362113458589793	5.475899171931971																	5.475899171931971	226.00684707529618
519	2016-02-10T04:51:24	22.8052	-157.8202	KM1602	143.02315694832632	0.579390124275447	0.0365970757650106	5.534383573342942																	5.534383573342942	227.2827232318788
520	2016-02-10T04:54:24	22.8076	-157.8113	KM1602	146.57703735692238	0.585185231148408	0.0375490069396669	5.7914320258581755																	5.7914320258581755	228.23426531853957
521	2016-02-10T04:57:24	22.8107	-157.7996	KM1602	145.57750155812718	0.591049701734344	0.0385275886299907	5.891927908821744																	5.891927908821744	229.483438789198
522	2016-02-10T05:00:25	22.8142	-157.7878	KM1602	147.42673247984337	0.591745951905821	0.0386446346485865	5.989036487751969																	5.989036487751969	230.75537458693103
523	2016-02-10T05:03:25	22.8173	-157.7782	KM1602	150.00304730585268	0.58794420492012	0.038007295211656	6.006863343928474																	6.006863343928474	231.79910155527043
524	2016-02-10T05:06:25	22.8209	-157.7682	KM1602	146.63833033025315	0.579731669472491	0.0366526429969892	5.6994380699876																	5.6994380699876	232.9006310367106
525	2016-02-10T05:09:25	22.8235	-157.7621	KM1602	143.21153480549668	0.573993935879456	0.0357240837195932	5.446446782217745																	5.446446782217745	233.59018572168392
526	2016-02-10T05:12:26	22.8249	-157.7584	KM1602	141.47580895924287	0.566018842946496	0.0344574809972288	5.232233763301121																	5.232233763301121	234.00055289349098
527	2016-02-10T05:15:26	22.8261	-157.7562	KM1602	140.39104419969934	0.5666764249176539	0.0345610165070736	5.169996710725818																	5.169996710725818	234.26283746751994
528	2016-02-10T05:18:26	22.8273	-157.7556	KM1602	142.21116436581102	0.5716543592837521	0.03534960882912	5.371813256281087																	5.371813256281087	234.4099201530094
529	2016-02-10T05:21:26	22.8273	-157.7561	KM1602	142.28570230645556	0.5686640160633659	0.0348746371284933	5.318854462886693																	5.318854462886693	234.4612194364861
530	2016-02-10T05:24:26	22.8274	-157.7564	KM1602	142.2795724655554	0.569997865384077	0.0350859296703253	5.3054424273055725																	5.3054424273055725	234.49395009803644
531	2016-02-10T05:27:27	22.8281	-157.7556	KM1602	143.9461814748591	0.574995294551446	0.0358852274564593	5.497532775320726																	5.497532775320726	234.60712574485763
532	2016-02-10T05:30:27	22.8281	-157.7554	KM1602	145.148066128639	0.570989391007419	0.0352437597971597	5.460464397083199																	5.460464397083199	234.6276453376453
533	2016-02-10T05:33:27	22.8289	-157.7546	KM1602	144.2538901629637	0.5647065721017621	0.0342519054512112	5.303755122536427																	5.303755122536427	234.7487542856812
534	2016-02-10T05:36:27	22.8291	-157.7542	KM1602	142.95954811717078	0.568331816441201	0.0348220459479317	5.321547109149469																	5.321547109149469	234.7954431745931
535	2016-02-10T05:39:28	22.8297	-157.7534	KM1602	143.5158439443466	0.569330796261095	0.0349801964230678	5.3716036355949495																	5.3716036355949495	234.90126221414096
536	2016-02-10T05:42:28	22.8296	-157.7544	KM1602	143.46265403325606	0.5680004079505679	0.0347695800129709	5.327255689810968																	5.327255689810968	235.00446113579284
537	2016-02-10T05:45:28	22.8284	-157.7586	KM1602	144.4441647338931	0.5689970087056371	0.0349273538536395	5.394005407530728																	5.394005407530728	235.4555996690449
538	2016-02-10T05:48:28	22.8269	-157.7636	KM1602	146.35110518614314	0.5706580941109269	0.0351910242652055	5.4949870852138245																	5.4949870852138245	235.99508197896512
539	2016-02-10T05:51:29	22.8235	-157.7731	KM1602	148.5706124017697	0.5776937804842719	0.0363211679249501	5.723324915406837																	5.723324915406837	237.040686380531
540	2016-02-10T05:54:29	22.8201	-157.7826	KM1602	152.6397903871545	0.5893197318632121	0.0382372768692183	6.143460762630067																	6.143460762630067	238.086313473396
541	2016-02-10T05:57:29	22.8161	-157.7927	KM1602	150.70790567915648	0.596645698100655	0.0394757272377048	6.243114018361435																	6.243114018361435	239.21423805706692
542	2016-02-10T06:00:29	22.8131	-157.8003	KM1602	151.937051874935	0.598050898966864	0.0397158570258936	6.291098280849282																	6.291098280849282	240.0625573206659
543	2016-02-10T06:03:29	22.8092	-157.8101	KM1602	152.47919808558095	0.585185231148408	0.0375490069396669	6.0458438319680585																	6.0458438319680585	241.15785466826995
544	2016-02-10T06:06:30	22.8053	-157.8197	KM1602	151.54602772199738	0.5766769037785029	0.0361566309035185	5.7764588437274025																	5.7764588437274025	242.23436730581932
545	2016-02-10T06:09:30	22.8014	-157.8293	KM1602	150.48354876464262	0.572988374162816	0.0355629737706048	5.660813716368301																	5.660813716368301	243.31090574327442
546	2016-02-10T06:12:30	22.7984	-157.8367	KM1602	149.02198619109248	0.5680004079505679	0.0347695800129709	5.475381231054591																	5.475381231054591	244.14047472738946
547	2016-02-10T06:15:30	22.7946	-157.8463	KM1602	146.4550321334661	0.5601291848644561	0.0335400067247152	5.228971636234009																	5.228971636234009	245.21261795613648
548	2016-02-10T06:18:31	22.7907	-157.8556	KM1602	145.32205613256085	0.5591537118280849	0.0333896973232034	5.169768955498268																	5.169768955498268	246.261127346381
549	2016-02-10T06:21:31	22.7878	-157.863	KM1602	145.03424764817441	0.560454001760088	0.0335903174193365	5.167383385624102																	5.167383385624102	247.0863326633831
550	2016-02-10T06:24:31	22.784000000000002	-157.8726	KM1602	145.43960088096915	0.561761041836943	0.0337927640748179	5.205410693262687																	5.205410693262687	248.15854626533854
551	2016-02-10T06:27:32	22.7803	-157.8823	KM1602	144.80514550086443	0.5614331122327171	0.0337419712546247	5.16333614582185																	5.16333614582185	249.2359186731866
552	2016-02-10T06:30:32	22.7768	-157.8917	KM1602	144.15497842424918	0.55850706186846	0.0332900833442129	5.0884136892246445																	5.0884136892246445	250.27638973818586
553	2016-02-10T06:33:32	22.7741	-157.8991	KM1602	142.0683414499714	0.559803452811694	0.0334897874627404	5.027082695656648																	5.027082695656648	251.09321409991654
554	2016-02-10T06:36:32	22.7706	-157.9086	KM1602	141.66514388197098	0.5676686962162221	0.0347172484588416	5.173238208855403																	5.173238208855403	252.14325014015017
555	2016-02-10T06:39:32	22.7688	-157.9129	KM1602	141.19344061163258	0.576339558050885	0.0361020462514165	5.350101239384972																	5.350101239384972	252.62796383328518
556	2016-02-10T06:42:33	22.7687	-157.9129	KM1602	140.5738153936522	0.581763115872032	0.03698490971232799	5.42302300049351																	5.42302300049351	252.6390955432544
557	2016-02-10T06:45:33	22.7691	-157.9126	KM1602	139.6187413469637	0.5804061521139471	0.0367629337821495	5.350016279069989																	5.350016279069989	252.69323271636318
558	2016-02-10T06:48:33	22.7692	-157.9125	KM1602	139.5434250809564	0.583472708840823	0.0372660853603093	5.3930855414664585																	5.3930855414664585	252.7083743633867
559	2016-02-10T06:51:33	22.769000000000002	-157.9125	KM1602	142.80568803003013	0.578709472108181	0.0364863379850547	5.436878143545586																	5.436878143545586	252.73063778332545
560	2016-02-10T06:54:34	22.769000000000002	-157.9125	KM1602	142.72972992632032	0.5780320580192061	0.0363761270198486	5.421426259080811																	5.421426259080811	252.73063778332545
561	2016-02-10T06:57:34	22.769000000000002	-157.9125	KM1602	144.21721631120977	0.57600301571022	0.0360475915923566	5.437641652616731																	5.437641652616731	252.73063778332545
562	2016-02-10T07:00:34	22.769000000000002	-157.9125	KM1602	142.9659855888805	0.575666857377892	0.0359932987663914	5.386309315561893																	5.386309315561893	252.73063778332545
563	2016-02-10T07:03:34	22.769000000000002	-157.9125	KM1602	143.32405865783437	0.575666857377892	0.0359932987663914	5.383313934305633																	5.383313934305633	252.73063778332545
564	2016-02-10T07:06:35	22.769000000000002	-157.9125	KM1602	142.17917883472475	0.5743269265624139	0.0357776702760333	5.3308666205088535																	5.3308666205088535	252.73063778332545
565	2016-02-10T07:09:35	22.769000000000002	-157.9125	KM1602	141.7709358407647	0.575666857377892	0.0359932987663914	5.3233102574872015																	5.3233102574872015	252.73063778332545
566	2016-02-10T07:12:35	22.769000000000002	-157.9125	KM1602	141.8502085309751	0.574995294551446	0.0358852274564593	5.313459779636392																	5.313459779636392	252.73063778332545
567	2016-02-10T07:15:35	22.7689	-157.9125	KM1602	144.22631983232262	0.575666857377892	0.0359932987663914	5.4298677562259146																	5.4298677562259146	252.74176949329467
568	2016-02-10T07:18:36	22.7689	-157.9125	KM1602	141.8076722230308	0.575666857377892	0.0359932987663914	5.334771047818579																	5.334771047818579	252.74176949329467
569	2016-02-10T07:21:36	22.7688	-157.9125	KM1602	145.171472794102	0.575666857377892	0.0359932987663914	5.4516676509832624																	5.4516676509832624	252.75290120326386
570	2016-02-10T07:24:36	22.7687	-157.9126	KM1602	143.91537121612112	0.572320163397324	0.0354560265680879	5.3448847808037225																	5.3448847808037225	252.76804287067574
571	2016-02-10T07:27:36	22.7686	-157.9126	KM1602	144.2328148546827	0.5736597790141851	0.0356704321868982	5.3847915945231435																	5.3847915945231435	252.7791745806449
572	2016-02-10T07:30:36	22.7685	-157.9126	KM1602	145.49739827768136	0.5746607121538809	0.0358313847531987	5.4529900120564685																	5.4529900120564685	252.79030629061413
573	2016-02-10T07:33:37	22.7684	-157.9126	KM1602	143.7298929635989	0.575666857377892	0.0359932987663914	5.40338669719204																	5.40338669719204	252.80143800058326
574	2016-02-10T07:36:37	22.7684	-157.9126	KM1602	144.33986754302978	0.575666857377892	0.0359932987663914	5.410389847800468																	5.410389847800468	252.80143800058326
575	2016-02-10T07:39:37	22.7683	-157.9126	KM1602	145.86678690462645	0.57600301571022	0.0360475915923566	5.483560888896817																	5.483560888896817	252.81256971055248
576	2016-02-10T07:42:37	22.7682	-157.9126	KM1602	144.39040516788043	0.5766769037785029	0.0361566309035185	5.452556175048506																	5.452556175048506	252.8237014205217
577	2016-02-10T07:45:38	22.7681	-157.9126	KM1602	143.83421419209083	0.579731669472491	0.0366526429969892	5.4628855147347535																	5.4628855147347535	252.83483313049092
578	2016-02-10T07:48:38	22.768	-157.9127	KM1602	144.58300986229509	0.578709472108181	0.0364863379850547	5.495586804633648																	5.495586804633648	252.84997483358163
579	2016-02-10T07:51:38	22.7679	-157.9127	KM1602	146.49658116163764	0.57904939246637	0.0365416408660825	5.5764557299749296																	5.5764557299749296	252.8611065435508
580	2016-02-10T07:54:38	22.7679	-157.9127	KM1602	149.41834145830018	0.579731669472491	0.0366526429969892	5.6997666325173695																	5.6997666325173695	252.8611065435508
581	2016-02-10T07:57:39	22.7679	-157.9127	KM1602	148.22847177438769	0.5788794322872755	0.0365139894255686	5.624610007486711																	5.624610007486711	252.8611065435508
582	2016-02-10T08:00:39	22.7679	-157.9127	KM1602	146.85978299216887	0.578370361268415	0.0364311668075271	5.5542500374023795																	5.5542500374023795	252.8611065435508
583	2016-02-10T08:03:39	22.7678	-157.9127	KM1602	149.56927865246755	0.574995294551446	0.0358852274564593	5.602783713571753																	5.602783713571753	252.87223825352
584	2016-02-10T08:06:39	22.7678	-157.9127	KM1602	150.93249718589124	0.572988374162816	0.0355629737706048	5.600018563592084																	5.600018563592084	252.87223825352
585	2016-02-10T08:09:40	22.7677	-157.9127	KM1602	151.78046556541133	0.56966538062734	0.035033165137191	5.554077658430648																	5.554077658430648	252.8833699634892
586	2016-02-10T08:12:40	22.7677	-157.9127	KM1602	151.70651279858376	0.568331816441201	0.0348220459479317	5.527516519758244																	5.527516519758244	252.8833699634892
587	2016-02-10T08:15:40	22.7677	-157.9127	KM1602	151.21796190875403	0.5663472419583921	0.0345091870363546	5.484053788631043																	5.484053788631043	252.8833699634892
588	2016-02-10T08:18:40	22.7677	-157.9128	KM1602	150.13063371220176	0.567006393695707	0.0346129697040391	5.420335688268587																	5.420335688268587	252.89363430691085
589	2016-02-10T08:21:40	22.7676	-157.9128	KM1602	149.8367388157739	0.5666764249176539	0.0345610165070736	5.407831708524144																	5.407831708524144	252.9047660168801
590	2016-02-10T08:24:41	22.7676	-157.9128	KM1602	150.6721103220433	0.564054851799643	0.0341498514060468	5.389338727958792																	5.389338727958792	252.9047660168801
591	2016-02-10T08:27:41	22.7676	-157.9128	KM1602	150.89070620816682	0.5630690759017621	0.0339962556112472	5.3757066909188245																	5.3757066909188245	252.9047660168801
592	2016-02-10T08:30:41	22.7676	-157.9128	KM1602	151.53582048193553	0.5611059635909991	0.0336912993972472	5.3528549848206834																	5.3528549848206834	252.9047660168801
593	2016-02-10T08:33:41	22.7676	-157.9128	KM1602	149.93611526669912	0.559803452811694	0.0334897874627404	5.2562543986178065																	5.2562543986178065	252.9047660168801
594	2016-02-10T08:36:42	22.7677	-157.9127	KM1602	149.79203202204857	0.558184891424598	0.0332404542066114	5.245414294125874																	5.245414294125874	252.91990774035838
595	2016-02-10T08:39:42	22.7677	-157.9128	KM1602	149.46372538355595	0.5565755794009201	0.0329938638076525	5.162999958012652																	5.162999958012652	252.93017208377998
596	2016-02-10T08:42:42	22.7677	-157.9128	KM1602	148.38596229319285	0.5539997547744151	0.0326013399447822	5.07779887356219																	5.07779887356219	252.93017208377998
597	2016-02-10T08:45:42	22.7677	-157.9127	KM1602	147.63481127261676	0.552718839507793	0.0324072219963695	5.031630404657804																	5.031630404657804	252.9404364272017
598	2016-02-10T08:48:43	22.7677	-157.9128	KM1602	148.51460568287547	0.5501619986863001	0.0320218596443617	4.998678249846198																	4.998678249846198	252.95070077062337
599	2016-02-10T08:51:43	22.7676	-157.9128	KM1602	152.4081508865805	0.5482570987065011	0.0317365890469667	5.080562604710211																	5.080562604710211	252.96183248059256
600	2016-02-10T08:54:43	22.7675	-157.9128	KM1602	147.76020808072076	0.546361732581582	0.0314542970678893	4.892300005693516																	4.892300005693516	252.97296419056212
601	2016-02-10T08:57:43	22.7674	-157.9128	KM1602	144.6598969187852	0.5454134177226779	0.0313136896653439	4.752851900700785																	4.752851900700785	252.98409590053132
602	2016-02-10T09:00:43	22.7673	-157.9128	KM1602	144.56142391617868	0.5454134177226779	0.0313136896653439	4.760600851254666																	4.760600851254666	252.99522761050054
603	2016-02-10T09:03:44	22.7673	-157.9129	KM1602	145.97254937293346	0.5425877988449099	0.0308968037705542	4.748036588892067																	4.748036588892067	253.00549198399696
604	2016-02-10T09:06:44	22.7672	-157.9129	KM1602	143.9602310979409	0.5435264222061429	0.0310349408910314	4.694673485529688																	4.694673485529688	253.01662369396615
605	2016-02-10T09:09:44	22.7671	-157.9129	KM1602	143.58561002525602	0.5429015145972991	0.0309428133321022	4.669327757816276																	4.669327757816276	253.02775540393532
606	2016-02-10T09:12:44	22.767	-157.9129	KM1602	142.98200057555349	0.541651127148809	0.0307594314718289	4.627759060273407																	4.627759060273407	253.03888711390454
607	2016-02-10T09:15:45	22.7669	-157.91299999999995	KM1602	143.21945087783325	0.5413403891870989	0.0307138586331502	4.624647071332645																	4.624647071332645	253.05402887305618
608	2016-02-10T09:18:45	22.7668	-157.91299999999995	KM1602	146.42347256664962	0.538848203315782	0.0303503928418045	4.688805767789299																	4.688805767789299	253.0651605830254
609	2016-02-10T09:21:45	22.7667	-157.91299999999995	KM1602	145.09909668101304	0.5404037370570071	0.0305770133566999	4.668746174745537																	4.668746174745537	253.07629229299457
610	2016-02-10T09:24:45	22.7666	-157.91299999999995	KM1602	145.40877913693913	0.5376087939833689	0.0301705962241069	4.625379758539298																	4.625379758539298	253.08742400296384
611	2016-02-10T09:27:46	22.7665	-157.9131	KM1602	146.15569010476625	0.53668206647299	0.0300366705197983	4.618019587982398																	4.618019587982398	253.10256578250804
612	2016-02-10T09:30:46	22.7664	-157.9131	KM1602	145.6591574566683	0.53668206647299	0.0300366705197983	4.613747437051766																	4.613747437051766	253.11369749247726
613	2016-02-10T09:33:46	22.7663	-157.9131	KM1602	143.7718307345154	0.53575983616076	0.0299036136599342	4.526118946394772																	4.526118946394772	253.1248292024464
614	2016-02-10T09:36:46	22.7663	-157.9132	KM1602	146.7947431306189	0.533912359225985	0.0296382960027708	4.599092960661754																	4.599092960661754	253.1350936511275
615	2016-02-10T09:39:47	22.7661	-157.9132	KM1602	145.10489171028112	0.5351438047495211	0.0298149983902031	4.562363104922363																	4.562363104922363	253.15735707106592
616	2016-02-10T09:42:47	22.766	-157.9132	KM1602	145.72190073638794	0.536066513588243	0.0299478602379863	4.5959265274344485																	4.5959265274344485	253.16848878103545
617	2016-02-10T09:45:47	22.7659	-157.9133	KM1602	145.565916144993	0.5348348414282651	0.0297706646738904	4.5664260541270885																	4.5664260541270885	253.1836305911572
618	2016-02-10T09:48:47	22.7658	-157.9133	KM1602	147.1454671370264	0.5348348414282651	0.0297706646738904	4.610400181609335																	4.610400181609335	253.19476230112642
619	2016-02-10T09:51:47	22.7656	-157.9134	KM1602	146.23196909320802	0.533298543205956	0.0295504775185794	4.558709048500552																	4.558709048500552	253.2192780042598
620	2016-02-10T09:54:48	22.7655	-157.9134	KM1602	145.8970844564738	0.5342191204167	0.0296823137313143	4.552401615803912																	4.552401615803912	253.23040971422898
621	2016-02-10T09:57:48	22.7654	-157.9135	KM1602	146.24172096777463	0.532380111589603	0.029419408033281	4.5367702872149485																	4.5367702872149485	253.24555154983295
622	2016-02-10T10:00:48	22.7652	-157.9135	KM1602	145.76688454214002	0.532991669095015	0.0295066834776772	4.5228541966580975																	4.5228541966580975	253.2678149697714
623	2016-02-10T10:03:48	22.7651	-157.9135	KM1602	150.5442598255523	0.531160405914011	0.0292458322125266	4.644258943688137																	4.644258943688137	253.27894667974056
624	2016-02-10T10:06:49	22.765	-157.9136	KM1602	149.35390675744506	0.531160405914011	0.0292458322125266	4.614144991822405																	4.614144991822405	253.29408853573003
625	2016-02-10T10:09:49	22.7649	-157.9136	KM1602	150.34542977365695	0.530552412131644	0.0291595371085322	4.628729412913749																	4.628729412913749	253.30522024569925
626	2016-02-10T10:12:49	22.7648	-157.9137	KM1602	148.86430519949334	0.5293366970947899	0.0289874669385143	4.553002280698466																	4.553002280698466	253.32036211188137
627	2016-02-10T10:15:49	22.7646	-157.9137	KM1602	150.83796629059032	0.5284264771074061	0.0288589785372824	4.600820727772472																	4.600820727772472	253.34262553181972
628	2016-02-10T10:18:50	22.7645	-157.9137	KM1602	148.5017304652816	0.5293366970947899	0.0289874669385143	4.5369233801818885																	4.5369233801818885	253.3537572417889
629	2016-02-10T10:21:50	22.7644	-157.9138	KM1602	148.4238326538484	0.527820686073702	0.0287737016557538	4.502456338039869																	4.502456338039869	253.3688991283564
630	2016-02-10T10:24:50	22.7642	-157.9138	KM1602	148.73122876506628	0.527820686073702	0.0287737016557538	4.528937177568238																	4.528937177568238	253.39116254829483
631	2016-02-10T10:27:50	22.7641	-157.9139	KM1602	150.89145170761762	0.526612774944392	0.0286041190226881	4.558731553862964																	4.558731553862964	253.40630445015051
632	2016-02-10T10:30:50	22.7641	-157.9139	KM1602	148.72513484035426	0.526009094798689	0.028519596558244997	4.4778099425849005																	4.4778099425849005	253.40630445015051
633	2016-02-10T10:33:51	22.7641	-157.914	KM1602	149.63620987745347	0.525404195020611	0.0284351354139945	4.486458863334828																	4.486458863334828	253.416569064224
634	2016-02-10T10:36:51	22.7633	-157.9172	KM1602	150.52807812810013	0.5257062843389461	0.0284773156402354	4.524477728428586																	4.524477728428586	253.75689565353957
635	2016-02-10T10:39:51	22.7602	-157.9242	KM1602	150.02778305036145	0.5248021729426761	0.0283510760782018	4.48119215377759																	4.48119215377759	254.5539999968132
636	2016-02-10T10:42:51	22.7572	-157.931	KM1602	150.0200878328752	0.524200625315871	0.0282673033033595	4.4639246564222335																	4.4639246564222335	255.32779408277318
637	2016-02-10T10:45:52	22.7547	-157.9365	KM1602	150.2135196638793	0.5245022367605491	0.0283091964907681	4.4860818656827846																	4.4860818656827846	255.95724293794476
638	2016-02-10T10:48:52	22.7516	-157.9437	KM1602	151.3320845960187	0.523299789647616	0.0281422069729918	4.478985063203655																	4.478985063203655	256.7729438921011
639	2016-02-10T10:51:52	22.7485	-157.9509	KM1602	151.33612571937832	0.520913720936521	0.0278121954736196	4.431408530815868																	4.431408530815868	257.58866004223427
640	2016-02-10T10:54:52	22.7461	-157.9565	KM1602	151.73851405580518	0.520315267531119	0.0277299669642781	4.424654250975622																	4.424654250975622	258.2225941759909
641	2016-02-10T10:57:52	22.743000000000002	-157.9637	KM1602	150.1912087598592	0.517939196273772	0.0274044452678989	4.32633654782365																	4.32633654782365	259.0383372820596
642	2016-02-10T11:00:53	22.7408	-157.9692	KM1602	149.38589582216727	0.5161698384890121	0.0271635637911613	4.2632439766646115																	4.2632439766646115	259.65380410442674
643	2016-02-10T11:03:53	22.7388	-157.9768	KM1602	152.23110178720233	0.5138202147320511	0.0268455740184292	4.304408035131996																	4.304408035131996	260.4651949890533
644	2016-02-10T11:06:53	22.7372	-157.9844	KM1602	152.17471988612644	0.512066510576159	0.026609821731649	4.271478164234536																	4.271478164234536	261.2655245736944
645	2016-02-10T11:09:53	22.736	-157.9903	KM1602	152.3661098310584	0.511480692835429	0.0265314427226119	4.247566787680744																	4.247566787680744	261.8858128909295
646	2016-02-10T11:12:54	22.7339	-157.9972	KM1602	151.41598158756955	0.510896194333525	0.0264533180236801	4.214040470100676																	4.214040470100676	262.6317957990489
647	2016-02-10T11:15:54	22.7329	-158.0005	KM1602	154.45091204777702	0.509440809448016	0.0262593355706505	4.289049538292924																	4.289049538292924	262.98842251278563
648	2016-02-10T12:43:45	22.7327	-158.0001	KM1602	161.73563285256475	0.49545418632351795	0.0244394254295682	4.110118309228663																	4.110118309228663	263.0351368486605
649	2016-02-10T12:46:46	22.7325	-158.0001	KM1602	161.7822493764374	0.49349109468097097	0.0241903662288857	4.07538274465596																	4.07538274465596	263.0574002685989
650	2016-02-10T12:49:46	22.7325	-158.0001	KM1602	160.08543488349932	0.49349109468097097	0.0241903662288857	4.043711406631246																	4.043711406631246	263.0574002685989
651	2016-02-10T12:52:46	22.7324	-158.0001	KM1602	159.6021698206536	0.49433348864915705	0.024296978468042997	4.038185087462175																	4.038185087462175	263.06853197856844
652	2016-02-10T12:55:46	22.7324	-158.0001	KM1602	157.93746482058717	0.49349109468097097	0.0241903662288857	3.9790435004980735																	3.9790435004980735	263.06853197856844
653	2016-02-10T12:58:47	22.7324	-158.0001	KM1602	159.2398522123129	0.493211633066276	0.0241549979456046	4.0187231004087565																	4.0187231004087565	263.06853197856844
654	2016-02-10T13:01:47	22.7324	-158.0001	KM1602	155.49415169091444	0.49181614013231395	0.0239791063692992	3.9008073868938298																	3.9008073868938298	263.06853197856844
655	2016-02-10T13:04:47	22.7325	-158.0001	KM1602	156.99495480771634	0.49293283698784596	0.0241197138916913	3.959123294557922																	3.959123294557922	263.079663688538
656	2016-02-10T13:07:47	22.7325	-158.0001	KM1602	158.05520431607212	0.49293283698784596	0.0241197138916913	3.978282705175229																	3.978282705175229	263.079663688538
657	2016-02-10T13:10:48	22.7325	-158.0001	KM1602	156.12677449829366	0.49265309213802	0.0240844525002781	3.93136961240017																	3.93136961240017	263.079663688538
658	2016-02-10T13:13:48	22.7326	-158.0	KM1602	157.74451786585846	0.492513267409604	0.02406685293178025	3.971028214860088																	3.971028214860088	263.094807199824
659	2016-02-10T13:16:48	22.7327	-158.0001	KM1602	159.88903587406548	0.492373442681188	0.0240492533632824	4.0286308528121015																	4.0286308528121015	263.1099507060199
660	2016-02-10T13:19:48	22.7328	-158.0	KM1602	157.95129018874292	0.49181614013231395	0.0239791063692992	3.959512795175488																	3.959512795175488	263.1250942071257
661	2016-02-10T13:22:49	22.7329	-158.0	KM1602	160.053170247805	0.491538483871978	0.0239441581135222	4.0174712250741775																	4.0174712250741775	263.1362259170949
662	2016-02-10T13:25:49	22.733	-158.0	KM1602	159.66096123515132	0.49181614013231395	0.0239791063692992	4.0000541948691835																	4.0000541948691835	263.14735762706414
663	2016-02-10T13:28:49	22.733	-158.0	KM1602	161.15496692437213	0.491261488848465	0.0239092930868199	4.029387785209121																	4.029387785209121	263.14735762706414
664	2016-02-10T13:31:49	22.7331	-158.0	KM1602	162.38643316825159	0.491261488848465	0.0239092930868199	4.061804700144645																	4.061804700144645	263.15848933703336
665	2016-02-10T13:34:49	22.7331	-158.0	KM1602	160.69049943339616	0.49098372889429204	0.0238744524266031	4.004288384178202																	4.004288384178202	263.15848933703336
666	2016-02-10T13:37:50	22.733	-158.0	KM1602	162.07186378559646	0.49098372889429204	0.0238744524266031	4.058702474100308																	4.058702474100308	263.1696210470026
667	2016-02-10T13:40:50	22.7329	-157.9999	KM1602	161.47968271064693	0.491538483871978	0.0239441581135222	4.047295466026331																	4.047295466026331	263.184764537928
668	2016-02-10T13:43:50	22.7329	-157.9999	KM1602	159.9618373308767	0.490428543968478	0.023804951967232004	3.9844547125934113																	3.9844547125934113	263.184764537928
669	2016-02-10T13:46:50	22.7328	-157.9999	KM1602	157.96290094639141	0.491261488848465	0.0239092930868199	3.9598074157908334																	3.9598074157908334	263.19589624789717
670	2016-02-10T13:49:51	22.7329	-158.0	KM1602	158.27619288696334	0.4898760002334829	0.0237357821435945	3.9376890483743145																	3.9376890483743145	263.21103974391286
671	2016-02-10T13:52:51	22.7329	-157.9999	KM1602	158.6456669056794	0.490428543968478	0.023804951967232004	3.956967571354853																	3.956967571354853	263.2213067019655
672	2016-02-10T13:55:51	22.7329	-158.0	KM1602	157.2330163105245	0.49098372889429204	0.0238744524266031	3.9165858053069598																	3.9165858053069598	263.23157366001806
673	2016-02-10T13:58:51	22.7329	-157.9999	KM1602	158.5738844029903	0.490428543968478	0.023804951967232004	3.954701603319218																	3.954701603319218	263.24184061807074
674	2016-02-10T14:01:52	22.7329	-157.9999	KM1602	157.16226919944822	0.49070580549487797	0.0238396607688489	3.9279354029105984																	3.9279354029105984	263.24184061807074
675	2016-02-10T14:04:52	22.7329	-158.0	KM1602	159.60195625960614	0.490151942738844	0.0237703258244311	3.969256407103919																	3.969256407103919	263.25210757612336
676	2016-02-10T14:07:52	22.7329	-157.9999	KM1602	160.84721473592063	0.49070580549487797	0.0238396607688489	4.014982747940607																	4.014982747940607	263.262374534176
677	2016-02-10T14:10:52	22.7329	-157.9999	KM1602	161.991901589451	0.490151942738844	0.0237703258244311	4.020452851161549																	4.020452851161549	263.262374534176
678	2016-02-10T14:13:52	22.733	-157.9999	KM1602	160.7194020297425	0.490428543968478	0.023804951967232004	3.9953437891349135																	3.9953437891349135	263.2735062441452
679	2016-02-10T14:16:53	22.733	-157.9999	KM1602	164.287427464885	0.49070580549487797	0.0238396607688489	4.0880345347915314																	4.0880345347915314	263.2735062441452
680	2016-02-10T14:19:53	22.733	-157.9999	KM1602	161.78861998079216	0.490428543968478	0.023804951967232004	4.02179289700152																	4.02179289700152	263.2735062441452
681	2016-02-10T14:22:53	22.733	-157.9999	KM1602	162.71312679400512	0.48932400472731896	0.0236667803808115	4.015550036942214																	4.015550036942214	263.2735062441452
682	2016-02-10T14:25:53	22.7329	-158.0002	KM1602	160.87000507977194	0.48932400472731896	0.0236667803808115	3.968753032704543																	3.968753032704543	263.30625694065657
683	2016-02-10T14:28:54	22.7328	-158.0011	KM1602	160.56935106886422	0.489046068473436	0.0236321764044756	3.9562447448096862																	3.9562447448096862	263.3993276978792
684	2016-02-10T14:31:54	22.7327	-158.0025	KM1602	159.2949761514063	0.489046068473436	0.0236321764044756	3.9281453604117833																	3.9281453604117833	263.54349566973843
685	2016-02-10T14:34:54	22.7326	-158.0041	KM1602	158.8852145677337	0.488768794123178	0.0235976548373148	3.9157137361347134																	3.9157137361347134	263.7081440317409
686	2016-02-10T14:37:54	22.7325	-158.0052	KM1602	158.81501234520002	0.489046068473436	0.0236321764044756	3.920369704725836																	3.920369704725836	263.8216281363599
687	2016-02-10T14:40:55	22.7325	-158.0062	KM1602	158.596201884355	0.488768794123178	0.0235976548373148	3.90307740864784																	3.90307740864784	263.9242980171952
688	2016-02-10T14:43:55	22.7324	-158.0078	KM1602	157.39587811916462	0.488768794123178	0.0235976548373148	3.873407987747648																	3.873407987747648	264.08894661889616
689	2016-02-10T14:46:55	22.7323	-158.0083	KM1602	157.17597917560215	0.48794092674972495	0.0234945826306489	3.859608637272261																	3.859608637272261	264.14147467668914
690	2016-02-10T14:49:55	22.7323	-158.0083	KM1602	158.03725361558094	0.4884921801002271	0.0235632154830721	3.884744533510412																	3.884744533510412	264.14147467668914
691	2016-02-10T14:52:56	22.7323	-158.0083	KM1602	158.92175780937617	0.48794092674972495	0.0234945826306489	3.888964316462809																	3.888964316462809	264.14147467668914
692	2016-02-10T14:55:56	22.7322	-158.0083	KM1602	159.99488767371975	0.48932400472731896	0.0236667803808115	3.934572720535656																	3.934572720535656	264.1526063866584
693	2016-02-10T14:58:56	22.7322	-158.0083	KM1602	159.1580291870599	0.487665404688454	0.0234603568886874	3.872177722757203																	3.872177722757203	264.1526063866584
694	2016-02-10T15:01:56	22.7322	-158.0083	KM1602	160.14367194745822	0.48738929696502	0.0234261676843209	3.9010263100409976																	3.9010263100409976	264.1526063866584
695	2016-02-10T15:04:57	22.7322	-158.0083	KM1602	159.17866466260332	0.48794092674972495	0.0234945826306489	3.8827970520383306																	3.8827970520383306	264.1526063866584
696	2016-02-10T15:07:57	22.7322	-158.0083	KM1602	160.0892333330065	0.487113846790577	0.0233920599013524	3.895549691744277																	3.895549691744277	264.1526063866584
697	2016-02-10T15:10:57	22.7322	-158.0083	KM1602	160.0162133163999	0.48656491282859704	0.0233240878244528	3.8824703828867633																	3.8824703828867633	264.1526063866584
698	2016-02-10T15:13:57	22.7323	-158.0083	KM1602	159.15947427283263	0.48683905259917604	0.0233580333458773	3.859585274587277																	3.859585274587277	264.1637380966276
699	2016-02-10T15:16:57	22.7323	-158.0083	KM1602	161.2063381330606	0.488216224832016	0.0235288581459579	3.947778044493532																	3.947778044493532	264.1637380966276
700	2016-02-10T15:19:58	22.7324	-158.0083	KM1602	161.3332724611142	0.487665404688454	0.0234603568886874	3.935095971451372																	3.935095971451372	264.1748698065968
701	2016-02-10T15:22:58	22.7324	-158.0083	KM1602	160.3554570845939	0.48656491282859704	0.0233240878244528	3.888196071210997																	3.888196071210997	264.1748698065968
702	2016-02-10T15:25:58	22.7324	-158.0083	KM1602	158.26163334164326	0.48656491282859704	0.0233240878244528	3.841528090770067																	3.841528090770067	264.1748698065968
703	2016-02-10T15:28:58	22.7324	-158.0083	KM1602	158.3682635270321	0.48683905259917604	0.0233580333458773	3.8377177525015087																	3.8377177525015087	264.1748698065968
704	2016-02-10T15:31:59	22.7325	-158.0083	KM1602	158.41386705770762	0.48656491282859704	0.0233240878244528	3.8351698556909417																	3.8351698556909417	264.18600151656636
705	2016-02-10T15:34:59	22.7326	-158.0083	KM1602	158.55560948698718	0.48601744566665595	0.0232563530429997	3.8299093131359334																	3.8299093131359334	264.1971332265356
706	2016-02-10T15:37:59	22.7327	-158.0083	KM1602	158.3423908010279	0.4854660772156071	0.0231884513129009	3.8101790422819417																	3.8101790422819417	264.2082649365048
707	2016-02-10T15:40:59	22.7328	-158.0083	KM1602	158.6975995087229	0.48491733179919705	0.0231208726128735	3.805148253752201																	3.805148253752201	264.219396646474
708	2016-02-10T15:44:00	22.7328	-158.0083	KM1602	160.11112921608506	0.48519137740938	0.0231546216803473	3.8480100076331256																	3.8480100076331256	264.219396646474
709	2016-02-10T15:47:00	22.7329	-158.0082	KM1602	159.23595741129964	0.48464393882709295	0.023087203918613998	3.8179083354296632																	3.8179083354296632	264.2345401424897
710	2016-02-10T15:50:00	22.733	-158.0082	KM1602	159.38345868097778	0.485741432779562	0.0232223617028576	3.828776010802263																	3.828776010802263	264.24567185245894
711	2016-02-10T15:53:00	22.7331	-158.0082	KM1602	160.96555067101428	0.48519137740938	0.0231546216803473	3.861697521573674																	3.861697521573674	264.2568035624281
712	2016-02-10T15:56:01	22.7331	-158.0082	KM1602	166.7599691101702	0.48409677768451603	0.023020037195539	3.98330207839388																	3.98330207839388	264.2568035624281
713	2016-02-10T15:59:01	22.7332	-158.0082	KM1602	164.01211302662898	0.4838233649995271	0.0229865495245824	3.9096321797933578																	3.9096321797933578	264.2679352723973
714	2016-02-10T16:02:01	22.7333	-158.0082	KM1602	161.86323548707085	0.48409677768451603	0.023020037195539	3.859305443158117																	3.859305443158117	264.27906698236654
715	2016-02-10T16:05:01	22.7334	-158.0083	KM1602	161.49688575536595	0.484370843054644	0.0230536048075749	3.857975120432241																	3.857975120432241	264.2942104529311
716	2016-02-10T16:08:02	22.7335	-158.0082	KM1602	162.34460153520575	0.4838233649995271	0.0229865495245824	3.86757794973024																	3.86757794973024	264.3093539184054
717	2016-02-10T16:11:02	22.7335	-158.0083	KM1602	165.67765536570352	0.484370843054644	0.0230536048075749	3.9590032097048806																	3.9590032097048806	264.31962083141025
718	2016-02-10T16:14:02	22.7336	-158.0083	KM1602	161.64720441682584	0.484370843054644	0.0230536048075749	3.859013494537493																	3.859013494537493	264.33075254137947
719	2016-02-10T16:17:02	22.7336	-158.0083	KM1602	162.03305399231184	0.48409677768451603	0.023020037195539	3.8619568905966215																	3.8619568905966215	264.33075254137947
720	2016-02-10T16:20:03	22.7335	-158.0085	KM1602	163.1856131418118	0.48409677768451603	0.023020037195539	3.8901612317439738																	3.8901612317439738	264.3541096103115
721	2016-02-10T16:23:03	22.7309	-158.0107	KM1602	163.30399430961054	0.48409677768451603	0.023020037195539	3.8952577741420686																	3.8952577741420686	264.72124131266474
722	2016-02-10T16:26:03	22.7289	-158.0028	KM1602	163.84134432169225	0.482736006952997	0.0228533789138928	3.8814423934694786																	3.8814423934694786	265.56234851669626
723	2016-02-10T16:29:03	22.7297	-157.9934	KM1602	160.10311079407117	0.4832784914712	0.0229198132448437	3.804521267738175																	3.804521267738175	266.53156785878923
724	2016-02-10T16:32:03	22.7302	-157.9817	KM1602	158.90059642143044	0.4832784914712	0.0229198132448437	3.778911890900434																	3.778911890900434	267.73411659842446
725	2016-02-10T16:35:04	22.7306	-157.9697	KM1602	157.73585152293614	0.4832784914712	0.0229198132448437	3.7576763617210096																	3.7576763617210096	268.9669784296625
726	2016-02-10T16:38:04	22.7312	-157.9571	KM1602	158.00745535373068	0.4830070275302271	0.0228865642566622	3.7662201888406814																	3.7662201888406814	270.2623570759276
727	2016-02-10T16:41:04	22.7316	-157.9473	KM1602	160.5362682705343	0.482736006952997	0.0228533789138928	3.8154264179057575																	3.8154264179057575	271.2695147573032
728	2016-02-10T16:44:04	22.7321	-157.9356	KM1602	162.13388940763463	0.48191550761450797	0.0227534316833107	3.8285628195106964																	3.8285628195106964	272.4720468262281
729	2016-02-10T16:47:05	22.7326	-157.9239	KM1602	161.55326047580004	0.482736006952997	0.0228533789138928	3.829042125452602																	3.829042125452602	273.67457450790187
730	2016-02-10T16:50:05	22.7331	-157.912	KM1602	160.94133460443243	0.48218835553876505	0.0227866680225987	3.804075247762092																	3.804075247762092	274.8976100885986
731	2016-02-10T16:53:05	22.7336	-157.8995	KM1602	161.3963455040196	0.482461854799975	0.0228199837029922	3.837009298265616																	3.837009298265616	276.1821819886054
732	2016-02-10T16:56:05	22.734	-157.8898	KM1602	162.53937063168647	0.48409677768451603	0.023020037195539	3.8864105282635184																	3.8864105282635184	277.1790652807079
733	2016-02-10T16:59:06	22.7335	-157.8787	KM1602	161.72362854992573	0.4832784914712	0.0229198132448437	3.872270146002957																	3.872270146002957	278.32004889470585
734	2016-02-10T17:02:06	22.7255	-157.8712	KM1602	160.54732213902614	0.48519137740938	0.0231546216803473	3.8707035059800963																	3.8707035059800963	279.4973419447961
735	2016-02-10T17:05:06	22.7151	-157.8711	KM1602	158.75536180915813	0.484370843054644	0.0230536048075749	3.81883389526749																	3.81883389526749	280.6550853149681
736	2016-02-10T17:08:06	22.7072	-157.8755	KM1602	156.6183716738261	0.48409677768451603	0.023020037195539	3.7515199904065217																	3.7515199904065217	281.64376766430166
737	2016-02-10T17:11:07	22.7042	-157.8825	KM1602	154.43812719956253	0.480014150533771	0.0225225302985856	3.6204258704219514																	3.6204258704219514	282.43638354978464
738	2016-02-10T17:14:07	22.7076	-157.8927	KM1602	156.0213804866378	0.479474578483813	0.0224571620089533	3.6363074010385175																	3.6363074010385175	283.55010194074674
739	2016-02-10T17:17:07	22.7116	-157.9018	KM1602	157.01942913686034	0.479474578483813	0.0224571620089533	3.659243119961992																	3.659243119961992	284.585217894716
740	2016-02-10T17:20:07	22.7149	-157.9092	KM1602	154.86162514108238	0.480556301769149	0.0225882110524004	3.64150448052138																	3.64150448052138	285.42921832861987
741	2016-02-10T17:23:08	22.7191	-157.91899999999995	KM1602	156.26705696424577	0.48137175957592504	0.0226871962726999	3.6906531994381337																	3.6906531994381337	286.5388052342694
742	2016-02-10T17:26:08	22.7229	-157.9282	KM1602	160.52467530325615	0.48409677768451603	0.023020037195539	3.8600174778158967																	3.8600174778158967	287.57383292391984
743	2016-02-10T17:29:08	22.7271	-157.9381	KM1602	160.12159607539243	0.48519137740938	0.0231546216803473	3.8677262137591497																	3.8677262137591497	288.69268633437383
744	2016-02-10T17:32:08	22.7302	-157.9458	KM1602	161.22841822115916	0.4854660772156071	0.0231884513129009	3.900766218265245																	3.900766218265245	289.5552983867599
745	2016-02-10T17:35:09	22.7339	-157.9551	KM1602	165.00905122222784	0.483550603445309	0.0229531416043259	3.945109934683608																	3.945109934683608	290.5951761256752
746	2016-02-10T17:38:09	22.7371	-157.9644	KM1602	164.63558662836246	0.481643309476048	0.0227202744961779	3.90777006561066																	3.90777006561066	291.6142683910365
747	2016-02-10T17:41:09	22.7405	-157.9737	KM1602	159.90226768847637	0.482461854799975	0.0228199837029922	3.7963570380786846																	3.7963570380786846	292.6413330496385
748	2016-02-10T17:44:09	22.744	-157.9832	KM1602	159.11460577601926	0.4830070275302271	0.0228865642566622	3.7836829970182033																	3.7836829970182033	293.6915686575143
749	2016-02-10T17:47:10	22.7462	-157.9886	KM1602	161.14654073636984	0.48218835553876505	0.0227866680225987	3.8090510271873934																	3.8090510271873934	294.2976188160454
750	2016-02-10T17:50:10	22.7484	-157.9944	KM1602	163.6124659712166	0.483550603445309	0.0229531416043259	3.8871935833220017																	3.8871935833220017	294.94143619983606
751	2016-02-10T17:53:10	22.7498	-157.9982	KM1602	164.1793703741769	0.4838233649995271	0.0229865495245824	3.8953271548112967																	3.8953271548112967	295.3615122849364
752	2016-02-10T17:56:10	22.7495	-158.0001	KM1602	163.66127553868375	0.484370843054644	0.0230536048075749	3.911679020634029																	3.911679020634029	295.5593988038704
753	2016-02-10T17:59:11	22.7496	-158.0001	KM1602	164.40753153814168	0.48519137740938	0.0231546216803473	3.940216969592018																	3.940216969592018	295.5705305138396
754	2016-02-10T18:02:11	22.7496	-158.0001	KM1602	161.54575094424132	0.4854660772156071	0.0231884513129009	3.881596817471037																	3.881596817471037	295.5705305138396
755	2016-02-10T18:05:11	22.7498	-158.0001	KM1602	161.40657513209362	0.48519137740938	0.0231546216803473	3.870244272832984																	3.870244272832984	295.5927939337779
756	2016-02-10T18:08:11	22.7498	-158.0001	KM1602	162.0779005367337	0.485741432779562	0.0232223617028576	3.893495092485949																	3.893495092485949	295.5927939337779
757	2016-02-10T18:11:12	22.7499	-158.0001	KM1602	162.50275521213106	0.485741432779562	0.0232223617028576	3.910559522546696																	3.910559522546696	295.6039256437472
758	2016-02-10T18:14:12	22.7499	-158.0001	KM1602	160.12794701642494	0.48629142592034	0.0232902231440968	3.8647603546902536																	3.8647603546902536	295.6039256437472
759	2016-02-10T18:17:12	22.7499	-158.0001	KM1602	161.3867930449304	0.48629142592034	0.0232902231440968	3.9082784767345182																	3.9082784767345182	295.6039256437472
760	2016-02-10T18:20:12	22.7499	-158.0001	KM1602	161.02865563563188	0.48683905259917604	0.0233580333458773	3.9034299034465954																	3.9034299034465954	295.6039256437472
761	2016-02-10T18:23:12	22.7499	-158.0001	KM1602	160.1917299502306	0.487665404688454	0.0234603568886874	3.8953656650878767																	3.8953656650878767	295.6039256437472
762	2016-02-10T18:26:13	22.7499	-158.0002	KM1602	162.4379708828455	0.48794092674972495	0.0234945826306489	3.958981185556145																	3.958981185556145	295.61419132501067
763	2016-02-10T18:29:13	22.7499	-158.0001	KM1602	161.6495039148759	0.488216224832016	0.0235288581459579	3.937954465641927																	3.937954465641927	295.6244570062742
764	2016-02-10T18:32:13	22.7499	-158.0002	KM1602	160.92016450721349	0.48794092674972495	0.0234945826306489	3.9179257478935217																	3.9179257478935217	295.6347226875376
765	2016-02-10T18:35:13	22.75	-158.0002	KM1602	163.61740466725018	0.4884921801002271	0.0235632154830721	4.001591071038777																	4.001591071038777	295.64585439750687
766	2016-02-10T18:38:14	22.75	-158.0002	KM1602	162.1878113508584	0.487665404688454	0.0234603568886874	3.9527253621888																	3.9527253621888	295.64585439750687
767	2016-02-10T18:41:14	22.75	-158.0002	KM1602	161.46185080852453	0.489046068473436	0.0236321764044756	3.9630551059511103																	3.9630551059511103	295.64585439750687
768	2016-02-10T18:44:14	22.75	-158.0002	KM1602	159.53855340543018	0.4884921801002271	0.0235632154830721	3.9064872415182723																	3.9064872415182723	295.64585439750687
769	2016-02-10T18:47:14	22.75	-158.0002	KM1602	159.26497945614494	0.488216224832016	0.0235288581459579	3.8945961870119055																	3.8945961870119055	295.64585439750687
770	2016-02-10T18:50:15	22.75	-158.0002	KM1602	158.64831065149212	0.48932400472731896	0.0236667803808115	3.9098460680260922																	3.9098460680260922	295.64585439750687
771	2016-02-10T18:53:15	22.7501	-158.0002	KM1602	158.10002017624984	0.490151942738844	0.0237703258244311	3.918419975938243																	3.918419975938243	295.65698610747614
772	2016-02-10T18:56:15	22.7501	-158.0002	KM1602	157.28821336708103	0.491261488848465	0.0239092930868199	3.9064037107587626																	3.9064037107587626	295.65698610747614
773	2016-02-10T18:59:15	22.7501	-158.0002	KM1602	155.32764833836475	0.49098372889429204	0.0238744524266031	3.8682172245650666																	3.8682172245650666	295.65698610747614
774	2016-02-10T19:02:16	22.7501	-158.0002	KM1602	154.88524600637962	0.491538483871978	0.0239441581135222	3.863193068035169																	3.863193068035169	295.65698610747614
775	2016-02-10T19:05:16	22.75	-158.0002	KM1602	155.7354176845021	0.492373442681188	0.0240492533632824	3.9060455108247685																	3.9060455108247685	295.6681178174453
776	2016-02-10T19:08:16	22.75	-158.0002	KM1602	155.369279673198	0.492373442681188	0.0240492533632824	3.896320743600106																	3.896320743600106	295.6681178174453
777	2016-02-10T19:11:16	22.7501	-158.0002	KM1602	154.50538175254434	0.49181614013231395	0.0239791063692992	3.8572924702139546																	3.8572924702139546	295.6792495274145
778	2016-02-10T19:14:16	22.7501	-158.0002	KM1602	157.29784168909842	0.49098372889429204	0.0238744524266031	3.910195981097382																	3.910195981097382	295.6792495274145
779	2016-02-10T19:20:17	22.7501	-158.0002	KM1602	160.92837693399446	0.49433348864915705	0.024296978468042997	4.085904814699727																	4.085904814699727	295.6792495274145
780	2016-02-10T19:23:17	22.7486	-157.9999	KM1602	163.4113916970622	0.494894076729881	0.0243681504095498	4.167900079064055																	4.167900079064055	295.84904155632216
781	2016-02-10T19:26:17	22.7456	-157.9949	KM1602	160.084485803204	0.49573524433042	0.0244751905999845	4.097177488414085																	4.097177488414085	296.46140974380336
782	2016-02-10T19:29:18	22.7411	-157.9882	KM1602	159.2146566871381	0.49686086304286897	0.0246188324249494	4.10117158266715																	4.10117158266715	297.3123168393694
783	2016-02-10T19:32:18	22.7364	-157.9814	KM1602	161.34391482243964	0.49799225972723604	0.0247635930625418	4.175728855509246																	4.175728855509246	298.1847297419036
784	2016-02-10T19:35:18	22.7319	-157.9749	KM1602	161.88512980895803	0.5005364588757151	0.0250914701004713	4.249279330434745																	4.249279330434745	299.0191629163394
785	2016-02-10T19:38:18	22.7281	-157.9697	KM1602	162.43997502313573	0.501962025810541	0.025276233543872997	4.30018785477099																	4.30018785477099	299.700320091258
786	2016-02-10T19:41:19	22.7235	-157.9634	KM1602	161.28581842033742	0.502247679542593	0.0253133860635282	4.267814700025321																	4.267814700025321	300.52531796741005
787	2016-02-10T19:44:19	22.7188	-157.9567	KM1602	160.50223361965746	0.501677052361246	0.0252391695027345	4.250334246676124																	4.250334246676124	301.38960777470743
788	2016-02-10T19:47:19	22.7153	-157.9519	KM1602	161.3364728386769	0.501677052361246	0.0252391695027345	4.29801859081122																	4.29801859081122	302.017873437678
789	2016-02-10T19:50:19	22.7105	-157.9454	KM1602	159.3809664610397	0.503394140861543	0.0254626418677714	4.269926462011747																	4.269926462011747	302.87285259872743
790	2016-02-10T19:53:20	22.7058	-157.9395	KM1602	159.00935914802415	0.501392285635021	0.025202173271817	4.227848871522651																	4.227848871522651	303.6733490853876
791	2016-02-10T19:56:20	22.7003	-157.934	KM1602	159.7393826092861	0.5005364588757151	0.0250914701004713	4.212844640745216																	4.212844640745216	304.5063247470713
792	2016-02-10T19:59:20	22.698	-157.93200000000004	KM1602	158.1664665963209	0.499686479004919	0.0249815468221014	4.155805944814412																	4.155805944814412	304.83455635560824
793	2016-02-10T20:02:20	22.6973	-157.9319	KM1602	160.75850163150096	0.5011063295864651	0.0251651841953521	4.266152899793723																	4.266152899793723	304.913152145021
794	2016-02-10T20:05:20	22.6976	-157.9319	KM1602	160.2669865101445	0.5039646370641021	0.0255372478951802	4.32176915347363																	4.32176915347363	304.946547274929
795	2016-02-10T20:08:21	22.6978	-157.93200000000004	KM1602	161.51020856494188	0.504250906978878	0.0255746845354458	4.352752370921702																	4.352752370921702	304.9710651159564
796	2016-02-10T20:11:21	22.6979	-157.93200000000004	KM1602	161.0789675587904	0.5051124330910539	0.0256874803126799	4.372004167073025																	4.372004167073025	304.98219682592566
797	2016-02-10T20:14:21	22.698	-157.93200000000004	KM1602	161.11578828712905	0.505399260245648	0.0257251952003239	4.377535586403692																	4.377535586403692	304.9933285358948
798	2016-02-10T20:17:21	22.6979	-157.9321	KM1602	157.9201946321946	0.506841443111818	0.0259149439110938	4.329374706400573																	4.329374706400573	305.00847380720313
799	2016-02-10T20:20:22	22.698	-157.9321	KM1602	167.46834174314006	0.509150624296168	0.0262207605386868	4.628182041143531																	4.628182041143531	305.0196055171723
800	2016-02-10T20:26:22	22.6979	-157.93200000000004	KM1602	159.13181192626894	0.510604988652627	0.026414395158911	4.463032898306074																	4.463032898306074	305.0347507884805
801	2016-02-10T20:29:22	22.6979	-157.93200000000004	KM1602	158.68798268969962	0.510604988652627	0.026414395158911	4.443547688256285																	4.443547688256285	305.0347507884805
802	2016-02-10T20:32:23	22.6978	-157.93200000000004	KM1602	157.99807733549298	0.510314476476422	0.0263755649887255	4.412403627994781																	4.412403627994781	305.04588249844977
803	2016-02-10T20:35:23	22.6978	-157.93200000000004	KM1602	157.23445308560247	0.509440809448016	0.0262593355706505	4.3622358227541165																	4.3622358227541165	305.04588249844977
804	2016-02-10T20:38:23	22.6978	-157.93200000000004	KM1602	157.22288034086338	0.507128392798405	0.0259528813749664	4.3220405782051925																	4.3220405782051925	305.04588249844977
805	2016-02-10T20:41:23	22.6979	-157.93200000000004	KM1602	158.09540955467608	0.510314476476422	0.0263755649887255	4.4210537109347685																	4.4210537109347685	305.057014208419
806	2016-02-10T20:44:24	22.6979	-157.93200000000004	KM1602	153.31127984423	0.514405588514119	0.0269246749171054	4.380478100719391																	4.380478100719391	305.057014208419
807	2016-02-10T20:47:24	22.6978	-157.93200000000004	KM1602	152.46316891862656	0.5161698384890121	0.0271635637911613	4.38610062542895																	4.38610062542895	305.06814591838815
808	2016-02-10T20:50:24	22.6979	-157.93200000000004	KM1602	153.898856137702	0.514405588514119	0.0269246749171054	4.391762111910493																	4.391762111910493	305.07927762835743
809	2016-02-10T20:53:24	22.6979	-157.93200000000004	KM1602	153.3846930649472	0.514699323865824	0.0269643670437509	4.3843463946958385																	4.3843463946958385	305.07927762835743
810	2016-02-10T20:56:25	22.6979	-157.93200000000004	KM1602	154.60024953570127	0.514405588514119	0.0269246749171054	4.4168611043261485																	4.4168611043261485	305.07927762835743
811	2016-02-10T20:59:25	22.698	-157.93200000000004	KM1602	151.93454556583953	0.515876454714392	0.0271237022976672	4.374237348468808																	4.374237348468808	305.0904093383266
812	2016-02-10T21:02:25	22.698	-157.93200000000004	KM1602	154.55813259245159	0.5161698384890121	0.0271635637911613	4.469842629079492																	4.469842629079492	305.0904093383266
813	2016-02-10T21:05:25	22.698	-157.93200000000004	KM1602	153.19864405418338	0.5152888998400921	0.0270440357799177	4.3910429391372565																	4.3910429391372565	305.0904093383266
814	2016-02-10T21:08:26	22.698	-157.93200000000004	KM1602	150.30220457891645	0.5161698384890121	0.0271635637911613	4.347506772935863																	4.347506772935863	305.0904093383266
815	2016-02-10T21:11:26	22.6981	-157.93200000000004	KM1602	151.42520702765572	0.519719197664393	0.0276480912154039	4.442196172551476																	4.442196172551476	305.10154104829587
816	2016-02-10T21:14:26	22.6981	-157.9321	KM1602	152.12465507697772	0.520913720936521	0.0278121954736196	4.4859492784329085																	4.4859492784329085	305.11181061718605
817	2016-02-10T21:17:26	22.6981	-157.9321	KM1602	154.2504056122505	0.5248021729426761	0.0283510760782018	4.650403537069077																	4.650403537069077	305.11181061718605
818	2016-02-10T21:20:26	22.6981	-157.93200000000004	KM1602	155.27195369955137	0.526009094798689	0.028519596558244997	4.72393006991976																	4.72393006991976	305.12208018607623
819	2016-02-10T21:23:27	22.6981	-157.93200000000004	KM1602	157.1359921996221	0.527517627410399	0.0287311542490371	4.8207233234721265																	4.8207233234721265	305.12208018607623
820	2016-02-10T21:26:27	22.698	-157.93200000000004	KM1602	154.59847019310362	0.525404195020611	0.0284351354139945	4.69796150964452																	4.69796150964452	305.13321189604545
821	2016-02-10T21:29:27	22.698	-157.93200000000004	KM1602	156.47985740098068	0.5281244681924129	0.0288163506307648	4.811344661235479																	4.811344661235479	305.13321189604545
822	2016-02-10T21:32:27	22.698	-157.93200000000004	KM1602	158.7592051906087	0.5284264771074061	0.0288589785372824	4.875959517365711																	4.875959517365711	305.13321189604545
823	2016-02-10T21:35:28	22.6979	-157.93200000000004	KM1602	159.72676325303297	0.528729160635016	0.0289017059252555	4.916050323602798																	4.916050323602798	305.1443436060147
824	2016-02-10T21:38:28	22.6979	-157.93200000000004	KM1602	160.23247364376624	0.531160405914011	0.0292458322125266	4.9911921901976815																	4.9911921901976815	305.1443436060147
825	2016-02-10T21:41:28	22.6978	-157.93200000000004	KM1602	157.85201914628172	0.530249500759246	0.0291165436287628	4.916349709958562																	4.916349709958562	305.1554753159839
826	2016-02-10T21:44:28	22.6978	-157.93200000000004	KM1602	158.54579085119326	0.533298543205956	0.0295504775185794	4.997990661980409																	4.997990661980409	305.1554753159839
827	2016-02-10T21:47:29	22.6978	-157.93200000000004	KM1602	158.81000629069388	0.532380111589603	0.029419408033281	4.989404158692406																	4.989404158692406	305.1554753159839
828	2016-02-10T21:50:29	22.6978	-157.9319	KM1602	159.3264127103815	0.532685525803045	0.0294629937320373	5.000758321623118																	5.000758321623118	305.1657449073736
829	2016-02-10T21:53:29	22.6977	-157.9319	KM1602	157.73651743472539	0.5336061498804621	0.0295943761037153	4.983269843469574																	4.983269843469574	305.17687661734277
830	2016-02-10T21:56:29	22.6976	-157.9319	KM1602	159.57604967956786	0.530552412131644	0.0291595371085322	4.977043828226627																	4.977043828226627	305.18800832731205
831	2016-02-10T21:59:30	22.6976	-157.9319	KM1602	156.88968723454286	0.530552412131644	0.0291595371085322	4.8927081816103435																	4.8927081816103435	305.18800832731205
832	2016-02-10T22:02:30	22.6975	-157.9319	KM1602	159.20144985741507	0.530552412131644	0.0291595371085322	4.964384813151057																	4.964384813151057	305.19914003728127
833	2016-02-10T22:05:30	22.6975	-157.9319	KM1602	157.6888617026054	0.53146549178046	0.0292891343273441	4.9200056549605335																	4.9200056549605335	305.19914003728127
834	2016-02-10T22:08:30	22.6974	-157.9319	KM1602	156.65436638556113	0.532685525803045	0.0294629937320373	4.925220782418565																	4.925220782418565	305.21027174725083
835	2016-02-10T22:11:30	22.6973	-157.9318	KM1602	156.10588794515473	0.5336061498804621	0.0295943761037153	4.926495453660516																	4.926495453660516	305.22541704906337
836	2016-02-10T22:14:31	22.6972	-157.9318	KM1602	156.03079715057925	0.532991669095015	0.0295066834776772	4.927275081108396																	4.927275081108396	305.23654875903264
837	2016-02-10T22:17:31	22.6972	-157.9318	KM1602	156.5216805166421	0.533298543205956	0.0295504775185794	4.938370003172191																	4.938370003172191	305.23654875903264
838	2016-02-10T22:20:31	22.6972	-157.9318	KM1602	156.087241191828	0.5317713059416129	0.0293325398120794	4.88862584455782																	4.88862584455782	305.23654875903264
839	2016-02-10T22:23:31	22.6972	-157.9318	KM1602	155.3850269299106	0.532380111589603	0.029419408033281	4.887288227079607																	4.887288227079607	305.23654875903264
840	2016-02-10T22:26:32	22.6972	-157.9318	KM1602	155.81198132258498	0.532685525803045	0.0294629937320373	4.907799241572919																	4.907799241572919	305.23654875903264
841	2016-02-10T22:29:32	22.6972	-157.9318	KM1602	156.94366829543574	0.532075424718394	0.0293759261336212	4.929065206311232																	4.929065206311232	305.23654875903264
842	2016-02-10T22:32:32	22.6973	-157.9318	KM1602	156.34135580641043	0.53146549178046	0.0292891343273441	4.90183211339068																	4.90183211339068	305.2476804690018
843	2016-02-10T22:35:32	22.6973	-157.9318	KM1602	156.96353539558226	0.5317713059416129	0.0293325398120794	4.928626412034659																	4.928626412034659	305.2476804690018
844	2016-02-10T22:38:33	22.6973	-157.9318	KM1602	155.22908286817898	0.526913673562499	0.0286463631735252	4.749825262006556																	4.749825262006556	305.2476804690018
845	2016-02-10T22:41:33	22.6972	-157.9318	KM1602	151.88835427602618	0.526009094798689	0.028519596558244997	4.611685030490507																	4.611685030490507	305.25881217897114
846	2016-02-10T22:44:33	22.6972	-157.9318	KM1602	156.51150842291554	0.5272152904795979	0.0286887081687304	4.799984657257432																	4.799984657257432	305.25881217897114
847	2016-02-10T22:47:33	22.6971	-157.9318	KM1602	151.33950128116845	0.5285778188712109	0.02888034223126895	4.68094833249013																	4.68094833249013	305.2699438889403
848	2016-02-10T22:50:34	22.6971	-157.9317	KM1602	152.14185405485287	0.530856046607839	0.0292026332214522	4.749000458209767																	4.749000458209767	305.28021353280457
849	2016-02-10T22:53:34	22.6969	-157.9317	KM1602	150.68463223163153	0.528729160635016	0.0289017059252555	4.653787585530629																	4.653787585530629	305.3024769527429
850	2016-02-10T22:56:34	22.6969	-157.9317	KM1602	153.46051403531686	0.525404195020611	0.0284351354139945	4.663741075486885																	4.663741075486885	305.3024769527429
851	2016-02-10T22:59:34	22.6969	-157.9317	KM1602	152.44623144255948	0.5245022367605491	0.0283091964907681	4.613744625323254																	4.613744625323254	305.3024769527429
852	2016-02-10T23:02:35	22.6968	-157.9317	KM1602	150.7909569297359	0.523299789647616	0.0281422069729918	4.536194148522905																	4.536194148522905	305.31360866271217
853	2016-02-10T23:05:35	22.6968	-157.9317	KM1602	151.95191894036168	0.519719197664393	0.0276480912154039	4.479992454887543																	4.479992454887543	305.31360866271217
854	2016-02-10T23:08:35	22.6967	-157.9317	KM1602	153.2899701590341	0.514993760416519	0.0270041539226248	4.408714363071323																	4.408714363071323	305.3247403726814
855	2016-02-10T23:11:35	22.6966	-157.9317	KM1602	155.03620481307826	0.511773988979341	0.0265706450009178	4.3851068156521364																	4.3851068156521364	305.33587208265067
856	2016-02-10T23:14:35	22.6964	-157.93200000000004	KM1602	157.5753980429761	0.507993358405287	0.0260672380130668	4.3656846115271																	4.3656846115271	305.37388337634144
857	2016-02-10T23:20:36	22.6899	-157.9276	KM1602	150.4602723003566	0.520913720936521	0.0278121954736196	4.4664133453211																	4.4664133453211	306.22695657466795
858	2016-02-10T23:23:36	22.6834	-157.9229	KM1602	150.6677491539334	0.5245022367605491	0.0283091964907681	4.538333820356606																	4.538333820356606	307.096755258224
859	2016-02-10T23:26:36	22.6769	-157.9188	KM1602	150.00863151832198	0.5257062843389461	0.0284773156402354	4.551891007286873																	4.551891007286873	307.93393638736853
860	2016-02-10T23:29:37	22.6719	-157.9162	KM1602	149.61578038677285	0.527820686073702	0.0287737016557538	4.602229917373442																	4.602229917373442	308.5512740351288
861	2016-02-10T23:32:37	22.6667	-157.9145	KM1602	148.39261191044167	0.528729160635016	0.0289017059252555	4.567586378164356																	4.567586378164356	309.1558879526491
862	2016-02-10T23:35:37	22.6717	-157.9168	KM1602	150.79415778534383	0.5343728671590605	0.02970437513469415	4.771096464000004																	4.771096464000004	309.7605377903206
863	2016-02-10T23:38:37	22.6756	-157.9177	KM1602	151.68990079318232	0.536066513588243	0.0299478602379863	4.846090304444101																	4.846090304444101	310.20440747893934
864	2016-02-10T23:41:38	22.6793	-157.9202	KM1602	152.59134368447891	0.528729160635016	0.0289017059252555	4.702589350647382																	4.702589350647382	310.6897676380902
865	2016-02-10T23:44:38	22.6731	-157.9167	KM1602	155.49465235253712	0.5245022367605491	0.0283091964907681	4.713569599172874																	4.713569599172874	311.46794748995
866	2016-02-10T23:50:38	22.6817	-157.9175	KM1602	153.70206232583158	0.536066513588243	0.0299478602379863	4.9387233660978005																	4.9387233660978005	312.42879442513737
867	2016-02-10T23:53:39	22.6861	-157.9216	KM1602	153.58936592321166	0.538227021069069	0.0302602801857094	4.983107934134467																	4.983107934134467	313.0747210329401
868	2016-02-10T23:56:39	22.6915	-157.9267	KM1602	154.82914490326834	0.538848203315782	0.0303503928418045	5.023968752655893																	5.023968752655893	313.87201976379544
869	2016-02-11T00:00:02	22.6962	-157.9322	KM1602	157.35758457321924	0.536066513588243	0.0299478602379863	5.03846955349249																	5.03846955349249	314.64193969053275
870	2016-02-11T00:03:02	22.6969	-157.9328	KM1602	152.57735593140302	0.5404037370570071	0.0305770133566999	4.979190620482296																	4.979190620482296	314.74128064344376
871	2016-02-11T00:06:02	22.6969	-157.9328	KM1602	154.3490273200657	0.54572876927588	0.0313604470923399	5.189269415741128																	5.189269415741128	314.74128064344376
872	2016-02-11T00:09:02	22.6969	-157.9328	KM1602	155.82275456628562	0.54889087172733	0.0318313192475973	5.271004523463627																	5.271004523463627	314.74128064344376
873	2016-02-11T00:12:03	22.6969	-157.9329	KM1602	154.06008018150342	0.5482570987065011	0.0317365890469667	5.210484801370822																	5.210484801370822	314.75155030230127
874	2016-02-11T00:15:03	22.6969	-157.9328	KM1602	155.89061808226117	0.551118289946974	0.0321657229036968	5.3184526894325																	5.3184526894325	314.76181996115884
875	2016-02-11T00:18:03	22.697	-157.9328	KM1602	153.9923712195798	0.54889087172733	0.0318313192475973	5.21383893586636																	5.21383893586636	314.772951671128
876	2016-02-11T00:21:03	22.697	-157.9328	KM1602	159.48198635111444	0.5524005149760209	0.0323589810965637	5.495786514285083																	5.495786514285083	314.772951671128
877	2016-02-11T00:24:04	22.6971	-157.9328	KM1602	153.9471575778218	0.550799638253811	0.0321176955188838	5.260545186566785																	5.260545186566785	314.78408338109716
878	2016-02-11T00:27:04	22.6971	-157.9328	KM1602	156.7399599710719	0.5565755794009201	0.0329938638076525	5.476511658127763																	5.476511658127763	314.78408338109716
879	2016-02-11T00:30:04	22.6971	-157.9328	KM1602	155.80604435535162	0.55850706186846	0.0332900833442129	5.528208629349452																	5.528208629349452	314.78408338109716
880	2016-02-11T00:36:05	22.697	-157.9328	KM1602	154.77976364275438	0.5601291848644561	0.0335400067247152	5.517730449012159																	5.517730449012159	314.79521509106644
881	2016-02-11T00:39:05	22.6969	-157.9328	KM1602	154.61962357608584	0.557217091134208	0.0330921492201484	5.4577912636575245																	5.4577912636575245	314.8063468010357
882	2016-02-11T00:42:05	22.6968	-157.9328	KM1602	152.14302791574605	0.556895952873082	0.0330429479275996	5.357093681260562																	5.357093681260562	314.8174785110049
883	2016-02-11T00:45:05	22.6967	-157.9328	KM1602	153.03653176019859	0.5588300013909789	0.033339830955471	5.416908370626931																	5.416908370626931	314.8286102209741
884	2016-02-11T00:48:05	22.6967	-157.9328	KM1602	152.5709886070038	0.559803452811694	0.0334897874627404	5.41658796713617																	5.41658796713617	314.8286102209741
885	2016-02-11T00:51:06	22.6967	-157.9328	KM1602	147.85266309412162	0.5575389960099859	0.0331414679650109	5.21495738123083																	5.21495738123083	314.8286102209741
886	2016-02-11T00:54:06	22.6966	-157.9328	KM1602	148.23295444648215	0.5591537118280849	0.0333896973232034	5.2570030653545485																	5.2570030653545485	314.8397419309433
887	2016-02-11T00:57:06	22.6965	-157.9328	KM1602	148.6189411494183	0.556895952873082	0.0330429479275996	5.234782256843956																	5.234782256843956	314.85087364091254
888	2016-02-11T01:00:06	22.6965	-157.9328	KM1602	148.2448520320306	0.5614331122327171	0.0337419712546247	5.325160829738265																	5.325160829738265	314.85087364091254
889	2016-02-11T01:03:07	22.6966	-157.9328	KM1602	152.56734029342815	0.5633973302356861	0.0340473774970691	5.5157632690379215																	5.5157632690379215	314.86200535088176
890	2016-02-11T01:06:07	22.6965	-157.9328	KM1602	155.37521181023737	0.56733715016844	0.0346650469226078	5.700056263647764																	5.700056263647764	314.873137060851
891	2016-02-11T01:09:07	22.6966	-157.9328	KM1602	151.36183129564714	0.5676686962162221	0.0347172484588416	5.583057049898895																	5.583057049898895	314.8842687708202
892	2016-02-11T01:12:07	22.6967	-157.9328	KM1602	154.6568365945398	0.5706580941109269	0.0351910242652055	5.7468178438424244																	5.7468178438424244	314.89540048078936
893	2016-02-11T01:15:08	22.6968	-157.9328	KM1602	152.31296081387336	0.568331816441201	0.0348220459479317	5.626598485071733																	5.626598485071733	314.90653219075864
894	2016-02-11T01:18:08	22.6969	-157.9327	KM1602	153.28668689980736	0.5676686962162221	0.0347172484588416	5.659191465727265																	5.659191465727265	314.92167751798576
895	2016-02-11T01:21:08	22.6969	-157.9327	KM1602	152.890794730621	0.5680004079505679	0.0347695800129709	5.631755330603383																	5.631755330603383	314.92167751798576
896	2016-02-11T01:24:08	22.697	-157.9327	KM1602	152.9617409557217	0.566018842946496	0.0344574809972288	5.58728399924113																	5.58728399924113	314.93280922795503
897	2016-02-11T01:27:09	22.6971	-157.9327	KM1602	156.23095069329318	0.5676686962162221	0.0347172484588416	5.722939283892027																	5.722939283892027	314.9439409379242
898	2016-02-11T01:30:09	22.6972	-157.9326	KM1602	152.21862684459083	0.56966538062734	0.035033165137191	5.635000979617808																	5.635000979617808	314.95908624990346
899	2016-02-11T01:33:09	22.6972	-157.9326	KM1602	156.2003140079459	0.5703275861961321	0.0351384143226242	5.821653273188938																	5.821653273188938	314.95908624990346
900	2016-02-11T01:36:09	22.6973	-157.9326	KM1602	152.87166416066592	0.570989391007419	0.0352437597971597	5.6987298501538																	5.6987298501538	314.9702179598727
901	2016-02-11T01:39:10	22.6973	-157.9326	KM1602	152.39348934616942	0.570989391007419	0.0352437597971597	5.680850335147916																	5.680850335147916	314.9702179598727
902	2016-02-11T01:42:10	22.6973	-157.9326	KM1602	151.58622553580744	0.5703275861961321	0.0351384143226242	5.640349088099764																	5.640349088099764	314.9702179598727
903	2016-02-11T01:45:10	22.6969	-157.9333	KM1602	153.51065902306473	0.571321478769048	0.0352966212182912	5.734186889410378																	5.734186889410378	315.0547783119227
904	2016-02-11T01:48:10	22.6922	-157.9297	KM1602	152.62968236437274	0.570989391007419	0.0352437597971597	5.673275384474503																	5.673275384474503	315.695416000799
905	2016-02-11T01:51:11	22.6888	-157.9242	KM1602	154.68855571340958	0.5716543592837521	0.03534960882912	5.8018277905501705																	5.8018277905501705	316.37534969934984
906	2016-02-11T01:54:11	22.6838	-157.9203	KM1602	149.86089426283831	0.573993935879456	0.0357240837195932	5.648186183755041																	5.648186183755041	317.06107986543935
907	2016-02-11T01:57:11	22.6782	-157.9175	KM1602	151.82558139609682	0.572653870470739	0.0355094364198965	5.698417827232525																	5.698417827232525	317.747594093133
908	2016-02-11T02:00:11	22.674	-157.9167	KM1602	151.68202912677268	0.555932057842277	0.0328955187488462	5.330586167375664																	5.330586167375664	318.2222917523243
909	2016-02-11T02:03:11	22.6686	-157.9171	KM1602	155.123895580677	0.5539997547744151	0.0326013399447822	5.4165204518637085																	5.4165204518637085	318.8248065886518
910	2016-02-11T02:06:12	22.6665	-157.9138	KM1602	151.2469782123366	0.550799638253811	0.0321176955188838	5.189549369174837																	5.189549369174837	319.23656871269526
911	2016-02-11T02:09:12	22.6721	-157.9107	KM1602	153.48301044252315	0.546044873629825	0.0314073161377041	5.140402298622901																	5.140402298622901	319.93656219806996
912	2016-02-11T02:12:12	22.6748	-157.9131	KM1602	148.87127739945794	0.5435264222061429	0.0310349408910314	4.9452431745867615																	4.9452431745867615	320.3252820902194
913	2016-02-11T02:15:12	22.6735	-157.9171	KM1602	148.6570512145799	0.54920751782497	0.0318787841154082	5.0462733608307335																	5.0462733608307335	320.76087718117907
914	2016-02-11T02:18:13	22.6711	-157.9223	KM1602	149.88265123074882	0.554642324635931	0.0326989946740315	5.217681954864776																	5.217681954864776	321.3580849960253
915	2016-02-11T02:21:13	22.674	-157.9224	KM1602	152.64997903671357	0.5543218087285021	0.0326501558197159	5.323391791937503																	5.323391791937503	321.68106795297774
916	2016-02-11T02:24:13	22.6737	-157.9158	KM1602	151.61300476800258	0.55625596889638	0.032944896581261	5.310660933201015																	5.310660933201015	322.3598014820065
917	2016-02-11T02:27:13	22.6731	-157.9106	KM1602	149.24618026284912	0.557217091134208	0.0330921492201484	5.27565090518345																	5.27565090518345	322.8980751261477
918	2016-02-11T02:30:14	22.6756	-157.9111	KM1602	148.01463374591344	0.5524005149760209	0.0323589810965637	5.111096093839255																	5.111096093839255	323.18106694457765
919	2016-02-11T02:33:14	22.675	-157.9154	KM1602	148.83619797621532	0.553357770078673	0.0325040495499394	5.1508969658507																	5.1508969658507	323.6277534648416
920	2016-02-11T02:36:14	22.674	-157.9216	KM1602	150.65132836342238	0.5565755794009201	0.0329938638076525	5.3043931522145895																	5.3043931522145895	324.27423232732536
921	2016-02-11T02:39:14	22.6754	-157.9275	KM1602	147.8738235114222	0.553357770078673	0.0325040495499394	5.135924681392503																	5.135924681392503	324.8999583463851
922	2016-02-11T02:42:15	22.6787	-157.9313	KM1602	149.23910486562662	0.544784757494778	0.0312204981149663	4.9879368111803135																	4.9879368111803135	325.4359436706908
923	2016-02-11T02:45:15	22.6833	-157.9359	KM1602	152.71531066050872	0.559478195020089	0.0334396827309033	5.4575041201508405																	5.4575041201508405	326.1326657740773
924	2016-02-11T02:48:15	22.6874	-157.9404	KM1602	150.47281997146246	0.569330796261095	0.0349801964230678	5.566701064060964																	5.566701064060964	326.78220830414944
925	2016-02-11T02:51:15	22.6877	-157.9427	KM1602	151.67910061526797	0.578709472108181	0.0364863379850547	5.8246691995500175																	5.8246691995500175	327.02077549958335
926	2016-02-11T02:54:15	22.6875	-157.9434	KM1602	154.32612268472886	0.577015054810904	0.0362113458589793	5.880556417837961																	5.880556417837961	327.09603631394816
927	2016-02-11T02:57:16	22.6873	-157.9433	KM1602	149.93435468314257	0.569997865384077	0.0350859296703253	5.576592517000378																	5.576592517000378	327.12055447835024
928	2016-02-11T03:00:16	22.6872	-157.9433	KM1602	153.00293917074418	0.573993935879456	0.0357240837195932	5.7635554728841125																	5.7635554728841125	327.13168618831946
929	2016-02-11T03:03:16	22.6871	-157.9433	KM1602	150.18708328882886	0.56966538062734	0.035033165137191	5.579897258718965																	5.579897258718965	327.1428178982887
930	2016-02-11T03:06:16	22.686999999999998	-157.9433	KM1602	149.4733288376376	0.569330796261095	0.0349801964230678	5.545982837798675																	5.545982837798675	327.15394960825785
931	2016-02-11T03:09:17	22.6869	-157.9433	KM1602	150.53036917381306	0.570989391007419	0.0352437597971597	5.595687756366716																	5.595687756366716	327.1650813182271
932	2016-02-11T03:12:17	22.6869	-157.9433	KM1602	151.04663933754733	0.569997865384077	0.0350859296703253	5.5881271772310335																	5.5881271772310335	327.1650813182271
933	2016-02-11T03:15:17	22.6868	-157.9433	KM1602	152.58988472375998	0.5688305123845014	0.0349009954910664	5.6398022275921935																	5.6398022275921935	327.1762130281964
934	2016-02-11T03:18:17	22.6868	-157.9433	KM1602	152.88907335716004	0.5689970087056371	0.0349273538536395	5.64033653497615																	5.64033653497615	327.1762130281964
935	2016-02-11T03:21:18	22.6868	-157.9433	KM1602	153.3368986335957	0.5706580941109269	0.0351910242652055	5.69569768642467																	5.69569768642467	327.1762130281964
936	2016-02-11T03:24:18	22.6868	-157.9433	KM1602	154.3774519745237	0.5716543592837521	0.03534960882912	5.776270321635799																	5.776270321635799	327.1762130281964
937	2016-02-11T03:27:18	22.6867	-157.9433	KM1602	155.62332843468945	0.572320163397324	0.0354560265680879	5.8114555138518815																	5.8114555138518815	327.1873447381659
938	2016-02-11T03:30:18	22.6867	-157.9433	KM1602	155.3411606357822	0.571987251045428	0.0354027439115411	5.823905381633423																	5.823905381633423	327.1873447381659
939	2016-02-11T03:33:19	22.6867	-157.9433	KM1602	154.6314908676834	0.5706580941109269	0.0351910242652055	5.785134687263657																	5.785134687263657	327.1873447381659
940	2016-02-11T03:36:19	22.6867	-157.9433	KM1602	156.66184505661366	0.57533067565723	0.0359391986919137	5.959456025022857																	5.959456025022857	327.1873447381659
941	2016-02-11T03:39:19	22.6867	-157.9433	KM1602	154.38139527470432	0.5773540130704949	0.0362661914288565	5.8877926159094764																	5.8877926159094764	327.1873447381659
942	2016-02-11T03:42:19	22.6866	-157.9433	KM1602	155.9900244296359	0.579390124275447	0.0365970757650106	6.0098087267372815																	6.0098087267372815	327.1984764481351
943	2016-02-11T03:59:34	22.6863	-157.9432	KM1602	147.63079288392197	0.581763115872032	0.03698490971232799	5.7388777177242005																	5.7388777177242005	327.2334152042965
944	2016-02-11T04:02:34	22.6863	-157.9432	KM1602	150.62278815673045	0.578709472108181	0.0364863379850547	5.802832997996442																	5.802832997996442	327.2334152042965
945	2016-02-11T04:05:35	22.6862	-157.9432	KM1602	151.53481480369263	0.580068928517525	0.0367077698022362	5.8712021134804555																	5.8712021134804555	327.2445469142657
946	2016-02-11T04:08:35	22.6862	-157.9432	KM1602	152.5617744128439	0.5780320580192061	0.0363761270198486	5.856075535035296																	5.856075535035296	327.2445469142657
947	2016-02-11T04:11:35	22.6862	-157.9433	KM1602	150.5212777354379	0.5773540130704949	0.0362661914288565	5.761294966605168																	5.761294966605168	327.25481737508085
948	2016-02-11T04:14:35	22.6861	-157.9432	KM1602	150.361658460965	0.578370361268415	0.0364311668075271	5.768764880664																	5.768764880664	327.26996324610747
949	2016-02-11T04:17:35	22.6862	-157.9432	KM1602	150.80471799622134	0.580744180723603	0.0368182294483811	5.840355763907032																	5.840355763907032	327.28109495607674
950	2016-02-11T04:20:36	22.6862	-157.9433	KM1602	152.10541537495502	0.581422660674048	0.0369292170979849	5.92591168510826																	5.92591168510826	327.29136541689195
951	2016-02-11T04:23:36	22.6862	-157.9432	KM1602	152.10437165625342	0.582444537680183	0.0370969736234956	5.9391328776663315																	5.9391328776663315	327.30163587770716
952	2016-02-11T04:26:36	22.6862	-157.9432	KM1602	152.17491246141262	0.5804061521139471	0.0367629337821495	5.920021448133209																	5.920021448133209	327.30163587770716
953	2016-02-11T04:29:36	22.6861	-157.9432	KM1602	154.59779386979173	0.582444537680183	0.0370969736234956	6.019887799898728																	6.019887799898728	327.3127675876764
954	2016-02-11T04:32:37	22.6861	-157.9432	KM1602	152.59663413462764	0.58484191311558	0.0374922290547303	6.002609734642935																	6.002609734642935	327.3127675876764
955	2016-02-11T04:35:37	22.6861	-157.9432	KM1602	151.42766976791566	0.5869061233653311	0.0378345915421539	6.000201949591905																	6.000201949591905	327.3127675876764
956	2016-02-11T04:38:37	22.6861	-157.9433	KM1602	154.29655568716547	0.5855293687429829	0.0376059203636027	6.091964981491711																	6.091964981491711	327.3230380559848
957	2016-02-11T04:41:37	22.6861	-157.9432	KM1602	152.16131883297953	0.5869061233653311	0.0378345915421539	6.015367496766197																	6.015367496766197	327.33330852429333
958	2016-02-11T04:44:38	22.6861	-157.9432	KM1602	152.24216933639067	0.584499412692717	0.0374355863860075	5.990969007020737																	5.990969007020737	327.33330852429333
959	2016-02-11T04:47:38	22.6861	-157.9432	KM1602	153.9722670441578	0.582444537680183	0.0370969736234956	5.994970165963805																	5.994970165963805	327.33330852429333
960	2016-02-11T04:50:38	22.686	-157.9432	KM1602	153.81280414337064	0.582103445051809	0.0370408713235996	5.990272824879968																	5.990272824879968	327.3444402342625
961	2016-02-11T04:53:38	22.686	-157.9432	KM1602	159.532524279814	0.579390124275447	0.0365970757650106	6.158994666244117																	6.158994666244117	327.3444402342625
962	2016-02-11T04:56:38	22.686	-157.9432	KM1602	157.91218628678376	0.582103445051809	0.0370408713235996	6.127325941181525																	6.127325941181525	327.3444402342625
963	2016-02-11T04:59:39	22.686	-157.9432	KM1602	156.7112391328867	0.584499412692717	0.0374355863860075	6.117420352002603																	6.117420352002603	327.3444402342625
964	2016-02-11T05:02:39	22.6859	-157.9432	KM1602	155.67082554160382	0.584499412692717	0.0374355863860075	6.1229723497198885																	6.1229723497198885	327.35557194423177
965	2016-02-11T05:05:39	22.6859	-157.9432	KM1602	157.13063924653247	0.5869061233653311	0.0378345915421539	6.217472227061952																	6.217472227061952	327.35557194423177
966	2016-02-11T05:08:39	22.6859	-157.9432	KM1602	158.4158580555017	0.5855293687429829	0.0376059203636027	6.2629604632958245																	6.2629604632958245	327.35557194423177
967	2016-02-11T05:11:40	22.6858	-157.9432	KM1602	160.1449362799042	0.588286857741426	0.0380645851573078	6.369852197232723																	6.369852197232723	327.366703654201
968	2016-02-11T05:14:40	22.6859	-157.9433	KM1602	159.2977348036879	0.590011532080474	0.0383530628207477	6.372790349053156																	6.372790349053156	327.38184954047114
969	2016-02-11T05:17:40	22.6858	-157.9433	KM1602	161.9512453238498	0.590356763845812	0.0384110994364371	6.489806514754468																	6.489806514754468	327.39298125044036
970	2016-02-11T05:20:40	22.6858	-157.9432	KM1602	164.11797854867402	0.5924420754162529	0.0387621397671506	6.63799372377659																	6.63799372377659	327.4032517412283
971	2016-02-11T05:23:41	22.6858	-157.9432	KM1602	161.74290717404597	0.594891342460035	0.0391769913024547	6.588011197939906																	6.588011197939906	327.4032517412283
972	2016-02-11T05:26:41	22.6858	-157.9432	KM1602	163.17386075831845	0.594891342460035	0.0391769913024547	6.6521911084178225																	6.6521911084178225	327.4032517412283
973	2016-02-11T05:29:41	22.6858	-157.9432	KM1602	163.14807708268606	0.594891342460035	0.0391769913024547	6.627043890489535																	6.627043890489535	327.4032517412283
974	2016-02-11T05:32:41	22.6858	-157.9432	KM1602	162.5699868314903	0.5969957428916539	0.0395355451495354	6.6825258468337685																	6.6825258468337685	327.4032517412283
975	2016-02-11T05:35:41	22.6857	-157.9432	KM1602	163.33200269340762	0.587598366122691	0.0379497015120568	6.507971492554326																	6.507971492554326	327.4143834511975
976	2016-02-11T05:38:42	22.6857	-157.9432	KM1602	166.2145763275391	0.5862171738263751	0.0377200291868954	6.527341645359659																	6.527341645359659	327.4143834511975
977	2016-02-11T05:41:42	22.6857	-157.9432	KM1602	166.07476720822112	0.5886303285365	0.0381220118643397	6.611773624426871																	6.611773624426871	327.4143834511975
978	2016-02-11T05:44:42	22.6857	-157.9432	KM1602	166.98535331915363	0.5869061233653311	0.0378345915421539	6.609927026506281																	6.609927026506281	327.4143834511975
979	2016-02-11T05:47:42	22.6856	-157.9432	KM1602	163.49584596531832	0.587598366122691	0.0379497015120568	6.488880042602676																	6.488880042602676	327.42551516116674
980	2016-02-11T05:50:43	22.6856	-157.9432	KM1602	163.22155283386283	0.5886303285365	0.0381220118643397	6.474863633439474																	6.474863633439474	327.42551516116674
981	2016-02-11T05:53:43	22.6856	-157.9432	KM1602	164.11234173411418	0.5804061521139471	0.0367629337821495	6.326168450872098																	6.326168450872098	327.42551516116674
982	2016-02-11T05:56:43	22.6855	-157.9432	KM1602	163.97469723425903	0.573993935879456	0.0357240837195932	6.150839513735771																	6.150839513735771	327.436646871136
983	2016-02-11T05:59:43	22.6855	-157.9432	KM1602	163.2191118317578	0.573323676375228	0.0356166389245756	6.1388612779511655																	6.1388612779511655	327.436646871136
984	2016-02-11T06:02:44	22.6855	-157.9432	KM1602	164.67840589292118	0.57600301571022	0.0360475915923566	6.262385122265417																	6.262385122265417	327.436646871136
985	2016-02-11T06:05:44	22.6855	-157.9432	KM1602	164.17991897793658	0.580068928517525	0.0367077698022362	6.326888875008329																	6.326888875008329	327.436646871136
986	2016-02-11T06:08:44	22.6855	-157.9432	KM1602	163.0122629680811	0.580068928517525	0.0367077698022362	6.2890400989011965																	6.2890400989011965	327.436646871136
987	2016-02-11T06:11:44	22.6855	-157.9432	KM1602	162.85329475107392	0.580068928517525	0.0367077698022362	6.274149873339223																	6.274149873339223	327.436646871136
988	2016-02-11T06:14:45	22.6855	-157.9432	KM1602	164.71232039986305	0.5804061521139471	0.0367629337821495	6.377823904935732																	6.377823904935732	327.436646871136
989	2016-02-11T06:17:45	22.6855	-157.9432	KM1602	164.27875587021083	0.583472708840823	0.0372660853603093	6.406523646196883																	6.406523646196883	327.436646871136
990	2016-02-11T06:20:45	22.6855	-157.9432	KM1602	165.35703084525804	0.589665668314146	0.038295115822352996	6.63288294789477																	6.63288294789477	327.436646871136
991	2016-02-11T06:23:45	22.6855	-157.9432	KM1602	163.50051099846334	0.588974619257991	0.0381795756592254	6.5205272726705275																	6.5205272726705275	327.436646871136
992	2016-02-11T06:26:45	22.6855	-157.9432	KM1602	165.63229047731824	0.5869061233653311	0.0378345915421539	6.554622843362503																	6.554622843362503	327.436646871136
993	2016-02-11T06:29:46	22.6855	-157.9433	KM1602	163.23879544245526	0.587598366122691	0.0379497015120568	6.472648058249838																	6.472648058249838	327.4469173844032
994	2016-02-11T06:32:46	22.6855	-157.9432	KM1602	164.12204016202406	0.5886303285365	0.0381220118643397	6.497908826398952																	6.497908826398952	327.45718789767045
995	2016-02-11T06:35:46	22.6855	-157.9433	KM1602	164.49533130667342	0.58312916762861	0.0372095803217628	6.407714115910161																	6.407714115910161	327.4674584109377
996	2016-02-11T06:38:46	22.6854	-157.9432	KM1602	162.31169386846162	0.574995294551446	0.0358852274564593	6.143967741091317																	6.143967741091317	327.4826043175321
997	2016-02-11T06:41:47	22.6854	-157.9432	KM1602	162.36724721079375	0.578709472108181	0.0364863379850547	6.229546917622852																	6.229546917622852	327.4826043175321
998	2016-02-11T06:44:47	22.6854	-157.9432	KM1602	164.73378675641487	0.58381685689299	0.0373227054099035	6.417455848370709																	6.417455848370709	327.4826043175321
999	2016-02-11T06:47:47	22.6853	-157.9432	KM1602	163.96725467284818	0.582103445051809	0.0370408713235996	6.351583532272241																	6.351583532272241	327.49373602750137
1000	2016-02-11T06:50:47	22.6853	-157.9432	KM1602	164.34864104348992	0.5862171738263751	0.0377200291868954	6.463043486752442																	6.463043486752442	327.49373602750137
1001	2016-02-11T06:53:48	22.6853	-157.9432	KM1602	162.48965674972945	0.5827864445578629	0.037153209849648	6.299681815212133																	6.299681815212133	327.49373602750137
1002	2016-02-11T06:56:48	22.6853	-157.9432	KM1602	162.50721858822732	0.5780320580192061	0.0363761270198486	6.220050214917414																	6.220050214917414	327.49373602750137
1003	2016-02-11T06:59:48	22.6853	-157.9432	KM1602	161.8603419161237	0.5804061521139471	0.0367629337821495	6.221026900348308																	6.221026900348308	327.49373602750137
1004	2016-02-11T07:02:48	22.6853	-157.9432	KM1602	161.8129781407066	0.578709472108181	0.0364863379850547	6.189159716770267																	6.189159716770267	327.49373602750137
1005	2016-02-11T07:05:49	22.6854	-157.9432	KM1602	162.0830715396736	0.5802375403157359	0.03673535179219285	6.213261099748152																	6.213261099748152	327.50486773747065
1006	2016-02-11T07:08:49	22.6854	-157.9432	KM1602	160.03654254441747	0.5804061521139471	0.0367629337821495	6.156927933466643																	6.156927933466643	327.50486773747065
1007	2016-02-11T07:11:49	22.6855	-157.9432	KM1602	160.2347646523313	0.581083016268204	0.0368736571152897	6.174763143097272																	6.174763143097272	327.5159994474398
1008	2016-02-11T07:14:49	22.6855	-157.9432	KM1602	159.78620594529826	0.57904939246637	0.0365416408660825	6.102010158159045																	6.102010158159045	327.5159994474398
1009	2016-02-11T07:17:50	22.6855	-157.9432	KM1602	161.88571266734743	0.581083016268204	0.0368736571152897	6.2262468032140585																	6.2262468032140585	327.5159994474398
1010	2016-02-11T07:20:50	22.6855	-157.9432	KM1602	159.59663585075108	0.580744180723603	0.0368182294483811	6.1293554224988425																	6.1293554224988425	327.5159994474398
1011	2016-02-11T07:23:50	22.6856	-157.9432	KM1602	160.12695909488409	0.578370361268415	0.0364311668075271	6.0810700990509545																	6.0810700990509545	327.52713115740903
1012	2016-02-11T07:26:50	22.6857	-157.9432	KM1602	161.50015744308467	0.582103445051809	0.0370408713235996	6.2192327491769746																	6.2192327491769746	327.53826286737825
1013	2016-02-11T07:29:51	22.6857	-157.9432	KM1602	162.13102368225148	0.5782012096438105	0.03640364691368785	6.157862449552456																	6.157862449552456	327.53826286737825
1014	2016-02-11T07:32:51	22.6829	-157.9399	KM1602	162.91459556952205	0.578709472108181	0.0364863379850547	6.2178361812787655																	6.2178361812787655	327.9987222189928
1015	2016-02-11T07:35:51	22.680999999999997	-157.9317	KM1602	162.47228468144462	0.5827864445578629	0.037153209849648	6.249385102692126																	6.249385102692126	328.86707739384184
1016	2016-02-11T07:38:51	22.6781	-157.9202	KM1602	162.67817604219871	0.580744180723603	0.0368182294483811	6.212640511039162																	6.212640511039162	330.0915577402912
1017	2016-02-11T07:41:52	22.6836	-157.9139	KM1602	167.82611313550302	0.582444537680183	0.0370969736234956	6.452817960945146																	6.452817960945146	330.98236353451074
1018	2016-02-11T07:44:52	22.6928	-157.9075	KM1602	167.53790191524843	0.58312916762861	0.0372095803217628	6.465633124049764																	6.465633124049764	332.19926921629843
1019	2016-02-11T07:47:52	22.7027	-157.9018	KM1602	166.09096490334	0.583472708840823	0.0372660853603093	6.416851047459768																	6.416851047459768	333.44712538756414
1020	2016-02-11T07:50:52	22.7102	-157.8965	KM1602	165.56375490122258	0.581763115872032	0.03698490971232799	6.336239113704487																	6.336239113704487	334.4437366808662
1021	2016-02-11T07:53:52	22.7198	-157.8961	KM1602	162.92214326528205	0.582103445051809	0.0370408713235996	6.238886435621092																	6.238886435621092	335.51316986841186
1022	2016-02-11T07:56:53	22.7233	-157.9047	KM1602	160.1118415109709	0.58312916762861	0.0372095803217628	6.169906918747867																	6.169906918747867	336.47833345349306
1023	2016-02-11T07:59:53	22.7268	-157.9135	KM1602	161.8666919790183	0.581763115872032	0.03698490971232799	6.201754929755513																	6.201754929755513	337.4622988449085
1024	2016-02-11T08:02:53	22.7293	-157.9206	KM1602	158.8741922479247	0.578709472108181	0.0364863379850547	6.012247522591077																	6.012247522591077	338.2425927053812
1025	2016-02-11T08:05:53	22.7325	-157.9302	KM1602	158.92640617234008	0.571987251045428	0.0354027439115411	5.850293432618903																	5.850293432618903	339.290628888974
1026	2016-02-11T08:08:54	22.7348	-157.9374	KM1602	158.65932065223157	0.5680004079505679	0.0347695800129709	5.754041001730631																	5.754041001730631	340.072928499309
1027	2016-02-11T08:11:54	22.7375	-157.946	KM1602	160.91439182681188	0.563726368171603	0.0340986214200054	5.751337815092878																	5.751337815092878	341.0056194849954
1028	2016-02-11T08:14:54	22.7386	-157.9469	KM1602	165.79327555072808	0.564054851799643	0.0341498514060468	5.947964712647384																	5.947964712647384	341.1590186781716
1029	2016-02-11T08:17:54	22.7388	-157.9468	KM1602	166.0098456877724	0.562414910579769	0.0338943767891159	5.918833322124628																	5.918833322124628	341.1835352307941
1030	2016-02-11T08:20:55	22.7388	-157.9467	KM1602	164.3030801332279	0.5611059635909991	0.0336912993972472	5.831412389173603																	5.831412389173603	341.1938017458282
1031	2016-02-11T08:23:55	22.7388	-157.9468	KM1602	164.79680238386774	0.560454001760088	0.0335903174193365	5.829816302535138																	5.829816302535138	341.20406826086224
1032	2016-02-11T08:26:55	22.7388	-157.9468	KM1602	168.1304801966676	0.559478195020089	0.0334396827309033	5.9282640991544975																	5.9282640991544975	341.20406826086224
1033	2016-02-11T08:29:55	22.7388	-157.9468	KM1602	166.31360112360397	0.559478195020089	0.0334396827309033	5.855489033290384																	5.855489033290384	341.20406826086224
1034	2016-02-11T08:32:56	22.7388	-157.9468	KM1602	170.87959731322113	0.559478195020089	0.0334396827309033	6.018851599520768																	6.018851599520768	341.20406826086224
1035	2016-02-11T08:35:56	22.7388	-157.9468	KM1602	168.41261963010976	0.559803452811694	0.0334897874627404	5.934985543359829																	5.934985543359829	341.20406826086224
1036	2016-02-11T08:38:56	22.7389	-157.9468	KM1602	167.71041677182208	0.559803452811694	0.0334897874627404	5.890713193841141																	5.890713193841141	341.21519997083146
1037	2016-02-11T08:41:56	22.7388	-157.9468	KM1602	170.0777825911986	0.5575389960099859	0.0331414679650109	5.927627551337231																	5.927627551337231	341.2263316808007
1038	2016-02-11T08:44:57	22.7388	-157.9468	KM1602	167.45653538177157	0.555608470442468	0.0328462118735512	5.789670034512054																	5.789670034512054	341.2263316808007
1039	2016-02-11T08:47:57	22.7388	-157.9468	KM1602	167.27366465171926	0.55625596889638	0.032944896581261	5.790922657855325																	5.790922657855325	341.2263316808007
1040	2016-02-11T08:50:57	22.7402	-157.9507	KM1602	168.9593249078499	0.5539997547744151	0.0326013399447822	5.797696649979563																	5.797696649979563	341.6559840008249
1041	2016-02-11T08:53:57	22.7419	-157.9563	KM1602	170.0904119239105	0.5539997547744151	0.0326013399447822	5.820709536785017																	5.820709536785017	342.2612435473566
1042	2016-02-11T08:56:58	22.7442	-157.9647	KM1602	169.964466540844	0.554642324635931	0.0326989946740315	5.826262384765255																	5.826262384765255	343.1608082001472
1043	2016-02-11T08:59:58	22.7464	-157.9717	KM1602	170.9139108163432	0.555285653664233	0.0327970224223026	5.861604443259518																	5.861604443259518	343.92001321085587
1044	2016-02-11T09:02:58	22.7494	-157.9809	KM1602	173.0195093160641	0.556895952873082	0.0330429479275996	5.9555206156872025																	5.9555206156872025	344.92177243858504
1045	2016-02-11T09:05:58	22.75	-157.9908	KM1602	173.97713313634213	0.5539997547744151	0.0326013399447822	5.931634267343688																	5.931634267343688	345.9402686940245
1046	2016-02-11T09:08:59	22.7499	-157.9969	KM1602	174.10066716018588	0.554963605672341	0.0327479501154556	5.950109387390655																	5.950109387390655	346.56657395511564
1047	2016-02-11T09:11:59	22.7502	-157.9989	KM1602	173.67045524953784	0.554642324635931	0.0326989946740315	5.92407505242521																	5.92407505242521	346.7745855578346
1048	2016-02-11T09:14:59	22.7505	-157.9999	KM1602	173.24529570164123	0.552718839507793	0.0324072219963695	5.86027873205665																	5.86027873205665	346.88253733626215
1049	2016-02-11T09:17:59	22.7502	-158.0	KM1602	174.1579573763311	0.552718839507793	0.0324072219963695	5.889280993952871																	5.889280993952871	346.91747468331636
1050	2016-02-11T09:20:59	22.7502	-158.0	KM1602	178.11182175621283	0.550799638253811	0.0321176955188838	5.985309077168592																	5.985309077168592	346.91747468331636
1051	2016-02-11T09:24:00	22.7501	-158.0	KM1602	176.15786647200412	0.54920751782497	0.0318787841154082	5.888885396324																	5.888885396324	346.9286063932856
1052	2016-02-11T09:27:00	22.7502	-158.0	KM1602	177.0656242433083	0.5482570987065011	0.0317365890469667	5.89265284278112																	5.89265284278112	346.9397381032548
1053	2016-02-11T09:30:00	22.7502	-158.0	KM1602	179.1992554796824	0.546361732581582	0.0314542970678893	5.908266412687154																	5.908266412687154	346.9397381032548
1054	2016-02-11T09:33:00	22.7502	-158.0	KM1602	178.34580862182574	0.544784757494778	0.0312204981149663	5.8436136770330425																	5.8436136770330425	346.9397381032548
1055	2016-02-11T09:36:01	22.7501	-158.0	KM1602	177.26721668658737	0.5438398818144521	0.0310811644176692	5.773852243760192																	5.773852243760192	346.95086981322413
1056	2016-02-11T09:39:01	22.7501	-158.0	KM1602	177.0135722999884	0.5435264222061429	0.0310349408910314	5.73989514901304																	5.73989514901304	346.95086981322413
1057	2016-02-11T09:42:01	22.7501	-158.0	KM1602	179.281002956343	0.537300561735914	0.0301259053198633	5.6598349449826335																	5.6598349449826335	346.95086981322413
1058	2016-02-11T09:45:01	22.75	-158.0001	KM1602	175.61949885777298	0.53668206647299	0.0300366705197983	5.527506142478264																	5.527506142478264	346.9660124334484
1059	2016-02-11T09:48:02	22.75	-158.0001	KM1602	173.53317489201308	0.5348348414282651	0.0297706646738904	5.402443064436512																	5.402443064436512	346.9660124334484
1060	2016-02-11T09:51:02	22.75	-158.0001	KM1602	174.1888254791829	0.532075424718394	0.0293759261336212	5.376109198716394																	5.376109198716394	346.9660124334484
1061	2016-02-11T09:54:02	22.75	-158.0001	KM1602	172.21295420426708	0.532685525803045	0.0294629937320373	5.311522697710036																	5.311522697710036	346.9660124334484
1062	2016-02-11T09:57:02	22.75	-158.0001	KM1602	172.5923770294603	0.53146549178046	0.0292891343273441	5.300651029399852																	5.300651029399852	346.9660124334484
1063	2016-02-11T10:00:03	22.75	-158.0001	KM1602	172.4170008407909	0.529032566722517	0.028944535311170305	5.2299093756489885																	5.2299093756489885	346.9660124334484
1064	2016-02-11T10:03:03	22.75	-158.0001	KM1602	172.7253132013822	0.5284264771074061	0.0288589785372824	5.237089238123178																	5.237089238123178	346.9660124334484
1065	2016-02-11T10:06:03	22.75	-158.0001	KM1602	172.78822911579877	0.529032566722517	0.028944535311170305	5.249984779924289																	5.249984779924289	346.9660124334484
1066	2016-02-11T10:09:03	22.75	-158.0001	KM1602	171.39184839738274	0.5282754726499095	0.0288376645840236	5.191160778110947																	5.191160778110947	346.9660124334484
1067	2016-02-11T10:12:04	22.75	-158.0	KM1602	172.53069564942712	0.5281244681924129	0.0288163506307648	5.212532479255062																	5.212532479255062	346.9762781071987
1068	2016-02-11T10:15:04	22.75	-158.0001	KM1602	171.8710969478038	0.5284264771074061	0.0288589785372824	5.197864423252087																	5.197864423252087	346.9865437809491
1069	2016-02-11T10:18:04	22.75	-158.0001	KM1602	174.54317163842518	0.528729160635016	0.0289017059252555	5.298302500314184																	5.298302500314184	346.9865437809491
1070	2016-02-11T10:21:04	22.75	-158.0001	KM1602	172.64726196273327	0.527820686073702	0.0287737016557538	5.2212171698536585																	5.2212171698536585	346.9865437809491
1071	2016-02-11T10:24:05	22.75	-158.0001	KM1602	174.08353653410217	0.526612774944392	0.0286041190226881	5.242618107629814																	5.242618107629814	346.9865437809491
1072	2016-02-11T10:27:05	22.7499	-158.0001	KM1602	173.89939103976883	0.526913673562499	0.0286463631735252	5.2393984815395775																	5.2393984815395775	346.99767549091825
1073	2016-02-11T10:30:05	22.7499	-158.0001	KM1602	173.55124293010962	0.5272152904795979	0.0286887081687304	5.228786668804156																	5.228786668804156	346.99767549091825
1074	2016-02-11T10:33:05	22.7498	-158.0001	KM1602	174.44417832002853	0.525404195020611	0.0284351354139945	5.220165401944738																	5.220165401944738	347.00880720088753
1075	2016-02-11T10:36:06	22.7498	-158.0002	KM1602	174.9125979217195	0.526009094798689	0.028519596558244997	5.240960950446484																	5.240960950446484	347.01907288966413
1076	2016-02-11T10:39:06	22.7498	-158.0002	KM1602	174.62883784186573	0.5263125929146529	0.0285619754760587	5.252588562614316																	5.252588562614316	347.01907288966413
1077	2016-02-11T10:42:06	22.7498	-158.0002	KM1602	176.49680792257442	0.5257062843389461	0.0284773156402354	5.2899935920677805																	5.2899935920677805	347.01907288966413
1078	2016-02-11T10:45:06	22.7498	-158.0002	KM1602	175.56403987027946	0.525404195020611	0.0284351354139945	5.2576273294374785																	5.2576273294374785	347.01907288966413
1079	2016-02-11T10:48:06	22.7497	-158.0002	KM1602	173.96387678771302	0.5257062843389461	0.0284773156402354	5.2215276316926715																	5.2215276316926715	347.03020459963335
1080	2016-02-11T10:51:07	22.7496	-158.0003	KM1602	175.18692589330902	0.5245022367605491	0.0283091964907681	5.228352642126574																	5.228352642126574	347.0453472402314
1081	2016-02-11T10:54:07	22.7496	-158.0003	KM1602	173.6223204500739	0.523299789647616	0.0281422069729918	5.1701877313980065																	5.1701877313980065	347.0453472402314
1082	2016-02-11T10:57:07	22.7496	-158.0003	KM1602	172.3155202799005	0.52359935252433	0.0281838063655469	5.121536911681629																	5.121536911681629	347.0453472402314
1083	2016-02-11T11:00:08	22.7495	-158.0003	KM1602	172.44934406425327	0.523000940178208	0.0281007066491562	5.120975470353765																	5.120975470353765	347.05647895020064
1084	2016-02-11T11:03:08	22.7495	-158.0003	KM1602	174.74500432170552	0.523299789647616	0.0281422069729918	5.19719781054201																	5.19719781054201	347.05647895020064
1085	2016-02-11T11:06:08	22.7496	-158.0003	KM1602	173.72237714523231	0.52359935252433	0.0281838063655469	5.158513603463627																	5.158513603463627	347.0676106601698
1086	2016-02-11T11:09:08	22.7496	-158.0002	KM1602	174.3415772382368	0.523299789647616	0.0281422069729918	5.164567447243846																	5.164567447243846	347.0778763639728
1087	2016-02-11T11:12:08	22.7497	-158.0002	KM1602	176.28222845731065	0.523000940178208	0.0281007066491562	5.226750116367064																	5.226750116367064	347.08900807394195
1088	2016-02-11T11:15:09	22.7498	-158.0001	KM1602	176.26087116809535	0.520913720936521	0.0278121954736196	5.182565244017189																	5.182565244017189	347.10415070944657
1089	2016-02-11T11:18:09	22.7499	-158.0	KM1602	176.04058269508366	0.521507305109543	0.0278941761836526	5.177844205363279																	5.177844205363279	347.1192933398578
1090	2016-02-11T11:21:09	22.75	-157.9999	KM1602	175.2202946673555	0.520315267531119	0.0277299669642781	5.135344743640487																	5.135344743640487	347.1344359651756
1091	2016-02-11T11:24:09	22.7501	-157.9999	KM1602	175.02175263692556	0.520315267531119	0.0277299669642781	5.111315518876305																	5.111315518876305	347.14556767514483
1092	2016-02-11T11:27:09	22.7501	-157.9999	KM1602	175.94233899579518	0.520315267531119	0.0277299669642781	5.156744505788696																	5.156744505788696	347.14556767514483
1093	2016-02-11T11:30:10	22.7501	-157.9999	KM1602	176.70283016405028	0.520913720936521	0.0278121954736196	5.19278626817145																	5.19278626817145	347.14556767514483
1094	2016-02-11T11:33:10	22.7501	-157.9998	KM1602	176.1888645801935	0.5218051603623239	0.0279353133739953	5.199573713180146																	5.199573713180146	347.15583334138194
1095	2016-02-11T11:36:10	22.7502	-157.9999	KM1602	175.85667926066841	0.5218051603623239	0.0279353133739953	5.17448587353363																	5.17448587353363	347.17097595651273
1096	2016-02-11T11:39:10	22.7501	-157.9998	KM1602	176.43927939855675	0.520016877290416	0.027688980285067995	5.156868429086238																	5.156868429086238	347.1861185716436
1097	2016-02-11T11:42:11	22.75	-157.9999	KM1602	177.00380732192158	0.520315267531119	0.0277299669642781	5.198667566971191																	5.198667566971191	347.2012611918679
1098	2016-02-11T11:45:11	22.75	-157.9999	KM1602	176.9557913610627	0.520016877290416	0.027688980285067995	5.143899886156618																	5.143899886156618	347.2012611918679
1099	2016-02-11T11:48:11	22.7499	-158.0	KM1602	179.06828971835301	0.518234916324261	0.0274448438423939	5.189696198971023																	5.189696198971023	347.21640381718566
1100	2016-02-11T11:51:11	22.7498	-158.0001	KM1602	176.78109146023945	0.517644180478921	0.0273641429023819	5.101268341361046																	5.101268341361046	347.2315464475969
1101	2016-02-11T11:54:11	22.7497	-158.0002	KM1602	174.9915748324771	0.5173498672625271	0.0273239365167218	5.035909230984005																	5.035909230984005	347.2466890831015
1102	2016-02-11T11:57:12	22.7495	-158.0002	KM1602	176.30147821498505	0.518234916324261	0.0274448438423939	5.105111041944705																	5.105111041944705	347.2689525030399
1103	2016-02-11T12:00:12	22.7495	-158.0003	KM1602	177.73070512963417	0.517644180478921	0.0273641429023819	5.116887494433363																	5.116887494433363	347.27921821435586
1104	2016-02-11T12:03:12	22.7494	-158.0004	KM1602	175.4897768748238	0.516758708789273	0.0272435724749176	5.065747026653418																	5.065747026653418	347.2943608651406
1105	2016-02-11T12:06:12	22.7494	-158.0004	KM1602	175.95185271085003	0.516463922623344	0.0272035204411929	5.061000256454286																	5.061000256454286	347.2943608651406
1106	2016-02-11T12:09:13	22.7494	-158.0004	KM1602	175.84984701686818	0.516758708789273	0.0272435724749176	5.057610357809799																	5.057610357809799	347.2943608651406
1107	2016-02-11T12:12:13	22.7494	-158.0004	KM1602	176.13994721588546	0.516463922623344	0.0272035204411929	5.061932645871585																	5.061932645871585	347.2943608651406
1108	2016-02-11T12:15:13	22.7494	-158.0003	KM1602	175.76344456051015	0.515583769631582	0.0270839357340957	5.041906946660744																	5.041906946660744	347.30462658396965
1109	2016-02-11T12:18:14	22.7494	-158.0003	KM1602	175.5278023981703	0.518828475920903	0.0275259305375387	5.129517145203264																	5.129517145203264	347.30462658396965
1110	2016-02-11T12:21:14	22.7494	-158.0003	KM1602	172.63764701947272	0.51912596349112	0.0275666049754413	5.058519226998701																	5.058519226998701	347.30462658396965
1111	2016-02-11T12:24:14	22.7495	-158.0002	KM1602	181.8598165306748	0.5218051603623239	0.0279353133739953	5.404437137799867																	5.404437137799867	347.3197692347544
1112	2016-02-11T12:27:14	22.7496	-158.0001	KM1602	173.3231601618177	0.518828475920903	0.0275259305375387	5.071697616836574																	5.071697616836574	347.33491188044576
1113	2016-02-11T12:30:15	22.7496	-158.0	KM1602	173.70227948279998	0.526009094798689	0.028519596558244997	5.265249054210362																	5.265249054210362	347.34517758424863
1114	2016-02-11T12:33:15	22.7497	-158.0	KM1602	173.26273991810913	0.52994713761377	0.0290736378943471	5.3620994918107865																	5.3620994918107865	347.3563092942179
1115	2016-02-11T12:36:15	22.7498	-157.9999	KM1602	173.27843021917766	0.529641553480833	0.0290305010513562	5.354653917281938																	5.354653917281938	347.3714519297225
1116	2016-02-11T12:39:15	22.7499	-157.9997	KM1602	177.0591635934369	0.526612774944392	0.0286041190226881	5.401581122708507																	5.401581122708507	347.3948068461764
1117	2016-02-11T12:45:16	22.75	-157.9996	KM1602	171.45374684333373	0.520913720936521	0.0278121954736196	5.087642494714764																	5.087642494714764	347.40994947149414
1118	2016-02-11T12:48:16	22.75	-157.9996	KM1602	168.97938647455882	0.517939196273772	0.0274044452678989	4.9402344215370855																	4.9402344215370855	347.40994947149414
1119	2016-02-11T12:51:16	22.75	-157.9996	KM1602	166.89553086298122	0.5161698384890121	0.0271635637911613	4.836043005376243																	4.836043005376243	347.40994947149414
1120	2016-02-11T12:54:16	22.75	-157.9996	KM1602	168.1357683216693	0.517054198662675	0.0272837201200335	4.904370725697767																	4.904370725697767	347.40994947149414
1121	2016-02-11T12:57:17	22.75	-157.9996	KM1602	167.31686611426568	0.517644180478921	0.0273641429023819	4.898764110196273																	4.898764110196273	347.40994947149414
1122	2016-02-11T13:00:17	22.7499	-157.9997	KM1602	171.79648790253722	0.517054198662675	0.0272837201200335	4.982236523494495																	4.982236523494495	347.4250920968119
1123	2016-02-11T13:03:17	22.7499	-157.9997	KM1602	167.28810644644258	0.514993760416519	0.0270041539226248	4.808667341747215																	4.808667341747215	347.4250920968119
1124	2016-02-11T13:06:17	22.7498	-157.9998	KM1602	166.99763528105063	0.5161698384890121	0.0271635637911613	4.8254163716734615																	4.8254163716734615	347.4402347272231
1125	2016-02-11T13:09:18	22.7497	-157.9998	KM1602	167.59356361595047	0.515876454714392	0.0271237022976672	4.8349921354472265																	4.8349921354472265	347.4513664371924
1126	2016-02-11T13:12:18	22.7497	-157.9998	KM1602	166.9746225259225	0.5152888998400921	0.0270440357799177	4.801051815177355																	4.801051815177355	347.4513664371924
1127	2016-02-11T13:15:18	22.7497	-157.9998	KM1602	164.82716866399628	0.514699323865824	0.0269643670437509	4.725244645136749																	4.725244645136749	347.4513664371924
1128	2016-02-11T13:18:18	22.7497	-157.9998	KM1602	166.8230690573604	0.514112552691503	0.0268850773170363	4.7662269931570265																	4.7662269931570265	347.4513664371924
1129	2016-02-11T13:21:18	22.7496	-157.9999	KM1602	165.57220212699303	0.5138202147320511	0.0268455740184292	4.711541388671422																	4.711541388671422	347.46650907779036
1130	2016-02-11T13:24:19	22.7496	-157.9999	KM1602	166.2426766216391	0.513233374867637	0.0267666403612495	4.7380488718955585																	4.7380488718955585	347.46650907779036
1131	2016-02-11T13:27:19	22.7496	-157.9999	KM1602	165.42110596568276	0.5126485516270549	0.0266880440927577	4.700074492909772																	4.700074492909772	347.46650907779036
1132	2016-02-11T13:30:19	22.7496	-157.9999	KM1602	165.42826030751792	0.5135268339625271	0.0268060792689618	4.715958864174271																	4.715958864174271	347.46650907779036
1133	2016-02-11T13:33:19	22.7496	-157.9999	KM1602	165.20403177228667	0.513233374867637	0.0267666403612495	4.711287149045525																	4.711287149045525	347.46650907779036
1134	2016-02-11T13:36:20	22.7496	-157.9999	KM1602	165.7481891689547	0.5138202147320511	0.0268455740184292	4.73497720887417																	4.73497720887417	347.46650907779036
1135	2016-02-11T13:39:20	22.7496	-157.9999	KM1602	166.6620653202607	0.5138202147320511	0.0268455740184292	4.762134214151741																	4.762134214151741	347.46650907779036
1136	2016-02-11T13:42:20	22.7496	-157.9999	KM1602	166.88354531976557	0.514112552691503	0.0268850773170363	4.766017710565767																	4.766017710565767	347.46650907779036
1137	2016-02-11T13:45:20	22.7496	-158.0	KM1602	166.8573175945446	0.5129406146439329	0.0267272953770743	4.7377861317638645																	4.7377861317638645	347.47677478159335
1138	2016-02-11T13:48:21	22.7496	-158.0	KM1602	166.81833547228848	0.513233374867637	0.0267666403612495	4.7413682280093115																	4.7413682280093115	347.47677478159335
1139	2016-02-11T13:51:21	22.7496	-157.9999	KM1602	165.2749976176909	0.5126485516270549	0.0266880440927577	4.680039373469582																	4.680039373469582	347.4870404853962
1140	2016-02-11T13:54:21	22.7496	-157.9999	KM1602	166.05826369368305	0.5111880951746349	0.0264923338043115	4.6738175630477485																	4.6738175630477485	347.4870404853962
1141	2016-02-11T13:57:21	22.7497	-157.9999	KM1602	167.9122571207507	0.510604988652627	0.026414395158911	4.7103640639046525																	4.7103640639046525	347.49817219536544
1142	2016-02-11T14:00:22	22.7497	-157.9999	KM1602	166.39694489064544	0.509440809448016	0.0262593355706505	4.6429318062081935																	4.6429318062081935	347.49817219536544
1143	2016-02-11T14:03:22	22.7497	-157.9998	KM1602	166.73328612101716	0.5097316873238901	0.0262980026881372	4.658669840877332																	4.658669840877332	347.50843789165526
1144	2016-02-11T14:06:22	22.7497	-157.9998	KM1602	166.09690888096839	0.508861130218628	0.0261822773729448	4.607018511126868																	4.607018511126868	347.50843789165526
1145	2016-02-11T14:09:22	22.7497	-157.9998	KM1602	166.05616175273389	0.509150624296168	0.0262207605386868	4.627594644124553																	4.627594644124553	347.50843789165526
1146	2016-02-11T14:12:23	22.7498	-157.9997	KM1602	166.71384497744168	0.510314476476422	0.0263755649887255	4.664404432648097																	4.664404432648097	347.5235805271599
1147	2016-02-11T14:15:23	22.7498	-157.9997	KM1602	165.5438984462802	0.5097316873238901	0.0262980026881372	4.6148022189982925																	4.6148022189982925	347.5235805271599
1148	2016-02-11T14:18:23	22.7499	-157.9996	KM1602	170.23023650446643	0.509150624296168	0.0262207605386868	4.741747879595701																	4.741747879595701	347.5387231575711
1149	2016-02-11T14:21:23	22.75	-157.9995	KM1602	166.82785300419297	0.509440809448016	0.0262593355706505	4.650990249686687																	4.650990249686687	347.5538657828869
1150	2016-02-11T14:24:23	22.75	-157.9995	KM1602	166.60497085226402	0.509150624296168	0.0262207605386868	4.6262220901077535																	4.6262220901077535	347.5538657828869
1151	2016-02-11T14:27:24	22.7501	-157.9994	KM1602	167.90323024558927	0.507993358405287	0.0260672380130668	4.6476904091204405																	4.6476904091204405	347.5690084031112
1152	2016-02-11T14:30:24	22.7501	-157.9994	KM1602	167.32507197604352	0.507128392798405	0.0259528813749664	4.604640466906608																	4.604640466906608	347.5690084031112
1153	2016-02-11T14:33:24	22.7501	-157.9994	KM1602	168.18263370485332	0.5039646370641021	0.0255372478951802	4.552591680518144																	4.552591680518144	347.5690084031112
1154	2016-02-11T14:36:24	22.7501	-157.9994	KM1602	168.8646855195516	0.502534015181359	0.0253506272729142	4.516386516387675																	4.516386516387675	347.5690084031112
1155	2016-02-11T14:39:25	22.7501	-157.9994	KM1602	168.3010079960514	0.5039646370641021	0.0255372478951802	4.541971885009375																	4.541971885009375	347.5690084031112
1156	2016-02-11T14:42:25	22.7501	-157.9994	KM1602	168.31552408784842	0.5051124330910539	0.0256874803126799	4.564629670942728																	4.564629670942728	347.5690084031112
1157	2016-02-11T14:45:25	22.7501	-157.9994	KM1602	169.0920193563039	0.504537860271308	0.0256122105436891	4.582454151511877																	4.582454151511877	347.5690084031112
1158	2016-02-11T14:52:24	22.7502	-157.999	KM1602	168.63271061276382	0.502821034354673	0.0253879573837492	4.531477853339914																	4.531477853339914	347.6115531581985
1159	2016-02-11T14:55:24	22.7529	-157.9981	KM1602	168.66009808929385	0.503394140861543	0.0254626418677714	4.539469135870822																	4.539469135870822	347.92598904325666
1160	2016-02-11T14:58:25	22.756	-157.9917	KM1602	168.38702213179144	0.503394140861543	0.0254626418677714	4.53948910083205																	4.53948910083205	348.66808557609403
1161	2016-02-11T15:01:25	22.75800000000001	-157.9843	KM1602	170.92544671298532	0.502821034354673	0.0253879573837492	4.6020277742467535																	4.6020277742467535	349.4596599245738
1162	2016-02-11T15:04:25	22.7593	-157.9784	KM1602	171.39786832310315	0.501392285635021	0.025202173271817	4.562509884655643																	4.562509884655643	350.0823453019516
1163	2016-02-11T15:07:25	22.7619	-157.9681	KM1602	171.4643482403544	0.500252540973775	0.0250547446629866	4.5307275535451055																	4.5307275535451055	351.1785261642415
1164	2016-02-11T15:10:26	22.7649	-157.9566	KM1602	171.14157070289332	0.499686479004919	0.0249815468221014	4.509945063593265																	4.509945063593265	352.40529191320707
1165	2016-02-11T15:13:26	22.767	-157.9481	KM1602	169.27507224805217	0.4985543788803	0.0248359035652541	4.448994261685344																	4.448994261685344	353.3085463094557
1166	2016-02-11T15:16:26	22.7698	-157.9363	KM1602	169.2647325460522	0.49573524433042	0.0244751905999845	4.3627378527825																	4.3627378527825	354.55919478890587
1167	2016-02-11T15:19:26	22.7725	-157.9249	KM1602	172.0655362193254	0.496016973273215	0.02451104114828	4.428771414855809																	4.428771414855809	355.76728463299384
1168	2016-02-11T15:22:27	22.7752	-157.9143	KM1602	170.89454292824013	0.49629919830203795	0.0245469681998556	4.421445365187031																	4.421445365187031	356.89600768944916
1169	2016-02-11T15:28:27	22.7798	-157.895	KM1602	174.59870482022808	0.49433348864915705	0.024296978468042997	4.483475097077429																	4.483475097077429	358.94199741634566
1170	2016-02-11T15:31:27	22.7825	-157.8836	KM1602	175.0769965056287	0.493211633066276	0.0241549979456046	4.474372285572339																	4.474372285572339	360.15000421270037
1171	2016-02-11T15:34:28	22.7852	-157.8721	KM1602	173.0764225178061	0.494894076729881	0.0243681504095498	4.455491106048923																	4.455491106048923	361.36793163960937
1172	2016-02-11T15:37:28	22.7872	-157.8635	KM1602	170.35409901617948	0.49686086304286897	0.0246188324249494	4.428728610210798																	4.428728610210798	362.278191614188
1173	2016-02-11T15:40:28	22.7902	-157.8518	KM1602	171.1372485177856	0.497142701408786	0.0246548932532264	4.471597752646699																	4.471597752646699	363.5245094293265
1174	2016-02-11T15:43:28	22.7927	-157.8411	KM1602	169.0641450312601	0.497425212573452	0.0246910401651709	4.433892200222664																	4.433892200222664	364.657318490071
1175	2016-02-11T15:46:29	22.7954	-157.8293	KM1602	168.28671889853663	0.49629919830203795	0.0245469681998556	4.369458957674369																	4.369458957674369	365.90501828512237
1176	2016-02-11T15:49:29	22.7981	-157.8183	KM1602	169.51989403091957	0.497142701408786	0.0246548932532264	4.415399462950228																	4.415399462950228	367.0731825791806
1177	2016-02-11T15:52:29	22.8	-157.8092	KM1602	172.60237277645575	0.497425212573452	0.0246910401651709	4.5104981669534014																	4.5104981669534014	368.0306749255603
1178	2016-02-11T15:55:29	22.8026	-157.7982	KM1602	168.9025784030106	0.4985543788803	0.0248359035652541	4.434473418419578																	4.434473418419578	369.19598829805534
1179	2016-02-11T15:58:29	22.8057	-157.7867	KM1602	170.01167630030525	0.4985543788803	0.0248359035652541	4.454760792918392																	4.454760792918392	370.42549256265784
1180	2016-02-11T16:01:30	22.8084	-157.7761	KM1602	172.75116938586154	0.497425212573452	0.0246910401651709	4.507733665050528																	4.507733665050528	371.5539603334323
1181	2016-02-11T16:04:30	22.8113	-157.7651	KM1602	172.43256574213922	0.49799225972723604	0.0247635930625418	4.486005076830804																	4.486005076830804	372.7279455700369
1182	2016-02-11T16:07:30	22.8142	-157.7539	KM1602	179.0773604899677	0.498273036896581	0.0247997092729776	4.654309870753816																	4.654309870753816	373.92165181172686
1183	2016-02-11T16:10:30	22.8172	-157.7424	KM1602	176.29614444747997	0.49629919830203795	0.0245469681998556	4.526226980716887																	4.526226980716887	375.1479820344412
1184	2016-02-11T16:13:31	22.8197	-157.7334	KM1602	175.17380829962133	0.49573524433042	0.0244751905999845	4.4876942855466																	4.4876942855466	376.1124515519462
1185	2016-02-11T16:16:31	22.8231	-157.7216	KM1602	176.07664300921357	0.497142701408786	0.0246548932532264	4.565625596667927																	4.565625596667927	377.38094588226136
1186	2016-02-11T16:22:31	22.8298	-157.6987	KM1602	173.58351780600194	0.497708398142961	0.0247272733662801	4.500702528495414																	4.500702528495414	379.8460031291523
1187	2016-02-11T16:25:32	22.8331	-157.6871	KM1602	170.37943235559692	0.4985543788803	0.0248359035652541	4.445785993705336																	4.445785993705336	381.09151438205856
1188	2016-02-11T16:28:32	22.8359	-157.6777	KM1602	170.9252312956763	0.501962025810541	0.025276233543872997	4.537224896413333																	4.537224896413333	382.1050080701705
1189	2016-02-11T16:31:32	22.8396	-157.6653	KM1602	173.96048960190654	0.504250906978878	0.0255746845354458	4.6844757608672625																	4.6844757608672625	383.44214696871524
1190	2016-02-11T16:34:32	22.8431	-157.6538	KM1602	172.5392947945239	0.505974970313011	0.0258008952871472	4.684814930831363																	4.684814930831363	384.6845774502263
1191	2016-02-11T16:37:33	22.846	-157.6443	KM1602	171.81272311763027	0.5039646370641021	0.0255372478951802	4.626299945708229																	4.626299945708229	385.7112152554832
1192	2016-02-11T16:40:33	22.8498	-157.6325	KM1602	171.47261649053922	0.502534015181359	0.0253506272729142	4.548330254962681																	4.548330254962681	386.99347675055196
1193	2016-02-11T16:43:33	22.853	-157.6237	KM1602	171.3949012543729	0.5011063295864651	0.0251651841953521	4.520521072320765																	4.520521072320765	387.9639249347228
1194	2016-02-11T16:46:33	22.8576	-157.6118	KM1602	169.26724880732945	0.5005364588757151	0.0250914701004713	4.431365165063725																	4.431365165063725	389.28764822916594
1195	2016-02-11T16:49:34	22.8622	-157.6001	KM1602	168.82079991424038	0.499969299220723	0.0250181066869249	4.41756926102251																	4.41756926102251	390.5924399363407
1196	2016-02-11T16:52:34	22.8658	-157.5913	KM1602	169.4084501311633	0.4991190792923921	0.0249085515628751	4.404560617393713																	4.404560617393713	391.58002460582304
1197	2016-02-11T16:55:34	22.8697	-157.5805	KM1602	167.26120152227963	0.49573524433042	0.0244751905999845	4.261246403646876																	4.261246403646876	392.76979409026285
1198	2016-02-11T16:58:34	22.8731	-157.5718	KM1602	168.0178115826545	0.494615021958891	0.0243326401547452	4.253034113241764																	4.253034113241764	393.739060441775
1199	2016-02-11T17:01:35	22.8753	-157.5662	KM1602	165.74814057269532	0.496016973273215	0.02451104114828	4.223064057864997																	4.223064057864997	394.3634458638765
1200	2016-02-11T17:04:35	22.8765	-157.563	KM1602	169.01302952713252	0.49433348864915705	0.024296978468042997	4.273269316048514																	4.273269316048514	394.7177871281161
1201	2016-02-11T17:07:35	22.8778	-157.5595	KM1602	166.8607245289144	0.49545418632351795	0.0244394254295682	4.236408726378655																	4.236408726378655	395.10482240927314
1202	2016-02-11T17:10:35	22.8792	-157.5581	KM1602	168.66765151448368	0.49573524433042	0.0244751905999845	4.2965508670526695																	4.2965508670526695	395.3167272753511
1203	2016-02-11T17:13:35	22.8803	-157.5585	KM1602	167.59447460226082	0.496016973273215	0.02451104114828	4.275940572277406																	4.275940572277406	395.44586536589713
1204	2016-02-11T17:16:36	22.8801	-157.5584	KM1602	168.56787349536395	0.497142701408786	0.0246548932532264	4.317717833218628																	4.317717833218628	395.4703774575104
1205	2016-02-11T17:19:36	22.8788	-157.558	KM1602	169.28577234516732	0.496579695873437	0.0245828574753324	4.330949440368677																	4.330949440368677	395.62079212526385
1206	2016-02-11T17:22:36	22.8783	-157.5567	KM1602	166.85696221566087	0.497708398142961	0.0247272733662801	4.280321298646065																	4.280321298646065	395.76527116870835
1207	2016-02-11T17:25:36	22.878	-157.5563	KM1602	168.36107779241885	0.497708398142961	0.0247272733662801	4.337821763850836																	4.337821763850836	395.8181692764995
1208	2016-02-11T17:28:37	22.8778	-157.5561	KM1602	166.78875609423892	0.497142701408786	0.0246548932532264	4.292653444524394																	4.292653444524394	395.84844146164124
1209	2016-02-11T17:31:37	22.8779	-157.5558	KM1602	167.7633310460066	0.497425212573452	0.0246910401651709	4.321129558252558																	4.321129558252558	395.8811613737306
1210	2016-02-11T17:34:37	22.8778	-157.5559	KM1602	167.86143005293988	0.497425212573452	0.0246910401651709	4.320830852278898																	4.320830852278898	395.89629746886055
1211	2016-02-11T17:37:37	22.8762	-157.5545	KM1602	170.88453328953057	0.497142701408786	0.0246548932532264	4.390998324727866																	4.390998324727866	396.1250747093687
1212	2016-02-11T17:40:37	22.8747	-157.5469	KM1602	167.60363757018538	0.497708398142961	0.0247272733662801	4.30833826187896																	4.30833826187896	396.92223155835
1213	2016-02-11T17:43:38	22.8721	-157.5365	KM1602	165.87979510239828	0.49545418632351795	0.0244394254295682	4.2286526367641																	4.2286526367641	398.02746333554086
1214	2016-02-11T17:46:38	22.8696	-157.5275	KM1602	168.14100194701504	0.494894076729881	0.0243681504095498	4.281754200372358																	4.281754200372358	398.99159227000837
1215	2016-02-11T17:49:38	22.866	-157.5165	KM1602	170.39882823089326	0.493211633066276	0.0241549979456046	4.2919233354042285																	4.2919233354042285	400.18889662447924
1216	2016-02-11T17:52:38	22.8623	-157.5051	KM1602	170.0199407123055	0.491538483871978	0.0239441581135222	4.237944601096016																	4.237944601096016	401.42862157128576
1217	2016-02-11T17:55:38	22.8593	-157.4963	KM1602	167.86550270391106	0.4896007148836479	0.0237013207283397	4.141233439444701																	4.141233439444701	402.3910619723434
1218	2016-02-11T17:58:39	22.8562	-157.4855	KM1602	167.59889900661918	0.48629142592034	0.0232902231440968	4.07057739963781																	4.07057739963781	403.55138074915465
1219	2016-02-11T18:09:32	22.8454	-157.44799999999995	KM1602	174.74874032754357	0.48409677768451603	0.023020037195539	4.178716487350141																	4.178716487350141	407.5816504253488
1220	2016-02-11T18:12:33	22.8456	-157.4398	KM1602	183.07050241069552	0.48464393882709295	0.023087203918613998	4.3957205683499785																	4.3957205683499785	408.42314070872584
1221	2016-02-11T18:21:33	22.846	-157.4339	KM1602	178.67027398677098	0.491261488848465	0.0239092930868199	4.450396613628876																	4.450396613628876	409.0300256117917
1222	2016-02-11T18:24:33	22.8462	-157.4322	KM1602	179.3230428339077	0.49545418632351795	0.0244394254295682	4.5688869493555195																	4.5688869493555195	409.20583442979796
1223	2016-02-11T18:27:34	22.8465	-157.4309	KM1602	180.71110039279202	0.49573524433042	0.0244751905999845	4.6194279017675735																	4.6194279017675735	409.34331163214216
1224	2016-02-11T18:30:34	22.8468	-157.4299	KM1602	178.07799526818184	0.492373442681188	0.0240492533632824	4.456088329441176																	4.456088329441176	409.45119447085676
1225	2016-02-11T18:33:34	22.846999999999998	-157.4289	KM1602	177.23865731052638	0.4940520208779629	0.0242613562883137	4.4970497479468845																	4.4970497479468845	409.55616634024574
1226	2016-02-11T18:36:35	22.8474	-157.4278	KM1602	182.75267660813046	0.501962025810541	0.025276233543872997	4.834830972450048																	4.834830972450048	409.677475605424
1227	2016-02-11T18:39:35	22.8477	-157.4272	KM1602	182.139198381392	0.499686479004919	0.0249815468221014	4.761217664097272																	4.761217664097272	409.74750156163765
1228	2016-02-11T18:42:35	22.8484	-157.4264	KM1602	178.95678887233476	0.497708398142961	0.0247272733662801	4.628457462925259																	4.628457462925259	409.8606683275215
1229	2016-02-11T18:45:35	22.8492	-157.4255	KM1602	179.9080418068314	0.49517379765468	0.0244037454337042	4.597943068577049																	4.597943068577049	409.98894264612437
1230	2016-02-11T18:48:35	22.8513	-157.4277	KM1602	175.02339264960392	0.497142701408786	0.0246548932532264	4.4950955430255215																	4.4950955430255215	410.31386942085686
1231	2016-02-11T18:51:36	22.8495	-157.4336	KM1602	176.6604574079754	0.49629919830203795	0.0245469681998556	4.529641155097717																	4.529641155097717	410.95140397829283
1232	2016-02-11T18:54:36	22.8462	-157.44299999999996	KM1602	180.7916086766389	0.49517379765468	0.0244037454337042	4.614162426536432																	4.614162426536432	411.98328623454887
1233	2016-02-11T18:57:36	22.843000000000004	-157.4527	KM1602	178.3296531850268	0.49573524433042	0.0244751905999845	4.54193210855839																	4.54193210855839	413.04020263392374
1234	2016-02-11T19:00:36	22.8395	-157.463	KM1602	175.8240625158437	0.49377122342068397	0.0242258189426052	4.432133038117677																	4.432133038117677	414.1663996213094
1235	2016-02-11T19:03:37	22.8369	-157.4706	KM1602	176.30349390055474	0.4940520208779629	0.0242613562883137	4.448127013843574																	4.448127013843574	414.99807130993486
1236	2016-02-11T19:06:37	22.8336	-157.4807	KM1602	177.71129817789262	0.4940520208779629	0.0242613562883137	4.493228630465164																	4.493228630465164	416.0974451055149
1237	2016-02-11T19:09:37	22.8308	-157.4897	KM1602	178.5046349968087	0.497708398142961	0.0247272733662801	4.621962446964873																	4.621962446964873	417.07198688683485
1238	2016-02-11T19:12:37	22.8275	-157.5	KM1602	176.19408953908462	0.499686479004919	0.0249815468221014	4.605161900473382																	4.605161900473382	418.19076560221663
1239	2016-02-11T19:15:38	22.8245	-157.5096	KM1602	176.1971671370573	0.49940244093111796	0.0249450056812274	4.6014600056295984																	4.6014600056295984	419.23079497722426
1240	2016-02-11T19:18:38	22.8222	-157.517	KM1602	180.6492549985997	0.5011063295864651	0.0251651841953521	4.7743902748055325																	4.7743902748055325	420.03205257900055
1241	2016-02-11T19:21:38	22.8192	-157.5263	KM1602	180.19994171703843	0.5011063295864651	0.0251651841953521	4.757915183392381																	4.757915183392381	421.04301538115476
1242	2016-02-11T19:24:38	22.8157	-157.5362	KM1602	181.8629835284554	0.502534015181359	0.0253506272729142	4.823708651917997																	4.823708651917997	422.1309694469633
1243	2016-02-11T19:27:39	22.8129	-157.5435	KM1602	182.9193180813403	0.503394140861543	0.0254626418677714	4.900192608659181																	4.900192608659181	422.942271996794
1244	2016-02-11T19:30:39	22.8091	-157.5536	KM1602	180.11380761963426	0.502534015181359	0.0253506272729142	4.797770210309606																	4.797770210309606	424.0616446345494
1245	2016-02-11T19:33:39	22.8054	-157.5629	KM1602	178.1656437633867	0.504537860271308	0.0256122105436891	4.775915914340011																	4.775915914340011	425.10103952829263
1246	2016-02-11T19:36:39	22.802	-157.572	KM1602	177.12378100548491	0.503679048899518	0.0254999004100628	4.746212019128988																	4.746212019128988	426.10863294255165
1247	2016-02-11T19:39:40	22.799	-157.5794	KM1602	177.47558790045295	0.503679048899518	0.0254999004100628	4.737691014391184																	4.737691014391184	426.9381988666549
1248	2016-02-11T19:42:40	22.7953	-157.5885	KM1602	178.64338467976108	0.503679048899518	0.0254999004100628	4.757529575031948																	4.757529575031948	427.9588467934706
1249	2016-02-11T19:45:40	22.7916	-157.5977	KM1602	179.6116769950645	0.505399260245648	0.0257251952003239	4.838337631504738																	4.838337631504738	428.98891598314606
1250	2016-02-11T19:48:40	22.7886	-157.6047	KM1602	177.71704021896102	0.505974970313011	0.0258008952871472	4.790301348820196																	4.790301348820196	429.78112936686716
1251	2016-02-11T19:51:41	22.7848	-157.6143	KM1602	180.062533615599	0.505974970313011	0.0258008952871472	4.878229810392042																	4.878229810392042	430.8533376586855
1252	2016-02-11T19:54:41	22.7811	-157.6234	KM1602	179.4990600130001	0.507128392798405	0.0259528813749664	4.882573193887462																	4.882573193887462	431.87407456403326
1253	2016-02-11T19:57:41	22.7783	-157.6303	KM1602	180.89993833619914	0.506841443111818	0.0259149439110938	4.922563421942111																	4.922563421942111	432.6478087559323
1254	2016-02-11T20:00:41	22.7747	-157.6391	KM1602	180.4488334976988	0.507704348807969	0.0260290282095034	4.914609516114068																	4.914609516114068	433.6359237472045
1255	2016-02-11T20:03:42	22.7712	-157.6478	KM1602	181.50624291402042	0.507993358405287	0.0260672380130668	4.962909720027434																	4.962909720027434	434.6101822877889
1256	2016-02-11T20:06:42	22.7677	-157.6567	KM1602	184.5260128141486	0.509150624296168	0.0262207605386868	5.072574792914503																	5.072574792914503	435.6033112935936
1257	2016-02-11T20:09:42	22.7649	-157.6636	KM1602	187.10842792918842	0.510314476476422	0.0263755649887255	5.1690601079915375																	5.1690601079915375	436.3771091282348
1258	2016-02-11T20:12:42	22.7615	-157.6722	KM1602	186.93203468849543	0.5111880951746349	0.0264923338043115	5.195150217231644																	5.195150217231644	437.33758586452035
1259	2016-02-11T20:15:42	22.7584	-157.6812	KM1602	186.81855982790844	0.5111880951746349	0.0264923338043115	5.209955568271459																	5.209955568271459	438.3237748956153
1260	2016-02-11T20:18:43	22.7553	-157.6897	KM1602	187.9612459428233	0.5126485516270549	0.0266880440927577	5.295920503151086																	5.295920503151086	439.26207428625565
1261	2016-02-11T20:21:43	22.7528	-157.6966	KM1602	186.17344223415745	0.5138202147320511	0.0268455740184292	5.274717217266057																	5.274717217266057	440.02309373828314
1262	2016-02-11T20:24:43	22.7494	-157.7058	KM1602	181.9223091047504	0.5152888998400921	0.0270440357799177	5.182013885580512																	5.182013885580512	441.0405425097386
1263	2016-02-11T20:30:44	22.7436	-157.7215	KM1602	181.01619805284957	0.516758708789273	0.0272435724749176	5.185641665921365																	5.185641665921365	442.7768013193871
1264	2016-02-11T20:33:44	22.7403	-157.7308	KM1602	180.9284502793741	0.517939196273772	0.0274044452678989	5.23246629269763																	5.23246629269763	443.7997956976199
1265	2016-02-11T20:36:44	22.737	-157.7395	KM1602	172.5063694945454	0.505399260245648	0.0257251952003239	4.680366441057855																	4.680366441057855	444.7655740487088
1266	2016-02-11T20:39:44	22.7344	-157.7465	KM1602	165.10106035285386	0.498273036896581	0.0247997092729776	4.264559533720727																	4.264559533720727	445.54033624479035
1267	2016-02-11T20:42:45	22.7312	-157.7554	KM1602	166.81475603926467	0.497142701408786	0.0246548932532264	4.306517753490394																	4.306517753490394	446.5210737961174
1268	2016-02-11T20:45:45	22.7277	-157.7646	KM1602	164.61856603313058	0.497425212573452	0.0246910401651709	4.2548906547098335																	4.2548906547098335	447.5428539627806
1269	2016-02-11T20:48:45	22.7244	-157.7734	KM1602	163.39498694312755	0.497708398142961	0.0247272733662801	4.221215438574902																	4.221215438574902	448.5182121126008
1270	2016-02-11T20:51:45	22.7218	-157.7804	KM1602	163.01559406347056	0.4985543788803	0.0248359035652541	4.247999621575277																	4.247999621575277	449.2930357254635
1271	2016-02-11T20:54:46	22.7183	-157.7895	KM1602	162.40143374170106	0.4985543788803	0.0248359035652541	4.235937614221158																	4.235937614221158	450.305391196014
1272	2016-02-11T20:57:46	22.7149	-157.7989	KM1602	164.37412705206472	0.498836392477817	0.0248721842598007	4.288279782294202																	4.288279782294202	451.34215260462656
1273	2016-02-11T21:00:46	22.7122	-157.8061	KM1602	168.5963595380661	0.501392285635021	0.025202173271817	4.455759136874974																	4.455759136874974	452.1402354704793
1274	2016-02-11T21:03:46	22.7087	-157.8155	KM1602	163.4828019683551	0.500252540973775	0.0250547446629866	4.302754682491506																	4.302754682491506	453.18115240820174
1275	2016-02-11T21:06:46	22.7056	-157.8248	KM1602	161.8051475679219	0.5005364588757151	0.0250914701004713	4.260041475296239																	4.260041475296239	454.19659332993865
1276	2016-02-11T21:09:47	22.7032	-157.8321	KM1602	162.21660284604138	0.501962025810541	0.025276233543872997	4.2886939087067475																	4.2886939087067475	454.99242070880666
1277	2016-02-11T21:12:47	22.7	-157.8416	KM1602	165.14572567814025	0.502247679542593	0.0253133860635282	4.369409054689765																	4.369409054689765	456.03100305655687
1278	2016-02-11T21:15:47	22.697	-157.8508	KM1602	160.8854575600048	0.503394140861543	0.0254626418677714	4.302504665761186																	4.302504665761186	457.033083859867
1279	2016-02-11T21:18:47	22.69400000000001	-157.8598	KM1602	161.54914771340637	0.504250906978878	0.0255746845354458	4.334205420858842																	4.334205420858842	458.01584256075296
1280	2016-02-11T21:21:48	22.6919	-157.8671	KM1602	163.1207453416144	0.503108738694255	0.0254253766082571	4.3738255452911625																	4.3738255452911625	458.8011492863541
1281	2016-02-11T21:24:48	22.6892	-157.8768	KM1602	164.6600564170054	0.504825498572735	0.0256498261332476	4.435852873169061																	4.435852873169061	459.84170422684565
1282	2016-02-11T21:27:48	22.6871	-157.8842	KM1602	172.49526898223374	0.502821034354673	0.0253879573837492	4.621277918023261																	4.621277918023261	460.6368466648785
1283	2016-02-11T21:30:48	22.6845	-157.8935	KM1602	169.67940848620108	0.503394140861543	0.0254626418677714	4.531166185187574																	4.531166185187574	461.63488915917367
1284	2016-02-11T21:33:49	22.6817	-157.9031	KM1602	171.6763136527746	0.502247679542593	0.0253133860635282	4.5785628318084735																	4.5785628318084735	462.66896787213403
1285	2016-02-11T21:36:49	22.6791	-157.9122	KM1602	166.63614762963576	0.5051124330910539	0.0256874803126799	4.492374687736357																	4.492374687736357	463.6474053532096
1286	2016-02-11T21:39:49	22.6799	-157.9194	KM1602	163.51907650686326	0.504250906978878	0.0255746845354458	4.409001207278591																	4.409001207278591	464.3922574149348
1287	2016-02-11T21:42:49	22.6812	-157.9228	KM1602	169.09191945441032	0.506553432307594	0.0258769572247376	4.59764282417204																	4.59764282417204	464.77026441988284
1288	2016-02-11T21:45:50	22.6819	-157.9226	KM1602	161.7452770406413	0.509440809448016	0.0262593355706505	4.490636643272153																	4.490636643272153	464.85084848445535
1289	2016-02-11T21:48:50	22.6821	-157.9226	KM1602	163.57009677395206	0.512066510576159	0.026609821731649	4.61815822689938																	4.61815822689938	464.8731119043938
1290	2016-02-11T21:51:50	22.6821	-157.9226	KM1602	164.64319351576006	0.5111880951746349	0.0264923338043115	4.6436924033370985																	4.6436924033370985	464.8731119043938
1291	2016-02-11T21:54:50	22.682	-157.9226	KM1602	164.96784455647756	0.5126485516270549	0.0266880440927577	4.687786100130023																	4.687786100130023	464.88424361436296
1292	2016-02-11T21:57:51	22.6819	-157.9226	KM1602	163.4323333996636	0.513233374867637	0.0267666403612495	4.654500087992034																	4.654500087992034	464.8953753243322
1293	2016-02-11T22:00:51	22.6819	-157.9225	KM1602	162.32153805374585	0.514405588514119	0.0269246749171054	4.643186944842871																	4.643186944842871	464.90564610732565
1294	2016-02-11T22:03:51	22.6819	-157.9225	KM1602	161.72540542957356	0.514993760416519	0.0270041539226248	4.640400321853322																	4.640400321853322	464.90564610732565
1295	2016-02-11T22:06:51	22.682	-157.9225	KM1602	161.14706964455362	0.514993760416519	0.0270041539226248	4.657133114151262																	4.657133114151262	464.91677781729487
1296	2016-02-11T22:09:52	22.682	-157.9226	KM1602	163.82668031678674	0.518234916324261	0.0274448438423939	4.794212186497036																	4.794212186497036	464.9270485927965
1297	2016-02-11T22:12:52	22.682	-157.9225	KM1602	166.76046885522956	0.517644180478921	0.0273641429023819	4.896526158437798																	4.896526158437798	464.93731936829806
1298	2016-02-11T22:15:52	22.682	-157.9226	KM1602	169.70505111646997	0.519719197664393	0.0276480912154039	5.022251404097063																	5.022251404097063	464.9475901437996
1299	2016-02-11T22:18:52	22.6821	-157.9226	KM1602	167.2988022059421	0.519719197664393	0.0276480912154039	4.955482292699377																	4.955482292699377	464.95872185376885
1300	2016-02-11T22:21:52	22.6821	-157.9226	KM1602	166.97245745168894	0.5206143700828689	0.027771051486046004	4.974102307957447																	4.974102307957447	464.95872185376885
1301	2016-02-11T22:24:53	22.6821	-157.9226	KM1602	164.95775054946722	0.521210159197373	0.0278531369612974	4.935729930847232																	4.935729930847232	464.95872185376885
1302	2016-02-11T22:27:53	22.6821	-157.9226	KM1602	164.88673553481556	0.5218051603623239	0.0279353133739953	4.956827401927914																	4.956827401927914	464.95872185376885
1303	2016-02-11T22:30:53	22.6821	-157.9226	KM1602	163.17512337037	0.523899630511383	0.0282255050633164	4.944164064152648																	4.944164064152648	464.95872185376885
1304	2016-02-11T22:33:53	22.6821	-157.9226	KM1602	162.55459779970522	0.523000940178208	0.0281007066491562	4.928368080338727																	4.928368080338727	464.95872185376885
1305	2016-02-11T22:36:54	22.6821	-157.9226	KM1602	169.50958063892352	0.5245022367605491	0.0283091964907681	5.1546683765966																	5.1546683765966	464.95872185376885
1306	2016-02-11T22:39:54	22.6821	-157.9226	KM1602	166.54601793924627	0.5221037266490379	0.0279765487661927	5.017510928358126																	5.017510928358126	464.95872185376885
1307	2016-02-11T22:42:54	22.6822	-157.9226	KM1602	162.49372313103441	0.5248021729426761	0.0283510760782018	4.966645574518142																	4.966645574518142	464.9698535637384
1308	2016-02-11T22:45:54	22.6822	-157.9226	KM1602	160.84576214252616	0.5281244681924129	0.0288163506307648	4.978018525036993																	4.978018525036993	464.9698535637384
1309	2016-02-11T22:48:55	22.6821	-157.9226	KM1602	161.33404757043266	0.5272152904795979	0.0286887081687304	4.979260431037363																	4.979260431037363	464.98098527370786
1310	2016-02-11T22:51:55	22.6822	-157.9226	KM1602	162.00340353295238	0.5245022367605491	0.0283091964907681	4.942467167877178																	4.942467167877178	464.99211698367753
1311	2016-02-11T22:54:55	22.6823	-157.9226	KM1602	163.7825814717118	0.525102825126289	0.0283930556397252	5.003378647561344																	5.003378647561344	465.0032486936467
1312	2016-02-11T22:57:55	22.6823	-157.9226	KM1602	164.5309982730823	0.5263125929146529	0.0285619754760587	5.046745328548456																	5.046745328548456	465.0032486936467
1313	2016-02-11T23:00:56	22.6823	-157.9226	KM1602	165.4726872821366	0.526612774944392	0.0286041190226881	5.099113298160631																	5.099113298160631	465.0032486936467
1314	2016-02-11T23:03:56	22.6822	-157.9226	KM1602	161.68560022019344	0.525102825126289	0.0283930556397252	4.9625870455798085																	4.9625870455798085	465.01438040361586
1315	2016-02-11T23:06:56	22.6821	-157.9225	KM1602	162.70702244141796	0.527820686073702	0.0287737016557538	5.045088917706508																	5.045088917706508	465.02952647787316
1316	2016-02-11T23:09:56	22.6821	-157.9225	KM1602	163.7600132924814	0.526009094798689	0.028519596558244997	5.021850567371289																	5.021850567371289	465.02952647787316
1317	2016-02-11T23:12:57	22.6821	-157.9226	KM1602	161.2032156362089	0.527517627410399	0.0287311542490371	4.952664869119799																	4.952664869119799	465.0397972458828
1318	2016-02-11T23:15:57	22.6821	-157.9226	KM1602	163.08131380902947	0.526913673562499	0.0286463631735252	5.023784142296637																	5.023784142296637	465.0397972458828
1319	2016-02-11T23:18:57	22.6822	-157.9226	KM1602	159.95326171216868	0.525102825126289	0.0283930556397252	4.8849028849458485																	4.8849028849458485	465.05092895585227
1320	2016-02-11T23:21:57	22.6822	-157.9226	KM1602	162.4812538766205	0.525102825126289	0.0283930556397252	4.95553994335201																	4.95553994335201	465.05092895585227
1321	2016-02-11T23:24:57	22.6821	-157.9226	KM1602	159.6489155264907	0.5272152904795979	0.0286887081687304	4.921951952189678																	4.921951952189678	465.06206066582183
1322	2016-02-11T23:27:58	22.6821	-157.9226	KM1602	161.78635011676892	0.5263125929146529	0.0285619754760587	4.9679881705113464																	4.9679881705113464	465.06206066582183
1323	2016-02-11T23:30:58	22.6821	-157.9226	KM1602	162.81191174957996	0.525404195020611	0.0284351354139945	4.994527875313401																	4.994527875313401	465.06206066582183
1324	2016-02-11T23:33:58	22.6822	-157.9226	KM1602	160.80831584776044	0.526612774944392	0.0286041190226881	4.960128172744696																	4.960128172744696	465.07319237579145
1325	2016-02-11T23:36:58	22.6822	-157.9226	KM1602	160.97735989370838	0.525404195020611	0.0284351354139945	4.918112875737173																	4.918112875737173	465.07319237579145
1326	2016-02-11T23:39:59	22.6822	-157.9226	KM1602	159.94877680007886	0.5245022367605491	0.0283091964907681	4.881604984624722																	4.881604984624722	465.07319237579145
1327	2016-02-11T23:42:59	22.6822	-157.9226	KM1602	158.6541554918999	0.526009094798689	0.028519596558244997	4.8695331232949925																	4.8695331232949925	465.07319237579145
1328	2016-02-11T23:45:59	22.6822	-157.9226	KM1602	160.43384110006284	0.5248021729426761	0.0283510760782018	4.905440590133361																	4.905440590133361	465.07319237579145
1329	2016-02-11T23:48:59	22.6822	-157.9226	KM1602	166.79253037368144	0.526009094798689	0.028519596558244997	5.13166937971443																	5.13166937971443	465.07319237579145
1330	2016-02-11T23:52:00	22.6823	-157.9226	KM1602	159.48501379412951	0.526612774944392	0.0286041190226881	4.90650916620387																	4.90650916620387	465.0843240857607
1331	2016-02-11T23:55:00	22.6824	-157.9226	KM1602	160.1905032133464	0.527517627410399	0.0287311542490371	4.953704710212827																	4.953704710212827	465.0954557957299
1332	2016-02-12T00:00:02	22.6824	-157.9226	KM1602	159.33739529388788	0.527517627410399	0.0287311542490371	4.945968434238804																	4.945968434238804	465.0954557957299
1333	2016-02-12T00:03:02	22.6824	-157.9226	KM1602	160.71240002685738	0.5272152904795979	0.0286887081687304	4.974524116351732																	4.974524116351732	465.0954557957299
1334	2016-02-12T00:06:02	22.6825	-157.9227	KM1602	165.74805791410964	0.529641553480833	0.0290305010513562	5.18007468454911																	5.18007468454911	465.1106018547474
1335	2016-02-12T00:09:02	22.6825	-157.9226	KM1602	162.79917654680318	0.5293366970947899	0.0289874669385143	5.08475548217702																	5.08475548217702	465.12087259279184
1336	2016-02-12T00:12:03	22.6825	-157.9227	KM1602	163.85483527764157	0.528729160635016	0.0289017059252555	5.116110328105388																	5.116110328105388	465.1311433308362
1337	2016-02-12T00:15:03	22.6825	-157.9227	KM1602	159.56676007441385	0.529641553480833	0.0290305010513562	4.998556647688137																	4.998556647688137	465.1311433308362
1338	2016-02-12T00:18:03	22.6826	-157.9227	KM1602	161.45062964855757	0.530249500759246	0.0291165436287628	5.051907734344153																	5.051907734344153	465.1422750408054
1339	2016-02-12T00:21:03	22.6827	-157.9227	KM1602	157.70295826233487	0.527820686073702	0.0287737016557538	4.8933250243603																	4.8933250243603	465.1534067507746
1340	2016-02-12T00:24:04	22.6827	-157.9226	KM1602	159.21471505778442	0.5284264771074061	0.0288589785372824	4.952838716549112																	4.952838716549112	465.1636774738347
1341	2016-02-12T00:27:04	22.6816	-157.9213	KM1602	165.7740465359354	0.532075424718394	0.0293759261336212	5.227363244731066																	5.227363244731066	465.3448439281038
1342	2016-02-12T00:30:04	22.6802	-157.9159	KM1602	158.8183256899541	0.5342191204167	0.0296823137313143	5.052532037564345																	5.052532037564345	465.92094955771904
1343	2016-02-12T00:33:04	22.6783	-157.9113	KM1602	162.8802453170574	0.5342191204167	0.0296823137313143	5.202403414994505																	5.202403414994505	466.4385948232711
1344	2016-02-12T00:36:05	22.6764	-157.91	KM1602	156.91807540932578	0.5351438047495211	0.0298149983902031	5.020087023107626																	5.020087023107626	466.6887190414172
1345	2016-02-12T00:39:05	22.676	-157.9113	KM1602	159.9857957998701	0.535298655185592	0.02983721816462735	5.104467506012685																	5.104467506012685	466.8294732953038
1346	2016-02-12T00:42:05	22.676	-157.9115	KM1602	160.6354561878299	0.5376087939833689	0.0301705962241069	5.192076165041412																	5.192076165041412	466.8500157452305
1347	2016-02-12T00:45:05	22.6761	-157.9116	KM1602	166.3938629595353	0.539469946060035	0.0304408093538762	5.423990597005003																	5.423990597005003	466.86516212935976
1348	2016-02-12T00:57:06	22.6762	-157.9116	KM1602	168.66900966268588	0.551118289946974	0.0321657229036968	5.820320084423492																	5.820320084423492	466.876293839329
1349	2016-02-12T01:00:06	22.6762	-157.9116	KM1602	168.62328355601832	0.551118289946974	0.0321657229036968	5.826342963398584																	5.826342963398584	466.876293839329
1350	2016-02-12T01:03:07	22.6762	-157.9116	KM1602	163.71141245022716	0.5524005149760209	0.0323589810965637	5.665880829084383																	5.665880829084383	466.876293839329
1351	2016-02-12T01:06:07	22.6762	-157.9116	KM1602	163.7813280387996	0.553037923937339	0.0324555780558592	5.692962674185813																	5.692962674185813	466.876293839329
1352	2016-02-12T01:09:07	22.6762	-157.9116	KM1602	163.1339572846807	0.555285653664233	0.0327970224223026	5.713070696238682																	5.713070696238682	466.876293839329
1353	2016-02-12T01:12:07	22.6763	-157.9116	KM1602	163.54042414041834	0.5535180749144051	0.03252834315205645	5.682532704512579																	5.682532704512579	466.8874255492982
1354	2016-02-12T01:15:08	22.6764	-157.9116	KM1602	160.43913634696605	0.552718839507793	0.0324072219963695	5.566465943083763																	5.566465943083763	466.89855725926736
1355	2016-02-12T01:18:08	22.6764	-157.9117	KM1602	160.7872443840746	0.553357770078673	0.0325040495499394	5.5814292822789024																	5.5814292822789024	466.9088284542717
1356	2016-02-12T01:21:08	22.6764	-157.9117	KM1602	161.98066952036143	0.5539997547744151	0.0326013399447822	5.6319794655070625																	5.6319794655070625	466.9088284542717
1357	2016-02-12T01:24:08	22.6765	-157.9117	KM1602	163.8430314956349	0.5524005149760209	0.0323589810965637	5.65893042808038																	5.65893042808038	466.9199601642409
1358	2016-02-12T01:27:09	22.6766	-157.9118	KM1602	169.9736833202897	0.5539997547744151	0.0326013399447822	5.899441327427359																	5.899441327427359	466.9351065229734
1359	2016-02-12T01:33:09	22.6766	-157.9118	KM1602	165.6868221614432	0.5524005149760209	0.0323589810965637	5.714742923041028																	5.714742923041028	466.9351065229734
1360	2016-02-12T01:36:09	22.6766	-157.9118	KM1602	170.8860479326249	0.551757877185481	0.0322621218969687	5.888256368152874																	5.888256368152874	466.9351065229734
1361	2016-02-12T01:39:10	22.6767	-157.9118	KM1602	168.2389519297606	0.553037923937339	0.0324555780558592	5.8285502950358845																	5.8285502950358845	466.9462382329427
1362	2016-02-12T01:42:10	22.6766	-157.9118	KM1602	167.1191738054502	0.556895952873082	0.0330429479275996	5.875585561548298																	5.875585561548298	466.95736994291184
1363	2016-02-12T01:45:10	22.6767	-157.9118	KM1602	166.36909079046958	0.555285653664233	0.0327970224223026	5.840641565938148																	5.840641565938148	466.9685016528811
1364	2016-02-12T01:48:10	22.6767	-157.9118	KM1602	169.40509619450282	0.5565755794009201	0.0329938638076525	5.972574844784641																	5.972574844784641	466.9685016528811
1365	2016-02-12T01:54:11	22.6762	-157.9127	KM1602	171.189298408207	0.559478195020089	0.0334396827309033	6.098352705267197																	6.098352705267197	467.0764051335056
1366	2016-02-12T01:57:11	22.6729	-157.9169	KM1602	167.34898196673322	0.5591537118280849	0.0333896973232034	5.966674202211673																	5.966674202211673	467.6430142723087
1367	2016-02-12T02:00:11	22.6691	-157.9215	KM1602	168.2080120501026	0.5588300013909789	0.033339830955471	5.9903592321520405																	5.9903592321520405	468.2771935760717
1368	2016-02-12T02:03:12	22.6656	-157.9257	KM1602	167.54696453341688	0.5614331122327171	0.0337419712546247	6.0198478498846																	6.0198478498846	468.85850062941046
1369	2016-02-12T02:06:12	22.6597	-157.9326	KM1602	169.28870855369811	0.562088995872733	0.0338436192736199	6.11647165832943																	6.11647165832943	469.8247935698197
1370	2016-02-12T02:09:12	22.653000000000002	-157.9395	KM1602	168.7158414249837	0.562088995872733	0.0338436192736199	6.081207604588977																	6.081207604588977	470.85371264220606
1371	2016-02-12T02:12:12	22.6442	-157.9432	KM1602	169.0608490174951	0.5630690759017621	0.0339962556112472	6.10611025868716																	6.10611025868716	471.90446572385895
1372	2016-02-12T02:15:13	22.6362	-157.9473	KM1602	168.20174629230272	0.5543218087285021	0.0326501558197159	5.8661532637321505																	5.8661532637321505	472.8896005209877
1373	2016-02-12T02:18:13	22.6297	-157.9509	KM1602	166.63597829835572	0.550481679192073	0.0320697793662887	5.711469010227996																	5.711469010227996	473.7022209767117
1374	2016-02-12T02:21:13	22.6207	-157.9557	KM1602	161.05632593565505	0.546044873629825	0.0314073161377041	5.418685030925982																	5.418685030925982	474.8188940250012
1375	2016-02-12T02:24:13	22.614	-157.9591	KM1602	162.20484592397017	0.5429015145972991	0.0309428133321022	5.383860867034938																	5.383860867034938	475.6424923856456
1376	2016-02-12T02:27:14	22.6049	-157.964	KM1602	159.36443472219491	0.5446269025825634	0.03119722044043895	5.316460935323343																	5.316460935323343	476.7737245722872
1377	2016-02-12T02:30:14	22.5959	-157.9689	KM1602	161.82414299709856	0.542274830204821	0.0308509037805184	5.340782773102824																	5.340782773102824	477.8950144555529
1378	2016-02-12T02:33:14	22.5893	-157.9723	KM1602	159.03822190581798	0.539469946060035	0.0304408093538762	5.199825484835662																	5.199825484835662	478.7085729864788
1379	2016-02-12T02:39:15	22.5717	-157.9814	KM1602	160.1872970419172	0.5342191204167	0.0296823137313143	5.082792761559083																	5.082792761559083	480.8795714375322
1380	2016-02-12T02:42:15	22.5625	-157.9863	KM1602	161.61867884452812	0.5257062843389461	0.0284773156402354	4.938074006678775																	4.938074006678775	482.0208508414904
1381	2016-02-12T02:45:15	22.5557	-157.9901	KM1602	165.00066502323054	0.523899630511383	0.0282255050633164	5.001185196837218																	5.001185196837218	482.8726613913921
1382	2016-02-12T02:48:15	22.5472	-157.9947	KM1602	170.7581221229317	0.530249500759246	0.0291165436287628	5.2989667719419495																	5.2989667719419495	483.93045351142393
1383	2016-02-12T02:51:15	22.5383	-157.9995	KM1602	170.79521292573443	0.537917539011329	0.0302153847457893	5.500402345657768																	5.500402345657768	485.0372819880677
1384	2016-02-12T02:54:16	22.5316	-158.0031	KM1602	176.57630809519748	0.5369909454297059	0.0300812347284496	5.675822460430517																	5.675822460430517	485.8699045646019
1385	2016-02-12T02:57:16	22.5224	-158.0081	KM1602	177.59714474201496	0.542274830204821	0.0308509037805184	5.853443848385563																	5.853443848385563	487.01582476458594
1386	2016-02-12T03:00:16	22.514	-158.0127	KM1602	176.42718625258496	0.5482570987065011	0.0317365890469667	5.978843777079701																	5.978843777079701	488.0637227872255
1387	2016-02-12T03:03:16	22.5051	-158.0178	KM1602	175.26177454829778	0.547308363006909	0.0315951487728662	5.922213366100615																	5.922213366100615	489.1847023283968
1388	2016-02-12T03:06:17	22.4982	-158.0215	KM1602	173.2581707093875	0.5454134177226779	0.0313136896653439	5.821379588041728																	5.821379588041728	490.04187917683424
1389	2016-02-12T03:09:17	22.4894	-158.0263	KM1602	171.38320381869232	0.54572876927588	0.0313604470923399	5.749367275880532																	5.749367275880532	491.13883355629514
1390	2016-02-12T03:12:17	22.4808	-158.0313	KM1602	167.72970841345497	0.5438398818144521	0.0310811644176692	5.565820586765028																	5.565820586765028	492.22554977763116
1391	2016-02-12T03:15:17	22.4719	-158.0364	KM1602	168.08015197264592	0.546361732581582	0.0314542970678893	5.608571999928127																	5.608571999928127	493.34658820568336
1392	2016-02-12T03:18:18	22.4654	-158.0403	KM1602	169.6259344449511	0.553197847008006	0.0324798138028993	5.869877468777168																	5.869877468777168	494.17392538302164
1393	2016-02-12T03:21:18	22.4566	-158.0456	KM1602	166.36464669356056	0.551437702318905	0.0322138649384951	5.726071111812312																	5.726071111812312	495.29502633634473
1394	2016-02-12T03:24:18	22.4483	-158.0506	KM1602	165.28574079441606	0.5501619986863001	0.0320218596443617	5.673836456279802																	5.673836456279802	496.35250066162126
1395	2016-02-12T03:27:18	22.4397	-158.056	KM1602	171.50748369778	0.554963605672341	0.0327479501154556	6.0094120909506215																	6.0094120909506215	497.45936297474486
1396	2016-02-12T03:30:18	22.4328	-158.0601	KM1602	169.43128753638598	0.5666764249176539	0.0345610165070736	6.228493564799281																	6.228493564799281	498.3356728132618
1397	2016-02-12T03:33:19	22.4238	-158.0655	KM1602	169.55402526624883	0.5804061521139471	0.0367629337821495	6.56819216875912																	6.56819216875912	499.4812949904129
1398	2016-02-12T03:36:19	22.4148	-158.0708	KM1602	168.422131615359	0.578370361268415	0.0364311668075271	6.507251312886715																	6.507251312886715	500.62197892271234
1399	2016-02-12T03:39:19	22.4077	-158.0744	KM1602	167.3121276536867	0.566018842946496	0.0344574809972288	6.134185417189517																	6.134185417189517	501.4948513947729
1400	2016-02-12T03:42:19	22.3992	-158.0789	KM1602	165.91905564541352	0.550799638253811	0.0321176955188838	5.708511807834653																	5.708511807834653	502.5483049565658
1401	2016-02-12T03:45:20	22.3905	-158.0839	KM1602	164.98604827011133	0.539159907036209	0.0303956105702747	5.388912186638959																	5.388912186638959	503.6449971441127
1402	2016-02-12T03:48:20	22.3818	-158.0888	KM1602	164.12461520979832	0.541029985512009	0.0306683587933233	5.42081109359897																	5.42081109359897	504.7369122737075
1403	2016-02-12T03:51:20	22.373	-158.0937	KM1602	165.18924285362758	0.546361732581582	0.0314542970678893	5.584163293146875																	5.584163293146875	505.83872703344366
1404	2016-02-12T03:54:20	22.3658	-158.0976	KM1602	167.78787084146634	0.54889087172733	0.0318313192475973	5.705855930684288																	5.705855930684288	506.7351373541825
1405	2016-02-12T03:57:21	22.3568	-158.1026	KM1602	167.68827401904923	0.553037923937339	0.0324555780558592	5.8046950851276975																	5.8046950851276975	507.8614855785985
1406	2016-02-12T04:00:21	22.3487	-158.1077	KM1602	167.79998351749182	0.5539997547744151	0.0326013399447822	5.840274889460252																	5.840274889460252	508.9048900882276
1407	2016-02-12T04:06:21	22.333000000000002	-158.1169	KM1602	166.29769074678998	0.554642324635931	0.0326989946740315	5.806039473209556																	5.806039473209556	510.8927670919789
1408	2016-02-12T04:09:22	22.3238	-158.1219	KM1602	166.98352120528412	0.5614331122327171	0.0337419712546247	6.0202228057046225																	6.0202228057046225	512.0390177061754
1409	2016-02-12T04:12:22	22.3147	-158.1267	KM1602	169.21106180948254	0.558184891424598	0.0332404542066114	6.004131992650657																	6.004131992650657	513.1661664344948
1410	2016-02-12T04:15:22	22.3059	-158.1313	KM1602	167.33554184953525	0.554642324635931	0.0326989946740315	5.834046051173147																	5.834046051173147	514.2542907375229
1411	2016-02-12T04:18:22	22.2988	-158.1351	KM1602	164.22646441578922	0.554963605672341	0.0327479501154556	5.726815065500404																	5.726815065500404	515.136231412593
1412	2016-02-12T04:21:23	22.2894	-158.1398	KM1602	163.98045816373389	0.555285653664233	0.0327970224223026	5.730047391482303																	5.730047391482303	516.2891612923892
1413	2016-02-12T04:24:23	22.2806	-158.144	KM1602	165.47204460152858	0.5539997547744151	0.0326013399447822	5.7476989780818215																	5.7476989780818215	517.3600254937
1414	2016-02-12T04:27:23	22.2708	-158.1485	KM1602	165.16586843903937	0.5601291848644561	0.0335400067247152	5.916447820493497																	5.916447820493497	518.5453319964373
1415	2016-02-12T04:30:23	22.2631	-158.1521	KM1602	165.26628336348153	0.564380323471062	0.0342008175959089	6.010481047487353																	6.010481047487353	519.4792630572279
1416	2016-02-12T04:33:24	22.2539	-158.1565	KM1602	168.19892382519782	0.5650335995464829	0.0343031152623909	6.1204158932132176																	6.1204158932132176	520.5992162647399
1417	2016-02-12T04:36:24	22.2442	-158.161	KM1602	163.6742134311049	0.557056522003645	0.033067548573874	5.751120144161111																	5.751120144161111	521.7743204851607
1418	2016-02-12T04:39:24	22.2348	-158.1658	KM1602	161.76274069705318	0.546679347932512	0.0315013901499848	5.432885368856021																	5.432885368856021	522.9316950508844
1419	2016-02-12T04:42:24	22.2273	-158.1696	KM1602	158.4993206896736	0.5432137091001289	0.0309888274454624	5.1995577114285085																	5.1995577114285085	523.8538348762769
1420	2016-02-12T04:45:25	22.2175	-158.1744	KM1602	156.4485026763204	0.5407164879882129	0.0306226316255151	5.106805194931448																	5.106805194931448	525.0516421489529
1421	2016-02-12T04:48:25	22.2082	-158.1792	KM1602	157.39103348727738	0.541495758167954	0.03073664505248955	5.15626043702241																	5.15626043702241	526.1990029400008
1422	2016-02-12T04:51:25	22.1988	-158.1841	KM1602	161.96686507516887	0.5476238545059989	0.0316421831620295	5.441415432962653																	5.441415432962653	527.3608741656109
1423	2016-02-12T04:54:25	22.1914	-158.188	KM1602	162.0303650394146	0.5565755794009201	0.0329938638076525	5.676312398652962																	5.676312398652962	528.2774640229574
1424	2016-02-12T04:57:25	22.1815	-158.1932	KM1602	157.2413964493343	0.54920751782497	0.0318787841154082	5.313477154993095																	5.313477154993095	529.5029340674653
1425	2016-02-12T05:00:26	22.1724	-158.1977	KM1602	157.59703486277812	0.5404037370570071	0.0305770133566999	5.112728854808302																	5.112728854808302	530.617077180553
1426	2016-02-12T05:03:26	22.1625	-158.2028	KM1602	156.9398628408305	0.537917539011329	0.0302153847457893	5.044223334159135																	5.044223334159135	531.8381047488102
1427	2016-02-12T05:06:26	22.1548	-158.2066	KM1602	159.63435692651822	0.538848203315782	0.0303503928418045	5.120506741849865																	5.120506741849865	532.7805325575019
1428	2016-02-12T05:09:26	22.1451	-158.2114	KM1602	157.0888827100986	0.537300561735914	0.0301259053198633	5.009776439997442																	5.009776439997442	533.9683167577851
1429	2016-02-12T05:12:27	22.1358	-158.2162	KM1602	155.83982730728647	0.5376087939833689	0.0301705962241069	4.988562391732207																	4.988562391732207	535.1157874490643
1430	2016-02-12T05:15:27	22.1264	-158.2208	KM1602	158.15088813151414	0.5404037370570071	0.0305770133566999	5.103541089996911																	5.103541089996911	536.2646581306243
1431	2016-02-12T05:18:27	22.1168	-158.2256	KM1602	157.95751516851118	0.544469047670349	0.0311739427659116	5.207532032117698																	5.207532032117698	537.4423738559735
1432	2016-02-12T05:21:27	22.1074	-158.2304	KM1602	158.12152922214972	0.544469047670349	0.0311739427659116	5.2381214530411535																	5.2381214530411535	538.5999401238355
1433	2016-02-12T05:24:28	22.0977	-158.2354	KM1602	159.12579992683197	0.544154089707091	0.0311274982881591	5.254092091932809																	5.254092091932809	539.7965373667457
1434	2016-02-12T05:27:28	22.0881	-158.2399	KM1602	157.25508057942298	0.541029985512009	0.0306683587933233	5.105936423909074																	5.105936423909074	540.9616263406856
1435	2016-02-12T05:30:28	22.0803	-158.2439	KM1602	156.9636752884833	0.5354535056216629	0.0298594379390516	4.97071200783062																	4.97071200783062	541.9229470472234
1436	2016-02-12T05:33:28	22.0708	-158.2492	KM1602	157.01442764134515	0.5284264771074061	0.0288589785372824	4.818243799853207																	4.818243799853207	543.1134279386902
1437	2016-02-12T05:36:28	22.0611	-158.2545	KM1602	157.94186827848048	0.527517627410399	0.0287311542490371	4.798566098968759																	4.798566098968759	544.323745548571
1438	2016-02-12T05:39:29	22.0515	-158.2598	KM1602	157.76757176976346	0.526009094798689	0.028519596558244997	4.789866608056613																	4.789866608056613	545.5241596197022
1439	2016-02-12T05:42:29	22.0419	-158.2652	KM1602	159.67128677866842	0.527517627410399	0.0287311542490371	4.8815273207745316																	4.8815273207745316	546.7293257060365
1440	2016-02-12T05:45:29	22.0339	-158.2693	KM1602	157.5939495449031	0.532685525803045	0.0294629937320373	4.9118495446790105																	4.9118495446790105	547.7152416041725
1441	2016-02-12T05:48:29	22.0235	-158.2749	KM1602	161.86491278932658	0.533912359225985	0.0296382960027708	5.0985530682857965																	5.0985530682857965	549.0091482575132
1442	2016-02-12T05:51:30	22.014	-158.2801	KM1602	158.71230266484062	0.5404037370570071	0.0305770133566999	5.132445023861708																	5.132445023861708	550.1950245561952
1443	2016-02-12T05:54:30	22.0043	-158.2853	KM1602	160.14600390832157	0.5452561174500521	0.03129036662812065	5.296999827911477																	5.296999827911477	551.4008126642059
1444	2016-02-12T05:57:30	21.9966	-158.2895	KM1602	160.6246024152121	0.54572876927588	0.0313604470923399	5.318902238074911																	5.318902238074911	552.3613346326687
1445	2016-02-12T06:00:30	21.9864	-158.2951	KM1602	158.89293347884345	0.541651127148809	0.0307594314718289	5.160483277158028																	5.160483277158028	553.6354291302033
1446	2016-02-12T06:03:31	21.9772	-158.3002	KM1602	159.76013546088637	0.541651127148809	0.0307594314718289	5.1842810743463215																	5.1842810743463215	554.786933109916
1447	2016-02-12T06:06:31	21.9672	-158.3059	KM1602	158.11507280618832	0.5397804678645779	0.0304861024792971	5.1042346535246015																	5.1042346535246015	556.0460550910959
1448	2016-02-12T06:09:31	21.9577	-158.311	KM1602	162.59179862990368	0.5404037370570071	0.0305770133566999	5.231876832168324																	5.231876832168324	557.2273904575306
1449	2016-02-12T06:12:31	21.95	-158.3153	KM1602	162.1426939997501	0.538227021069069	0.0302602801857094	5.185567618977039																	5.185567618977039	558.1926813166178
1450	2016-02-12T06:15:32	21.9409	-158.3203	KM1602	166.0991971828675	0.5342191204167	0.0296823137313143	5.2207858044346125																	5.2207858044346125	559.3296331360848
1451	2016-02-12T06:18:32	21.9316	-158.3254	KM1602	161.1759651273264	0.53575983616076	0.0299036136599342	5.086533795302287																	5.086533795302287	560.4911250269737
1452	2016-02-12T06:21:32	21.9223	-158.3306	KM1602	163.3680093432244	0.5345266139014211	0.029726436538073997	5.154330919499581																	5.154330919499581	561.6573510458788
1453	2016-02-12T06:24:32	21.9148	-158.3346	KM1602	162.93286668803043	0.533912359225985	0.0296382960027708	5.116243791926693																	5.116243791926693	562.5888330555259
1454	2016-02-12T06:27:33	21.9056	-158.3396	KM1602	161.1594343902677	0.5317713059416129	0.0293325398120794	4.995168236446501																	4.995168236446501	563.7357715577452
1455	2016-02-12T06:30:33	21.8958	-158.3451	KM1602	165.85382767874202	0.5317713059416129	0.0293325398120794	5.1474580982143054																	5.1474580982143054	564.9657190616606
1456	2016-02-12T06:33:33	21.8867	-158.3494	KM1602	168.30751361823152	0.532380111589603	0.029419408033281	5.2147932467522295																	5.2147932467522295	566.0717967491516
1457	2016-02-12T06:36:33	21.8772	-158.3535	KM1602	164.53035547983654	0.530249500759246	0.0291165436287628	5.038923034601128																	5.038923034601128	567.2109632075361
1458	2016-02-12T06:39:33	21.8696	-158.3569	KM1602	163.535836563966	0.5293366970947899	0.0289874669385143	4.9906882897859335																	4.9906882897859335	568.1269851678011
1459	2016-02-12T06:42:34	21.8597	-158.3612	KM1602	169.04778234218549	0.526612774944392	0.0286041190226881	5.0972536585966575																	5.0972536585966575	569.3151906065202
1460	2016-02-12T06:45:34	21.8509	-158.3648	KM1602	162.33831236225708	0.5227028024171311	0.0280593051581085	4.813738377203724																	4.813738377203724	570.3630150942003
1461	2016-02-12T06:48:34	21.8478	-158.364	KM1602	163.67371846011218	0.5218051603623239	0.0279353133739953	4.827157986099771																	4.827157986099771	570.717859272151
1462	2016-02-12T06:51:34	21.8475	-158.3635	KM1602	160.49247173223753	0.520315267531119	0.0277299669642781	4.695181746557774																	4.695181746557774	570.7793742312332
1463	2016-02-12T06:54:35	21.8475	-158.3628	KM1602	164.34453995666746	0.521210159197373	0.0278531369612974	4.8109227503385465																	4.8109227503385465	570.8516996606477
1464	2016-02-12T06:57:35	21.8472	-158.3628	KM1602	161.02706062083843	0.5206143700828689	0.027771051486046004	4.7156587413304605																	4.7156587413304605	570.8850947905553
1465	2016-02-12T07:00:35	21.8471	-158.3628	KM1602	161.2410408235522	0.519719197664393	0.0276480912154039	4.687869699367534																	4.687869699367534	570.8962265005242
1466	2016-02-12T07:03:35	21.8471	-158.3628	KM1602	161.03893294682103	0.5227028024171311	0.0280593051581085	4.749524674965325																	4.749524674965325	570.8962265005242
1467	2016-02-12T07:06:36	21.846999999999998	-158.3628	KM1602	162.69484008060172	0.521210159197373	0.0278531369612974	4.769176950826292																	4.769176950826292	570.9073582104935
1468	2016-02-12T07:09:36	21.846999999999998	-158.3628	KM1602	164.5358507823766	0.51912596349112	0.0275666049754413	4.7986703488143565																	4.7986703488143565	570.9073582104935
1469	2016-02-12T07:12:36	21.8469	-158.3628	KM1602	161.90929546686982	0.519422226960726	0.0276072995228293	4.7179952094276585																	4.7179952094276585	570.9184899204628
1470	2016-02-12T07:15:36	21.8469	-158.3628	KM1602	165.3127378380513	0.51912596349112	0.0275666049754413	4.798069318070696																	4.798069318070696	570.9184899204628
1471	2016-02-12T07:18:37	21.846999999999998	-158.3628	KM1602	167.8671759424305	0.51912596349112	0.0275666049754413	4.880729531233528																	4.880729531233528	570.9296216304317
1472	2016-02-12T07:21:37	21.846999999999998	-158.3628	KM1602	161.9319301963384	0.517939196273772	0.0274044452678989	4.6646255147870725																	4.6646255147870725	570.9296216304317
1473	2016-02-12T07:24:37	21.846999999999998	-158.3628	KM1602	158.27509793466947	0.5173498672625271	0.0273239365167218	4.543294430930558																	4.543294430930558	570.9296216304317
1474	2016-02-12T07:27:37	21.846999999999998	-158.3628	KM1602	158.67061874505112	0.5173498672625271	0.0273239365167218	4.541808518645562																	4.541808518645562	570.9296216304317
1475	2016-02-12T07:30:38	21.846999999999998	-158.3628	KM1602	161.33018936195353	0.516463922623344	0.0272035204411929	4.591668633057969																	4.591668633057969	570.9296216304317
1476	2016-02-12T07:33:38	21.8471	-158.3628	KM1602	158.41903717033628	0.5161698384890121	0.0271635637911613	4.497749354206643																	4.497749354206643	570.940753340401
1477	2016-02-12T07:36:38	21.8471	-158.3628	KM1602	157.58573882825308	0.514699323865824	0.0269643670437509	4.456682159797747																	4.456682159797747	570.940753340401
1478	2016-02-12T07:39:38	21.846999999999998	-158.3628	KM1602	158.56168091892812	0.514699323865824	0.0269643670437509	4.482466546537096																	4.482466546537096	570.9518850503703
1479	2016-02-12T07:42:39	21.8469	-158.3628	KM1602	157.7089435461751	0.517054198662675	0.0272837201200335	4.502794443892671																	4.502794443892671	570.9630167603393
1480	2016-02-12T07:45:39	21.8468	-158.3628	KM1602	157.7306945658251	0.515876454714392	0.0271237022976672	4.4741091139553415																	4.4741091139553415	570.9741484703085
1481	2016-02-12T07:48:39	21.8468	-158.3628	KM1602	159.046453405982	0.5152888998400921	0.0270440357799177	4.501157484491022																	4.501157484491022	570.9741484703085
1482	2016-02-12T07:51:39	21.846999999999998	-158.3628	KM1602	159.60773127293947	0.5161698384890121	0.0271635637911613	4.511153324750527																	4.511153324750527	570.9964118902469
