# Supplementary material for: Understanding opposing predictions of Prochlorococcus in a changing climate
Source: Nat Commun. 2023 Mar 15;14:1445. doi: 10.1038/s41467-023-36928-9 (PMC10017810; doi:10.1038/s41467-023-36928-9)
Supplement: Supplementary file 4 — Supplementary Code [file 41467_2023_36928_MOESM4_ESM.zip › Supplemental Code/Cruises/KM1603.csv]

	time	lat	lon	cruise	prochloro_abundance	prochloro_diameter	prochloro_carbon_content	prochloro_biomass	synecho_abundance	synecho_diameter	synecho_carbon_content	synecho_biomass	croco_abundance	croco_diameter	croco_carbon_content	croco_biomass	picoeuk_abundance	picoeuk_diameter	picoeuk_carbon_content	picoeuk_biomass	unknown_abundance	unknown_diameter	unknown_carbon_content	unknown_biomass	total_biomass	distance
0	2016-03-08T03:50:24	21.8439	-158.2612	KM1603	129.0119107047627	0.552559677241907	0.032383101546466606	4.429093165558473																	4.429093165558473	0.0
1	2016-03-08T03:53:24	21.8535	-158.2583	KM1603	131.25991798529668	0.556895952873082	0.0330429479275996	4.596703560160712																	4.596703560160712	1.109855537305373
2	2016-03-08T03:56:24	21.8626	-158.2555	KM1603	133.39961833459645	0.559803452811694	0.0334897874627404	4.736450062691198																	4.736450062691198	2.1633368917919458
3	2016-03-08T03:59:25	21.8701	-158.2532	KM1603	133.93165506771885	0.572653870470739	0.0355094364198965	5.039484585566099																	5.039484585566099	3.0313690835247424
4	2016-03-08T04:02:25	21.8798	-158.2503	KM1603	136.71302592107318	0.5952423550906911	0.0392366479408122	5.567829610385653																	5.567829610385653	4.151932291010936
5	2016-03-08T04:05:25	21.8889	-158.2474	KM1603	140.19540085106638	0.5998162346389749	0.0400191425950592	5.840571098529269																	5.840571098529269	5.208281662402067
6	2016-03-08T04:08:25	21.8986	-158.2445	KM1603	143.0511904516952	0.6015943612639439	0.0403260124565342	5.975335993281381																	5.975335993281381	6.328834315355035
7	2016-03-08T04:14:26	21.9153	-158.2396	KM1603	142.88767652867284	0.593490778209383	0.0389394012676186	5.815086012266944																	5.815086012266944	8.255481257033749
8	2016-03-08T04:17:26	21.9249	-158.2368	KM1603	143.30056145700863	0.5952423550906911	0.0392366479408122	5.851162957410643																	5.851162957410643	9.362554274731188
9	2016-03-08T04:20:26	21.9338	-158.2341	KM1603	141.91363883118152	0.590011532080474	0.0383530628207477	5.676926163295763																	5.676926163295763	10.391760357377015
10	2016-03-08T04:23:27	21.9406	-158.2322	KM1603	140.8291646459256	0.5836447828669065	0.0372943953851064	5.50122003587374																	5.50122003587374	11.1737275572669
11	2016-03-08T04:26:27	21.9501	-158.2293	KM1603	140.38656625560458	0.579731669472491	0.0366526429969892	5.394231118901776																	5.394231118901776	12.272813493423211
12	2016-03-08T04:29:27	21.9588	-158.2266	KM1603	136.97535378900508	0.57904939246637	0.0365416408660825	5.251941337711291																	5.251941337711291	13.280593062618813
13	2016-03-08T04:32:27	21.9679	-158.2239	KM1603	137.6310164272006	0.582444537680183	0.0370969736234956	5.350730038014595																	5.350730038014595	14.331229718909867
14	2016-03-08T04:35:28	21.9764	-158.2215	KM1603	136.4697759243167	0.585873929114982	0.0376629525501553	5.370476375901814																	5.370476375901814	15.309324131804702
15	2016-03-08T04:38:28	21.9835	-158.2193	KM1603	137.49611759127936	0.585185231148408	0.0375490069396669	5.4077715278298015																	5.4077715278298015	16.131655263289115
16	2016-03-08T04:41:28	21.9925	-158.2167	KM1603	138.3742265635141	0.583472708840823	0.0372660853603093	5.36883658725816																	5.36883658725816	17.168831704237586
17	2016-03-08T04:44:28	22.0019	-158.2139	KM1603	137.55273263599688	0.577015054810904	0.0362113458589793	5.237222796272496																	5.237222796272496	18.254387922520397
18	2016-03-08T04:47:28	22.0091	-158.2118	KM1603	138.3108589146711	0.5703275861961321	0.0351384143226242	5.114663955158591																	5.114663955158591	19.084658658661226
19	2016-03-08T04:50:29	22.0184	-158.2092	KM1603	140.41165986515958	0.561761041836943	0.0337927640748179	5.028671505413173																	5.028671505413173	20.154115592877304
20	2016-03-08T04:53:29	22.0279	-158.2067	KM1603	138.86216681861342	0.562088995872733	0.0338436192736199	4.991103888279687																	4.991103888279687	21.242641917280707
21	2016-03-08T04:56:29	22.0353	-158.2048	KM1603	137.89734420111915	0.575666857377892	0.0359932987663914	5.233227075835639																	5.233227075835639	22.089398720923718
22	2016-03-08T04:59:29	22.0441	-158.2024	KM1603	140.77725024988428	0.5773540130704949	0.0362661914288565	5.362173003240958																	5.362173003240958	23.0998056097622
23	2016-03-08T05:02:30	22.0531	-158.2005	KM1603	140.51551482655105	0.5666764249176539	0.0345610165070736	5.158102301344311																	5.158102301344311	24.12065854931645
24	2016-03-08T05:05:30	22.0625	-158.1988	KM1603	138.51193219308936	0.5539997547744151	0.0326013399447822	4.8203542326898825																	4.8203542326898825	25.18163617852093
25	2016-03-08T05:08:30	22.07	-158.1973	KM1603	143.49898191706458	0.5476238545059989	0.0316421831620295	4.863685679915863																	4.863685679915863	26.030734294062718
26	2016-03-08T05:11:30	22.0799	-158.1954	KM1603	140.80847239197658	0.545098817177426	0.0312670435908974	4.713591968502451																	4.713591968502451	27.15006702385764
27	2016-03-08T05:14:31	22.0895	-158.1936	KM1603	135.1139612082791	0.541029985512009	0.0306683587933233	4.445150174232453																	4.445150174232453	28.234720634871216
28	2016-03-08T05:17:31	22.0987	-158.1919	KM1603	135.28883796667014	0.544784757494778	0.0312204981149663	4.5063673009046985																	4.5063673009046985	29.2737400562712
29	2016-03-08T05:20:31	22.108	-158.1902	KM1603	136.19670366978158	0.542274830204821	0.0308509037805184	4.4831899561198165																	4.4831899561198165	30.323731292631898
30	2016-03-08T05:23:31	22.1172	-158.1884	KM1603	134.03416924697663	0.537300561735914	0.0301259053198633	4.319852717483492																	4.319852717483492	31.364536640327692
31	2016-03-08T05:26:32	22.1263	-158.1867	KM1603	134.41741046433717	0.5397804678645779	0.0304861024792971	4.3739674878826325																	4.3739674878826325	32.39257986280332
32	2016-03-08T05:29:32	22.1356	-158.1849	KM1603	136.3023544548062	0.5524005149760209	0.0323589810965637	4.68375862374014																	4.68375862374014	33.44433604620468
33	2016-03-08T05:32:32	22.143	-158.1835	KM1603	135.1705803346053	0.54920751782497	0.0318787841154082	4.59103544254532																	4.59103544254532	34.2806352309374
34	2016-03-08T05:35:32	22.1527	-158.1818	KM1603	135.7691202301054	0.547940099139907	0.0316893298307192	4.572035348623778																	4.572035348623778	35.37454453370061
35	2016-03-08T05:38:32	22.1624	-158.1802	KM1603	137.03042041655146	0.55625596889638	0.032944896581261	4.8031656405258385																	4.8031656405258385	36.466847515564005
36	2016-03-08T05:41:33	22.1699	-158.1789	KM1603	138.67378011473988	0.5804061521139471	0.0367629337821495	5.356682054743678																	5.356682054743678	37.31241375504097
37	2016-03-08T05:44:33	22.1801	-158.1774	KM1603	138.7332400980265	0.591049701734344	0.0385275886299907	5.5662713506817365																	5.5662713506817365	38.45832837475235
38	2016-03-08T05:47:33	22.1895	-158.1758	KM1603	138.8271775018722	0.590011532080474	0.0383530628207477	5.551393513764964																	5.551393513764964	39.51762624745139
39	2016-03-08T05:50:33	22.199	-158.1742	KM1603	136.74068872926162	0.578370361268415	0.0364311668075271	5.2197946722982325																	5.2197946722982325	40.58791978313352
40	2016-03-08T05:53:34	22.2091	-158.1725	KM1603	135.65114042712096	0.573993935879456	0.0357240837195932	5.080707148508067																	5.080707148508067	41.725792210403775
41	2016-03-08T05:56:34	22.2171	-158.1711	KM1603	134.09119487272122	0.567006393695707	0.0346129697040391	4.884134641664779																	4.884134641664779	42.62794069402371
42	2016-03-08T05:59:34	22.2266	-158.1693	KM1603	132.67222382479096	0.5676686962162221	0.0347172484588416	4.848222322739879																	4.848222322739879	43.70159732854043
43	2016-03-08T06:02:34	22.236	-158.1677	KM1603	132.84788805773042	0.5703275861961321	0.0351384143226242	4.898117499985572																	4.898117499985572	44.76088669649334
44	2016-03-08T06:05:34	22.2454	-158.166	KM1603	133.6386080290093	0.5804061521139471	0.0367629337821495	5.111001384872587																	5.111001384872587	45.821826699918326
45	2016-03-08T06:08:35	22.255	-158.1642	KM1603	135.03646096105524	0.58484191311558	0.0374922290547303	5.2523423774821065																	5.2523423774821065	46.90644295026576
46	2016-03-08T06:11:35	22.2643	-158.1623	KM1603	136.09944520186951	0.581763115872032	0.03698490971232799	5.252737007863892																	5.252737007863892	47.96003439967343
47	2016-03-08T06:14:35	22.2739	-158.1605	KM1603	137.27901864574278	0.5680004079505679	0.0347695800129709	5.017115494382944																	5.017115494382944	49.044646369335354
48	2016-03-08T06:17:35	22.2815	-158.159	KM1603	140.2231462173547	0.5647065721017621	0.0342519054512112	5.073894912110023																	5.073894912110023	49.904650352204655
49	2016-03-08T06:20:36	22.2912	-158.157	KM1603	138.99834879768122	0.5614331122327171	0.0337419712546247	4.946704775231768																	4.946704775231768	51.00390161669394
50	2016-03-08T06:23:36	22.3008	-158.1549	KM1603	136.78194836005952	0.5476238545059989	0.0316421831620295	4.599105844967073																	4.599105844967073	52.09421401638773
51	2016-03-08T06:26:36	22.3098	-158.153	KM1603	134.70898684632158	0.546044873629825	0.0314073161377041	4.497584414273262																	4.497584414273262	53.114998330339155
52	2016-03-08T06:29:36	22.3193	-158.1509	KM1603	132.88860629861716	0.541651127148809	0.0307594314718289	4.353650342363232																	4.353650342363232	54.19439674855915
53	2016-03-08T06:32:37	22.3287	-158.1489	KM1603	131.8108891659868	0.5385372419160129	0.0303052827991004	4.27039379097849																	4.27039379097849	55.260852182570886
54	2016-03-08T06:35:37	22.3361	-158.1474	KM1603	131.9238516997605	0.5348348414282651	0.0297706646738904	4.207692455084935																	4.207692455084935	56.098953410013856
55	2016-03-08T06:38:37	22.3461	-158.1454	KM1603	135.35254568248385	0.5376087939833689	0.0301705962241069	4.365253309703077																	4.365253309703077	57.23101074743053
56	2016-03-08T06:41:37	22.3551	-158.1435	KM1603	136.8392864427042	0.544154089707091	0.0311274982881591	4.542193312179125																	4.542193312179125	58.25178288533989
57	2016-03-08T06:44:38	22.365	-158.1415	KM1603	137.37903892156072	0.544154089707091	0.0311274982881591	4.561320236000906																	4.561320236000906	59.37289091113267
58	2016-03-08T06:47:38	22.3724	-158.14	KM1603	138.60894183229698	0.547308363006909	0.0315951487728662	4.650028584827757																	4.650028584827757	60.21098472593139
59	2016-03-08T06:50:38	22.3821	-158.1381	KM1603	137.7267958368361	0.5501619986863001	0.0320218596443617	4.651919998514928																	4.651919998514928	61.30832961544211
60	2016-03-08T06:53:38	22.3919	-158.1361	KM1603	138.4582175892543	0.546044873629825	0.0314073161377041	4.6373337881997525																	4.6373337881997525	62.41848975901044
61	2016-03-08T06:56:38	22.4011	-158.1342	KM1603	138.04101048742064	0.542274830204821	0.0308509037805184	4.548064903731264																	4.548064903731264	63.461109333732594
62	2016-03-08T06:59:39	22.4086	-158.1326	KM1603	138.62173220469634	0.541029985512009	0.0306683587933233	4.539143112577189																	4.539143112577189	64.31207084610578
63	2016-03-08T07:02:39	22.4182	-158.1306	KM1603	136.1162675114032	0.541029985512009	0.0306683587933233	4.456506538624662																	4.456506538624662	65.40035410170927
64	2016-03-08T07:05:39	22.4278	-158.1287	KM1603	135.5705844716804	0.539159907036209	0.0303956105702747	4.409709333901028																	4.409709333901028	66.48673573308476
65	2016-03-08T07:08:39	22.4371	-158.1267	KM1603	137.02192939643982	0.5376087939833689	0.0301705962241069	4.419784596917742																	4.419784596917742	67.54223989533777
66	2016-03-08T07:11:40	22.4466	-158.1246	KM1603	136.4009482651248	0.5376087939833689	0.0301705962241069	4.399222131031535																	4.399222131031535	68.62159871360856
67	2016-03-08T07:14:40	22.4558	-158.1227	KM1603	136.16813104212622	0.536066513588243	0.0299478602379863	4.364369216095331																	4.364369216095331	69.66420384490328
68	2016-03-08T07:17:40	22.4634	-158.121	KM1603	136.04143796558895	0.5363739231097729	0.0299922124405594	4.366810338382762																	4.366810338382762	70.52810062963917
69	2016-03-08T07:20:40	22.4734	-158.1189	KM1603	135.94290561016942	0.53575983616076	0.0299036136599342	4.347595043749375																	4.347595043749375	71.66203831474473
70	2016-03-08T07:23:41	22.483	-158.1168	KM1603	137.2361909657093	0.5345266139014211	0.029726436538073997	4.365154268930263																	4.365154268930263	72.75229458582633
71	2016-03-08T07:26:41	22.4907	-158.1151	KM1603	137.63690205118414	0.53668206647299	0.0300366705197983	4.415144494401827																	4.415144494401827	73.62708862583062
72	2016-03-08T07:29:41	22.5009	-158.1129	KM1603	137.11119583637446	0.5369909454297059	0.0300812347284496	4.408033201399665																	4.408033201399665	74.78484773500759
73	2016-03-08T07:32:41	22.5104	-158.1107	KM1603	137.9462205308447	0.5363739231097729	0.0299922124405594	4.418811151666607																	4.418811151666607	75.86629127248446
74	2016-03-08T07:35:42	22.518	-158.109	KM1603	142.44544076986156	0.5397804678645779	0.0304861024792971	4.643110849194572																	4.643110849194572	76.73017409708827
75	2016-03-08T07:38:42	22.5281	-158.1067	KM1603	141.34341506728163	0.5435264222061429	0.0310349408910314	4.65830488058547																	4.65830488058547	77.87908193293491
76	2016-03-08T07:41:42	22.5373	-158.1045	KM1603	141.32138874818	0.5425877988449099	0.0308968037705542	4.64880584435863																	4.64880584435863	78.92788305486356
77	2016-03-08T07:44:42	22.5471	-158.1022	KM1603	142.43779579988788	0.5438398818144521	0.0310811644176692	4.699574227765481																	4.699574227765481	80.04412517480156
78	2016-03-08T07:47:42	22.5547	-158.1003	KM1603	143.27837016430882	0.5438398818144521	0.0310811644176692	4.7412294360599665																	4.7412294360599665	80.91239183065952
79	2016-03-08T07:50:43	22.5641	-158.09799999999996	KM1603	142.34410579642932	0.5404037370570071	0.0305770133566999	4.6416011505829164																	4.6416011505829164	81.98515267845214
80	2016-03-08T07:53:43	22.573	-158.0959	KM1603	142.8281415569901	0.5407164879882129	0.0306226316255151	4.659754071836916																	4.659754071836916	82.99911908413749
81	2016-03-08T07:56:43	22.5826	-158.0936	KM1603	143.15221468784642	0.5404037370570071	0.0305770133566999	4.6574122699554845																	4.6574122699554845	84.09360005838114
82	2016-03-08T07:59:43	22.5922	-158.0915	KM1603	141.48782352073093	0.54572876927588	0.0313604470923399	4.692538174213023																	4.692538174213023	85.183822515824
83	2016-03-08T08:02:44	22.5994	-158.0898	KM1603	136.70630366735037	0.55625596889638	0.032944896581261	4.7192421075555835																	4.7192421075555835	86.00412717940806
84	2016-03-08T08:05:44	22.6092	-158.0875	KM1603	136.88863902340924	0.5565755794009201	0.0329938638076525	4.741346931967002																	4.741346931967002	87.12034673841981
85	2016-03-08T08:08:44	22.6187	-158.0853	KM1603	135.31054251934282	0.555285653664233	0.0327970224223026	4.65932645662892																	4.65932645662892	88.2017531362334
86	2016-03-08T08:11:44	22.6282	-158.0831	KM1603	133.83926408296443	0.551757877185481	0.0322621218969687	4.539929448683512																	4.539929448683512	89.28315626945484
87	2016-03-08T08:14:45	22.6357	-158.0815	KM1603	133.2088102038573	0.546044873629825	0.0314073161377041	4.421138066008386																	4.421138066008386	90.13406550679895
88	2016-03-08T08:17:45	22.6457	-158.0792	KM1603	136.27259157927543	0.5425877988449099	0.0308968037705542	4.449458622572625																	4.449458622572625	91.27204040019473
89	2016-03-08T08:20:45	22.6555	-158.077	KM1603	139.13647549621504	0.54196260689779	0.0308051131010508	4.545938792029758																	4.545938792029758	92.38611369708164
90	2016-03-08T08:23:45	22.6631	-158.0754	KM1603	139.6793287291423	0.5438398818144521	0.0310811644176692	4.6018736361708745																	4.6018736361708745	93.24794136460878
91	2016-03-08T08:26:46	22.6728	-158.0733	KM1603	136.21412284294348	0.54889087172733	0.0318313192475973	4.568592422950118																	4.568592422950118	94.34905263507606
92	2016-03-08T08:29:46	22.682	-158.0712	KM1603	137.50111606301908	0.551757877185481	0.0322621218969687	4.650546573625425																	4.650546573625425	95.39563754553629
93	2016-03-08T08:32:46	22.6919	-158.069	KM1603	139.65046609374951	0.5524005149760209	0.0323589810965637	4.731980820851539																	4.731980820851539	96.52060132099164
94	2016-03-08T08:35:46	22.6996	-158.0673	KM1603	143.7117816824363	0.549843079497854	0.031974054042983	4.817892444634585																	4.817892444634585	97.39534242166263
95	2016-03-08T08:38:47	22.7095	-158.065	KM1603	145.21971410728926	0.544784757494778	0.0312204981149663	4.775149829232727																	4.775149829232727	98.52240755529152
96	2016-03-08T08:41:47	22.7185	-158.0629	KM1603	144.47097566045892	0.537300561735914	0.0301259053198633	4.5960692990099865																	4.5960692990099865	99.54720513305388
97	2016-03-08T08:44:47	22.728	-158.0608	KM1603	144.01784421184598	0.533912359225985	0.0296382960027708	4.54070877211799																	4.54070877211799	100.62647578214394
98	2016-03-08T08:47:47	22.7375	-158.0587	KM1603	142.63506359471612	0.532380111589603	0.029419408033281	4.474794164425955																	4.474794164425955	101.70574343953648
99	2016-03-08T08:50:48	22.745	-158.0567	KM1603	140.41926651986788	0.529032566722517	0.028944535311170305	4.3349027549738315																	4.3349027549738315	102.56549963151629
100	2016-03-08T08:53:48	22.7496	-158.0549	KM1603	139.1975498999464	0.528729160635016	0.0289017059252555	4.271530992963452																	4.271530992963452	103.10987987899662
101	2016-03-08T08:56:48	22.7496	-158.0544	KM1603	141.9009516813777	0.527517627410399	0.0287311542490371	4.340598251177507																	4.340598251177507	103.16120839801118
102	2016-03-08T08:59:48	22.7496	-158.0544	KM1603	140.19784048565788	0.526009094798689	0.028519596558244997	4.253968477926653																	4.253968477926653	103.16120839801118
103	2016-03-08T09:02:49	22.7496	-158.0544	KM1603	141.60082850169582	0.526009094798689	0.028519596558244997	4.292550729822765																	4.292550729822765	103.16120839801118
104	2016-03-08T09:05:49	22.7495	-158.0544	KM1603	140.51646352095486	0.526913673562499	0.0286463631735252	4.268053007393699																	4.268053007393699	103.17234010798036
105	2016-03-08T09:08:49	22.7495	-158.0544	KM1603	141.10389984801486	0.526913673562499	0.0286463631735252	4.295448482878542																	4.295448482878542	103.17234010798036
106	2016-03-08T09:11:49	22.7493	-158.0544	KM1603	143.56379850559148	0.530249500759246	0.0291165436287628	4.428802164530814																	4.428802164530814	103.19460352791876
107	2016-03-08T09:14:50	22.7493	-158.0544	KM1603	143.72035897036432	0.5304009564454449	0.0291380403686475	4.452463388498481																	4.452463388498481	103.19460352791876
108	2016-03-08T09:17:50	22.7495	-158.0545	KM1603	142.86760281036538	0.53146549178046	0.0292891343273441	4.4350145744832625																	4.4350145744832625	103.21911974398957
109	2016-03-08T09:20:50	22.7497	-158.0547	KM1603	143.0548014278217	0.5317713059416129	0.0293325398120794	4.4489344264255335																	4.4489344264255335	103.24940503027894
110	2016-03-08T09:23:50	22.7498	-158.0547	KM1603	143.13159371955192	0.5313129488472355	0.02926748326993535	4.439586374372121																	4.439586374372121	103.26053674024813
111	2016-03-08T10:37:45	22.7501	-158.0177	KM1603	143.82418086676213	0.511773988979341	0.0265706450009178	4.0367264714376425																	4.0367264714376425	107.05898422190182
112	2016-03-08T10:40:46	22.75	-158.0177	KM1603	143.2201310182931	0.510604988652627	0.026414395158911	3.998340146346637																	3.998340146346637	107.07011593187102
113	2016-03-08T10:43:46	22.75	-158.0177	KM1603	143.86553907526002	0.51235718415661	0.026648886285154	4.033179789820256																	4.033179789820256	107.07011593187102
114	2016-03-08T10:46:46	22.7499	-158.0178	KM1603	150.06622796289003	0.512066510576159	0.026609821731649	4.2222396787806336																	4.2222396787806336	107.08525855718878
115	2016-03-08T10:49:46	22.7498	-158.0178	KM1603	147.26912433608533	0.511480692835429	0.0265314427226119	4.1365530779434065																	4.1365530779434065	107.09639026715796
116	2016-03-08T10:52:46	22.7498	-158.0178	KM1603	147.9310776922533	0.512066510576159	0.026609821731649	4.171625085348847																	4.171625085348847	107.09639026715796
117	2016-03-08T10:55:47	22.7497	-158.0178	KM1603	148.80867159922838	0.512066510576159	0.026609821731649	4.193186773930227																	4.193186773930227	107.10752197712715
118	2016-03-08T10:58:47	22.7497	-158.0178	KM1603	149.22908916128202	0.5126485516270549	0.0266880440927577	4.215600313552662																	4.215600313552662	107.10752197712715
119	2016-03-08T11:01:47	22.7497	-158.0178	KM1603	152.00576288403622	0.5111880951746349	0.0264923338043115	4.2681080487787835																	4.2681080487787835	107.10752197712715
120	2016-03-08T11:04:47	22.7497	-158.0178	KM1603	150.98168063497786	0.511773988979341	0.0265706450009178	4.239822056858665																	4.239822056858665	107.10752197712715
121	2016-03-08T11:07:48	22.7497	-158.0178	KM1603	152.03068759279694	0.512066510576159	0.026609821731649	4.276235462534546																	4.276235462534546	107.10752197712715
122	2016-03-08T11:10:48	22.7497	-158.0178	KM1603	152.21448410119405	0.5111880951746349	0.0264923338043115	4.254166591725978																	4.254166591725978	107.10752197712715
123	2016-03-08T11:13:48	22.7498	-158.0178	KM1603	152.86539741133925	0.5100232595774461	0.0263367621109715	4.263906071262831																	4.263906071262831	107.11865368709637
124	2016-03-08T11:16:48	22.7499	-158.0179	KM1603	153.27938410444045	0.5100232595774461	0.0263367621109715	4.2630510197954																	4.2630510197954	107.13379631750756
125	2016-03-08T11:19:49	22.75	-158.018	KM1603	153.31081405549534	0.509150624296168	0.0262207605386868	4.252109495715781																	4.252109495715781	107.14893894282531
126	2016-03-08T11:22:49	22.7501	-158.018	KM1603	154.70066120807692	0.508572325569607	0.0261438858546457	4.277215311639368																	4.277215311639368	107.16007065279449
127	2016-03-08T11:25:49	22.7502	-158.0181	KM1603	155.17038187423063	0.507993358405287	0.0260672380130668	4.2791957094945765																	4.2791957094945765	107.17521326792534
128	2016-03-08T11:28:49	22.7502	-158.018	KM1603	155.86596164925953	0.506553432307594	0.0258769572247376	4.270088852889933																	4.270088852889933	107.18547892664915
129	2016-03-08T11:31:50	22.7502	-158.018	KM1603	155.87872491480118	0.505974970313011	0.0258008952871472	4.238477559091962																	4.238477559091962	107.18547892664915
130	2016-03-08T11:34:50	22.7502	-158.0181	KM1603	154.87423522149015	0.504537860271308	0.0256122105436891	4.1961668349108745																	4.1961668349108745	107.195744585373
131	2016-03-08T11:37:50	22.7502	-158.0181	KM1603	154.6663456612314	0.504250906978878	0.0255746845354458	4.177869730524298																	4.177869730524298	107.195744585373
132	2016-03-08T11:40:50	22.7501	-158.0181	KM1603	154.81031903995444	0.504537860271308	0.0256122105436891	4.196690642520721																	4.196690642520721	107.20687629534218
133	2016-03-08T11:43:51	22.7501	-158.018	KM1603	156.1871639547492	0.5039646370641021	0.0255372478951802	4.212856642709973																	4.212856642709973	107.21714196157926
134	2016-03-08T11:46:51	22.75	-158.018	KM1603	156.11243525476746	0.502534015181359	0.0253506272729142	4.183505013326269																	4.183505013326269	107.22827367154844
135	2016-03-08T11:49:51	22.75	-158.018	KM1603	155.88822965788216	0.502534015181359	0.0253506272729142	4.186187891684448																	4.186187891684448	107.22827367154844
136	2016-03-08T11:52:51	22.7499	-158.018	KM1603	156.6863121530465	0.503108738694255	0.0254253766082571	4.202695474634294																	4.202695474634294	107.23940538151764
137	2016-03-08T11:55:52	22.7499	-158.018	KM1603	156.7951808544427	0.501962025810541	0.025276233543872997	4.182253414882366																	4.182253414882366	107.23940538151764
138	2016-03-08T11:58:52	22.7499	-158.018	KM1603	155.9906247716064	0.501962025810541	0.025276233543872997	4.16996712217906																	4.16996712217906	107.23940538151764
139	2016-03-08T12:01:52	22.7498	-158.018	KM1603	156.71867395006427	0.501962025810541	0.025276233543872997	4.178933637632287																	4.178933637632287	107.25053709148683
140	2016-03-08T12:04:52	22.7498	-158.018	KM1603	156.40019272386832	0.5011063295864651	0.0251651841953521	4.15592810536323																	4.15592810536323	107.25053709148683
141	2016-03-08T12:07:52	22.7498	-158.018	KM1603	155.635900542652	0.500252540973775	0.0250547446629866	4.117021035893176																	4.117021035893176	107.25053709148683
142	2016-03-08T12:10:53	22.7499	-158.018	KM1603	155.9009806770363	0.499686479004919	0.0249815468221014	4.114608458297067																	4.114608458297067	107.26166880145605
143	2016-03-08T12:13:53	22.7499	-158.018	KM1603	155.97346140564719	0.49940244093111796	0.0249450056812274	4.114268916687308																	4.114268916687308	107.26166880145605
144	2016-03-08T12:16:53	22.7499	-158.018	KM1603	156.74548663912068	0.4985543788803	0.0248359035652541	4.109111789347248																	4.109111789347248	107.26166880145605
145	2016-03-08T12:19:53	22.7499	-158.018	KM1603	156.49003191035186	0.4985543788803	0.0248359035652541	4.097123837882666																	4.097123837882666	107.26166880145605
146	2016-03-08T12:22:54	22.7498	-158.018	KM1603	156.60012799914267	0.498273036896581	0.0247997092729776	4.103576173593712																	4.103576173593712	107.27280051142523
147	2016-03-08T12:25:54	22.7498	-158.018	KM1603	157.2029170245524	0.4985543788803	0.0248359035652541	4.1256544971524844																	4.1256544971524844	107.27280051142523
148	2016-03-08T12:28:54	22.7498	-158.018	KM1603	157.12907662727562	0.496579695873437	0.0245828574753324	4.0722338404068035																	4.0722338404068035	107.27280051142523
149	2016-03-08T12:31:54	22.7498	-158.018	KM1603	157.98726545598709	0.49629919830203795	0.0245469681998556	4.083258052600064																	4.083258052600064	107.27280051142523
150	2016-03-08T12:34:55	22.7498	-158.018	KM1603	158.52636499325368	0.49545418632351795	0.0244394254295682	4.08347446947832																	4.08347446947832	107.27280051142523
151	2016-03-08T12:37:55	22.7498	-158.018	KM1603	159.7545714842289	0.494615021958891	0.0243326401547452	4.1000393096594125																	4.1000393096594125	107.27280051142523
152	2016-03-08T12:40:55	22.7498	-158.018	KM1603	158.33189730009306	0.494615021958891	0.0243326401547452	4.064521380532117																	4.064521380532117	107.27280051142523
153	2016-03-08T12:43:55	22.7498	-158.018	KM1603	159.77223782420484	0.49517379765468	0.0244037454337042	4.109977867885167																	4.109977867885167	107.27280051142523
154	2016-03-08T12:46:56	22.7498	-158.0181	KM1603	158.74730779186154	0.49433348864915705	0.024296978468042997	4.069444593214721																	4.069444593214721	107.28306620020187
155	2016-03-08T12:52:56	22.7499	-158.0181	KM1603	158.6638229790866	0.49433348864915705	0.024296978468042997	4.058125840262166																	4.058125840262166	107.29419791017106
156	2016-03-08T12:55:56	22.7499	-158.0181	KM1603	158.1381910825558	0.49377122342068397	0.0242258189426052	4.0369969543295685																	4.0369969543295685	107.29419791017106
157	2016-03-08T12:58:57	22.7499	-158.018	KM1603	157.72292243731638	0.493211633066276	0.0241549979456046	4.011969690143599																	4.011969690143599	107.30446359143457
158	2016-03-08T13:01:57	22.75	-158.0181	KM1603	157.44877697361247	0.493211633066276	0.0241549979456046	4.009466085252056																	4.009466085252056	107.31960621675236
159	2016-03-08T13:04:57	22.75	-158.0181	KM1603	156.80336920614656	0.492094459207964	0.0240141380528336	3.9644559924249134																	3.9644559924249134	107.31960621675236
160	2016-03-08T13:07:57	22.7499	-158.0181	KM1603	157.2361521448087	0.49181614013231395	0.0239791063692992	3.9656197739256887																	3.9656197739256887	107.33073792672155
161	2016-03-08T13:10:58	22.75	-158.0181	KM1603	156.99336537409812	0.49181614013231395	0.0239791063692992	3.9535004921021937																	3.9535004921021937	107.34186963669072
162	2016-03-08T13:13:58	22.75	-158.0181	KM1603	157.5097333308097	0.490428543968478	0.023804951967232004	3.9575901615906863																	3.9575901615906863	107.34186963669072
163	2016-03-08T13:16:58	22.75	-158.0181	KM1603	158.28604444500073	0.490428543968478	0.023804951967232004	3.9726714288587055																	3.9726714288587055	107.34186963669072
164	2016-03-08T13:19:58	22.75	-158.0181	KM1603	156.3949536981581	0.488216224832016	0.0235288581459579	3.8761212518418593																	3.8761212518418593	107.34186963669072
165	2016-03-08T13:22:59	22.75	-158.0181	KM1603	155.7175547011208	0.48794092674972495	0.0234945826306489	3.8444783467960577																	3.8444783467960577	107.34186963669072
166	2016-03-08T13:25:59	22.7501	-158.0182	KM1603	156.3605264488126	0.4854660772156071	0.0231884513129009	3.8067051141138832																	3.8067051141138832	107.35701225691506
167	2016-03-08T13:28:59	22.7501	-158.0182	KM1603	153.42184291558542	0.484370843054644	0.0230536048075749	3.720731851786204																	3.720731851786204	107.35701225691506
168	2016-03-08T13:31:59	22.75	-158.0182	KM1603	150.83326977953763	0.48191550761450797	0.0227534316833107	3.599237926972399																	3.599237926972399	107.36814396688423
169	2016-03-08T13:35:00	22.7501	-158.0182	KM1603	151.3919143652613	0.48191550761450797	0.0227534316833107	3.6122028334587153																	3.6122028334587153	107.37927567685342
170	2016-03-08T13:38:00	22.7501	-158.0182	KM1603	151.2392753016915	0.48137175957592504	0.0226871962726999	3.602596774455588																	3.602596774455588	107.37927567685342
171	2016-03-08T13:41:00	22.75	-158.0181	KM1603	150.82319083907544	0.48110085637036304	0.0226541968248251	3.5798356178708923																	3.5798356178708923	107.3944182970777
172	2016-03-08T13:44:00	22.75	-158.0182	KM1603	150.48495379311638	0.480014150533771	0.0225225302985856	3.551595442295308																	3.551595442295308	107.40468397082806
173	2016-03-08T13:47:00	22.75	-158.0181	KM1603	148.24841660518257	0.4797440428788611	0.0224898071888185	3.4959931966927718																	3.4959931966927718	107.41494964457836
174	2016-03-08T13:50:01	22.75	-158.0182	KM1603	150.0847236363939	0.47893418883517497	0.0223920148075748	3.5304195262853884																	3.5304195262853884	107.42521531832868
175	2016-03-08T13:53:01	22.7501	-158.0182	KM1603	150.45987800002047	0.4792042527644661	0.0224245546537793	3.543882180664295																	3.543882180664295	107.43634702829786
176	2016-03-08T13:56:01	22.7501	-158.0182	KM1603	149.8931088817611	0.47893418883517497	0.0223920148075748	3.525788473810338																	3.525788473810338	107.43634702829786
177	2016-03-08T13:59:02	22.7501	-158.0182	KM1603	155.11768932267304	0.4781278498586389	0.0222948594919646	3.631021921186425																	3.631021921186425	107.43634702829786
178	2016-03-08T14:02:02	22.7501	-158.0182	KM1603	149.59413515455014	0.47893418883517497	0.0223920148075748	3.4975368194856884																	3.4975368194856884	107.43634702829786
179	2016-03-08T14:05:02	22.7502	-158.0183	KM1603	149.15529078562145	0.47893418883517497	0.0223920148075748	3.5024961694965784																	3.5024961694965784	107.4514896434287
180	2016-03-08T14:08:02	22.7502	-158.0183	KM1603	152.6989477047787	0.47786034937681704	0.0222626285140588	3.5639732367484664																	3.5639732367484664	107.4514896434287
181	2016-03-08T14:11:03	22.7502	-158.0183	KM1603	149.14572309565918	0.478395988912109	0.0223271674109979	3.493219075980297																	3.493219075980297	107.4514896434287
182	2016-03-08T14:14:03	22.7503	-158.0183	KM1603	150.34834133238303	0.4781278498586389	0.0222948594919646	3.5088666883562274																	3.5088666883562274	107.46262135339788
183	2016-03-08T14:17:03	22.7503	-158.0183	KM1603	150.842398337631	0.478664768061613	0.0223595524548311	3.5361340720403933																	3.5361340720403933	107.46262135339788
184	2016-03-08T14:20:03	22.7504	-158.0183	KM1603	150.66997316373138	0.4781278498586389	0.0222948594919646	3.5216753315449303																	3.5216753315449303	107.47375306336708
185	2016-03-08T14:23:04	22.7504	-158.0184	KM1603	151.04854886365297	0.478395988912109	0.0223271674109979	3.540411176699936																	3.540411176699936	107.48401870706431
186	2016-03-08T14:26:04	22.7505	-158.0184	KM1603	151.8270119571121	0.478664768061613	0.0223595524548311	3.56230385740738																	3.56230385740738	107.49515041703349
187	2016-03-08T14:32:04	22.7506	-158.0185	KM1603	151.73528800759632	0.4781278498586389	0.0222948594919646	3.547816415928158																	3.547816415928158	107.51029301178828
188	2016-03-08T14:35:05	22.7506	-158.0185	KM1603	152.56311451179238	0.47759111698843204	0.0222303061483892	3.555179220917634																	3.555179220917634	107.51029301178828
189	2016-03-08T14:38:05	22.7507	-158.0184	KM1603	151.24285224365005	0.47759111698843204	0.0222303061483892	3.5293131436103926																	3.5293131436103926	107.5254356014495
190	2016-03-08T14:41:05	22.750999999999998	-158.018	KM1603	151.72652290659818	0.47759111698843204	0.0222303061483892	3.547316873935645																	3.547316873935645	107.57836346408494
191	2016-03-08T14:44:05	22.750999999999998	-158.0177	KM1603	153.19481506249397	0.47759111698843204	0.0222303061483892	3.5822896755468707																	3.5822896755468707	107.60916025993478
192	2016-03-08T14:47:05	22.750999999999998	-158.0176	KM1603	151.27866239811598	0.478395988912109	0.0223271674109979	3.540420881415964																	3.540420881415964	107.61942585855141
193	2016-03-08T14:50:06	22.750999999999998	-158.0174	KM1603	152.67318815465902	0.4773213161034621	0.0221979748972361	3.558749635384458																	3.558749635384458	107.63995705578172
194	2016-03-08T14:53:06	22.7511	-158.017	KM1603	154.42586720065202	0.478664768061613	0.0223595524548311	3.619436330412564																	3.619436330412564	107.68250154980929
195	2016-03-08T14:56:06	22.7519	-158.0158	KM1603	153.97532119422482	0.478395988912109	0.0223271674109979	3.614857587143794																	3.614857587143794	107.83450657920206
196	2016-03-08T14:59:06	22.7524	-158.0144	KM1603	151.98504500621425	0.478664768061613	0.0223595524548311	3.576777435912055																	3.576777435912055	107.98862503815195
197	2016-03-08T15:02:07	22.7513	-158.0084	KM1603	157.2053728064774	0.4781278498586389	0.0222948594919646	3.6836210532552083																	3.6836210532552083	108.61661074207548
198	2016-03-08T15:05:07	22.75	-158.0017	KM1603	154.3221978019244	0.478664768061613	0.0223595524548311	3.6241547831115946																	3.6241547831115946	109.31946646174713
199	2016-03-08T15:08:07	22.7493	-158.0005	KM1603	155.09172694066876	0.47893418883517497	0.0223920148075748	3.6508580630505607																	3.6508580630505607	109.4652307077267
200	2016-03-08T15:11:07	22.7492	-158.0002	KM1603	154.63490540069648	0.479474578483813	0.0224571620089533	3.644458129785031																	3.644458129785031	109.4979779503094
201	2016-03-08T15:14:08	22.749000000000002	-158.0	KM1603	153.3642699503001	0.47893418883517497	0.0223920148075748	3.5860712954343814																	3.5860712954343814	109.52826328753204
202	2016-03-08T15:17:08	22.7489	-157.9998	KM1603	154.40593622525185	0.478395988912109	0.0223271674109979	3.61283398822056																	3.61283398822056	109.55161832287097
203	2016-03-08T15:20:08	22.7488	-157.9997	KM1603	154.76426178751052	0.480014150533771	0.0225225302985856	3.645700745661279																	3.645700745661279	109.56676100421541
204	2016-03-08T15:23:08	22.7488	-157.9997	KM1603	154.31927277088982	0.479474578483813	0.0224571620089533	3.634797022429976																	3.634797022429976	109.56676100421541
205	2016-03-08T15:26:09	22.7489	-157.9998	KM1603	155.84642887308516	0.478664768061613	0.0223595524548311	3.664076226271024																	3.664076226271024	109.58190368555988
206	2016-03-08T15:29:09	22.749000000000002	-157.9999	KM1603	154.71408734585873	0.47893418883517497	0.0223920148075748	3.64197287789108																	3.64197287789108	109.59704636181108
207	2016-03-08T15:32:09	22.749000000000002	-157.9999	KM1603	155.65749282818018	0.480014150533771	0.0225225302985856	3.6808990552873015																	3.6808990552873015	109.59704636181108
208	2016-03-08T15:35:09	22.7491	-158.0	KM1603	156.33341115257124	0.480828348431776	0.0226211690698467	3.7161943139246456																	3.7161943139246456	109.61218903296906
209	2016-03-08T15:38:10	22.7491	-158.0	KM1603	156.52199500928106	0.480828348431776	0.0226211690698467	3.7222319265379684																	3.7222319265379684	109.61218903296906
210	2016-03-08T15:41:10	22.7491	-158.0	KM1603	157.0689634179255	0.48110085637036304	0.0226541968248251	3.73742551998252																	3.73742551998252	109.61218903296906
211	2016-03-08T15:44:10	22.7491	-158.0	KM1603	156.78766622470502	0.480014150533771	0.0225225302985856	3.7068136985058464																	3.7068136985058464	109.61218903296906
212	2016-03-08T15:47:10	22.7491	-158.0	KM1603	156.1342677249436	0.479474578483813	0.0224571620089533	3.6813308375672835																	3.6813308375672835	109.61218903296906
213	2016-03-08T15:50:11	22.749000000000002	-157.9999	KM1603	155.3314917501792	0.47893418883517497	0.0223920148075748	3.6373627248694103																	3.6373627248694103	109.627331704127
214	2016-03-08T15:53:11	22.749000000000002	-157.9999	KM1603	154.0553115014018	0.477052157747783	0.0221657206427759	3.582215787165734																	3.582215787165734	109.627331704127
215	2016-03-08T15:56:11	22.749000000000002	-157.9998	KM1603	153.0275007071583	0.47571239104797	0.0220054372932696	3.525307329661117																	3.525307329661117	109.63759745300787
216	2016-03-08T15:59:11	22.749000000000002	-157.9998	KM1603	153.18250793911983	0.475980702659516	0.0220374150386568	3.5299325198515024																	3.5299325198515024	109.63759745300787
217	2016-03-08T16:02:11	22.7489	-157.9998	KM1603	154.025989262037	0.475177683250928	0.0219417100855957	3.542241297562906																	3.542241297562906	109.64872916297709
218	2016-03-08T16:05:12	22.749000000000002	-157.9998	KM1603	153.75596039147933	0.4749112840255901	0.0219099602610162	3.528532792877167																	3.528532792877167	109.65986087294628
219	2016-03-08T16:08:12	22.749000000000002	-157.9999	KM1603	154.2554125182189	0.475177683250928	0.0219417100855957	3.542273805806585																	3.542273805806585	109.67012662182717
220	2016-03-08T16:11:12	22.749000000000002	-157.9998	KM1603	154.09193398821614	0.475177683250928	0.0219417100855957	3.5381397829213053																	3.5381397829213053	109.68039237070805
221	2016-03-08T16:14:12	22.7489	-157.9998	KM1603	153.21632732094818	0.474378983749622	0.0218465855538401	3.5089003769024134																	3.5089003769024134	109.69152408067724
222	2016-03-08T16:17:13	22.7489	-157.9997	KM1603	153.22434659981144	0.474378983749622	0.0218465855538401	3.5090180225025778																	3.5090180225025778	109.701789837071
223	2016-03-08T16:20:13	22.7489	-157.9997	KM1603	157.51637740993573	0.475177683250928	0.0219417100855957	3.61537567103644																	3.61537567103644	109.701789837071
224	2016-03-08T16:23:13	22.7489	-157.9997	KM1603	154.67621628211103	0.473843167666975	0.0217830740530943	3.536334189230366																	3.536334189230366	109.701789837071
225	2016-03-08T16:26:13	22.7489	-157.9996	KM1603	154.36511933399524	0.474645519228509	0.0218782860484655	3.5365457639003																	3.5365457639003	109.71205559346477
226	2016-03-08T16:29:14	22.7488	-157.9996	KM1603	155.19402115636944	0.4749112840255901	0.0219099602610162	3.563557795659088																	3.563557795659088	109.72318730343395
227	2016-03-08T16:32:14	22.7488	-157.9996	KM1603	155.25198225614648	0.475177683250928	0.0219417100855957	3.581708799437384																	3.581708799437384	109.72318730343395
228	2016-03-08T16:35:14	22.7488	-157.9996	KM1603	154.98137145198578	0.47571239104797	0.0220054372932696	3.5759304864850217																	3.5759304864850217	109.72318730343395
229	2016-03-08T16:38:14	22.7488	-157.9996	KM1603	154.42743125869214	0.47571239104797	0.0220054372932696	3.5562807011420654																	3.5562807011420654	109.72318730343395
230	2016-03-08T16:41:15	22.7488	-157.9997	KM1603	154.7653437529554	0.47571239104797	0.0220054372932696	3.570464982664985																	3.570464982664985	109.73345306734056
231	2016-03-08T16:44:15	22.7489	-157.9997	KM1603	154.9135778857836	0.475177683250928	0.0219417100855957	3.566289505580911																	3.566289505580911	109.74458477730975
232	2016-03-08T16:47:15	22.7489	-157.9997	KM1603	155.39527996178498	0.476248522572904	0.0220694180280628	3.5911746006910517																	3.5911746006910517	109.74458477730975
233	2016-03-08T16:50:15	22.7489	-157.9997	KM1603	154.85989309723092	0.475980702659516	0.0220374150386568	3.576335866437282																	3.576335866437282	109.74458477730975
234	2016-03-08T16:53:16	22.749000000000002	-157.9998	KM1603	154.59446762682086	0.475980702659516	0.0220374150386568	3.570122711718936																	3.570122711718936	109.75972745356094
235	2016-03-08T16:56:16	22.749000000000002	-157.9998	KM1603	155.70420482617664	0.4765157625072221	0.0221014423909019	3.61162831612086																	3.61162831612086	109.75972745356094
236	2016-03-08T16:59:16	22.7491	-157.9999	KM1603	155.3615928976112	0.4773213161034621	0.0221979748972361	3.6106087134241336																	3.6106087134241336	109.77487012471892
237	2016-03-08T17:02:16	22.7491	-157.9998	KM1603	155.35985027304588	0.47759111698843204	0.0222303061483892	3.6277502094208316																	3.6277502094208316	109.78513586608689
238	2016-03-08T17:05:17	22.7491	-157.9999	KM1603	155.30434136784856	0.47786034937681704	0.0222626285140588	3.6332212952912735																	3.6332212952912735	109.79540160745485
239	2016-03-08T17:08:17	22.7492	-158.0	KM1603	155.2027152725597	0.47893418883517497	0.0223920148075748	3.6480705416773236																	3.6480705416773236	109.81054427351951
240	2016-03-08T17:11:17	22.7493	-158.0001	KM1603	154.34254996703967	0.47893418883517497	0.0223920148075748	3.6240834258979815																	3.6240834258979815	109.8256869344912
241	2016-03-08T17:14:17	22.7494	-158.0001	KM1603	154.1940944489159	0.4792042527644661	0.0224245546537793	3.625582004458016																	3.625582004458016	109.83681864446041
242	2016-03-08T17:17:18	22.7495	-158.0002	KM1603	154.90917449688789	0.4792042527644661	0.0224245546537793	3.6545274742293565																	3.6545274742293565	109.85196129524513
243	2016-03-08T17:20:18	22.7495	-158.0002	KM1603	153.5072784703267	0.480014150533771	0.0225225302985856	3.629080978839722																	3.629080978839722	109.85196129524513
244	2016-03-08T17:23:18	22.7495	-158.0002	KM1603	153.6809886621732	0.480828348431776	0.0226211690698467	3.6510810156208815																	3.6510810156208815	109.85196129524513
245	2016-03-08T17:26:18	22.7494	-158.0001	KM1603	152.63698923799132	0.48028490298411897	0.0225553315242873	3.619660326536464																	3.619660326536464	109.86710394602983
246	2016-03-08T17:29:19	22.7494	-158.0001	KM1603	152.81473544175233	0.48137175957592504	0.0226871962726999	3.6450271866510646																	3.6450271866510646	109.86710394602983
247	2016-03-08T17:32:19	22.7494	-158.0001	KM1603	154.09710645642474	0.48137175957592504	0.0226871962726999	3.680506039813983																	3.680506039813983	109.86710394602983
248	2016-03-08T17:35:19	22.7494	-158.0001	KM1603	152.6138961938924	0.482461854799975	0.0228199837029922	3.6635048956889134																	3.6635048956889134	109.86710394602983
249	2016-03-08T17:38:19	22.7493	-158.0	KM1603	154.0510497830329	0.4832784914712	0.0229198132448437	3.717825659805596																	3.717825659805596	109.88224660190792
250	2016-03-08T17:41:20	22.7493	-158.0	KM1603	152.96970354539712	0.4838233649995271	0.0229865495245824	3.6915118813012873																	3.6915118813012873	109.88224660190792
251	2016-03-08T17:44:20	22.7492	-157.9999	KM1603	152.42967558712633	0.4830070275302271	0.0228865642566622	3.665210721193756																	3.665210721193756	109.8973892628796
252	2016-03-08T17:47:20	22.7491	-157.9999	KM1603	151.87068725804917	0.4838233649995271	0.0229865495245824	3.6687391717502105																	3.6687391717502105	109.90852097284878
253	2016-03-08T17:50:20	22.7491	-157.9999	KM1603	151.55289847162848	0.4830070275302271	0.0228865642566622	3.644402443765765																	3.644402443765765	109.90852097284878
254	2016-03-08T17:53:20	22.7492	-157.9999	KM1603	151.39710070552724	0.4832784914712	0.0229198132448437	3.64047106122228																	3.64047106122228	109.91965268281795
255	2016-03-08T17:56:21	22.7492	-158.0	KM1603	152.41396735346032	0.483550603445309	0.0229531416043259	3.677668416361474																	3.677668416361474	109.92991841667299
256	2016-03-08T17:59:21	22.7492	-158.0	KM1603	150.80563861496339	0.48409677768451603	0.023020037195539	3.6485079394278497																	3.6485079394278497	109.92991841667299
257	2016-03-08T18:02:21	22.7493	-158.0	KM1603	150.50604397485878	0.483550603445309	0.0229531416043259	3.6254210185466977																	3.6254210185466977	109.94105012664257
258	2016-03-08T18:05:22	22.7493	-158.0	KM1603	150.39022567917576	0.4838233649995271	0.0229865495245824	3.635109333203419																	3.635109333203419	109.94105012664257
259	2016-03-08T18:08:22	22.7493	-158.0	KM1603	149.56604606454425	0.48409677768451603	0.023020037195539	3.624008417290177																	3.624008417290177	109.94105012664257
260	2016-03-08T18:11:22	22.7493	-158.0	KM1603	150.44324585083294	0.48519137740938	0.0231546216803473	3.652825365956309																	3.652825365956309	109.94105012664257
261	2016-03-08T18:14:22	22.7494	-158.0	KM1603	149.7907132679636	0.48519137740938	0.0231546216803473	3.638837167010432																	3.638837167010432	109.95218183661177
262	2016-03-08T18:17:23	22.7493	-158.0	KM1603	151.7400856406743	0.48601744566665595	0.0232563530429997	3.707933831402156																	3.707933831402156	109.96331354658095
263	2016-03-08T18:20:23	22.7492	-157.9999	KM1603	151.65095873750118	0.485741432779562	0.0232223617028576	3.7068387213429213																	3.7068387213429213	109.97845620755264
264	2016-03-08T18:23:23	22.7492	-157.9999	KM1603	150.5120408551469	0.48601744566665595	0.0232563530429997	3.690855836316562																	3.690855836316562	109.97845620755264
265	2016-03-08T18:26:23	22.7491	-157.9999	KM1603	151.66869949251975	0.48656491282859704	0.0233240878244528	3.727599643368809																	3.727599643368809	109.98958791752185
266	2016-03-08T18:29:24	22.749000000000002	-157.9998	KM1603	152.56583727195004	0.487113846790577	0.0233920599013524	3.766988307421234																	3.766988307421234	110.00473058867979
267	2016-03-08T18:32:24	22.7489	-157.9998	KM1603	151.65373436295084	0.488768794123178	0.0235976548373148	3.7652331792707336																	3.7652331792707336	110.01586229864898
268	2016-03-08T18:35:24	22.7488	-157.9998	KM1603	152.36075851487672	0.4884921801002271	0.0235632154830721	3.783565990161895																	3.783565990161895	110.02699400861816
269	2016-03-08T18:38:24	22.7488	-157.9997	KM1603	154.41839022574757	0.4884921801002271	0.0235632154830721	3.8352134070521857																	3.8352134070521857	110.03725977252479
270	2016-03-08T18:41:24	22.7488	-157.9997	KM1603	154.53647988600613	0.48932400472731896	0.0236667803808115	3.855453294999277																	3.855453294999277	110.03725977252479
271	2016-03-08T18:44:25	22.7489	-157.9998	KM1603	152.9348734028927	0.48932400472731896	0.0236667803808115	3.8204153878094314																	3.8204153878094314	110.05240245386923
272	2016-03-08T18:47:25	22.749000000000002	-157.9998	KM1603	152.42075006138242	0.4898760002334829	0.0237357821435945	3.8182727233061264																	3.8182727233061264	110.06353416383844
273	2016-03-08T18:50:25	22.7491	-157.9998	KM1603	153.76386229792547	0.490151942738844	0.0237703258244311	3.8597268549194914																	3.8597268549194914	110.07466587380765
274	2016-03-08T18:53:25	22.7492	-157.9999	KM1603	153.48126123588253	0.4898760002334829	0.0237357821435945	3.848077353344717																	3.848077353344717	110.08980853987231
275	2016-03-08T18:56:26	22.7492	-157.9999	KM1603	154.69316704805064	0.49098372889429204	0.0238744524266031	3.897837195946457																	3.897837195946457	110.08980853987231
276	2016-03-08T18:59:26	22.7493	-157.9999	KM1603	152.66613337098218	0.491538483871978	0.0239441581135222	3.861909486374597																	3.861909486374597	110.1009402498419
277	2016-03-08T19:02:26	22.7492	-157.9999	KM1603	155.76441054881442	0.492373442681188	0.0240492533632824	3.96896977393337																	3.96896977393337	110.11207195981147
278	2016-03-08T19:05:27	22.7492	-157.9999	KM1603	155.10826981012985	0.493211633066276	0.0241549979456046	3.964310498642304																	3.964310498642304	110.11207195981147
279	2016-03-08T19:08:27	22.7492	-157.9999	KM1603	155.2465495741914	0.4940520208779629	0.0242613562883137	3.975141111912659																	3.975141111912659	110.11207195981147
280	2016-03-08T19:11:27	22.7492	-157.9999	KM1603	155.32496312214158	0.49377122342068397	0.0242258189426052	3.972805314029851																	3.972805314029851	110.11207195981147
281	2016-03-08T19:14:27	22.7491	-157.9999	KM1603	156.3473570947874	0.49433348864915705	0.024296978468042997	4.017406359420632																	4.017406359420632	110.1232036697807
282	2016-03-08T19:17:27	22.7491	-157.9998	KM1603	156.48657661714424	0.494894076729881	0.0243681504095498	4.0366985515706615																	4.0366985515706615	110.13346941114864
283	2016-03-08T19:20:28	22.749000000000002	-157.9998	KM1603	156.0827710640794	0.49573524433042	0.0244751905999845	4.041232315224045																	4.041232315224045	110.14460112111784
284	2016-03-08T19:23:28	22.7489	-157.9998	KM1603	156.10279438302237	0.49517379765468	0.0244037454337042	4.036229376972105																	4.036229376972105	110.15573283108702
285	2016-03-08T19:26:28	22.7488	-157.9997	KM1603	156.7408254835799	0.496579695873437	0.0245828574753324	4.081575132901016																	4.081575132901016	110.1708755124315
286	2016-03-08T19:29:28	22.7436	-158.0011	KM1603	156.02838034860002	0.497708398142961	0.0247272733662801	4.086673217362511																	4.086673217362511	110.76730027251214
287	2016-03-08T19:32:29	22.7338	-158.0004	KM1603	154.8699985818396	0.49629919830203795	0.0245469681998556	4.022980588260235																	4.022980588260235	111.86057243180834
288	2016-03-08T19:35:29	22.7255	-157.9996	KM1603	154.89686458574892	0.49573524433042	0.0244751905999845	4.0085782702169706																	4.0085782702169706	112.78814819398056
289	2016-03-08T19:38:29	22.7145	-157.9985	KM1603	153.12023915196164	0.49573524433042	0.0244751905999845	3.9552803991907024																	3.9552803991907024	114.01783440043188
290	2016-03-08T19:41:29	22.7038	-157.9974	KM1603	153.6981056179891	0.496579695873437	0.0245828574753324	4.006465716111917																	4.006465716111917	115.2142714215985
291	2016-03-08T19:44:30	22.6955	-157.9966	KM1603	151.99454224090897	0.49686086304286897	0.0246188324249494	3.959386624918929																	3.959386624918929	116.14184877831798
292	2016-03-08T19:47:30	22.6849	-157.9956	KM1603	150.29086090036344	0.497142701408786	0.0246548932532264	3.922298259671373																	3.922298259671373	117.32627107978823
293	2016-03-08T19:50:30	22.6743	-157.9946	KM1603	152.6201905874927	0.497425212573452	0.0246910401651709	3.996876632458594																	3.996876632458594	118.51069406997473
294	2016-03-08T19:53:30	22.6637	-157.9937	KM1603	149.71125213070846	0.49629919830203795	0.0245469681998556	3.8917293120312135																	3.8917293120312135	119.6942711831154
295	2016-03-08T19:56:31	22.6551	-157.9928	KM1603	146.98389843542773	0.49517379765468	0.0244037454337042	3.782657151787936																	3.782657151787936	120.6560520864665
296	2016-03-08T19:59:31	22.644000000000002	-157.9915	KM1603	146.20942246722333	0.49349109468097097	0.0241903662288857	3.757887107211344																	3.757887107211344	121.89886838569176
297	2016-03-08T20:02:31	22.6327	-157.9904	KM1603	147.13511210692297	0.4940520208779629	0.0242613562883137	3.7788657278192233																	3.7788657278192233	123.16181829842287
298	2016-03-08T20:08:32	22.6151	-157.989	KM1603	150.41878709944345	0.496579695873437	0.0245828574753324	3.922146277469877																	3.922146277469877	125.12627326886404
299	2016-03-08T20:11:32	22.6044	-157.9881	KM1603	152.8412918646147	0.49799225972723604	0.0247635930625418	4.024911015844465																	4.024911015844465	126.32095148733492
300	2016-03-08T20:14:32	22.601	-157.9813	KM1603	155.86950961155839	0.49940244093111796	0.0249450056812274	4.1219718978541335																	4.1219718978541335	127.11567759644531
301	2016-03-08T20:17:32	22.6094	-157.9826	KM1603	156.94059294161184	0.500252540973775	0.0250547446629866	4.182097939106527																	4.182097939106527	128.06023652325814
302	2016-03-08T20:20:33	22.6163	-157.9832	KM1603	155.0869843865874	0.501677052361246	0.0252391695027345	4.175563715815275																	4.175563715815275	128.83079513978365
303	2016-03-08T20:23:33	22.6249	-157.9832	KM1603	152.16998485962162	0.502534015181359	0.0253506272729142	4.1278753918870486																	4.1278753918870486	129.78812219713672
304	2016-03-08T20:26:33	22.6333	-157.9833	KM1603	150.0023664534867	0.503108738694255	0.0254253766082571	4.063257665090118																	4.063257665090118	130.7232422836393
305	2016-03-08T20:29:33	22.6401	-157.9835	KM1603	149.35669954749378	0.504537860271308	0.0256122105436891	4.072962928051085																	4.072962928051085	131.48047741265992
306	2016-03-08T20:32:33	22.6485	-157.9844	KM1603	151.59255638583332	0.506553432307594	0.0258769572247376	4.164399850634561																	4.164399850634561	132.42010143197427
307	2016-03-08T20:35:34	22.6568	-157.9854	KM1603	152.56191710340232	0.5074160274853831	0.0259909094023725	4.218553279509595																	4.218553279509595	133.3497269501618
308	2016-03-08T20:38:34	22.6655	-157.9864	KM1603	156.322768824522	0.510896194333525	0.0264533180236801	4.4131928372239635																	4.4131928372239635	134.3236183581383
309	2016-03-08T20:41:34	22.6718	-157.9872	KM1603	158.4744165882546	0.511480692835429	0.0265314427226119	4.468507299256575																	4.468507299256575	135.0297140337054
310	2016-03-08T20:44:34	22.6803	-157.9884	KM1603	156.98625342301418	0.512066510576159	0.026609821731649	4.447577923123033																	4.447577923123033	135.98390339923986
311	2016-03-08T20:47:35	22.6886	-157.9896	KM1603	156.66059085356466	0.511773988979341	0.0265706450009178	4.44720534619936																	4.44720534619936	136.91601930138177
312	2016-03-08T20:50:35	22.6975	-157.9909	KM1603	157.1711119755871	0.513233374867637	0.0267666403612495	4.481307818104251																	4.481307818104251	137.91569684440657
313	2016-03-08T20:53:35	22.7041	-157.9919	KM1603	157.7063278051671	0.5116273409073849	0.02655104386176485	4.459386855732049																	4.459386855732049	138.6575321255237
314	2016-03-08T20:56:35	22.713	-157.9934	KM1603	156.8450511882437	0.510314476476422	0.0263755649887255	4.414612875484087																	4.414612875484087	139.66015680175232
315	2016-03-08T20:59:36	22.7207	-157.9948	KM1603	158.6184526511408	0.511773988979341	0.0265706450009178	4.497176034384776																	4.497176034384776	140.52926964288372
316	2016-03-08T21:02:36	22.7292	-157.9963	KM1603	159.18040719353303	0.51235718415661	0.026648886285154	4.526066974310072																	4.526066974310072	141.48791751300928
317	2016-03-08T21:05:36	22.7354	-157.9973	KM1603	160.59591424150784	0.512066510576159	0.026609821731649	4.556621019794443																	4.556621019794443	142.1856784088696
318	2016-03-08T21:08:36	22.744	-157.9987	KM1603	159.5445063732819	0.5111880951746349	0.0264923338043115	4.515976427936074																	4.515976427936074	143.15373495866243
319	2016-03-08T21:11:37	22.7491	-157.9999	KM1603	159.13231946527628	0.511480692835429	0.0265314427226119	4.519973903105911																	4.519973903105911	143.73466429974746
320	2016-03-08T21:14:37	22.7498	-158.0003	KM1603	159.76606241596568	0.510314476476422	0.0263755649887255	4.505734697541733																	4.505734697541733	143.8227437631333
321	2016-03-08T21:17:37	22.7498	-158.0003	KM1603	159.8799004420186	0.510604988652627	0.026414395158911	4.52022550584512																	4.52022550584512	143.8227437631333
322	2016-03-08T21:20:37	22.7499	-158.0004	KM1603	159.16496891594818	0.510896194333525	0.0264533180236801	4.512277835660118																	4.512277835660118	143.8378863935445
323	2016-03-08T21:23:38	22.7502	-158.0005	KM1603	159.69011237718163	0.511480692835429	0.0265314427226119	4.5286373702805145																	4.5286373702805145	143.87282374722082
324	2016-03-08T21:26:38	22.7502	-158.0002	KM1603	160.14138155110103	0.511480692835429	0.0265314427226119	4.534763488656209																	4.534763488656209	143.90362072338937
325	2016-03-08T21:29:38	22.7502	-158.0002	KM1603	159.1321222979777	0.510314476476422	0.0263755649887255	4.489509601806281																	4.489509601806281	143.90362072338937
326	2016-03-08T21:32:38	22.7502	-158.0001	KM1603	158.7736387972412	0.5097316873238901	0.0262980026881372	4.4717491409215935																	4.4717491409215935	143.9138863821132
327	2016-03-08T21:35:39	22.7502	-158.0001	KM1603	161.429073310533	0.510604988652627	0.026414395158911	4.574568170682327																	4.574568170682327	143.9138863821132
328	2016-03-08T21:38:39	22.7502	-158.0001	KM1603	160.41207168134994	0.5126485516270549	0.0266880440927577	4.583806943051247																	4.583806943051247	143.9138863821132
329	2016-03-08T21:41:39	22.7502	-158.0001	KM1603	160.66614740441568	0.5135268339625271	0.0268060792689618	4.599009073338191																	4.599009073338191	143.9138863821132
330	2016-03-08T21:44:39	22.7502	-158.0001	KM1603	160.57773117103002	0.51235718415661	0.026648886285154	4.582228555041504																	4.582228555041504	143.9138863821132
331	2016-03-08T21:47:40	22.7502	-158.0	KM1603	160.34328783597337	0.512066510576159	0.026609821731649	4.5768511967530685																	4.5768511967530685	143.92415204083701
332	2016-03-08T21:50:40	22.7502	-158.0	KM1603	159.87311060550797	0.514405588514119	0.0269246749171054	4.594224968319715																	4.594224968319715	143.92415204083701
333	2016-03-08T21:53:40	22.7502	-157.9999	KM1603	160.25050063228494	0.5126485516270549	0.0266880440927577	4.593069443541344																	4.593069443541344	143.93441769956084
334	2016-03-08T21:56:40	22.7502	-157.9999	KM1603	160.17605444076978	0.5133801044150821	0.026786359815105645	4.6029813501105314																	4.6029813501105314	143.93441769956084
335	2016-03-08T21:59:41	22.7502	-158.0	KM1603	158.31206440680984	0.514699323865824	0.0269643670437509	4.574776199599199																	4.574776199599199	143.94468335828466
336	2016-03-08T22:02:41	22.7502	-158.0	KM1603	158.88201835980982	0.514405588514119	0.0269246749171054	4.590360134286536																	4.590360134286536	143.94468335828466
337	2016-03-08T22:05:41	22.7502	-157.9999	KM1603	158.94498781073142	0.514993760416519	0.0270041539226248	4.61882298139173																	4.61882298139173	143.9549490170085
338	2016-03-08T22:08:41	22.7502	-158.0	KM1603	158.3413908887893	0.5161698384890121	0.0271635637911613	4.619399820862824																	4.619399820862824	143.9652146757323
339	2016-03-08T22:11:41	22.7502	-157.9999	KM1603	158.35466067388677	0.5173498672625271	0.0273239365167218	4.629965586928262																	4.629965586928262	143.9754803344561
340	2016-03-08T22:14:42	22.7502	-157.9998	KM1603	159.07290818331796	0.5161698384890121	0.0271635637911613	4.638294331996983																	4.638294331996983	143.98574599317996
341	2016-03-08T22:17:42	22.7503	-157.9999	KM1603	158.29800979656474	0.516463922623344	0.0272035204411929	4.627341406893407																	4.627341406893407	144.0008886032173
342	2016-03-08T22:20:42	22.7502	-158.0	KM1603	157.96038784251567	0.5173498672625271	0.0273239365167218	4.629733469499087																	4.629733469499087	144.01603121325462
343	2016-03-08T22:23:43	22.7502	-157.9999	KM1603	159.057800792559	0.517644180478921	0.0273641429023819	4.669086083821142																	4.669086083821142	144.02629687197847
344	2016-03-08T22:26:43	22.7502	-157.9999	KM1603	159.70543093243592	0.5161698384890121	0.0271635637911613	4.686390653122087																	4.686390653122087	144.02629687197847
345	2016-03-08T22:29:43	22.7502	-157.9999	KM1603	160.8952102577712	0.519422226960726	0.0276072995228293	4.77266794327144																	4.77266794327144	144.02629687197847
346	2016-03-08T22:32:43	22.7502	-157.9999	KM1603	159.93976303777353	0.5185313423115719	0.027485338855535002	4.720887574893493																	4.720887574893493	144.02629687197847
347	2016-03-08T22:35:44	22.7502	-157.9999	KM1603	161.00739997519273	0.518828475920903	0.0275259305375387	4.768352341730296																	4.768352341730296	144.02629687197847
348	2016-03-08T22:38:44	22.7502	-158.0	KM1603	160.25970832885253	0.520016877290416	0.027688980285067995	4.772018117615632																	4.772018117615632	144.0365625307023
349	2016-03-08T22:41:44	22.7502	-158.0	KM1603	159.98807514557345	0.520315267531119	0.0277299669642781	4.772843915102137																	4.772843915102137	144.0365625307023
350	2016-03-08T22:44:44	22.7502	-158.0003	KM1603	161.0659386822066	0.519719197664393	0.0276480912154039	4.7785196532146745																	4.7785196532146745	144.06735950687374
351	2016-03-08T22:47:44	22.7502	-158.0003	KM1603	160.61056206192933	0.519719197664393	0.0276480912154039	4.76788019079796																	4.76788019079796	144.06735950687374
352	2016-03-08T22:50:45	22.7502	-158.0003	KM1603	160.9394497397485	0.5185313423115719	0.027485338855535002	4.772878110359364																	4.772878110359364	144.06735950687374
353	2016-03-08T22:53:45	22.7502	-158.0002	KM1603	161.38533185358895	0.520315267531119	0.0277299669642781	4.82234445204182																	4.82234445204182	144.07762516559757
354	2016-03-08T22:56:45	22.7502	-158.0001	KM1603	160.57919523806274	0.521507305109543	0.0278941761836526	4.812076830112118																	4.812076830112118	144.0878908243214
355	2016-03-08T22:59:45	22.7502	-158.0	KM1603	161.9126421984074	0.520315267531119	0.0277299669642781	4.822129984729556																	4.822129984729556	144.09815648304522
356	2016-03-08T23:02:46	22.7501	-157.9999	KM1603	162.19596930068482	0.520913720936521	0.0278121954736196	4.854266804446013																	4.854266804446013	144.1132990981761
357	2016-03-08T23:05:46	22.7502	-157.9998	KM1603	161.40679760309737	0.5218051603623239	0.0279353133739953	4.8486849060365405																	4.8486849060365405	144.1284417133069
358	2016-03-08T23:08:46	22.7501	-157.9997	KM1603	161.24090280027343	0.523000940178208	0.0281007066491562	4.855708011164436																	4.855708011164436	144.14358432843778
359	2016-03-08T23:11:46	22.7502	-157.9997	KM1603	161.72076464443856	0.5221037266490379	0.0279765487661927	4.8727704668570375																	4.8727704668570375	144.15471603840697
360	2016-03-08T23:14:47	22.7502	-157.9995	KM1603	162.0407987677321	0.5228518712976695	0.02808000590363235	4.8919799321478585																	4.8919799321478585	144.1752473558517
361	2016-03-08T23:17:47	22.7502	-157.9996	KM1603	162.6652866718379	0.523899630511383	0.0282255050633164	4.92994009565636																	4.92994009565636	144.1855130145726
362	2016-03-08T23:20:47	22.7501	-157.9995	KM1603	161.87759536949727	0.523899630511383	0.0282255050633164	4.918141694275018																	4.918141694275018	144.20065562970146
363	2016-03-08T23:23:47	22.7501	-157.9996	KM1603	161.38602709046512	0.5248021729426761	0.0283510760782018	4.928329619632347																	4.928329619632347	144.21092129593563
364	2016-03-08T23:26:48	22.7501	-157.9996	KM1603	161.1342168635611	0.5248021729426761	0.0283510760782018	4.928325808757355																	4.928325808757355	144.21092129593563
365	2016-03-08T23:29:48	22.7501	-157.9997	KM1603	161.6267812131123	0.525404195020611	0.0284351354139945	4.942963398200936																	4.942963398200936	144.22118696217268
366	2016-03-08T23:32:48	22.7501	-157.9998	KM1603	163.07367787665044	0.525404195020611	0.0284351354139945	4.983835038922551																	4.983835038922551	144.23145262840978
367	2016-03-09T16:56:25	22.6695	-158.0257	KM1603	188.88954921742402	0.472778668834683	0.0216569361905494	4.33110628451623																	4.33110628451623	153.589499874309
368	2016-03-09T16:59:25	22.6695	-158.0256	KM1603	188.83930527917244	0.473843167666975	0.0217830740530943	4.36063741315902																	4.36063741315902	153.59977158606202
369	2016-03-09T17:02:25	22.6695	-158.0256	KM1603	189.63437692072918	0.474378983749622	0.0218465855538401	4.400933333793088																	4.400933333793088	153.59977158606202
370	2016-03-09T17:05:26	22.6695	-158.0256	KM1603	188.0717185469178	0.47357621627757795	0.0217514316968534	4.343734684448557																	4.343734684448557	153.59977158606202
371	2016-03-09T17:11:26	22.6695	-158.0257	KM1603	187.50081959431927	0.4749112840255901	0.0219099602610162	4.352665023444456																	4.352665023444456	153.61004329781503
372	2016-03-09T17:20:27	22.6694	-158.0255	KM1603	179.73292975853974	0.465404709079592	0.0207962622619532	3.9529194053799066																	3.9529194053799066	153.6334088177931
373	2016-03-09T17:23:27	22.6694	-158.0255	KM1603	182.9414223352631	0.46881694968300497	0.021191928783137002	4.124071157840653																	4.124071157840653	153.6334088177931
374	2016-03-09T17:26:27	22.6693	-158.0253	KM1603	181.23868722952358	0.4664529387599311	0.0209172298571776	4.030453673566407																	4.030453673566407	153.6567743509384
375	2016-03-09T17:29:28	22.6693	-158.0252	KM1603	177.8603506373446	0.464883841403344	0.0207361855622026	3.915348581322056																	3.915348581322056	153.6670460776645
376	2016-03-09T17:32:28	22.6692	-158.0251	KM1603	177.0424346640164	0.464362758748983	0.0206763208408682	3.8821427731472635																	3.8821427731472635	153.68219280713816
377	2016-03-09T17:35:28	22.6691	-158.025	KM1603	178.38147858649438	0.46619068264359104	0.0208869161841862	3.962640756807312																	3.962640756807312	153.69733954168976
378	2016-03-09T17:38:28	22.6691	-158.025	KM1603	183.20039218362663	0.47013329828705797	0.021345772537533003	4.168590975620907																	4.168590975620907	153.69733954168976
379	2016-03-09T17:44:29	22.6691	-158.0248	KM1603	182.24692349409992	0.46987108723712295	0.0213150293730028	4.132249577862427																	4.132249577862427	153.71788302509955
380	2016-03-09T17:47:29	22.669	-158.0247	KM1603	180.76135847453727	0.4696095006413301	0.0212843594231461	4.090440771306368																	4.090440771306368	153.73302976472903
381	2016-03-09T17:50:29	22.669	-158.0247	KM1603	180.91691782963863	0.46802975464682506	0.0211001351178457	4.074321975826462																	4.074321975826462	153.73302976472903
382	2016-03-09T17:53:30	22.6689	-158.0247	KM1603	178.9526711068559	0.467502150829887	0.0210389095858207	4.002956613604987																	4.002956613604987	153.74416147469825
383	2016-03-09T17:56:30	22.669	-158.0247	KM1603	178.57522192578608	0.468553925444114	0.0211612579101785	4.020743590926726																	4.020743590926726	153.75529318466744
384	2016-03-09T17:59:30	22.669	-158.0246	KM1603	177.83534572439493	0.467502150829887	0.0210389095858207	3.9860273689041312																	3.9860273689041312	153.76556493386022
385	2016-03-09T18:02:30	22.669	-158.0247	KM1603	178.06773005907056	0.467502150829887	0.0210389095858207	3.996409868069352																	3.996409868069352	153.775836683053
386	2016-03-09T18:05:31	22.669	-158.0247	KM1603	177.22848104057343	0.4672389089408721	0.021008380770397996	3.9546365361562894																	3.9546365361562894	153.775836683053
387	2016-03-09T18:08:31	22.669	-158.0247	KM1603	177.04308310934584	0.4664529387599311	0.0209172298571776	3.9386890407231294																	3.9386890407231294	153.775836683053
388	2016-03-09T18:11:31	22.669	-158.0247	KM1603	176.9714653287457	0.46619068264359104	0.0208869161841862	3.9361159799233367																	3.9361159799233367	153.775836683053
389	2016-03-09T18:14:31	22.6693	-158.0246	KM1603	176.64376138001018	0.46697629396093504	0.0209779246591777	3.946956243992773																	3.946956243992773	153.81077582016718
390	2016-03-09T18:17:32	22.6715	-158.0269	KM1603	176.17559216482147	0.468291527595969	0.0211306600797315	3.9713108619779915																	3.9713108619779915	154.15105199701253
391	2016-03-09T18:20:32	22.6654	-158.032	KM1603	177.5828355341904	0.46987108723712295	0.0213150293730028	4.023472211862053																	4.023472211862053	155.00867561073903
392	2016-03-09T18:23:32	22.6581	-158.0371	KM1603	174.2868939297187	0.46934488331782503	0.0212534903544673	3.937634261602384																	3.937634261602384	155.9755263401137
393	2016-03-09T18:26:32	22.6526	-158.0397	KM1603	175.4396084573363	0.46934488331782503	0.0212534903544673	3.9784797152488536																	3.9784797152488536	156.6434941055559
394	2016-03-09T18:29:33	22.649	-158.0333	KM1603	175.37734123702128	0.46908060180794997	0.0212226728729727	3.977424939012213																	3.977424939012213	157.4134763187174
395	2016-03-09T18:32:33	22.6468	-158.028	KM1603	176.64905576271443	0.4696095006413301	0.0212843594231461	4.01313842858639																	4.01313842858639	158.0105025254975
396	2016-03-09T18:35:33	22.6444	-158.0206	KM1603	177.25504780970797	0.470396135281818	0.0213765890915132	4.042828005587281																	4.042828005587281	158.81631789774357
397	2016-03-09T18:38:33	22.6448	-158.0137	KM1603	177.89896274526896	0.4722461072809761	0.0215941543940831	4.07627724672999																	4.07627724672999	159.52659165444157
398	2016-03-09T18:41:34	22.6453	-158.0088	KM1603	176.55859456169938	0.473044219214466	0.021688372873192002	4.090360408060318																	4.090360408060318	160.03306277769343
399	2016-03-09T18:44:34	22.6474	-158.0031	KM1603	176.96032276548016	0.473044219214466	0.021688372873192002	4.105878701905812																	4.105878701905812	160.66358466532773
400	2016-03-09T18:47:34	22.6475	-157.9981	KM1603	176.60572910976146	0.4747784016270496	0.02189412315474085	4.138539466366876																	4.138539466366876	161.17737337406692
401	2016-03-09T18:50:34	22.653000000000002	-157.9979	KM1603	177.5859094478579	0.473843167666975	0.0217830740530943	4.158241710116537																	4.158241710116537	161.7899620822114
402	2016-03-09T18:53:35	22.6594	-157.9986	KM1603	177.25386768444264	0.475444718419019	0.0219735357027034	4.189791263997621																	4.189791263997621	162.50601138324157
403	2016-03-09T18:56:35	22.6646	-157.9991	KM1603	179.0206283887819	0.474378983749622	0.0218465855538401	4.2089605887367565																	4.2089605887367565	163.0871344857627
404	2016-03-09T18:59:35	22.67	-157.9995	KM1603	181.64654389562355	0.4741107563172371	0.0218147919453173	4.2505520887572095																	4.2505520887572095	163.68964940379018
405	2016-03-09T19:02:35	22.6705	-157.9994	KM1603	179.13755663506683	0.4741107563172371	0.0218147919453173	4.1937132284276135																	4.1937132284276135	163.74624782319881
406	2016-03-09T19:05:36	22.6705	-157.9994	KM1603	180.267259703118	0.472778668834683	0.0216569361905494	4.190823870869224																	4.190823870869224	163.74624782319881
407	2016-03-09T19:08:36	22.6705	-157.9994	KM1603	181.78736710248046	0.474645519228509	0.0218782860484655	4.291692976923359																	4.291692976923359	163.74624782319881
408	2016-03-09T19:11:36	22.6705	-157.9993	KM1603	182.12467021977932	0.476248522572904	0.0220694180280628	4.324623327839663																	4.324623327839663	163.75651946006994
409	2016-03-09T19:14:36	22.6705	-157.9993	KM1603	181.41873585320343	0.47759111698843204	0.0222303061483892	4.342787658645978																	4.342787658645978	163.75651946006994
410	2016-03-09T19:17:37	22.6706	-157.9995	KM1603	181.3156307593589	0.4765157625072221	0.0221014423909019	4.317824752267787																	4.317824752267787	163.7798848352053
411	2016-03-09T19:20:37	22.6707	-157.9996	KM1603	181.62152607592785	0.475980702659516	0.0220374150386568	4.314739646377517																	4.314739646377517	163.79503149358388
412	2016-03-09T19:23:37	22.6706	-157.9996	KM1603	180.0130853992044	0.476248522572904	0.0220694180280628	4.288052213966884																	4.288052213966884	163.8061632035531
413	2016-03-09T19:26:37	22.6706	-157.9996	KM1603	178.30270108689237	0.4797440428788611	0.0224898071888185	4.311096351530471																	4.311096351530471	163.8061632035531
414	2016-03-09T19:29:38	22.6706	-157.9996	KM1603	178.45972820536542	0.4797440428788611	0.0224898071888185	4.324795579071762																	4.324795579071762	163.8061632035531
415	2016-03-09T19:32:38	22.6706	-157.9996	KM1603	178.24014497077266	0.47759111698843204	0.0222303061483892	4.266896116345813																	4.266896116345813	163.8061632035531
416	2016-03-09T19:35:38	22.6706	-157.9995	KM1603	178.2170435060678	0.477052157747783	0.0221657206427759	4.247127769117607																	4.247127769117607	163.8164348329329
417	2016-03-09T19:38:38	22.6705	-157.9994	KM1603	178.51405770017638	0.48110085637036304	0.0226541968248251	4.36955702338847																	4.36955702338847	163.83158149639166
418	2016-03-09T19:41:38	22.6705	-157.9994	KM1603	179.0388315644995	0.48191550761450797	0.0227534316833107	4.401086087220811																	4.401086087220811	163.83158149639166
419	2016-03-09T19:44:39	22.6705	-157.9995	KM1603	179.66888773962017	0.480014150533771	0.0225225302985856	4.374679536913468																	4.374679536913468	163.84185313326282
420	2016-03-09T19:47:39	22.6706	-157.9995	KM1603	180.05265734169194	0.480014150533771	0.0225225302985856	4.3693419031656635																	4.3693419031656635	163.85298484323195
421	2016-03-09T19:50:39	22.6706	-157.9995	KM1603	181.05136869075142	0.480556301769149	0.0225882110524004	4.411620510902406																	4.411620510902406	163.85298484323195
422	2016-03-09T19:53:39	22.6705	-157.9995	KM1603	181.27370885629918	0.48137175957592504	0.0226871962726999	4.433404247417432																	4.433404247417432	163.86411655320117
423	2016-03-09T19:59:40	22.6705	-157.9994	KM1603	180.94933557637367	0.4797440428788611	0.0224898071888185	4.402835510615482																	4.402835510615482	163.8743881900723
424	2016-03-09T20:02:40	22.6705	-157.9994	KM1603	179.3365572403019	0.48491733179919705	0.0231208726128735	4.478268663866782																	4.478268663866782	163.8743881900723
425	2016-03-09T20:05:40	22.6706	-157.9995	KM1603	180.2168578222524	0.484370843054644	0.0230536048075749	4.485393823187678																	4.485393823187678	163.88953485353105
426	2016-03-09T20:08:41	22.6705	-157.9995	KM1603	179.6879896762471	0.484370843054644	0.0230536048075749	4.4825648639725735																	4.4825648639725735	163.90066656350024
427	2016-03-09T20:11:41	22.6705	-157.9995	KM1603	180.2554325695304	0.48519137740938	0.0231546216803473	4.525222656319744																	4.525222656319744	163.90066656350024
428	2016-03-09T20:14:41	22.6706	-157.9996	KM1603	179.58492361777274	0.48464393882709295	0.023087203918613998	4.486760542047183																	4.486760542047183	163.91581322695703
429	2016-03-09T20:17:41	22.6706	-157.9996	KM1603	178.8105573466249	0.4830070275302271	0.0228865642566622	4.4272285210453335																	4.4272285210453335	163.91581322695703
430	2016-03-09T20:20:42	22.6706	-157.9997	KM1603	178.60183271968617	0.482461854799975	0.0228199837029922	4.400693922928528																	4.400693922928528	163.92608485633983
431	2016-03-09T20:23:42	22.6707	-157.9997	KM1603	178.200569280644	0.4832784914712	0.0229198132448437	4.413421332052257																	4.413421332052257	163.937216566309
432	2016-03-09T20:26:42	22.6706	-157.9997	KM1603	177.69115666908738	0.48656491282859704	0.0233240878244528	4.472915358779418																	4.472915358779418	163.94834827627818
433	2016-03-09T20:29:42	22.6707	-157.9997	KM1603	177.73442120412204	0.48794092674972495	0.0234945826306489	4.52324599522794																	4.52324599522794	163.95947998624737
434	2016-03-09T20:32:43	22.6707	-157.9998	KM1603	177.83201303239545	0.487113846790577	0.0233920599013524	4.49465589062026																	4.49465589062026	163.96975160814173
435	2016-03-09T20:35:43	22.6707	-157.9999	KM1603	177.5417424932159	0.488216224832016	0.0235288581459579	4.530390476446422																	4.530390476446422	163.9800232300361
436	2016-03-09T20:38:43	22.6707	-157.9999	KM1603	177.70520922407027	0.487665404688454	0.0234603568886874	4.534909133365363																	4.534909133365363	163.9800232300361
437	2016-03-09T20:41:43	22.6707	-157.9999	KM1603	178.14933670643848	0.487665404688454	0.0234603568886874	4.526048138613755																	4.526048138613755	163.9800232300361
438	2016-03-09T20:44:44	22.6706	-157.9998	KM1603	178.10112873932837	0.48656491282859704	0.0233240878244528	4.504795466814147																	4.504795466814147	163.99516988841663
439	2016-03-09T20:47:44	22.6706	-157.9997	KM1603	177.72740322922334	0.488216224832016	0.0235288581459579	4.54115110879101																	4.54115110879101	164.00544151779943
440	2016-03-09T20:50:44	22.6706	-157.9997	KM1603	176.77414144396263	0.488768794123178	0.0235976548373148	4.531397060778856																	4.531397060778856	164.00544151779943
441	2016-03-09T20:53:44	22.6706	-157.9997	KM1603	176.6447746691245	0.4894623598054834	0.0236840505545756	4.545141858642993																	4.545141858642993	164.00544151779943
442	2016-03-09T20:56:45	22.6706	-157.9997	KM1603	176.17223586371443	0.49098372889429204	0.0238744524266031	4.556685727901705																	4.556685727901705	164.00544151779943
443	2016-03-09T20:59:45	22.6706	-157.9997	KM1603	176.14055779251038	0.49181614013231395	0.0239791063692992	4.572017469609487																	4.572017469609487	164.00544151779943
444	2016-03-09T21:02:45	22.6706	-157.9997	KM1603	176.66636058845236	0.49265309213802	0.0240844525002781	4.638276536311626																	4.638276536311626	164.00544151779943
445	2016-03-09T21:05:45	22.6707	-157.9998	KM1603	176.71901254592294	0.49433348864915705	0.024296978468042997	4.674324585131991																	4.674324585131991	164.02058817617996
446	2016-03-09T21:08:46	22.6707	-157.9998	KM1603	176.30927130268998	0.49433348864915705	0.024296978468042997	4.653410893030753																	4.653410893030753	164.02058817617996
447	2016-03-09T21:11:46	22.6706	-157.9998	KM1603	176.82795903503842	0.49070580549487797	0.0238396607688489	4.591298518203536																	4.591298518203536	164.0317198861492
448	2016-03-09T21:14:46	22.6706	-157.9997	KM1603	176.21100918753768	0.49181614013231395	0.0239791063692992	4.593644929842382																	4.593644929842382	164.04199151553195
449	2016-03-09T21:17:46	22.6706	-157.9997	KM1603	177.4295251303672	0.49573524433042	0.0244751905999845	4.730355143417565																	4.730355143417565	164.04199151553195
450	2016-03-09T21:20:47	22.6706	-157.9996	KM1603	177.26711169576268	0.49629919830203795	0.0245469681998556	4.729670616316877																	4.729670616316877	164.05226314491472
451	2016-03-09T21:23:47	22.6706	-157.9996	KM1603	176.77910193828706	0.49433348864915705	0.024296978468042997	4.698659740385534																	4.698659740385534	164.05226314491472
452	2016-03-09T21:26:47	22.6705	-157.9996	KM1603	176.62828698398926	0.496579695873437	0.0245828574753324	4.733745462248526																	4.733745462248526	164.0633948548839
453	2016-03-09T21:29:47	22.6706	-157.9996	KM1603	175.42066744293487	0.49629919830203795	0.0245469681998556	4.6910923384738865																	4.6910923384738865	164.0745265648531
454	2016-03-09T21:32:48	22.6705	-157.9996	KM1603	176.61659310585028	0.497708398142961	0.0247272733662801	4.774184677652198																	4.774184677652198	164.08565827482232
455	2016-03-09T21:35:48	22.6705	-157.9996	KM1603	177.13381189187925	0.499686479004919	0.0249815468221014	4.819587552136916																	4.819587552136916	164.08565827482232
456	2016-03-09T21:38:48	22.6705	-157.9996	KM1603	176.83492892207093	0.500821054540631	0.0251282832081649	4.863501493720305																	4.863501493720305	164.08565827482232
457	2016-03-09T21:41:48	22.6706	-157.9996	KM1603	177.63997063496018	0.504825498572735	0.0256498261332476	4.980266024739811																	4.980266024739811	164.09678998479146
458	2016-03-09T21:44:49	22.6706	-157.9996	KM1603	180.46876883806442	0.503108738694255	0.0254253766082571	5.0287502670676645																	5.0287502670676645	164.09678998479146
459	2016-03-09T21:47:49	22.6706	-157.9996	KM1603	176.9216439596646	0.501392285635021	0.025202173271817	4.8972135231737																	4.8972135231737	164.09678998479146
460	2016-03-09T21:50:49	22.6706	-157.9996	KM1603	175.98075530024934	0.49940244093111796	0.0249450056812274	4.808036195940042																	4.808036195940042	164.09678998479146
461	2016-03-09T21:53:49	22.6706	-157.9996	KM1603	177.3486759725784	0.501962025810541	0.025276233543872997	4.9134752626074505																	4.9134752626074505	164.09678998479146
462	2016-03-09T21:56:50	22.6706	-157.9996	KM1603	177.16897601764686	0.5039646370641021	0.0255372478951802	4.962562156741269																	4.962562156741269	164.09678998479146
463	2016-03-09T21:59:50	22.6706	-157.9996	KM1603	175.15374906436787	0.5011063295864651	0.0251651841953521	4.841864267380512																	4.841864267380512	164.09678998479146
464	2016-03-09T22:02:50	22.6705	-157.9996	KM1603	174.93212790038	0.503394140861543	0.0254626418677714	4.876069909852734																	4.876069909852734	164.10792169476068
465	2016-03-09T22:05:50	22.6705	-157.9995	KM1603	174.6855194645792	0.503394140861543	0.0254626418677714	4.876990444384821																	4.876990444384821	164.11819333162887
466	2016-03-09T22:08:51	22.6704	-157.9994	KM1603	174.83570182960358	0.502821034354673	0.0253879573837492	4.871079517507909																	4.871079517507909	164.13334000016582
467	2016-03-09T22:11:51	22.6704	-157.9993	KM1603	175.20289160776872	0.505399260245648	0.0257251952003239	4.948171930112879																	4.948171930112879	164.1436116445253
468	2016-03-09T22:14:51	22.6703	-157.9992	KM1603	177.54463804324388	0.509150624296168	0.0262207605386868	5.138219062037214																	5.138219062037214	164.15875831814037
469	2016-03-09T22:17:51	22.6702	-157.9992	KM1603	174.72168434951672	0.507128392798405	0.0259528813749664	4.962669198445184																	4.962669198445184	164.16989002810956
470	2016-03-09T22:20:52	22.6703	-157.9992	KM1603	174.55081988092567	0.506553432307594	0.0258769572247376	4.946055637015468																	4.946055637015468	164.18102173807875
471	2016-03-09T22:23:52	22.6703	-157.9992	KM1603	175.69029996622777	0.505686772108128	0.025763000120172002	4.96973966533311																	4.96973966533311	164.18102173807875
472	2016-03-09T22:26:52	22.6703	-157.9992	KM1603	175.87297056364486	0.505399260245648	0.0257251952003239	4.98177365088268																	4.98177365088268	164.18102173807875
473	2016-03-09T22:29:52	22.6703	-157.9993	KM1603	175.8517917943476	0.509150624296168	0.0262207605386868	5.051824053394052																	5.051824053394052	164.1912933899265
474	2016-03-09T22:32:53	22.6704	-157.9994	KM1603	174.88536982293525	0.510896194333525	0.0264533180236801	5.073458463191062																	5.073458463191062	164.2064400635416
475	2016-03-09T22:35:53	22.6704	-157.9995	KM1603	177.06955282933498	0.516463922623344	0.0272035204411929	5.285809434171309																	5.285809434171309	164.21671170790106
476	2016-03-09T22:38:53	22.6704	-157.9995	KM1603	178.4071303710104	0.51912596349112	0.0275666049754413	5.400913761705842																	5.400913761705842	164.21671170790106
477	2016-03-09T22:41:53	22.6705	-157.9995	KM1603	177.26715865419018	0.5161698384890121	0.0271635637911613	5.294432291643095																	5.294432291643095	164.22784341787025
478	2016-03-09T22:44:54	22.6704	-157.9994	KM1603	175.51946283844367	0.5161698384890121	0.0271635637911613	5.256060157602417																	5.256060157602417	164.2429900864072
479	2016-03-09T22:47:54	22.6704	-157.9995	KM1603	177.86641134983847	0.520913720936521	0.0278121954736196	5.463091035280641																	5.463091035280641	164.2532617307666
480	2016-03-09T22:50:54	22.6704	-157.9995	KM1603	178.50055904596306	0.5218051603623239	0.0279353133739953	5.494129084699434																	5.494129084699434	164.2532617307666
481	2016-03-09T22:53:54	22.6704	-157.9995	KM1603	181.11530272230488	0.5227028024171311	0.0280593051581085	5.607761274894076																	5.607761274894076	164.2532617307666
482	2016-03-09T22:56:55	22.6705	-157.9996	KM1603	181.58912199316623	0.523899630511383	0.0282255050633164	5.6429284499237085																	5.6429284499237085	164.2684083993016
483	2016-03-09T22:59:55	22.6705	-157.9997	KM1603	176.88567194368088	0.5218051603623239	0.0279353133739953	5.436663054716889																	5.436663054716889	164.27868003617272
484	2016-03-09T23:02:55	22.6706	-157.9998	KM1603	178.1380713452616	0.5218051603623239	0.0279353133739953	5.478850063853006																	5.478850063853006	164.29382669963147
485	2016-03-09T23:05:55	22.6706	-157.9999	KM1603	179.6017542892815	0.521507305109543	0.0278941761836526	5.518208000761496																	5.518208000761496	164.30409832901424
486	2016-03-09T23:12:35	22.6706	-157.9999	KM1603	179.98120776972019	0.526913673562499	0.0286463631735252	5.6460124904163465																	5.6460124904163465	164.30409832901424
487	2016-03-09T23:15:36	22.6707	-158.0	KM1603	181.31071031996998	0.526009094798689	0.028519596558244997	5.693494082038424																	5.693494082038424	164.3192449873948
488	2016-03-09T23:18:36	22.6707	-158.0	KM1603	180.41626863147667	0.523000940178208	0.0281007066491562	5.5881691394216775																	5.5881691394216775	164.3192449873948
489	2016-03-09T23:21:36	22.6707	-158.0	KM1603	180.74338498870998	0.5257062843389461	0.0284773156402354	5.675138122520893																	5.675138122520893	164.3192449873948
490	2016-03-09T23:24:36	22.6707	-158.0	KM1603	180.26176272092084	0.528729160635016	0.0289017059252555	5.736525427002287																	5.736525427002287	164.3192449873948
491	2016-03-09T23:27:36	22.6707	-157.9999	KM1603	181.04010626529202	0.532380111589603	0.029419408033281	5.850677730658535																	5.850677730658535	164.32951660928916
492	2016-03-09T23:30:37	22.6707	-158.0	KM1603	181.0034210461016	0.533298543205956	0.0295504775185794	5.873374132993																	5.873374132993	164.33978823118352
493	2016-03-09T23:33:37	22.6707	-158.0	KM1603	182.28194939154147	0.537917539011329	0.0302153847457893	6.0688360245684745																	6.0688360245684745	164.33978823118352
494	2016-03-09T23:36:37	22.6707	-158.0	KM1603	182.7014515425216	0.5385372419160129	0.0303052827991004	6.102767693558012																	6.102767693558012	164.33978823118352
495	2016-03-09T23:39:38	22.6707	-158.0	KM1603	183.24736058283142	0.538848203315782	0.0303503928418045	6.1399460656345655																	6.1399460656345655	164.33978823118352
496	2016-03-09T23:42:38	22.6707	-158.0002	KM1603	184.0284822874864	0.538227021069069	0.0302602801857094	6.143889510560664																	6.143889510560664	164.3603314749723
497	2016-03-09T23:45:38	22.6708	-158.0002	KM1603	182.64103273348732	0.5336061498804621	0.0295943761037153	5.953473812026638																	5.953473812026638	164.37146318494146
498	2016-03-09T23:48:38	22.6708	-158.0003	KM1603	181.84783921210456	0.5351438047495211	0.0298149983902031	5.958475017705044																	5.958475017705044	164.3817347993474
499	2016-03-09T23:51:39	22.6708	-158.0003	KM1603	181.3445998649753	0.5342191204167	0.0296823137313143	5.91697145071971																	5.91697145071971	164.3817347993474
500	2016-03-09T23:54:39	22.6709	-158.0004	KM1603	182.88132412041247	0.540091730940386	0.0305315037275355	6.144663469213575																	6.144663469213575	164.3968814475715
501	2016-03-10T00:00:02	22.6711	-158.0007	KM1603	181.1347993425012	0.53668206647299	0.0300366705197983	5.957491423607515																	5.957491423607515	164.43489738713168
502	2016-03-10T00:03:02	22.6717	-158.0012	KM1603	180.07916048328357	0.5345266139014211	0.029726436538073997	5.8898484226237375																	5.8898484226237375	164.51915038288314
503	2016-03-10T00:06:02	22.6756	-158.0023	KM1603	180.30555218929942	0.5319233653300035	0.0293542329728503	5.8294622483336385																	5.8294622483336385	164.96774860801492
504	2016-03-10T00:09:02	22.6733	-158.0067	KM1603	180.07425914743638	0.5369909454297059	0.0300812347284496	5.9565028127854704																	5.9565028127854704	165.48717125196688
505	2016-03-10T00:12:03	22.6675	-158.0124	KM1603	180.99735804645096	0.540091730940386	0.0305315037275355	6.077036898623677																	6.077036898623677	166.35874519877277
506	2016-03-10T00:15:03	22.663	-158.0168	KM1603	181.4165840644626	0.5413403891870989	0.0307138586331502	6.111792931336932																	6.111792931336932	167.03343332873223
507	2016-03-10T00:18:03	22.6567	-158.0229	KM1603	182.68814791625007	0.545098817177426	0.0312670435908974	6.289684442574973																	6.289684442574973	167.97389557188558
508	2016-03-10T00:21:03	22.6504	-158.029	KM1603	183.08699651055088	0.5438398818144521	0.0310811644176692	6.244625430009256																	6.244625430009256	168.9143769784649
509	2016-03-10T00:24:04	22.6478	-158.0347	KM1603	183.17076141575367	0.544784757494778	0.0312204981149663	6.282855092003483																	6.282855092003483	169.56757230454022
510	2016-03-10T00:27:04	22.6473	-158.043	KM1603	182.69230001676928	0.54572876927588	0.0313604470923399	6.2583648666875495																	6.2583648666875495	170.4220753408304
511	2016-03-10T00:30:04	22.6466	-158.0514	KM1603	182.52027149666642	0.5469936228490501	0.0315482263958363	6.305267904655198																	6.305267904655198	171.28855176226662
512	2016-03-10T00:33:04	22.6464	-158.0576	KM1603	180.64878196116126	0.546361732581582	0.0314542970678893	6.211992961030264																	6.211992961030264	171.92589358697978
513	2016-03-10T00:36:05	22.651	-158.0587	KM1603	179.3195629995316	0.544469047670349	0.0311739427659116	6.1064352334509815																	6.1064352334509815	172.45027361670282
514	2016-03-10T00:39:05	22.6544	-158.0559	KM1603	179.33989658306686	0.545098817177426	0.0312670435908974	6.1414388459135125																	6.1414388459135125	172.92565165352605
515	2016-03-10T00:42:05	22.6588	-158.0518	KM1603	179.95975154040417	0.5469936228490501	0.0315482263958363	6.2081320455799505																	6.2081320455799505	173.57163290635071
516	2016-03-10T00:45:05	22.6633	-158.0479	KM1603	179.24246802366062	0.546044873629825	0.0314073161377041	6.162869878155671																	6.162869878155671	174.21305736696334
517	2016-03-10T00:48:06	22.6675	-158.0443	KM1603	180.09856670679594	0.549524919813662	0.0319263622903752	6.264721217662814																	6.264721217662814	174.8091551975314
518	2016-03-10T00:51:06	22.6706	-158.0416	KM1603	179.99742210427544	0.551118289946974	0.0321657229036968	6.327809792129205																	6.327809792129205	175.25187199776138
519	2016-03-10T00:54:06	22.6751	-158.0379	KM1603	178.7963723176931	0.5520788163669129	0.0323104940534611	6.2948775160303745																	6.2948775160303745	175.88064961337966
520	2016-03-10T00:57:06	22.6781	-158.0353	KM1603	176.9690100026196	0.547940099139907	0.0316893298307192	6.127828674952131																	6.127828674952131	176.3082470130086
521	2016-03-10T01:00:07	22.6781	-158.0352	KM1603	177.7550318689065	0.551757877185481	0.0322621218969687	6.251373593839406																	6.251373593839406	176.31851808067512
522	2016-03-10T01:03:07	22.6781	-158.0351	KM1603	176.65612174363912	0.547940099139907	0.0316893298307192	6.1466775757871455																	6.1466775757871455	176.3287891483416
523	2016-03-10T01:06:07	22.678	-158.035	KM1603	176.79756736906856	0.5520788163669129	0.0323104940534611	6.239202898817051																	6.239202898817051	176.34393543088174
524	2016-03-10T01:09:07	22.678	-158.035	KM1603	175.67008833388854	0.549524919813662	0.0319263622903752	6.124444077357023																	6.124444077357023	176.34393543088174
525	2016-03-10T01:12:08	22.678	-158.0349	KM1603	175.653634561099	0.5520788163669129	0.0323104940534611	6.191613787649647																	6.191613787649647	176.3542065060389
526	2016-03-10T01:15:08	22.678	-158.0349	KM1603	176.27365590695442	0.5501619986863001	0.0320218596443617	6.16298621534382																	6.16298621534382	176.3542065060389
527	2016-03-10T01:18:08	22.678	-158.0349	KM1603	174.97595998018485	0.546361732581582	0.0314542970678893	6.0205599565737495																	6.0205599565737495	176.3542065060389
528	2016-03-10T01:21:08	22.678	-158.0349	KM1603	175.34652363964028	0.54889087172733	0.0318313192475973	6.090365262701285																	6.090365262701285	176.3542065060389
529	2016-03-10T01:24:09	22.6779	-158.0349	KM1603	176.2947610675103	0.5520788163669129	0.0323104940534611	6.226001359797308																	6.226001359797308	176.3653382160081
530	2016-03-10T01:27:09	22.6779	-158.0348	KM1603	175.80519604905209	0.555932057842277	0.0328955187488462	6.29009504813054																	6.29009504813054	176.37560929865597
531	2016-03-10T01:30:09	22.6778	-158.0346	KM1603	177.83804404107087	0.5614331122327171	0.0337419712546247	6.534796191989377																	6.534796191989377	176.39897371239792
532	2016-03-10T01:33:09	22.6778	-158.0346	KM1603	176.38787051679475	0.5611059635909991	0.0336912993972472	6.43551345152912																	6.43551345152912	176.39897371239792
533	2016-03-10T01:36:10	22.6777	-158.0345	KM1603	176.76868830782348	0.5611059635909991	0.0336912993972472	6.479637388974571																	6.479637388974571	176.41412001017684
534	2016-03-10T01:39:10	22.6777	-158.0345	KM1603	176.29880630898967	0.562088995872733	0.0338436192736199	6.496655339648442																	6.496655339648442	176.41412001017684
535	2016-03-10T01:42:10	22.6777	-158.0345	KM1603	177.0412158496896	0.567006393695707	0.0346129697040391	6.628956843532407																	6.628956843532407	176.41412001017684
536	2016-03-10T01:45:10	22.6777	-158.0344	KM1603	177.56866036715286	0.565361407664394	0.0343544473205787	6.6148672106512825																	6.6148672106512825	176.42439110780597
537	2016-03-10T01:48:11	22.6776	-158.0343	KM1603	177.50939960807358	0.567006393695707	0.0346129697040391	6.6429419556231135																	6.6429419556231135	176.43953741066449
538	2016-03-10T01:51:11	22.6776	-158.0343	KM1603	178.6736677130275	0.56733715016844	0.0346650469226078	6.717251002298133																	6.717251002298133	176.43953741066449
539	2016-03-10T01:54:11	22.6776	-158.0343	KM1603	177.36253877527034	0.5680004079505679	0.0347695800129709	6.65068714496304																	6.65068714496304	176.43953741066449
540	2016-03-10T01:57:11	22.6776	-158.0343	KM1603	175.2316105491554	0.5647065721017621	0.0342519054512112	6.5101195027570045																	6.5101195027570045	176.43953741066449
541	2016-03-10T02:00:12	22.6775	-158.0343	KM1603	175.6312941870495	0.56733715016844	0.0346650469226078	6.568012790180987																	6.568012790180987	176.45066912063407
542	2016-03-10T02:03:12	22.6776	-158.0342	KM1603	175.53142211863937	0.5647065721017621	0.0342519054512112	6.507642128206662																	6.507642128206662	176.46581542857243
543	2016-03-10T02:06:12	22.6776	-158.0342	KM1603	175.447477954426	0.5663472419583921	0.0345091870363546	6.540256910737767																	6.540256910737767	176.46581542857243
544	2016-03-10T02:09:12	22.6775	-158.0342	KM1603	176.38300138555962	0.569330796261095	0.0349801964230678	6.644862784416668																	6.644862784416668	176.47694713854202
545	2016-03-10T02:12:13	22.6775	-158.0342	KM1603	170.9251491601473	0.580068928517525	0.0367077698022362	6.74897963796278																	6.74897963796278	176.47694713854202
