# Supplementary material for: Understanding opposing predictions of Prochlorococcus in a changing climate
Source: Nat Commun. 2023 Mar 15;14:1445. doi: 10.1038/s41467-023-36928-9 (PMC10017810; doi:10.1038/s41467-023-36928-9)
Supplement: Supplementary file 4 — Supplementary Code [file 41467_2023_36928_MOESM4_ESM.zip › Supplemental Code/Cruises/KM1708.csv]

	time	lat	lon	cruise	prochloro_abundance	prochloro_diameter	prochloro_carbon_content	prochloro_biomass	synecho_abundance	synecho_diameter	synecho_carbon_content	synecho_biomass	croco_abundance	croco_diameter	croco_carbon_content	croco_biomass	picoeuk_abundance	picoeuk_diameter	picoeuk_carbon_content	picoeuk_biomass	unknown_abundance	unknown_diameter	unknown_carbon_content	unknown_biomass	total_biomass	distance
0	2017-06-20T00:27:03	21.3429	-158.2728	KM1708	135.84792769443663	0.4491203301601209	0.0189703832288113	2.7527771553025002																	2.7527771553025002	0.0
1	2017-06-20T00:30:04	21.342922	-158.272719	KM1708	134.53774130851264	0.443265519691239	0.0183389554223503	2.637561381378536																	2.637561381378536	0.008748091924487408
2	2017-06-20T00:33:04	21.3429	-158.2726	KM1708	135.0242370366652	0.4411381127212409	0.0181126741188991	2.620366120550776																	2.620366120550776	0.02132704773370268
3	2017-06-20T00:36:04	21.3429	-158.2727	KM1708	138.55568547985692	0.44022861406846897	0.0180165457871619	2.686528306736516																	2.686528306736516	0.03169533371471177
4	2017-06-20T00:42:04	21.3427	-158.273	KM1708	138.70463653482952	0.4426535660132101	0.0182736461206562	2.719045637527866																	2.719045637527866	0.06994678303636348
5	2017-06-20T00:45:05	21.342803	-158.272988	KM1708	134.9721864183325	0.445416960599956	0.0185694796514513	2.685424479627061																	2.685424479627061	0.08147975364039889
6	2017-06-20T00:48:05	21.3425	-158.273	KM1708	136.5227937810546	0.453177844569835	0.0194157734534562	2.836598665098506																	2.836598665098506	0.1152317749693397
7	2017-06-20T00:54:05	21.3426	-158.273	KM1708	137.5349139130261	0.45885860188218197	0.0200499417319638	2.934911098663469																	2.934911098663469	0.12636348493853358
8	2017-06-20T00:57:06	21.3426	-158.273	KM1708	137.30605587611737	0.463020848795052	0.0205224620521984	3.0094159046360116																	3.0094159046360116	0.12636348493853358
9	2017-06-20T01:00:06	21.34263	-158.27309499999996	KM1708	135.55949072799103	0.46788015103890396	0.0210827472085256	3.034657261900493																	3.034657261900493	0.1367640953184081
10	2017-06-20T01:03:06	21.3426	-158.273	KM1708	136.07734588644072	0.47180108907008794	0.0215416927724259	3.088329831044432																	3.088329831044432	0.14716470569828266
11	2017-06-20T01:06:06	21.3426	-158.273	KM1708	136.11719004037292	0.469513051021363	0.0212731001451569	3.0822254953906616																	3.0822254953906616	0.14716470569828266
12	2017-06-20T01:09:07	21.3427	-158.2731	KM1708	136.27602150376237	0.4659251795078471	0.0208562931432561	3.01197868980636																	3.01197868980636	0.16237709169296471
13	2017-06-20T01:12:07	21.342769	-158.27312	KM1708	135.64458531590557	0.464630076160906	0.0207069853591195	2.958061488783605																	2.958061488783605	0.17033296874020046
14	2017-06-20T01:15:07	21.3432	-158.2731	KM1708	134.42316300597358	0.461093484651872	0.0203028511452315	2.9124373061654336																	2.9124373061654336	0.21835543082514425
15	2017-06-20T01:18:07	21.3434	-158.2731	KM1708	135.23229038023806	0.46366301207851796	0.020596051492180998	2.9556205344908224																	2.9556205344908224	0.24061885076353204
16	2017-06-20T01:21:08	21.3434	-158.273	KM1708	135.86734037082218	0.4704906113460471	0.021387666020527003	3.0694363444113675																	3.0694363444113675	0.25098710139220554
17	2017-06-20T01:24:08	21.3435	-158.273	KM1708	135.84351659558791	0.47876588263494996	0.0223717356911265	3.1978455923418765																	3.1978455923418765	0.2621188113613994
18	2017-06-20T01:27:08	21.3435	-158.2729	KM1708	134.79161761615168	0.4824679086680929	0.0228207211409453	3.2359369162185403																	3.2359369162185403	0.2724870549189217
19	2017-06-20T01:30:08	21.3436	-158.2729	KM1708	138.0547412874521	0.4767652849823429	0.0221313436042074	3.2112731541484427																	3.2112731541484427	0.28361876488811555
20	2017-06-20T01:33:08	21.3435	-158.2729	KM1708	133.27114145182836	0.473449583084068	0.0217364215759844	3.052624950310933																	3.052624950310933	0.29475047485730943
21	2017-06-20T01:36:09	21.3435	-158.273	KM1708	133.87229490558244	0.472129870882292	0.0215804516964824	3.0532497574897866																	3.0532497574897866	0.3051187184148317
22	2017-06-20T01:39:09	21.3435	-158.273	KM1708	135.76753329881205	0.469185089682389	0.0212348570516482	3.045391574862093																	3.045391574862093	0.3051187184148317
23	2017-06-20T01:42:09	21.34356	-158.272974	KM1708	133.81600506904908	0.4698387491631629	0.0213112378671582	3.0301116455685584																	3.0301116455685584	0.3123212469402069
24	2017-06-20T01:45:09	21.3436	-158.2729	KM1708	132.70015908330888	0.468857909381501	0.0211967050338517	2.9698453743847555																	2.9698453743847555	0.32119218771841873
25	2017-06-20T01:48:10	21.3436	-158.2728	KM1708	132.23288173819728	0.47180108907008794	0.0215416927724259	3.0045981782439912																	3.0045981782439912	0.3315604242047582
26	2017-06-20T01:51:10	21.3437	-158.2728	KM1708	131.57381541763678	0.47081770998527295	0.0214260169873753	2.9765063545985946																	2.9765063545985946	0.3426921341739521
27	2017-06-20T01:54:10	21.3437	-158.2728	KM1708	132.43802954907983	0.47081770998527295	0.0214260169873753	2.985835365754653																	2.985835365754653	0.3426921341739521
28	2017-06-20T01:57:10	21.3437	-158.2728	KM1708	132.75096588503268	0.46853150825865997	0.0211586438748711	2.9659540622728104																	2.9659540622728104	0.3426921341739521
29	2017-06-20T02:00:11	21.3438	-158.2728	KM1708	132.0150018429847	0.46788015103890396	0.0210827472085256	2.9255079302089952																	2.9255079302089952	0.3538238441435414
30	2017-06-20T02:03:11	21.3438	-158.2727	KM1708	130.8815217331292	0.469513051021363	0.0212731001451569	2.927078491719496																	2.927078491719496	0.3641920664874205
31	2017-06-20T02:06:11	21.3439	-158.2726	KM1708	131.10790514146507	0.467552852156329	0.0210447895445249	2.9000362806187376																	2.9000362806187376	0.3794043946469355
32	2017-06-20T02:09:11	21.3434	-158.2728	KM1708	131.07561628900916	0.4672263327342029	0.0210069222764876	2.9088830819213087																	2.9088830819213087	0.43880031360574107
33	2017-06-20T02:12:11	21.3437	-158.2753	KM1708	130.42011076803706	0.46398459847734397	0.0206329413151268	2.842195842175507																	2.842195842175507	0.7001487121415706
34	2017-06-20T02:15:12	21.343052	-158.274605	KM1708	131.907278266353	0.460136489450454	0.0201942644082015	2.821027641052122																	2.821027641052122	0.8021084565180899
35	2017-06-20T02:18:12	21.3571	-158.2796	KM1708	131.35577025075528	0.46366301207851796	0.020596051492180998	2.8725888905395336																	2.8725888905395336	2.4494110890518628
36	2017-06-20T02:21:12	21.3667	-158.2826	KM1708	132.6810892829865	0.468205884458258	0.0211206733583267	2.9505749348412653																	2.9505749348412653	3.562391983240756
37	2017-06-20T02:24:12	21.3762	-158.2857	KM1708	131.401617088592	0.47709847374361997	0.022171270862131002	3.034332121420871																	3.034332121420871	4.6676526429021905
38	2017-06-20T02:27:13	21.374317	-158.28521999999995	KM1708	131.68763487557803	0.46045472755496203	0.0202303737192158	2.816243638998277																	2.816243638998277	4.8830873913749535
39	2017-06-20T02:30:13	21.396	-158.2915	KM1708	132.93061996161111	0.4824679086680929	0.0228207211409453	3.195160913042444																	3.195160913042444	7.383010706773491
40	2017-06-20T02:36:13	21.403682	-158.293869	KM1708	138.1766441536658	0.4704906113460471	0.021387666020527003	3.077523260550812																	3.077523260550812	8.272699143233265
41	2017-06-20T02:39:14	21.4252	-158.3002	KM1708	136.01150213171206	0.4566398699909829	0.0198007047639102	2.83347077692083																	2.83347077692083	10.756250142052805
42	2017-06-20T02:42:14	21.4351	-158.3031	KM1708	133.38798456613986	0.45885860188218197	0.0200499417319638	2.823784505179207																	2.823784505179207	11.89852482878769
43	2017-06-20T02:45:14	21.4447	-158.3059	KM1708	134.77909818203494	0.47709847374361997	0.022171270862131002	3.1014160776640916																	3.1014160776640916	13.005850293187653
44	2017-06-20T02:48:14	21.4546	-158.3087	KM1708	133.2445167382757	0.4875637038034921	0.0234477637156425	3.228495564941394																	3.228495564941394	14.145432974844006
45	2017-06-20T02:51:15	21.452314	-158.308098	KM1708	134.70492972723352	0.489963532511688	0.0237467398142051	3.3104770544526536																	3.3104770544526536	14.407435720576995
46	2017-06-20T02:54:15	21.4741	-158.3145	KM1708	135.48832827834164	0.4972476896913621	0.024668326358462996	3.432600453936823																	3.432600453936823	16.921645276713594
47	2017-06-20T02:57:15	21.4839	-158.3174	KM1708	136.67858061876626	0.490306345693298	0.0237896546566163	3.361407709280512																	3.361407709280512	18.05315741472056
48	2017-06-20T03:00:15	21.4937	-158.3201	KM1708	136.99172635135747	0.496548692431252	0.0245788906278771	3.4575011088589416																	3.4575011088589416	19.179341877354872
49	2017-06-20T03:03:15	21.491356	-158.31952900000005	KM1708	136.35546171395038	0.500757975725206	0.0251201238174513	3.540456101404846																	3.540456101404846	19.44688786926468
50	2017-06-20T03:06:16	21.5135	-158.3262	KM1708	135.393026871125	0.505372517954101	0.0257216788577989	3.5711340897075883																	3.5711340897075883	22.00689077659971
51	2017-06-20T03:09:16	21.5236	-158.3293	KM1708	136.99069960185471	0.507517267033454	0.0260042942286224	3.6616922976161774																	3.6616922976161774	23.17612858378006
52	2017-06-20T03:12:16	21.5333	-158.3322	KM1708	136.74560251558498	0.498998922078425	0.0248930934884562	3.5200349574564918																	3.5200349574564918	24.296885002882753
53	2017-06-20T03:15:16	21.5434	-158.3334	KM1708	141.50249020586	0.493413977778961	0.0241806064182619	3.53655608433702																	3.53655608433702	25.42803280547527
54	2017-06-20T03:18:17	21.5536	-158.3335	KM1708	138.98336986828195	0.4879058038444241	0.0234902097135973	3.4040353641877155																	3.4040353641877155	26.563514427391052
55	2017-06-20T03:21:17	21.564	-158.3334	KM1708	136.4039639255922	0.48824766550938303	0.0235327726135396	3.325425230675444																	3.325425230675444	27.72125855491805
56	2017-06-20T03:24:17	21.5742	-158.3337	KM1708	135.54109709676823	0.48688071996737	0.0233631928327215	3.2722024431003143																	3.2722024431003143	28.857117626010808
57	2017-06-20T03:27:17	21.571505	-158.333709	KM1708	134.55103608935468	0.481116658249959	0.0226561216942668	3.1625230610793182																	3.1625230610793182	29.15711865637679
58	2017-06-20T03:30:17	21.5941	-158.3296	KM1708	133.36634343342263	0.48010567356517003	0.0225336181672493	3.1284604515367933																	3.1284604515367933	31.70803772249304
59	2017-06-20T03:45:19	21.630243	-158.320003	KM1708	130.26989474184177	0.498998922078425	0.0248930934884562	3.31563176899034																	3.31563176899034	35.85215094344333
60	2017-06-20T03:48:19	21.6521	-158.3147	KM1708	130.05628072168724	0.5018194440194771	0.0252576891588341	3.3742458236458464																	3.3742458236458464	38.34631351280596
61	2017-06-20T03:51:19	21.662	-158.3123	KM1708	129.96424342891686	0.4993500430821071	0.0249382647638688	3.3093128097948004																	3.3093128097948004	39.47597915998622
62	2017-06-20T03:54:19	21.6719	-158.3098	KM1708	128.73366581178558	0.493067315046699	0.024136733252599997	3.1935861876184863																	3.1935861876184863	40.60795979344064
63	2017-06-20T03:57:20	21.6819	-158.3072	KM1708	129.42548277558095	0.494806414484155	0.0243569952206548	3.2319909087170764																	3.2319909087170764	41.75316171307781
64	2017-06-20T04:06:20	21.7119	-158.2998	KM1708	133.31867613006287	0.498648637267438	0.02484802978818201	3.367793531860179																	3.367793531860179	45.179261985496616
65	2017-06-20T04:09:21	21.7218	-158.2975	KM1708	132.23923860775824	0.4968977744006579	0.0246235551820176	3.301958100365556																	3.301958100365556	46.306677926290405
66	2017-06-20T04:12:21	21.7317	-158.2953	KM1708	132.5053464766091	0.501466022000515	0.0252117226020112	3.369220766354727																	3.369220766354727	47.43195427667234
67	2017-06-20T04:15:21	21.7417	-158.2934	KM1708	131.7695392514193	0.4972476896913621	0.024668326358462996	3.2885721348377386																	3.2885721348377386	48.562329286005536
68	2017-06-20T04:18:21	21.7517	-158.2911	KM1708	132.03254201939643	0.496548692431252	0.0245788906278771	3.2845321846426856																	3.2845321846426856	49.70061848030007
69	2017-06-20T04:21:21	21.748953	-158.291851	KM1708	131.32297256366778	0.491683027389248	0.0239623516302336	3.2089843765303554																	3.2089843765303554	50.016110921636496
70	2017-06-20T04:24:22	21.7714	-158.2868	KM1708	132.29541966616017	0.48415849385126203	0.0230275962108962	3.1130251841457164																	3.1130251841457164	52.56882848489297
71	2017-06-20T04:27:22	21.7816	-158.2844	KM1708	133.08635785974548	0.47876588263494996	0.0223717356911265	3.0584150828037275																	3.0584150828037275	53.73105174054378
72	2017-06-20T04:30:22	21.778883	-158.285171	KM1708	132.7568822655634	0.4824679086680929	0.0228207211409453	3.0929372361944667																	3.0929372361944667	54.04382485198944
73	2017-06-20T04:33:22	21.8015	-158.2799	KM1708	133.42969252328922	0.4767652849823429	0.0221313436042074	3.0511352538095267																	3.0511352538095267	56.619760462593405
74	2017-06-20T04:36:23	21.798756	-158.280555	KM1708	135.15551029126712	0.47943554037313396	0.022452432604371002	3.137792153457415																	3.137792153457415	56.93262670676554
75	2017-06-20T04:39:23	21.8212	-158.2752	KM1708	134.90616278332706	0.473449583084068	0.0217364215759844	3.0236011865597106																	3.0236011865597106	59.49159084111314
76	2017-06-20T04:42:23	21.8311	-158.2731	KM1708	133.86821756601736	0.46788015103890396	0.0210827472085256	2.9356359930130966																	2.9356359930130966	60.614793120838186
77	2017-06-20T04:45:23	21.828274	-158.273837	KM1708	133.54579872384872	0.46625077094169803	0.0208938467479524	2.902520360103176																	2.902520360103176	60.938462594386394
78	2017-06-20T04:48:23	21.8509	-158.2687	KM1708	134.02300476526628	0.466900590916245	0.0209691451891362	2.9318827375095835																	2.9318827375095835	63.51244680930113
79	2017-06-20T04:51:24	21.8609	-158.2665	KM1708	133.17559536483662	0.468857909381501	0.0211967050338517	2.9193109149009016																	2.9193109149009016	64.64858621271001
80	2017-06-20T04:54:24	21.8706	-158.2642	KM1708	133.85226337530798	0.46398459847734397	0.0206329413151268	2.879576119464753																	2.879576119464753	65.75419672049992
81	2017-06-20T04:57:24	21.8807	-158.2618	KM1708	135.509698027896	0.466575624850595	0.020931458067706	2.968310271008676																	2.968310271008676	66.90551027408802
82	2017-06-20T05:00:24	21.8906	-158.2594	KM1708	139.1258963062223	0.4762670322220255	0.02207164224927655	3.1766499528630696																	3.1766499528630696	68.03508908753368
83	2017-06-20T05:03:25	21.9004	-158.2572	KM1708	138.27728087657002	0.46625077094169803	0.0208938467479524	2.993089993284664																	2.993089993284664	69.1494111917895
84	2017-06-20T05:06:25	21.91	-158.2551	KM1708	138.40298798959435	0.4582225823415971	0.0199782525145452	2.885876398873418																	2.885876398873418	70.23984275168364
85	2017-06-20T05:09:25	21.92	-158.253	KM1708	136.5307584554749	0.453807714779099	0.0194854199683124	2.787628858124473																	2.787628858124473	71.37394320978744
86	2017-06-20T05:12:25	21.9295	-158.2509	KM1708	135.91871502759722	0.4512963329096761	0.0192084986933223	2.74625934473463																	2.74625934473463	72.45346176700978
87	2017-06-20T05:15:25	21.9393	-158.2488	KM1708	136.74291257474252	0.4566398699909829	0.0198007047639102	2.826698460343867																	2.826698460343867	73.56571205538394
88	2017-06-20T05:18:26	21.9489	-158.2466	KM1708	138.1015552856361	0.46625077094169803	0.0208938467479524	2.9840051460872314																	2.9840051460872314	74.65823185314788
89	2017-06-20T05:21:26	21.946055	-158.247262	KM1708	137.60277618070685	0.47016429169039203	0.0213494063862907	3.0327345804942967																	3.0327345804942967	74.98222101242334
90	2017-06-20T05:24:26	21.9683	-158.24200000000005	KM1708	137.106985763254	0.468205884458258	0.0211206733583267	3.014113777981501																	3.014113777981501	77.51736252381684
91	2017-06-20T05:27:26	21.9781	-158.2396	KM1708	138.46982569981537	0.46625077094169803	0.0208938467479524	2.988767490221739																	2.988767490221739	78.63604991487955
92	2017-06-20T05:30:27	21.975225	-158.240444	KM1708	137.89806917229993	0.4598174920808929	0.0201581508430025	2.9055340507457226																	2.9055340507457226	78.96773378454256
93	2017-06-20T05:33:27	21.9977	-158.2344	KM1708	137.24642999656714	0.455380516352979	0.0196601311358835	2.8176341558425464																	2.8176341558425464	81.54619756367508
94	2017-06-20T05:36:27	22.0077	-158.2319	KM1708	136.2271807177393	0.4426535660132101	0.0182736461206562	2.6276336086886043																	2.6276336086886043	82.6888811867852
95	2017-06-20T05:39:27	22.0178	-158.2296	KM1708	135.57706378822166	0.43331825729665296	0.017295909223034	2.5026537903803407																	2.5026537903803407	83.83796720533076
96	2017-06-20T05:42:27	22.028	-158.2271	KM1708	137.87120560174807	0.42595481063903	0.0165477533463958	2.4456134774750504																	2.4456134774750504	85.0023419444627
97	2017-06-20T05:45:28	22.024836	-158.22794199999996	KM1708	140.12428404728692	0.438715813129307	0.017857247499082	2.6393473449689067																	2.6393473449689067	85.36510836655924
98	2017-06-20T05:48:28	22.0482	-158.2228	KM1708	143.3780385219294	0.4396245083029001	0.0179527678171282	2.706923408108698																	2.706923408108698	88.0194892811796
99	2017-06-20T05:51:28	22.045047	-158.223498	KM1708	141.51736448885745	0.4423493108593921	0.0182413127541021	2.7149469905172903																	2.7149469905172903	88.37778456288461
100	2017-06-20T05:54:28	22.0684	-158.2177	KM1708	141.25681370360428	0.44757233075165204	0.0188021473802883	2.7712879987688432																	2.7712879987688432	91.0453074671885
101	2017-06-20T05:57:29	22.0784	-158.2154	KM1708	136.6978843687333	0.44757233075165204	0.0188021473802883	2.6786645864518444																	2.6786645864518444	92.18348297798686
102	2017-06-20T06:00:29	22.075368	-158.21618700000005	KM1708	135.9506176506882	0.452549060465297	0.0193463483930519	2.735615146027462																	2.735615146027462	92.53062279205112
103	2017-06-20T06:03:29	22.0981	-158.2103	KM1708	135.57161414209827	0.4519224822850021	0.0192772557378283	2.7203861603856514																	2.7203861603856514	95.13292209501715
104	2017-06-20T06:06:29	22.095327	-158.21109199999995	KM1708	136.2399620011069	0.456323904667957	0.019765435566722	2.786029070267641																	2.786029070267641	95.45223014940909
105	2017-06-20T06:09:30	22.118	-158.2052	KM1708	136.42424737152268	0.4626980701199339	0.0204856370160164	2.883095073251364																	2.883095073251364	98.04824410435192
106	2017-06-20T06:12:30	22.1281	-158.2027	KM1708	135.7550804252595	0.464306952560606	0.0206699192006992	2.889952669355327																	2.889952669355327	99.20172557761431
107	2017-06-20T06:15:30	22.1377	-158.2002	KM1708	134.61609653497592	0.468205884458258	0.0211206733583267	2.9090898200290933																	2.9090898200290933	100.30102261448029
108	2017-06-20T06:18:30	22.1476	-158.1979	KM1708	134.69865642766518	0.4696759000922629	0.02129216900615755	2.926746212472057																	2.926746212472057	101.42828884938496
109	2017-06-20T06:21:30	22.144385	-158.198799	KM1708	135.10418003881168	0.46625077094169803	0.0208938467479524	2.8914224634044245																	2.8914224634044245	101.7979819166204
110	2017-06-20T06:24:31	22.1672	-158.1933	KM1708	138.40702089642784	0.453177844569835	0.0194157734534562	2.7929298277777543																	2.7929298277777543	104.40019027507084
111	2017-06-20T06:27:31	22.177	-158.1911	KM1708	139.34583966432422	0.453493362834832	0.0194506103306101	2.80267579352662																	2.80267579352662	105.51442201955919
112	2017-06-20T06:30:31	22.1864	-158.189	KM1708	137.4102563210105	0.455065967762004	0.0196251074526677	2.7699404844136226																	2.7699404844136226	106.58295831785584
113	2017-06-20T06:33:31	22.1962	-158.187	KM1708	135.78465644991934	0.4488104311546921	0.0189366273656597	2.672861174411536																	2.672861174411536	107.69317197819966
114	2017-06-20T06:36:32	22.193418	-158.18761	KM1708	135.54198928177343	0.45098437615599496	0.0191742429306529	2.6829262201823987																	2.6829262201823987	108.00917385893591
115	2017-06-20T06:39:32	22.2164	-158.1827	KM1708	134.49026419843602	0.4594970996074861	0.020121995102983996	2.759235981686246																	2.759235981686246	110.61703017553472
116	2017-06-20T06:42:32	22.2267	-158.1805	KM1708	134.67805330092	0.46495305018931704	0.0207441680799218	2.8539668572251515																	2.8539668572251515	111.78579478403587
117	2017-06-20T06:45:32	22.2367	-158.1781	KM1708	135.34174009622842	0.46853150825865997	0.0211586438748711	2.919525366939484																	2.919525366939484	112.92610495456772
118	2017-06-20T06:48:32	22.2468	-158.1756	KM1708	136.74765307432136	0.4744447836503421	0.021854384965949998	3.029252409820792																	3.029252409820792	114.07953779645122
119	2017-06-20T06:51:33	22.257	-158.1732	KM1708	136.9087917065227	0.472459437555675	0.0216193031450453	3.0060557847213074																	3.0060557847213074	115.24158396561552
120	2017-06-20T06:54:33	22.2672	-158.1706	KM1708	138.1125253146667	0.4767652849823429	0.0221313436042074	3.08476407911978																	3.08476407911978	116.40818390776613
121	2017-06-20T06:57:33	22.2772	-158.1683	KM1708	139.36719706626687	0.47977020751389504	0.0224929769924455	3.146353846552331																	3.146353846552331	117.54628957698546
122	2017-06-20T07:00:33	22.2874	-158.1662	KM1708	139.02459419657112	0.475270805370837	0.02195280850740155	3.0909145130806865																	3.0909145130806865	118.70214479313915
123	2017-06-20T07:03:34	22.283943	-158.167007	KM1708	140.6212756325323	0.47016429169039203	0.0213494063862907	3.043655370663678																	3.043655370663678	119.0958430336401
124	2017-06-20T07:06:34	22.3077	-158.1612	KM1708	138.677350889571	0.4672263327342029	0.0210069222764876	2.955860296918693																	2.955860296918693	121.80719169976666
125	2017-06-20T07:12:34	22.3279	-158.1562	KM1708	137.17785453376007	0.468857909381501	0.0211967050338517	2.9182330708668687																	2.9182330708668687	124.11399484978423
126	2017-06-20T07:18:35	22.334585	-158.154423	KM1708	134.63976505242573	0.480779010032392	0.0226151918017855	3.0383966893568504																	3.0383966893568504	124.88031483343777
127	2017-06-20T07:21:35	22.358	-158.1482	KM1708	133.71666074488118	0.48010567356517003	0.0225336181672493	2.9961958240246367																	2.9961958240246367	127.5643960234298
128	2017-06-20T07:24:35	22.3681	-158.1456	KM1708	132.31541742862214	0.4828070630727	0.0228620725475196	3.01634608202544																	3.01634608202544	128.72011961087912
129	2017-06-20T07:27:35	22.364596	-158.14654	KM1708	132.63034821216456	0.485177225502148	0.0231528788548675	3.0700719140681314																	3.0700719140681314	129.12199854334384
130	2017-06-20T07:30:35	22.3881	-158.1403	KM1708	133.75649437556922	0.486200985302028	0.0232790242803197	3.1210951693446165																	3.1210951693446165	131.8160853865221
131	2017-06-20T07:33:36	22.3982	-158.1377	KM1708	134.37999844374434	0.477432457886255	0.0222112934335836	3.0105610630933435																	3.0105610630933435	132.9717955691203
132	2017-06-20T07:36:36	22.408	-158.1354	KM1708	133.22078446953407	0.4659251795078471	0.0208562931432561	2.79923424367154																	2.79923424367154	134.08808804553055
133	2017-06-20T07:39:36	22.41800000000001	-158.1329	KM1708	132.954791371194	0.4594970996074861	0.020121995102983996	2.7003629992907765																	2.7003629992907765	135.23060181852722
134	2017-06-20T07:42:36	22.428	-158.1304	KM1708	131.07377876853778	0.446954832107187	0.018735344923918002	2.5178805005225136																	2.5178805005225136	136.37311142063098
135	2017-06-20T07:45:37	22.4378	-158.1283	KM1708	130.29377634023712	0.44418948741425	0.0184376835227225	2.4682465488694056																	2.4682465488694056	137.48521224661246
136	2017-06-20T07:48:37	22.4478	-158.1261	KM1708	129.70250225946458	0.4478807497166839	0.0188356472303844	2.4832009652462324																	2.4832009652462324	138.62116281561734
137	2017-06-20T07:51:37	22.4579	-158.1239	KM1708	128.9916746316879	0.445416960599956	0.0185694796514513	2.458121960289356																	2.458121960289356	139.76802077474258
138	2017-06-20T07:54:37	22.4678	-158.1219	KM1708	130.12384030194391	0.443572774875342	0.0183717863534539	2.4497196744481604																	2.4497196744481604	140.88910084161438
139	2017-06-20T07:57:38	22.4778	-158.1194	KM1708	130.84362933379006	0.4423493108593921	0.0182413127541021	2.4441104392792767																	2.4441104392792767	142.0315896506651
140	2017-06-20T08:06:38	22.5074	-158.1129	KM1708	136.26546450543162	0.4396245083029001	0.0179527678171282	2.5209601653651994																	2.5209601653651994	145.39370974230434
141	2017-06-20T08:09:38	22.5171	-158.1108	KM1708	136.7373759207719	0.4382635982492629	0.0178097450695055	2.503327405564667																	2.503327405564667	146.4948688431445
142	2017-06-20T08:12:39	22.5271	-158.1085	KM1708	135.20455695836392	0.4381128402054121	0.0177939312124087	2.460645352219691																	2.460645352219691	147.63288601176703
143	2017-06-20T08:15:39	22.523501	-158.109353	KM1708	135.8385780227681	0.43391485592740603	0.0173573823518774	2.4215568286605285																	2.4215568286605285	148.04300496031482
144	2017-06-20T08:18:39	22.5464	-158.1034	KM1708	135.89950775346765	0.431534905393671	0.0171128773196877	2.404099708432601																	2.404099708432601	150.66451039035098
145	2017-06-20T08:21:39	22.5562	-158.1008	KM1708	134.2753369733621	0.4297659614524289	0.0169324704865132	2.3466148639459554																	2.3466148639459554	151.78768689281083
146	2017-06-20T08:24:40	22.5654	-158.0984	KM1708	133.97588534796756	0.4275587388791005	0.0167089684016473	2.3166755128535006																	2.3166755128535006	152.8411027922174
147	2017-06-20T08:27:40	22.5755	-158.0958	KM1708	134.64043211755882	0.4230459332169911	0.0162577645934162	2.269550884515977																	2.269550884515977	153.99673372454686
148	2017-06-20T08:30:40	22.5852	-158.0932	KM1708	134.34375303969398	0.4230459332169911	0.0162577645934162	2.2523049226500014																	2.2523049226500014	155.10908795615896
149	2017-06-20T08:33:40	22.5949	-158.0906	KM1708	134.19777786373888	0.42275641102600997	0.0162291052709792	2.2550978954356244																	2.2550978954356244	156.2214376669209
150	2017-06-20T08:36:40	22.6049	-158.0883	KM1708	136.11592940881098	0.42275641102600997	0.0162291052709792	2.2860847608285297																	2.2860847608285297	157.35942712337337
151	2017-06-20T08:39:41	22.601526	-158.089156	KM1708	134.66186139979445	0.421030195884	0.0160586872316821	2.23489902480461																	2.23489902480461	157.7451753318716
152	2017-06-20T08:42:41	22.6247	-158.0839	KM1708	135.68384003829374	0.4198832004323471	0.015946057606893	2.2425733928025258																	2.2425733928025258	160.3807719471329
153	2017-06-20T08:45:41	22.6343	-158.0816	KM1708	135.84035124040577	0.41959609972450895	0.0159179460281856	2.2370640801196697																	2.2370640801196697	161.47523374513383
154	2017-06-20T08:48:41	22.6441	-158.0793	KM1708	137.2597820624413	0.41873662965888503	0.0158339206249885	2.254724191826121																	2.254724191826121	162.59144060343831
155	2017-06-20T08:51:42	22.6537	-158.077	KM1708	138.83167648501455	0.4207442869034079	0.0160305393756827	2.308792498810203																	2.308792498810203	163.68589519676462
156	2017-06-20T08:54:42	22.6634	-158.0747	KM1708	138.41026143887194	0.41702197718344397	0.0156672150617313	2.2440018087682017																	2.2440018087682017	164.7912180441469
157	2017-06-20T08:57:42	22.6732	-158.0726	KM1708	137.0130009874915	0.41560517519825896	0.0155302523723597	2.2036987591700465																	2.2036987591700465	165.9032473652798
158	2017-06-20T09:00:42	22.6829	-158.0702	KM1708	135.74310638040131	0.415323285265125	0.0155030995766943	2.1782059480411053																	2.1782059480411053	167.01080367985682
159	2017-06-20T09:03:42	22.6925	-158.0677	KM1708	136.72980875406628	0.4136303443528061	0.0153405675039119	2.1793252713766926																	2.1793252713766926	168.1098602615247
160	2017-06-20T09:06:43	22.702	-158.0652	KM1708	138.72859645039352	0.41844958404375204	0.0158059677071339	2.259357254495739																	2.259357254495739	169.19809204843833
161	2017-06-20T09:09:43	22.7117	-158.0629	KM1708	139.68102625367737	0.4198832004323471	0.015946057606893	2.2965391068613292																	2.2965391068613292	170.3033971078942
162	2017-06-20T09:12:43	22.70841	-158.063843	KM1708	139.72821723225968	0.41930968274539204	0.0158899013970448	2.3028978358158785																	2.3028978358158785	170.68221572098983
163	2017-06-20T09:15:43	22.7311	-158.0581	KM1708	140.54674737220628	0.4178775419780609	0.0157502614220398	2.3000409642471893																	2.3000409642471893	173.2759238460979
164	2017-06-20T09:18:44	22.7408	-158.0556	KM1708	141.75728289273476	0.416453806220305	0.0156121874699766	2.2961621896237068																	2.2961621896237068	174.3857862255506
165	2017-06-20T09:21:44	22.7475	-158.0543	KM1708	139.7319763291135	0.41588773805324303	0.0155574699866205	2.2614562927659065																	2.2614562927659065	175.14345747138626
166	2017-06-20T09:24:44	22.7492	-158.0533	KM1708	140.04310764681742	0.41560517519825896	0.0155302523723597	2.2473923898300745																	2.2473923898300745	175.3587481718041
167	2017-06-20T09:27:44	22.748683	-158.05357	KM1708	139.2000185132315	0.41391251722847	0.0153675998577562	2.2238531785213933																	2.2238531785213933	175.42262596481171
168	2017-06-20T09:30:44	22.7501	-158.0539	KM1708	140.168117143187	0.41334884347025797	0.0153135995274663	2.2320649568134927																	2.2320649568134927	175.58395913713986
169	2017-06-20T09:33:45	22.75	-158.0538	KM1708	140.71561562283236	0.41391251722847	0.0153675998577562	2.235803955936605																	2.235803955936605	175.5991017573641
170	2017-06-20T09:36:45	22.7501	-158.0538	KM1708	141.85224780718417	0.412221425098996	0.0152061189343896	2.238403863073084																	2.238403863073084	175.6102334673333
171	2017-06-20T09:39:45	22.75	-158.0538	KM1708	141.09541050097678	0.41194100739608397	0.0151794012108036	2.2290928525200866																	2.2290928525200866	175.62136517730252
172	2017-06-20T09:42:45	22.75	-158.0538	KM1708	144.21678241717208	0.41194100739608397	0.0151794012108036	2.271824229809441																	2.271824229809441	175.62136517730252
173	2017-06-20T09:45:46	22.75	-158.0538	KM1708	142.47010639002372	0.412221425098996	0.0152061189343896	2.2481133923947256																	2.2481133923947256	175.62136517730252
174	2017-06-20T09:48:46	22.7501	-158.0538	KM1708	144.30656924303904	0.410959407454003	0.0150863127248691	2.2705584137383705																	2.2705584137383705	175.63249688727169
175	2017-06-20T09:51:46	22.7501	-158.0538	KM1708	141.78363851587216	0.41194100739608397	0.0151794012108036	2.233628583241148																	2.233628583241148	175.63249688727169
176	2017-06-20T09:54:46	22.7502	-158.0538	KM1708	141.47186126435415	0.410261129217806	0.0150202061318043	2.2121038239064568																	2.2121038239064568	175.6436285972409
177	2017-06-20T09:57:46	22.7501	-158.0538	KM1708	141.31360398140038	0.410540710686503	0.0150466375220081	2.209448437786152																	2.209448437786152	175.6547603072101
178	2017-06-20T10:00:47	22.7501	-158.0538	KM1708	141.31679839414664	0.4083087401835621	0.0148365433975644	2.184157235967978																	2.184157235967978	175.6547603072101
179	2017-06-20T10:03:47	22.7501	-158.0538	KM1708	142.6185532985453	0.4083087401835621	0.0148365433975644	2.2024850512414065																	2.2024850512414065	175.6547603072101
180	2017-06-20T10:06:47	22.7501	-158.0538	KM1708	141.12107373713718	0.408586003268266	0.0148625308116464	2.177883177788094																	2.177883177788094	175.6547603072101
181	2017-06-20T10:09:47	22.7502	-158.0538	KM1708	142.40065544380153	0.406927573747578	0.0147074058369421	2.18535555843984																	2.18535555843984	175.6658920171793
182	2017-06-20T10:12:48	22.7502	-158.0537	KM1708	141.98012954672106	0.407756193343086	0.0147847540886542	2.1831174373566484																	2.1831174373566484	175.67615767590308
183	2017-06-20T10:15:48	22.7501	-158.0538	KM1708	141.51994990381618	0.407203646368988	0.0147331411105591	2.1726889800389007																	2.1726889800389007	175.69130029103397
184	2017-06-20T10:18:48	22.7501	-158.0538	KM1708	141.51755853957175	0.404728754328205	0.0145031639480651	2.1383845969137982																	2.1383845969137982	175.69130029103397
185	2017-06-20T10:21:48	22.750211	-158.05383700000004	KM1708	141.4620379180808	0.40390183671326796	0.0144269158620519	2.126645516594384																	2.126645516594384	175.70422711103427
186	2017-06-20T10:24:49	22.75	-158.0538	KM1708	141.66579664026585	0.4028052004443379	0.0143260714237716	2.11044991280774																	2.11044991280774	175.72802015369598
187	2017-06-20T10:27:49	22.75	-158.0538	KM1708	141.4193152715535	0.4028052004443379	0.0143260714237716	2.1103357159140934																	2.1103357159140934	175.72802015369598
188	2017-06-20T10:30:49	22.7501	-158.0538	KM1708	143.75952538224374	0.40171311170820295	0.014226044676731001	2.1325666873363085																	2.1325666873363085	175.7391518636651
189	2017-06-20T10:33:49	22.7501	-158.0538	KM1708	142.59976246687583	0.40171311170820295	0.014226044676731001	2.1039986767007286																	2.1039986767007286	175.7391518636651
190	2017-06-20T10:36:49	22.7501	-158.0538	KM1708	141.68084484057903	0.40116651032501294	0.0141761916676684	2.0853437836357167																	2.0853437836357167	175.7391518636651
191	2017-06-20T10:39:50	22.7502	-158.0538	KM1708	144.7662343553866	0.40007931100193	0.0140772770151918	2.1291931782029407																	2.1291931782029407	175.7502835736343
192	2017-06-20T10:42:50	22.75	-158.053	KM1708	142.64878991794856	0.401439485196609	0.0142010884556496	2.1081043521731897																	2.1081043521731897	175.83537311281222
193	2017-06-20T10:45:50	22.7501	-158.0513	KM1708	143.4840583829331	0.40007931100193	0.0140772770151918	2.1056884134320804																	2.1056884134320804	176.01024416618026
194	2017-06-20T10:48:50	22.7505	-158.0498	KM1708	147.76924118377715	0.400622509298007	0.0141265758251853	2.1723449265752075																	2.1723449265752075	176.17053748573
195	2017-06-20T10:51:51	22.750435	-158.050314	KM1708	145.37931664279822	0.400622509298007	0.0141265758251853	2.1414586787706917																	2.1414586787706917	176.22379666021922
196	2017-06-20T10:54:51	22.7502	-158.0435	KM1708	143.4442652790811	0.400350682114259	0.014101892689699	2.0993849464947894																	2.0993849464947894	176.9237870218948
197	2017-06-20T10:57:51	22.7501	-158.0389	KM1708	143.85508468130473	0.3980519328596795	0.0138939388501996	2.0852476523278667																	2.0852476523278667	177.39613868232414
198	2017-06-20T11:00:51	22.7501	-158.0365	KM1708	144.64122205232238	0.39953850604452	0.0140282213928407	2.11193749105292																	2.11193749105292	177.64251467200822
199	2017-06-20T11:03:51	22.750069	-158.037027	KM1708	142.7015608314909	0.39845643681309795	0.0139304309414824	2.0711114200824925																	2.0711114200824925	177.69672468492038
200	2017-06-20T20:15:38	22.757	-158.0099	KM1708	132.43462559814327	0.398186553268771	0.0139060835529042	1.9762287536806968																	1.9762287536806968	180.58632864842656
201	2017-06-20T20:18:38	22.7585	-158.0211	KM1708	124.2524838351804	0.394700491693147	0.0135941476737426	1.807027617671067																	1.807027617671067	181.74808099014984
202	2017-06-20T20:21:39	22.7618	-158.0319	KM1708	126.77192581846745	0.4028052004443379	0.0143260714237716	1.9555643059688759																	1.9555643059688759	182.91596813826226
203	2017-06-20T20:24:39	22.765	-158.0427	KM1708	124.58341501206995	0.39899813822105495	0.0139793002221414	1.8646705439217115																	1.8646705439217115	184.08037675157016
204	2017-06-20T20:27:39	22.7681	-158.0534	KM1708	123.27594191249779	0.39899813822105495	0.0139793002221414	1.8505930662382408																	1.8505930662382408	185.23160739244136
205	2017-06-20T20:30:39	22.7713	-158.0643	KM1708	126.46058099457254	0.40390183671326796	0.0144269158620519	1.9661814214782911																	1.9661814214782911	186.40574356249527
206	2017-06-20T20:33:40	22.7747	-158.0751	KM1708	127.4619846670968	0.404176818963934	0.0144522713145445	1.9946039997863945																	1.9946039997863945	187.5770809856542
207	2017-06-20T20:36:40	22.7787	-158.0857	KM1708	124.50218241720628	0.40171311170820295	0.014226044676731001	1.897907477900876																	1.897907477900876	188.75262181207125
208	2017-06-20T20:39:40	22.7869	-158.0917	KM1708	122.66000657457016	0.399808586158378	0.0140527199627751	1.8377824678775685																	1.8377824678775685	189.85371426767486
209	2017-06-20T20:42:40	22.7971	-158.0921	KM1708	125.4196224275372	0.40253185114291706	0.0143010038970441	1.9248546694894344																	1.9248546694894344	190.98989049633067
210	2017-06-20T20:45:40	22.8073	-158.0929	KM1708	126.99006795120684	0.4055513506742789	0.0145794185056705	1.9804425311278104																	1.9804425311278104	192.12828881707142
211	2017-06-20T20:48:41	22.8145	-158.0923	KM1708	126.96172157837259	0.409142179571736	0.0149147539070167	2.020609068007058																	2.020609068007058	192.93213309845692
212	2017-06-20T20:51:41	22.8143	-158.0907	KM1708	129.04221439899575	0.411660348857799	0.0151527330905083	2.090042417323796																	2.090042417323796	193.0978090448169
213	2017-06-20T20:54:41	22.8144	-158.091	KM1708	128.2819143677981	0.41109919497863895	0.015099558822828001	2.074304514568796																	2.074304514568796	193.1305424699903
214	2017-06-20T20:57:41	22.814	-158.0905	KM1708	129.03012518063792	0.410819619929367	0.0150730666269102	2.0736214149406207																	2.0736214149406207	193.198474512274
215	2017-06-20T21:00:42	22.8127	-158.0885	KM1708	130.06815090621862	0.409420917298431	0.0149410227507627	2.0818421725428937																	2.0818421725428937	193.44958429185414
216	2017-06-20T21:03:42	22.8114	-158.0864	KM1708	128.2662097162947	0.40748037802528203	0.0147589378188921	2.0342828134836792																	2.0342828134836792	193.7091488177135
217	2017-06-20T21:06:42	22.8066	-158.0782	KM1708	126.9200373714209	0.405276587568596	0.0145539444212138	1.981637247755923																	1.981637247755923	194.70588845666674
218	2017-06-20T21:09:42	22.8005	-158.0704	KM1708	125.29391643816864	0.4055513506742789	0.0145794185056705	1.9642741465771696																	1.9642741465771696	195.7555270477202
219	2017-06-20T21:12:43	22.7945	-158.0628	KM1708	124.79384251002615	0.4050024788097029	0.0145285310031459	1.948123100649472																	1.948123100649472	196.78235158702807
220	2017-06-20T21:15:43	22.7885	-158.0553	KM1708	124.58107814169148	0.40390183671326796	0.0144269158620519	1.9307515208546624																	1.9307515208546624	197.8014290403312
221	2017-06-20T21:18:43	22.7826	-158.0475	KM1708	126.42321737475102	0.40171311170820295	0.014226044676731001	1.9408549862563569																	1.9408549862563569	198.83688583179898
222	2017-06-20T21:21:43	22.7767	-158.0398	KM1708	125.7894648451478	0.4050024788097029	0.0145285310031459	1.9579964380047483																	1.9579964380047483	199.86445517936988
223	2017-06-20T21:24:43	22.771	-158.0318	KM1708	124.2820946402477	0.40445245764657295	0.0144776872950519	1.9380448001843444																	1.9380448001843444	200.90215559002206
224	2017-06-20T21:27:44	22.7657	-158.0237	KM1708	125.162414338374	0.4033538352584229	0.0143763859648655	1.934545601990256																	1.934545601990256	201.92162416185397
225	2017-06-20T21:30:44	22.7601	-158.0155	KM1708	124.67237405311779	0.4030792022795889	0.0143511987911833	1.9171112774771344																	1.9171112774771344	202.9690333025084
226	2017-06-20T21:33:44	22.7546	-158.0071	KM1708	125.23072793982094	0.401439485196609	0.0142010884556496	1.9068010358461407																	1.9068010358461407	204.02655525252842
227	2017-06-20T21:36:44	22.7514	-158.002	KM1708	125.4216757781497	0.4036275093312871	0.0144016207934269	1.930977221928444																	1.930977221928444	204.65978571804658
228	2017-06-20T21:39:44	22.7505	-157.9999	KM1708	125.34688723275782	0.40253185114291706	0.0143010038970441	1.9232490484877296																	1.9232490484877296	204.89750579591615
229	2017-06-20T21:42:45	22.7508	-158.0003	KM1708	125.10636763701105	0.40116651032501294	0.0141761916676684	1.9042791486607893																	1.9042791486607893	204.95043370518425
230	2017-06-20T21:45:45	22.7506	-158.0004	KM1708	124.88796200991872	0.402259152821321	0.0142759960684905	1.909509689215564																	1.909509689215564	204.97494988035717
231	2017-06-20T21:48:45	22.7505	-158.0005	KM1708	125.18734164025128	0.40007931100193	0.0140772770151918	1.8905052496300945																	1.8905052496300945	204.990092475112
232	2017-06-20T21:51:45	22.7506	-158.0005	KM1708	125.42245308945014	0.402259152821321	0.0142759960684905	1.9146177375368283																	1.9146177375368283	205.00122418508118
233	2017-06-20T21:54:46	22.7506	-158.0005	KM1708	124.66682796575476	0.402259152821321	0.0142759960684905	1.910753901826143																	1.910753901826143	205.00122418508118
234	2017-06-20T21:57:46	22.7505	-158.0005	KM1708	124.58747571662673	0.402259152821321	0.0142759960684905	1.9075481043931537																	1.9075481043931537	205.0123558950504
235	2017-06-20T22:00:46	22.7505	-158.0006	KM1708	124.59420735545059	0.402259152821321	0.0142759960684905	1.913779431326022																	1.913779431326022	205.02262153123425
236	2017-06-20T22:03:46	22.7505	-158.0005	KM1708	124.01746057547248	0.4036275093312871	0.0144016207934269	1.915425519235736																	1.915425519235736	205.0328871674181
237	2017-06-20T22:06:46	22.7505	-158.0005	KM1708	123.94718943793421	0.4033538352584229	0.0143763859648655	1.9096331790818328																	1.9096331790818328	205.0328871674181
238	2017-06-20T22:09:47	22.7505	-158.0005	KM1708	124.8853558931651	0.402259152821321	0.0142759960684905	1.9272627773163409																	1.9272627773163409	205.0328871674181
239	2017-06-20T22:12:47	22.7505	-158.0005	KM1708	124.65121329208958	0.4030792022795889	0.0143511987911833	1.9217100869533519																	1.9217100869533519	205.0328871674181
240	2017-06-20T22:15:47	22.7505	-158.0005	KM1708	124.84062966165246	0.40390183671326796	0.0144269158620519	1.9408491087298605																	1.9408491087298605	205.0328871674181
241	2017-06-20T22:18:47	22.7505	-158.0006	KM1708	124.41172957181573	0.4033538352584229	0.0143763859648655	1.933048626209105																	1.933048626209105	205.0431528036019
242	2017-06-20T22:21:48	22.7505	-158.0006	KM1708	123.61718055659507	0.40445245764657295	0.0144776872950519	1.932935455185812																	1.932935455185812	205.0431528036019
243	2017-06-20T22:24:48	22.7504	-158.0006	KM1708	124.74171457988218	0.40445245764657295	0.0144776872950519	1.95065188795949																	1.95065188795949	205.0542845135711
244	2017-06-20T22:27:48	22.7503	-158.0007	KM1708	124.42008751467121	0.406652158591564	0.0146817318517344	1.9697446405594567																	1.9697446405594567	205.0694271185149
245	2017-06-20T22:30:48	22.7502	-158.0007	KM1708	124.31939164619536	0.406652158591564	0.0146817318517344	1.962891152890576																	1.962891152890576	205.08055882848413
246	2017-06-20T22:33:48	22.7501	-158.0007	KM1708	124.40669165402386	0.406927573747578	0.0147074058369421	1.967892872220816																	1.967892872220816	205.0916905384533
247	2017-06-20T22:36:49	22.7501	-158.0008	KM1708	124.37966365888857	0.4055513506742789	0.0145794185056705	1.95573526759458																	1.95573526759458	205.1019562046904
248	2017-06-20T22:39:49	22.7501	-158.0007	KM1708	124.45100425219051	0.407756193343086	0.0147847540886542	1.9819683595126203																	1.9819683595126203	205.11222187092747
249	2017-06-20T22:42:49	22.7501	-158.0007	KM1708	124.67013256055857	0.4058267696887979	0.0146049534013377	1.9794509180023312																	1.9794509180023312	205.11222187092747
250	2017-06-20T22:45:49	22.75	-158.0007	KM1708	125.55008057130784	0.406652158591564	0.0146817318517344	1.9967716102651552																	1.9967716102651552	205.1233535808966
251	2017-06-20T22:48:49	22.75	-158.0008	KM1708	124.99283119180136	0.410540710686503	0.0150466375220081	2.0273066695774977																	2.0273066695774977	205.13361925464696
252	2017-06-20T22:51:50	22.75	-158.0008	KM1708	125.993366096243	0.410819619929367	0.0150730666269102	2.0530738307991925																	2.0530738307991925	205.13361925464696
253	2017-06-20T22:54:50	22.75	-158.0008	KM1708	127.75730320746656	0.4127842703249329	0.0152597458738168	2.108718345986729																	2.108718345986729	205.13361925464696
254	2017-06-20T22:57:50	22.7499	-158.0008	KM1708	127.03176749966477	0.41560517519825896	0.0155302523723597	2.1241816957345927																	2.1241816957345927	205.14475096461612
255	2017-06-20T23:00:50	22.75	-158.0008	KM1708	127.79914032828225	0.411379437423719	0.015126114260371004	2.085333032009681																	2.085333032009681	205.1558826745853
256	2017-06-20T23:03:51	22.75	-158.0008	KM1708	128.75483834591813	0.41476151775798903	0.0154489878240566	2.143489650315769																	2.143489650315769	205.1558826745853
257	2017-06-20T23:06:51	22.75	-158.0008	KM1708	127.5643002171484	0.41588773805324303	0.0155574699866205	2.1294523384185853																	2.1294523384185853	205.1558826745853
258	2017-06-20T23:09:51	22.75	-158.0008	KM1708	128.32708032652997	0.41476151775798903	0.0154489878240566	2.1311592267262145																	2.1311592267262145	205.1558826745853
259	2017-06-20T23:12:51	22.7501	-158.0008	KM1708	127.40491718571852	0.41504206665128296	0.015476011445258998	2.1307012064417554																	2.1307012064417554	205.1670143845545
260	2017-06-20T23:15:52	22.7501	-158.0008	KM1708	127.2440239953332	0.4167375530246071	0.0156396684648211	2.1464599893891427																	2.1464599893891427	205.1670143845545
261	2017-06-20T23:18:52	22.7501	-158.0008	KM1708	129.9646258293479	0.416453806220305	0.0156121874699766	2.1817213493755023																	2.1817213493755023	205.1670143845545
262	2017-06-20T23:21:52	22.7501	-158.0007	KM1708	127.56402221496369	0.41844958404375204	0.0158059677071339	2.168394369615305																	2.168394369615305	205.17728005079158
263	2017-06-20T23:24:52	22.7502	-158.0007	KM1708	131.02979820158308	0.41873662965888503	0.0158339206249885	2.2393041368561515																	2.2393041368561515	205.1884117607608
264	2017-06-20T23:27:53	22.7503	-158.0007	KM1708	129.72690267858897	0.41844958404375204	0.0158059677071339	2.221180142872686																	2.221180142872686	205.19954347073002
265	2017-06-20T23:30:53	22.7503	-158.0007	KM1708	129.60113732331328	0.421891974861681	0.0161435361659798	2.2681012741513507																	2.2681012741513507	205.19954347073002
266	2017-06-20T23:33:53	22.7504	-158.0006	KM1708	129.7938689676011	0.42275641102600997	0.0162291052709792	2.285405408123105																	2.285405408123105	205.21468607567382
267	2017-06-20T23:36:53	22.7505	-158.0006	KM1708	129.7811072177913	0.424207594585505	0.0163732263898665	2.2805416429659124																	2.2805416429659124	205.22581778564304
268	2017-06-20T23:39:53	22.7506	-158.0006	KM1708	129.8721203839882	0.4230459332169911	0.0162577645934162	2.274477946699248																	2.274477946699248	205.23694949561218
269	2017-06-20T23:42:54	22.7507	-158.0005	KM1708	129.41678795960576	0.41959609972450895	0.0159179460281856	2.2241577888732844																	2.2241577888732844	205.25209208527542
270	2017-06-20T23:45:54	22.7507	-158.0005	KM1708	129.2023112797947	0.42217943348842896	0.0161719912196093	2.2537446125354106																	2.2537446125354106	205.25209208527542
271	2017-06-20T23:48:54	22.7505	-158.0	KM1708	130.57998881575935	0.4224675783304989	0.0162005142005575	2.2862882989653293																	2.2862882989653293	205.30804061668644
272	2017-06-20T23:51:54	22.7504	-157.9996	KM1708	130.20693228718588	0.424207594585505	0.0163732263898665	2.297350286399733																	2.297350286399733	205.3505852847549
273	2017-06-20T23:54:55	22.7502	-157.9991	KM1708	129.45158360557517	0.424207594585505	0.0163732263898665	2.2713216186800285																	2.2713216186800285	205.40653391955917
274	2017-06-21T00:00:02	22.7499	-157.9981	KM1708	129.7782831931357	0.424499460262906	0.0164022760913355	2.29359138371023																	2.29359138371023	205.5144859123286
275	2017-06-21T00:03:02	22.7497	-157.9977	KM1708	131.15028952347893	0.423336146549391	0.0162864923307983	2.3105936875461093																	2.3105936875461093	205.56119575844338
276	2017-06-21T00:06:02	22.7496	-157.9972	KM1708	128.93175155094505	0.425372142826698	0.0164894418574003	2.276277562722332																	2.276277562722332	205.61371746731587
277	2017-06-21T00:09:02	22.7494	-157.9967	KM1708	127.68668365005793	0.4230459332169911	0.0162577645934162	2.2368506450695027																	2.2368506450695027	205.66966637782926
278	2017-06-21T00:12:02	22.7492	-157.996	KM1708	128.39543596630645	0.421030195884	0.0160586872316821	2.226023365724218																	2.226023365724218	205.7448962362373
279	2017-06-21T00:15:03	22.749	-157.9954	KM1708	128.2877480918122	0.421891974861681	0.0161435361659798	2.2338994532624423																	2.2338994532624423	205.81039078499802
280	2017-06-21T00:18:03	22.7491	-157.9952	KM1708	127.29301750307032	0.4200270934667185	0.01596014694993795	2.2019829508706117																	2.2019829508706117	205.83374580712487
281	2017-06-21T00:21:03	22.7492	-157.9952	KM1708	127.75231977468971	0.424499460262906	0.0164022760913355	2.2508769253963132																	2.2508769253963132	205.8448775170941
282	2017-06-21T00:24:03	22.7492	-157.9951	KM1708	128.21554975040613	0.42275641102600997	0.0162291052709792	2.2474095250171024																	2.2474095250171024	205.85514325094908
283	2017-06-21T00:27:04	22.7492	-157.9951	KM1708	127.13388752156584	0.421604063022587	0.0161151846860337	2.206704982223865																	2.206704982223865	205.85514325094908
284	2017-06-21T00:30:04	22.7493	-157.9951	KM1708	127.30137128846118	0.4224675783304989	0.0162005142005575	2.221741931453287																	2.221741931453287	205.8662749609187
285	2017-06-21T00:36:04	22.7494	-157.995	KM1708	127.16644037986643	0.42275641102600997	0.0162291052709792	2.224586044671228																	2.224586044671228	205.88141761679677
286	2017-06-21T00:39:04	22.7495	-157.995	KM1708	126.3599340525405	0.42131678738063	0.0160869022816644	2.1974268764303404																	2.1974268764303404	205.892549326766
287	2017-06-21T00:42:05	22.7495	-157.9949	KM1708	126.35256582692014	0.421604063022587	0.0161151846860337	2.1985181882414198																	2.1985181882414198	205.90281503808188
288	2017-06-21T00:45:05	22.7496	-157.9949	KM1708	126.23109719521878	0.421604063022587	0.0161151846860337	2.2018529322117626																	2.2018529322117626	205.9139467480511
289	2017-06-21T00:48:05	22.7495	-157.9949	KM1708	126.49395180388231	0.423916423984574	0.0163442458700983	2.216139143674119																	2.216139143674119	205.92507845802032
290	2017-06-21T00:51:05	22.7495	-157.9949	KM1708	125.91175977468608	0.423916423984574	0.0163442458700983	2.220615166524377																	2.220615166524377	205.92507845802032
291	2017-06-21T00:54:06	22.7495	-157.9949	KM1708	125.17230079703137	0.42017098650109	0.0159742362929829	2.1638013107632856																	2.1638013107632856	205.92507845802032
292	2017-06-21T00:57:06	22.7496	-157.9949	KM1708	125.0589666559396	0.41959609972450895	0.0159179460281856	2.157446593007924																	2.157446593007924	205.93621016798951
293	2017-06-21T01:00:06	22.7497	-157.9948	KM1708	125.82752184824776	0.4230459332169911	0.0162577645934162	2.198597540357634																	2.198597540357634	205.95135280858744
294	2017-06-21T01:03:06	22.7498	-157.9948	KM1708	126.24182151862394	0.424207594585505	0.0163732263898665	2.231738454079645																	2.231738454079645	205.96248451855664
295	2017-06-21T01:06:06	22.7499	-157.9947	KM1708	125.88763591536116	0.42362594680479204	0.0163153343672749	2.2164565052343863																	2.2164565052343863	205.97762714896785
296	2017-06-21T01:09:07	22.7498	-157.9948	KM1708	125.70843189323818	0.4247920226760489	0.0164313951396544	2.22832388432783																	2.22832388432783	205.99276977937905
297	2017-06-21T01:12:07	22.7498	-157.9948	KM1708	125.88237979802656	0.426828506390404	0.016635489860837002	2.248794429484798																	2.248794429484798	205.99276977937905
298	2017-06-21T01:15:07	22.7498	-157.9948	KM1708	125.3772773045484	0.4271200422948	0.0166648252207127	2.245699532523505																	2.245699532523505	205.99276977937905
299	2017-06-21T01:18:07	22.7497	-157.9949	KM1708	126.2000941974624	0.42595481063903	0.0165477533463958	2.2458945071939573																	2.2458945071939573	206.0079124148837
300	2017-06-21T01:21:07	22.7496	-157.9949	KM1708	125.94814588131872	0.426828506390404	0.016635489860837002	2.2543191596292003																	2.2543191596292003	206.01904412485283
301	2017-06-21T01:24:08	22.7496	-157.9949	KM1708	125.40471890836338	0.426537664777126	0.016606224362956	2.2523519600443245																	2.2523519600443245	206.01904412485283
302	2017-06-21T01:27:08	22.7496	-157.9949	KM1708	125.67421611095592	0.428292928323294	0.016783144575841	2.260811732607785																	2.260811732607785	206.01904412485283
303	2017-06-21T01:30:08	22.7496	-157.9949	KM1708	124.31879838656694	0.42799872528277294	0.0167533785616574	2.2422008419912154																	2.2422008419912154	206.01904412485283
304	2017-06-21T01:33:08	22.7495	-157.9949	KM1708	124.36831556656857	0.4271200422948	0.0166648252207127	2.240416206110873																	2.240416206110873	206.03017583482205
305	2017-06-21T01:36:09	22.7495	-157.995	KM1708	124.53623660573868	0.42770520361048997	0.0167237061939385	2.2478570603948143																	2.2478570603948143	206.04044154613803
306	2017-06-21T01:39:09	22.7496	-157.9949	KM1708	125.42188152525112	0.4291797580477539	0.0168728696381991	2.269491509615563																	2.269491509615563	206.0555841918294
307	2017-06-21T01:42:09	22.7496	-157.9949	KM1708	124.52498631802924	0.429472992732976	0.0169026668868415	2.268198154896644																	2.268198154896644	206.0555841918294
308	2017-06-21T01:45:09	22.7496	-157.9949	KM1708	124.51454882926687	0.43035399866755797	0.0169922912953167	2.265589515010445																	2.265589515010445	206.0555841918294
309	2017-06-21T01:48:09	22.7496	-157.9949	KM1708	125.57688133509352	0.43035399866755797	0.0169922912953167	2.288576059870276																	2.288576059870276	206.0555841918294
310	2017-06-21T01:51:10	22.7497	-157.9949	KM1708	124.64695581238651	0.4291797580477539	0.0168728696381991	2.265494191347329																	2.265494191347329	206.0667159017986
311	2017-06-21T01:54:10	22.7498	-157.9948	KM1708	124.60547372480222	0.430649070506258	0.017022308844533002	2.281135924893184																	2.281135924893184	206.0818585373032
312	2017-06-21T01:57:10	22.7498	-157.9948	KM1708	123.76741577909284	0.425663129414266	0.0165185628433886	2.1899631239884365																	2.1899631239884365	206.0818585373032
313	2017-06-21T02:00:10	22.7499	-157.9947	KM1708	124.56881761813288	0.42217943348842896	0.0161719912196093	2.175492512851444																	2.175492512851444	206.0970011677144
314	2017-06-21T02:03:10	22.7498	-157.9947	KM1708	124.45964976781548	0.423336146549391	0.0162864923307983	2.175252436894358																	2.175252436894358	206.1081328776836
315	2017-06-21T02:06:11	22.7499	-157.9947	KM1708	124.41887181905943	0.4229011721215005	0.016243434932197702	2.1698422427609603																	2.1698422427609603	206.11926458765282
316	2017-06-21T02:09:11	22.7499	-157.9947	KM1708	124.37095337391493	0.424207594585505	0.0163732263898665	2.1822069621250573																	2.1822069621250573	206.11926458765282
317	2017-06-21T02:12:11	22.75	-157.9947	KM1708	126.50514600664896	0.4230459332169911	0.0162577645934162	2.2052626685400742																	2.2052626685400742	206.13039629762199
318	2017-06-21T02:15:11	22.75	-157.9946	KM1708	126.18050362911846	0.4247920226760489	0.0164313951396544	2.2172728691783234																	2.2172728691783234	206.1406619713723
319	2017-06-21T02:21:12	22.7502	-157.9933	KM1708	126.12591668312143	0.425663129414266	0.0165185628433886	2.2530379466415047																	2.2530379466415047	206.2759599370702
320	2017-06-21T02:24:12	22.7545	-157.9959	KM1708	128.80191626601265	0.4297659614524289	0.0169324704865132	2.3412345211131536																	2.3412345211131536	206.82400733097583
321	2017-06-21T02:27:12	22.759	-158.0032	KM1708	128.99921868091508	0.43331825729665296	0.017295909223034	2.3799205771284977																	2.3799205771284977	207.7253751564915
322	2017-06-21T02:30:12	22.7635	-158.0105	KM1708	128.1525723395004	0.4327223501130581	0.0172346226506808	2.365753550764304																	2.365753550764304	208.62672245581922
323	2017-06-21T02:33:13	22.7675	-158.0179	KM1708	130.63078189164543	0.43391485592740603	0.0173573823518774	2.434274886430265																	2.434274886430265	209.50718601638684
324	2017-06-21T02:36:13	22.7703	-158.026	KM1708	130.3381575206892	0.431239027408117	0.0170826133507075	2.395993291880599																	2.395993291880599	210.39509524098682
325	2017-06-21T02:39:13	22.7732	-158.034	KM1708	132.0735920270924	0.43242546046049996	0.0172040887862246	2.4291965370718627																	2.4291965370718627	211.27739657861625
326	2017-06-21T02:42:13	22.7756	-158.0421	KM1708	130.57590100902914	0.431239027408117	0.0170826133507075	2.4059200907917906																	2.4059200907917906	212.1506392553744
327	2017-06-21T02:45:14	22.778	-158.0503	KM1708	130.73166474868825	0.435407491149754	0.0175118467140195	2.4548037699916785																	2.4548037699916785	213.03364509969458
328	2017-06-21T02:48:14	22.7804	-158.0584	KM1708	130.91498171873496	0.43391485592740603	0.0173573823518774	2.4467295513992515																	2.4467295513992515	213.9068599347805
329	2017-06-21T02:51:14	22.7795	-158.0614	KM1708	130.0087621835523	0.43242546046049996	0.0172040887862246	2.427997638449668																	2.427997638449668	214.23065178603142
330	2017-06-21T02:54:14	22.7794	-158.0607	KM1708	131.2174101135164	0.4396245083029001	0.0179527678171282	2.5305523186437884																	2.5305523186437884	214.3033532761491
331	2017-06-21T02:57:15	22.7795	-158.0607	KM1708	132.7254708936491	0.435706743859704	0.0175429617914822	2.5171528688047915																	2.5171528688047915	214.31448498611832
332	2017-06-21T03:00:15	22.7794	-158.0607	KM1708	131.41488042043017	0.436608795034428	0.0176367533971842	2.484830852265671																	2.484830852265671	214.32561669608745
333	2017-06-21T03:03:15	22.7794	-158.0607	KM1708	131.051845608819	0.4396245083029001	0.0179527678171282	2.5301656692926504																	2.5301656692926504	214.32561669608745
334	2017-06-21T03:06:15	22.7794	-158.0607	KM1708	129.85166937734678	0.435407491149754	0.0175118467140195	2.4377591300394363																	2.4377591300394363	214.32561669608745
335	2017-06-21T03:09:15	22.7794	-158.0606	KM1708	131.01970223915941	0.435706743859704	0.0175429617914822	2.4792721374478783																	2.4792721374478783	214.33588015960163
336	2017-06-21T03:12:16	22.7794	-158.0606	KM1708	132.19231832439507	0.43932088741426	0.0179208517635481	2.5224305045000563																	2.5224305045000563	214.33588015960163
337	2017-06-21T03:15:16	22.7795	-158.0607	KM1708	130.2032672555554	0.435407491149754	0.0175118467140195	2.4419434420236934																	2.4419434420236934	214.35102128151973
338	2017-06-21T03:18:16	22.7795	-158.0607	KM1708	130.50655568125762	0.43690904430091904	0.0176680797673999	2.4704457381774088																	2.4704457381774088	214.35102128151973
339	2017-06-21T03:21:16	22.7795	-158.0607	KM1708	130.93534379034134	0.4378108140307589	0.0177623557348974	2.4883018978585																	2.4883018978585	214.35102128151973
340	2017-06-21T03:24:17	22.7794	-158.0607	KM1708	130.52458890070054	0.44144088599132597	0.0181447739317438	2.51242310920672																	2.51242310920672	214.36215299148893
341	2017-06-21T03:27:17	22.7794	-158.0607	KM1708	130.61385915667606	0.438414356293114	0.0178255589266023	2.501272160075449																	2.501272160075449	214.36215299148893
342	2017-06-21T03:30:17	22.7794	-158.0607	KM1708	131.21143146713322	0.4396245083029001	0.0179527678171282	2.52058789794584																	2.52058789794584	214.36215299148893
343	2017-06-21T03:33:17	22.7793	-158.0607	KM1708	130.80339214372034	0.4396245083029001	0.0179527678171282	2.499828257961716																	2.499828257961716	214.3732847014581
344	2017-06-21T03:36:17	22.7794	-158.0607	KM1708	131.3193527363707	0.437208917789419	0.0176994301912606	2.500886172970313																	2.500886172970313	214.3844164114273
345	2017-06-21T03:39:18	22.7794	-158.0608	KM1708	130.67167028523158	0.437208917789419	0.0176994301912606	2.491969481846502																	2.491969481846502	214.39467987494143
346	2017-06-21T03:42:18	22.7794	-158.0608	KM1708	131.34636945845372	0.4381128402054121	0.0177939312124087	2.5037298513337984																	2.5037298513337984	214.39467987494143
347	2017-06-21T03:45:18	22.7793	-158.0608	KM1708	137.03082622775958	0.437208917789419	0.0176994301912606	2.5975146428066407																	2.5975146428066407	214.40581158491062
348	2017-06-21T03:48:18	22.7793	-158.0608	KM1708	133.98651415690216	0.438414356293114	0.0178255589266023	2.5602514921753223																	2.5602514921753223	214.40581158491062
349	2017-06-21T03:51:19	22.7793	-158.0608	KM1708	131.19074048226005	0.44022861406846897	0.0180165457871619	2.5274490798975298																	2.5274490798975298	214.40581158491062
350	2017-06-21T03:54:19	22.7793	-158.0609	KM1708	131.5101471035817	0.4411381127212409	0.0181126741188991	2.5381171743573434																	2.5381171743573434	214.4160750559472
351	2017-06-21T03:57:19	22.7793	-158.0609	KM1708	131.73607975543027	0.44053105772428097	0.0180485121941368	2.543123336567588																	2.543123336567588	214.4160750559472
352	2017-06-21T04:00:19	22.7793	-158.0609	KM1708	131.3866628839209	0.4396245083029001	0.0179527678171282	2.5329063764637616																	2.5329063764637616	214.4160750559472
353	2017-06-21T04:03:19	22.7793	-158.0608	KM1708	131.28190776433405	0.442958996233629	0.0183062026779247	2.5424609640570583																	2.5424609640570583	214.42633852698376
354	2017-06-21T04:06:20	22.7793	-158.0608	KM1708	132.52363401162836	0.4423493108593921	0.0182413127541021	2.5758737729090204																	2.5758737729090204	214.42633852698376
355	2017-06-21T04:09:20	22.7793	-158.0606	KM1708	135.87230239896698	0.4396245083029001	0.0179527678171282	2.61062406026539																	2.61062406026539	214.44686546905686
356	2017-06-21T04:12:20	22.7761	-158.0613	KM1708	132.42315597249242	0.441742972571983	0.0181768768428067	2.562348135477171																	2.562348135477171	214.81025320983227
357	2017-06-21T04:15:20	22.7777	-158.0682	KM1708	132.59791415905428	0.4381128402054121	0.0177939312124087	2.5157709770619587																	2.5157709770619587	215.5404984294586
358	2017-06-21T04:18:21	22.7803	-158.0751	KM1708	133.1597228197172	0.437208917789419	0.0176994301912606	2.53146234329076																	2.53146234329076	216.30553890510117
359	2017-06-21T04:21:21	22.7839	-158.0817	KM1708	132.1119248421667	0.442045780287512	0.0182090563892786	2.558592324436213																	2.558592324436213	217.09257825605386
360	2017-06-21T04:24:21	22.7876	-158.0883	KM1708	133.72656352496182	0.445416960599956	0.0185694796514513	2.652149274935053																	2.652149274935053	217.88532801364315
361	2017-06-21T04:27:21	22.7915	-158.095	KM1708	132.129160272213	0.44757233075165204	0.0188021473802883	2.62511768626106																	2.62511768626106	218.69851289203388
362	2017-06-21T04:30:21	22.7954	-158.1013	KM1708	134.02100844794393	0.446954832107187	0.018735344923918002	2.6605919673855047																	2.6605919673855047	219.4772797190989
363	2017-06-21T04:33:22	22.7992	-158.1078	KM1708	131.42696593893152	0.444496677310642	0.0184706052739957	2.5696994092065566																	2.5696994092065566	220.26713561445905
364	2017-06-21T04:36:22	22.8025	-158.1144	KM1708	131.73314374387527	0.445416960599956	0.0185694796514513	2.586794749801556																	2.586794749801556	221.03762531184967
365	2017-06-21T04:39:22	22.8056	-158.121	KM1708	131.92540310017822	0.444496677310642	0.0184706052739957	2.5773001870639587																	2.5773001870639587	221.79773827534657
366	2017-06-21T04:42:22	22.8075	-158.1262	KM1708	131.56578944836673	0.443880763532702	0.0184046956578808	2.551399614980897																	2.551399614980897	222.37172058403416
367	2017-06-21T04:45:22	22.809	-158.1298	KM1708	131.3283479263691	0.44618590233406	0.0186522797584967	2.5797673939789494																	2.5797673939789494	222.77711180077168
368	2017-06-21T04:48:23	22.8095	-158.1311	KM1708	132.05734096361783	0.44603255600721703	0.0186357142170765	2.609853604511478																	2.609853604511478	222.92165355297996
369	2017-06-21T04:51:23	22.8091	-158.1317	KM1708	131.21083459457137	0.445416960599956	0.0185694796514513	2.5543955139707832																	2.5543955139707832	222.99763492654117
370	2017-06-21T04:54:23	22.809	-158.1317	KM1708	133.12239668636954	0.44603255600721703	0.0186357142170765	2.5996168344902997																	2.5996168344902997	223.0087666365104
371	2017-06-21T04:57:23	22.8089	-158.1317	KM1708	131.82429471825182	0.443880763532702	0.0184046956578808	2.56217253604149																	2.56217253604149	223.0198983464796
372	2017-06-21T05:00:24	22.809	-158.1317	KM1708	131.5565837662347	0.443880763532702	0.0184046956578808	2.53366022860896																	2.53366022860896	223.03103005644883
373	2017-06-21T05:03:24	22.8092	-158.1318	KM1708	131.46028639290608	0.443880763532702	0.0184046956578808	2.5449698173783846																	2.5449698173783846	223.0555443923979
374	2017-06-21T05:06:24	22.8093	-158.1322	KM1708	131.90942935295877	0.443880763532702	0.0184046956578808	2.5478422791501214																	2.5478422791501214	223.09807198405238
375	2017-06-21T05:09:24	22.8094	-158.1317	KM1708	132.67150788870916	0.443880763532702	0.0184046956578808	2.566015251265828																	2.566015251265828	223.15057174879522
376	2017-06-21T05:12:24	22.8094	-158.1321	KM1708	132.53817614909053	0.445416960599956	0.0185694796514513	2.5694112597625054																	2.5694112597625054	223.19161657033715
377	2017-06-21T05:15:25	22.8092	-158.1313	KM1708	133.39526331110918	0.44418948741425	0.0184376835227225	2.5816796858926003																	2.5816796858926003	223.27667172456663
378	2017-06-21T05:18:25	22.8096	-158.1322	KM1708	133.8773826671623	0.445416960599956	0.0185694796514513	2.6035950790550486																	2.6035950790550486	223.37919644686272
379	2017-06-21T05:21:25	22.81	-158.1321	KM1708	136.22633853540086	0.4481899049331261	0.0188692270506336	2.6874968205001717																	2.6874968205001717	223.4248903325269
380	2017-06-21T05:24:25	22.8105	-158.1325	KM1708	134.4562416074414	0.44664667344498404	0.0187020554725969	2.6314543955373044																	2.6314543955373044	223.49404617482742
381	2017-06-21T05:27:26	22.811	-158.1331	KM1708	135.21022360910362	0.445109467792442	0.0185364429112779	2.625623223468823																	2.625623223468823	223.5770420972736
382	2017-06-21T05:30:26	22.8113	-158.134	KM1708	136.46857933875563	0.44633924866090297	0.0186688452999169	2.6533718661928885																	2.6533718661928885	223.67524441294609
383	2017-06-21T05:33:26	22.8117	-158.1347	KM1708	136.74910460648124	0.44603255600721703	0.0186357142170765	2.6551487395920845																	2.6551487395920845	223.75975361287712
384	2017-06-21T05:36:26	22.8123	-158.1358	KM1708	136.22112154388012	0.444496677310642	0.0184706052739957	2.6389416234317964																	2.6389416234317964	223.89090552920499
385	2017-06-21T05:39:27	22.8126	-158.1371	KM1708	136.30090276768584	0.44418948741425	0.0184376835227225	2.6326592374501825																	2.6326592374501825	224.02841495689648
386	2017-06-21T05:42:27	22.8128	-158.1382	KM1708	136.19535294080757	0.44418948741425	0.0184376835227225	2.624040287651612																	2.624040287651612	224.14346023182748
387	2017-06-21T05:45:27	22.8133	-158.1388	KM1708	136.84906724160393	0.4448027072773211	0.0185034848479155	2.6441212324970143																	2.6441212324970143	224.2264553831749
388	2017-06-21T05:48:27	22.8138	-158.138	KM1708	137.80018707077542	0.444496677310642	0.0184706052739957	2.66964609256922																	2.66964609256922	224.3256328660231
389	2017-06-21T05:51:27	22.8127	-158.1349	KM1708	139.61344141527348	0.443880763532702	0.0184046956578808	2.692801839235296																	2.692801839235296	224.6664758307364
390	2017-06-21T05:54:28	22.8113	-158.1314	KM1708	137.10359816453658	0.44572518744797496	0.0186025952562514	2.6616999680464413																	2.6616999680464413	225.05796723774276
391	2017-06-21T05:57:28	22.8099	-158.1277	KM1708	138.11886198044715	0.4481899049331261	0.0188692270506336	2.711143638273982																	2.711143638273982	225.4683694819996
392	2017-06-21T06:00:28	22.8077	-158.1218	KM1708	137.62682715425598	0.44418948741425	0.0184376835227225	2.6495182837347726																	2.6495182837347726	226.12143968782502
393	2017-06-21T06:03:28	22.8056	-158.1158	KM1708	136.88683772664515	0.443880763532702	0.0184046956578808	2.637260078379257																	2.637260078379257	226.78000951067366
394	2017-06-21T06:06:28	22.8034	-158.1097	KM1708	137.07946180445595	0.44418948741425	0.0184376835227225	2.6269136320431894																	2.6269136320431894	227.45216708620686
395	2017-06-21T06:12:29	22.7995	-158.0988	KM1708	136.02082185346208	0.4423493108593921	0.0182413127541021	2.5831604941756208																	2.5831604941756208	228.65199994375595
396	2017-06-21T06:15:29	22.7965	-158.0891	KM1708	136.7256766796917	0.443265519691239	0.0183389554223503	2.6087891363701097																	2.6087891363701097	229.7019450961733
397	2017-06-21T06:18:29	22.79300000000001	-158.0799	KM1708	137.39894577615746	0.445416960599956	0.0185694796514513	2.6483808359330334																	2.6483808359330334	230.72330780427302
398	2017-06-21T06:21:30	22.7918	-158.0761	KM1708	136.17475388654137	0.442045780287512	0.0182090563892786	2.5771877624840585																	2.5771877624840585	231.13552597619517
399	2017-06-21T06:24:30	22.7918	-158.0761	KM1708	136.84228764361237	0.440834223367367	0.018080554910661	2.5676330142966584																	2.5676330142966584	231.13552597619517
400	2017-06-21T06:27:30	22.7916	-158.076	KM1708	135.81455345412286	0.4396245083029001	0.0179527678171282	2.5329766786561008																	2.5329766786561008	231.160040860531
401	2017-06-21T06:30:30	22.7915	-158.0761	KM1708	136.36426055203742	0.438715813129307	0.017857247499082	2.5459576340075407																	2.5459576340075407	231.17518136531785
402	2017-06-21T06:33:30	22.7915	-158.0761	KM1708	136.8238808994933	0.440834223367367	0.018080554910661	2.564155689340497																	2.564155689340497	231.17518136531785
403	2017-06-21T06:36:31	22.7914	-158.0761	KM1708	137.46296623155953	0.43901798959705896	0.0178890117178702	2.5724548784166803																	2.5724548784166803	231.18631307528702
404	2017-06-21T06:39:31	22.7914	-158.0761	KM1708	135.85115715295458	0.43932088741426	0.0179208517635481	2.5416739286172096																	2.5416739286172096	231.18631307528702
405	2017-06-21T06:42:31	22.7914	-158.0761	KM1708	136.5623622425035	0.439775699491712	0.017968711662566902	2.5663776016292794																	2.5663776016292794	231.18631307528702
406	2017-06-21T06:45:31	22.7914	-158.0761	KM1708	137.96649506906593	0.4381128402054121	0.0177939312124087	2.5686113170799323																	2.5686113170799323	231.18631307528702
407	2017-06-21T06:48:32	22.7914	-158.0761	KM1708	137.76742867107293	0.440834223367367	0.018080554910661	2.5886941274220097																	2.5886941274220097	231.18631307528702
408	2017-06-21T06:51:32	22.7914	-158.076	KM1708	137.21000906133443	0.436608795034428	0.0176367533971842	2.5241857598001576																	2.5241857598001576	231.19657563588729
409	2017-06-21T06:54:32	22.7915	-158.076	KM1708	136.87936671934358	0.4381128402054121	0.0177939312124087	2.5277713120210468																	2.5277713120210468	231.2077073458565
410	2017-06-21T06:57:32	22.7914	-158.0761	KM1708	137.01879059992066	0.43690904430091904	0.0176680797673999	2.5152852843248232																	2.5152852843248232	231.22284785574473
411	2017-06-21T07:00:32	22.7914	-158.0761	KM1708	137.47953156227587	0.43630739409467695	0.0176054149555397	2.5216753654041018																	2.5216753654041018	231.22284785574473
412	2017-06-21T07:03:33	22.7914	-158.0761	KM1708	137.36221059802452	0.438414356293114	0.0178255589266023	2.539864592792919																	2.539864592792919	231.22284785574473
413	2017-06-21T07:06:33	22.7914	-158.0761	KM1708	137.85639174216493	0.436006710939568	0.0175741511462179	2.520951411083145																	2.520951411083145	231.22284785574473
414	2017-06-21T07:09:33	22.7914	-158.0761	KM1708	138.91925082214277	0.436608795034428	0.0176367533971842	2.5392788293975608																	2.5392788293975608	231.22284785574473
415	2017-06-21T07:12:33	22.7914	-158.0761	KM1708	138.6660259262706	0.438414356293114	0.0178255589266023	2.5668788883013893																	2.5668788883013893	231.22284785574473
416	2017-06-21T07:15:34	22.7914	-158.0761	KM1708	139.04116855954402	0.435706743859704	0.0175429617914822	2.5375801858799716																	2.5375801858799716	231.22284785574473
417	2017-06-21T07:18:34	22.7914	-158.0761	KM1708	138.42462680793622	0.438715813129307	0.017857247499082	2.5620167952413064																	2.5620167952413064	231.22284785574473
418	2017-06-21T07:21:34	22.7914	-158.076	KM1708	139.37943434137858	0.4381128402054121	0.0177939312124087	2.57018314877856																	2.57018314877856	231.23311041634503
419	2017-06-21T07:24:34	22.7914	-158.0761	KM1708	138.43848905756022	0.4396245083029001	0.0179527678171282	2.5637418641666114																	2.5637418641666114	231.24337297694527
420	2017-06-21T07:27:35	22.7914	-158.0761	KM1708	138.32186507106422	0.43690904430091904	0.0176680797673999	2.540201522153482																	2.540201522153482	231.24337297694527
421	2017-06-21T07:30:35	22.7915	-158.0761	KM1708	140.56487147218024	0.4367589196676735	0.017652416582292052	2.5678297648694683																	2.5678297648694683	231.2545046869145
422	2017-06-21T07:33:35	22.7915	-158.0761	KM1708	139.2624851337755	0.436006710939568	0.0175741511462179	2.5311454726383																	2.5311454726383	231.2545046869145
423	2017-06-21T07:36:35	22.7915	-158.076	KM1708	140.13144507361156	0.434212175566483	0.0173881279894692	2.5207385167418805																	2.5207385167418805	231.26476723998863
424	2017-06-21T07:39:35	22.7915	-158.076	KM1708	137.50864886757566	0.43361727821545504	0.0173266622793485	2.473826220103391																	2.473826220103391	231.26476723998863
425	2017-06-21T07:42:36	22.7914	-158.076	KM1708	138.0566180095249	0.43510839979697497	0.0174808059756167	2.502668917782517																	2.502668917782517	231.27589894995785
426	2017-06-21T07:45:36	22.7914	-158.0761	KM1708	138.26726616875914	0.43391485592740603	0.0173573823518774	2.479071752014207																	2.479071752014207	231.28616151055812
427	2017-06-21T07:48:36	22.7912	-158.0761	KM1708	137.45672722270504	0.43361727821545504	0.0173266622793485	2.4661721081631813																	2.4661721081631813	231.30842493049653
428	2017-06-21T07:51:36	22.7911	-158.0761	KM1708	137.28358764620614	0.432128781992404	0.0171736221666839	2.443067584111356																	2.443067584111356	231.3195566404657
429	2017-06-21T07:54:37	22.7911	-158.0761	KM1708	137.89519478607244	0.4297659614524289	0.0169324704865132	2.4159007338013216																	2.4159007338013216	231.3195566404657
430	2017-06-21T07:57:37	22.7912	-158.0761	KM1708	137.68389045978665	0.428292928323294	0.016783144575841	2.3967850443084173																	2.3967850443084173	231.3306883504349
431	2017-06-21T08:00:37	22.7911	-158.0761	KM1708	136.7235631895041	0.4274122741477111	0.0166942306093561	2.359397673245875																	2.359397673245875	231.3418200604041
432	2017-06-21T08:03:37	22.791	-158.0762	KM1708	135.90502614631257	0.4247920226760489	0.0164313951396544	2.32258208097319																	2.32258208097319	231.35696059069775
433	2017-06-21T08:06:37	22.791	-158.0761	KM1708	137.17203846771886	0.424207594585505	0.0163732263898665	2.327237569386612																	2.327237569386612	231.36722318140247
434	2017-06-21T08:09:38	22.7909	-158.0762	KM1708	134.95705100192282	0.421604063022587	0.0161151846860337	2.262342793312827																	2.262342793312827	231.38236371679744
435	2017-06-21T08:12:38	22.7909	-158.0767	KM1708	134.94030278086478	0.421604063022587	0.0161151846860337	2.2462687702127684																	2.2462687702127684	231.43367670794802
436	2017-06-21T08:15:38	22.7912	-158.0763	KM1708	134.83910685281887	0.41959609972450895	0.0159179460281856	2.2295633257714638																	2.2295633257714638	231.48659519009811
437	2017-06-21T08:18:38	22.7904	-158.0755	KM1708	138.66082620890236	0.421030195884	0.0160586872316821	2.3081487177218145																	2.3081487177218145	231.6077195344715
438	2017-06-21T08:21:39	22.7897	-158.075	KM1708	136.15895628756522	0.4198832004323471	0.015946057606893	2.253010778620414																	2.253010778620414	231.70101953051238
439	2017-06-21T08:24:39	22.7891	-158.0747	KM1708	136.7931623096302	0.41873662965888503	0.0158339206249885	2.2551636809586237																	2.2551636809586237	231.7745644009064
440	2017-06-21T08:27:39	22.7882	-158.0741	KM1708	136.4856534924669	0.417307080313783	0.015694827417311	2.237944245557584																	2.237944245557584	231.89216027940566
441	2017-06-21T08:30:39	22.7874	-158.0736	KM1708	136.69443299889403	0.42017098650109	0.0159742362929829	2.2638846449348984																	2.2638846449348984	231.9949401444009
442	2017-06-21T08:33:40	22.7866	-158.0731	KM1708	137.2095331953671	0.42017098650109	0.0159742362929829	2.276807349473994																	2.276807349473994	232.09772015967303
443	2017-06-21T08:36:40	22.786	-158.0725	KM1708	137.28144813772514	0.41959609972450895	0.0159179460281856	2.2780088337395874																	2.2780088337395874	232.18856479518246
444	2017-06-21T08:39:40	22.7855	-158.0715	KM1708	139.24667164803222	0.41873662965888503	0.0158339206249885	2.2977604833401																	2.2977604833401	232.30531564905075
445	2017-06-21T08:42:40	22.7851	-158.0705	KM1708	137.80333476348	0.41844958404375204	0.0158059677071339	2.2708786794205444																	2.2708786794205444	232.4171887766406
446	2017-06-21T08:45:40	22.7847	-158.0698	KM1708	138.50849953875002	0.417307080313783	0.015694827417311	2.2665292803950297																	2.2665292803950297	232.50170989099803
447	2017-06-21T08:48:41	22.7843	-158.069	KM1708	137.01507707329114	0.41476151775798903	0.0154489878240566	2.2005262387026043																	2.2005262387026043	232.5951112355074
448	2017-06-21T08:51:41	22.784	-158.0683	KM1708	137.1900646531637	0.414478885379653	0.0154218583127294	2.2066885707897383																	2.2066885707897383	232.6743354159087
449	2017-06-21T08:54:41	22.7836	-158.0675	KM1708	137.52754782567195	0.41518267595820396	0.015489555510976647	2.218606582303905																	2.218606582303905	232.7677371307964
450	2017-06-21T08:57:41	22.7832	-158.0665	KM1708	137.3837398588448	0.413066701047765	0.0152866553945299	2.1851481330120053																	2.1851481330120053	232.87961156983243
451	2017-06-21T09:00:42	22.7827	-158.0654	KM1708	138.19298561744444	0.41194100739608397	0.0151794012108036	2.192804264818473																	2.192804264818473	233.0054813101722
452	2017-06-21T09:03:42	22.7824	-158.0644	KM1708	139.50718411384528	0.409420917298431	0.0149410227507627	2.175810632127052																	2.175810632127052	233.1134100672665
453	2017-06-21T09:06:42	22.7819	-158.0634	KM1708	136.35399388570602	0.408586003268266	0.0148625308116464	2.120045372822178																	2.120045372822178	233.23016330211811
454	2017-06-21T09:09:42	22.7814	-158.0624	KM1708	136.9379402915069	0.40637739933519496	0.0146561190089782	2.096712722001826																	2.096712722001826	233.3469168676349
455	2017-06-21T09:12:43	22.781	-158.0615	KM1708	137.4083011551977	0.406927573747578	0.0147074058369421	2.1137806611422496																	2.1137806611422496	233.44945879894718
456	2017-06-21T09:15:43	22.7804	-158.0605	KM1708	136.77057632648157	0.407203646368988	0.0147331411105591	2.1026042782414347																	2.1026042782414347	233.57191126481172
457	2017-06-21T09:18:43	22.78	-158.0597	KM1708	137.86801617799907	0.406652158591564	0.0146817318517344	2.110925164535733																	2.110925164535733	233.66531488433782
458	2017-06-21T09:21:43	22.7798	-158.0599	KM1708	136.74762194496478	0.404728754328205	0.0145031639480651	2.075543206129521																	2.075543206129521	233.6955970822817
459	2017-06-21T09:24:43	22.7797	-158.0599	KM1708	137.1638354518177	0.4050024788097029	0.0145285310031459	2.0778072562945296																	2.0778072562945296	233.70672879225128
460	2017-06-21T09:27:44	22.7797	-158.06	KM1708	138.96655739624038	0.4036275093312871	0.0144016207934269	2.0934269691448164																	2.0934269691448164	233.71699223319808
461	2017-06-21T09:30:44	22.7798	-158.06	KM1708	135.6924561317333	0.402259152821321	0.0142759960684905	2.0200751427269337																	2.0200751427269337	233.72812394316767
462	2017-06-21T09:33:44	22.7798	-158.06	KM1708	140.64526402455894	0.40171311170820295	0.014226044676731001	2.09106647468952																	2.09106647468952	233.72812394316767
463	2017-06-21T09:36:44	22.7799	-158.06	KM1708	135.36151857824282	0.40007931100193	0.0140772770151918	1.9856380375126992																	1.9856380375126992	233.73925565313687
464	2017-06-21T09:39:45	22.7799	-158.0599	KM1708	136.4418902394263	0.39872696461787	0.0139548364516459	2.001878378278235																	2.001878378278235	233.74951907903858
465	2017-06-21T09:42:45	22.78	-158.0599	KM1708	136.48737259569612	0.39845643681309795	0.0139304309414824	1.9899933081215693																	1.9899933081215693	233.7606507890078
466	2017-06-21T09:45:45	22.78	-158.0599	KM1708	135.71972559936802	0.397917312450588	0.013881794147495002	1.96717564453877																	1.96717564453877	233.7606507890078
467	2017-06-21T09:48:45	22.7799	-158.0599	KM1708	135.67632548803485	0.396842629457274	0.0137853175375092	1.9521628514533136																	1.9521628514533136	233.77178249897702
468	2017-06-21T09:51:45	22.7799	-158.0599	KM1708	135.80439184307608	0.394967719650399	0.0136178638151414	1.9335116589715453																	1.9335116589715453	233.77178249897702
469	2017-06-21T09:54:46	22.78	-158.0599	KM1708	135.4416056053833	0.393769815083006	0.0135115689371633	1.91154129313182																	1.91154129313182	233.78291420894615
470	2017-06-21T09:57:46	22.78	-158.06	KM1708	138.48080471710958	0.3939026201739179	0.0135233375909851	1.9594320794664188																	1.9594320794664188	233.7931776273253
471	2017-06-21T10:00:46	22.7799	-158.06	KM1708	136.17338030427507	0.39310279231561696	0.0134526472007868	1.916788338768412																	1.916788338768412	233.8043093372945
472	2017-06-21T10:03:46	22.7798	-158.06	KM1708	137.44529509194402	0.39283663727549395	0.0134291548471417	1.9363132124315297																	1.9363132124315297	233.81544104726368
473	2017-06-21T10:06:47	22.7798	-158.06	KM1708	136.0312878186175	0.39310279231561696	0.0134526472007868	1.913797932010881																	1.913797932010881	233.81544104726368
474	2017-06-21T10:09:47	22.7798	-158.06	KM1708	136.82704516364916	0.3923061283059721	0.0133823501884317	1.9140485884962841																	1.9140485884962841	233.81544104726368
475	2017-06-21T10:12:47	22.7798	-158.0599	KM1708	135.54181573504474	0.391513453431219	0.0133127649428212	1.8937326718640584																	1.8937326718640584	233.82570448068802
476	2017-06-21T10:15:47	22.7799	-158.06	KM1708	136.10217878435722	0.39310279231561696	0.0134526472007868	1.9066698964033504																	1.9066698964033504	233.84084558220954
477	2017-06-21T10:18:47	22.7801	-158.06	KM1708	137.01382285648054	0.391513453431219	0.0133127649428212	1.9077363057443224																	1.9077363057443224	233.8631090021479
478	2017-06-21T10:21:48	22.7802	-158.06	KM1708	136.87739559895343	0.391513453431219	0.0133127649428212	1.9104325664029167																	1.9104325664029167	233.87424071211709
479	2017-06-21T10:24:48	22.7802	-158.0599	KM1708	136.7875375123986	0.3923061283059721	0.0133823501884317	1.9072612592695704																	1.9072612592695704	233.88450411545105
480	2017-06-21T10:27:48	22.7801	-158.0599	KM1708	136.11787757571338	0.390458113733128	0.0132203803700564	1.8846715077202243																	1.8846715077202243	233.8956358254202
481	2017-06-21T10:30:48	22.7801	-158.0599	KM1708	138.27208202902642	0.3907227333435371	0.0132434837177785	1.922423882439568																	1.922423882439568	233.8956358254202
482	2017-06-21T10:33:49	22.7801	-158.06	KM1708	139.38426666415967	0.389405224675452	0.0131285712114734	1.91795723927682																	1.91795723927682	233.90589923627675
483	2017-06-21T10:36:49	22.7801	-158.06	KM1708	138.20411579022198	0.3907227333435371	0.0132434837177785	1.902110382772984																	1.902110382772984	233.90589923627675
484	2017-06-21T10:39:49	22.7802	-158.0599	KM1708	139.41713336613904	0.38862040398738795	0.0130604229536713	1.903928508960588																	1.903928508960588	233.9210403225007
485	2017-06-21T10:42:49	22.7803	-158.0599	KM1708	139.38954932038425	0.38783445544440703	0.0129924012915845	1.8961768947979192																	1.8961768947979192	233.93217203246985
486	2017-06-21T10:45:49	22.7804	-158.0599	KM1708	138.45536690688422	0.38862040398738795	0.0130604229536713	1.88558427535608																	1.88558427535608	233.94330374243907
487	2017-06-21T10:48:50	22.7805	-158.0599	KM1708	138.66748609814735	0.38783445544440703	0.0129924012915845	1.8816343685556165																	1.8816343685556165	233.95443545240826
488	2017-06-21T10:51:50	22.7805	-158.0599	KM1708	138.12874951057793	0.38522454968438996	0.0127680203096548	1.8508244840752672																	1.8508244840752672	233.95443545240826
489	2017-06-21T10:54:50	22.7806	-158.0598	KM1708	138.67526355809662	0.38522454968438996	0.0127680203096548	1.8476793552684208																	1.8476793552684208	233.9695765182351
490	2017-06-21T10:57:50	22.7805	-158.0598	KM1708	138.56569778767022	0.3839299014099579	0.0126576018740393	1.8415626542058017																	1.8415626542058017	233.98070822820432
491	2017-06-21T11:00:51	22.7804	-158.0599	KM1708	138.6935860547552	0.38444682955101	0.0127015866560459	1.8463498773085087																	1.8463498773085087	233.99584929913044
492	2017-06-21T11:03:51	22.7804	-158.06	KM1708	138.90912845376775	0.3839299014099579	0.0126576018740393	1.8354566535574977																	1.8354566535574977	234.00611268741898
493	2017-06-21T11:06:51	22.7803	-158.06	KM1708	138.36053963258595	0.3834148258238621	0.0126138426185643	1.8309904850406709																	1.8309904850406709	234.01724439738814
494	2017-06-21T11:09:51	22.7802	-158.06	KM1708	138.8269236755334	0.382900660353413	0.012570197429071998	1.8281203236373256																	1.8281203236373256	234.02837610735736
495	2017-06-21T11:12:51	22.7801	-158.06	KM1708	137.6087836580777	0.382121158637798	0.0125043343517817	1.8012181023398302																	1.8012181023398302	234.03950781732655
496	2017-06-21T11:15:52	22.7801	-158.06	KM1708	139.84110060514286	0.382640206671618	0.0125481907026838	1.8411080307038663																	1.8411080307038663	234.03950781732655
497	2017-06-21T11:18:52	22.7801	-158.06	KM1708	138.17745686403458	0.38186256133495705	0.0124824844779419	1.8069799805562643																	1.8069799805562643	234.03950781732655
498	2017-06-21T11:21:52	22.7801	-158.06	KM1708	140.28682994061265	0.382900660353413	0.012570197429071998	1.8445238971184528																	1.8445238971184528	234.03950781732655
499	2017-06-21T11:24:52	22.78	-158.06	KM1708	139.06239166970883	0.381604883929546	0.0124607331042917	1.8158689062970268																	1.8158689062970268	234.05063952729571
500	2017-06-21T11:27:53	22.78	-158.0601	KM1708	138.51164066158458	0.382640206671618	0.0125481907026838	1.8192166432464485																	1.8192166432464485	234.06090294567485
501	2017-06-21T11:30:53	22.7799	-158.0601	KM1708	139.96747272704624	0.3813492397116721	0.0124392504640629	1.8205177397236287																	1.8205177397236287	234.0720346556441
502	2017-06-21T11:33:53	22.7798	-158.0601	KM1708	139.5974975317224	0.37930867827332704	0.0122682455990731	1.7910772244948288																	1.7910772244948288	234.0831663656133
503	2017-06-21T13:00:05	22.7803	-158.06	KM1708	139.20850904382752	0.3762652485436809	0.0120158702972422	1.7597659308101508																	1.7597659308101508	234.13976329000477
504	2017-06-21T13:03:05	22.7803	-158.06	KM1708	137.89752241732114	0.3782877430400471	0.0121832564446218	1.7628825214202926																	1.7628825214202926	234.13976329000477
505	2017-06-21T13:06:05	22.7803	-158.06	KM1708	136.9587105875365	0.37777965137447	0.0121410227822238	1.7494015732667267																	1.7494015732667267	234.13976329000477
506	2017-06-21T13:09:05	22.7802	-158.06	KM1708	135.01794274762895	0.376517949394253	0.0120366913627765	1.7133627288591136																	1.7133627288591136	234.15089499997399
507	2017-06-21T13:12:05	22.7802	-158.06	KM1708	135.80189700459613	0.376769107912688	0.0120574545427319	1.7224990602578003																	1.7224990602578003	234.15089499997399
508	2017-06-21T13:15:06	22.7802	-158.06	KM1708	134.17913088229488	0.374494642901565	0.0118705723108689	1.6813692861484228																	1.6813692861484228	234.15089499997399
509	2017-06-21T13:18:06	22.7801	-158.06	KM1708	133.65230138431224	0.374494642901565	0.0118705723108689	1.6717978707900516																	1.6717978707900516	234.16202670994312
510	2017-06-21T13:21:06	22.7801	-158.06	KM1708	132.67509383311315	0.37248459264010997	0.0117068250597724	1.6207329102379038																	1.6207329102379038	234.16202670994312
511	2017-06-21T13:24:06	22.7801	-158.06	KM1708	131.01897521872309	0.368515239622344	0.0113876900177628	1.5691771133887136																	1.5691771133887136	234.16202670994312
512	2017-06-21T13:27:07	22.7802	-158.06	KM1708	129.41808890782178	0.36802030033476396	0.011348308426941999	1.537924578721015																	1.537924578721015	234.1731584199123
513	2017-06-21T13:30:07	22.7802	-158.06	KM1708	129.59408844174695	0.367281298143605	0.0112895672185903	1.5254636255420644																	1.5254636255420644	234.1731584199123
514	2017-06-21T13:33:07	22.7802	-158.06	KM1708	129.78765748936414	0.367281298143605	0.0112895672185903	1.5334595763876608																	1.5334595763876608	234.1731584199123
515	2017-06-21T13:36:07	22.7802	-158.06	KM1708	129.8200833359072	0.36629835787415294	0.0112117820799457	1.5290932202852678																	1.5290932202852678	234.1731584199123
516	2017-06-21T13:39:08	22.7801	-158.06	KM1708	131.19400018818425	0.366543214769319	0.0112311588703068	1.5456282394030023																	1.5456282394030023	234.1842901298815
517	2017-06-21T13:42:08	22.7801	-158.06	KM1708	131.90271457618314	0.36629835787415294	0.0112117820799457	1.5523552060712724																	1.5523552060712724	234.1842901298815
518	2017-06-21T13:45:08	22.7801	-158.0601	KM1708	131.5997119814204	0.366788656181829	0.0112505819165432	1.5479511697355262																	1.5479511697355262	234.19455354073804
519	2017-06-21T13:48:08	22.7801	-158.0601	KM1708	131.95949423806744	0.366543214769319	0.0112311588703068	1.5548790354545874																	1.5548790354545874	234.19455354073804
520	2017-06-21T13:51:08	22.78	-158.0601	KM1708	133.71323703097067	0.367527715630389	0.0113091141868421	1.5848881703102782																	1.5848881703102782	234.20568525070723
521	2017-06-21T13:54:09	22.7799	-158.0601	KM1708	135.72039228748727	0.367034683507032	0.0112700513290762	1.6082538694530766																	1.6082538694530766	234.21681696067643
522	2017-06-21T13:57:09	22.7799	-158.0601	KM1708	133.76527437826658	0.367527715630389	0.0113091141868421	1.5847048404678912																	1.5847048404678912	234.21681696067643
523	2017-06-21T14:00:09	22.78	-158.0601	KM1708	136.42437402315383	0.367773714361021	0.0113286879438569	1.6217591114253382																	1.6217591114253382	234.2279486706456
524	2017-06-21T14:03:09	22.7799	-158.0601	KM1708	135.19058134041623	0.367527715630389	0.0113091141868421	1.6028091635237938																	1.6028091635237938	234.2390803806148
525	2017-06-21T14:06:10	22.7799	-158.0601	KM1708	135.59728084029769	0.367773714361021	0.0113286879438569	1.6130157221071109																	1.6130157221071109	234.2390803806148
526	2017-06-21T14:09:10	22.7799	-158.0601	KM1708	136.5627623351725	0.3687629553004461	0.0114074321942862	1.6326592337299088																	1.6326592337299088	234.2390803806148
527	2017-06-21T14:12:10	22.7799	-158.0601	KM1708	137.08828003791314	0.368515239622344	0.0113876900177628	1.639781198331804																	1.639781198331804	234.2390803806148
528	2017-06-21T14:15:10	22.7799	-158.0601	KM1708	136.12299498757105	0.368515239622344	0.0113876900177628	1.626239768113743																	1.626239768113743	234.2390803806148
529	2017-06-21T14:18:10	22.7799	-158.0601	KM1708	137.03234766277026	0.368515239622344	0.0113876900177628	1.632455049300742																	1.632455049300742	234.2390803806148
530	2017-06-21T14:21:11	22.7799	-158.0601	KM1708	136.28311891924312	0.36826747495347095	0.0113679757476407	1.6216644127904167																	1.6216644127904167	234.2390803806148
531	2017-06-21T14:24:11	22.7799	-158.0601	KM1708	137.50439176403756	0.367773714361021	0.0113286879438569	1.635062092270752																	1.635062092270752	234.2390803806148
532	2017-06-21T14:27:11	22.78	-158.0601	KM1708	137.24293625175676	0.368515239622344	0.0113876900177628	1.6330503313221465																	1.6330503313221465	234.250212090584
533	2017-06-21T14:30:11	22.78	-158.0601	KM1708	138.47549489130623	0.367281298143605	0.0112895672185903	1.6422476870305691																	1.6422476870305691	234.250212090584
534	2017-06-21T14:33:12	22.78	-158.0601	KM1708	138.03657037966343	0.367527715630389	0.0113091141868421	1.639382747638301																	1.639382747638301	234.250212090584
535	2017-06-21T14:36:12	22.78	-158.0601	KM1708	138.98499212003514	0.367281298143605	0.0112895672185903	1.6403672844174595																	1.6403672844174595	234.250212090584
536	2017-06-21T14:39:12	22.78	-158.0601	KM1708	138.13849481797038	0.367281298143605	0.0112895672185903	1.6367837718246567																	1.6367837718246567	234.250212090584
537	2017-06-21T14:42:12	22.78	-158.0601	KM1708	139.04618304531428	0.367527715630389	0.0113091141868421	1.6492097889859398																	1.6492097889859398	234.250212090584
538	2017-06-21T14:45:12	22.78	-158.0601	KM1708	138.94882995183985	0.36802030033476396	0.011348308426941999	1.6567331798003504																	1.6567331798003504	234.250212090584
539	2017-06-21T14:48:13	22.7801	-158.0601	KM1708	139.21002595678695	0.368515239622344	0.0113876900177628	1.6648844249807526																	1.6648844249807526	234.26134380055316
540	2017-06-21T14:51:13	22.7801	-158.0601	KM1708	139.56945528892237	0.367773714361021	0.0113286879438569	1.6534815186460283																	1.6534815186460283	234.26134380055316
541	2017-06-21T14:54:13	22.7802	-158.0601	KM1708	139.7818608975993	0.368515239622344	0.0113876900177628	1.6717969147629117																	1.6717969147629117	234.2724755105224
542	2017-06-21T14:57:13	22.7802	-158.0601	KM1708	141.08520617969418	0.368515239622344	0.0113876900177628	1.6864902824003798																	1.6864902824003798	234.2724755105224
543	2017-06-21T15:00:14	22.7802	-158.0601	KM1708	142.61337517531416	0.367527715630389	0.0113091141868421	1.6994401660969791																	1.6994401660969791	234.2724755105224
544	2017-06-21T15:03:14	22.7802	-158.0601	KM1708	141.4082488015141	0.36802030033476396	0.011348308426941999	1.6881130038518988																	1.6881130038518988	234.2724755105224
545	2017-06-21T15:06:14	22.7802	-158.06	KM1708	140.95667212288828	0.368515239622344	0.0113876900177628	1.6845084983956338																	1.6845084983956338	234.28273891385632
546	2017-06-21T15:09:14	22.7802	-158.06	KM1708	140.7190057878269	0.36950507178618996	0.011466804833288	1.6917583213219227																	1.6917583213219227	234.28273891385632
547	2017-06-21T15:12:15	22.7802	-158.06	KM1708	146.89531187524332	0.36802030033476396	0.011348308426941999	1.7530932426710153																	1.7530932426710153	234.28273891385632
548	2017-06-21T15:15:15	22.7803	-158.06	KM1708	143.0845209488101	0.36950507178618996	0.011466804833288	1.7205839334809367																	1.7205839334809367	234.29387062382546
549	2017-06-21T15:18:15	22.7803	-158.06	KM1708	141.91045376366412	0.36826747495347095	0.0113679757476407	1.6945758503595276																	1.6945758503595276	234.29387062382546
550	2017-06-21T15:21:15	22.7802	-158.0595	KM1708	140.86556867634206	0.36802030033476396	0.011348308426941999	1.6825762969402187																	1.6825762969402187	234.34638109169805
551	2017-06-21T15:24:15	22.78	-158.0584	KM1708	141.96141915353408	0.36950507178618996	0.011466804833288	1.7057780087843313																	1.7057780087843313	234.46145285086743
552	2017-06-21T15:27:16	22.7769	-158.0575	KM1708	142.19986998243263	0.368515239622344	0.0113876900177628	1.6943269893221398																	1.6943269893221398	234.81868503768348
553	2017-06-21T15:30:16	22.7726	-158.0585	KM1708	141.83186536728468	0.368515239622344	0.0113876900177628	1.6857376755736058																	1.6857376755736058	235.30822907040496
554	2017-06-21T15:33:16	22.7681	-158.0595	KM1708	141.8872154079557	0.367773714361021	0.0113286879438569	1.6793197282377497																	1.6793197282377497	235.8195636706324
555	2017-06-21T15:36:16	22.7646	-158.0603	KM1708	140.80705994405972	0.366543214769319	0.0112311588703068	1.6552535492085585																	1.6552535492085585	236.217732980686
556	2017-06-21T15:39:17	22.7638	-158.06	KM1708	141.01271763254513	0.36629835787415294	0.0112117820799457	1.657425850799732																	1.657425850799732	236.3119604565514
557	2017-06-21T15:42:17	22.7639	-158.06	KM1708	140.90878521120217	0.36580848964500395	0.0111731633987774	1.6581665042380551																	1.6581665042380551	236.32309216652058
558	2017-06-21T15:45:17	22.7639	-158.0599	KM1708	141.02052837992474	0.36629835787415294	0.0112117820799457	1.6583707295112198																	1.6583707295112198	236.33335679563208
559	2017-06-21T15:48:17	22.7639	-158.06	KM1708	141.02067852025732	0.367034683507032	0.0112700513290762	1.6613155643950692																	1.6613155643950692	236.34362142474362
560	2017-06-21T15:51:17	22.7639	-158.06	KM1708	141.00549643137626	0.367281298143605	0.0112895672185903	1.6605721465949586																	1.6605721465949586	236.34362142474362
561	2017-06-21T15:54:18	22.7639	-158.0599	KM1708	141.09304547879984	0.366788656181829	0.0112505819165432	1.6676401763856818																	1.6676401763856818	236.35388605385518
562	2017-06-21T15:57:18	22.764	-158.0599	KM1708	143.9403971512129	0.367773714361021	0.0113286879438569	1.704482703157394																	1.704482703157394	236.36501776382443
563	2017-06-21T16:00:18	22.7639	-158.0598	KM1708	141.567428451144	0.367281298143605	0.0112895672185903	1.6714888246069768																	1.6714888246069768	236.38015967587242
564	2017-06-21T16:03:18	22.7636	-158.0581	KM1708	142.20969494127095	0.367527715630389	0.0113091141868421	1.6895538607486638																	1.6895538607486638	236.55782536226639
565	2017-06-21T16:06:19	22.7632	-158.055	KM1708	140.81733195131628	0.3687629553004461	0.0114074321942862	1.6790182517874506																	1.6790182517874506	236.87913027973167
566	2017-06-21T16:09:19	22.7626	-158.0514	KM1708	141.43425743574156	0.3687629553004461	0.0114074321942862	1.6894496807766923																	1.6894496807766923	237.25464710022428
567	2017-06-21T16:12:19	22.762	-158.0477	KM1708	141.96575139894603	0.370993621072238	0.0115863443276714	1.7143193493459032																	1.7143193493459032	237.6402709238261
568	2017-06-21T16:15:19	22.7611	-158.04399999999995	KM1708	142.52724844524934	0.37248459264010997	0.0117068250597724	1.7425781280471593																	1.7425781280471593	238.03306029653683
569	2017-06-21T16:18:19	22.7608	-158.0425	KM1708	142.54122139308316	0.37298406503778003	0.0117474242985033	1.7496171965569982																	1.7496171965569982	238.1906129748429
570	2017-06-21T16:21:20	22.7607	-158.0424	KM1708	141.9709729667063	0.37323462927256895	0.0117678012927417	1.7382372061459266																	1.7382372061459266	238.2057550499572
571	2017-06-21T16:24:20	22.7607	-158.0424	KM1708	141.6455489958229	0.373485791649146	0.0117882269305217	1.7481631134618327																	1.7481631134618327	238.2057550499572
572	2017-06-21T16:27:20	22.7606	-158.0424	KM1708	142.08456236703162	0.37323462927256895	0.0117678012927417	1.7522675761726578																	1.7522675761726578	238.2168867599264
573	2017-06-21T16:30:20	22.7606	-158.0424	KM1708	142.9898052431629	0.373485791649146	0.0117882269305217	1.767372140332782																	1.767372140332782	238.2168867599264
574	2017-06-21T16:33:21	22.7605	-158.0424	KM1708	140.68139007316006	0.37323462927256895	0.0117678012927417	1.7399342200733547																	1.7399342200733547	238.2280184698956
575	2017-06-21T16:36:21	22.7605	-158.0424	KM1708	142.79908763550682	0.374241751482986	0.011849893182488	1.7772347058866016																	1.7772347058866016	238.2280184698956
576	2017-06-21T16:39:21	22.7605	-158.0424	KM1708	140.52524441346523	0.375254986315822	0.0119328067893179	1.7493762193695923																	1.7493762193695923	238.2280184698956
577	2017-06-21T16:42:21	22.7606	-158.0424	KM1708	140.8084717705731	0.3747481380173379	0.0118913008040399	1.7518496226852995																	1.7518496226852995	238.2391501798648
578	2017-06-21T16:45:21	22.7606	-158.0424	KM1708	142.92521587084826	0.373485791649146	0.0117882269305217	1.7730367019750652																	1.7730367019750652	238.2391501798648
579	2017-06-21T16:48:22	22.7606	-158.0424	KM1708	141.72698048521903	0.3755066492907809	0.011953498456232	1.7709519386361319																	1.7709519386361319	238.2391501798648
580	2017-06-21T16:51:22	22.7607	-158.0424	KM1708	140.53556458128466	0.3757589130304179	0.0119742395178678	1.7611680210862115																	1.7611680210862115	238.25028188983399
581	2017-06-21T16:54:22	22.7607	-158.0423	KM1708	139.2379292283245	0.37601177896886495	0.0119950300921394	1.74924822962183																	1.74924822962183	238.26054675948848
582	2017-06-21T16:57:22	22.7608	-158.0423	KM1708	138.8960100869726	0.375254986315822	0.0119328067893179	1.7430337789123322																	1.7430337789123322	238.2716784694577
583	2017-06-21T17:00:23	22.7607	-158.0423	KM1708	140.52876083103558	0.3757589130304179	0.0119742395178678	1.7652657541409045																	1.7652657541409045	238.28281017942692
584	2017-06-21T17:03:23	22.7607	-158.0424	KM1708	138.8972233040523	0.3755066492907809	0.011953498456232	1.7401205562679418																	1.7401205562679418	238.2930750490814
585	2017-06-21T17:06:23	22.7607	-158.0424	KM1708	138.651210089122	0.37777965137447	0.0121410227822238	1.7704767484129131																	1.7704767484129131	238.2930750490814
586	2017-06-21T17:09:23	22.7606	-158.0424	KM1708	138.07165327894086	0.376769107912688	0.0120574545427319	1.752428387304798																	1.752428387304798	238.30420675905063
587	2017-06-21T17:12:24	22.7606	-158.0424	KM1708	138.1226278843529	0.376769107912688	0.0120574545427319	1.7486972729137202																	1.7486972729137202	238.30420675905063
588	2017-06-21T17:15:24	22.7606	-158.0424	KM1708	136.90341370541606	0.37727322506216704	0.0120991297172727	1.737241893965943																	1.737241893965943	238.30420675905063
589	2017-06-21T17:18:24	22.7605	-158.0424	KM1708	137.257977944062	0.378033394342262	0.0121621144386386	1.7493012975926452																	1.7493012975926452	238.31533846901985
590	2017-06-21T17:21:24	22.7604	-158.0424	KM1708	136.85228536705358	0.378798263412997	0.0122256919863542	1.7661460321151905																	1.7661460321151905	238.32647017898898
591	2017-06-21T17:24:25	22.7604	-158.0424	KM1708	136.45296020400826	0.378033394342262	0.0121621144386386	1.748207332686288																	1.748207332686288	238.32647017898898
592	2017-06-21T17:27:25	22.7604	-158.0424	KM1708	136.8403305811087	0.378033394342262	0.0121621144386386	1.746197055140522																	1.746197055140522	238.32647017898898
593	2017-06-21T17:30:25	22.7604	-158.0424	KM1708	135.91977861565138	0.3785426989138129	0.0122044489203669	1.7393166911371019																	1.7393166911371019	238.32647017898898
594	2017-06-21T17:33:25	22.7604	-158.0424	KM1708	137.08586510631343	0.3790542167614021	0.0122469783966641	1.7622242283231482																	1.7622242283231482	238.32647017898898
595	2017-06-21T17:36:25	22.7604	-158.0424	KM1708	136.5750913658289	0.380075713284613	0.0123323523031341	1.770885262675029																	1.770885262675029	238.32647017898898
596	2017-06-21T17:39:26	22.7604	-158.0425	KM1708	136.7723773619873	0.37981942508312105	0.0123109324309697	1.7730596773623657																	1.7730596773623657	238.336735071196
597	2017-06-21T17:42:26	22.7603	-158.0425	KM1708	137.58010172246028	0.37930867827332704	0.0122682455990731	1.7747652534765102																	1.7747652534765102	238.3478667811652
598	2017-06-21T17:45:26	22.7603	-158.0425	KM1708	135.27234982737562	0.37981942508312105	0.0123109324309697	1.757405047758634																	1.757405047758634	238.3478667811652
599	2017-06-21T17:48:26	22.7603	-158.0425	KM1708	135.33341894615378	0.380332613292029	0.0123538233083768	1.7520216241266051																	1.7520216241266051	238.3478667811652
600	2017-06-21T17:51:27	22.7603	-158.0425	KM1708	135.89752724609343	0.378798263412997	0.0122256919863542	1.7500152009792282																	1.7500152009792282	238.3478667811652
601	2017-06-21T17:54:27	22.7603	-158.0425	KM1708	136.41903831390712	0.380332613292029	0.0123538233083768	1.769812984766644																	1.769812984766644	238.3478667811652
602	2017-06-21T17:57:27	22.7602	-158.0425	KM1708	134.70838646974312	0.37956374723054	0.0122895635701104	1.749086336165806																	1.749086336165806	238.35899849113443
603	2017-06-21T18:00:27	22.7602	-158.0425	KM1708	134.10585119377382	0.38083977627184	0.0123964385441272	1.7508874572292914																	1.7508874572292914	238.35899849113443
604	2017-06-21T18:03:27	22.7602	-158.0425	KM1708	134.92171108442543	0.3813492397116721	0.0124392504640629	1.7633125819561457																	1.7633125819561457	238.35899849113443
605	2017-06-21T18:06:28	22.7602	-158.0425	KM1708	134.38812192067067	0.380332613292029	0.0123538233083768	1.7548793854320184																	1.7548793854320184	238.35899849113443
606	2017-06-21T18:09:28	22.7603	-158.0425	KM1708	136.10434128294102	0.382380373258802	0.0125262363851909	1.7958284041287953																	1.7958284041287953	238.3701302011036
607	2017-06-21T18:12:28	22.7603	-158.0425	KM1708	134.10467049382564	0.38186256133495705	0.0124824844779419	1.7626982001064626																	1.7626982001064626	238.3701302011036
608	2017-06-21T18:15:28	22.7604	-158.0425	KM1708	133.58996433539198	0.3813492397116721	0.0124392504640629	1.7517699082446745																	1.7517699082446745	238.3812619110728
609	2017-06-21T18:18:29	22.7605	-158.0425	KM1708	133.5278840523714	0.3839299014099579	0.0126576018740393	1.7845188154513367																	1.7845188154513367	238.39239362104198
610	2017-06-21T18:21:29	22.7605	-158.0425	KM1708	133.70485375211743	0.3831582076524311	0.0125920411190828	1.7759134922504398																	1.7759134922504398	238.39239362104198
611	2017-06-21T18:24:29	22.7605	-158.0425	KM1708	134.99254017552906	0.384188361752855	0.0126795598788066	1.8061908058801777																	1.8061908058801777	238.39239362104198
612	2017-06-21T18:27:29	22.7605	-158.0425	KM1708	133.86779855411655	0.383672056588914	0.0126356961621369	1.7872318651008032																	1.7872318651008032	238.39239362104198
613	2017-06-21T18:30:29	22.7605	-158.0424	KM1708	132.3620220510333	0.383672056588914	0.0126356961621369	1.7636487139502346																	1.7636487139502346	238.4026585057325
614	2017-06-21T18:33:30	22.7606	-158.0425	KM1708	133.8118241278247	0.381604883929546	0.0124607331042917	1.7733477947551703																	1.7733477947551703	238.41780059103772
615	2017-06-21T18:36:30	22.7606	-158.0424	KM1708	132.623982253438	0.384188361752855	0.0126795598788066	1.7734937881457566																	1.7734937881457566	238.4280654682117
616	2017-06-21T18:39:30	22.7606	-158.0424	KM1708	132.71062071026702	0.3839299014099579	0.0126576018740393	1.7808782765657458																	1.7808782765657458	238.4280654682117
617	2017-06-21T18:42:30	22.7605	-158.0425	KM1708	134.38626635954674	0.384188361752855	0.0126795598788066	1.8037319989509084																	1.8037319989509084	238.443207553517
618	2017-06-21T18:45:31	22.7606	-158.0424	KM1708	133.59262705852063	0.3865263994224051	0.0128796456248756	1.8101545115371136																	1.8101545115371136	238.45834963882226
619	2017-06-21T18:48:31	22.7606	-158.0424	KM1708	134.2012115488775	0.3857452575993249	0.0128125537145454	1.8243610248468545																	1.8243610248468545	238.45834963882226
620	2017-06-21T18:51:31	22.7606	-158.0424	KM1708	133.86199444209942	0.38600501761981504	0.0128348643827073	1.811009399718532																	1.811009399718532	238.45834963882226
621	2017-06-21T18:54:31	22.7606	-158.0424	KM1708	134.1317523577481	0.3865263994224051	0.0128796456248756	1.8351303753766155																	1.8351303753766155	238.45834963882226
622	2017-06-21T18:57:31	22.7606	-158.0424	KM1708	133.170973317349	0.387572243035665	0.0129697564320635	1.8226386479179104																	1.8226386479179104	238.45834963882226
623	2017-06-21T19:00:32	22.7606	-158.0424	KM1708	132.63095584635798	0.38704969010317103	0.0129246283704079	1.812629996156636																	1.812629996156636	238.45834963882226
624	2017-06-21T19:03:32	22.7606	-158.0424	KM1708	134.06548868297102	0.386788024168589	0.0129021164534658	1.8280183645932853																	1.8280183645932853	238.45834963882226
625	2017-06-21T19:06:32	22.7605	-158.0425	KM1708	132.88027636329278	0.3865263994224051	0.0128796456248756	1.8214167804223516																	1.8214167804223516	238.4734917241275
626	2017-06-21T19:09:32	22.7604	-158.0425	KM1708	132.72319280615844	0.38704969010317103	0.0129246283704079	1.8207881024629733																	1.8207881024629733	238.48462343409668
627	2017-06-21T19:12:33	22.7604	-158.0424	KM1708	132.72247909211862	0.38731065508429996	0.0129471655011482	1.8257336367624912																	1.8257336367624912	238.49488832630368
628	2017-06-21T19:15:33	22.7603	-158.0425	KM1708	132.65686198662883	0.3865263994224051	0.0128796456248756	1.8166073886016565																	1.8166073886016565	238.51003042179988
629	2017-06-21T19:18:33	22.7602	-158.0425	KM1708	132.35717833116746	0.38731065508429996	0.0129471655011482	1.8174304226910527																	1.8174304226910527	238.5211621317691
630	2017-06-21T19:21:33	22.76	-158.0425	KM1708	132.7592382203641	0.38836004213175396	0.0130378149782071	1.835126686844089																	1.835126686844089	238.54342555170743
631	2017-06-21T19:24:34	22.7599	-158.0425	KM1708	132.76094296755278	0.389405224675452	0.0131285712114734	1.8512982350735312																	1.8512982350735312	238.55455726167702
632	2017-06-21T19:27:34	22.76	-158.0426	KM1708	135.8913325406967	0.388881387373489	0.0130830848984296	1.8854077050755813																	1.8854077050755813	238.56969937755508
633	2017-06-21T19:30:34	22.76	-158.0426	KM1708	131.46599178296654	0.389405224675452	0.0131285712114734	1.8263354588300968																	1.8263354588300968	238.56969937755508
634	2017-06-21T19:33:34	22.7601	-158.0426	KM1708	131.71147841391425	0.389142993773761	0.0131058009413163	1.8374946146268842																	1.8374946146268842	238.5808310875243
635	2017-06-21T19:36:34	22.7601	-158.0426	KM1708	132.05417519324422	0.389142993773761	0.0131058009413163	1.8334789535362792																	1.8334789535362792	238.5808310875243
636	2017-06-21T19:39:35	22.7602	-158.0425	KM1708	130.8798975266712	0.38862040398738795	0.0130604229536713	1.8147469883718643																	1.8147469883718643	238.59597319321128
637	2017-06-21T19:42:35	22.7602	-158.0426	KM1708	131.49575216347358	0.389405224675452	0.0131285712114734	1.836139714989346																	1.836139714989346	238.60623810045115
638	2017-06-21T19:45:35	22.7603	-158.0425	KM1708	130.64763813642466	0.389142993773761	0.0131058009413163	1.8176754802284567																	1.8176754802284567	238.62138020104274
639	2017-06-21T19:48:35	22.7604	-158.0425	KM1708	129.6879096648476	0.389930763581859	0.0131743386050594	1.8195856820834664																	1.8195856820834664	238.63251191101196
640	2017-06-21T19:51:36	22.7604	-158.0426	KM1708	130.4049145136444	0.389142993773761	0.0131058009413163	1.82756346774018																	1.82756346774018	238.6427768032189
641	2017-06-21T19:54:36	22.7605	-158.0425	KM1708	131.46499492227687	0.3909879846484381	0.0132666422173371	1.8470778867931128																	1.8470778867931128	238.6579188936197
642	2017-06-21T19:57:36	22.7606	-158.0425	KM1708	132.59999318649187	0.3907227333435371	0.0132434837177785	1.8675749865817195																	1.8675749865817195	238.66905060358886
643	2017-06-21T20:00:36	22.7606	-158.0425	KM1708	132.031230122156	0.39177704863970003	0.0133359047418839	1.8713778422428038																	1.8713778422428038	238.66905060358886
644	2017-06-21T20:03:36	22.7607	-158.0425	KM1708	134.77221793301064	0.391513453431219	0.0133127649428212	1.9159355263663893																	1.9159355263663893	238.68018231355805
645	2017-06-21T20:06:37	22.7608	-158.0425	KM1708	135.53619861035634	0.3907227333435371	0.0132434837177785	1.9122937629410264																	1.9122937629410264	238.69131402352727
646	2017-06-21T20:09:37	22.7609	-158.0425	KM1708	132.90116233238803	0.39177704863970003	0.0133359047418839	1.8947329582858112																	1.8947329582858112	238.70244573349643
647	2017-06-21T20:12:37	22.7609	-158.0425	KM1708	134.2518915916758	0.3925711160821021	0.0134057184404048	1.9121402478776035																	1.9121402478776035	238.70244573349643
648	2017-06-21T20:15:37	22.7608	-158.0425	KM1708	134.2324079383875	0.391513453431219	0.0133127649428212	1.909501920559548																	1.909501920559548	238.71357744346557
649	2017-06-21T20:18:38	22.7607	-158.0426	KM1708	134.52195607191604	0.39283663727549395	0.0134291548471417	1.92830984414564																	1.92830984414564	238.7287195185799
650	2017-06-21T20:21:38	22.7606	-158.0426	KM1708	133.494709422713	0.3939026201739179	0.0135233375909851	1.9315539330346718																	1.9315539330346718	238.73985122854907
651	2017-06-21T20:24:38	22.7604	-158.0427	KM1708	132.73260992389288	0.39416794346868894	0.0135468846960108	1.9300677833993705																	1.9300677833993705	238.7643670953513
652	2017-06-21T20:27:38	22.7603	-158.0427	KM1708	132.6615613497357	0.3944339001377729	0.0135704880122012	1.928302396964012																	1.928302396964012	238.77549880532047
653	2017-06-21T20:30:39	22.7602	-158.0427	KM1708	131.94615220071017	0.396038224331793	0.0137133401123187	1.9394714928682468																	1.9394714928682468	238.7866305152897
654	2017-06-21T20:33:39	22.7602	-158.0427	KM1708	133.96458072645868	0.397110454308241	0.0138093476120368	1.9698485780674009																	1.9698485780674009	238.7866305152897
655	2017-06-21T20:36:39	22.7602	-158.0427	KM1708	132.91251489607995	0.39953850604452	0.0140282213928407	1.9831401032241185																	1.9831401032241185	238.7866305152897
656	2017-06-21T20:39:39	22.7602	-158.0428	KM1708	133.2383340803381	0.397110454308241	0.0138093476120368	1.9797367154787264																	1.9797367154787264	238.79689542252956
657	2017-06-21T20:42:39	22.7602	-158.0428	KM1708	132.4635682751047	0.39872696461787	0.0139548364516459	1.9834622049907065																	1.9834622049907065	238.79689542252956
658	2017-06-21T20:45:40	22.7602	-158.0428	KM1708	136.11478495896566	0.39899813822105495	0.0139793002221414	2.044434555597782																	2.044434555597782	238.79689542252956
659	2017-06-21T20:48:40	22.7601	-158.0428	KM1708	133.01881307785584	0.400350682114259	0.014101892689699	2.007195760815416																	2.007195760815416	238.8080271324987
660	2017-06-21T20:51:40	22.7601	-158.0428	KM1708	132.02933712111817	0.399808586158378	0.0140527199627751	1.996389692359112																	1.996389692359112	238.8080271324987
661	2017-06-21T20:54:40	22.7602	-158.0428	KM1708	131.42064248992028	0.4028052004443379	0.0143260714237716	2.011090113072771																	2.011090113072771	238.8191588424679
662	2017-06-21T20:57:40	22.7602	-158.0428	KM1708	132.07797464483022	0.40253185114291706	0.0143010038970441	2.0209505978352187																	2.0209505978352187	238.8191588424679
663	2017-06-21T21:00:41	22.7602	-158.0428	KM1708	132.40428824151414	0.40253185114291706	0.0143010038970441	2.021789901687938																	2.021789901687938	238.8191588424679
664	2017-06-21T21:03:41	22.7602	-158.0428	KM1708	132.01774592147504	0.40390183671326796	0.0144269158620519	2.033806208135682																	2.033806208135682	238.8191588424679
665	2017-06-21T21:06:41	22.7602	-158.0427	KM1708	134.0906986889532	0.4030792022795889	0.0143511987911833	2.074122976434012																	2.074122976434012	238.8294237497078
666	2017-06-21T21:09:41	22.7603	-158.0428	KM1708	132.394986782493	0.4055513506742789	0.0145794185056705	2.0725626448225842																	2.0725626448225842	238.84456585029938
667	2017-06-21T21:12:42	22.7603	-158.0427	KM1708	131.168424057386	0.40445245764657295	0.0144776872950519	2.0496653812891217																	2.0496653812891217	238.8548307500228
668	2017-06-21T21:15:42	22.7604	-158.0427	KM1708	131.84687949533412	0.4050024788097029	0.0145285310031459	2.060020617067478																	2.060020617067478	238.86596245999198
669	2017-06-21T21:18:42	22.7604	-158.0427	KM1708	131.55946556292062	0.40637739933519496	0.0146561190089782	2.072775276790696																	2.072775276790696	238.86596245999198
670	2017-06-21T21:21:42	22.7604	-158.0427	KM1708	133.55708533253946	0.4083087401835621	0.0148365433975644	2.1290361008607226																	2.1290361008607226	238.86596245999198
671	2017-06-21T21:24:43	22.7604	-158.0427	KM1708	133.1594514130232	0.406652158591564	0.0146817318517344	2.10956086510807																	2.10956086510807	238.86596245999198
672	2017-06-21T21:27:43	22.7605	-158.0427	KM1708	133.00050675346006	0.408032137399336	0.014810617872363001	2.121630432737597																	2.121630432737597	238.8770941699612
673	2017-06-21T21:30:43	22.7605	-158.0427	KM1708	132.97487080600789	0.409142179571736	0.0149147539070167	2.1354421955982845																	2.1354421955982845	238.8770941699612
674	2017-06-21T21:33:43	22.7605	-158.0427	KM1708	130.82118321605913	0.409420917298431	0.0149410227507627	2.105386780441869																	2.105386780441869	238.8770941699612
675	2017-06-21T21:36:44	22.7605	-158.0427	KM1708	136.03437502715923	0.411660348857799	0.0151527330905083	2.216629977851865																	2.216629977851865	238.8770941699612
676	2017-06-21T21:39:44	22.7605	-158.0427	KM1708	135.03419237160452	0.41419536370141996	0.0153946967426796	2.244640215628209																	2.244640215628209	238.8770941699612
677	2017-06-21T21:42:44	22.7605	-158.0427	KM1708	136.8668847609884	0.416453806220305	0.0156121874699766	2.2965425281267557																	2.2965425281267557	238.8770941699612
678	2017-06-21T21:45:44	22.7605	-158.0427	KM1708	137.11555089312893	0.417307080313783	0.015694827417311	2.309550933089144																	2.309550933089144	238.8770941699612
679	2017-06-21T21:48:44	22.7604	-158.0427	KM1708	138.22807490478993	0.42017098650109	0.0159742362929829	2.3722528575873283																	2.3722528575873283	238.88822587993042
680	2017-06-21T21:51:45	22.7604	-158.0427	KM1708	141.20520077787862	0.4188802887627935	0.015847922089512002	2.4191283411681663																	2.4191283411681663	238.88822587993042
681	2017-06-21T21:54:45	22.7603	-158.0427	KM1708	136.6397228941598	0.421604063022587	0.0161151846860337	2.36439362529384																	2.36439362529384	238.8993575898996
682	2017-06-21T21:57:45	22.7604	-158.0427	KM1708	136.10712216278608	0.42275641102600997	0.0162291052709792	2.371915240866768																	2.371915240866768	238.9104892998688
683	2017-06-21T22:00:45	22.7603	-158.0419	KM1708	138.6702498320237	0.421604063022587	0.0161151846860337	2.4174839502494345																	2.4174839502494345	238.9933595157106
684	2017-06-21T22:03:46	22.7602	-158.0412	KM1708	138.23785403295764	0.4230459332169911	0.0162577645934162	2.412254028135852																	2.412254028135852	239.06607099277798
685	2017-06-21T22:06:46	22.7601	-158.0405	KM1708	139.20176990046792	0.423336146549391	0.0162864923307983	2.4434804276155093																	2.4434804276155093	239.13878252183991
686	2017-06-21T22:12:46	22.76	-158.0394	KM1708	136.80068793911272	0.42275641102600997	0.0162291052709792	2.399594397506056																	2.399594397506056	239.2522440120964
687	2017-06-21T22:15:46	22.7599	-158.0387	KM1708	137.30453232353727	0.42217943348842896	0.0161719912196093	2.3899576477275337																	2.3899576477275337	239.3249556451469
688	2017-06-21T22:18:47	22.76	-158.0382	KM1708	138.5839879663263	0.421030195884	0.0160586872316821	2.415641880029912																	2.415641880029912	239.37747357186984
689	2017-06-21T22:21:47	22.76	-158.0376	KM1708	136.47869027404934	0.421030195884	0.0160586872316821	2.359789648540013																	2.359789648540013	239.43906310550256
690	2017-06-21T22:24:47	22.76	-158.037	KM1708	136.64239196694425	0.41959609972450895	0.0159179460281856	2.343243702127496																	2.343243702127496	239.5006526391353
691	2017-06-21T22:27:47	22.76	-158.0363	KM1708	135.8113006753252	0.41959609972450895	0.0159179460281856	2.3222039612159016																	2.3222039612159016	239.57250709504055
692	2017-06-21T22:30:48	22.7598	-158.0357	KM1708	134.86030908711592	0.42131678738063	0.0160869022816644	2.329236280788441																	2.329236280788441	239.63799706431797
693	2017-06-21T22:33:48	22.7597	-158.035	KM1708	133.61041905785942	0.42017098650109	0.0159742362929829	2.3156630134717706																	2.3156630134717706	239.71070880135602
694	2017-06-21T22:36:48	22.7595	-158.0344	KM1708	135.28137118366834	0.4198832004323471	0.015946057606893	2.3347534688936467																	2.3347534688936467	239.7761988978656
695	2017-06-21T22:39:48	22.7594	-158.034	KM1708	134.93958500943148	0.4207442869034079	0.0160305393756827	2.32854761147196																	2.32854761147196	239.81874095486958
696	2017-06-21T22:42:49	22.7592	-158.0335	KM1708	135.01184210960108	0.417307080313783	0.015694827417311	2.2881097946439266																	2.2881097946439266	239.87468648733127
697	2017-06-21T22:45:49	22.759	-158.0332	KM1708	132.86518199599436	0.4198832004323471	0.015946057606893	2.280442198717432																	2.280442198717432	239.91268635614128
698	2017-06-21T22:48:49	22.7588	-158.0328	KM1708	131.41281510309594	0.42017098650109	0.0159742362929829	2.2614006955304284																	2.2614006955304284	239.95939379766014
699	2017-06-21T22:51:49	22.7586	-158.0323	KM1708	134.90856035835057	0.41873662965888503	0.0158339206249885	2.3183706673608424																	2.3183706673608424	240.0153395369825
700	2017-06-21T22:54:50	22.7585	-158.0321	KM1708	133.6223827950203	0.41873662965888503	0.0158339206249885	2.287896911645796																	2.287896911645796	240.03869330399098
701	2017-06-21T22:57:50	22.7584	-158.0316	KM1708	131.93434164846477	0.417307080313783	0.015694827417311	2.230836984503662																	2.230836984503662	240.0912117816124
702	2017-06-21T23:00:50	22.7582	-158.0311	KM1708	131.03855400202215	0.4167375530246071	0.0156396684648211	2.221125836285591																	2.221125836285591	240.14715765883471
703	2017-06-21T23:03:50	22.7581	-158.0306	KM1708	137.88993367280042	0.41560517519825896	0.0155302523723597	2.32257184408702																	2.32257184408702	240.19967624663173
704	2017-06-21T23:06:50	22.75800000000001	-158.0303	KM1708	133.91574321590602	0.417307080313783	0.015694827417311	2.2702234220177733																	2.2702234220177733	240.23242162356306
705	2017-06-21T23:09:51	22.75800000000001	-158.0303	KM1708	133.1018532434095	0.41873662965888503	0.0158339206249885	2.2693147831267515																	2.2693147831267515	240.23242162356306
706	2017-06-21T23:12:51	22.7581	-158.0302	KM1708	131.86236022343218	0.41759254227541	0.0157225077381068	2.240088323052696																	2.240088323052696	240.24756383624828
707	2017-06-21T23:15:51	22.7581	-158.0302	KM1708	131.68668977221955	0.41702197718344397	0.0156672150617313	2.22443842794978																	2.22443842794978	240.24756383624828
708	2017-06-21T23:18:51	22.7581	-158.0302	KM1708	130.1271330868417	0.418163222026139	0.0157780813589962	2.2134501196417427																	2.2134501196417427	240.24756383624828
709	2017-06-21T23:21:52	22.7581	-158.0302	KM1708	131.78031437104622	0.418163222026139	0.0157780813589962	2.245762421590644																	2.245762421590644	240.24756383624828
710	2017-06-21T23:24:52	22.7582	-158.0302	KM1708	130.46520085854715	0.41873662965888503	0.0158339206249885	2.2232933271621573																	2.2232933271621573	240.25869554621747
711	2017-06-21T23:27:52	22.7583	-158.0302	KM1708	134.39835779016482	0.4167375530246071	0.0156396684648211	2.2706322699015966																	2.2706322699015966	240.26982725618663
712	2017-06-21T23:33:52	22.7583	-158.0301	KM1708	129.73173887182426	0.41844958404375204	0.0158059677071339	2.2233337657006738																	2.2233337657006738	240.28009230623252
713	2017-06-21T23:36:53	22.7584	-158.0301	KM1708	129.11969081650543	0.417307080313783	0.015694827417311	2.1932596198862																	2.1932596198862	240.29122401620214
714	2017-06-21T23:39:53	22.7584	-158.0301	KM1708	130.96648208553205	0.41873662965888503	0.0158339206249885	2.2374872919397797																	2.2374872919397797	240.29122401620214
715	2017-06-21T23:42:53	22.7584	-158.0301	KM1708	135.59948231073574	0.41873662965888503	0.0158339206249885	2.3240822970656447																	2.3240822970656447	240.29122401620214
716	2017-06-21T23:45:53	22.7584	-158.0301	KM1708	131.0067656113732	0.41959609972450895	0.0159179460281856	2.252974603619065																	2.252974603619065	240.29122401620214
717	2017-06-21T23:48:54	22.7584	-158.0301	KM1708	131.14611239946623	0.41959609972450895	0.0159179460281856	2.254381868394006																	2.254381868394006	240.29122401620214
718	2017-06-21T23:51:54	22.7585	-158.03	KM1708	131.2078086093566	0.42131678738063	0.0160869022816644	2.2699968826874883																	2.2699968826874883	240.3063662085081
719	2017-06-21T23:54:54	22.7585	-158.03	KM1708	134.0491123308489	0.42217943348842896	0.0161719912196093	2.3328235108454822																	2.3328235108454822	240.3063662085081
720	2017-06-22T00:00:02	22.7586	-158.03	KM1708	134.4883036432463	0.421604063022587	0.0161151846860337	2.3437641692728715																	2.3437641692728715	240.31749791847733
721	2017-06-22T00:03:02	22.7586	-158.03	KM1708	135.73682829607188	0.42275641102600997	0.0162291052709792	2.3600288828616067																	2.3600288828616067	240.31749791847733
722	2017-06-22T00:06:02	22.7586	-158.03	KM1708	133.90772053010892	0.42045905881344603	0.0160024585536442	2.317340271629313																	2.317340271629313	240.31749791847733
723	2017-06-22T00:09:02	22.7586	-158.03	KM1708	133.80946387670429	0.4230459332169911	0.0162577645934162	2.340054867922368																	2.340054867922368	240.31749791847733
724	2017-06-22T00:12:02	22.7586	-158.03	KM1708	134.19708444288702	0.424207594585505	0.0163732263898665	2.369491689397224																	2.369491689397224	240.31749791847733
725	2017-06-22T00:15:03	22.7586	-158.03	KM1708	134.33845343762545	0.421604063022587	0.0161151846860337	2.338230068688497																	2.338230068688497	240.31749791847733
726	2017-06-22T00:18:03	22.7585	-158.0301	KM1708	133.68121084622723	0.42595481063903	0.0165477533463958	2.370074165004993																	2.370074165004993	240.33264010568817
727	2017-06-22T00:21:03	22.7586	-158.03	KM1708	135.0810209802194	0.425663129414266	0.0165185628433886	2.4064405903374304																	2.4064405903374304	240.3477822928991
728	2017-06-22T00:24:03	22.7586	-158.03	KM1708	134.99432985794755	0.425081849222053	0.0164603902228763	2.393769620459118																	2.393769620459118	240.3477822928991
729	2017-06-22T00:27:04	22.7586	-158.03	KM1708	135.71344849120877	0.426828506390404	0.016635489860837002	2.4317945181951																	2.4317945181951	240.3477822928991
730	2017-06-22T00:30:04	22.7586	-158.03	KM1708	140.1543820397269	0.4247920226760489	0.0164313951396544	2.492326478773783																	2.492326478773783	240.3477822928991
731	2017-06-22T00:33:04	22.7587	-158.03	KM1708	136.62544423745166	0.42799872528277294	0.0167533785616574	2.461863157329283																	2.461863157329283	240.35891400286832
732	2017-06-22T00:36:04	22.7588	-158.0299	KM1708	135.17903018999044	0.425663129414266	0.0165185628433886	2.406136355555188																	2.406136355555188	240.37405617988895
733	2017-06-22T00:39:05	22.7588	-158.03	KM1708	135.01631565292098	0.426828506390404	0.016635489860837002	2.422999790602085																	2.422999790602085	240.38432119235543
734	2017-06-22T00:42:05	22.7588	-158.0299	KM1708	136.35733068187028	0.426828506390404	0.016635489860837002	2.4414912350139844																	2.4414912350139844	240.3945862048219
735	2017-06-22T00:45:05	22.7589	-158.0299	KM1708	134.95059226498958	0.42799872528277294	0.0167533785616574	2.4240359962732643																	2.4240359962732643	240.4057179147911
736	2017-06-22T00:48:05	22.7589	-158.0299	KM1708	137.62415706523757	0.425081849222053	0.0164603902228763	2.456403738253829																	2.456403738253829	240.4057179147911
737	2017-06-22T00:51:05	22.7589	-158.0299	KM1708	136.37089995345588	0.4271200422948	0.0166648252207127	2.443369166362834																	2.443369166362834	240.4057179147911
738	2017-06-22T00:54:06	22.7589	-158.0299	KM1708	136.95238611563016	0.42799872528277294	0.0167533785616574	2.458746558739662																	2.458746558739662	240.4057179147911
739	2017-06-22T00:57:06	22.7588	-158.0299	KM1708	134.67797624645843	0.425081849222053	0.0164603902228763	2.3913135382598685																	2.3913135382598685	240.41684962476026
740	2017-06-22T01:00:06	22.7588	-158.0299	KM1708	134.38635770514236	0.425081849222053	0.0164603902228763	2.3809313551127818																	2.3809313551127818	240.41684962476026
741	2017-06-22T01:03:06	22.7588	-158.0299	KM1708	138.30136881147362	0.426537664777126	0.016606224362956	2.4656249303282483																	2.4656249303282483	240.41684962476026
742	2017-06-22T01:06:07	22.7588	-158.0299	KM1708	135.49931748960782	0.424499460262906	0.0164022760913355	2.408336863003957																	2.408336863003957	240.41684962476026
743	2017-06-22T01:09:07	22.7589	-158.0299	KM1708	134.73829572059518	0.425663129414266	0.0165185628433886	2.397990118678777																	2.397990118678777	240.42798133472942
744	2017-06-22T01:12:07	22.7588	-158.0299	KM1708	135.22091906134656	0.424207594585505	0.0163732263898665	2.3917589975020106																	2.3917589975020106	240.43911304469864
745	2017-06-22T01:15:07	22.7589	-158.0299	KM1708	134.84539613346942	0.4247920226760489	0.0164313951396544	2.3853678166327454																	2.3853678166327454	240.45024475466786
746	2017-06-22T01:18:08	22.7588	-158.0299	KM1708	136.70642359382077	0.424207594585505	0.0163732263898665	2.4158173534535154																	2.4158173534535154	240.46137646463703
747	2017-06-22T01:21:08	22.7592	-158.03	KM1708	134.46349916083318	0.4247920226760489	0.0164313951396544	2.3758693553445966																	2.3758693553445966	240.507071208774
748	2017-06-22T01:24:08	22.7629	-158.0309	KM1708	134.6985470412942	0.42377118539468295	0.0163297901186866	2.3657625296774696																	2.3657625296774696	240.9291782062634
749	2017-06-22T01:27:08	22.7699	-158.0345	KM1708	134.68317512932103	0.4274122741477111	0.0166942306093561	2.440354432909109																	2.440354432909109	241.79157502942056
750	2017-06-22T01:30:09	22.7764	-158.0392	KM1708	135.56664437171793	0.43331825729665296	0.017295909223034	2.5249234648765966																	2.5249234648765966	242.66120437719502
751	2017-06-22T01:33:09	22.7813	-158.0461	KM1708	134.0578484634737	0.4378108140307589	0.0177623557348974	2.561259036861332																	2.561259036861332	243.55509550584722
752	2017-06-22T01:36:09	22.7851	-158.0538	KM1708	134.17014739292472	0.439926890680524	0.0179846555080056	2.5850311044862337																	2.5850311044862337	244.45145005279164
753	2017-06-22T01:39:09	22.7889	-158.0617	KM1708	132.9194195930285	0.43932088741426	0.0179208517635481	2.557284185491368																	2.557284185491368	245.365932794583
754	2017-06-22T01:42:09	22.7927	-158.0694	KM1708	135.34145038646136	0.438414356293114	0.0178255589266023	2.5924338826155062																	2.5924338826155062	246.26224851859772
755	2017-06-22T01:45:10	22.7963	-158.0773	KM1708	134.25465108205367	0.44022861406846897	0.0180165457871619	2.599254570287168																	2.599254570287168	247.16660849422863
756	2017-06-22T01:48:10	22.8005	-158.0871	KM1708	137.70208447704005	0.4381128402054121	0.0177939312124087	2.621123102870764																	2.621123102870764	248.27565171235275
757	2017-06-22T01:51:10	22.8047	-158.0974	KM1708	132.6329678593653	0.43391485592740603	0.0173573823518774	2.4672044262845376																	2.4672044262845376	249.43139558087847
758	2017-06-22T01:54:10	22.8081	-158.106	KM1708	133.3585993941383	0.4274122741477111	0.0166942306093561	2.4075359377825696																	2.4075359377825696	250.39161540608288
759	2017-06-22T01:57:10	22.8112	-158.1144	KM1708	136.9867884120006	0.426828506390404	0.016635489860837002	2.4706190005964777																	2.4706190005964777	251.3200669551716
760	2017-06-22T02:00:11	22.8136	-158.1208	KM1708	133.98299184884644	0.423336146549391	0.0162864923307983	2.3712565497537588																	2.3712565497537588	252.02903341022915
761	2017-06-22T02:03:11	22.8153	-158.1265	KM1708	134.39786882537248	0.42217943348842896	0.0161719912196093	2.3491578711301235																	2.3491578711301235	252.64375355931537
762	2017-06-22T02:06:11	22.8175	-158.1316	KM1708	133.31233217525408	0.424207594585505	0.0163732263898665	2.3421282670275017																	2.3421282670275017	253.2215182724809
763	2017-06-22T02:09:11	22.8201	-158.1353	KM1708	131.73924241011406	0.42217943348842896	0.0161719912196093	2.3032753315057173																	2.3032753315057173	253.69889844725915
764	2017-06-22T02:12:12	22.8227	-158.1389	KM1708	132.68718843252717	0.4224675783304989	0.0162005142005575	2.3168425156921635																	2.3168425156921635	254.168154604674
765	2017-06-22T02:15:12	22.8251	-158.1424	KM1708	131.62285580795864	0.42217943348842896	0.0161719912196093	2.300634342964872																	2.300634342964872	254.6157377478821
766	2017-06-22T02:18:12	22.8262	-158.1438	KM1708	132.1301609080439	0.42217943348842896	0.0161719912196093	2.3123752335140733																	2.3123752335140733	254.8044864813932
767	2017-06-22T02:21:12	22.8269	-158.1443	KM1708	132.30103649732195	0.42362594680479204	0.0163153343672749	2.341143796612416																	2.341143796612416	254.8977789187034
768	2017-06-22T02:24:12	22.8272	-158.1441	KM1708	134.0386039301003	0.428292928323294	0.016783144575841	2.437861440336833																	2.437861440336833	254.93697451648845
769	2017-06-22T02:27:13	22.8269	-158.1436	KM1708	131.12174671393552	0.43510839979697497	0.0174808059756167	2.462294539018328																	2.462294539018328	254.99818612366641
770	2017-06-22T02:30:13	22.8269	-158.1428	KM1708	131.54735740179964	0.4274122741477111	0.0166942306093561	2.369447581387824																	2.369447581387824	255.08026521842018
771	2017-06-22T02:33:13	22.8278	-158.1423	KM1708	130.53281358602592	0.42362594680479204	0.0163153343672749	2.306552459631535																	2.306552459631535	255.19282065749616
772	2017-06-22T02:36:13	22.8275	-158.1415	KM1708	132.88399522368653	0.4278519644466315	0.016738542377797948	2.4068710783993144																	2.4068710783993144	255.28143294929643
773	2017-06-22T02:39:14	22.8277	-158.1414	KM1708	131.8828615391102	0.425663129414266	0.0165185628433886	2.343863015323824																	2.343863015323824	255.30594670181952
774	2017-06-22T02:42:14	22.8275	-158.1408	KM1708	131.57724174774367	0.42624718815921503	0.0165770135323714	2.356422921829369																	2.356422921829369	255.3714079185957
775	2017-06-22T02:45:14	22.8263	-158.1375	KM1708	133.56366881898023	0.425081849222053	0.0164603902228763	2.377750868139379																	2.377750868139379	255.73538270210477
776	2017-06-22T02:48:14	22.8228	-158.129	KM1708	133.89183805323287	0.4274122741477111	0.0166942306093561	2.4167353379226366																	2.4167353379226366	256.6905600296661
777	2017-06-22T02:51:14	22.8187	-158.1199	KM1708	137.90249166046664	0.424499460262906	0.0164022760913355	2.465540632640708																	2.465540632640708	257.72982976628714
778	2017-06-22T02:54:15	22.8145	-158.111	KM1708	135.32485967100789	0.4271200422948	0.0166648252207127	2.434205319588549																	2.434205319588549	258.75575297512654
779	2017-06-22T02:57:15	22.8103	-158.102	KM1708	138.0096755762813	0.4297659614524289	0.0169324704865132	2.516761518256176																	2.516761518256176	259.79084541554937
780	2017-06-22T03:00:15	22.806	-158.0931	KM1708	135.2300228980423	0.43391485592740603	0.0173573823518774	2.5316695781571945																	2.5316695781571945	260.8219393350685
781	2017-06-22T03:03:15	22.8017	-158.0844	KM1708	136.3196796494811	0.4381128402054121	0.0177939312124087	2.6172139908325933																	2.6172139908325933	261.8349257072516
782	2017-06-22T03:06:15	22.7974	-158.0754	KM1708	137.77986933762048	0.4468007527760855	0.01871870019825745	2.751016852137185																	2.751016852137185	262.8751708697739
783	2017-06-22T03:09:16	22.7955	-158.0706	KM1708	135.88287481097208	0.4448027072773211	0.0185034848479155	2.7050338331760853																	2.7050338331760853	263.4112426501559
784	2017-06-22T03:12:16	22.7958	-158.0698	KM1708	137.0399903045357	0.442045780287512	0.0182090563892786	2.672429450240491																	2.672429450240491	263.4998728036195
785	2017-06-22T03:15:16	22.7959	-158.0697	KM1708	138.81913511319348	0.445109467792442	0.0185364429112779	2.7550975465114185																	2.7550975465114185	263.5150130890256
786	2017-06-22T03:18:16	22.7958	-158.0697	KM1708	137.30334979143535	0.443265519691239	0.0183389554223503	2.6970707604509583																	2.6970707604509583	263.52614479899484
787	2017-06-22T03:21:17	22.7958	-158.0697	KM1708	135.83101683465898	0.4423493108593921	0.0182413127541021	2.668969461667458																	2.668969461667458	263.52614479899484
788	2017-06-22T03:24:17	22.7959	-158.0697	KM1708	135.48694881600642	0.443572774875342	0.0183717863534539	2.666316611649721																	2.666316611649721	263.53727650896406
789	2017-06-22T03:27:17	22.7959	-158.0697	KM1708	138.28230060134942	0.444496677310642	0.0184706052739957	2.719449075945221																	2.719449075945221	263.53727650896406
790	2017-06-22T03:30:17	22.7959	-158.0697	KM1708	138.60582885465078	0.443880763532702	0.0184046956578808	2.719938652869113																	2.719938652869113	263.53727650896406
791	2017-06-22T03:33:17	22.7959	-158.0697	KM1708	139.8362233072873	0.4423493108593921	0.0182413127541021	2.721620142007915																	2.721620142007915	263.53727650896406
792	2017-06-22T03:39:18	22.796	-158.0696	KM1708	135.64767312666902	0.4426535660132101	0.0182736461206562	2.651892725602184																	2.651892725602184	263.5524167892699
793	2017-06-22T03:42:18	22.796	-158.0696	KM1708	136.6076589384671	0.4411381127212409	0.0181126741188991	2.652176149022539																	2.652176149022539	263.5524167892699
794	2017-06-22T03:45:18	22.796	-158.0696	KM1708	140.90919791452882	0.44144088599132597	0.0181447739317438	2.726413153555084																	2.726413153555084	263.5524167892699
795	2017-06-22T03:48:19	22.796	-158.0696	KM1708	138.3115923399868	0.44022861406846897	0.0180165457871619	2.6728100421352012																	2.6728100421352012	263.5524167892699
796	2017-06-22T03:51:19	22.7961	-158.0696	KM1708	136.33334245417606	0.4411381127212409	0.0181126741188991	2.6420417454075777																	2.6420417454075777	263.56354849923906
797	2017-06-22T03:54:19	22.7961	-158.0696	KM1708	134.5593506248791	0.4396245083029001	0.0179527678171282	2.5794707598310658																	2.5794707598310658	263.56354849923906
798	2017-06-22T03:57:19	22.7961	-158.0696	KM1708	135.75357073886886	0.4411381127212409	0.0181126741188991	2.6224066529653087																	2.6224066529653087	263.56354849923906
799	2017-06-22T04:00:20	22.7961	-158.0696	KM1708	135.96354617334686	0.4396245083029001	0.0179527678171282	2.60813407058768																	2.60813407058768	263.56354849923906
800	2017-06-22T04:03:20	22.7961	-158.0696	KM1708	137.4433335139456	0.4396245083029001	0.0179527678171282	2.6352537113413264																	2.6352537113413264	263.56354849923906
801	2017-06-22T04:06:20	22.7961	-158.0696	KM1708	137.25030368774478	0.43932088741426	0.0179208517635481	2.633154746413509																	2.633154746413509	263.56354849923906
802	2017-06-22T04:09:20	22.796	-158.0696	KM1708	135.17242004395743	0.4381128402054121	0.0177939312124087	2.5741718282078283																	2.5741718282078283	263.5746802092084
803	2017-06-22T04:12:21	22.796	-158.0696	KM1708	136.88570817537183	0.438715813129307	0.017857247499082	2.601724082561032																	2.601724082561032	263.5746802092084
804	2017-06-22T04:15:21	22.796	-158.0697	KM1708	136.05222412186035	0.436608795034428	0.0176367533971842	2.57619693252819																	2.57619693252819	263.5849424235724
805	2017-06-22T04:18:21	22.7959	-158.0697	KM1708	137.21841538125466	0.43630739409467695	0.0176054149555397	2.593005547291221																	2.593005547291221	263.59607413354155
806	2017-06-22T04:21:21	22.7959	-158.0697	KM1708	136.78423753424195	0.4381128402054121	0.0177939312124087	2.5911156811175022																	2.5911156811175022	263.59607413354155
807	2017-06-22T04:24:22	22.7959	-158.0697	KM1708	137.7946549313417	0.437509507129744	0.0177308554542083	2.6016003225572524																	2.6016003225572524	263.59607413354155
808	2017-06-22T04:27:22	22.7959	-158.0697	KM1708	137.26742647452178	0.436006710939568	0.0175741511462179	2.595110717754378																	2.595110717754378	263.59607413354155
809	2017-06-22T04:30:22	22.7958	-158.0698	KM1708	138.69371189218026	0.4349586728009535	0.0174653228007693	2.6069136103514863																	2.6069136103514863	263.61121441894767
810	2017-06-22T04:33:22	22.7958	-158.0698	KM1708	135.29762704855366	0.436608795034428	0.0176367533971842	2.544016750569757																	2.544016750569757	263.61121441894767
811	2017-06-22T04:36:22	22.7958	-158.0698	KM1708	134.66210313772962	0.4378108140307589	0.0177623557348974	2.537902729419748																	2.537902729419748	263.61121441894767
812	2017-06-22T04:39:23	22.7958	-158.0698	KM1708	136.6845104001403	0.43690904430091904	0.0176680797673999	2.5859735270236794																	2.5859735270236794	263.61121441894767
813	2017-06-22T04:42:23	22.7957	-158.0698	KM1708	136.1233640717092	0.437509507129744	0.0177308554542083	2.574963162915988																	2.574963162915988	263.6223461289169
814	2017-06-22T04:45:23	22.7939	-158.0652	KM1708	135.6340942482049	0.43391485592740603	0.0173573823518774	2.5276748974825307																	2.5276748974825307	264.1351762885026
815	2017-06-22T04:48:23	22.7903	-158.0587	KM1708	136.59302974364954	0.43510839979697497	0.0174808059756167	2.555296489118579																	2.555296489118579	264.9133580554447
816	2017-06-22T04:51:24	22.7862	-158.0527	KM1708	136.81856406396466	0.43391485592740603	0.0173573823518774	2.5368739432349474																	2.5368739432349474	265.67982469924334
817	2017-06-22T04:54:24	22.782	-158.0466	KM1708	140.02400850618258	0.431239027408117	0.0170826133507075	2.574012208461826																	2.574012208461826	266.4611852019912
818	2017-06-22T04:57:24	22.7777	-158.0405	KM1708	138.35665272304166	0.43690904430091904	0.0176680797673999	2.613264126205652																	2.613264126205652	267.2492723981011
819	2017-06-22T05:00:24	22.7735	-158.0346	KM1708	136.62476392956552	0.437208917789419	0.0176994301912606	2.574955192563403																	2.574955192563403	268.0143151302638
820	2017-06-22T05:03:24	22.7693	-158.0287	KM1708	136.99351980507458	0.437208917789419	0.0176994301912606	2.6180412475384487																	2.6180412475384487	268.77937261359716
821	2017-06-22T05:06:25	22.7649	-158.0227	KM1708	138.68791516765864	0.43630739409467695	0.0176054149555397	2.629789577862659																	2.629789577862659	269.5662569728669
822	2017-06-22T05:09:25	22.7605	-158.0169	KM1708	136.67752073843354	0.4396245083029001	0.0179527678171282	2.624357685813372																	2.624357685813372	270.337194991362
823	2017-06-22T05:12:25	22.7562	-158.011	KM1708	136.7232769106922	0.4426535660132101	0.0182736461206562	2.6465901161512755																	2.6465901161512755	271.10915084169216
824	2017-06-22T05:15:25	22.7537	-158.0063	KM1708	136.31373673387262	0.4411381127212409	0.0181126741188991	2.636139053358828																	2.636139053358828	271.6661278328737
825	2017-06-22T05:18:26	22.7521	-158.0031	KM1708	138.019766735204	0.4426535660132101	0.0182736461206562	2.6836766516622554																	2.6836766516622554	272.03980004940587
826	2017-06-22T05:21:26	22.7511	-158.0015	KM1708	137.53566189082272	0.440834223367367	0.018080554910661	2.6572151171669813																	2.6572151171669813	272.23821674114976
827	2017-06-22T05:24:26	22.7506	-158.0005	KM1708	139.2326958385103	0.44144088599132597	0.0181447739317438	2.6998003986559667																	2.6998003986559667	272.35499066291885
828	2017-06-22T05:27:26	22.7503	-158.0003	KM1708	138.01806606011522	0.43932088741426	0.0179208517635481	2.6327134814964928																	2.6327134814964928	272.3941922975146
829	2017-06-22T05:30:27	22.7501	-158.0002	KM1708	138.07740347763323	0.4396245083029001	0.0179527678171282	2.643779271510313																	2.643779271510313	272.4187084884175
830	2017-06-22T05:33:27	22.7501	-158.0003	KM1708	137.85146579774377	0.43901798959705896	0.0178890117178702	2.630284877266644																	2.630284877266644	272.42897415465455
831	2017-06-22T05:36:27	22.75	-158.0004	KM1708	138.44677639662535	0.438715813129307	0.017857247499082	2.6472836999194462																	2.6472836999194462	272.4441167748789
832	2017-06-22T05:39:27	22.7499	-158.0004	KM1708	137.99486188276353	0.439926890680524	0.0179846555080056	2.64360595021279																	2.64360595021279	272.45524848484814
833	2017-06-22T05:42:28	22.7499	-158.0004	KM1708	139.00753037305333	0.437509507129744	0.0177308554542083	2.6342526265766755																	2.6342526265766755	272.45524848484814
834	2017-06-22T05:45:28	22.7499	-158.0004	KM1708	138.5716299936189	0.436006710939568	0.0175741511462179	2.6075531540695467																	2.6075531540695467	272.45524848484814
835	2017-06-22T05:48:28	22.7499	-158.0004	KM1708	137.94008761673513	0.43630739409467695	0.0176054149555397	2.595306687211413																	2.595306687211413	272.45524848484814
836	2017-06-22T05:51:28	22.7499	-158.0004	KM1708	138.63998451640032	0.436006710939568	0.0175741511462179	2.6012256377253253																	2.6012256377253253	272.45524848484814
837	2017-06-22T05:54:29	22.7498	-158.0005	KM1708	137.43297005878063	0.435407491149754	0.0175118467140195	2.5633400146271748																	2.5633400146271748	272.47039111525737
838	2017-06-22T05:57:29	22.7498	-158.0005	KM1708	140.05272082155676	0.431239027408117	0.0170826133507075	2.5554707496458997																	2.5554707496458997	272.47039111525737
839	2017-06-22T06:00:29	22.7498	-158.0005	KM1708	138.60982342358272	0.43035399866755797	0.0169922912953167	2.5234785202005527																	2.5234785202005527	272.47039111525737
840	2017-06-22T06:03:29	22.7498	-158.0005	KM1708	136.52851247747998	0.431534905393671	0.0171128773196877	2.492317101177412																	2.492317101177412	272.47039111525737
841	2017-06-22T06:06:29	22.7498	-158.0005	KM1708	135.5978086693541	0.4300596295407829	0.0169623452327251	2.4537379211037527																	2.4537379211037527	272.47039111525737
842	2017-06-22T06:09:30	22.7498	-158.0005	KM1708	135.24356087374832	0.428292928323294	0.016783144575841	2.416556428405052																	2.416556428405052	272.47039111525737
843	2017-06-22T06:12:30	22.7498	-158.0005	KM1708	134.7188823336522	0.425663129414266	0.0165185628433886	2.381040201618413																	2.381040201618413	272.47039111525737
844	2017-06-22T06:15:30	22.7497	-158.0004	KM1708	134.25712698220826	0.426537664777126	0.016606224362956	2.3774299746328																	2.3774299746328	272.48553375076
845	2017-06-22T06:18:30	22.7498	-158.0005	KM1708	134.18749525808707	0.4247920226760489	0.0164313951396544	2.3509331185362705																	2.3509331185362705	272.50067638626257
846	2017-06-22T06:21:30	22.7497	-158.0005	KM1708	134.30591094681404	0.423336146549391	0.0162864923307983	2.332232143272806																	2.332232143272806	272.51180809623185
847	2017-06-22T06:24:31	22.7497	-158.0005	KM1708	132.9016710700428	0.424207594585505	0.0163732263898665	2.327449371825648																	2.327449371825648	272.51180809623185
848	2017-06-22T06:27:31	22.7496	-158.0005	KM1708	137.56318759043793	0.423916423984574	0.0163442458700983	2.40349392992731																	2.40349392992731	272.5229398062011
849	2017-06-22T06:30:31	22.7497	-158.0005	KM1708	133.76467066414025	0.4247920226760489	0.0164313951396544	2.341069080592293																	2.341069080592293	272.5340715161703
850	2017-06-22T06:33:31	22.7497	-158.0005	KM1708	133.25569565590857	0.426537664777126	0.016606224362956	2.3506193143654897																	2.3506193143654897	272.5340715161703
851	2017-06-22T06:36:32	22.7497	-158.0005	KM1708	135.13362041686426	0.42595481063903	0.0165477533463958	2.3580385060405447																	2.3580385060405447	272.5340715161703
852	2017-06-22T06:39:32	22.7497	-158.0005	KM1708	137.51973768264642	0.424207594585505	0.0163732263898665	2.4014118320372115																	2.4014118320372115	272.5340715161703
853	2017-06-22T06:42:32	22.7497	-158.0005	KM1708	135.6321728782588	0.42362594680479204	0.0163153343672749	2.350285303786653																	2.350285303786653	272.5340715161703
854	2017-06-22T06:45:32	22.7496	-158.0005	KM1708	134.7088122338935	0.423336146549391	0.0162864923307983	2.335226518861052																	2.335226518861052	272.5452032261395
855	2017-06-22T06:48:33	22.7496	-158.0005	KM1708	137.87791364159173	0.424499460262906	0.0164022760913355	2.407555985301355																	2.407555985301355	272.5452032261395
856	2017-06-22T06:51:33	22.7496	-158.0005	KM1708	134.8289156167208	0.425663129414266	0.0165185628433886	2.3571252216044427																	2.3571252216044427	272.5452032261395
857	2017-06-22T06:54:33	22.7497	-158.0005	KM1708	134.49120897859254	0.4230459332169911	0.0162577645934162	2.333161749247556																	2.333161749247556	272.5563349361087
858	2017-06-22T06:57:33	22.7497	-158.0005	KM1708	134.05597611842757	0.425663129414266	0.0165185628433886	2.339142531823157																	2.339142531823157	272.5563349361087
859	2017-06-22T07:00:34	22.7497	-158.0005	KM1708	134.93113705324078	0.4274122741477111	0.0166942306093561	2.375265918440283																	2.375265918440283	272.5563349361087
860	2017-06-22T07:03:34	22.7497	-158.0005	KM1708	134.70275140511782	0.42362594680479204	0.0163153343672749	2.339200095016849																	2.339200095016849	272.5563349361087
861	2017-06-22T07:06:34	22.7496	-158.0005	KM1708	135.96747340329784	0.424499460262906	0.0164022760913355	2.3546039038115967																	2.3546039038115967	272.56746664607795
862	2017-06-22T07:09:34	22.7496	-158.0005	KM1708	136.0903928288744	0.425663129414266	0.0165185628433886	2.37284104211096																	2.37284104211096	272.56746664607795
863	2017-06-22T07:12:34	22.7496	-158.0005	KM1708	135.97169419407976	0.426828506390404	0.016635489860837002	2.3896409254642097																	2.3896409254642097	272.56746664607795
864	2017-06-22T07:15:35	22.7496	-158.0005	KM1708	137.37525833545064	0.426828506390404	0.016635489860837002	2.4214463462327043																	2.4214463462327043	272.56746664607795
865	2017-06-22T07:18:35	22.7496	-158.0005	KM1708	135.72028968337136	0.42770520361048997	0.0167237061939385	2.396971291935694																	2.396971291935694	272.56746664607795
866	2017-06-22T07:21:35	22.7496	-158.0005	KM1708	136.19198376215178	0.42770520361048997	0.0167237061939385	2.4019643120634																	2.4019643120634	272.56746664607795
867	2017-06-22T07:24:35	22.7495	-158.0005	KM1708	136.55196823563693	0.426828506390404	0.016635489860837002	2.3968923488426253																	2.3968923488426253	272.57859835604717
868	2017-06-22T07:27:36	22.7494	-158.0006	KM1708	136.3002879724366	0.428292928323294	0.016783144575841	2.4128755075154937																	2.4128755075154937	272.5937410068319
869	2017-06-22T07:30:36	22.7493	-158.0005	KM1708	136.56359655112084	0.428292928323294	0.016783144575841	2.418756132831716																	2.418756132831716	272.60888366271
870	2017-06-22T07:33:36	22.7492	-158.0006	KM1708	137.07635319513906	0.428292928323294	0.016783144575841	2.4217079741962797																	2.4217079741962797	272.6240263236816
871	2017-06-22T07:36:36	22.7491	-158.0006	KM1708	138.40341387504154	0.428292928323294	0.016783144575841	2.4462843477695064																	2.4462843477695064	272.63515803365084
872	2017-06-22T07:39:36	22.7491	-158.0006	KM1708	137.6807869254272	0.428292928323294	0.016783144575841	2.4296581776530206																	2.4296581776530206	272.63515803365084
873	2017-06-22T07:42:37	22.749	-158.0006	KM1708	137.94385894943508	0.4297659614524289	0.0169324704865132	2.4464294178537545																	2.4464294178537545	272.6462897436197
874	2017-06-22T07:45:37	22.749	-158.0006	KM1708	139.26932332257255	0.42888344302722997	0.0168428899442839	2.4564372384300266																	2.4564372384300266	272.6462897436197
875	2017-06-22T07:48:37	22.7491	-158.0006	KM1708	138.43513572848937	0.428292928323294	0.016783144575841	2.431979564566394																	2.431979564566394	272.6574214535885
876	2017-06-22T07:51:37	22.7492	-158.0006	KM1708	138.27547080930904	0.429472992732976	0.0169026668868415	2.4477561406658856																	2.4477561406658856	272.6685531635577
877	2017-06-22T07:54:38	22.7492	-158.0008	KM1708	138.56063391965142	0.43035399866755797	0.0169922912953167	2.456889310222802																	2.456889310222802	272.6890846312677
878	2017-06-22T07:57:38	22.7486	-157.9998	KM1708	139.50813322418958	0.4291797580477539	0.0168728696381991	2.449831434949352																	2.449831434949352	272.8115571352807
879	2017-06-22T08:00:38	22.7478	-157.9993	KM1708	139.1952005538707	0.430649070506258	0.017022308844533002	2.4631129716265203																	2.4631129716265203	272.9143444337629
880	2017-06-22T08:03:38	22.747	-157.9988	KM1708	138.31672877375215	0.429472992732976	0.0169026668868415	2.436420631620392																	2.436420631620392	273.01713188230895
881	2017-06-22T08:06:39	22.746	-157.9983	KM1708	137.84613677164646	0.429472992732976	0.0169026668868415	2.421506904558344																	2.421506904558344	273.13971341880017
882	2017-06-22T08:09:39	22.7445	-157.9981	KM1708	138.55011546205833	0.4300596295407829	0.0169623452327251	2.4500795073414565																	2.4500795073414565	273.3079466886229
883	2017-06-22T08:12:39	22.7435	-157.9979	KM1708	138.4795506171485	0.426537664777126	0.016606224362956	2.4109718333582757																	2.4109718333582757	273.4211415203589
884	2017-06-22T08:15:39	22.7425	-157.998	KM1708	140.35517911446692	0.4274122741477111	0.0166942306093561	2.4465520617072376																	2.4465520617072376	273.53293101690537
885	2017-06-22T08:18:39	22.7412	-157.9982	KM1708	137.9945446785675	0.426828506390404	0.016635489860837002	2.3953420571843997																	2.3953420571843997	273.67909262577217
886	2017-06-22T08:21:40	22.7398	-157.9984	KM1708	137.57075806196738	0.426828506390404	0.016635489860837002	2.383834074911564																	2.383834074911564	273.83628336448953
887	2017-06-22T08:24:40	22.7388	-157.9986	KM1708	138.33239903786802	0.42595481063903	0.0165477533463958	2.388336033155872																	2.388336033155872	273.9494783242873
888	2017-06-22T08:27:40	22.7378	-157.9991	KM1708	137.58731394255054	0.424207594585505	0.0163732263898665	2.351274258258352																	2.351274258258352	274.07206115029373
889	2017-06-22T08:30:40	22.7382	-158.0007	KM1708	136.59223102448112	0.42275641102600997	0.0162291052709792	2.3205169729393744																	2.3205169729393744	274.2422542640817
890	2017-06-22T08:33:41	22.7424	-158.0001	KM1708	138.3034995627615	0.42275641102600997	0.0162291052709792	2.3408437531392012																	2.3408437531392012	274.7138264920053
891	2017-06-22T08:36:41	22.7481	-157.9999	KM1708	137.82743434875496	0.423916423984574	0.0163442458700983	2.3442256073776795																	2.3442256073776795	275.3486660723687
892	2017-06-22T08:39:41	22.7497	-158.0004	KM1708	137.8185362129788	0.424207594585505	0.0163732263898665	2.3465624737991075																	2.3465624737991075	275.53402214960687
893	2017-06-22T08:42:41	22.75	-158.0009	KM1708	137.74766055045043	0.424207594585505	0.0163732263898665	2.3490509121311094																	2.3490509121311094	275.5952581024821
894	2017-06-22T08:45:42	22.7501	-158.0009	KM1708	138.8696196627739	0.424207594585505	0.0163732263898665	2.3669610166854524																	2.3669610166854524	275.60638981245137
895	2017-06-22T08:48:42	22.75	-158.0006	KM1708	138.89676652251435	0.424207594585505	0.0163732263898665	2.364000437488804																	2.364000437488804	275.63913688545966
896	2017-06-22T08:51:42	22.7498	-158.0005	KM1708	138.38469682150895	0.423916423984574	0.0163442458700983	2.3490129472982852																	2.3490129472982852	275.6636530858006
897	2017-06-22T08:54:42	22.7499	-158.0005	KM1708	139.01359957690678	0.4230459332169911	0.0162577645934162	2.3556823007893963																	2.3556823007893963	275.67478479576994
898	2017-06-22T08:57:43	22.7499	-158.0005	KM1708	138.97694234851605	0.42131678738063	0.0160869022816644	2.331921865846861																	2.331921865846861	275.67478479576994
899	2017-06-22T09:00:43	22.7499	-158.0005	KM1708	138.09680774672705	0.421604063022587	0.0161151846860337	2.3179470972425955																	2.3179470972425955	275.67478479576994
900	2017-06-22T09:03:43	22.7499	-158.0005	KM1708	138.81016042292413	0.4224675783304989	0.0162005142005575	2.331898771244572																	2.331898771244572	275.67478479576994
901	2017-06-22T09:06:43	22.7499	-158.0005	KM1708	138.4116978147177	0.4194528912349505	0.0159039237126152	2.3090169515324805																	2.3090169515324805	275.67478479576994
902	2017-06-22T09:09:44	22.7499	-158.0004	KM1708	139.459557616408	0.4198832004323471	0.015946057606893	2.3186100194062207																	2.3186100194062207	275.6850504770305
903	2017-06-22T09:12:44	22.7499	-158.0005	KM1708	139.68213572945464	0.41844958404375204	0.0158059677071339	2.3154535388245763																	2.3154535388245763	275.695316158291
904	2017-06-22T09:15:44	22.75	-158.0005	KM1708	138.81053762713194	0.418163222026139	0.0157780813589962	2.2803901043302286																	2.2803901043302286	275.7064478682603
905	2017-06-22T09:18:44	22.7501	-158.0006	KM1708	139.42348079508415	0.418163222026139	0.0157780813589962	2.2893811193913125																	2.2893811193913125	275.7215904884846
906	2017-06-22T09:24:45	22.7501	-158.0006	KM1708	140.1881332662088	0.41702197718344397	0.0156672150617313	2.2931080379274413																	2.2931080379274413	275.7215904884846
907	2017-06-22T09:27:45	22.75	-158.0005	KM1708	138.5327574072264	0.4174498112945965	0.0157086675777089	2.26196042574937																	2.26196042574937	275.7367331087089
908	2017-06-22T09:30:45	22.75	-158.0006	KM1708	140.53078496529415	0.41419536370141996	0.0153946967426796	2.259585538768384																	2.259585538768384	275.7469987824593
909	2017-06-22T09:33:45	22.7499	-158.0006	KM1708	139.35367352528488	0.414478885379653	0.0154218583127294	2.245237804584616																	2.245237804584616	275.75813049242845
910	2017-06-22T09:36:46	22.7499	-158.0006	KM1708	138.64295304781976	0.410819619929367	0.0150730666269102	2.1982106167515263																	2.1982106167515263	275.75813049242845
911	2017-06-22T09:39:46	22.7499	-158.0006	KM1708	139.58345159928018	0.41194100739608397	0.0151794012108036	2.222769260760645																	2.222769260760645	275.75813049242845
912	2017-06-22T09:42:46	22.75	-158.0006	KM1708	139.42916982890154	0.412221425098996	0.0152061189343896	2.2180715669395354																	2.2180715669395354	275.76926220239767
913	2017-06-22T09:45:46	22.75	-158.0006	KM1708	137.68669441721244	0.409420917298431	0.0149410227507627	2.1640753642891646																	2.1640753642891646	275.76926220239767
914	2017-06-22T09:48:47	22.7501	-158.0006	KM1708	138.27744553334662	0.406652158591564	0.0146817318517344	2.12902065440775																	2.12902065440775	275.7803939123669
915	2017-06-22T09:51:47	22.7501	-158.0006	KM1708	137.7663043852212	0.4055513506742789	0.0145794185056705	2.103304371952988																	2.103304371952988	275.7803939123669
916	2017-06-22T09:54:47	22.7502	-158.0006	KM1708	138.6082105084549	0.40445245764657295	0.0144776872950519	2.0924245427870365																	2.0924245427870365	275.7915256223361
917	2017-06-22T09:57:47	22.7503	-158.0006	KM1708	136.44711251413207	0.4033538352584229	0.0143763859648655	2.064952806893693																	2.064952806893693	275.8026573323053
918	2017-06-22T10:00:48	22.7503	-158.0006	KM1708	137.9523357563031	0.401439485196609	0.0142010884556496	2.060155964509032																	2.060155964509032	275.8026573323053
919	2017-06-22T10:03:48	22.7502	-158.0006	KM1708	137.22738626406107	0.39953850604452	0.0140282213928407	2.0182930060890403																	2.0182930060890403	275.8137890422745
920	2017-06-22T10:06:48	22.7502	-158.0006	KM1708	134.8775546698395	0.39872696461787	0.0139548364516459	1.9713714962023856																	1.9713714962023856	275.8137890422745
921	2017-06-22T10:15:49	22.7501	-158.0006	KM1708	135.84319565028022	0.396842629457274	0.0137853175375092	1.9637089365921587																	1.9637089365921587	275.82492075224377
922	2017-06-22T10:18:49	22.75	-158.0006	KM1708	134.32566014500236	0.39576976686926596	0.0136893844359856	1.9275562736428504																	1.9275562736428504	275.836052462213
923	2017-06-22T10:21:49	22.75	-158.0006	KM1708	134.40095850757402	0.39630732265045204	0.0137373529751496	1.93586560846885																	1.93586560846885	275.836052462213
924	2017-06-22T10:24:49	22.7499	-158.0006	KM1708	134.902725777862	0.3955019487366769	0.0136654858099611	1.9280210059136296																	1.9280210059136296	275.8471841721822
925	2017-06-22T10:27:49	22.7499	-158.0006	KM1708	135.03427369232412	0.3944339001377729	0.0135704880122012	1.9252581302356555																	1.9252581302356555	275.8471841721822
926	2017-06-22T10:30:50	22.7499	-158.0006	KM1708	135.2857329105617	0.39310279231561696	0.0134526472007868	1.910140341965788																	1.910140341965788	275.8471841721822
927	2017-06-22T10:33:50	22.7499	-158.0006	KM1708	136.2448141379279	0.3925711160821021	0.0134057184404048	1.9206287315814607																	1.9206287315814607	275.8471841721822
928	2017-06-22T10:36:50	22.75	-158.0006	KM1708	135.3245873825128	0.39310279231561696	0.0134526472007868	1.913960496790432																	1.913960496790432	275.85831588215143
929	2017-06-22T10:39:50	22.7501	-158.0006	KM1708	134.16224797279878	0.3933695827155779	0.0134761956348954	1.8967248831347348																	1.8967248831347348	275.86944759212065
930	2017-06-22T10:42:51	22.7501	-158.0006	KM1708	137.30669549538138	0.39177704863970003	0.0133359047418839	1.923056279052252																	1.923056279052252	275.86944759212065
931	2017-06-22T10:45:51	22.7502	-158.0006	KM1708	136.03948284784673	0.3907227333435371	0.0132434837177785	1.896641820893852																	1.896641820893852	275.88057930208987
932	2017-06-22T10:48:51	22.7502	-158.0006	KM1708	136.24355055496363	0.391513453431219	0.0133127649428212	1.900883384945092																	1.900883384945092	275.88057930208987
933	2017-06-22T10:51:51	22.7502	-158.0006	KM1708	134.57511709751535	0.39019412431283296	0.0131973320428271	1.870485992470615																	1.870485992470615	275.88057930208987
934	2017-06-22T10:54:52	22.7502	-158.0006	KM1708	135.60672887557655	0.389930763581859	0.0131743386050594	1.8854176275702168																	1.8854176275702168	275.88057930208987
935	2017-06-22T10:57:52	22.7503	-158.0006	KM1708	135.90226366092006	0.391250485973246	0.0132896802510598	1.8895578957243788																	1.8895578957243788	275.8917110120591
936	2017-06-22T11:00:52	22.7503	-158.0006	KM1708	136.4551413069227	0.39019412431283296	0.0131973320428271	1.8906815471992893																	1.8906815471992893	275.8917110120591
937	2017-06-22T11:03:52	22.7504	-158.0006	KM1708	135.1975121736907	0.38783445544440703	0.0129924012915845	1.846014315211892																	1.846014315211892	275.9028427220283
938	2017-06-22T11:06:52	22.7504	-158.0006	KM1708	135.5520061345821	0.388097293801218	0.0130151002084483	1.863603690121184																	1.863603690121184	275.9028427220283
939	2017-06-22T11:09:53	22.7504	-158.0006	KM1708	135.10697514702326	0.388881387373489	0.0130830848984296	1.8547623971302167																	1.8547623971302167	275.9028427220283
940	2017-06-22T11:12:53	22.7504	-158.0006	KM1708	135.20170502616486	0.38836004213175396	0.0130378149782071	1.847672436844625																	1.847672436844625	275.9028427220283
941	2017-06-22T11:15:53	22.7504	-158.0006	KM1708	135.40478015010643	0.38731065508429996	0.0129471655011482	1.8422223224975287																	1.8422223224975287	275.9028427220283
942	2017-06-22T11:18:53	22.7504	-158.0006	KM1708	135.6113293027422	0.38783445544440703	0.0129924012915845	1.84861630647994																	1.84861630647994	275.9028427220283
943	2017-06-22T11:21:54	22.7503	-158.0006	KM1708	136.33698149123248	0.386788024168589	0.0129021164534658	1.8487536985027613																	1.8487536985027613	275.9139744319976
944	2017-06-22T11:24:54	22.7503	-158.0006	KM1708	137.01591309584455	0.38731065508429996	0.0129471655011482	1.8661920909905123																	1.8661920909905123	275.9139744319976
945	2017-06-22T11:27:54	22.7504	-158.0006	KM1708	137.48096407324874	0.3862653977340829	0.0128572283104373	1.8553737433672883																	1.8553737433672883	275.92510614196675
946	2017-06-22T11:30:54	22.7504	-158.0006	KM1708	135.99273408900754	0.38522454968438996	0.0127680203096548	1.8297854677901169																	1.8297854677901169	275.92510614196675
947	2017-06-22T11:33:54	22.7504	-158.0006	KM1708	136.0784479560983	0.3862653977340829	0.0128572283104373	1.840692863845736																	1.840692863845736	275.92510614196675
948	2017-06-22T11:36:55	22.7504	-158.0006	KM1708	135.50205385249058	0.38444682955101	0.0127015866560459	1.813923037192944																	1.813923037192944	275.92510614196675
949	2017-06-22T11:39:55	22.7503	-158.0006	KM1708	136.6694666454105	0.38522454968438996	0.0127680203096548	1.8364111862275152																	1.8364111862275152	275.93623785193597
950	2017-06-22T11:42:55	22.7503	-158.0006	KM1708	137.36571964623906	0.3839299014099579	0.0126576018740393	1.835955882723688																	1.835955882723688	275.93623785193597
951	2017-06-22T11:45:55	22.7503	-158.0006	KM1708	136.94543348944686	0.38444682955101	0.0127015866560459	1.8214256320514948																	1.8214256320514948	275.93623785193597
952	2017-06-22T11:48:56	22.7502	-158.0006	KM1708	136.78783766013763	0.3831582076524311	0.0125920411190828	1.812612286568896																	1.812612286568896	275.9473695619052
953	2017-06-22T11:51:56	22.7501	-158.0007	KM1708	136.06474959950336	0.382900660353413	0.012570197429071998	1.7948477911011445																	1.7948477911011445	275.96251217703605
954	2017-06-22T11:54:56	22.7501	-158.0007	KM1708	137.62309902114168	0.382900660353413	0.012570197429071998	1.8122117504960358																	1.8122117504960358	275.96251217703605
955	2017-06-22T11:57:56	22.7501	-158.0007	KM1708	136.21883789750117	0.381604883929546	0.0124607331042917	1.7877696950980255																	1.7877696950980255	275.96251217703605
956	2017-06-22T12:00:57	22.7502	-158.0007	KM1708	135.62298666912778	0.38083977627184	0.0123964385441272	1.7662584849111649																	1.7662584849111649	275.97364388700527
957	2017-06-22T12:03:57	22.7502	-158.0007	KM1708	135.4749244081111	0.382121158637798	0.0125043343517817	1.7799849434742463																	1.7799849434742463	275.97364388700527
958	2017-06-22T12:06:57	22.7502	-158.0007	KM1708	136.25674177272091	0.380075713284613	0.0123323523031341	1.7740550592736262																	1.7740550592736262	275.97364388700527
959	2017-06-22T12:09:57	22.7502	-158.0007	KM1708	135.6432675372443	0.380332613292029	0.0123538233083768	1.7655695019345168																	1.7655695019345168	275.97364388700527
960	2017-06-22T12:12:57	22.7502	-158.0007	KM1708	136.0789024462335	0.380332613292029	0.0123538233083768	1.7674584317866426																	1.7674584317866426	275.97364388700527
961	2017-06-22T12:15:58	22.7501	-158.0007	KM1708	136.83948282728858	0.380332613292029	0.0123538233083768	1.7852342151365683																	1.7852342151365683	275.9847755969745
962	2017-06-22T12:18:58	22.7501	-158.0007	KM1708	136.27618396249346	0.3794362127519335	0.01227890458459175	1.7660134320757246																	1.7660134320757246	275.9847755969745
963	2017-06-22T12:21:58	22.7501	-158.0007	KM1708	137.1237459816646	0.37956374723054	0.0122895635701104	1.7747113490671742																	1.7747113490671742	275.9847755969745
964	2017-06-22T12:24:58	22.7502	-158.0007	KM1708	136.95810600562072	0.3790542167614021	0.0122469783966641	1.756906139346249																	1.756906139346249	275.9959073069437
965	2017-06-22T12:27:59	22.7502	-158.0007	KM1708	137.64448827614822	0.378033394342262	0.0121621144386386	1.7663172427878828																	1.7663172427878828	275.9959073069437
966	2017-06-22T12:30:59	22.7501	-158.0001	KM1708	138.42355005835284	0.3785426989138129	0.0122044489203669	1.776655270582567																	1.776655270582567	276.0584991012009
967	2017-06-22T12:33:59	22.7501	-157.9998	KM1708	137.83638937679692	0.37777965137447	0.0121410227822238	1.7570004513979196																	1.7570004513979196	276.08929609991213
968	2017-06-22T12:36:59	22.75	-157.9996	KM1708	137.2033517314515	0.376769107912688	0.0120574545427319	1.7434999612593047																	1.7434999612593047	276.11265098994653
969	2017-06-22T12:39:59	22.75	-157.9996	KM1708	136.71430312109806	0.3775261865591429	0.0121200419487838	1.7396354491146253																	1.7396354491146253	276.11265098994653
970	2017-06-22T12:43:00	22.75	-157.9996	KM1708	137.08646205231764	0.376769107912688	0.0120574545427319	1.7351132377892229																	1.7351132377892229	276.11265098994653
971	2017-06-22T12:46:00	22.75	-157.9996	KM1708	137.697221815335	0.376769107912688	0.0120574545427319	1.7513511564260205																	1.7513511564260205	276.11265098994653
972	2017-06-22T12:49:00	22.7501	-157.9996	KM1708	138.48209680488586	0.37601177896886495	0.0119950300921394	1.749511464094022																	1.749511464094022	276.1237826999157
973	2017-06-22T12:52:00	22.7501	-157.9996	KM1708	137.7193574084394	0.3757589130304179	0.0119742395178678	1.7384340302733037																	1.7384340302733037	276.1237826999157
974	2017-06-22T12:55:01	22.7502	-157.9995	KM1708	138.60146250581886	0.3755066492907809	0.011953498456232	1.7447891311226762																	1.7447891311226762	276.13892531504456
975	2017-06-22T12:58:01	22.7502	-157.9995	KM1708	137.66462018813507	0.3762652485436809	0.0120158702972422	1.7374246292781828																	1.7374246292781828	276.13892531504456
976	2017-06-22T13:01:01	22.7502	-157.9995	KM1708	136.79958323148622	0.3747481380173379	0.0118913008040399	1.7138210468635644																	1.7138210468635644	276.13892531504456
977	2017-06-22T13:04:01	22.7502	-157.9995	KM1708	138.17304283778535	0.3747481380173379	0.0118913008040399	1.732836100292522																	1.732836100292522	276.13892531504456
978	2017-06-22T13:07:02	22.7503	-157.9995	KM1708	137.5546254347253	0.3739894623238979	0.011829263301334998	1.7132435326895676																	1.7132435326895676	276.15005702501384
979	2017-06-22T13:10:02	22.7503	-157.9995	KM1708	137.91885507500388	0.3737375535953821	0.011808701327964	1.7094445867283166																	1.7094445867283166	276.15005702501384
980	2017-06-22T13:13:02	22.7504	-157.9994	KM1708	138.01243924901308	0.3739894623238979	0.011829263301334998	1.7175587729825903																	1.7175587729825903	276.16519962995756
981	2017-06-22T13:16:02	22.7504	-157.9994	KM1708	138.1240417015651	0.374241751482986	0.011849893182488	1.7196308388444337																	1.7196308388444337	276.16519962995756
982	2017-06-22T13:19:03	22.7505	-157.9994	KM1708	137.79844891528543	0.37248459264010997	0.0117068250597724	1.7048113321098657																	1.7048113321098657	276.17633133992683
983	2017-06-22T13:22:03	22.7505	-157.9994	KM1708	138.06156909435614	0.37323462927256895	0.0117678012927417	1.709015291229147																	1.709015291229147	276.17633133992683
984	2017-06-22T13:25:03	22.7505	-157.9993	KM1708	138.52747008034612	0.373485791649146	0.0117882269305217	1.7171550169823573																	1.7171550169823573	276.1865969761107
985	2017-06-22T13:28:03	22.7505	-157.9993	KM1708	138.82897979037514	0.372235085354403	0.0116866443067508	1.7131223551181618																	1.7131223551181618	276.1865969761107
986	2017-06-22T13:31:03	22.7505	-157.9993	KM1708	137.24052778554372	0.37273409752030795	0.0117270958319621	1.6921930426153915																	1.6921930426153915	276.1865969761107
987	2017-06-22T13:34:04	22.7505	-157.9994	KM1708	138.40809217852365	0.3717378519685	0.0116464268673017	1.7027628375219428																	1.7027628375219428	276.1968626122946
988	2017-06-22T13:37:04	22.7504	-157.9995	KM1708	138.22919490970344	0.37124290625764506	0.0116063975776261	1.691962953364921																	1.691962953364921	276.2120052121449
989	2017-06-22T13:40:04	22.7503	-157.9995	KM1708	137.6762203013083	0.37124290625764506	0.0116063975776261	1.6827269545637034																	1.6827269545637034	276.2231369221141
990	2017-06-22T13:43:04	22.7503	-157.9995	KM1708	138.6092376727814	0.37124290625764506	0.0116063975776261	1.6906745951335953																	1.6906745951335953	276.2231369221141
991	2017-06-22T13:46:04	22.7503	-157.9996	KM1708	138.21558437280777	0.371490123041504	0.0116263899522359	1.6913190879601796																	1.6913190879601796	276.2334025733217
992	2017-06-22T13:49:05	22.7502	-157.9996	KM1708	139.6099642035075	0.37124290625764506	0.0116063975776261	1.7118311445839556																	1.7118311445839556	276.2445342832909
993	2017-06-22T13:52:05	22.7502	-157.9996	KM1708	137.88431229279652	0.37124290625764506	0.0116063975776261	1.6889813804200644																	1.6889813804200644	276.2445342832909
994	2017-06-22T13:55:05	22.7503	-157.9995	KM1708	137.99874816820068	0.3717378519685	0.0116464268673017	1.6946361457273218																	1.6946361457273218	276.2596768933263
995	2017-06-22T13:58:05	22.7503	-157.9996	KM1708	138.5364051761091	0.37198617226889497	0.011666511614078999	1.7023684506025436																	1.7023684506025436	276.26994254453393
996	2017-06-22T14:01:06	22.7504	-157.9995	KM1708	138.99547114997844	0.372235085354403	0.0116866443067508	1.7113359262340797																	1.7113359262340797	276.28508514947566
997	2017-06-22T14:04:06	22.7504	-157.9995	KM1708	139.1177972860763	0.370993621072238	0.0115863443276714	1.7000265520464692																	1.7000265520464692	276.28508514947566
998	2017-06-22T14:07:06	22.7504	-157.9995	KM1708	139.75648158351007	0.37198617226889497	0.011666511614078999	1.7090648127365533																	1.7090648127365533	276.28508514947566
999	2017-06-22T14:13:21	22.7505	-157.9995	KM1708	138.5305126955954	0.37124290625764506	0.0116063975776261	1.692084783207492																	1.692084783207492	276.29621685944494
1000	2017-06-22T14:16:21	22.7506	-157.9995	KM1708	139.20430275727574	0.37049683030140296	0.0115463809841356	1.6950743438451452																	1.6950743438451452	276.30734856941416
1001	2017-06-22T14:19:22	22.7506	-157.9994	KM1708	139.29189795786885	0.370993621072238	0.0115863443276714	1.6984676880591316																	1.6984676880591316	276.31761419808464
1002	2017-06-22T14:22:22	22.7507	-157.9994	KM1708	139.77740429497783	0.370993621072238	0.0115863443276714	1.7122627304219729																	1.7122627304219729	276.32874590805386
1003	2017-06-22T14:25:22	22.7508	-157.9993	KM1708	139.4451821370911	0.370993621072238	0.0115863443276714	1.7059920341916266																	1.7059920341916266	276.34388849262376
1004	2017-06-22T14:28:22	22.7509	-157.9993	KM1708	139.2672867807573	0.37049683030140296	0.0115463809841356	1.6924909397226775																	1.6924909397226775	276.355020202593
1005	2017-06-22T14:31:23	22.751	-157.9992	KM1708	140.26566828570915	0.37024932189169196	0.0115264706633609	1.7013125958533122																	1.7013125958533122	276.370162776975
1006	2017-06-22T14:34:23	22.751	-157.9992	KM1708	140.08745932551736	0.37049683030140296	0.0115463809841356	1.7049347984203018																	1.7049347984203018	276.370162776975
1007	2017-06-22T14:37:23	22.7512	-157.9991	KM1708	140.41310504271064	0.369753625930245	0.0114866902768146	1.6993448423382271																	1.6993448423382271	276.3946789395636
1008	2017-06-22T14:40:23	22.7513	-157.9991	KM1708	140.1870559861255	0.369753625930245	0.0114866902768146	1.6986861620914702																	1.6986861620914702	276.40581064953284
1009	2017-06-22T14:43:23	22.7513	-157.999	KM1708	140.96180714314374	0.37024932189169196	0.0115264706633609	1.7116674771560498																	1.7116674771560498	276.41607622560866
1010	2017-06-22T14:46:24	22.7515	-157.999	KM1708	140.9735305600829	0.3717378519685	0.0116464268673017	1.7273320893005502																	1.7273320893005502	276.43833964554705
1011	2017-06-22T14:49:24	22.7515	-157.9989	KM1708	140.27019945134103	0.37024932189169196	0.0115264706633609	1.706809761475099																	1.706809761475099	276.44860520659563
1012	2017-06-22T14:52:24	22.7516	-157.9989	KM1708	139.53027620985358	0.369753625930245	0.0114866902768146	1.6894179218505456																	1.6894179218505456	276.45973691656485
1013	2017-06-22T14:55:24	22.7517	-157.9989	KM1708	140.25668582976047	0.369753625930245	0.0114866902768146	1.7007365685026077																	1.7007365685026077	276.47086862653407
1014	2017-06-22T14:58:25	22.7517	-157.9989	KM1708	140.8917917805419	0.36950507178618996	0.011466804833288	1.7014706439755187																	1.7014706439755187	276.47086862653407
1015	2017-06-22T15:01:25	22.7516	-157.9989	KM1708	140.45061197651577	0.36900973787929	0.0114271759046701	1.6909325055928728																	1.6909325055928728	276.4820003365033
1016	2017-06-22T15:04:25	22.7517	-157.9989	KM1708	139.50488375119517	0.369753625930245	0.0114866902768146	1.6874004353690872																	1.6874004353690872	276.4931320464725
1017	2017-06-22T16:18:59	22.8242	-158.1495	KM1708	135.22172190001143	0.3614350817239071	0.0108317707705191	1.5349290813298138																	1.5349290813298138	293.9291517435624
1018	2017-06-22T16:21:59	22.827	-158.1576	KM1708	135.09660834422084	0.36167645598330794	0.0108504597315212	1.5464373194823993																	1.5464373194823993	294.81673724067934
1019	2017-06-22T16:24:59	22.8299	-158.1674	KM1708	134.32957881510177	0.3609519402871021	0.0107944376187813	1.52594390221356																	1.52594390221356	295.8727472754573
1020	2017-06-22T16:28:00	22.833	-158.1778	KM1708	134.16294286295692	0.361918406446377	0.0108691933064267	1.5384395602114314																	1.5384395602114314	296.99415505624853
1021	2017-06-22T16:31:00	22.8364	-158.1885	KM1708	133.0072974107457	0.362160934488615	0.0108879716017368	1.5192639042615332																	1.5192639042615332	298.155313845789
1022	2017-06-22T16:34:00	22.8397	-158.1991	KM1708	133.8469019191639	0.362160934488615	0.0108879716017368	1.5295630135794254																	1.5295630135794254	299.30314234457296
1023	2017-06-22T16:37:00	22.8397	-158.1991	KM1708	132.4806968890877	0.3633707364784369	0.0109820625399462	1.5160003882762358																	1.5160003882762358	299.30314234457296
1024	2017-06-22T16:40:00	22.8397	-158.1991	KM1708	132.0587055943825	0.364100017704849	0.0110390374916071	1.5268460408789026																	1.5268460408789026	299.30314234457296
1025	2017-06-22T23:53:16	22.861	-157.7998	KM1708	132.463890712859	0.40116651032501294	0.0141761916676684	2.0520401491461207																	2.0520401491461207	340.33237768739025
1026	2017-06-22T23:56:16	22.8654	-157.7906	KM1708	131.05563021829244	0.3983214950409345	0.0139182572471933	1.9990983147185937																	1.9990983147185937	341.39557531923043
1027	2017-06-23T00:00:02	22.8709	-157.7788	KM1708	131.22547806673842	0.397917312450588	0.013881794147495002	1.99042429842346																	1.99042429842346	342.7519187686707
1028	2017-06-23T00:03:02	22.875	-157.7693	KM1708	131.1513973219933	0.400350682114259	0.014101892689699	2.017985529123357																	2.017985529123357	343.8278727215485
1029	2017-06-23T00:06:02	22.8794	-157.76	KM1708	131.35382095337238	0.39872696461787	0.0139548364516459	2.0217879221445494																	2.0217879221445494	344.90009720205325
1030	2017-06-23T00:09:02	22.8838	-157.7507	KM1708	132.9662321124475	0.398186553268771	0.0139060835529042	2.031494281929923																	2.031494281929923	345.97229418648567
1031	2017-06-23T00:15:26	22.8917	-157.7343	KM1708	132.05523678505656	0.39953850604452	0.0140282213928407	2.0350090602803643																	2.0350090602803643	347.8701968070078
1032	2017-06-23T00:18:27	22.8961	-157.7249	KM1708	129.63380212541418	0.40089418554154	0.0141513541712478	2.0076676133196987																	2.0076676133196987	348.95144918502336
1033	2017-06-23T00:21:27	22.9004	-157.7156	KM1708	130.12428496446546	0.40116651032501294	0.0141761916676684	2.0139346477897835																	2.0139346477897835	350.0185024027747
1034	2017-06-23T00:24:27	22.9047	-157.7066	KM1708	130.7514874372671	0.4021231283752825	0.0142635219322153	2.0450348590515857																	2.0450348590515857	351.0581266544958
1035	2017-06-23T00:27:27	22.909	-157.6975	KM1708	129.650455980745	0.4033538352584229	0.0143763859648655	2.0430671774834197																	2.0430671774834197	352.10683785239837
1036	2017-06-23T00:30:27	22.9132	-157.688	KM1708	130.04128399709785	0.4030792022795889	0.0143511987911833	2.052376935715096																	2.052376935715096	353.1873137473147
1037	2017-06-23T00:33:28	22.9171	-157.6787	KM1708	129.2029751503237	0.40610284617792397	0.0146305492533827	2.081453090024236																	2.081453090024236	354.2350407051413
1038	2017-06-23T00:36:28	22.9214	-157.6694	KM1708	131.0111121094186	0.40610284617792397	0.0146305492533827	2.1062912369343296																	2.1062912369343296	355.30196191768476
1039	2017-06-23T00:39:28	22.9257	-157.6601	KM1708	132.00693423049594	0.406652158591564	0.0146817318517344	2.121511711729545																	2.121511711729545	356.3688560869777
1040	2017-06-23T00:42:28	22.9302	-157.6507	KM1708	129.91927988045936	0.41194100739608397	0.0151794012108036	2.1555805116812383																	2.1555805116812383	357.4549815298725
1041	2017-06-23T00:45:28	22.9345	-157.6415	KM1708	130.63235631163008	0.4161707351574229	0.0155847719209669	2.2405052855664502																	2.2405052855664502	358.51266824976784
1042	2017-06-23T00:48:29	22.9387	-157.632	KM1708	131.1156597034671	0.41476151775798903	0.0154489878240566	2.2369220198357183																	2.2369220198357183	359.59297887508933
1043	2017-06-23T00:51:29	22.9431	-157.6227	KM1708	129.11835463618007	0.408586003268266	0.0148625308116464	2.116553936478745																	2.116553936478745	360.6648048175738
1044	2017-06-23T00:54:29	22.9476	-157.6132	KM1708	128.3036498893201	0.4055513506742789	0.0145794185056705	2.0530922492102843																	2.0530922492102843	361.7599259268091
1045	2017-06-23T00:57:29	22.9519	-157.6037	KM1708	130.80545569710836	0.4083087401835621	0.0148365433975644	2.137548051925664																	2.137548051925664	362.8450155732798
1046	2017-06-23T01:00:30	22.9564	-157.5943	KM1708	129.71499499803681	0.41109919497863895	0.015099558822828001	2.1606910145785325																	2.1606910145785325	363.93097553426423
1047	2017-06-23T01:03:30	22.9608	-157.5848	KM1708	131.66607920313524	0.41334884347025797	0.0153135995274663	2.2181090577369926																	2.2181090577369926	365.02096456022326
1048	2017-06-23T01:06:30	22.965	-157.5753	KM1708	130.83549393227494	0.41702197718344397	0.0156672150617313	2.255463701639041																	2.255463701639041	366.10110455495567
1049	2017-06-23T01:09:30	22.9693	-157.5659	KM1708	133.45467402232237	0.421604063022587	0.0161151846860337	2.371334144340892																	2.371334144340892	367.1768933520276
1050	2017-06-23T01:12:30	22.9738	-157.5565	KM1708	136.22369409055688	0.42017098650109	0.0159742362929829	2.383858844188563																	2.383858844188563	368.26274331779763
1051	2017-06-23T01:15:31	22.9779	-157.5472	KM1708	134.98539602959184	0.41334884347025797	0.0153135995274663	2.2455037393515878																	2.2455037393515878	369.31950389792297
1052	2017-06-23T01:18:31	22.9822	-157.5377	KM1708	134.31568907071227	0.4127842703249329	0.0152597458738168	2.244421459766611																	2.244421459766611	370.4043977257064
1053	2017-06-23T01:21:31	22.9866	-157.5285	KM1708	133.6505919647609	0.417307080313783	0.015694827417311	2.2792585781976373																	2.2792585781976373	371.46684649236033
1054	2017-06-23T01:24:31	22.9906	-157.5191	KM1708	135.22749187547467	0.419023947866702	0.0158619235540355	2.337969724411833																	2.337969724411833	372.528059038254
1055	2017-06-23T01:27:31	22.995	-157.5095	KM1708	138.08576552894337	0.425372142826698	0.0164894418574003	2.459109452644712																	2.459109452644712	373.62699161450814
1056	2017-06-23T01:30:32	22.9983	-157.5026	KM1708	137.79117243096687	0.425663129414266	0.0165185628433886	2.483225538579855																	2.483225538579855	374.42377127184545
1057	2017-06-23T01:33:32	22.9997	-157.5001	KM1708	138.04666994486615	0.425081849222053	0.0164603902228763	2.493408150097685																	2.493408150097685	374.7236233783049
1058	2017-06-23T01:36:32	23.0	-157.4991	KM1708	137.43978228393416	0.4291797580477539	0.0168728696381991	2.526325485669385																	2.526325485669385	374.83139598533717
1059	2017-06-23T01:39:32	22.9973	-157.4972	KM1708	137.32499701378504	0.42624718815921503	0.0165770135323714	2.500328918330438																	2.500328918330438	375.1895001632007
1060	2017-06-23T01:42:32	22.989	-157.4996	KM1708	138.01506565898563	0.429472992732976	0.0169026668868415	2.543334802902355																	2.543334802902355	376.14560396637785
1061	2017-06-23T01:45:33	22.98	-157.5056	KM1708	136.5512918678223	0.42844038100127796	0.016798063111341202	2.50727526724948																	2.50727526724948	377.3210980680417
1062	2017-06-23T01:48:33	22.9713	-157.5116	KM1708	136.07653348611998	0.425372142826698	0.0164894418574003	2.434205707526224																	2.434205707526224	378.46828465618836
1063	2017-06-23T01:51:33	22.9629	-157.5181	KM1708	135.82834297546162	0.41504206665128296	0.015476011445258998	2.314169893711178																	2.314169893711178	379.61640114907715
1064	2017-06-23T01:54:33	22.9544	-157.5247	KM1708	134.07788064599436	0.4136303443528061	0.0153405675039119	2.248036742499598																	2.248036742499598	380.7795570202345
1065	2017-06-23T01:57:34	22.9459	-157.5313	KM1708	131.7953482736495	0.409420917298431	0.0149410227507627	2.1687912203278352																	2.1687912203278352	381.9427376143741
1066	2017-06-23T02:00:34	22.9375	-157.53799999999995	KM1708	132.414199176457	0.409420917298431	0.0149410227507627	2.162559333223993																	2.162559333223993	383.1029450293322
1067	2017-06-23T02:03:34	22.9291	-157.5445	KM1708	132.2931165756448	0.4125025122092801	0.0152329004379759	2.2059399647972144																	2.2059399647972144	384.25115810819864
1068	2017-06-23T02:06:34	22.9265	-157.5465	KM1708	132.78757065301753	0.418163222026139	0.0157780813589962	2.2812192412820105																	2.2812192412820105	384.60585530243964
1069	2017-06-23T02:09:34	22.9265	-157.5465	KM1708	133.93261802117797	0.41109919497863895	0.015099558822828001	2.2246041334549647																	2.2246041334549647	384.60585530243964
1070	2017-06-23T02:58:25	22.7767	-157.6678	KM1708	135.6249993065704	0.41844958404375204	0.0158059677071339	2.340057445087412																	2.340057445087412	405.4119485369158
1071	2017-06-23T03:01:25	22.7684	-157.6745	KM1708	134.97480982627096	0.41588773805324303	0.0155574699866205	2.29954000330462																	2.29954000330462	406.56371371759695
1072	2017-06-23T03:04:25	22.7601	-157.6813	KM1708	133.57418075940194	0.4127842703249329	0.0152597458738168	2.232412895698111																	2.232412895698111	407.7216620848211
1073	2017-06-23T03:07:26	22.7521	-157.6878	KM1708	134.4523835897954	0.41476151775798903	0.0154489878240566	2.2649617547026386																	2.2649617547026386	408.83443504953215
1074	2017-06-23T03:10:26	22.7438	-157.6947	KM1708	134.65276165845586	0.4167375530246071	0.0156396684648211	2.2931922721313067																	2.2931922721313067	409.9986509914762
1075	2017-06-23T03:13:26	22.7356	-157.7013	KM1708	133.98129327271207	0.41334884347025797	0.0153135995274663	2.264062583638017																	2.264062583638017	411.13545633512666
1076	2017-06-23T03:16:26	22.7279	-157.7078	KM1708	135.819496215609	0.421030195884	0.0160586872316821	2.386403126418829																	2.386403126418829	412.2217612580564
1077	2017-06-23T03:19:26	22.7196	-157.7147	KM1708	135.03845035312278	0.425372142826698	0.0164894418574003	2.437187510132695																	2.437187510132695	413.38605349007736
1078	2017-06-23T03:22:27	22.7115	-157.7213	KM1708	136.43164476307666	0.43242546046049996	0.0172040887862246	2.5382701207370792																	2.5382701207370792	414.5140119994557
1079	2017-06-23T03:25:27	22.7034	-157.7278	KM1708	137.7346319218066	0.4348089458049321	0.0174498396259219	2.598694062766909																	2.598694062766909	415.63585461344775
1080	2017-06-23T03:28:27	22.6951	-157.7342	KM1708	140.95049754001704	0.435407491149754	0.0175118467140195	2.660569507643337																	2.660569507643337	416.7697080796512
1081	2017-06-23T03:31:27	22.6866	-157.7403	KM1708	136.143873802494	0.4290316005374921	0.016857879791241502	2.490369653954223																	2.490369653954223	417.9045027230906
1082	2017-06-23T03:34:28	22.6784	-157.7464	KM1708	136.69981064102137	0.425663129414266	0.0165185628433886	2.4562056831584456																	2.4562056831584456	419.0116275164936
1083	2017-06-23T03:37:28	22.6699	-157.7528	KM1708	136.91599004966042	0.425372142826698	0.0164894418574003	2.4590929915457496																	2.4590929915457496	420.1637635142481
1084	2017-06-23T03:40:28	22.6615	-157.759	KM1708	139.1937915006127	0.4297659614524289	0.0169324704865132	2.560777664425065																	2.560777664425065	421.2951076114913
1085	2017-06-23T03:43:28	22.6532	-157.765	KM1708	139.81536158865342	0.426828506390404	0.016635489860837002	2.5104423844350516																	2.5104423844350516	422.40575899784415
1086	2017-06-23T03:46:28	22.6448	-157.7713	KM1708	142.62252076613657	0.41959609972450895	0.0159179460281856	2.4611101860446327																	2.4611101860446327	423.5429619806101
1087	2017-06-23T03:49:29	22.6365	-157.7776	KM1708	138.1349391592853	0.425372142826698	0.0164894418574003	2.4715279736954643																	2.4715279736954643	424.67105229707937
1088	2017-06-23T03:52:29	22.6277	-157.7835	KM1708	141.24341407849482	0.42017098650109	0.0159742362929829	2.444923248962422																	2.444923248962422	425.82303806481286
1089	2017-06-23T03:55:29	22.6192	-157.7895	KM1708	136.51409381316003	0.425081849222053	0.0164603902228763	2.43977538366117																	2.43977538366117	426.9523606388508
1090	2017-06-23T03:58:29	22.6108	-157.7955	KM1708	136.0159797465838	0.425372142826698	0.0164894418574003	2.4205582513939534																	2.4205582513939534	428.07239392435713
1091	2017-06-23T04:01:30	22.6025	-157.8016	KM1708	134.71101331363076	0.41873662965888503	0.0158339206249885	2.31585944895968																	2.31585944895968	429.1889086220285
1092	2017-06-23T04:04:30	22.5942	-157.8078	KM1708	134.9430614982354	0.417307080313783	0.015694827417311	2.3116216476462306																	2.3116216476462306	430.3112469876371
1093	2017-06-23T04:07:30	22.5859	-157.8135	KM1708	134.73752337136892	0.41873662965888503	0.0158339206249885	2.3144752070328654																	2.3144752070328654	431.4052499318965
1094	2017-06-23T04:10:30	22.5777	-157.8191	KM1708	138.99147570031963	0.424499460262906	0.0164022760913355	2.4975508214319904																	2.4975508214319904	432.48436992232763
1095	2017-06-23T04:13:30	22.5694	-157.8254	KM1708	138.3944424328655	0.428292928323294	0.016783144575841	2.5191729896548654																	2.5191729896548654	433.61264141387926
1096	2017-06-23T04:16:31	22.561	-157.8311	KM1708	137.1231500896655	0.42595481063903	0.0165477533463958	2.4521966368263697																	2.4521966368263697	434.7161177597208
1097	2017-06-23T04:19:31	22.5526	-157.83700000000005	KM1708	140.59328728434136	0.428292928323294	0.016783144575841	2.563839918738019																	2.563839918738019	435.8306669439943
1098	2017-06-23T04:22:31	22.5442	-157.843	KM1708	141.69355900232446	0.4488104311546921	0.0189366273656597	2.88237325307766																	2.88237325307766	436.95086436595153
1099	2017-06-23T04:25:31	22.5359	-157.8491	KM1708	138.7117221775417	0.4481899049331261	0.0188692270506336	2.804179410620645																	2.804179410620645	438.0675492017043
1100	2017-06-23T04:28:32	22.5275	-157.8549	KM1708	136.3784482053625	0.445416960599956	0.0185694796514513	2.708285480829882																	2.708285480829882	439.1765958744954
1101	2017-06-23T04:31:32	22.519	-157.8613	KM1708	136.72414371496146	0.44144088599132597	0.0181447739317438	2.6548571379314336																	2.6548571379314336	440.3291434147042
1102	2017-06-23T04:34:32	22.5106	-157.8676	KM1708	135.63128693691624	0.4396245083029001	0.0179527678171282	2.612184660686326																	2.612184660686326	441.4667055019654
1103	2017-06-23T04:37:32	22.5021	-157.8738	KM1708	134.1729684280933	0.44022861406846897	0.0180165457871619	2.559524720156765																	2.559524720156765	442.6076790549662
1104	2017-06-23T04:40:32	22.4936	-157.8801	KM1708	138.81138494996807	0.43242546046049996	0.0172040887862246	2.5678135917070444																	2.5678135917070444	443.7544536779398
1105	2017-06-23T04:43:33	22.485	-157.8863	KM1708	133.5169086769952	0.431239027408117	0.0170826133507075	2.4488167161423653																	2.4488167161423653	444.90471900797655
1106	2017-06-23T04:46:33	22.4764	-157.8925	KM1708	134.48029349625867	0.4271200422948	0.0166648252207127	2.4190260904512657																	2.4190260904512657	446.05500630185304
1107	2017-06-23T04:49:33	22.468000000000004	-157.8988	KM1708	134.9203910052524	0.4274122741477111	0.0166942306093561	2.4237699580025285																	2.4237699580025285	447.19268200823683
1108	2017-06-23T04:52:33	22.4593	-157.9055	KM1708	133.16659247917192	0.42799872528277294	0.0167533785616574	2.3848638011938044																	2.3848638011938044	448.38135963382723
1109	2017-06-23T04:55:34	22.451	-157.912	KM1708	131.86520389934992	0.428292928323294	0.016783144575841	2.378209804613237																	2.378209804613237	449.52189009531287
