# Supplementary material for: Understanding opposing predictions of Prochlorococcus in a changing climate
Source: Nat Commun. 2023 Mar 15;14:1445. doi: 10.1038/s41467-023-36928-9 (PMC10017810; doi:10.1038/s41467-023-36928-9)
Supplement: Supplementary file 4 — Supplementary Code [file 41467_2023_36928_MOESM4_ESM.zip › Supplemental Code/Cruises/KM1709.csv]

	time	lat	lon	cruise	prochloro_abundance	prochloro_diameter	prochloro_carbon_content	prochloro_biomass	synecho_abundance	synecho_diameter	synecho_carbon_content	synecho_biomass	croco_abundance	croco_diameter	croco_carbon_content	croco_biomass	picoeuk_abundance	picoeuk_diameter	picoeuk_carbon_content	picoeuk_biomass	unknown_abundance	unknown_diameter	unknown_carbon_content	unknown_biomass	total_biomass	distance
0	2017-06-26T22:36:10	21.3314	-157.5893	KM1709	120.9634441452384	0.391250485973246	0.0132896802510598	1.716424895385405																	1.716424895385405	0.0
1	2017-06-26T22:39:10	21.3411	-157.5908	KM1709	114.73485348985331	0.37981942508312105	0.0123109324309697	1.529590968129258																	1.529590968129258	1.0909197593467914
2	2017-06-26T22:42:10	21.3511	-157.5922	KM1709	111.70140970004934	0.37024932189169196	0.0115264706633609	1.4016389586912532																	1.4016389586912532	2.2135145277795742
3	2017-06-26T22:48:11	21.3708	-157.5952	KM1709	107.99452028217917	0.370002402921867	0.0115066077589031	1.3479785934330537																	1.3479785934330537	4.428405798031272
4	2017-06-26T22:51:11	21.3811	-157.5972	KM1709	111.29317647400265	0.373485791649146	0.0117882269305217	1.420970674813572																	1.420970674813572	5.593564597753055
5	2017-06-26T22:54:11	21.3911	-157.599	KM1709	113.12969481329449	0.375254986315822	0.0119328067893179	1.4811410847914048																	1.4811410847914048	6.7222627713971175
6	2017-06-26T22:57:11	21.4012	-157.6009	KM1709	109.4593742636168	0.37273409752030795	0.0117270958319621	1.4007204996777098																	1.4007204996777098	7.86368134080133
7	2017-06-26T23:00:12	21.4113	-157.6027	KM1709	108.30190500799307	0.36580848964500395	0.0111731633987774	1.3226876247627577																	1.3226876247627577	9.003355365903502
8	2017-06-26T23:18:13	21.4701	-157.6121	KM1709	101.85250666690236	0.36556401609253103	0.0111539222623881	1.2449185916885213																	1.2449185916885213	15.620867649075775
9	2017-06-26T23:21:13	21.48	-157.6136	KM1709	103.46068592402679	0.3643439006486329	0.0110581277057012	1.2539854980615586																	1.2539854980615586	16.733807309554212
10	2017-06-26T23:24:13	21.4896	-157.6153	KM1709	104.7141143966296	0.363128128187642	0.0109631753745978	1.2485048642276406																	1.2485048642276406	17.816862217574826
11	2017-06-26T23:27:14	21.4998	-157.6167	KM1709	102.14494847318676	0.364100017704849	0.0110390374916071	1.2233337928039891																	1.2233337928039891	18.961518423351265
12	2017-06-26T23:30:14	21.5099	-157.6183	KM1709	103.22923857918212	0.36507681423822297	0.0111155773484577	1.2488968854979947																	1.2488968854979947	20.097967254888662
13	2017-06-26T23:33:14	21.5198	-157.6199	KM1709	101.90267881469423	0.3624037644363901	0.0109067833284008	1.202767041461832																	1.202767041461832	21.21239364664448
14	2017-06-26T23:36:14	21.5297	-157.6215	KM1709	100.76276226306751	0.36070940414375496	0.0107757611168344	1.174077514566637																	1.174077514566637	22.326818359981534
15	2017-06-26T23:39:14	21.5397	-157.623	KM1709	98.58225333857959	0.35950395308652505	0.0106830931759834	1.132996676327637																	1.132996676327637	23.450772970568124
16	2017-06-26T23:42:15	21.5495	-157.6246	KM1709	97.53687622522664	0.3580656266311961	0.0105731782077816	1.1189211139442488																	1.1189211139442488	24.55418752923436
17	2017-06-26T23:45:15	21.5595	-157.6263	KM1709	99.95481631724905	0.3643439006486329	0.0110581277057012	1.1946371570822405																	1.1946371570822405	25.68118687932279
18	2017-06-26T23:48:15	21.5693	-157.628	KM1709	101.67272574289318	0.3681438876441176	0.01135814208729135	1.2520989152864652																	1.2520989152864652	26.78619953934061
19	2017-06-26T23:51:15	21.5792	-157.6288	KM1709	106.3827342501995	0.37500223827143697	0.0119120787798434	1.3772765754187162																	1.3772765754187162	27.891346077835102
20	2017-06-27T00:00:02	21.6087	-157.6339	KM1709	94.80313222669264	0.352382595302461	0.0101455950829023	1.0343842626739812																	1.0343842626739812	31.217357055456173
21	2017-06-27T00:03:02	21.6189	-157.6358	KM1709	96.92535316012035	0.353323185239171	0.0102156440370957	1.0646827091789173																	1.0646827091789173	32.36969171881575
22	2017-06-27T00:06:02	21.6287	-157.6374	KM1709	95.4642764588317	0.352617979201275	0.0101630891539105	1.0419405487205051																	1.0419405487205051	33.473092683451874
23	2017-06-27T00:09:02	21.639	-157.6394	KM1709	95.8070747343146	0.353323185239171	0.0102156440370957	1.050098985863384																	1.050098985863384	34.638186174474846
24	2017-06-27T00:12:02	21.6495	-157.6414	KM1709	96.22831392392813	0.351910600693293	0.0101106119090685	1.0425870414884515																	1.0425870414884515	35.825193041039626
25	2017-06-27T00:18:03	21.6701	-157.6446	KM1709	95.6106100169775	0.353323185239171	0.0102156440370957	1.0469020166120488																	1.0469020166120488	38.14210008715414
26	2017-06-27T00:21:03	21.6802	-157.6462	KM1709	97.88601468140102	0.355209651427528	0.0103569484430727	1.0906523490972615																	1.0906523490972615	39.27852053149557
27	2017-06-27T00:24:03	21.6905	-157.6478	KM1709	98.34199258223856	0.3580656266311961	0.0105731782077816	1.1219635046046808																	1.1219635046046808	40.43696986376045
28	2017-06-27T00:27:04	21.7005	-157.6492	KM1709	102.42661389371409	0.3633707364784369	0.0109820625399462	1.2214257618961777																	1.2214257618961777	41.55951960712997
29	2017-06-27T00:30:04	21.7107	-157.6507	KM1709	104.3248948888065	0.36556401609253103	0.0111539222623881	1.2579023974947312																	1.2579023974947312	42.705503307847216
30	2017-06-27T00:33:04	21.721	-157.6522	KM1709	105.52524929919407	0.36580848964500395	0.0111731633987774	1.2837377730825463																	1.2837377730825463	43.86251574603136
31	2017-06-27T00:36:04	21.730999999999998	-157.6536	KM1709	105.10807027285178	0.366788656181829	0.0112505819165432	1.2859416814226259																	1.2859416814226259	44.98506153112081
32	2017-06-27T00:39:04	21.7413	-157.6551	KM1709	103.91820214938105	0.3659310182223585	0.01118280693299455	1.2655693003731834																	1.2655693003731834	46.142071033408406
33	2017-06-27T00:42:05	21.7513	-157.6568	KM1709	103.87597733146818	0.36556401609253103	0.0111539222623881	1.248574651456242																	1.248574651456242	47.269033906785886
34	2017-06-27T00:45:05	21.7617	-157.6585	KM1709	102.44309458447712	0.3643439006486329	0.0110581277057012	1.2230177137475635																	1.2230177137475635	48.43999741699171
35	2017-06-27T00:48:05	21.7718	-157.6601	KM1709	101.94746100521742	0.36802030033476396	0.011348308426941999	1.2537067046429795																	1.2537067046429795	49.57640251806263
36	2017-06-27T00:51:05	21.7811	-157.6614	KM1709	103.7801962228948	0.36802030033476396	0.011348308426941999	1.2716142022978834																	1.2716142022978834	50.62033736546354
37	2017-06-27T00:54:05	21.7921	-157.6631	KM1709	102.59023567810642	0.36802030033476396	0.011348308426941999	1.2728268731901229																	1.2728268731901229	51.85736986267537
38	2017-06-27T00:57:06	21.8021	-157.6644	KM1709	102.65624536855586	0.367527715630389	0.0113091141868421	1.2688697885492537																	1.2688697885492537	52.978620897627295
39	2017-06-27T01:00:06	21.8122	-157.6656	KM1709	102.48780486131963	0.366788656181829	0.0112505819165432	1.26445258336305																	1.26445258336305	54.109743300928024
40	2017-06-27T01:03:06	21.8222	-157.6669	KM1709	100.36153840104923	0.36802030033476396	0.011348308426941999	1.2442641180775642																	1.2442641180775642	55.2309920760545
41	2017-06-27T01:06:06	21.8325	-157.6682	KM1709	102.88066784007195	0.366788656181829	0.0112505819165432	1.267779911139895																	1.267779911139895	56.385401219326646
42	2017-06-27T01:09:07	21.8428	-157.67	KM1709	101.81326388433253	0.36629835787415294	0.0112117820799457	1.2510669391750762																	1.2510669391750762	57.546954959022436
43	2017-06-27T01:12:07	21.853	-157.6719	KM1709	102.15373603003442	0.369257109572431	0.0114469667468333	1.2792068517357271																	1.2792068517357271	58.69923506967938
44	2017-06-27T01:15:07	21.8632	-157.6736	KM1709	99.86440934337558	0.37049683030140296	0.0115463809841356	1.2685181505026435																	1.2685181505026435	59.84817317569232
45	2017-06-27T01:18:07	21.8734	-157.6754	KM1709	97.22534121888629	0.37024932189169196	0.0115264706633609	1.2305577186910464																	1.2305577186910464	60.99873377044803
46	2017-06-27T01:21:07	21.8834	-157.6771	KM1709	98.87282575905287	0.37248459264010997	0.0117068250597724	1.2613414563035066																	1.2613414563035066	62.12567136989698
47	2017-06-27T01:24:08	21.8935	-157.6788	KM1709	99.17657380857484	0.37198617226889497	0.011666511614078999	1.2650544444646352																	1.2650544444646352	63.263604107933475
48	2017-06-27T01:27:08	21.9039	-157.6804	KM1709	101.54999135087546	0.37273409752030795	0.0117270958319621	1.299436093698722																	1.299436093698722	64.43303722606
49	2017-06-27T01:30:08	21.9142	-157.68200000000004	KM1709	101.33873609429364	0.37500223827143697	0.0119120787798434	1.3123412720673076																	1.3123412720673076	65.59144969701009
50	2017-06-27T01:33:08	21.9243	-157.6833	KM1709	101.50504845009813	0.375254986315822	0.0119328067893179	1.3216796248033438																	1.3216796248033438	66.72373938497869
51	2017-06-27T01:36:09	21.9344	-157.685	KM1709	100.17736992249078	0.37500223827143697	0.0119120787798434	1.3037438204532892																	1.3037438204532892	67.86166434598628
52	2017-06-27T01:39:09	21.9447	-157.6866	KM1709	101.44871086055409	0.376769107912688	0.0120574545427319	1.332083160570252																	1.332083160570252	69.02007176766779
53	2017-06-27T01:42:09	21.9549	-157.6882	KM1709	100.1973838589577	0.370744929558099	0.0115663388344186	1.277408717626349																	1.277408717626349	70.16746065209928
54	2017-06-27T01:45:09	21.9653	-157.6901	KM1709	99.28028317694513	0.36556401609253103	0.0111539222623881	1.2021205103090478																	1.2021205103090478	71.34165900826801
55	2017-06-27T01:48:09	21.9756	-157.6919	KM1709	105.43478003763175	0.37298406503778003	0.0117474242985033	1.3440028682001246																	1.3440028682001246	72.50318501861581
56	2017-06-27T01:51:10	21.9858	-157.6937	KM1709	104.3376996738138	0.3739894623238979	0.011829263301334998	1.3471412044633402																	1.3471412044633402	73.65372190181441
57	2017-06-27T01:54:10	21.9958	-157.6953	KM1709	103.4299710849885	0.362644643540937	0.0109255358758164	1.2355511389715592																	1.2355511389715592	74.77907689191328
58	2017-06-27T01:57:10	22.0037	-157.6967	KM1709	104.9677718540957	0.36119428229594797	0.0108131263171726	1.232497810926919																	1.232497810926919	75.67027410421895
59	2017-06-27T02:00:10	22.0102	-157.6978	KM1709	103.58793600807238	0.36119428229594797	0.0108131263171726	1.2070137859809105																	1.2070137859809105	76.40268731638733
60	2017-06-27T02:03:10	22.0152	-157.6987	KM1709	104.03474175245802	0.362644643540937	0.0109255358758164	1.2372386280049208																	1.2372386280049208	76.96696958140299
61	2017-06-27T02:06:11	22.0191	-157.6996	KM1709	104.9519789354838	0.363128128187642	0.0109631753745978	1.2393274503753426																	1.2393274503753426	77.41093036825303
62	2017-06-27T02:09:11	22.0205	-157.6999	KM1709	103.55428800432779	0.363128128187642	0.0109631753745978	1.2239863063920342																	1.2239863063920342	77.56981963595089
63	2017-06-27T02:12:11	22.0207	-157.7007	KM1709	101.42188075456696	0.36167645598330794	0.0108504597315212	1.1935436688504066																	1.1935436688504066	77.65532601188256
64	2017-06-27T02:15:11	22.0214	-157.7014	KM1709	98.62502931608569	0.36167645598330794	0.0108504597315212	1.1529730612665028																	1.1529730612665028	77.76158068506696
65	2017-06-27T02:18:12	22.0219	-157.7015	KM1709	102.66262668819496	0.362160934488615	0.0108879716017368	1.2022957784524706																	1.2022957784524706	77.81818781888805
66	2017-06-27T02:21:12	22.026999999999997	-157.7003	KM1709	103.77027948461607	0.36046744559887	0.0107571290928718	1.2063354522750511																	1.2063354522750511	78.39925345734453
67	2017-06-27T02:24:12	22.0343	-157.7007	KM1709	103.93591348384659	0.36802030033476396	0.011348308426941999	1.2803810398744866																	1.2803810398744866	79.21291587911199
68	2017-06-27T02:27:12	22.041	-157.7014	KM1709	109.00193534435356	0.39204127309723996	0.0133590997797991	1.5829540632036083																	1.5829540632036083	79.96222975528595
69	2017-06-27T02:33:13	22.0541	-157.7028	KM1709	112.19035527507731	0.3936370099920939	0.0134998002833415	1.6457307186534116																	1.6457307186534116	81.42762042736504
70	2017-06-27T02:36:13	22.0605	-157.7036	KM1709	108.72594947245793	0.38731065508429996	0.0129471655011482	1.5391788474010293																	1.5391788474010293	82.14481485772204
71	2017-06-27T02:39:13	22.0671	-157.7044	KM1709	104.29876871710847	0.371490123041504	0.0116263899522359	1.322450792547885																	1.322450792547885	82.88412880725001
72	2017-06-27T02:42:13	22.0738	-157.7054	KM1709	100.51681784702456	0.369753625930245	0.0114866902768146	1.2487256119561585																	1.2487256119561585	83.6370539597743
73	2017-06-27T02:45:14	22.0799	-157.7064	KM1709	102.43332939057082	0.37500223827143697	0.0119120787798434	1.324499072381382																	1.324499072381382	84.32387899332244
74	2017-06-27T02:48:14	22.0864	-157.7075	KM1709	102.888166852803	0.3739894623238979	0.011829263301334998	1.3377405260245159																	1.3377405260245159	85.05628273362882
75	2017-06-27T02:51:14	22.0932	-157.7086	KM1709	102.7253152372204	0.371490123041504	0.0116263899522359	1.3071125803560888																	1.3071125803560888	85.82169510479841
76	2017-06-27T02:54:14	22.0996	-157.7096	KM1709	105.19330309015072	0.374241751482986	0.011849893182488	1.3630648965222472																	1.3630648965222472	86.54155189124045
77	2017-06-27T02:57:14	22.1063	-157.7107	KM1709	103.6739933339933	0.37500223827143697	0.0119120787798434	1.3452955312058643																	1.3452955312058643	87.29595574769415
78	2017-06-27T03:00:15	22.1128	-157.7118	KM1709	104.76320260828837	0.36950507178618996	0.011466804833288	1.3125860307901214																	1.3125860307901214	88.02835620031988
79	2017-06-27T03:03:15	22.1193	-157.7124	KM1709	103.46260887822844	0.37273409752030795	0.0117270958319621	1.3218865923983398																	1.3218865923983398	88.75455822457226
80	2017-06-27T03:06:15	22.1258	-157.7131	KM1709	105.44175208504824	0.37702086599157403	0.0120782672881234	1.3916165490484576																	1.3916165490484576	89.481711211067
81	2017-06-27T03:09:15	22.1324	-157.7138	KM1709	105.13493906931124	0.3755066492907809	0.011953498456232	1.3629081567736459																	1.3629081567736459	90.21994142045591
82	2017-06-27T03:12:15	22.1387	-157.7145	KM1709	103.44222584192816	0.37727322506216704	0.0120991297172727	1.3661682984911756																	1.3661682984911756	90.92494374158882
83	2017-06-27T03:15:16	22.1453	-157.7153	KM1709	103.83807152634532	0.3790542167614021	0.0122469783966641	1.3906374752765784																	1.3906374752765784	91.66425258711115
84	2017-06-27T03:18:16	22.1517	-157.716	KM1709	99.19951662524322	0.37689498695213103	0.01206786091542765	1.2994721226456385																	1.2994721226456385	92.38032836200544
85	2017-06-27T03:21:16	22.1581	-157.7167	KM1709	103.34249788688366	0.3762652485436809	0.0120158702972422	1.35339370670772																	1.35339370670772	93.09640380612757
86	2017-06-27T03:24:16	22.1644	-157.7175	KM1709	102.38915552241876	0.37956374723054	0.0122895635701104	1.3636966215846085																	1.3636966215846085	93.80253454181435
87	2017-06-27T03:27:17	22.1704	-157.7181	KM1709	103.35504219960742	0.382380373258802	0.0125262363851909	1.4011177555364578																	1.4011177555364578	94.47329510588213
88	2017-06-27T03:30:17	22.1771	-157.7186	KM1709	101.0762272277956	0.376769107912688	0.0120574545427319	1.3299332150563328																	1.3299332150563328	95.22089853619387
89	2017-06-27T03:33:17	22.1837	-157.7191	KM1709	96.05260910023544	0.374241751482986	0.011849893182488	1.2385609752475202																	1.2385609752475202	95.95739697275994
90	2017-06-27T03:36:17	22.1902	-157.7196	KM1709	100.5029400717296	0.37727322506216704	0.0120991297172727	1.3210516510234247																	1.3210516510234247	96.682791237122
91	2017-06-27T03:39:17	22.1971	-157.72	KM1709	102.07017385589529	0.37956374723054	0.0122895635701104	1.3696130499173345																	1.3696130499173345	97.4519849067805
92	2017-06-27T03:42:18	22.2035	-157.7204	KM1709	102.3873554289909	0.391513453431219	0.0133127649428212	1.4698452122797168																	1.4698452122797168	98.16560615612111
93	2017-06-27T03:45:18	22.2101	-157.721	KM1709	105.56686888474961	0.390458113733128	0.0132203803700564	1.5082882762482566																	1.5082882762482566	98.90289667140905
94	2017-06-27T03:48:18	22.2169	-157.7215	KM1709	102.67248466478719	0.389142993773761	0.0131058009413163	1.4613192893878193																	1.4613192893878193	99.6616047220828
95	2017-06-27T03:51:18	22.2234	-157.722	KM1709	105.0467534818123	0.389668030042985	0.0131513999260346	1.5095335332793942																	1.5095335332793942	100.38699812064159
96	2017-06-27T03:54:18	22.2301	-157.7226	KM1709	103.91848872238847	0.3933695827155779	0.0134761956348954	1.5151343395015502																	1.5151343395015502	101.13538098195515
97	2017-06-27T03:57:19	22.2368	-157.7232	KM1709	104.11810407988987	0.381094204309067	0.0124178189846211	1.4093811118533155																	1.4093811118533155	101.8837635991622
98	2017-06-27T04:00:19	22.2437	-157.7237	KM1709	104.0315287634542	0.37198617226889497	0.011666511614078999	1.3224497601408076																	1.3224497601408076	102.65357737125755
99	2017-06-27T04:03:19	22.2503	-157.7243	KM1709	101.29038690587362	0.36802030033476396	0.011348308426941999	1.2416625501436298																	1.2416625501436298	103.39086640003929
100	2017-06-27T04:06:19	22.256999999999998	-157.7249	KM1709	101.87140511236895	0.36900973787929	0.0114271759046701	1.264374796429665																	1.264374796429665	104.13924828093151
101	2017-06-27T04:09:20	22.2633	-157.7254	KM1709	106.3625755504872	0.37500223827143697	0.0119120787798434	1.3849174000326512																	1.3849174000326512	104.84243519478771
102	2017-06-27T04:12:20	22.2699	-157.726	KM1709	107.28138469735	0.3834148258238621	0.0126138426185643	1.4700303878503056																	1.4700303878503056	105.57972349803372
103	2017-06-27T04:15:20	22.2766	-157.7265	KM1709	106.74590922398085	0.382380373258802	0.0125262363851909	1.4470118191618255																	1.4470118191618255	106.32732440883534
104	2017-06-27T04:18:20	22.2835	-157.727	KM1709	103.76110295086424	0.3785426989138129	0.0122044489203669	1.3703480918784514																	1.3703480918784514	107.09713720092836
105	2017-06-27T04:21:20	22.2903	-157.7275	KM1709	103.16752980927356	0.37500223827143697	0.0119120787798434	1.3291674606563886																	1.3291674606563886	107.85584341845295
106	2017-06-27T04:24:21	22.2968	-157.72799999999995	KM1709	103.56444801337109	0.3762652485436809	0.0120158702972422	1.3380685244946953																	1.3380685244946953	108.5812348992193
107	2017-06-27T04:27:21	22.3036	-157.7285	KM1709	104.3277372412348	0.376769107912688	0.0120574545427319	1.3675126196666507																	1.3675126196666507	109.339940784068
108	2017-06-27T04:30:21	22.3107	-157.7292	KM1709	103.31248487359652	0.3757589130304179	0.0119742395178678	1.3377373799918877																	1.3377373799918877	110.1335731827144
109	2017-06-27T04:33:21	22.3174	-157.7298	KM1709	104.56861350016516	0.37198617226889497	0.011666511614078999	1.3179778948146166																	1.3179778948146166	110.88195285879604
110	2017-06-27T04:36:21	22.3241	-157.7303	KM1709	103.78755627674091	0.37248459264010997	0.0117068250597724	1.3135079876240263																	1.3135079876240263	111.6295525636714
111	2017-06-27T04:42:22	22.3378	-157.7313	KM1709	104.44429013748758	0.37273409752030795	0.0117270958319621	1.3242327848627835																	1.3242327848627835	113.15806903156
112	2017-06-27T04:45:22	22.3445	-157.7319	KM1709	103.37546182917029	0.37386350795964	0.0118189823146495	1.3219602299484194																	1.3219602299484194	113.9064477168622
113	2017-06-27T04:48:22	22.3514	-157.7325	KM1709	105.94196864324137	0.37500223827143697	0.0119120787798434	1.3599090495299413																	1.3599090495299413	114.67701578995195
114	2017-06-27T04:51:23	22.3581	-157.7331	KM1709	105.16225185960907	0.37323462927256895	0.0117678012927417	1.341349356238939																	1.341349356238939	115.42539397767892
115	2017-06-27T04:54:23	22.3649	-157.7337	KM1709	104.22225979261387	0.37323462927256895	0.0117678012927417	1.3289460976587617																	1.3289460976587617	116.18486620404335
116	2017-06-27T04:57:23	22.3718	-157.7343	KM1709	105.56905322377615	0.3717378519685	0.0116464268673017	1.336983432559258																	1.336983432559258	116.9554335520014
117	2017-06-27T05:00:23	22.3784	-157.7349	KM1709	103.72149557080843	0.369753625930245	0.0114866902768146	1.2877301584430894																	1.2877301584430894	117.692717829755
118	2017-06-27T05:03:23	22.385	-157.7354	KM1709	102.98756765691192	0.370744929558099	0.0115663388344186	1.2860877493832263																	1.2860877493832263	118.42921108161659
119	2017-06-27T05:06:24	22.3918	-157.736	KM1709	103.7566716734449	0.36900973787929	0.0114271759046701	1.2785620586867208																	1.2785620586867208	119.1886823372582
120	2017-06-27T05:09:24	22.3986	-157.7366	KM1709	103.3257602160906	0.36826747495347095	0.0113679757476407	1.275494459821357																	1.275494459821357	119.94815334736708
121	2017-06-27T05:12:24	22.4054	-157.7371	KM1709	103.69518379162987	0.37124290625764506	0.0116063975776261	1.2994998131744864																	1.2994998131744864	120.7068566806785
122	2017-06-27T05:15:24	22.4121	-157.7376	KM1709	103.71403126923158	0.36950507178618996	0.011466804833288	1.2830890396572907																	1.2830890396572907	121.45445414605837
123	2017-06-27T05:18:24	22.4187	-157.7381	KM1709	102.46921216122162	0.36900973787929	0.0114271759046701	1.2650836587202057																	1.2650836587202057	122.19094652632648
124	2017-06-27T05:21:25	22.4253	-157.7386	KM1709	101.69841913273106	0.368515239622344	0.0113876900177628	1.2513928089848547																	1.2513928089848547	122.92743873577507
125	2017-06-27T05:24:25	22.432	-157.7391	KM1709	101.63889147840489	0.367034683507032	0.0112700513290762	1.2294571770247222																	1.2294571770247222	123.67503569376088
126	2017-06-27T05:27:25	22.4385	-157.7396	KM1709	99.87545746856188	0.362160934488615	0.0108879716017368	1.1760822742827641																	1.1760822742827641	124.40042345807316
127	2017-06-27T05:30:25	22.4449	-157.7402	KM1709	98.82004943522932	0.362160934488615	0.0108879716017368	1.155243680317045																	1.155243680317045	125.11552244422344
128	2017-06-27T05:33:25	22.4518	-157.7409	KM1709	98.93261627802656	0.3609519402871021	0.0107944376187813	1.1466567797884413																	1.1466567797884413	125.88697928550721
129	2017-06-27T05:36:26	22.4583	-157.7416	KM1709	99.16780826601057	0.36046744559887	0.0107571290928718	1.1566135030880615																	1.1566135030880615	126.61411526627268
130	2017-06-27T05:39:26	22.4651	-157.7424	KM1709	101.57518444005792	0.362160934488615	0.0108879716017368	1.191772924470755																	1.191772924470755	127.37553217394216
131	2017-06-27T05:42:26	22.4718	-157.7431	KM1709	102.73564192542051	0.361918406446377	0.0108691933064267	1.2056455947814069																	1.2056455947814069	128.12482469558344
132	2017-06-27T05:45:26	22.4786	-157.7439	KM1709	103.38717270132652	0.364588365784764	0.0110772634915617	1.2301408566398448																	1.2301408566398448	128.8862407365529
133	2017-06-27T05:48:27	22.485	-157.7446	KM1709	104.08891617363878	0.367527715630389	0.0113091141868421	1.2671076524076623																	1.2671076524076623	129.60229918494377
134	2017-06-27T05:51:27	22.491999999999997	-157.7454	KM1709	106.37980084375192	0.368515239622344	0.0113876900177628	1.3118448804836034																	1.3118448804836034	130.38585110881235
135	2017-06-27T05:54:27	22.4986	-157.7462	KM1709	105.66507656768744	0.370002402921867	0.0115066077589031	1.3091260369915767																	1.3091260369915767	131.12513671673682
136	2017-06-27T05:57:27	22.5052	-157.7468	KM1709	103.82551098689359	0.3687629553004461	0.0114074321942862	1.2725461759477017																	1.2725461759477017	131.8624162704932
137	2017-06-27T06:00:27	22.5115	-157.7475	KM1709	103.17262512915472	0.367281298143605	0.0112895672185903	1.256985540460117																	1.256985540460117	132.5673989025866
138	2017-06-27T06:03:28	22.5184	-157.7481	KM1709	103.085065078495	0.366788656181829	0.0112505819165432	1.243773093516154																	1.243773093516154	133.33796102421658
139	2017-06-27T06:06:28	22.5249	-157.7487	KM1709	101.08626819114087	0.364100017704849	0.0110390374916071	1.2038960002658008																	1.2038960002658008	134.06414777152662
140	2017-06-27T06:09:28	22.5315	-157.7492	KM1709	102.62978105566485	0.36507681423822297	0.0111155773484577	1.2206857321482008																	1.2206857321482008	134.8006372269038
141	2017-06-27T06:12:28	22.5381	-157.7497	KM1709	101.53360833185259	0.36532012475244896	0.011134726948656998	1.2088755587284044																	1.2088755587284044	135.53712651078592
142	2017-06-27T06:15:28	22.5447	-157.7502	KM1709	100.65984417843285	0.3636139239187539	0.0110009947923473	1.187951666023081																	1.187951666023081	136.2736156231341
143	2017-06-27T06:18:29	22.5514	-157.7506	KM1709	101.53399958281271	0.364100017704849	0.0110390374916071	1.1946802066971476																	1.1946802066971476	137.02057305035984
144	2017-06-27T06:21:29	22.558000000000003	-157.751	KM1709	103.621107100231	0.364588365784764	0.0110772634915617	1.2229102153628064																	1.2229102153628064	137.75641579476365
145	2017-06-27T06:24:29	22.5647	-157.7515	KM1709	103.103007867015	0.361918406446377	0.0108691933064267	1.19777846333692																	1.19777846333692	138.50400936021393
146	2017-06-27T06:27:29	22.5714	-157.7519	KM1709	103.31985322455529	0.363128128187642	0.0109631753745978	1.2167860653284903																	1.2167860653284903	139.250966459202
147	2017-06-27T06:30:29	22.5779	-157.7523	KM1709	104.05584171207235	0.364588365784764	0.0110772634915617	1.2361901893061362																	1.2361901893061362	139.97569481837468
148	2017-06-27T06:33:30	22.5846	-157.753	KM1709	102.6992179547386	0.364100017704849	0.0110390374916071	1.209257046867886																	1.209257046867886	140.7249816947072
149	2017-06-27T06:36:30	22.5912	-157.7537	KM1709	103.58152422096224	0.364588365784764	0.0110772634915617	1.2287154541124192																	1.2287154541124192	141.46318873387153
150	2017-06-27T06:39:30	22.5979	-157.7546	KM1709	104.77148635011505	0.364588365784764	0.0110772634915617	1.2445489227152609																	1.2445489227152609	142.21472700038686
151	2017-06-27T06:42:30	22.6047	-157.7555	KM1709	102.5326244862528	0.36288609766712704	0.0109443331889275	1.2005768937983357																	1.2005768937983357	142.9773130267309
152	2017-06-27T06:45:31	22.6112	-157.7563	KM1709	103.434642707875	0.36483341450303897	0.0110964449579766	1.2263644667469318																	1.2263644667469318	143.7055295495523
153	2017-06-27T06:48:31	22.618000000000002	-157.7572	KM1709	106.21386638777443	0.36826747495347095	0.0113679757476407	1.2891069628928895																	1.2891069628928895	144.4681144916331
154	2017-06-27T06:51:31	22.6246	-157.7579	KM1709	104.91293709998259	0.36507681423822297	0.0111155773484577	1.2473448762348658																	1.2473448762348658	145.20631982941876
155	2017-06-27T06:54:31	22.6313	-157.7585	KM1709	103.63007369890249	0.35998525580557106	0.0107199980554559	1.19613948700027																	1.19613948700027	145.95468797125798
156	2017-06-27T06:57:31	22.6381	-157.7591	KM1709	107.6790763634938	0.36167645598330794	0.0108504597315212	1.25143359733374																	1.25143359733374	146.71415029614957
157	2017-06-27T07:00:32	22.6448	-157.7595	KM1709	106.99333109040087	0.362644643540937	0.0109255358758164	1.2572876532113386																	1.2572876532113386	147.4611061885494
158	2017-06-27T07:03:32	22.6515	-157.7601	KM1709	105.78016310616098	0.36288609766712704	0.0109443331889275	1.2409070314141484																	1.2409070314141484	148.2094735838063
159	2017-06-27T07:06:32	22.6581	-157.7606	KM1709	105.05618856105195	0.3633707364784369	0.0109820625399462	1.2372581323285643																	1.2372581323285643	148.9459597427326
160	2017-06-27T07:09:32	22.6648	-157.7611	KM1709	103.8989886157886	0.36385671556692495	0.0110199927407505	1.2210813066142032																	1.2210813066142032	149.69355073869028
161	2017-06-27T07:12:32	22.6715	-157.7617	KM1709	103.85207609952894	0.3624037644363901	0.0109067833284008	1.2153328763044335																	1.2153328763044335	150.441917394243
162	2017-06-27T07:15:33	22.6781	-157.7623	KM1709	104.7816226140292	0.362160934488615	0.0108879716017368	1.2212593712502755																	1.2212593712502755	151.17919047272866
163	2017-06-27T07:18:33	22.6848	-157.7631	KM1709	102.2339249288267	0.35950395308652505	0.0106830931759834	1.1668421769469333																	1.1668421769469333	151.92952748060938
164	2017-06-27T07:21:33	22.6914	-157.7638	KM1709	104.2638158111034	0.35782615364777	0.0105549380215722	1.1797243868757383																	1.1797243868757383	152.6677294097247
165	2017-06-27T07:24:33	22.6981	-157.7645	KM1709	102.97665751000534	0.35675313559509503	0.0104734766142459	1.1542439241933533																	1.1542439241933533	153.41701058332055
166	2017-06-27T07:27:34	22.7049	-157.7653	KM1709	101.77690807338232	0.357587250967908	0.0105367412742637	1.1483167408143238																	1.1483167408143238	154.17841203490732
167	2017-06-27T07:30:34	22.7114	-157.7659	KM1709	101.7567091982578	0.356634359393865	0.0104644789234422	1.1341368406931598																	1.1341368406931598	154.90459168439062
168	2017-06-27T07:33:34	22.7182	-157.7666	KM1709	101.11186814378107	0.35592219423709603	0.0104106322020039	1.1199390132987257																	1.1199390132987257	155.66495296989228
169	2017-06-27T07:36:34	22.7249	-157.7673	KM1709	100.67228894520996	0.35639737272111605	0.0104465263977349	1.1229548652888544																	1.1229548652888544	156.41423279367038
170	2017-06-27T07:39:34	22.7316	-157.7681	KM1709	102.44467031695757	0.356634359393865	0.0104644789234422	1.1417970719434305																	1.1417970719434305	157.16456672750897
171	2017-06-27T07:42:35	22.7384	-157.7689	KM1709	101.68538450143281	0.356871911796325	0.0104824743050496	1.136860002918712																	1.136860002918712	157.92596600963722
172	2017-06-27T07:45:35	22.7451	-157.7697	KM1709	101.2726869557831	0.35592219423709603	0.0104106322020039	1.1206171314154374																	1.1206171314154374	158.67629905581137
173	2017-06-27T07:48:35	22.7518	-157.7705	KM1709	101.82008554016218	0.357110031278995	0.0105005126448619	1.1356605295795312																	1.1356605295795312	159.4266316612872
174	2017-06-27T07:51:35	22.7585	-157.7709	KM1709	104.85069789288605	0.358785699442591	0.0106280855285288	1.189893227745376																	1.189893227745376	160.17358567857482
175	2017-06-27T07:54:36	22.7651	-157.7715	KM1709	105.94888006232168	0.35926396412655504	0.0106647135572867	1.204338221819848																	1.204338221819848	160.91085548414625
176	2017-06-27T07:57:36	22.7719	-157.77200000000005	KM1709	107.50952911393034	0.36070940414375496	0.0107757611168344	1.2351725815397303																	1.2351725815397303	161.6695495558506
177	2017-06-27T08:00:36	22.7785	-157.7727	KM1709	110.74050912041292	0.35926396412655504	0.0106647135572867	1.2636095403088052																	1.2636095403088052	162.40774702860966
178	2017-06-27T08:03:36	22.7852	-157.7732	KM1709	104.76146306158188	0.357587250967908	0.0105367412742637	1.1824544646444926																	1.1824544646444926	163.15533492219856
179	2017-06-27T08:06:36	22.7917	-157.7738	KM1709	104.27666517771615	0.356871911796325	0.0104824743050496	1.1673441258929704																	1.1673441258929704	163.88151150151018
180	2017-06-27T08:09:37	22.7982	-157.7744	KM1709	103.80756884237177	0.356871911796325	0.0104824743050496	1.160170755848995																	1.160170755848995	164.6076878319326
181	2017-06-27T08:12:37	22.805	-157.775	KM1709	104.46222971827144	0.35639737272111605	0.0104465263977349	1.1641487592127322																	1.1641487592127322	165.36714406156838
182	2017-06-27T08:15:37	22.8117	-157.7756	KM1709	105.2901717356465	0.358785699442591	0.0106280855285288	1.1934140988192816																	1.1934140988192816	166.11550551745725
183	2017-06-27T08:18:37	22.8186	-157.7761	KM1709	107.02993535553128	0.35998525580557106	0.0107199980554559	1.225717046615575																	1.225717046615575	166.8853049999865
184	2017-06-27T08:21:38	22.8254	-157.7766	KM1709	108.23653918675748	0.36046744559887	0.0107571290928718	1.2396389231531189																	1.2396389231531189	167.64399770988942
185	2017-06-27T08:24:38	22.8322	-157.7772	KM1709	107.56338688598758	0.35926396412655504	0.0106647135572867	1.2265611989644143																	1.2265611989644143	168.40345294285592
186	2017-06-27T08:27:38	22.8389	-157.7779	KM1709	109.45047279595931	0.360226063276899	0.0107385414409696	1.252648972469041																	1.252648972469041	169.1527270109573
187	2017-06-27T08:30:38	22.8458	-157.7786	KM1709	109.91719654161292	0.359744514943204	0.0107015166701278	1.2524811475479496																	1.2524811475479496	169.924164619946
188	2017-06-27T08:33:38	22.8525	-157.7793	KM1709	108.51780006931729	0.359744514943204	0.0107015166701278	1.242231985890221																	1.242231985890221	170.67343799990385
189	2017-06-27T08:36:39	22.8591	-157.78	KM1709	107.28245849563491	0.35902454669894396	0.0106463777095486	1.2179665655573515																	1.2179665655573515	171.41163133698862
190	2017-06-27T08:39:39	22.866	-157.7808	KM1709	107.98473679042006	0.357587250967908	0.0105367412742637	1.2136822360350985																	1.2136822360350985	172.1840901410581
191	2017-06-27T08:42:39	22.8729	-157.7815	KM1709	107.0850777721636	0.356634359393865	0.0104644789234422	1.1956334559801092																	1.1956334559801092	172.95552641759957
192	2017-06-27T08:45:39	22.8799	-157.7823	KM1709	105.74777009190932	0.35639737272111605	0.0104465263977349	1.1818350951006442																	1.1818350951006442	173.73905396111957
193	2017-06-27T08:48:40	22.8868	-157.783	KM1709	105.93267270273701	0.3549732675363549	0.0103391390207354	1.1667346086294461																	1.1667346086294461	174.51048955375103
194	2017-06-27T08:51:40	22.8935	-157.7838	KM1709	105.3986175074045	0.355446599609465	0.0103748003796967	1.1652420895638345																	1.1652420895638345	175.26081281504372
195	2017-06-27T08:54:40	22.9001	-157.7845	KM1709	104.55358992697859	0.356634359393865	0.0104644789234422	1.1660307273196724																	1.1660307273196724	175.9990040440007
196	2017-06-27T08:57:40	22.9067	-157.7851	KM1709	106.12731310637557	0.356634359393865	0.0104644789234422	1.1894279672393575																	1.1894279672393575	176.7362685017053
197	2017-06-27T09:00:40	22.9133	-157.7857	KM1709	105.77039277864046	0.355446599609465	0.0103748003796967	1.1729072099104356																	1.1729072099104356	177.47353270951416
198	2017-06-27T09:03:41	22.9198	-157.7862	KM1709	106.66751844230663	0.3549732675363549	0.0103391390207354	1.1766173330051002																	1.1766173330051002	178.19890771264758
199	2017-06-27T09:06:41	22.9265	-157.7867	KM1709	104.19857578316463	0.353323185239171	0.0102156440370957	1.1358012420857844																	1.1358012420857844	178.94649194898156
200	2017-06-27T09:09:41	22.9333	-157.7872	KM1709	105.4189337548028	0.353323185239171	0.0102156440370957	1.1492866240887831																	1.1492866240887831	179.70518190479947
201	2017-06-27T09:16:28	22.9458	-157.7885	KM1709	106.34582156837708	0.353323185239171	0.0102156440370957	1.158081275399883																	1.158081275399883	181.10301297037086
202	2017-06-27T09:19:28	22.951	-157.789	KM1709	108.07695226672934	0.3530875558552779	0.0101980839566652	1.1809870036532344																	1.1809870036532344	181.68412655193595
203	2017-06-27T09:22:29	22.9557	-157.7895	KM1709	106.309220929061	0.353323185239171	0.0102156440370957	1.1606080919815411																	1.1606080919815411	182.20982122937832
204	2017-06-27T09:25:29	22.9583	-157.7888	KM1709	106.62310842127064	0.352617979201275	0.0101630891539105	1.1617788496754782																	1.1617788496754782	182.50800680039643
205	2017-06-27T09:28:29	22.9586	-157.7891	KM1709	106.53257848106348	0.351675446093076	0.010093182781495002	1.1553233512780103																	1.1553233512780103	182.55340269196583
206	2017-06-27T09:31:29	22.9592	-157.7893	KM1709	107.06063020373232	0.352852487621438	0.0101805656954676	1.1712669704062957																	1.1712669704062957	182.6232681445379
207	2017-06-27T09:34:29	22.9593	-157.7896	KM1709	104.8175139628936	0.35250028725186794	0.0101543421184064	1.1383234125638229																	1.1383234125638229	182.65597068344726
208	2017-06-27T09:37:30	22.9591	-157.7898	KM1709	107.9200213666353	0.352382595302461	0.0101455950829023	1.1721804419473685																	1.1721804419473685	182.68623453416032
209	2017-06-27T09:40:30	22.959	-157.7899	KM1709	106.30007872128068	0.351675446093076	0.010093182781495002	1.1436969392379035																	1.1436969392379035	182.70136646721505
210	2017-06-27T09:43:30	22.9589	-157.7899	KM1709	106.72470184446804	0.35073869487412795	0.0100239715511687	1.1445925990268206																	1.1445925990268206	182.71249817718424
211	2017-06-27T09:46:30	22.959	-157.7899	KM1709	104.02420523704771	0.34980633283161106	0.009955349453049241	1.1085085847562457																	1.1085085847562457	182.7236298871534
212	2017-06-27T09:49:31	22.959	-157.7899	KM1709	105.63057146401331	0.35004067189456106	0.0099725293969226	1.1203324168467883																	1.1203324168467883	182.7236298871534
213	2017-06-27T09:52:31	22.959	-157.7893	KM1709	105.69501610152479	0.34933932760813696	0.00992111220968549	1.1184480452608714																	1.1184480452608714	182.7851293043789
214	2017-06-27T09:55:31	22.9575	-157.7858	KM1709	106.4726552772098	0.348874544076664	0.00988703784374988	1.1288589056622125																	1.1288589056622125	183.18083300443152
215	2017-06-27T09:58:31	22.9548	-157.7823	KM1709	107.25360720370978	0.35050558649564306	0.0100067882460312	1.1440535181375957																	1.1440535181375957	183.64884855745117
216	2017-06-27T10:01:31	22.951999999999998	-157.7792	KM1709	106.11980393941273	0.34933932760813696	0.00992111220968549	1.121122097858272																	1.121122097858272	184.09395623317226
217	2017-06-27T10:04:32	22.9489	-157.7758	KM1709	106.00489959322708	0.34980633283161106	0.009955349453049241	1.1221978291535732																	1.1221978291535732	184.58441273935262
218	2017-06-27T10:07:32	22.9459	-157.7726	KM1709	104.85557604631138	0.347948085238984	0.00981948084570823	1.0963941055460975																	1.0963941055460975	185.05251943838726
219	2017-06-27T10:10:32	22.9424	-157.7688	KM1709	103.2436267936879	0.34748607743476195	0.009785863290712873	1.0735059394909399																	1.0735059394909399	185.60346091885063
220	2017-06-27T10:13:32	22.9375	-157.7633	KM1709	105.30453259263798	0.34679205135832203	0.009735534763249341	1.0900491101983631																	1.0900491101983631	186.38794633806742
221	2017-06-27T10:16:32	22.9325	-157.75799999999995	KM1709	102.47027612627096	0.34563628304706	0.00965204817894683	1.05793667979942																	1.05793667979942	187.16576834873558
222	2017-06-27T10:19:33	22.9276	-157.7528	KM1709	101.1962924195124	0.34494585062314004	0.00960237706239671	1.036335263150751																	1.036335263150751	187.9284773413709
223	2017-06-27T10:22:33	22.9254	-157.7481	KM1709	101.03506455494221	0.345175895162718	0.00961887762324478	1.033702325839401																	1.033702325839401	188.4690002199498
224	2017-06-27T10:25:33	22.9257	-157.7475	KM1709	102.53273278006006	0.34540596518530897	0.00963543742363789	1.0546716820858302																	1.0546716820858302	188.538995096803
225	2017-06-27T10:28:33	22.9258	-157.7474	KM1709	100.53661402139565	0.34471635393334	0.00958591579754153	1.0237669859925742																	1.0237669859925742	188.5541287382441
226	2017-06-27T10:31:33	22.9258	-157.7474	KM1709	102.33391401471495	0.34448740378861703	0.00956949373509608	1.042725484065079																	1.042725484065079	188.5541287382441
227	2017-06-27T10:34:34	22.9257	-157.7475	KM1709	105.25484685604569	0.34403068389753305	0.00953674964583704	1.0742262346523557																	1.0742262346523557	188.56926237968503
228	2017-06-27T10:37:34	22.9256	-157.7475	KM1709	102.42066829270205	0.34243040368606603	0.00942276545486605	1.0346104003585477																	1.0346104003585477	188.58039408965425
229	2017-06-27T10:40:34	22.9256	-157.7475	KM1709	103.43227564897379	0.34380070978405997	0.00952034403180798	1.0514925142119498																	1.0514925142119498	188.58039408965425
230	2017-06-27T10:43:34	22.9258	-157.7475	KM1709	101.87097140266528	0.343342403298987	0.0094876499203379	1.0255038276398984																	1.0255038276398984	188.60265750959263
231	2017-06-27T10:46:35	22.9259	-157.7475	KM1709	100.72138164154389	0.34175061659815004	0.00937453570708183	1.0095695351497584																	1.0095695351497584	188.61378921956185
232	2017-06-27T10:49:35	22.9259	-157.7475	KM1709	101.17777073018287	0.34243040368606603	0.00942276545486605	1.0191752815979496																	1.0191752815979496	188.61378921956185
233	2017-06-27T10:52:35	22.926	-157.7475	KM1709	102.42011717034308	0.34243040368606603	0.00942276545486605	1.0289980091042186																	1.0289980091042186	188.62492092953102
234	2017-06-27T10:55:35	22.926	-157.7475	KM1709	101.75814486401528	0.34243040368606603	0.00942276545486605	1.0178130017139886																	1.0178130017139886	188.62492092953102
235	2017-06-27T10:58:35	22.926	-157.7475	KM1709	100.19641013987005	0.341295436793671	0.00934239765207547	0.9980066652137288																	0.9980066652137288	188.62492092953102
236	2017-06-27T11:01:36	22.9261	-157.7475	KM1709	99.7565928742308	0.34152305135903804	0.00935845864940341	1.0000170140903222																	1.0000170140903222	188.63605263950058
237	2017-06-27T11:04:36	22.9262	-157.7475	KM1709	102.2765405294241	0.34175061659815004	0.00937453570708183	1.0203420857861834																	1.0203420857861834	188.6471843494698
238	2017-06-27T11:07:36	22.9263	-157.7475	KM1709	101.11799684216714	0.340164226691178	0.00926271340839455	0.9975415761488704																	0.9975415761488704	188.65831605943902
239	2017-06-27T11:10:36	22.9263	-157.7475	KM1709	99.75106181483284	0.340389932038029	0.00927855309432948	0.9851921687975908																	0.9851921687975908	188.65831605943902
240	2017-06-27T11:13:37	22.9262	-157.7475	KM1709	99.97941292752958	0.340164226691178	0.00926271340839455	0.993781581595252																	0.993781581595252	188.66944776940815
241	2017-06-27T11:16:37	22.9263	-157.7475	KM1709	100.53578433355044	0.340164226691178	0.00926271340839455	0.9940418751563984																	0.9940418751563984	188.68057947937737
242	2017-06-27T11:19:37	22.9263	-157.7475	KM1709	100.3276996289864	0.34061584031381203	0.00929444379099686	0.9958877310152692																	0.9958877310152692	188.68057947937737
243	2017-06-27T11:22:37	22.9264	-157.7475	KM1709	99.58461745799214	0.33858990546800705	0.00915251953548435	0.9798226136711432																	0.9798226136711432	188.6917111893466
244	2017-06-27T11:25:37	22.9263	-157.7475	KM1709	98.32622755796658	0.339039917575454	0.00918392918633714	0.9602387678862012																	0.9602387678862012	188.70284289931573
245	2017-06-27T11:28:38	22.9263	-157.7475	KM1709	98.56733617551622	0.339039917575454	0.00918392918633714	0.9638879243332816																	0.9638879243332816	188.70284289931573
246	2017-06-27T11:31:38	22.9264	-157.7475	KM1709	97.4320082400321	0.33926572964408697	0.009199690269465207	0.9516382846865644																	0.9516382846865644	188.7139746092849
247	2017-06-27T11:34:38	22.9263	-157.7475	KM1709	100.1765416981128	0.33926572964408697	0.009199690269465207	0.9818813806848844																	0.9818813806848844	188.7251063192541
248	2017-06-27T11:37:38	22.9262	-157.7475	KM1709	97.56529937537123	0.338365702870851	0.00913687078919407	0.9500584754975092																	0.9500584754975092	188.73623802922333
249	2017-06-27T11:40:39	22.9261	-157.7475	KM1709	98.71144146656529	0.33791574391691404	0.00910556539613513	0.9579341197929541																	0.9579341197929541	188.74736973919246
250	2017-06-27T11:43:39	22.926	-157.7475	KM1709	98.33389029419213	0.338141575556532	0.009121241917711359	0.9509839539269298																	0.9509839539269298	188.7585014491621
251	2017-06-27T11:46:39	22.926	-157.7475	KM1709	97.30568528103842	0.33724147077856104	0.00905875947726769	0.935452093721576																	0.935452093721576	188.7585014491621
252	2017-06-27T11:49:39	22.926	-157.7475	KM1709	100.39802726092823	0.337017782733412	0.00904323175727213	0.966782342972697																	0.966782342972697	188.7585014491621
253	2017-06-27T11:52:39	22.9261	-157.7475	KM1709	101.59275513681294	0.339039917575454	0.00918392918633714	0.9946373231473628																	0.9946373231473628	188.7696331591317
254	2017-06-27T11:55:40	22.9261	-157.7475	KM1709	99.85911685436035	0.33657068546333196	0.00901236178097065	0.9630645904766368																	0.9630645904766368	188.7696331591317
255	2017-06-27T11:58:40	22.926	-157.7476	KM1709	97.18876741170072	0.335903989566689	0.008966333934223641	0.9283304801008859																	0.9283304801008859	188.7847667851916
256	2017-06-27T12:01:40	22.9259	-157.7476	KM1709	99.32142019403648	0.33657068546333196	0.00901236178097065	0.9519316780044909																	0.9519316780044909	188.79589849516083
257	2017-06-27T12:04:40	22.9258	-157.7475	KM1709	97.00211506039436	0.335903989566689	0.008966333934223641	0.9215059111464596																	0.9215059111464596	188.8110321314746
258	2017-06-27T12:07:41	22.9259	-157.7475	KM1709	97.57801217939137	0.336347923412345	0.008996982568955841	0.9352872322283444																	0.9352872322283444	188.82216384144382
259	2017-06-27T12:10:41	22.9259	-157.7476	KM1709	95.8626403400417	0.334789916062955	0.00888981800735105	0.9078421124492888																	0.9078421124492888	188.83241625109483
260	2017-06-27T12:13:41	22.926	-157.7476	KM1709	95.29645457589235	0.333897891280188	0.008828865923891541	0.8924039249933777																	0.8924039249933777	188.843547961064
261	2017-06-27T12:16:41	22.9261	-157.7476	KM1709	96.77356284302769	0.33412041007216	0.0088440612943126	0.9138614307337918																	0.9138614307337918	188.85467967103355
262	2017-06-27T12:19:41	22.926	-157.7476	KM1709	97.56570809473122	0.334789916062955	0.00888981800735105	0.9221434335583653																	0.9221434335583653	188.86581138100314
263	2017-06-27T12:22:42	22.926	-157.7476	KM1709	97.08107110354644	0.333897891280188	0.008828865923891541	0.91758426309317																	0.91758426309317	188.86581138100314
264	2017-06-27T12:25:42	22.9259	-157.7475	KM1709	97.37602131275366	0.335234228975867	0.0089203258697847	0.9268999194066412																	0.9268999194066412	188.8809450121899
265	2017-06-27T12:28:42	22.9259	-157.7475	KM1709	96.46044978471764	0.33323279824039803	0.00878355877043586	0.9037997900782724																	0.9037997900782724	188.8809450121899
266	2017-06-27T12:31:42	22.926	-157.7476	KM1709	95.21326513343041	0.33367590241546996	0.00881370674115972	0.8958502601526008																	0.8958502601526008	188.89607864337663
267	2017-06-27T12:34:43	22.9261	-157.7476	KM1709	94.77766007692944	0.33169424423148	0.00867932003373233	0.8753742580788799																	0.8753742580788799	188.90721035334624
268	2017-06-27T12:37:43	22.9261	-157.7476	KM1709	93.962777162259	0.33169424423148	0.00867932003373233	0.8708018227532396																	0.8708018227532396	188.90721035334624
269	2017-06-27T12:40:43	22.9262	-157.7476	KM1709	92.24043477369116	0.33147600715892	0.00866457882434488	0.8498746732698965																	0.8498746732698965	188.91834206331544
270	2017-06-27T12:43:43	22.9261	-157.7476	KM1709	93.3084456652347	0.331036964628489	0.0086349976182121	0.8575314861154772																	0.8575314861154772	188.9294737732846
271	2017-06-27T12:46:43	22.9258	-157.7476	KM1709	91.64103344011535	0.33081578800897304	0.008620139225045759	0.8399199443319723																	0.8399199443319723	188.9628689031926
272	2017-06-27T12:49:44	22.9256	-157.7476	KM1709	92.13410227113184	0.33081578800897304	0.008620139225045759	0.8441519952818113																	0.8441519952818113	188.98513232313096
273	2017-06-27T12:52:44	22.9256	-157.7476	KM1709	89.49157315711146	0.330595138120334	0.00860531621705922	0.8188639726876576																	0.8188639726876576	188.98513232313096
274	2017-06-27T12:55:44	22.9256	-157.7476	KM1709	91.35302083638464	0.330595138120334	0.00860531621705922	0.8350134431111332																	0.8350134431111332	188.98513232313096
275	2017-06-27T12:58:44	22.9254	-157.7476	KM1709	89.2523093950898	0.329502906774977	0.00853215598512364	0.8047962239995249																	0.8047962239995249	189.0073957430694
276	2017-06-27T13:01:45	22.9253	-157.7476	KM1709	89.5522247425168	0.329286555875672	0.008517700870133921	0.8091481953925886																	0.8091481953925886	189.01852745303856
277	2017-06-27T13:04:45	22.9252	-157.7475	KM1709	90.93116005282076	0.329502906774977	0.00853215598512364	0.8185766087979787																	0.8185766087979787	189.03366112011486
278	2017-06-27T13:07:45	22.9251	-157.7475	KM1709	89.65380897864719	0.32907072021481604	0.00850328017991928	0.8142161247487228																	0.8142161247487228	189.044792830084
279	2017-06-27T13:10:45	22.9252	-157.7475	KM1709	89.99517915830376	0.32971977414270004	0.00854664560706655	0.8222849348584147																	0.8222849348584147	189.05592454005318
280	2017-06-27T13:13:45	22.9251	-157.7475	KM1709	88.2564886307418	0.328633988776807	0.0084742191364291	0.7982491951311587																	0.7982491951311587	189.0670562500224
281	2017-06-27T13:16:46	22.9249	-157.7475	KM1709	88.13214988112215	0.32907072021481604	0.00850328017991928	0.7936647005400701																	0.7936647005400701	189.08931966996082
282	2017-06-27T13:22:46	22.9245	-157.7475	KM1709	87.71232642071097	0.328633988776807	0.0084742191364291	0.7856828728187452																	0.7856828728187452	189.13384650983795
283	2017-06-27T13:25:46	22.9242	-157.7475	KM1709	88.29910039391693	0.327979372341956	0.0084307198420334	0.7953055810160615																	0.7953055810160615	189.16724163974555
284	2017-06-27T13:28:47	22.924	-157.7475	KM1709	88.27176433947443	0.327979372341956	0.0084307198420334	0.7902817831235784																	0.7902817831235784	189.1895050596839
285	2017-06-27T13:31:47	22.924	-157.7474	KM1709	88.62164381498964	0.328197057752602	0.008445185048311791	0.7968061496157431																	0.7968061496157431	189.1997576131247
286	2017-06-27T13:34:47	22.9239	-157.7475	KM1709	88.46708102915493	0.328415262817383	0.00845968478563308	0.8001821700147208																	0.8001821700147208	189.21489134685044
287	2017-06-27T13:37:47	22.9237	-157.7474	KM1709	88.8520535645576	0.328415262817383	0.00845968478563308	0.8033150534791792																	0.8033150534791792	189.23940205940139
288	2017-06-27T13:40:47	22.9235	-157.7474	KM1709	87.62817742982973	0.328197057752602	0.008445185048311791	0.7903771116693757																	0.7903771116693757	189.26166547933983
289	2017-06-27T13:43:48	22.9235	-157.7475	KM1709	88.70000862030952	0.32754441565262	0.00840191685133746	0.7989529052935266																	0.7989529052935266	189.27191807061814
290	2017-06-27T13:46:48	22.9236	-157.7474	KM1709	88.35528071202043	0.327761965302416	0.0084162941718323	0.7939254385676715																	0.7939254385676715	189.28705182485078
291	2017-06-27T13:49:48	22.9236	-157.7475	KM1709	88.84819775013996	0.328197057752602	0.008445185048311791	0.8003156781609532																	0.8003156781609532	189.29730440856164
292	2017-06-27T14:37:07	22.9874	-157.7686	KM1709	119.9123287381915	0.34494585062314004	0.00960237706239671	1.2176840052421003																	1.2176840052421003	196.72135214193557
293	2017-06-27T14:40:08	22.9937	-157.77100000000004	KM1709	118.47559373046957	0.342203267495936	0.00940665052512208	1.1853912268383158																	1.1853912268383158	197.4645244695353
294	2017-06-27T14:43:08	23.0001	-157.7734	KM1709	116.24426683996693	0.34152305135903804	0.00935845864940341	1.151080003263329																	1.151080003263329	198.2182065114117
295	2017-06-27T14:46:08	23.0063	-157.7758	KM1709	116.47177280695308	0.34084183256044	0.00931039031385392	1.1482653346728162																	1.1482653346728162	198.95087587964653
296	2017-06-27T14:49:08	23.0126	-157.7781	KM1709	114.27353001363537	0.340164226691178	0.00926271340839455	1.1156962730832405																	1.1156962730832405	199.69070965500947
297	2017-06-27T14:52:09	23.019000000000002	-157.7803	KM1709	114.66354933937113	0.34084183256044	0.00931039031385392	1.1330421882694963																	1.1330421882694963	200.43794605646323
298	2017-06-27T14:55:09	23.0252	-157.7826	KM1709	115.9050590808882	0.340164226691178	0.00926271340839455	1.136405653533192																	1.136405653533192	201.1672294225449
299	2017-06-27T14:58:09	23.0314	-157.7849	KM1709	117.08664089557806	0.34061584031381203	0.00929444379099686	1.1530943306100885																	1.1530943306100885	201.89650928735375
300	2017-06-27T15:01:09	23.0378	-157.7871	KM1709	119.85667610246307	0.341295436793671	0.00934239765207547	1.180167899125079																	1.180167899125079	202.64373620851455
301	2017-06-27T15:04:10	23.0443	-157.7894	KM1709	118.28665353366242	0.341068364291111	0.009326374903922371	1.169781182533728																	1.169781182533728	203.4046897013708
302	2017-06-27T15:07:10	23.0506	-157.7917	KM1709	119.00577591514885	0.34175061659815004	0.00937453570708183	1.1778559704561238																	1.1778559704561238	204.1445023207803
303	2017-06-27T15:10:10	23.0571	-157.79399999999995	KM1709	119.5442445820963	0.342203267495936	0.00940665052512208	1.1925084403514408																	1.1925084403514408	204.90544888084264
304	2017-06-27T15:13:10	23.0635	-157.7964	KM1709	121.161683244228	0.34175061659815004	0.00937453570708183	1.2020333661953098																	1.2020333661953098	205.65909319523712
305	2017-06-27T15:16:10	23.07	-157.7986	KM1709	121.04862472420929	0.341295436793671	0.00934239765207547	1.2044980711938864																	1.2044980711938864	206.41692487375644
306	2017-06-27T15:19:11	23.0763	-157.8009	KM1709	119.29460956357984	0.341295436793671	0.00934239765207547	1.176180114106811																	1.176180114106811	207.1567231693953
307	2017-06-27T15:22:11	23.0828	-157.8032	KM1709	122.44007063160454	0.341068364291111	0.009326374903922371	1.203230396893083																	1.203230396893083	207.91765580052032
308	2017-06-27T15:25:11	23.089000000000002	-157.8054	KM1709	120.31088544059044	0.341068364291111	0.009326374903922371	1.19148780714273																	1.19148780714273	208.6436604796253
309	2017-06-27T15:28:11	23.0955	-157.8077	KM1709	120.80940595104195	0.342658082091037	0.00943891885383887	1.20186547550318																	1.20186547550318	209.40458622305283
310	2017-06-27T15:31:12	23.1019	-157.8101	KM1709	120.53470829533406	0.342203267495936	0.00940665052512208	1.1936886831336793																	1.1936886831336793	210.1582076467124
311	2017-06-27T15:34:12	23.1083	-157.8125	KM1709	123.59880433176588	0.341295436793671	0.00934239765207547	1.2174545229223286																	1.2174545229223286	210.9118252523184
312	2017-06-27T15:37:12	23.1147	-157.8147	KM1709	121.2486733733258	0.341295436793671	0.00934239765207547	1.202545260286497																	1.202545260286497	211.65901333141662
313	2017-06-27T15:43:12	23.1275	-157.8194	KM1709	121.99823980057666	0.34061584031381203	0.00929444379099686	1.1997103427378208																	1.1997103427378208	213.16292278834027
314	2017-06-27T15:46:13	23.1338	-157.8217	KM1709	120.65837865510098	0.341068364291111	0.009326374903922371	1.1899246684570963																	1.1899246684570963	213.9026889909098
315	2017-06-27T15:49:13	23.1399	-157.8238	KM1709	122.14086076380528	0.341068364291111	0.009326374903922371	1.206955634778596																	1.206955634778596	214.61493688329102
316	2017-06-27T15:52:13	23.1461	-157.8261	KM1709	123.53677551114737	0.34061584031381203	0.00929444379099686	1.2219984990750934																	1.2219984990750934	215.34415183994437
317	2017-06-27T15:55:13	23.1523	-157.8284	KM1709	120.06037732958299	0.339490330629397	0.009215420324201641	1.1729248993905754																	1.1729248993905754	216.07336328078256
318	2017-06-27T15:58:14	23.1585	-157.8307	KM1709	121.4647829650515	0.33881464327699296	0.00916820563813992	1.1851600297474807																	1.1851600297474807	216.80257120506238
319	2017-06-27T16:01:14	23.1647	-157.833	KM1709	121.77327906141821	0.33926572964408697	0.009199690269465207	1.1914304758616532																	1.1914304758616532	217.53177561203785
320	2017-06-27T16:04:14	23.1709	-157.8353	KM1709	124.31441175252195	0.340389932038029	0.00927855309432948	1.2230803490488986																	1.2230803490488986	218.260976500966
321	2017-06-27T16:07:14	23.1771	-157.8375	KM1709	120.83096024855871	0.340164226691178	0.00926271340839455	1.1819540676951392																	1.1819540676951392	218.9869352925679
322	2017-06-27T16:10:14	23.1834	-157.8399	KM1709	120.99193614019798	0.341295436793671	0.00934239765207547	1.197846549126156																	1.197846549126156	219.729992914536
323	2017-06-27T16:13:15	23.1895	-157.842	KM1709	121.8701540514767	0.34175061659815004	0.00937453570708183	1.2070663371648926																	1.2070663371648926	220.44221678792587
324	2017-06-27T16:16:15	23.1959	-157.8443	KM1709	121.43954874079931	0.341976672229366	0.009390573972992693	1.2068976829909703																	1.2068976829909703	221.1925099917301
325	2017-06-27T16:19:15	23.2021	-157.8464	KM1709	122.58138981527323	0.34152305135903804	0.00935845864940341	1.2151588115610965																	1.2151588115610965	221.9153486464238
326	2017-06-27T16:22:15	23.2084	-157.8486	KM1709	123.54053438758172	0.342886277123257	0.00945511134512802	1.2308687844449948																	1.2308687844449948	222.65188232358898
327	2017-06-27T16:25:16	23.2146	-157.8507	KM1709	124.29280236191342	0.342203267495936	0.00940665052512208	1.240659909051763																	1.240659909051763	223.37471500521286
328	2017-06-27T16:28:16	23.2209	-157.8527	KM1709	124.2554937232749	0.34243040368606603	0.00942276545486605	1.2381791607002688																	1.2381791607002688	224.1052498846978
329	2017-06-27T16:31:16	23.2273	-157.8547	KM1709	120.96600025723171	0.342203267495936	0.00940665052512208	1.1998097127945504																	1.1998097127945504	224.84647483709702
330	2017-06-27T16:34:16	23.2337	-157.8568	KM1709	118.01460385729382	0.341295436793671	0.00934239765207547	1.1655721443506122																	1.1655721443506122	225.59058539679523
331	2017-06-27T16:37:17	23.24	-157.8589	KM1709	118.76155397432228	0.34152305135903804	0.00935845864940341	1.173726176839384																	1.173726176839384	226.32404223499185
332	2017-06-27T16:46:17	23.2586	-157.8654	KM1709	119.17888624979791	0.342203267495936	0.00940665052512208	1.1857781239700345																	1.1857781239700345	228.49865209196457
333	2017-06-27T16:49:18	23.2648	-157.8675	KM1709	119.70336439947472	0.342886277123257	0.00945511134512802	1.1940570901143204																	1.1940570901143204	229.22146076027173
334	2017-06-27T16:52:18	23.271	-157.8697	KM1709	115.13620834393863	0.34243040368606603	0.00942276545486605	1.1478545611547488																	1.1478545611547488	229.9473704917681
335	2017-06-27T16:55:18	23.2774	-157.872	KM1709	115.94198514399434	0.342203267495936	0.00940665052512208	1.1564346314784657																	1.1564346314784657	230.6976186460416
336	2017-06-27T16:58:18	23.2836	-157.8742	KM1709	113.93845265300024	0.34243040368606603	0.00942276545486605	1.13693155985321																	1.13693155985321	231.4235217825129
337	2017-06-27T17:04:19	23.2963	-157.8789	KM1709	115.47535924707846	0.34494585062314004	0.00960237706239671	1.1715129792135806																	1.1715129792135806	232.91669326001653
338	2017-06-27T17:07:19	23.3024	-157.8811	KM1709	116.53260687634331	0.346098569513245	0.00968538874278347	1.1874802598872345																	1.1874802598872345	233.63201101532132
339	2017-06-27T17:10:19	23.3087	-157.8834	KM1709	115.34894866970323	0.3476019556544935	0.00979427787185481	1.1896354774775766																	1.1896354774775766	234.37167921181396
340	2017-06-27T17:13:19	23.3149	-157.8858	KM1709	115.757093276661	0.34702284200671696	0.009752270954986729	1.1857653259648957																	1.1857653259648957	235.1041588383292
341	2017-06-27T17:16:19	23.3212	-157.888	KM1709	116.04942477685738	0.34679205135832203	0.009735534763249341	1.1939541628758408																	1.1939541628758408	235.8406343481021
342	2017-06-27T17:19:20	23.3274	-157.8903	KM1709	115.61532711125038	0.34656181033656003	0.00971883842865851	1.1859275227585813																	1.1859275227585813	236.5697461887957
343	2017-06-27T17:22:20	23.3337	-157.8925	KM1709	114.84490576187143	0.34656181033656003	0.00971883842865851	1.1743865878646522																	1.1743865878646522	237.30621523907573
344	2017-06-27T17:25:20	23.3401	-157.8948	KM1709	114.57412596921444	0.34748607743476195	0.009785863290712873	1.1822655568151699																	1.1822655568151699	238.05642865099875
345	2017-06-27T17:28:20	23.3464	-157.89700000000005	KM1709	116.56385696909418	0.3472541835938	0.0097690470990168	1.2060078396247411																	1.2060078396247411	238.79289113565247
346	2017-06-27T17:31:21	23.3527	-157.8992	KM1709	117.59622169296364	0.3486421424927931	0.00987008686818882	1.2242236288968051																	1.2242236288968051	239.52935036229874
347	2017-06-27T17:34:21	23.3591	-157.9015	KM1709	118.42864639262051	0.34980633283161106	0.009955349453049241	1.2502635765459245																	1.2502635765459245	240.27955323173717
348	2017-06-27T17:37:21	23.3656	-157.9038	KM1709	117.87056568287555	0.351206582374075	0.0100584613182628	1.249418003872838																	1.249418003872838	241.0403317829289
349	2017-06-27T17:40:21	23.3722	-157.9061	KM1709	120.05244547469324	0.352852487621438	0.0101805656954676	1.2881093576886289																	1.2881093576886289	241.81170160867717
350	2017-06-27T17:43:22	23.3786	-157.9083	KM1709	120.60342701934765	0.354500446344792	0.0103036962449013	1.3052422921010274																	1.3052422921010274	242.5587556178584
351	2017-06-27T17:46:22	23.3841	-157.9112	KM1709	119.72125165420358	0.352617979201275	0.0101630891539105	1.288436046468242																	1.288436046468242	243.23893420960633
352	2017-06-27T17:49:22	23.3876	-157.9071	KM1709	120.02662701932371	0.3530875558552779	0.0101980839566652	1.2909353682923417																	1.2909353682923417	243.81101794402903
353	2017-06-27T17:52:22	23.3871	-157.9035	KM1709	119.58709860056412	0.353323185239171	0.0102156440370957	1.2865308398400228																	1.2865308398400228	244.18302281434399
354	2017-06-27T17:55:22	23.3867	-157.9008	KM1709	119.96918587148123	0.353559377112683	0.010233246036589	1.295527220869185																	1.295527220869185	244.4624573155422
355	2017-06-27T17:58:23	23.3855	-157.8979	KM1709	120.9169919714554	0.352852487621438	0.0101805656954676	1.2965018428081745																	1.2965018428081745	244.78747670360215
356	2017-06-27T18:01:23	23.3842	-157.8952	KM1709	120.27832927907153	0.353323185239171	0.0102156440370957	1.300971908929892																	1.300971908929892	245.0989971449576
357	2017-06-27T18:04:23	23.3829	-157.8926	KM1709	119.80346259648664	0.3530875558552779	0.0101980839566652	1.293951295494744																	1.293951295494744	245.401509092975
358	2017-06-27T18:07:23	23.3817	-157.89	KM1709	119.05732171297116	0.3530875558552779	0.0101980839566652	1.2784266262239032																	1.2784266262239032	245.69885894746966
359	2017-06-27T18:10:24	23.3804	-157.8874	KM1709	119.73818854793491	0.3537952315147321	0.010250853522741998	1.2997423673946853																	1.2997423673946853	246.00137529666148
360	2017-06-27T18:13:24	23.3792	-157.885	KM1709	118.98810314821115	0.3537952315147321	0.010250853522741998	1.2923275608835882																	1.2923275608835882	246.28062318862388
361	2017-06-27T18:16:24	23.378	-157.8825	KM1709	119.62212657433793	0.3537952315147321	0.010250853522741998	1.3019122677840294																	1.3019122677840294	246.56888742748555
362	2017-06-27T18:19:24	23.3769	-157.88	KM1709	116.2321673854414	0.353323185239171	0.0102156440370957	1.258873953740586																	1.258873953740586	246.85216707642581
363	2017-06-27T18:22:24	23.3757	-157.8775	KM1709	118.83086557168757	0.355209651427528	0.0103569484430727	1.3021745571319614																	1.3021745571319614	247.14043524329966
364	2017-06-27T18:25:25	23.3746	-157.875	KM1709	117.51244778831688	0.35592219423709603	0.0104106322020039	1.2944067237971038																	1.2944067237971038	247.4237188892174
365	2017-06-27T18:28:25	23.3734	-157.8726	KM1709	117.96444545132078	0.355446599609465	0.0103748003796967	1.3024838510389338																	1.3024838510389338	247.7029762045008
366	2017-06-27T18:31:25	23.3722	-157.8701	KM1709	122.79941311960636	0.356160843386572	0.0104286122913931	1.3652612385701317																	1.3652612385701317	247.99125034811263
367	2017-06-27T18:34:25	23.3711	-157.8674	KM1709	119.53751186204876	0.357110031278995	0.0105005126448619	1.3325016790100068																	1.3325016790100068	248.29309836791126
368	2017-06-27T18:37:26	23.3698	-157.8648	KM1709	117.05930086935484	0.358785699442591	0.0106280855285288	1.3170422835377409																	1.3170422835377409	248.59563337337391
369	2017-06-27T18:40:26	23.3686	-157.8621	KM1709	117.19015423503492	0.357587250967908	0.0105367412742637	1.3137766118553165																	1.3137766118553165	248.90217062131268
370	2017-06-27T18:43:26	23.3671	-157.8592	KM1709	117.73893921661869	0.357110031278995	0.0105005126448619	1.3172666477902617																	1.3172666477902617	249.24231602267062
371	2017-06-27T18:46:26	23.3658	-157.8562	KM1709	118.35294241281434	0.3583056712796021	0.0105914619365883	1.3298179013511613																	1.3298179013511613	249.58131820087124
372	2017-06-27T18:49:27	23.3645	-157.8534	KM1709	119.5868779082346	0.35950395308652505	0.0106830931759834	1.3562438631754803																	1.3562438631754803	249.90195973724715
373	2017-06-27T18:52:27	23.3632	-157.8504	KM1709	120.11126056353892	0.36070940414375496	0.0107757611168344	1.3778087944553148																	1.3778087944553148	250.24096735036744
374	2017-06-27T18:55:27	23.3618	-157.8475	KM1709	120.08354167682644	0.361918406446377	0.0108691933064267	1.3899468705208948																	1.3899468705208948	250.57579931630025
375	2017-06-27T18:58:27	23.3604	-157.8446	KM1709	121.70607186839008	0.362160934488615	0.0108879716017368	1.4140945046725777																	1.4140945046725777	250.9106340506426
376	2017-06-27T19:01:27	23.3591	-157.8417	KM1709	119.33199028305172	0.361918406446377	0.0108691933064267	1.3875637614650016																	1.3875637614650016	251.24043760253468
377	2017-06-27T19:04:28	23.3577	-157.8388	KM1709	119.80032607579751	0.36385671556692495	0.0110199927407505	1.4091198415077404																	1.4091198415077404	251.575277675536
378	2017-06-27T19:07:28	23.3566	-157.8363	KM1709	121.66269013516188	0.3624037644363901	0.0109067833284008	1.4276384345200934																	1.4276384345200934	251.8585925897749
379	2017-06-27T19:10:28	23.3561	-157.8351	KM1709	118.67311737428273	0.36507681423822297	0.0111155773484577	1.411785834704681																	1.411785834704681	251.99326663999256
380	2017-06-27T19:13:28	23.3561	-157.8351	KM1709	119.53742217051108	0.36629835787415294	0.0112117820799457	1.4314115943196446																	1.4314115943196446	251.99326663999256
381	2017-06-27T20:05:37	23.3349	-157.7997	KM1709	116.47056438348524	0.36802030033476396	0.011348308426941999	1.4225481371324489																	1.4225481371324489	256.31290326084417
382	2017-06-27T20:08:38	23.3328	-157.8004	KM1709	117.16665846466285	0.36826747495347095	0.0113679757476407	1.4319088609704442																	1.4319088609704442	256.5573736060344
383	2017-06-27T20:11:38	23.3327	-157.803	KM1709	115.51852779812454	0.369257109572431	0.0114469667468333	1.41633967694519																	1.41633967694519	256.82336200840183
384	2017-06-27T20:14:38	23.3326	-157.8057	KM1709	116.72428971030928	0.36802030033476396	0.011348308426941999	1.427131557907883																	1.427131557907883	257.09956335486334
385	2017-06-27T20:17:38	23.3329	-157.8084	KM1709	113.93409981685544	0.367773714361021	0.0113286879438569	1.3822835407704843																	1.3822835407704843	257.377553262674
386	2017-06-27T20:20:39	23.3354	-157.808	KM1709	115.99084896943785	0.367034683507032	0.0112700513290762	1.4038434727673057																	1.4038434727673057	257.6588332625531
387	2017-06-27T20:23:39	23.338	-157.8071	KM1709	114.78121583877493	0.369257109572431	0.0114469667468333	1.4092383347796176																	1.4092383347796176	257.962524860933
388	2017-06-27T20:26:39	23.3423	-157.8061	KM1709	115.86569410155396	0.369753625930245	0.0114866902768146	1.4340794720409853																	1.4340794720409853	258.45197887313543
389	2017-06-27T20:29:39	23.3469	-157.805	KM1709	118.03054627714451	0.370744929558099	0.0115663388344186	1.4661594278558447																	1.4661594278558447	258.97623399686137
390	2017-06-27T20:32:40	23.3509	-157.8036	KM1709	116.98680136292528	0.37273409752030795	0.0117270958319621	1.4695561486259276																	1.4695561486259276	259.4439265268037
391	2017-06-27T20:35:40	23.3527	-157.8059	KM1709	117.23879471530701	0.3737375535953821	0.011808701327964	1.4928347526133383																	1.4928347526133383	259.752796247913
392	2017-06-27T20:38:40	23.3529	-157.8105	KM1709	118.74254220752974	0.3739894623238979	0.011829263301334998	1.5141050207715778																	1.5141050207715778	260.2234346978246
393	2017-06-27T20:41:40	23.353	-157.8152	KM1709	115.86412971853632	0.376517949394253	0.0120366913627765	1.4935276095776966																	1.4935276095776966	260.7038945161217
394	2017-06-27T20:44:40	23.3541	-157.8197	KM1709	116.5144121831748	0.3762652485436809	0.0120158702972422	1.5092392678633957																	1.5092392678633957	261.1798060071616
395	2017-06-27T20:47:41	23.3589	-157.8208	KM1709	119.80584865783466	0.376517949394253	0.0120366913627765	1.547338903176075																	1.547338903176075	261.72582540435883
396	2017-06-27T20:50:41	23.3633	-157.8218	KM1709	119.51805614349476	0.3782877430400471	0.0121832564446218	1.5756649513236212																	1.5756649513236212	262.2261678217467
397	2017-06-27T20:53:41	23.3676	-157.8227	KM1709	119.41513604546994	0.37956374723054	0.0122895635701104	1.5811291214123735																	1.5811291214123735	262.71358671501235
398	2017-06-27T20:56:41	23.3719	-157.8234	KM1709	119.84355151258413	0.380332613292029	0.0123538233083768	1.6054756149841745																	1.6054756149841745	263.19756528277026
399	2017-06-27T20:59:42	23.3762	-157.8243	KM1709	119.84764576182279	0.3834148258238621	0.0126138426185643	1.6325092017005138																	1.6325092017005138	263.68498305057483
400	2017-06-27T21:02:42	23.3814	-157.8255	KM1709	118.96493049611368	0.382380373258802	0.0125262363851909	1.6166879172119792																	1.6166879172119792	264.27667571124204
401	2017-06-27T21:05:42	23.3866	-157.8267	KM1709	118.59824540378678	0.3813492397116721	0.0124392504640629	1.5980681139841042																	1.5980681139841042	264.86836737493223
402	2017-06-27T21:08:42	23.3916	-157.828	KM1709	119.63639101175032	0.382900660353413	0.012570197429071998	1.6241177671468046																	1.6241177671468046	265.4405814094963
403	2017-06-27T21:11:42	23.3964	-157.83	KM1709	119.4435233042767	0.3831582076524311	0.0125920411190828	1.6205606546310092																	1.6205606546310092	266.0126408353588
404	2017-06-27T21:14:43	23.4012	-157.832	KM1709	118.5049318323784	0.3857452575993249	0.0128125537145454	1.6262859570892514																	1.6262859570892514	266.58469761582967
405	2017-06-27T21:17:43	23.4063	-157.8343	KM1709	118.59272422407162	0.38522454968438996	0.0127680203096548	1.6401112712074528																	1.6401112712074528	267.1991173334774
406	2017-06-27T21:20:43	23.4119	-157.8368	KM1709	122.74030329234655	0.386788024168589	0.0129021164534658	1.7059860151485289																	1.7059860151485289	267.87277882496284
407	2017-06-27T21:23:43	23.4177	-157.8395	KM1709	121.87604531900229	0.389668030042985	0.0131513999260346	1.7151366974266296																	1.7151366974266296	268.57486064552967
408	2017-06-27T21:26:44	23.4231	-157.8419	KM1709	120.81404365102415	0.38783445544440703	0.0129924012915845	1.6918258445687169																	1.6918258445687169	269.2240407471724
409	2017-06-27T21:29:44	23.4261	-157.8428	KM1709	120.74871879981971	0.38600501761981504	0.0128348643827073	1.6715924859049758																	1.6715924859049758	269.5704138432543
410	2017-06-27T21:32:44	23.4275	-157.8425	KM1709	120.9240404757252	0.384835071503266	0.012734750682879749	1.6680555091327358																	1.6680555091327358	269.7292416927079
411	2017-06-27T21:35:44	23.4281	-157.8424	KM1709	120.85846458778538	0.387572243035665	0.0129697564320635	1.6921075450091694																	1.6921075450091694	269.79680843939104
412	2017-06-27T21:38:44	23.429000000000002	-157.8422	KM1709	117.69109988018108	0.38862040398738795	0.0130604229536713	1.6635765452430005																	1.6635765452430005	269.89905526518197
413	2017-06-27T21:41:45	23.4313	-157.8424	KM1709	119.49987954295038	0.38836004213175396	0.0130378149782071	1.6828626666498547																	1.6828626666498547	270.15589822971197
414	2017-06-27T21:44:45	23.4352	-157.8438	KM1709	119.49706469785595	0.387572243035665	0.0129697564320635	1.6765173657240882																	1.6765173657240882	270.61297695730167
415	2017-06-27T21:47:45	23.4406	-157.8462	KM1709	117.64522866801504	0.389405224675452	0.0131285712114734	1.661726959791047																	1.661726959791047	271.2621448073121
416	2017-06-27T21:50:45	23.4459	-157.8486	KM1709	118.96635481994757	0.39283663727549395	0.0134291548471417	1.7181056210086068																	1.7181056210086068	271.901015006379
417	2017-06-27T21:53:46	23.4513	-157.851	KM1709	121.97388378009754	0.384188361752855	0.0126795598788066	1.673197193222999																	1.673197193222999	272.5501753618215
418	2017-06-27T21:56:46	23.4567	-157.8534	KM1709	127.22449583496766	0.382380373258802	0.0125262363851909	1.7239039423493714																	1.7239039423493714	273.19933193393206
419	2017-06-27T21:59:46	23.4622	-157.8559	KM1709	123.13184429466268	0.382121158637798	0.0125043343517817	1.65352358487297																	1.65352358487297	273.86266863258635
420	2017-06-27T22:02:46	23.4676	-157.8584	KM1709	120.49595118447279	0.381094204309067	0.0124178189846211	1.6052388622152305																	1.6052388622152305	274.51574095883626
421	2017-06-27T22:05:47	23.4732	-157.8608	KM1709	119.57223525191591	0.3790542167614021	0.0122469783966641	1.5846875869544048																	1.5846875869544048	275.1855548320073
422	2017-06-27T22:08:47	23.4787	-157.8632	KM1709	119.06346735333716	0.378798263412997	0.0122256919863542	1.5638304162447474																	1.5638304162447474	275.84501750066937
423	2017-06-27T22:11:47	23.4842	-157.8657	KM1709	121.41359041525342	0.3813492397116721	0.0124392504640629	1.6242327517144954																	1.6242327517144954	276.50833782156576
424	2017-06-27T22:14:47	23.4902	-157.8685	KM1709	115.56230816720293	0.381094204309067	0.0124178189846211	1.5514279213097948																	1.5514279213097948	277.23484471099533
425	2017-06-27T22:17:47	23.4964	-157.8714	KM1709	118.62969550906999	0.3834148258238621	0.0126138426185643	1.6168282689667368																	1.6168282689667368	277.9858311691037
426	2017-06-27T22:20:48	23.5027	-157.8742	KM1709	120.57396093125195	0.38783445544440703	0.0129924012915845	1.6910367370433892																	1.6910367370433892	278.74314323928684
427	2017-06-27T22:23:48	23.5088	-157.877	KM1709	120.98118898509613	0.394700491693147	0.0135941476737426	1.771902769554039																	1.771902769554039	279.47988130047224
428	2017-06-27T22:26:48	23.5151	-157.8799	KM1709	128.19867005232194	0.3952347684114661	0.013641644098379998	1.88611639033933																	1.88611639033933	280.2410942932218
429	2017-06-27T22:29:48	23.5213	-157.8828	KM1709	127.05562733648287	0.3939026201739179	0.0135233375909851	1.8615931869434041																	1.8615931869434041	280.9920586941775
430	2017-06-27T22:32:49	23.5276	-157.8857	KM1709	128.38341367766384	0.396038224331793	0.0137133401123187	1.8946198634741205																	1.8946198634741205	281.75326075847613
431	2017-06-27T22:35:49	23.5339	-157.8885	KM1709	123.91706446875992	0.40089418554154	0.0141513541712478	1.894089381966628																	1.894089381966628	282.5105472713127
432	2017-06-27T22:38:49	23.54	-157.8913	KM1709	121.37741569640328	0.404176818963934	0.0144522713145445	1.8801489388832584																	1.8801489388832584	283.2472590561222
433	2017-06-27T22:41:49	23.5461	-157.8941	KM1709	123.96689898366249	0.4050024788097029	0.0145285310031459	1.9271298530916867																	1.9271298530916867	283.98396570034043
434	2017-06-27T22:44:50	23.5523	-157.89700000000005	KM1709	122.54565628315537	0.411379437423719	0.015126114260371004	1.9811293900899123																	1.9811293900899123	284.73490261471693
435	2017-06-27T22:47:50	23.5585	-157.8998	KM1709	123.04945346515223	0.4127842703249329	0.0152597458738168	2.0131507746625967																	2.0131507746625967	285.4818717447528
436	2017-06-27T22:50:50	23.5648	-157.9027	KM1709	124.3840306742223	0.4136303443528061	0.0153405675039119	2.040133238594677																	2.040133238594677	286.24304125878865
437	2017-06-27T22:53:50	23.5709	-157.9056	KM1709	126.19723953316523	0.412221425098996	0.0152061189343896	2.0591994161320812																	2.0591994161320812	286.9837435286464
438	2017-06-27T22:56:50	23.576999999999998	-157.9086	KM1709	124.15471855034838	0.4099803905311479	0.0149937487132815	2.007549034816963																	2.007549034816963	287.72857461073727
439	2017-06-27T22:59:51	23.5832	-157.9114	KM1709	121.1172145757832	0.408586003268266	0.0148625308116464	1.9338929051702785																	1.9338929051702785	288.4755231927336
440	2017-06-27T23:02:51	23.5893	-157.9144	KM1709	124.89133170330956	0.410261129217806	0.0150202061318043	2.012720290279641																	2.012720290279641	289.2203424900564
441	2017-06-27T23:05:51	23.5955	-157.9174	KM1709	124.33501090735659	0.408586003268266	0.0148625308116464	1.9793372869417665																	1.9793372869417665	289.97531834819415
442	2017-06-27T23:08:51	23.6018	-157.9205	KM1709	122.19286796766431	0.4099803905311479	0.0149937487132815	1.9571605701011028																	1.9571605701011028	290.74461439946117
443	2017-06-27T23:11:52	23.608	-157.9235	KM1709	120.3554854454676	0.40390183671326796	0.0144269158620519	1.8599933776071969																	1.8599933776071969	291.49957843504694
444	2017-06-27T23:14:52	23.614	-157.9266	KM1709	122.3269626244924	0.40610284617792397	0.0146305492533827	1.9041008066488336																	1.9041008066488336	292.2385459278642
445	2017-06-27T23:17:52	23.6201	-157.9296	KM1709	125.23365824886768	0.407203646368988	0.0147331411105591	1.9715542224314524																	1.9715542224314524	292.98333569396567
446	2017-06-27T23:20:52	23.625999999999998	-157.9324	KM1709	124.70368446503952	0.414478885379653	0.0154218583127294	2.030153724044134																	2.030153724044134	293.699504399376
447	2017-06-27T23:23:53	23.6321	-157.9356	KM1709	122.59792319945616	0.42362594680479204	0.0163153343672749	2.115989015670794																	2.115989015670794	294.45289116371083
448	2017-06-27T23:26:53	23.6384	-157.9387	KM1709	122.55134969734884	0.42888344302722997	0.0168428899442839	2.1747111250110227																	2.1747111250110227	295.22215091834636
449	2017-06-27T23:29:53	23.6444	-157.9418	KM1709	122.10544724192408	0.425663129414266	0.0165185628433886	2.1416198679432794																	2.1416198679432794	295.96108701651315
450	2017-06-27T23:32:53	23.6503	-157.9448	KM1709	120.47335732794191	0.4230459332169911	0.0162577645934162	2.08105056295503																	2.08105056295503	296.6856067782126
451	2017-06-27T23:35:53	23.6561	-157.9481	KM1709	118.76532378656643	0.421030195884	0.0160586872316821	2.035527039493948																	2.035527039493948	297.41366769202637
452	2017-06-27T23:38:54	23.662	-157.9512	KM1709	119.65875003303164	0.41844958404375204	0.0158059677071339	2.0244689334157373																	2.0244689334157373	298.1425392285683
453	2017-06-27T23:41:54	23.6679	-157.9543	KM1709	117.86740764617508	0.41560517519825896	0.0155302523723597	1.9669256414728984																	1.9669256414728984	298.87140458064624
454	2017-06-27T23:44:54	23.6739	-157.9574	KM1709	119.87504429752913	0.41334884347025797	0.0153135995274663	1.976995176505001																	1.976995176505001	299.6103101829121
455	2017-06-27T23:47:54	23.6799	-157.9607	KM1709	123.28645281177252	0.41873662965888503	0.0158339206249885	2.0894704969847724																	2.0894704969847724	300.358157483343
456	2017-06-27T23:50:55	23.6861	-157.964	KM1709	123.62060269241717	0.41930968274539204	0.0158899013970448	2.104277604709098																	2.104277604709098	301.12594669149104
457	2017-06-27T23:53:55	23.6921	-157.9673	KM1709	122.606808368043	0.418163222026139	0.0157780813589962	2.0745755429866013																	2.0745755429866013	301.87377985847826
458	2017-06-27T23:56:55	23.6984	-157.9706	KM1709	120.83031570461831	0.41930968274539204	0.0158899013970448	2.0556554221691186																	2.0556554221691186	302.6515770101023
459	2017-06-28T00:00:02	23.7046	-157.974	KM1709	121.65546851932535	0.41504206665128296	0.015476011445258998	2.0237267801903283																	2.0237267801903283	303.4238651748563
460	2017-06-28T00:03:02	23.7108	-157.9773	KM1709	116.64333285197512	0.41560517519825896	0.0155302523723597	1.933172625561488																	1.933172625561488	304.19162650048025
461	2017-06-28T00:06:02	23.7168	-157.9804	KM1709	119.97360269935623	0.415323285265125	0.0155030995766943	1.9809204905402635																	1.9809204905402635	304.93048770056464
462	2017-06-28T00:09:02	23.7229	-157.9835	KM1709	119.50227188249636	0.41560517519825896	0.0155302523723597	1.9880457265157008																	1.9880457265157008	305.67942049004483
463	2017-06-28T00:12:03	23.729	-157.9867	KM1709	119.33911585589199	0.41419536370141996	0.0153946967426796	1.9742608805943955																	1.9742608805943955	306.4327024865204
464	2017-06-28T00:15:03	23.735	-157.9899	KM1709	119.8306073025855	0.41560517519825896	0.0155302523723597	1.9888134238429176																	1.9888134238429176	307.17595895871153
465	2017-06-28T00:18:03	23.741	-157.9932	KM1709	115.671952007187	0.410261129217806	0.0150202061318043	1.8538131630302968																	1.8538131630302968	307.9237354178118
466	2017-06-28T00:21:03	23.7468	-157.9963	KM1709	119.02880896742346	0.40748037802528203	0.0147589378188921	1.8938871404199																	1.8938871404199	308.64250231227163
467	2017-06-28T00:24:03	23.7529	-157.9996	KM1709	120.1459647421302	0.40637739933519496	0.0146561190089782	1.8947404863638844																	1.8947404863638844	309.4002244057541
468	2017-06-28T00:27:04	23.7587	-158.0029	KM1709	116.41215558612326	0.40610284617792397	0.0146305492533827	1.8362466837693063																	1.8362466837693063	310.1281631360315
469	2017-06-28T00:30:04	23.7644	-158.0062	KM1709	118.54706515558769	0.407203646368988	0.0147331411105591	1.8726891615231145																	1.8726891615231145	310.84624014203183
470	2017-06-28T00:33:04	23.7703	-158.0096	KM1709	117.8328252823786	0.408032137399336	0.014810617872363001	1.870966722525416																	1.870966722525416	311.5887538169162
471	2017-06-28T00:36:04	23.7762	-158.013	KM1709	118.89688008772072	0.4090030539007195	0.0149016670846827	1.909025746967797																	1.909025746967797	312.33126016370153
472	2017-06-28T00:39:05	23.781999999999996	-158.0163	KM1709	118.65634971814022	0.4099803905311479	0.0149937487132815	1.9183817337597056																	1.9183817337597056	313.0591710877845
473	2017-06-28T00:42:05	23.7879	-158.0196	KM1709	119.08774170646058	0.41109919497863895	0.015099558822828001	1.9345138221982967																	1.9345138221982967	313.7969665851573
474	2017-06-28T00:45:05	23.7939	-158.023	KM1709	121.79951132302769	0.41391251722847	0.0153675998577562	2.0011156656606124																	2.0011156656606124	314.5493155659703
475	2017-06-28T00:48:05	23.7996	-158.0263	KM1709	116.66317755152346	0.41194100739608397	0.0151794012108036	1.8963263428854875																	1.8963263428854875	315.26734997105666
476	2017-06-28T00:51:05	23.8057	-158.0297	KM1709	117.07968505444977	0.4125025122092801	0.0152329004379759	1.9122492130172144																	1.9122492130172144	316.02958419298284
477	2017-06-28T00:54:06	23.8116	-158.0332	KM1709	119.7826569393261	0.408032137399336	0.014810617872363001	1.9062326684918447																	1.9062326684918447	316.776850636888
478	2017-06-28T00:57:06	23.8177	-158.0367	KM1709	117.05043402750164	0.4088639282297029	0.0148885802623487	1.8807503156095748																	1.8807503156095748	317.5437502309469
479	2017-06-28T01:00:06	23.8235	-158.0401	KM1709	119.2241147194916	0.41702197718344397	0.0156672150617313	1.9905364408071973																	1.9905364408071973	318.27636896808633
480	2017-06-28T01:03:06	23.8297	-158.0437	KM1709	119.64314624879086	0.423916423984574	0.0163442458700983	2.067191439167801																	2.067191439167801	319.0578517517472
481	2017-06-28T01:06:07	23.8357	-158.0472	KM1709	121.85957038270092	0.428587833679262	0.0168129816468414	2.1522520592240517																	2.1522520592240517	319.8148893574285
482	2017-06-28T01:09:07	23.8413	-158.0504	KM1709	120.28753804709152	0.43094385405432106	0.0170524214551994	2.150668419791839																	2.150668419791839	320.5182808204242
483	2017-06-28T01:12:07	23.8473	-158.0537	KM1709	122.92843424583029	0.425808970026648	0.016533158094892197	2.15209281278901																	2.15209281278901	321.2659336854002
484	2017-06-28T01:15:07	23.8531	-158.05700000000004	KM1709	120.54813704990788	0.42888344302722997	0.0168428899442839	2.130171514394469																	2.130171514394469	321.99375962443287
485	2017-06-28T01:18:07	23.8592	-158.0604	KM1709	123.04062047655718	0.43094385405432106	0.0170524214551994	2.2009545496549525																	2.2009545496549525	322.75592899134847
486	2017-06-28T01:21:08	23.8653	-158.0636	KM1709	123.89737900904652	0.435706743859704	0.0175429617914822	2.2647444830602885																	2.2647444830602885	323.5090630449172
487	2017-06-28T01:24:08	23.8714	-158.0669	KM1709	129.10726594985323	0.4345102049608871	0.0174189470224148	2.361405154925195																	2.361405154925195	324.26664908911516
488	2017-06-28T01:27:08	23.8776	-158.0704	KM1709	125.620247311014	0.432128781992404	0.0171736221666839	2.269047455237604																	2.269047455237604	325.04334675907717
489	2017-06-28T01:30:08	23.8837	-158.0737	KM1709	121.09844149252692	0.43331825729665296	0.017295909223034	2.19507148524908																	2.19507148524908	325.8009186509094
490	2017-06-28T01:33:09	23.8899	-158.0771	KM1709	125.23127732982613	0.4345102049608871	0.0174189470224148	2.2880189310327728																	2.2880189310327728	326.57298533808256
491	2017-06-28T01:36:09	23.896	-158.0805	KM1709	124.87387170674049	0.439926890680524	0.0179846555080056	2.344274311084109																	2.344274311084109	327.33511002722764
492	2017-06-28T01:39:09	23.9021	-158.084	KM1709	132.15313017172394	0.440834223367367	0.018080554910661	2.488593734807888																	2.488593734807888	328.10190176358094
493	2017-06-28T01:42:09	23.9084	-158.0867	KM1709	131.13766477882402	0.43391485592740603	0.0173573823518774	2.385695270533207																	2.385695270533207	328.85510756807867
494	2017-06-28T01:45:09	23.915	-158.0888	KM1709	123.81383709615079	0.43361727821545504	0.0173266622793485	2.2538131903435907																	2.2538131903435907	329.62024949431253
495	2017-06-28T01:48:10	23.9216	-158.091	KM1709	125.1593152070257	0.442045780287512	0.0182090563892786	2.3760710871671744																	2.3760710871671744	330.3882924563676
496	2017-06-28T01:51:10	23.9281	-158.0932	KM1709	127.87862548843056	0.44144088599132597	0.0181447739317438	2.423843498167052																	2.423843498167052	331.14569066621686
497	2017-06-28T01:54:10	23.9346	-158.0952	KM1709	132.86352010490864	0.4411381127212409	0.0181126741188991	2.4991000195412605																	2.4991000195412605	331.89732280641056
498	2017-06-28T01:57:10	23.9403	-158.097	KM1709	130.79700219551927	0.441742972571983	0.0181768768428067	2.4617231819656107																	2.4617231819656107	332.557730839469
499	2017-06-28T02:00:11	23.9431	-158.0977	KM1709	131.482874484965	0.437509507129744	0.0177308554542083	2.4514543429389644																	2.4514543429389644	332.87745144029265
500	2017-06-28T02:03:11	23.9448	-158.0976	KM1709	135.16072010224408	0.4385650847112105	0.017841403212842152	2.5083472422874005																	2.5083472422874005	333.0669637896354
501	2017-06-28T02:06:11	23.9455	-158.0967	KM1709	134.90683968643472	0.434212175566483	0.0173881279894692	2.456754974686637																	2.456754974686637	333.18719520617174
502	2017-06-28T02:09:11	23.9456	-158.0965	KM1709	135.05383592117656	0.436006710939568	0.0175741511462179	2.4915245858150525																	2.4915245858150525	333.21038842169946
503	2017-06-28T02:12:11	23.9456	-158.0965	KM1709	133.4711891329564	0.4378108140307589	0.0177623557348974	2.467525775111142																	2.467525775111142	333.21038842169946
504	2017-06-28T02:18:12	23.9455	-158.0965	KM1709	138.7015975603687	0.437509507129744	0.0177308554542083	2.5699793601784373																	2.5699793601784373	333.2215201316687
505	2017-06-28T02:21:12	23.9455	-158.0965	KM1709	139.9386694154656	0.437509507129744	0.0177308554542083	2.6093751403275234																	2.6093751403275234	333.2215201316687
506	2017-06-28T02:45:14	23.9451	-158.0958	KM1709	141.82799681770297	0.438414356293114	0.0178255589266023	2.6411954535351905																	2.6411954535351905	333.3055099230106
507	2017-06-28T02:48:14	23.945	-158.0954	KM1709	143.44315023620618	0.44418948741425	0.0184376835227225	2.730998277776417																	2.730998277776417	333.34769960090614
508	2017-06-28T02:51:14	23.945	-158.095	KM1709	143.21754211182554	0.44022861406846897	0.0180165457871619	2.6747396991034718																	2.6747396991034718	333.38839425949755
509	2017-06-28T02:54:15	23.945	-158.0948	KM1709	143.08077401480315	0.44022861406846897	0.0180165457871619	2.685538330556463																	2.685538330556463	333.40874158879325
510	2017-06-28T02:57:15	23.9449	-158.0944	KM1709	142.85805789042774	0.43932088741426	0.0179208517635481	2.672733787233526																	2.672733787233526	333.45093129711205
511	2017-06-28T03:00:15	23.9448	-158.0939	KM1709	137.76700280995624	0.4381128402054121	0.0177939312124087	2.565923945213125																	2.565923945213125	333.50300343258425
512	2017-06-28T03:03:15	23.9447	-158.0932	KM1709	135.46123415174915	0.4396245083029001	0.0179527678171282	2.535951260679114																	2.535951260679114	333.5750839693933
513	2017-06-28T03:06:15	23.9445	-158.0933	KM1709	139.0514452644178	0.43901798959705896	0.0178890117178702	2.60090362082876																	2.60090362082876	333.59956179530764
514	2017-06-28T03:09:16	23.9444	-158.0932	KM1709	136.35613181471263	0.441742972571983	0.0181768768428067	2.5746958222704435																	2.5746958222704435	333.6146422230746
515	2017-06-28T03:12:16	23.9441	-158.0932	KM1709	135.1257201462236	0.443572774875342	0.0183717863534539	2.5720818544772186																	2.5720818544772186	333.6480373529826
516	2017-06-28T03:15:16	23.94400000000001	-158.0932	KM1709	135.68836365968903	0.44603255600721703	0.0186357142170765	2.62370897054189																	2.62370897054189	333.65916906295064
517	2017-06-28T03:18:16	23.9438	-158.0931	KM1709	133.94103763602078	0.44603255600721703	0.0186357142170765	2.5847184587041716																	2.5847184587041716	333.6836469118068
518	2017-06-28T03:21:17	23.9436	-158.0931	KM1709	131.0570346370504	0.44664667344498404	0.0187020554725969	2.5287753874223537																	2.5287753874223537	333.7059103317452
519	2017-06-28T03:24:17	23.9435	-158.093	KM1709	130.75621424739526	0.443880763532702	0.0184046956578808	2.5054715089529846																	2.5054715089529846	333.720990807387
520	2017-06-28T03:27:17	23.9432	-158.0929	KM1709	133.13636419490513	0.44603255600721703	0.0186357142170765	2.578286859451829																	2.578286859451829	333.7559012757477
521	2017-06-28T03:30:17	23.9431	-158.0929	KM1709	128.01369205628356	0.444496677310642	0.0184706052739957	2.457377933562981																	2.457377933562981	333.76703298571687
522	2017-06-28T03:33:18	23.943	-158.0929	KM1709	130.34755610618313	0.4423493108593921	0.0182413127541021	2.4830980673894234																	2.4830980673894234	333.7781646956861
523	2017-06-28T03:36:18	23.943	-158.0929	KM1709	127.99934035360913	0.444496677310642	0.0184706052739957	2.448034912503771																	2.448034912503771	333.7781646956861
524	2017-06-28T03:39:18	23.9429	-158.0929	KM1709	128.7612606013928	0.44603255600721703	0.0186357142170765	2.4690813851307465																	2.4690813851307465	333.78929640565536
525	2017-06-28T03:42:18	23.9427	-158.0928	KM1709	129.1510183015438	0.44418948741425	0.0184376835227225	2.4642836954814302																	2.4642836954814302	333.81377429055823
526	2017-06-28T03:45:18	23.9424	-158.0927	KM1709	128.2734676711628	0.443880763532702	0.0184046956578808	2.461639268510446																	2.461639268510446	333.8486847773011
527	2017-06-28T03:48:19	23.9421	-158.0926	KM1709	124.6364231372695	0.441742972571983	0.0181768768428067	2.3599100829588195																	2.3599100829588195	333.88359527093724
528	2017-06-28T03:51:19	23.9419	-158.0926	KM1709	123.2386246625166	0.443265519691239	0.0183389554223503	2.337631901154195																	2.337631901154195	333.9058586908756
529	2017-06-28T03:54:19	23.9417	-158.0925	KM1709	125.33101744905184	0.44603255600721703	0.0186357142170765	2.4095919753322548																	2.4095919753322548	333.9303366085496
530	2017-06-28T03:57:19	23.9415	-158.0925	KM1709	124.72839152138107	0.445109467792442	0.0185364429112779	2.3973053032347327																	2.3973053032347327	333.952600028488
531	2017-06-28T04:00:20	23.9413	-158.0924	KM1709	125.35000789152392	0.44757233075165204	0.0188021473802883	2.4333969198094207																	2.4333969198094207	333.97707795927016
532	2017-06-28T04:03:20	23.9412	-158.0923	KM1709	122.93772005488563	0.4491203301601209	0.0189703832288113	2.396440098426148																	2.396440098426148	333.9921585572518
533	2017-06-28T04:06:20	23.9409	-158.0922	KM1709	126.96736967795471	0.44757233075165204	0.0188021473802883	2.4675574630099746																	2.4675574630099746	334.0270690784602
534	2017-06-28T04:09:20	23.9407	-158.0922	KM1709	126.2016473260206	0.44603255600721703	0.0186357142170765	2.4401033403178203																	2.4401033403178203	334.04933249839866
535	2017-06-28T04:12:20	23.9404	-158.0921	KM1709	123.08697030648408	0.4478807497166839	0.0188356472303844	2.3897881298803423																	2.3897881298803423	334.08424303109507
536	2017-06-28T04:15:21	23.9404	-158.0921	KM1709	126.42743478610123	0.4478807497166839	0.0188356472303844	2.4623662700963407																	2.4623662700963407	334.08424303109507
537	2017-06-28T04:18:21	23.9402	-158.0921	KM1709	125.08726129574016	0.4491203301601209	0.0189703832288113	2.439487830833931																	2.439487830833931	334.10650645103345
538	2017-06-28T04:21:21	23.94	-158.092	KM1709	125.93008200831106	0.4481899049331261	0.0188692270506336	2.451440372415873																	2.451440372415873	334.1309844244134
539	2017-06-28T04:24:21	23.9399	-158.092	KM1709	123.27864933811891	0.4491203301601209	0.0189703832288113	2.4081721185600053																	2.4081721185600053	334.1421161343826
540	2017-06-28T04:27:22	23.9398	-158.092	KM1709	122.23474607133859	0.450361853318601	0.0191059725905235	2.40928889565178																	2.40928889565178	334.1532478443518
541	2017-06-28T04:30:22	23.9397	-158.0921	KM1709	124.76811171794023	0.4519224822850021	0.0192772557378283	2.475592181962792																	2.475592181962792	334.1683285221133
542	2017-06-28T04:33:22	23.9399	-158.0911	KM1709	124.83108144998064	0.452863077709812	0.0193810195401295	2.476236254544008																	2.476236254544008	334.2724766826404
543	2017-06-28T04:36:22	23.9402	-158.0901	KM1709	126.28792497436442	0.45223579105108497	0.0193117598151162	2.5025806676087137																	2.5025806676087137	334.37955783911275
544	2017-06-28T04:39:22	23.9413	-158.0884	KM1709	125.46386852415964	0.452549060465297	0.0193463483930519	2.4982748166871778																	2.4982748166871778	334.5914733393384
545	2017-06-28T04:42:23	23.9429	-158.0869	KM1709	125.17952434975984	0.455065967762004	0.0196251074526677	2.519967574990985																	2.519967574990985	334.82601876167337
546	2017-06-28T04:45:23	23.9453	-158.0854	KM1709	124.98095579534494	0.455065967762004	0.0196251074526677	2.51705948859224																	2.51705948859224	335.13369330168996
547	2017-06-28T04:48:23	23.9478	-158.0844	KM1709	124.13513297241215	0.4598174920808929	0.0201581508430025	2.558618654372223																	2.558618654372223	335.42999880419836
548	2017-06-28T04:51:23	23.9513	-158.0838	KM1709	124.18949457220836	0.46398459847734397	0.0206329413151268	2.609844893123752																	2.609844893123752	335.82436119570764
549	2017-06-28T04:54:24	23.9547	-158.0835	KM1709	126.23601620365879	0.46398459847734397	0.0206329413151268	2.644346678721444																	2.644346678721444	336.20406781561695
550	2017-06-28T04:57:24	23.9589	-158.084	KM1709	127.419618774033	0.466575624850595	0.020931458067706	2.690685667966337																	2.690685667966337	336.67435827311766
551	2017-06-28T05:00:24	23.963	-158.0848	KM1709	125.81135207805546	0.4659251795078471	0.0208562931432561	2.655457671381358																	2.655457671381358	337.13795685161733
552	2017-06-28T05:03:24	23.9677	-158.0863	KM1709	123.43248516396365	0.462054817025856	0.0204122498306485	2.55784418444331																	2.55784418444331	337.6829422549619
553	2017-06-28T05:06:25	23.9726	-158.0881	KM1709	124.52854540226295	0.460136489450454	0.0201942644082015	2.556638552578304																	2.556638552578304	338.2583046406391
554	2017-06-28T05:09:25	23.978	-158.09	KM1709	125.39175416971472	0.456323904667957	0.019765435566722	2.5297734197673174																	2.5297734197673174	338.88971831757095
555	2017-06-28T05:12:25	23.9837	-158.0921	KM1709	127.93201243437346	0.455380516352979	0.0196601311358835	2.5615670540323556																	2.5615670540323556	339.5592101916945
556	2017-06-28T05:15:25	23.9878	-158.0936	KM1709	127.63649195040716	0.453177844569835	0.0194157734534562	2.530638569410931																	2.530638569410931	340.0404321944265
557	2017-06-28T05:18:26	23.9896	-158.0942	KM1709	126.90325679455341	0.452863077709812	0.0193810195401295	2.51867418317992																	2.51867418317992	340.2498887476846
558	2017-06-28T05:21:26	23.9907	-158.0942	KM1709	128.08438180385895	0.4512963329096761	0.0192084986933223	2.5212419350150057																	2.5212419350150057	340.3723375573462
559	2017-06-28T05:24:26	23.9906	-158.0938	KM1709	125.87666878152193	0.453807714779099	0.0194854199683124	2.5048650577702127																	2.5048650577702127	340.4145133499435
560	2017-06-28T05:27:26	23.9904	-158.0938	KM1709	126.68094791254832	0.453493362834832	0.0194506103306101	2.5147080359914464																	2.5147080359914464	340.4367767698819
561	2017-06-28T05:30:26	23.9902	-158.0937	KM1709	129.31717507845806	0.45098437615599496	0.0191742429306529	2.5495778715062545																	2.5495778715062545	340.46125309695117
562	2017-06-28T05:33:27	23.99	-158.0936	KM1709	128.44851754899514	0.45098437615599496	0.0191742429306529	2.523505086349631																	2.523505086349631	340.48572943058633
563	2017-06-28T05:36:27	23.9897	-158.0935	KM1709	128.50700824943726	0.450361853318601	0.0191059725905235	2.513561016851123																	2.513561016851123	340.5206388296655
564	2017-06-28T05:49:53	23.9886	-158.0932	KM1709	111.06952670601923	0.426828506390404	0.016635489860837002	1.9201311013466331																	1.9201311013466331	340.6468315556536
565	2017-06-28T05:52:53	23.9884	-158.0931	KM1709	109.3456354534528	0.42217943348842896	0.0161719912196093	1.8548437377390803																	1.8548437377390803	340.67130794180235
566	2017-06-28T05:55:53	23.9881	-158.093	KM1709	111.43212964159113	0.425372142826698	0.0164894418574003	1.912338876694208																	1.912338876694208	340.7062173777006
567	2017-06-28T05:58:54	23.9882	-158.093	KM1709	111.52222893854687	0.423336146549391	0.0162864923307983	1.9047599908729411																	1.9047599908729411	340.71734908766985
568	2017-06-28T06:01:54	23.9918	-158.0934	KM1709	111.13265232136408	0.42362594680479204	0.0163153343672749	1.8970593028145581																	1.8970593028145581	341.12015015053794
569	2017-06-28T06:04:54	23.9987	-158.0962	KM1709	112.01306446809612	0.425663129414266	0.0165185628433886	1.930059350013088																	1.930059350013088	341.93932205272625
570	2017-06-28T06:07:54	24.0059	-158.0989	KM1709	113.43828600135436	0.42770520361048997	0.0167237061939385	1.965760958982748																	1.965760958982748	342.78653048298685
571	2017-06-28T06:10:55	24.0131	-158.1018	KM1709	114.09289177084885	0.4261009993991225	0.0165623834393836	1.9677918761191355																	1.9677918761191355	343.64054129744727
572	2017-06-28T06:13:55	24.0203	-158.1047	KM1709	111.79842558270984	0.4274122741477111	0.0166942306093561	1.9517603186647865																	1.9517603186647865	344.49454641170996
573	2017-06-28T06:16:55	24.0276	-158.1076	KM1709	113.4050763498248	0.426537664777126	0.016606224362956	1.9572119539782995																	1.9572119539782995	345.3590014999096
574	2017-06-28T06:19:55	24.0349	-158.1105	KM1709	115.71460602533165	0.42770520361048997	0.0167237061939385	2.019006067143959																	2.019006067143959	346.2234508759704
575	2017-06-28T06:22:56	24.0422	-158.1134	KM1709	114.1045092703822	0.426828506390404	0.016635489860837002	1.977337522501756																	1.977337522501756	347.0878945385458
576	2017-06-28T06:25:56	24.0498	-158.1165	KM1709	116.6009606597613	0.4247920226760489	0.0164313951396544	2.007821569398301																	2.007821569398301	347.9906922402539
577	2017-06-28T06:28:56	24.0572	-158.1196	KM1709	113.82377882690857	0.425663129414266	0.0165185628433886	1.9623543999324																	1.9623543999324	348.87265459661813
578	2017-06-28T06:31:56	24.0645	-158.1226	KM1709	114.82909808362696	0.4230459332169911	0.0162577645934162	1.9558448267045192																	1.9558448267045192	349.7405995105436
579	2017-06-28T06:34:56	24.0713	-158.1254	KM1709	115.22674395615431	0.42362594680479204	0.0163153343672749	1.9655596752202311																	1.9655596752202311	350.5492864838976
580	2017-06-28T06:37:57	24.07800000000001	-158.1283	KM1709	117.82774393460205	0.424499460262906	0.0164022760913355	2.016742265238486																	2.016742265238486	351.3512374746942
581	2017-06-28T06:40:57	24.0849	-158.1311	KM1709	119.56989684641556	0.425081849222053	0.0164603902228763	2.05501684426918																	2.05501684426918	352.1703429975191
582	2017-06-28T06:43:57	24.0914	-158.134	KM1709	119.5916451116967	0.42362594680479204	0.0163153343672749	2.0386574308557948																	2.0386574308557948	352.951619866651
583	2017-06-28T06:46:57	24.0986	-158.1372	KM1709	119.71606964140284	0.42275641102600997	0.0162291052709792	2.0278637984328496																	2.0278637984328496	353.8165566850942
584	2017-06-28T06:49:57	24.1057	-158.1403	KM1709	117.69820923295241	0.421604063022587	0.0161151846860337	1.9741545548330048																	1.9741545548330048	354.66736762901087
585	2017-06-28T06:52:58	24.113000000000003	-158.1433	KM1709	116.4235736943457	0.42045905881344603	0.0160024585536442	1.9534324950163773																	1.9534324950163773	355.53527201962737
586	2017-06-28T06:55:58	24.1201	-158.1462	KM1709	116.12942803686218	0.41930968274539204	0.0158899013970448	1.9281113351406205																	1.9281113351406205	356.37875862208193
587	2017-06-28T06:58:58	24.1273	-158.1492	KM1709	116.85857217014684	0.4178775419780609	0.0157502614220398	1.9194468149075188																	1.9194468149075188	357.23623720956925
588	2017-06-28T07:01:58	24.1343	-158.15200000000004	KM1709	118.43736150169822	0.41419536370141996	0.0153946967426796	1.9050550319842048																	1.9050550319842048	358.06575251808164
589	2017-06-28T07:04:59	24.1416	-158.155	KM1709	115.31250002077049	0.4127842703249329	0.0152597458738168	1.8488040430716584																	1.8488040430716584	358.9336329828267
590	2017-06-28T07:07:59	24.1487	-158.1576	KM1709	117.63771276944077	0.410261129217806	0.0150202061318043	1.8602063858397564																	1.8602063858397564	359.7669431984846
591	2017-06-28T07:10:59	24.1561	-158.1604	KM1709	115.70318019423556	0.40970032042209403	0.0149673543029522	1.8092112003584704																	1.8092112003584704	360.63840365650736
592	2017-06-28T07:13:59	24.1632	-158.1629	KM1709	118.91955822711098	0.407756193343086	0.0147847540886542	1.8392473733305912																	1.8392473733305912	361.468541617079
593	2017-06-28T07:17:00	24.1704	-158.1655	KM1709	114.8320229781135	0.407203646368988	0.0147331411105591	1.7719327736137769																	1.7719327736137769	362.3124030503408
594	2017-06-28T07:20:00	24.1776	-158.1681	KM1709	114.40161964260471	0.4058267696887979	0.0146049534013377	1.7547083370421193																	1.7547083370421193	363.1562598238172
595	2017-06-28T07:23:00	24.1853	-158.1709	KM1709	115.27675749084251	0.4050024788097029	0.0145285310031459	1.7500073554678115																	1.7500073554678115	364.0593323645127
596	2017-06-28T07:26:00	24.1926	-158.1735	KM1709	117.0082630073764	0.401439485196609	0.0142010884556496	1.7519232748775175																	1.7519232748775175	364.9137594176629
597	2017-06-28T07:29:00	24.1999	-158.17600000000004	KM1709	113.43326392301307	0.400350682114259	0.014101892689699	1.6853885635437118																	1.6853885635437118	365.7650992875306
598	2017-06-28T07:32:01	24.2073	-158.1787	KM1709	112.41296497888096	0.40089418554154	0.0141513541712478	1.6723067787242356																	1.6723067787242356	366.63326325708414
599	2017-06-28T07:35:01	24.2147	-158.1811	KM1709	115.22440880122505	0.3976480235743369	0.0138575799903295	1.6893955188441017																	1.6893955188441017	367.49229148343744
600	2017-06-28T07:38:01	24.2215	-158.1834	KM1709	113.8575137885803	0.3992690691249339	0.0140037811661129	1.6670339575791588																	1.6670339575791588	368.2844425707461
601	2017-06-28T07:41:01	24.229	-158.186	KM1709	114.74175972310837	0.39657544242968396	0.0137613446904689	1.6666471375151048																	1.6666471375151048	369.1600479181922
602	2017-06-28T07:44:02	24.2363	-158.1885	KM1709	112.32598191327415	0.39576976686926596	0.0136893844359856	1.625585482520798																	1.625585482520798	370.0113661691482
603	2017-06-28T07:47:02	24.2435	-158.1908	KM1709	115.04949523248516	0.394700491693147	0.0135941476737426	1.648560013486757																	1.648560013486757	370.8461577952398
604	2017-06-28T07:50:02	24.2511	-158.19299999999996	KM1709	112.87930629654473	0.39576976686926596	0.0136893844359856	1.6255532572238425																	1.6255532572238425	371.72113931165916
605	2017-06-28T07:53:02	24.2584	-158.1952	KM1709	113.4727111609707	0.39310279231561696	0.0134526472007868	1.6150245821125615																	1.6150245821125615	372.5638710739052
606	2017-06-28T07:56:03	24.2657	-158.1973	KM1709	114.4395122665	0.39204127309723996	0.0133590997797991	1.6117895013926362																	1.6117895013926362	373.4039677544194
607	2017-06-28T07:59:03	24.273000000000003	-158.1995	KM1709	114.30856881128507	0.3933695827155779	0.0134761956348954	1.6236736409095742																	1.6236736409095742	374.24669272307284
608	2017-06-28T08:02:03	24.2804	-158.2019	KM1709	118.67495392625952	0.39416794346868894	0.0135468846960108	1.6958517562722712																	1.6958517562722712	375.1056852768789
609	2017-06-28T08:05:03	24.2878	-158.2042	KM1709	116.55724547617807	0.39576976686926596	0.0136893844359856	1.6831657453311282																	1.6831657453311282	375.96185251626656
610	2017-06-28T08:08:03	24.2951	-158.2066	KM1709	115.55985287119434	0.39657544242968396	0.0137613446904689	1.6808842818378007																	1.6808842818378007	376.81016786518404
611	2017-06-28T08:11:04	24.3024	-158.2089	KM1709	118.9234693680806	0.396038224331793	0.0137133401123187	1.71591210345563																	1.71591210345563	377.65562293349967
612	2017-06-28T08:14:04	24.3097	-158.2112	KM1709	119.279150052611	0.394967719650399	0.0136178638151414	1.70598763560918																	1.70598763560918	378.5010742965639
613	2017-06-28T08:17:04	24.316999999999997	-158.2138	KM1709	119.84680982093685	0.39283663727549395	0.0134291548471417	1.6943195085972806																	1.6943195085972806	379.35542163202416
614	2017-06-28T08:20:04	24.3241	-158.2164	KM1709	117.94707612189256	0.3921737007016061	0.0133707249841154	1.6634199455269494																	1.6634199455269494	380.1886166626525
615	2017-06-28T08:23:05	24.3312	-158.2188	KM1709	115.21438290930507	0.3909879846484381	0.0132666422173371	1.6133699930558305																	1.6133699930558305	381.0156097607287
616	2017-06-28T08:26:05	24.3383	-158.2213	KM1709	115.62172370903367	0.389405224675452	0.0131285712114734	1.6066820858188269																	1.6066820858188269	381.8456409553279
617	2017-06-28T08:29:05	24.3456	-158.2238	KM1709	117.86493052124857	0.39019412431283296	0.0131973320428271	1.6399121235606742																	1.6399121235606742	382.6968941406797
618	2017-06-28T08:32:05	24.3527	-158.2264	KM1709	118.86932066965679	0.386788024168589	0.0129021164534658	1.621896382155528																	1.621896382155528	383.5300703290532
619	2017-06-28T08:35:06	24.36	-158.2289	KM1709	118.89510936256347	0.384964691279864	0.0127458229374991	1.5999972142686618																	1.5999972142686618	384.3813149254877
620	2017-06-28T08:38:06	24.3676	-158.2314	KM1709	117.67838275834721	0.3839299014099579	0.0126576018740393	1.5726299546129705																	1.5726299546129705	385.26449089064454
621	2017-06-28T08:41:06	24.375	-158.2338	KM1709	117.32809885069084	0.381604883929546	0.0124607331042917	1.5460161112103976																	1.5460161112103976	386.12343195073373
622	2017-06-28T08:44:06	24.3824	-158.2361	KM1709	122.0410507696783	0.380075713284613	0.0123323523031341	1.6041614384349467																	1.6041614384349467	386.9795517314086
623	2017-06-28T08:47:07	24.3849	-158.2369	KM1709	120.63238572557225	0.3790542167614021	0.0122469783966641	1.5718455869516443																	1.5718455869516443	387.2694236393299
624	2017-06-28T08:50:07	24.3849	-158.2369	KM1709	120.12511204065346	0.37777965137447	0.0121410227822238	1.555644586767159																	1.555644586767159	387.2694236393299
625	2017-06-28T11:03:56	24.7263	-158.3439	KM1709	115.45753017931808	0.34980633283161106	0.009955349453049241	1.2081576088407122																	1.2081576088407122	426.78710031594085
626	2017-06-28T11:06:56	24.7314	-158.3489	KM1709	115.0698617750265	0.349106658792662	0.009904054715554491	1.2037328145341186																	1.2037328145341186	427.54728376885424
627	2017-06-28T11:09:57	24.7353	-158.3553	KM1709	117.77103887600352	0.3477178338742249	0.00980269245299675	1.2217236750815728																	1.2217236750815728	428.3265014374937
628	2017-06-28T11:12:57	24.7393	-158.3617	KM1709	117.10724613200969	0.347948085238984	0.00981948084570823	1.216759146423814																	1.216759146423814	429.1119585411399
629	2017-06-28T11:15:57	24.7433	-158.368	KM1709	116.65590701762451	0.3477178338742249	0.00980269245299675	1.210137221019887																	1.210137221019887	429.88909125927233
630	2017-06-28T11:18:57	24.7474	-158.3745	KM1709	117.25650681438543	0.3472541835938	0.0097690470990168	1.21258835557877																	1.21258835557877	430.68915999877083
631	2017-06-28T11:21:58	24.7515	-158.3809	KM1709	114.68962782901764	0.34563628304706	0.00965204817894683	1.168316720568572																	1.168316720568572	431.48092899721354
632	2017-06-28T11:24:58	24.7556	-158.3872	KM1709	116.90453247916322	0.34656181033656003	0.00971883842865851	1.1952347487473758																	1.1952347487473758	432.26444186991966
633	2017-06-28T11:27:58	24.7597	-158.3936	KM1709	116.79673173865872	0.34702284200671696	0.009752270954986729	1.1969096769645908																	1.1969096769645908	433.05617598265883
634	2017-06-28T11:30:58	24.764	-158.4004	KM1709	118.15491774826435	0.34656181033656003	0.00971883842865851	1.2106947508365118																	1.2106947508365118	433.8937805025951
635	2017-06-28T11:33:59	24.7681	-158.4069	KM1709	118.31079242606182	0.346098569513245	0.00968538874278347	1.212508594150687																	1.212508594150687	434.69375933694
636	2017-06-28T11:36:59	24.7724	-158.4139	KM1709	120.19023268507713	0.345867150718873	0.009668698587109193	1.2241389294719185																	1.2241389294719185	435.5479924606534
637	2017-06-28T11:39:59	24.7767	-158.4207	KM1709	121.09884396624844	0.3472541835938	0.0097690470990168	1.2399572574762927																	1.2399572574762927	436.3855392973514
638	2017-06-28T11:42:59	24.7823	-158.4261	KM1709	121.32960220857665	0.34656181033656003	0.00971883842865851	1.2443087248232507																	1.2443087248232507	437.2140671014648
639	2017-06-28T11:46:00	24.788	-158.4313	KM1709	125.39351818072531	0.3477178338742249	0.00980269245299675	1.2877067405029825																	1.2877067405029825	438.0379483891514
640	2017-06-28T11:49:00	24.7937	-158.4369	KM1709	120.88039735661026	0.34656181033656003	0.00971883842865851	1.2337499248958506																	1.2337499248958506	438.8881686440988
641	2017-06-28T11:52:00	24.7995	-158.4424	KM1709	122.44362312362962	0.34748607743476195	0.009785863290712873	1.260100345673174																	1.260100345673174	439.74008401860567
642	2017-06-28T11:55:00	24.8052	-158.4478	KM1709	123.0910008473962	0.34817888625506604	0.009836309315325479	1.2718368176553665																	1.2718368176553665	440.5769537830384
643	2017-06-28T11:58:01	24.8111	-158.4531	KM1709	123.93563653937416	0.34933932760813696	0.00992111220968549	1.2887165918984076																	1.2887165918984076	441.4243891622923
644	2017-06-28T12:01:01	24.8183	-158.4562	KM1709	127.35723223994101	0.35004067189456106	0.0099725293969226	1.3352449081785205																	1.3352449081785205	442.2849022979986
645	2017-06-28T12:04:01	24.8255	-158.4592	KM1709	124.04396615752695	0.35097235972414004	0.0100411958759388	1.3068852575540086																	1.3068852575540086	443.1417831184858
646	2017-06-28T12:07:01	24.8327	-158.4623	KM1709	127.9314575506024	0.34980633283161106	0.009955349453049241	1.3493012103452622																	1.3493012103452622	444.00228300232857
647	2017-06-28T12:10:01	24.8401	-158.4656	KM1709	124.4067751559838	0.35073869487412795	0.0100239715511687	1.3130463794762872																	1.3130463794762872	444.8909305631902
648	2017-06-28T12:13:02	24.8473	-158.4687	KM1709	127.44380051275743	0.354264814023187	0.0102860399892873	1.3763130218055892																	1.3763130218055892	445.75141700513217
649	2017-06-28T12:16:02	24.8544	-158.4719	KM1709	126.96074454056972	0.355209651427528	0.0103569484430727	1.3905473529971566																	1.3905473529971566	446.6053102100543
650	2017-06-28T12:19:02	24.8614	-158.4751	KM1709	126.39255937956932	0.353323185239171	0.0102156440370957	1.3610530467719644																	1.3610530467719644	447.448903527892
651	2017-06-28T12:22:02	24.8684	-158.4783	KM1709	125.10548774381569	0.353323185239171	0.0102156440370957	1.3441891997780189																	1.3441891997780189	448.2924898356974
652	2017-06-28T12:25:03	24.8743	-158.4832	KM1709	124.02184846700428	0.351675446093076	0.010093182781495002	1.3197122346620034																	1.3197122346620034	449.1148278029135
653	2017-06-28T12:28:03	24.8798	-158.4888	KM1709	124.06149824008895	0.352382595302461	0.0101455950829023	1.323558901300377																	1.323558901300377	449.9482975739345
654	2017-06-28T12:31:03	24.8852	-158.4945	KM1709	123.90106503104359	0.352617979201275	0.0101630891539105	1.3305911850764311																	1.3305911850764311	450.7805597615741
655	2017-06-28T12:34:03	24.8905	-158.5002	KM1709	122.67279124672415	0.351910600693293	0.0101106119090685	1.3045627420706394																	1.3045627420706394	451.60480047086855
656	2017-06-28T12:37:03	24.896	-158.5057	KM1709	121.24458291787764	0.34980633283161106	0.009955349453049241	1.273613776957058																	1.273613776957058	452.43140222703863
657	2017-06-28T12:40:04	24.9031	-158.5069	KM1709	121.65444393188784	0.34980633283161106	0.009955349453049241	1.274244790687425																	1.274244790687425	453.23098713621437
658	2017-06-28T12:43:04	24.9082	-158.5017	KM1709	121.48898096130121	0.34980633283161106	0.009955349453049241	1.277827707845938																	1.277827707845938	454.00425688898076
659	2017-06-28T12:46:04	24.9134	-158.4962	KM1709	122.87219167524263	0.351675446093076	0.010093182781495002	1.305312561588727																	1.305312561588727	454.80638285007615
660	2017-06-28T12:49:04	24.9186	-158.4908	KM1709	122.47737178766569	0.35050558649564306	0.0100067882460312	1.2881189287870154																	1.2881189287870154	455.6015372798437
661	2017-06-28T12:52:05	24.9245	-158.4862	KM1709	122.74709095173107	0.34817888625506604	0.009836309315325479	1.2712404308792085																	1.2712404308792085	456.40589758558764
662	2017-06-28T12:55:05	24.9309	-158.4825	KM1709	119.72941601069284	0.3477178338742249	0.00980269245299675	1.2313045556958293																	1.2313045556958293	457.2102982448211
663	2017-06-28T12:58:05	24.9373	-158.4789	KM1709	120.64718406062849	0.34679205135832203	0.009735534763249341	1.2336970439386001																	1.2336970439386001	458.01005309094427
664	2017-06-28T13:01:05	24.9438	-158.4751	KM1709	120.41006350121704	0.34702284200671696	0.009752270954986729	1.2312251089901565																	1.2312251089901565	458.8289898817231
665	2017-06-28T13:04:05	24.9502	-158.4716	KM1709	121.73084265649756	0.34644617554118096	0.009710478584756304	1.2414622369393868																	1.2414622369393868	459.62419258708036
666	2017-06-28T13:07:06	24.9568	-158.4679	KM1709	122.45099355067062	0.34679205135832203	0.009735534763249341	1.2552481696880786																	1.2552481696880786	460.4483405697885
667	2017-06-28T13:10:06	24.9635	-158.4642	KM1709	124.23666799323	0.34841023823458594	0.0098531779575193	1.2858901648316154																	1.2858901648316154	461.28241821865663
668	2017-06-28T13:13:06	24.97	-158.4606	KM1709	124.66051287134572	0.3486421424927931	0.00987008686818882	1.296277029674957																	1.296277029674957	462.09206187017685
669	2017-06-28T13:16:06	24.9766	-158.4569	KM1709	124.21389054082195	0.3477178338742249	0.00980269245299675	1.280692652198557																	1.280692652198557	462.916182636557
670	2017-06-28T13:19:07	24.9833	-158.4532	KM1709	126.23665040470983	0.3477178338742249	0.00980269245299675	1.3029591525189572																	1.3029591525189572	463.75023338786616
671	2017-06-28T13:22:07	24.99	-158.4495	KM1709	125.94805285923496	0.3486421424927931	0.00987008686818882	1.3131498959654404																	1.3131498959654404	464.5842750337417
672	2017-06-28T13:25:07	24.9966	-158.4459	KM1709	125.59473040438658	0.348874544076664	0.00988703784374988	1.3086110582008177																	1.3086110582008177	465.4038473184973
673	2017-06-28T13:28:07	25.0033	-158.4423	KM1709	128.7324121214107	0.35004067189456106	0.0099725293969226	1.3496670116296463																	1.3496670116296463	466.2334045157222
674	2017-06-28T13:31:08	25.0102	-158.4386	KM1709	132.21805665067095	0.349106658792662	0.009904054715554491	1.3839756288650162																	1.3839756288650162	467.08738622162366
675	2017-06-28T13:34:08	25.0169	-158.435	KM1709	125.70235751008242	0.34656181033656003	0.00971883842865851	1.2929232856194888																	1.2929232856194888	467.916925814777
676	2017-06-28T13:37:08	25.0236	-158.4315	KM1709	122.87557541259059	0.345867150718873	0.009668698587109193	1.2500985668046518																	1.2500985668046518	468.7420908493833
677	2017-06-28T13:40:08	25.0302	-158.4281	KM1709	124.0398109670146	0.345175895162718	0.00961887762324478	1.2536734690309843																	1.2536734690309843	469.5528825541034
678	2017-06-28T13:43:08	25.0368	-158.4246	KM1709	119.15111117380381	0.34380070978405997	0.00952034403180798	1.1989787130380691																	1.1989787130380691	470.36798361015997
679	2017-06-28T13:46:09	25.0434	-158.4211	KM1709	118.11663002968945	0.34380070978405997	0.00952034403180798	1.1847885521453656																	1.1847885521453656	471.1830764406964
680	2017-06-28T13:49:09	25.0503	-158.4175	KM1709	118.49558466204304	0.342203267495936	0.00940665052512208	1.1768899406436122																	1.1768899406436122	472.03264647587235
681	2017-06-28T13:52:09	25.0571	-158.4141	KM1709	116.2895738101838	0.341068364291111	0.009326374903922371	1.151225933268332																	1.151225933268332	472.86363444919283
682	2017-06-28T13:55:09	25.0639	-158.4107	KM1709	115.74716732937937	0.341295436793671	0.00934239765207547	1.1430686335098568																	1.1430686335098568	473.69461457333824
683	2017-06-28T13:58:09	25.0707	-158.4074	KM1709	116.98761563397156	0.341295436793671	0.00934239765207547	1.1595309284941189																	1.1595309284941189	474.5214778853582
684	2017-06-28T14:01:10	25.0778	-158.4039	KM1709	118.57709913410582	0.342203267495936	0.00940665052512208	1.1811327630314687																	1.1811327630314687	475.38703472981547
685	2017-06-28T14:04:10	25.0845	-158.4005	KM1709	116.98119072932332	0.341976672229366	0.009390573972992693	1.1603674843453209																	1.1603674843453209	476.2078634668303
686	2017-06-28T14:07:10	25.0916	-158.3969	KM1709	117.06537737811665	0.342203267495936	0.00940665052512208	1.1671937253692686																	1.1671937253692686	477.0775627244789
687	2017-06-28T14:10:10	25.0985	-158.3935	KM1709	117.01871933647354	0.342203267495936	0.00940665052512208	1.158454294445688																	1.158454294445688	477.91865605860704
688	2017-06-28T14:13:11	25.1054	-158.39	KM1709	116.60979752911831	0.34084183256044	0.00931039031385392	1.1509754919264523																	1.1509754919264523	478.76389927688626
689	2017-06-28T14:16:11	25.1122	-158.3867	KM1709	117.14012682165855	0.339490330629397	0.009215420324201641	1.1388042614270375																	1.1388042614270375	479.59071719518465
690	2017-06-28T14:19:11	25.119	-158.3835	KM1709	114.92418321978118	0.339714427265429	0.009231147113058679	1.1221692845951805																	1.1221692845951805	480.4135246678009
691	2017-06-28T14:22:11	25.1255	-158.3803	KM1709	116.88267179191315	0.339490330629397	0.009215420324201641	1.1396749237795418																	1.1396749237795418	481.2057107218743
692	2017-06-28T14:25:12	25.1326	-158.377	KM1709	119.10537571121193	0.341068364291111	0.009326374903922371	1.1724578156091423																	1.1724578156091423	482.06318593978835
693	2017-06-28T14:28:12	25.1395	-158.3738	KM1709	114.92841048207451	0.339490330629397	0.009215420324201641	1.1179566376972452																	1.1179566376972452	482.89622475425483
694	2017-06-28T14:31:12	25.1466	-158.3705	KM1709	117.36358881914671	0.34084183256044	0.00931039031385392	1.149964659012627																	1.149964659012627	483.7536851849843
695	2017-06-28T14:34:12	25.1537	-158.36700000000005	KM1709	117.60072361600737	0.33926572964408697	0.009199690269465207	1.1479104885244076																	1.1479104885244076	484.61915275004714
696	2017-06-28T14:37:12	25.1605	-158.3637	KM1709	115.12899971620314	0.339039917575454	0.00918392918633714	1.1273551047181365																	1.1273551047181365	485.44591776449204
697	2017-06-28T14:40:13	25.1674	-158.3603	KM1709	110.54456506979963	0.338141575556532	0.009121241917711359	1.0695460940139978																	1.0695460940139978	486.2869323545317
698	2017-06-28T14:43:13	25.1743	-158.357	KM1709	109.36043633167169	0.337017782733412	0.00904323175727213	1.0512243204526164																	1.0512243204526164	487.1238862440442
699	2017-06-28T14:46:13	25.1813	-158.3536	KM1709	108.3517581452065	0.33612569186793	0.00898163998244799	1.031658562784337																	1.031658562784337	487.9750637010518
700	2017-06-28T14:49:13	25.1883	-158.3502	KM1709	110.06647560683909	0.336347923412345	0.008996982568955841	1.052032047784819																	1.052032047784819	488.8262332411742
701	2017-06-28T14:52:14	25.1954	-158.3467	KM1709	110.09176548901935	0.337017782733412	0.00904323175727213	1.0532050916866549																	1.0532050916866549	489.6916516678616
702	2017-06-28T14:55:14	25.2025	-158.3432	KM1709	108.61907819817849	0.337690450094077	0.00908992620810692	1.0442121170574687																	1.0442121170574687	490.55706172188
703	2017-06-28T14:58:14	25.2096	-158.3398	KM1709	112.23315038074844	0.337465692807211	0.009074324264717071	1.0790544361122962																	1.0790544361122962	491.4184098898483
704	2017-06-28T15:01:14	25.2165	-158.3364	KM1709	110.54303177761169	0.337465692807211	0.009074324264717071	1.0586650281909398																	1.0586650281909398	492.25936826424027
705	2017-06-28T15:04:14	25.2236	-158.3329	KM1709	108.45435353853588	0.337690450094077	0.00908992620810692	1.0415483593604806																	1.0415483593604806	493.1247534254907
706	2017-06-28T15:07:15	25.2305	-158.3294	KM1709	108.19319540691936	0.33679397928730503	0.00902777770592408	1.028245417624714																	1.028245417624714	493.96984572071005
707	2017-06-28T15:10:15	25.2375	-158.326	KM1709	110.85221478833941	0.33657068546333196	0.00901236178097065	1.0542090992655135																	1.0542090992655135	494.82095956917914
708	2017-06-28T15:13:15	25.2447	-158.3226	KM1709	112.54501160582471	0.335903989566689	0.008966333934223641	1.06824224646741																	1.06824224646741	495.6924943886857
709	2017-06-28T15:16:15	25.252	-158.3194	KM1709	113.42396427146869	0.33679397928730503	0.00902777770592408	1.086673365265464																	1.086673365265464	496.5666487125817
710	2017-06-28T15:19:16	25.259	-158.3164	KM1709	111.32695538070118	0.33679397928730503	0.00902777770592408	1.0609602092076993																	1.0609602092076993	497.4023553815319
711	2017-06-28T15:22:16	25.2661	-158.3133	KM1709	111.80898602182491	0.337017782733412	0.00904323175727213	1.065011760095181																	1.065011760095181	498.25209015329733
712	2017-06-28T15:25:16	25.2733	-158.3105	KM1709	113.23151667707722	0.336347923412345	0.008996982568955841	1.0793060468277398																	1.0793060468277398	499.1016908601428
713	2017-06-28T15:28:16	25.2804	-158.3077	KM1709	112.89149350840995	0.33657068546333196	0.00901236178097065	1.076188492448811																	1.076188492448811	499.94079285624565
714	2017-06-28T15:31:17	25.2877	-158.305	KM1709	110.40226866390364	0.336347923412345	0.008996982568955841	1.0507164705660306																	1.0507164705660306	500.79764650060446
715	2017-06-28T15:34:17	25.2949	-158.3025	KM1709	114.39953689448556	0.33657068546333196	0.00901236178097065	1.0883080211828888																	1.0883080211828888	501.63769807168643
716	2017-06-28T15:37:17	25.3022	-158.3	KM1709	108.33579619459898	0.335680665730046	0.008950979561554709	1.022456781804966																	1.022456781804966	502.48837235759333
717	2017-06-28T15:40:17	25.3095	-158.2977	KM1709	107.96591604704922	0.335234228975867	0.0089203258697847	1.0188278685523688																	1.0188278685523688	503.3333083375631
718	2017-06-28T15:43:17	25.3167	-158.2954	KM1709	106.60400154117495	0.333011862915079	0.00876855385535352	0.9966338075633848																	0.9966338075633848	504.1675401571476
719	2017-06-28T15:46:18	25.3238	-158.2932	KM1709	102.63846703346222	0.33257156948011	0.00873865114245097	0.9508466677155838																	0.9508466677155838	504.9883082835205
720	2017-06-28T15:49:18	25.3312	-158.291	KM1709	100.55191710417064	0.332352086253043	0.00872375513758495	0.9282730349470528																	0.9282730349470528	505.8412780717073
721	2017-06-28T15:52:18	25.3385	-158.2888	KM1709	100.89043158895372	0.33213228253340604	0.00870890810624747	0.933336717007197																	0.933336717007197	506.6834989506704
722	2017-06-28T15:55:18	25.3457	-158.2867	KM1709	100.93685857620459	0.33257156948011	0.00873865114245097	0.9388938531234952																	0.9388938531234952	507.51235979082117
723	2017-06-28T15:58:19	25.3528	-158.2844	KM1709	100.03756179934612	0.332791453745996	0.00875358467439209	0.9260598160175562																	0.9260598160175562	508.3358832579287
724	2017-06-28T16:01:19	25.3601	-158.2822	KM1709	103.30042045084551	0.33367590241546996	0.00881370674115972	0.9647872888218432																	0.9647872888218432	509.1780937509905
725	2017-06-28T16:04:19	25.3672	-158.28	KM1709	102.44930368404906	0.334343460056414	0.0088592929388094	0.9600589320598646																	0.9600589320598646	509.99884046607787
726	2017-06-28T16:07:19	25.3744	-158.2777	KM1709	102.8872340187274	0.333897891280188	0.008828865923891541	0.9663548262577673																	0.9663548262577673	510.83304167482964
727	2017-06-28T16:10:19	25.3818	-158.2755	KM1709	102.02306427959732	0.33456704250100394	0.008874560943974671	0.9698013476424774																	0.9698013476424774	511.6859874345826
728	2017-06-28T16:13:20	25.3892	-158.2733	KM1709	102.492584193124	0.334343460056414	0.0088592929388094	0.9668435551495534																	0.9668435551495534	512.5389296773291
729	2017-06-28T16:19:20	25.4011	-158.2698	KM1709	103.05612977586071	0.333897891280188	0.008828865923891541	0.96832625958652																	0.96832625958652	513.9095636281211
730	2017-06-28T16:22:20	25.4082	-158.2677	KM1709	104.55443816900005	0.335234228975867	0.0089203258697847	0.9901325427954876																	0.9901325427954876	514.7276371307399
731	2017-06-28T16:25:21	25.4153	-158.2655	KM1709	105.2575681915728	0.3364593044378385	0.009004672174963244	1.0033561340273274																	1.0033561340273274	515.5483600841491
732	2017-06-28T16:28:21	25.4226	-158.2634	KM1709	107.83661909956571	0.337017782733412	0.00904323175727213	1.0365654454752191																	1.0365654454752191	516.3879559353084
733	2017-06-28T16:31:21	25.4299	-158.2614	KM1709	106.95159562296426	0.337017782733412	0.00904323175727213	1.0302291278061555																	1.0302291278061555	517.2250770885395
734	2017-06-28T16:34:21	25.4374	-158.2592	KM1709	103.77285412803758	0.335680665730046	0.008950979561554709	0.988776286345568																	0.988776286345568	518.0887522187693
735	2017-06-28T16:37:22	25.4447	-158.257	KM1709	105.63160252619976	0.33657068546333196	0.00901236178097065	1.011848272339995																	1.011848272339995	518.930921970829
736	2017-06-28T16:40:22	25.451999999999998	-158.2548	KM1709	107.21220739852122	0.337017782733412	0.00904323175727213	1.0279077545930553																	1.0279077545930553	519.7730882027246
737	2017-06-28T16:43:22	25.4596	-158.2527	KM1709	106.6382078013406	0.339039917575454	0.00918392918633714	1.0361804760587363																	1.0361804760587363	520.645030814496
738	2017-06-28T16:46:22	25.467	-158.2507	KM1709	107.19452121684613	0.338365702870851	0.00913687078919407	1.0363962850540342																	1.0363962850540342	521.4929473525438
739	2017-06-28T16:49:22	25.4741	-158.2488	KM1709	104.65853257356648	0.33881464327699296	0.00916820563813992	1.0166410378740485																	1.0166410378740485	522.3060375385753
740	2017-06-28T16:52:23	25.4816	-158.2467	KM1709	105.7752170601806	0.339039917575454	0.00918392918633714	1.0248522191602876																	1.0248522191602876	523.1671742465658
741	2017-06-28T16:55:23	25.4891	-158.2449	KM1709	103.33367528547508	0.33858990546800705	0.00915251953548435	1.0014551094560091																	1.0014551094560091	524.0214207029213
742	2017-06-28T16:58:23	25.4961	-158.243	KM1709	104.94748517834923	0.339490330629397	0.009215420324201641	1.0279962770724664																	1.0279962770724664	524.8236864122686
743	2017-06-28T17:01:23	25.5037	-158.241	KM1709	103.84921792210852	0.339039917575454	0.00918392918633714	1.0091704803064312																	1.0091704803064312	525.6932336232559
744	2017-06-28T17:04:24	25.5112	-158.2391	KM1709	103.60724959970936	0.339039917575454	0.00918392918633714	1.0117877566090367																	1.0117877566090367	526.5496561878144
745	2017-06-28T17:07:24	25.5186	-158.2372	KM1709	107.32929403432928	0.339939058860342	0.00924691144458262	1.056749981974041																	1.056749981974041	527.3952280400538
746	2017-06-28T17:10:24	25.5259	-158.2353	KM1709	103.54902571558395	0.33926572964408697	0.009199690269465207	1.0171231034213721																	1.0171231034213721	528.2299566158251
747	2017-06-28T17:13:24	25.5332	-158.2332	KM1709	103.91551028869357	0.34084183256044	0.00931039031385392	1.0282730775006157																	1.0282730775006157	529.0695036812198
748	2017-06-28T17:16:24	25.5402	-158.2311	KM1709	103.18889983403419	0.34084183256044	0.00931039031385392	1.019788923790593																	1.019788923790593	529.8767672376972
749	2017-06-28T17:19:25	25.5475	-158.2291	KM1709	103.89592231591641	0.342203267495936	0.00940665052512208	1.040211511357787																	1.040211511357787	530.7138411866855
750	2017-06-28T17:22:25	25.5549	-158.2272	KM1709	105.90974383860693	0.34311406832189	0.0094713612370291	1.0676745089122068																	1.0676745089122068	531.5594000028865
751	2017-06-28T17:25:25	25.5622	-158.2251	KM1709	110.20980022700662	0.34403068389753305	0.00953674964583704	1.1194017063351722																	1.1194017063351722	532.3989342506296
752	2017-06-28T17:28:25	25.5696	-158.2232	KM1709	109.65464646630558	0.34540596518530897	0.00963543742363789	1.1214458245609609																	1.1214458245609609	533.2444877839231
753	2017-06-28T17:31:25	25.576999999999998	-158.2214	KM1709	109.6372160781344	0.3472541835938	0.0097690470990168	1.1415954513035371																	1.1415954513035371	534.0878297928955
754	2017-06-28T17:34:26	25.5844	-158.2198	KM1709	109.39497872795263	0.34679205135832203	0.009735534763249341	1.1421472136206057																	1.1421472136206057	534.9270952069195
755	2017-06-28T17:37:26	25.5917	-158.218	KM1709	108.56125129800832	0.343342403298987	0.0094876499203379	1.101214701588525																	1.101214701588525	535.759562739843
756	2017-06-28T17:40:26	25.5991	-158.2162	KM1709	104.18383051230995	0.341295436793671	0.00934239765207547	1.0350827317587703																	1.0350827317587703	536.6028975965852
757	2017-06-28T17:43:26	25.6067	-158.2143	KM1709	103.99738014961528	0.341295436793671	0.00934239765207547	1.033198410874506																	1.033198410874506	537.4701419476457
758	2017-06-28T17:46:27	25.6142	-158.2125	KM1709	106.7499847895064	0.343342403298987	0.0094876499203379	1.0734648459161114																	1.0734648459161114	538.3243484748857
759	2017-06-28T17:49:27	25.6218	-158.2107	KM1709	106.44273369705964	0.34357128335264503	0.0095039774876565	1.0864558400621156																	1.0864558400621156	539.1894356534252
760	2017-06-28T17:52:27	25.6291	-158.2089	KM1709	106.31000494218591	0.34540596518530897	0.00963543742363789	1.0995276176678297																	1.0995276176678297	540.0218909167121
761	2017-06-28T17:55:27	25.6368	-158.2069	KM1709	108.50284934958692	0.34679205135832203	0.009735534763249341	1.1249402698427085																	1.1249402698427085	540.902221380113
762	2017-06-28T17:58:27	25.644000000000002	-158.2049	KM1709	108.77012740504524	0.34980633283161106	0.009955349453049241	1.156461493953841																	1.156461493953841	541.7284538211126
763	2017-06-28T18:01:28	25.6514	-158.2028	KM1709	112.09502493212015	0.34980633283161106	0.009955349453049241	1.1933353059415253																	1.1933353059415253	542.5787284720708
764	2017-06-28T18:04:28	25.6588	-158.2009	KM1709	115.86163186178976	0.35073869487412795	0.0100239715511687	1.2466780378782811																	1.2466780378782811	543.4242499010113
765	2017-06-28T18:07:28	25.6663	-158.1991	KM1709	112.71658557870971	0.34841023823458594	0.0098531779575193	1.1837105523970917																	1.1837105523970917	544.2784397571112
766	2017-06-28T18:10:28	25.6738	-158.1973	KM1709	111.90699263526108	0.3472541835938	0.0097690470990168	1.1624517489655348																	1.1624517489655348	545.1326272113063
767	2017-06-28T18:13:29	25.6814	-158.1954	KM1709	107.30333905528877	0.3472541835938	0.0097690470990168	1.1236475762863194																	1.1236475762863194	545.9998453274543
768	2017-06-28T18:16:29	25.6888	-158.1936	KM1709	111.13383083315406	0.35097235972414004	0.0100411958759388	1.1909750378295216																	1.1909750378295216	546.843151108403
769	2017-06-28T18:19:29	25.6961	-158.1919	KM1709	110.01487665335668	0.354500446344792	0.0103036962449013	1.2121344787219424																	1.2121344787219424	547.6734662698859
770	2017-06-28T18:22:29	25.7036	-158.1901	KM1709	112.593399595905	0.355446599609465	0.0103748003796967	1.254393930294104																	1.254393930294104	548.5276441754803
771	2017-06-28T18:25:29	25.7109	-158.1883	KM1709	111.71565145879083	0.354264814023187	0.0102860399892873	1.2414314175000118																	1.2414314175000118	549.360072557604
772	2017-06-28T18:28:30	25.7181	-158.1866	KM1709	111.09204499125046	0.351910600693293	0.0101106119090685	1.2053090806659548																	1.2053090806659548	550.1794899270532
773	2017-06-28T18:31:30	25.7254	-158.1849	KM1709	110.42506931626973	0.353323185239171	0.0102156440370957	1.2071424716046688																	1.2071424716046688	551.0097964682411
774	2017-06-28T18:34:30	25.7328	-158.1833	KM1709	113.18781938005344	0.354264814023187	0.0102860399892873	1.2579573185957384																	1.2579573185957384	551.8490236747533
775	2017-06-28T18:37:30	25.7401	-158.1816	KM1709	112.76668751355561	0.3537952315147321	0.010250853522741998	1.2445743296811471																	1.2445743296811471	552.6793258884006
776	2017-06-28T18:40:31	25.7472	-158.1795	KM1709	109.38225166715306	0.353559377112683	0.010233246036589	1.1991505755208145																	1.1991505755208145	553.4972454813579
777	2017-06-28T18:43:31	25.7538	-158.1775	KM1709	111.01514796627735	0.353323185239171	0.0102156440370957	1.209228005858265																	1.209228005858265	554.2588123047638
778	2017-06-28T18:46:31	25.7611	-158.1753	KM1709	111.13607430659313	0.34957255184582203	0.009938210423115641	1.1812536241722462																	1.1812536241722462	555.1008288044063
779	2017-06-28T18:49:31	25.768	-158.1734	KM1709	107.1152728573512	0.348874544076664	0.00988703784374988	1.1277980306202056																	1.1277980306202056	555.8921823818255
780	2017-06-28T18:52:32	25.775	-158.1714	KM1709	106.3194698495726	0.351440851512217	0.0100757951612908	1.1445433176310231																	1.1445433176310231	556.6967813792029
781	2017-06-28T18:55:32	25.781999999999996	-158.1695	KM1709	109.35963438077484	0.351440851512217	0.0100757951612908	1.1840944896047598																	1.1840944896047598	557.4989385558941
782	2017-06-28T18:58:32	25.7892	-158.1675	KM1709	109.74963546005979	0.351910600693293	0.0101106119090685	1.1911055702516804																	1.1911055702516804	558.3251115665477
783	2017-06-28T19:01:32	25.796	-158.1656	KM1709	111.68171997435444	0.35402974285863104	0.0102684257819467	1.2256839714995165																	1.2256839714995165	559.1056543145397
784	2017-06-28T19:04:32	25.8032	-158.1636	KM1709	110.92793807989193	0.353559377112683	0.010233246036589	1.2161063283073088																	1.2161063283073088	559.9318215820857
785	2017-06-28T19:07:33	25.8102	-158.1616	KM1709	114.14822382986736	0.3549732675363549	0.0103391390207354	1.2667359980691222																	1.2667359980691222	560.7364057538229
786	2017-06-28T19:10:33	25.8171	-158.1596	KM1709	117.84153553212731	0.388881387373489	0.0130830848984296	1.7872115541057665																	1.7872115541057665	561.5302110169921
787	2017-06-28T19:22:34	25.845	-158.1515	KM1709	128.98144483451492	0.3952347684114661	0.013641644098379998	1.903724775456592																	1.903724775456592	564.7402454427485
788	2017-06-28T19:28:34	25.8589	-158.1475	KM1709	123.22747339760193	0.39310279231561696	0.0134526472007868	1.8037937682133065																	1.8037937682133065	566.3385969906639
789	2017-06-28T19:31:34	25.8661	-158.1454	KM1709	124.0913007024128	0.396842629457274	0.0137853175375092	1.8573794106505657																	1.8573794106505657	567.1672244450117
790	2017-06-28T19:34:35	25.8733	-158.1434	KM1709	126.13071136360136	0.39899813822105495	0.0139793002221414	1.913143509587281																	1.913143509587281	567.9933629219607
791	2017-06-28T19:37:35	25.8803	-158.1414	KM1709	127.5914466971846	0.39737891850518503	0.0138334350506641	1.9095415325877951																	1.9095415325877951	568.7979175249693
792	2017-06-28T19:40:35	25.8875	-158.1394	KM1709	124.11008894454815	0.3976480235743369	0.0138575799903295	1.8678520751809082																	1.8678520751809082	569.6240501629708
793	2017-06-28T19:43:35	25.8944	-158.1375	KM1709	122.83142630949447	0.39953850604452	0.0140282213928407	1.8690381766183763																	1.8690381766183763	570.4153548360695
794	2017-06-28T19:46:36	25.9016	-158.1357	KM1709	124.17585175593193	0.40089418554154	0.0141513541712478	1.8965393291915928																	1.8965393291915928	571.2368562560708
795	2017-06-28T19:49:36	25.9087	-158.1338	KM1709	124.3751074712063	0.40007931100193	0.0140772770151918	1.8844379836748093																	1.8844379836748093	572.0497834141868
796	2017-06-28T19:52:36	25.9157	-158.132	KM1709	124.61095127580587	0.402259152821321	0.0142759960684905	1.9168893971567																	1.9168893971567	572.8495739567086
797	2017-06-28T19:55:36	25.9229	-158.1302	KM1709	126.36777607277695	0.402259152821321	0.0142759960684905	1.9443392848707048																	1.9443392848707048	573.6710682360903
798	2017-06-28T19:58:37	25.93	-158.1285	KM1709	125.83551580774214	0.404728754328205	0.0145031639480651	1.9639483907760924																	1.9639483907760924	574.4795366072249
799	2017-06-28T20:01:37	25.9372	-158.1269	KM1709	126.58468238310923	0.408032137399336	0.014810617872363001	2.016796655501063																	2.016796655501063	575.2968678283586
800	2017-06-28T20:04:37	25.94400000000001	-158.1252	KM1709	125.01610605986632	0.40970032042209403	0.0149673543029522	2.018875789557288																	2.018875789557288	576.0727167887455
801	2017-06-28T20:07:37	25.9513	-158.1234	KM1709	129.56672595849258	0.413066701047765	0.0152866553945299	2.126062580510097																	2.126062580510097	576.9050658113763
802	2017-06-28T20:10:37	25.9585	-158.1216	KM1709	127.96908277895484	0.4127842703249329	0.0152597458738168	2.0968373415944943																	2.0968373415944943	577.7265481467474
803	2017-06-28T20:13:38	25.9655	-158.12	KM1709	126.46417329259951	0.4125025122092801	0.0152329004379759	2.0753655842702092																	2.0753655842702092	578.5220518246389
804	2017-06-28T20:16:38	25.9726	-158.1182	KM1709	126.32010703721426	0.4167375530246071	0.0156396684648211	2.118742506776231																	2.118742506776231	579.3326723165304
805	2017-06-28T20:22:38	25.9871	-158.1145	KM1709	127.37788314754118	0.42217943348842896	0.0161719912196093	2.2045558607434987																	2.2045558607434987	580.9886914142469
806	2017-06-28T20:25:39	25.9943	-158.1126	KM1709	126.79577753169399	0.419023947866702	0.0158619235540355	2.160019940381597																	2.160019940381597	581.8124133614043
807	2017-06-28T20:28:39	26.0015	-158.1106	KM1709	127.48485593504576	0.417307080313783	0.015694827417311	2.151635176210891																	2.151635176210891	582.6384990393143
808	2017-06-28T20:31:39	26.0088	-158.1086	KM1709	127.32957298385796	0.415323285265125	0.0155030995766943	2.1243132486740324																	2.1243132486740324	583.4753862927189
809	2017-06-28T20:34:39	26.0161	-158.1065	KM1709	128.42852430845298	0.411379437423719	0.015126114260371004	2.110127349039228																	2.110127349039228	584.3147185405837
810	2017-06-28T20:37:40	26.0234	-158.1045	KM1709	125.95933505015313	0.410261129217806	0.0150202061318043	2.051747064564025																	2.051747064564025	585.151599845616
811	2017-06-28T20:40:40	26.0306	-158.1025	KM1709	125.00934871405049	0.409142179571736	0.0149147539070167	2.0194039836415802																	2.0194039836415802	585.9776735124569
812	2017-06-28T20:43:40	26.0377	-158.1006	KM1709	122.35438102916555	0.410540710686503	0.0150466375220081	1.99826045983136																	1.99826045983136	586.7905518951142
813	2017-06-28T20:46:40	26.0454	-158.0986	KM1709	124.00808784348587	0.410540710686503	0.0150466375220081	2.0351830393590413																	2.0351830393590413	587.6707248470632
814	2017-06-28T20:49:41	26.0529	-158.0965	KM1709	124.00250577389728	0.40970032042209403	0.0149673543029522	2.027961282425712																	2.027961282425712	588.531613833267
815	2017-06-28T20:52:41	26.0603	-158.0945	KM1709	124.69332100608831	0.4099803905311479	0.0149937487132815	2.0358253443991714																	2.0358253443991714	589.3792934142789
816	2017-06-28T20:55:41	26.0679	-158.0924	KM1709	123.25772061955703	0.4088639282297029	0.0148885802623487	2.0007059147584223																	2.0007059147584223	590.2509755542793
817	2017-06-28T20:58:41	26.0753	-158.0902	KM1709	121.72102688784744	0.40748037802528203	0.0147589378188921	1.957189097506395																	1.957189097506395	591.1035884579344
818	2017-06-28T21:01:42	26.0826	-158.0881	KM1709	121.26848656815092	0.41109919497863895	0.015099558822828001	1.9993324418627256																	1.9993324418627256	591.942890894727
819	2017-06-28T21:04:42	26.0899	-158.0862	KM1709	122.51840885566635	0.413066701047765	0.0152866553945299	2.05210305385672																	2.05210305385672	592.7774127154057
820	2017-06-28T21:07:42	26.0973	-158.0842	KM1709	121.81156683353308	0.4088639282297029	0.0148885802623487	1.983882710011228																	1.983882710011228	593.6250773882539
821	2017-06-28T21:10:42	26.1047	-158.0822	KM1709	120.01418292827387	0.408032137399336	0.014810617872363001	1.936601218713772																	1.936601218713772	594.4727390776437
822	2017-06-28T21:13:42	26.1119	-158.0804	KM1709	121.73100821312843	0.40970032042209403	0.0149673543029522	1.9721485451993293																	1.9721485451993293	595.2941698115069
823	2017-06-28T21:16:43	26.1196	-158.0784	KM1709	119.447729557174	0.412221425098996	0.0152061189343896	1.967366067869737																	1.967366067869737	596.1743139672654
824	2017-06-28T21:19:43	26.1273	-158.0766	KM1709	122.92144522190905	0.413066701047765	0.0152866553945299	2.0365772056535216																	2.0365772056535216	597.0501317045722
825	2017-06-28T21:22:43	26.1348	-158.0747	KM1709	121.40832122590872	0.41391251722847	0.0153675998577562	2.0091120884826124																	2.0091120884826124	597.9063313631863
826	2017-06-28T21:25:43	26.1421	-158.0728	KM1709	120.20464854321949	0.41419536370141996	0.0153946967426796	1.988083322417828																	1.988083322417828	598.7408338831424
827	2017-06-28T21:28:44	26.1498	-158.0707	KM1709	120.19901086050035	0.415323285265125	0.0155030995766943	1.9917271738711315																	1.9917271738711315	599.6232890100526
828	2017-06-28T21:31:44	26.1573	-158.0689	KM1709	120.7096687107835	0.4127842703249329	0.0152597458738168	1.9840676935311041																	1.9840676935311041	600.4773205527673
829	2017-06-28T21:34:44	26.1648	-158.0671	KM1709	120.25712409134307	0.41334884347025797	0.0153135995274663	1.9727989519183635																	1.9727989519183635	601.3313496605394
830	2017-06-28T21:37:44	26.1724	-158.0652	KM1709	119.52412124024704	0.41844958404375204	0.0158059677071339	2.025232551096418																	2.025232551096418	602.1983939611846
831	2017-06-28T21:40:45	26.1799	-158.0633	KM1709	119.626129676714	0.418163222026139	0.0157780813589962	2.026568859794685																	2.026568859794685	603.0545773483852
832	2017-06-28T21:43:45	26.1873	-158.0615	KM1709	120.24268420493759	0.419023947866702	0.0158619235540355	2.0538661337242847																	2.0538661337242847	603.8977202051898
833	2017-06-28T21:46:45	26.1948	-158.0596	KM1709	118.12228029234512	0.4171645287486136	0.01568102123952115	1.9982761614336704																	1.9982761614336704	604.7538982122752
834	2017-06-28T21:49:45	26.2022	-158.0576	KM1709	117.54924832720287	0.418163222026139	0.0157780813589962	1.9796920076417817																	1.9796920076417817	605.6015205358417
835	2017-06-28T21:52:45	26.2095	-158.0557	KM1709	118.21116144632444	0.413066701047765	0.0152866553945299	1.9507521923241384																	1.9507521923241384	606.4359980940209
836	2017-06-28T21:55:46	26.2169	-158.0538	KM1709	116.81378868643816	0.4106801653079351	0.01505985207445915	1.903443668811456																	1.903443668811456	607.2813168194381
837	2017-06-28T21:58:46	26.2243	-158.0519	KM1709	116.01225055762251	0.410819619929367	0.0150730666269102	1.893848006669712																	1.893848006669712	608.1266328360898
838	2017-06-28T22:01:46	26.2317	-158.0499	KM1709	117.80761692644892	0.411379437423719	0.015126114260371004	1.9233991937809607																	1.9233991937809607	608.9742432282292
839	2017-06-28T22:04:46	26.2391	-158.0479	KM1709	114.40984244300716	0.410261129217806	0.0150202061318043	1.8712121710845089																	1.8712121710845089	609.8218506258927
840	2017-06-28T22:07:47	26.2466	-158.046	KM1709	115.13080446048052	0.411379437423719	0.015126114260371004	1.8820669822479483																	1.8820669822479483	610.6780099119169
841	2017-06-28T22:10:47	26.254	-158.04399999999995	KM1709	115.16497233399984	0.405276587568596	0.0145539444212138	1.8374879663959056																	1.8374879663959056	611.5256112783262
842	2017-06-28T22:13:47	26.2612	-158.0421	KM1709	114.39096694338274	0.40390183671326796	0.0144269158620519	1.805574253068732																	1.805574253068732	612.3492332100295
843	2017-06-28T22:16:47	26.2686	-158.0401	KM1709	113.14726514697522	0.407203646368988	0.0147331411105591	1.8137419453078991																	1.8137419453078991	613.1968286642415
844	2017-06-28T22:19:48	26.2763	-158.0403	KM1709	116.19664175642117	0.4050024788097029	0.0145285310031459	1.8374189348520529																	1.8374189348520529	614.0542027853229
845	2017-06-28T22:22:48	26.2842	-158.041	KM1709	114.3963794846556	0.408032137399336	0.014810617872363001	1.8491741794206067																	1.8491741794206067	614.9363789748841
846	2017-06-28T22:25:48	26.2921	-158.0416	KM1709	115.57754476584554	0.406927573747578	0.0147074058369421	1.863818841853072																	1.863818841853072	615.8178205461165
847	2017-06-28T22:28:48	26.2998	-158.042	KM1709	116.04128064654344	0.40748037802528203	0.0147589378188921	1.873179067060592																	1.873179067060592	616.6758912734492
848	2017-06-28T22:31:49	26.3077	-158.0425	KM1709	116.55912975951608	0.40610284617792397	0.0146305492533827	1.867925378975316																	1.867925378975316	617.5567107050067
849	2017-06-28T22:34:49	26.3157	-158.043	KM1709	115.65172286260963	0.406652158591564	0.0146817318517344	1.8515086049317857																	1.8515086049317857	618.4486440036309
850	2017-06-28T22:37:49	26.3236	-158.0434	KM1709	115.04067129929192	0.405276587568596	0.0145539444212138	1.8284544007135481																	1.8284544007135481	619.328954284793
851	2017-06-28T22:40:49	26.331	-158.0425	KM1709	114.98086612522928	0.408586003268266	0.0148625308116464	1.8702951755339319																	1.8702951755339319	620.1575804150286
852	2017-06-28T22:43:50	26.3387	-158.0398	KM1709	115.04193504319895	0.4055513506742789	0.0145794185056705	1.8452381162501317																	1.8452381162501317	621.056050515762
853	2017-06-28T22:46:50	26.3461	-158.037	KM1709	114.87835682095395	0.408032137399336	0.014810617872363001	1.851458601914032																	1.851458601914032	621.9258659903853
854	2017-06-28T22:49:50	26.3536	-158.0345	KM1709	117.77384193691816	0.409420917298431	0.0149410227507627	1.92004671325416																	1.92004671325416	622.7971932679081
855	2017-06-28T22:52:50	26.361	-158.0319	KM1709	118.816994517656	0.4099803905311479	0.0149937487132815	1.9506134798233807																	1.9506134798233807	623.6607984413473
856	2017-06-28T22:55:50	26.3685	-158.0291	KM1709	118.69085939721953	0.411379437423719	0.015126114260371004	1.954377270398296																	1.954377270398296	624.5411461804433
857	2017-06-28T22:58:51	26.3748	-158.0241	KM1709	117.6334399124099	0.415323285265125	0.0155030995766943	1.9952920485013792																	1.9952920485013792	625.4016593178777
858	2017-06-28T23:01:51	26.3811	-158.0189	KM1709	119.90778981861985	0.417307080313783	0.015694827417311	2.0517079623622743																	2.0517079623622743	626.2738660277086
859	2017-06-28T23:04:51	26.386	-158.0126	KM1709	119.8674768882022	0.4167375530246071	0.0156396684648211	2.044538232535915																	2.044538232535915	627.1058624531632
860	2017-06-28T23:07:51	26.3902	-158.0054	KM1709	117.37601893453423	0.411379437423719	0.015126114260371004	1.9459985662045507																	1.9459985662045507	627.9626410622316
861	2017-06-28T23:10:52	26.3944	-157.9984	KM1709	117.59822827934708	0.409420917298431	0.0149410227507627	1.9078516939094576																	1.9078516939094576	628.8027564795086
862	2017-06-28T23:13:52	26.3986	-157.9914	KM1709	117.3280163454906	0.41109919497863895	0.015099558822828001	1.9491294936796808																	1.9491294936796808	629.6428507997881
863	2017-06-28T23:16:52	26.4029	-157.9842	KM1709	115.79718788913802	0.410540710686503	0.0150466375220081	1.9267009906892958																	1.9267009906892958	630.5056887944157
864	2017-06-28T23:19:52	26.4072	-157.9771	KM1709	116.08828752451508	0.41194100739608397	0.0151794012108036	1.9398865147498336																	1.9398865147498336	631.3602270473058
865	2017-06-28T23:22:53	26.4108	-157.9696	KM1709	124.77877245736904	0.4127842703249329	0.0152597458738168	2.116272749403928																	2.116272749403928	632.2085941661918
866	2017-06-28T23:25:53	26.4124	-157.9613	KM1709	118.05182987644731	0.4167375530246071	0.0156396684648211	2.027107392854945																	2.027107392854945	633.0550383345968
867	2017-06-28T23:28:53	26.414	-157.953	KM1709	117.0184474483673	0.4207442869034079	0.0160305393756827	2.053661516584305																	2.053661516584305	633.9014712829031
868	2017-06-28T23:31:53	26.4155	-157.9447	KM1709	119.49780558215116	0.41759254227541	0.0157225077381068	2.0497796620080257																	2.0497796620080257	634.7456211336793
869	2017-06-28T23:34:54	26.4158	-157.936	KM1709	118.43533349973968	0.42131678738063	0.0160869022816644	2.0789104205119724																	2.0789104205119724	635.6136060551212
870	2017-06-28T23:37:54	26.4159	-157.9275	KM1709	118.84675608151602	0.4167375530246071	0.0156396684648211	2.0306272723520022																	2.0306272723520022	636.461081050855
871	2017-06-28T23:40:54	26.416	-157.9192	KM1709	118.8541616049422	0.4167375530246071	0.0156396684648211	2.0187589151431564																	2.0187589151431564	637.2886182229521
872	2017-06-28T23:43:54	26.4199	-157.9132	KM1709	119.30792771745571	0.417307080313783	0.015694827417311	2.0389015885783426																	2.0389015885783426	638.0277151326096
873	2017-06-28T23:46:55	26.4267	-157.909	KM1709	118.5204268646538	0.41930968274539204	0.0158899013970448	2.044622603855572																	2.044622603855572	638.8927489083046
874	2017-06-28T23:49:55	26.4332	-157.9048	KM1709	118.8261789897294	0.42217943348842896	0.0161719912196093	2.0828162407335946																	2.0828162407335946	639.7287041338233
875	2017-06-28T23:52:55	26.4399	-157.9005	KM1709	117.00090091835092	0.42217943348842896	0.0161719912196093	2.052589981897678																	2.052589981897678	640.5889132366276
876	2017-06-28T23:55:55	26.4466	-157.8961	KM1709	119.87964431735394	0.424207594585505	0.0163732263898665	2.1197610465348644																	2.1197610465348644	641.4541190639305
877	2017-06-29T00:00:01	26.4556	-157.8902	KM1709	120.77193068022194	0.42888344302722997	0.0168428899442839	2.1942012838498504																	2.1942012838498504	642.6157880811115
878	2017-06-29T00:03:02	26.4621	-157.8859	KM1709	119.69329803147829	0.42961947709270254	0.016917568686677348	2.1813778286167778																	2.1813778286167778	643.4567250758442
879	2017-06-29T00:06:02	26.4686	-157.8815	KM1709	120.75739859352876	0.43391485592740603	0.0173573823518774	2.250240210768096																	2.250240210768096	644.3027710325067
880	2017-06-29T00:09:02	26.4752	-157.8771	KM1709	121.59505163488777	0.4330199484944871	0.0172652294049502	2.250933898579341																	2.250933898579341	645.158343786217
881	2017-06-29T00:12:02	26.4817	-157.8728	KM1709	124.23776183816841	0.43331825729665296	0.017295909223034	2.310594766332159																	2.310594766332159	645.9992435931629
882	2017-06-29T00:15:03	26.4882	-157.8684	KM1709	125.18252374609705	0.431534905393671	0.0171128773196877	2.315606077488888																	2.315606077488888	646.8452508407306
883	2017-06-29T00:18:03	26.495	-157.8657	KM1709	122.34740117022729	0.436608795034428	0.0176367533971842	2.3130729565724386																	2.3130729565724386	647.6485830075028
884	2017-06-29T00:21:03	26.5023	-157.8634	KM1709	122.54723459413546	0.43242546046049996	0.0172040887862246	2.2645135930744122																	2.2645135930744122	648.4928841350842
885	2017-06-29T00:24:03	26.5094	-157.8612	KM1709	122.98024388013116	0.4297659614524289	0.0169324704865132	2.247280710186493																	2.247280710186493	649.3130577508567
886	2017-06-29T00:27:03	26.5166	-157.859	KM1709	123.22380445562912	0.423916423984574	0.0163442458700983	2.1928628944405757																	2.1928628944405757	650.1439600444744
887	2017-06-29T00:30:04	26.5236	-157.8568	KM1709	122.29267135845801	0.42217943348842896	0.0161719912196093	2.1491530248973607																	2.1491530248973607	650.9534048127738
888	2017-06-29T00:33:04	26.5309	-157.8545	KM1709	120.7592154689979	0.421030195884	0.0160586872316821	2.1132103466094803																	2.1132103466094803	651.7976904594655
889	2017-06-29T00:36:04	26.5379	-157.8521	KM1709	121.8770794318148	0.4198832004323471	0.015946057606893	2.116897331237131																	2.116897331237131	652.6127449904135
890	2017-06-29T00:39:04	26.545	-157.8499	KM1709	124.39324763131607	0.41759254227541	0.0157225077381068	2.1481348262707995																	2.1481348262707995	653.4329004516973
891	2017-06-29T00:42:05	26.552	-157.8478	KM1709	123.39212747178007	0.42017098650109	0.0159742362929829	2.1510278572641592																	2.1510278572641592	654.2396923478957
892	2017-06-29T00:45:05	26.5587	-157.8456	KM1709	123.38571358060804	0.421891974861681	0.0161435361659798	2.1778837417348846																	2.1778837417348846	655.0170225763702
893	2017-06-29T00:48:05	26.5657	-157.8434	KM1709	121.8557006042016	0.425081849222053	0.0164603902228763	2.188763846553224																	2.188763846553224	655.8264455808467
894	2017-06-29T00:51:05	26.5729	-157.8411	KM1709	121.9531170077536	0.42888344302722997	0.0168428899442839	2.2441270619505267																	2.2441270619505267	656.6599994861482
895	2017-06-29T00:54:05	26.5796	-157.8389	KM1709	122.62048989069255	0.42888344302722997	0.0168428899442839	2.250675029329498																	2.250675029329498	657.4373184566842
896	2017-06-29T00:57:06	26.5866	-157.8368	KM1709	123.55153918870226	0.43094385405432106	0.0170524214551994	2.296407308721533																	2.296407308721533	658.2440939912302
897	2017-06-29T01:00:06	26.5936	-157.8347	KM1709	124.05808088541347	0.4271200422948	0.0166648252207127	2.2658142450080616																	2.2658142450080616	659.0508662137735
898	2017-06-29T01:03:06	26.6007	-157.8326	KM1709	123.9412557136003	0.42799872528277294	0.0167533785616574	2.2581162206187404																	2.2581162206187404	659.8683917767718
899	2017-06-29T01:06:06	26.6077	-157.8305	KM1709	123.77610949466231	0.426537664777126	0.016606224362956	2.2525046351421865																	2.2525046351421865	660.6751573261142
900	2017-06-29T01:09:07	26.6149	-157.8283	KM1709	121.5617653152158	0.42888344302722997	0.0168428899442839	2.230970385152288																	2.230970385152288	661.506010087284
901	2017-06-29T01:12:07	26.6219	-157.8261	KM1709	120.7796811596061	0.4300596295407829	0.0169623452327251	2.2321105211002363																	2.2321105211002363	662.3154040005502
902	2017-06-29T01:15:07	26.629	-157.8239	KM1709	121.50921907320696	0.4274122741477111	0.0166942306093561	2.2150596930559456																	2.2150596930559456	663.1355165566415
903	2017-06-29T01:18:07	26.6362	-157.8217	KM1709	121.52845902156176	0.42770520361048997	0.0167237061939385	2.194854300780766																	2.194854300780766	663.9663585677638
904	2017-06-29T01:21:08	26.6433	-157.8195	KM1709	120.7125756231735	0.42770520361048997	0.0167237061939385	2.193925182759999																	2.193925182759999	664.7864638101553
905	2017-06-29T01:24:08	26.6505	-157.8173	KM1709	122.0676055051697	0.4300596295407829	0.0169623452327251	2.2580776545147536																	2.2580776545147536	665.6172986006832
906	2017-06-29T01:27:08	26.6577	-157.815	KM1709	122.46151817039318	0.4297659614524289	0.0169324704865132	2.249357441080192																	2.249357441080192	666.4508058915487
907	2017-06-29T01:30:08	26.665	-157.8128	KM1709	122.23806259329514	0.429472992732976	0.0169026668868415	2.241365225253646																	2.241365225253646	667.2923770356921
908	2017-06-29T01:33:08	26.6723	-157.8105	KM1709	120.89901829194244	0.431386966400894	0.0170977453351976	2.235269650440645																	2.235269650440645	668.1365859692559
909	2017-06-29T01:36:09	26.6793	-157.8083	KM1709	121.400938170393	0.426828506390404	0.016635489860837002	2.19758970598698																	2.19758970598698	668.9459501250203
910	2017-06-29T01:39:09	26.6864	-157.8061	KM1709	123.63100226671492	0.426828506390404	0.016635489860837002	2.2456756401812186																	2.2456756401812186	669.7660333071601
911	2017-06-29T01:42:09	26.6936	-157.8039	KM1709	122.10073562569129	0.423336146549391	0.0162864923307983	2.149880545570246																	2.149880545570246	670.5968463182855
912	2017-06-29T01:45:09	26.7008	-157.8016	KM1709	122.83030976740723	0.42017098650109	0.0159742362929829	2.142883693021563																	2.142883693021563	671.4303298766649
913	2017-06-29T01:48:10	26.708000000000002	-157.7993	KM1709	121.07497182485413	0.419023947866702	0.0158619235540355	2.09911934362733																	2.09911934362733	672.2638094677988
914	2017-06-29T01:51:10	26.7151	-157.7971	KM1709	123.38951408499115	0.42017098650109	0.0159742362929829	2.146540119069253																	2.146540119069253	673.0838779461358
915	2017-06-29T01:54:10	26.7222	-157.7948	KM1709	119.67493491103241	0.41959609972450895	0.0159179460281856	2.0818020942239897																	2.0818020942239897	673.9066508772721
916	2017-06-29T01:57:10	26.7293	-157.7924	KM1709	123.2748453522876	0.418163222026139	0.0157780813589962	2.1166839806806523																	2.1166839806806523	674.7322384733218
917	2017-06-29T02:00:11	26.7364	-157.7901	KM1709	121.12392869296593	0.418163222026139	0.0157780813589962	2.0756987160944367																	2.0756987160944367	675.5550034731705
918	2017-06-29T02:03:11	26.7435	-157.7877	KM1709	122.73326383703012	0.41702197718344397	0.0156672150617313	2.0883340413229545																	2.0883340413229545	676.3805824611202
919	2017-06-29T02:06:11	26.7507	-157.7853	KM1709	124.17413780560841	0.4127842703249329	0.0152597458738168	2.0725929472435576																	2.0725929472435576	677.2168200750046
920	2017-06-29T02:09:11	26.7579	-157.7829	KM1709	121.246450788236	0.411660348857799	0.0151527330905083	2.009079807990523																	2.009079807990523	678.0530533778291
921	2017-06-29T02:12:12	26.7651	-157.7805	KM1709	121.11062643377905	0.409420917298431	0.0149410227507627	1.9809704686991088																	1.9809704686991088	678.8892823687702
922	2017-06-29T02:15:12	26.7723	-157.7782	KM1709	122.10366518554704	0.4088639282297029	0.0148885802623487	1.9882568692040568																	1.9882568692040568	679.7227264965558
923	2017-06-29T02:18:12	26.7796	-157.7758	KM1709	119.50035141132076	0.411379437423719	0.015126114260371004	1.9844379200993192																	1.9844379200993192	680.5696220736072
924	2017-06-29T02:21:12	26.7869	-157.7734	KM1709	120.38626316618894	0.415323285265125	0.0155030995766943	2.0371287035163386																	2.0371287035163386	681.4165133315108
925	2017-06-29T02:24:12	26.7941	-157.7711	KM1709	121.18559188672808	0.41959609972450895	0.0159179460281856	2.092927074480408																	2.092927074480408	682.2499454222395
926	2017-06-29T02:27:13	26.8015	-157.7687	KM1709	121.46764805470616	0.42131678738063	0.0160869022816644	2.128761287987168																	2.128761287987168	683.1075150797067
927	2017-06-29T02:30:13	26.8087	-157.7663	KM1709	121.65880357780468	0.428587833679262	0.0168129816468414	2.2144437069436558																	2.2144437069436558	683.9437179422089
928	2017-06-29T02:33:13	26.816	-157.764	KM1709	121.55081797247404	0.42217943348842896	0.0161719912196093	2.140286429852534																	2.140286429852534	684.7878486183695
929	2017-06-29T02:36:13	26.8234	-157.7617	KM1709	120.46403139338423	0.4178775419780609	0.0157502614220398	2.0703444990048188																	2.0703444990048188	685.6426967495737
930	2017-06-29T02:39:14	26.8307	-157.7594	KM1709	119.47884014846848	0.41959609972450895	0.0159179460281856	2.0753085160688194																	2.0753085160688194	686.4868194035047
931	2017-06-29T02:42:14	26.8381	-157.757	KM1709	122.59240798833113	0.42131678738063	0.0160869022816644	2.1515279782515098																	2.1515279782515098	687.3443676552878
932	2017-06-29T02:45:14	26.8454	-157.7546	KM1709	121.18680105830737	0.421891974861681	0.0161435361659798	2.1412908865881706																	2.1412908865881706	688.1912242707194
933	2017-06-29T02:48:14	26.8526	-157.7522	KM1709	122.38458217201628	0.42888344302722997	0.0168428899442839	2.2562121752619846																	2.2562121752619846	689.0274007945486
934	2017-06-29T02:51:14	26.8597	-157.7499	KM1709	122.56306485419094	0.43183148969306795	0.0171432135341921	2.2954302813006926																	2.2954302813006926	689.8500968007589
935	2017-06-29T02:54:15	26.8666	-157.7476	KM1709	123.24576648802143	0.43094385405432106	0.0170524214551994	2.2818211556473558																	2.2818211556473558	690.6514244940226
936	2017-06-29T02:57:15	26.8739	-157.7452	KM1709	122.743188100906	0.436006710939568	0.0175741511462179	2.3372034487395283																	2.3372034487395283	691.4982642129797
937	2017-06-29T03:00:15	26.8811	-157.7428	KM1709	126.72762692352975	0.43510839979697497	0.0174808059756167	2.397472275539241																	2.397472275539241	692.3344236213399
938	2017-06-29T03:03:15	26.8882	-157.7405	KM1709	126.31403453083286	0.43932088741426	0.0179208517635481	2.447806622581304																	2.447806622581304	693.1571036481719
939	2017-06-29T03:06:16	26.8953	-157.7381	KM1709	126.73853608239594	0.436006710939568	0.0175741511462179	2.3950441822666697																	2.3950441822666697	693.9825904116569
940	2017-06-29T03:09:16	26.9023	-157.7358	KM1709	125.42376279591707	0.439926890680524	0.0179846555080056	2.4314213093748727																	2.4314213093748727	694.7945740046624
941	2017-06-29T03:12:16	26.9092	-157.7335	KM1709	128.01760179599626	0.43690904430091904	0.0176680797673999	2.4568273523278874																	2.4568273523278874	695.5958771670877
942	2017-06-29T03:15:16	26.9162	-157.7311	KM1709	124.97777382419143	0.4519224822850021	0.0192772557378283	2.5814786188592698																	2.5814786188592698	696.4106994330443
943	2017-06-29T03:18:17	26.9232	-157.7288	KM1709	126.77597111540483	0.46366301207851796	0.020596051492180998	2.7650598264455293																	2.7650598264455293	697.2226711414712
944	2017-06-29T03:21:17	26.9302	-157.7263	KM1709	124.43847142365044	0.4598174920808929	0.0201581508430025	2.6682474985987787																	2.6682474985987787	698.0404412232707
945	2017-06-29T03:24:17	26.9372	-157.7239	KM1709	125.55207474034408	0.452549060465297	0.0193463483930519	2.603048606367945																	2.603048606367945	698.8552505275023
946	2017-06-29T03:27:17	26.9442	-157.7214	KM1709	128.24759723713365	0.44403512547347596	0.018421189590301645	2.565248550285259																	2.565248550285259	699.6730112643713
947	2017-06-29T03:30:17	26.9513	-157.7189	KM1709	126.88528561111471	0.435407491149754	0.0175118467140195	2.411810234549248																	2.411810234549248	700.501381311198
948	2017-06-29T03:33:18	26.9584	-157.7164	KM1709	125.731749826726	0.4274122741477111	0.0166942306093561	2.288113466102369																	2.288113466102369	701.3297466773695
949	2017-06-29T03:36:18	26.9659	-157.7139	KM1709	127.32149912220024	0.42624718815921503	0.0165770135323714	2.2925566271760607																	2.2925566271760607	702.2006930281848
950	2017-06-29T03:39:18	26.9731	-157.7113	KM1709	126.15293842707352	0.43183148969306795	0.0171432135341921	2.347605434472998																	2.347605434472998	703.0426626652115
951	2017-06-29T03:42:18	26.9803	-157.7088	KM1709	126.99098734977699	0.444496677310642	0.0184706052739957	2.5099584229320584																	2.5099584229320584	703.8816412983197
952	2017-06-29T03:45:19	26.9875	-157.7063	KM1709	125.83703307530412	0.443572774875342	0.0183717863534539	2.499026014434462																	2.499026014434462	704.7206152414102
953	2017-06-29T03:48:19	26.9947	-157.7037	KM1709	125.38216304267642	0.4488104311546921	0.0189366273656597	2.538269701929795																	2.538269701929795	705.5625697142352
954	2017-06-29T03:51:19	27.0019	-157.7011	KM1709	125.45224501346895	0.454121153884508	0.0195202170407041	2.6158302913956617																	2.6158302913956617	706.404519130417
955	2017-06-29T03:54:19	27.009	-157.6985	KM1709	125.7126168776438	0.452549060465297	0.0193463483930519	2.6126606127376792																	2.6126606127376792	707.2358737610309
956	2017-06-29T03:57:20	27.0159	-157.696	KM1709	126.13503740251127	0.445109467792442	0.0185364429112779	2.5206156847257613																	2.5206156847257613	708.0429859135812
957	2017-06-29T04:00:20	27.0234	-157.6934	KM1709	125.27898377074943	0.44757233075165204	0.0188021473802883	2.5432794843694917																	2.5432794843694917	708.9167708193785
958	2017-06-29T04:03:20	27.0306	-157.6908	KM1709	124.79018871704213	0.460136489450454	0.0201942644082015	2.6866236518835307																	2.6866236518835307	709.7587000697438
959	2017-06-29T04:06:20	27.0377	-157.6883	KM1709	125.99787249020676	0.4512963329096761	0.0192084986933223	2.608247967485724																	2.608247967485724	710.5870130984067
960	2017-06-29T04:09:20	27.045	-157.6857	KM1709	123.75163506951564	0.444496677310642	0.0184706052739957	2.437640476829793																	2.437640476829793	711.4395361451109
961	2017-06-29T04:12:21	27.0523	-157.6832	KM1709	125.65164816684894	0.43361727821545504	0.0173266622793485	2.367876136214191																	2.367876136214191	712.2891090441548
962	2017-06-29T04:15:21	27.0597	-157.6808	KM1709	129.2871200213463	0.43510839979697497	0.0174808059756167	2.4769086810387173																	2.4769086810387173	713.14652725218
963	2017-06-29T04:18:21	27.0669	-157.6783	KM1709	126.47250482995884	0.43901798959705896	0.0178890117178702	2.4406725785795853																	2.4406725785795853	713.9854494162535
964	2017-06-29T04:21:21	27.0743	-157.6759	KM1709	128.25234647202575	0.444496677310642	0.0184706052739957	2.5389377706238894																	2.5389377706238894	714.8428590300052
965	2017-06-29T04:24:22	27.0815	-157.6735	KM1709	129.41708252951898	0.44973961163882503	0.0190380162647674	2.6329006263077606																	2.6329006263077606	715.6788977280045
966	2017-06-29T04:27:22	27.0885	-157.6711	KM1709	129.17080318519044	0.444496677310642	0.0184706052739957	2.5556800733582463																	2.5556800733582463	716.4936134353057
967	2017-06-29T04:30:22	27.0958	-157.6686	KM1709	129.06465454965823	0.4448027072773211	0.0185034848479155	2.55281543324013																	2.55281543324013	717.3431582878978
968	2017-06-29T04:33:22	27.103	-157.6662	KM1709	127.10928867912465	0.4519224822850021	0.0192772557378283	2.5864577087240685																	2.5864577087240685	718.1791839979663
969	2017-06-29T04:36:23	27.1101	-157.6637	KM1709	125.91777994861287	0.453493362834832	0.0194506103306101	2.5971203965241263																	2.5971203965241263	719.0074491483908
970	2017-06-29T04:39:23	27.1172	-157.6613	KM1709	129.19020299793863	0.443265519691239	0.0183389554223503	2.5370595317828792																	2.5370595317828792	719.8328004357588
971	2017-06-29T04:42:23	27.1244	-157.6589	KM1709	129.43104099176256	0.4345102049608871	0.0174189470224148	2.4297472703818337																	2.4297472703818337	720.6688132111232
972	2017-06-29T04:45:23	27.1316	-157.6566	KM1709	128.11033369379072	0.42624718815921503	0.0165770135323714	2.311655985170911																	2.311655985170911	721.5020580678205
973	2017-06-29T04:48:23	27.1389	-157.6541	KM1709	125.06480690074059	0.416453806220305	0.0156121874699766	2.1408836757680243																	2.1408836757680243	722.3515751006174
974	2017-06-29T04:51:24	27.146	-157.6517	KM1709	126.36283851777884	0.41959609972450895	0.0159179460281856	2.2254430815232493																	2.2254430815232493	723.1769087473879
975	2017-06-29T04:54:24	27.1534	-157.6492	KM1709	124.17136487281263	0.419023947866702	0.0158619235540355	2.1707286632107814																	2.1707286632107814	724.0370708428287
976	2017-06-29T04:57:24	27.1605	-157.6469	KM1709	123.86932852623262	0.4271200422948	0.0166648252207127	2.259676663436084																	2.259676663436084	724.8595975955221
977	2017-06-29T05:00:24	27.1678	-157.6446	KM1709	127.61358051747615	0.43901798959705896	0.0178890117178702	2.488698304181124																	2.488698304181124	725.7035354357283
978	2017-06-29T05:03:25	27.1751	-157.6422	KM1709	126.67032102906988	0.4291797580477539	0.0168728696381991	2.349350473160821																	2.349350473160821	726.5501958141457
979	2017-06-29T05:06:25	27.1825	-157.6401	KM1709	125.73586991724028	0.42888344302722997	0.0168428899442839	2.3182066747156607																	2.3182066747156607	727.3997860309453
980	2017-06-29T05:09:25	27.1899	-157.6379	KM1709	130.76511115944976	0.4484997981585421	0.0189028870319391	2.6246985430872765																	2.6246985430872765	728.2518505185068
981	2017-06-29T05:12:25	27.1972	-157.6359	KM1709	131.59506832376198	0.46366301207851796	0.020596051492180998	2.823329755938951																	2.823329755938951	729.0882458424759
982	2017-06-29T05:15:26	27.2046	-157.6337	KM1709	130.91683444638298	0.46560036346816397	0.0208188289722582	2.8348007364629093																	2.8348007364629093	729.9403029893356
983	2017-06-29T05:18:26	27.2119	-157.6315	KM1709	131.14174019798173	0.4659251795078471	0.0208562931432561	2.8495415749895647																	2.8495415749895647	730.7815993847531
984	2017-06-29T05:21:26	27.2192	-157.6292	KM1709	132.6709556390449	0.466900590916245	0.0209691451891362	2.886697031234652																	2.886697031234652	731.6255089031584
985	2017-06-29T05:24:26	27.2263	-157.6268	KM1709	133.3998258679934	0.474774796764315	0.0218936935222624	3.001740873083781																	3.001740873083781	732.4507932952112
986	2017-06-29T05:27:26	27.2336	-157.6243	KM1709	134.87708855938627	0.4767652849823429	0.0221313436042074	3.063424704431582																	3.063424704431582	733.3002490929837
987	2017-06-29T05:30:27	27.2407	-157.6217	KM1709	133.2280420344552	0.474278521250646	0.02183467750500535	2.9875446265132664																	2.9875446265132664	734.1314383800383
988	2017-06-29T05:33:27	27.2478	-157.6188	KM1709	131.57981684698177	0.47016429169039203	0.0213494063862907	2.8838132164594232																	2.8838132164594232	734.9722881613701
989	2017-06-29T05:36:27	27.2549	-157.6159	KM1709	132.7465949083419	0.4672263327342029	0.0210069222764876	2.8737613059001164																	2.8737613059001164	735.8131316913921
990	2017-06-29T05:39:27	27.2619	-157.613	KM1709	131.55129903260487	0.466900590916245	0.0209691451891362	2.85416729937097																	2.85416729937097	736.6435143688783
991	2017-06-29T05:42:28	27.2689	-157.61	KM1709	134.0348015364045	0.46853150825865997	0.0211586438748711	2.9269862542553686																	2.9269862542553686	737.4773618782474
992	2017-06-29T05:45:28	27.2761	-157.6069	KM1709	133.91435502999528	0.4652763209760539	0.020781454021973	2.8701618660987385																	2.8701618660987385	738.3355308388839
993	2017-06-29T05:48:28	27.2832	-157.6038	KM1709	133.39333404643259	0.4767652849823429	0.0221313436042074	3.0181711282919848																	3.0181711282919848	739.1833055842064
994	2017-06-29T05:51:28	27.2904	-157.6007	KM1709	133.54033732063215	0.4594970996074861	0.020121995102983996	2.7894834434608917																	2.7894834434608917	740.0414604367724
995	2017-06-29T05:54:29	27.2976	-157.5975	KM1709	131.75802698046257	0.453807714779099	0.0194854199683124	2.691840065819147																	2.691840065819147	740.9031927992037
996	2017-06-29T05:57:29	27.3049	-157.5943	KM1709	134.67860191321213	0.445416960599956	0.0185694796514513	2.63672682711974																	2.63672682711974	741.775280666153
997	2017-06-29T06:00:29	27.311999999999998	-157.5909	KM1709	130.89523174524615	0.44603255600721703	0.0186357142170765	2.5892557148474515																	2.5892557148474515	742.6342048453059
998	2017-06-29T06:03:29	27.3191	-157.5877	KM1709	132.95435548591834	0.4448027072773211	0.0185034848479155	2.605807026554695																	2.605807026554695	743.4855707580632
999	2017-06-29T06:06:29	27.3261	-157.5844	KM1709	134.395735477991	0.44603255600721703	0.0186357142170765	2.6536712780075686																	2.6536712780075686	744.3303764887488
1000	2017-06-29T06:09:30	27.3331	-157.5812	KM1709	131.56669696203542	0.450361853318601	0.0191059725905235	2.654893184922744																	2.654893184922744	745.1714035571242
1001	2017-06-29T06:12:30	27.3403	-157.5781	KM1709	132.64215133833312	0.45600869181457104	0.0197302503629286	2.7465364710927958																	2.7465364710927958	746.0295091383847
1002	2017-06-29T06:15:30	27.3472	-157.5749	KM1709	133.67687739144665	0.4582225823415971	0.0199782525145452	2.7796543365173743																	2.7796543365173743	746.8602177410037
1003	2017-06-29T06:18:30	27.3542	-157.5718	KM1709	135.5302591791583	0.4582225823415971	0.0199782525145452	2.8260161993927686																	2.8260161993927686	747.697552557141
1004	2017-06-29T06:21:31	27.3612	-157.5686	KM1709	130.80181745839354	0.458540493000392	0.0200140436913349	2.726908461765412																	2.726908461765412	748.5385494350082
1005	2017-06-29T06:24:31	27.3681	-157.5654	KM1709	132.29047795278177	0.4491203301601209	0.0189703832288113	2.631368195208536																	2.631368195208536	749.3692352980145
1006	2017-06-29T06:27:31	27.3751	-157.5622	KM1709	132.44622231108573	0.455380516352979	0.0196601311358835	2.715824831653084																	2.715824831653084	750.2102172336361
1007	2017-06-29T06:30:31	27.381999999999998	-157.5589	KM1709	135.80225246266605	0.45160903436010397	0.0192428362306439	2.7201566763682803																	2.7201566763682803	751.0447021017645
1008	2017-06-29T06:33:31	27.389	-157.5556	KM1709	129.89482379569282	0.45600869181457104	0.0197302503629286	2.6686143857877407																	2.6686143857877407	751.8894362645993
1009	2017-06-29T06:36:32	27.396	-157.5522	KM1709	126.61093797776186	0.460136489450454	0.0201942644082015	2.647875356065086																	2.647875356065086	752.7380275884178
1010	2017-06-29T06:39:32	27.403000000000002	-157.5487	KM1709	127.7951206497548	0.4660879752247725	0.02087506994560425	2.742275089300626																	2.742275089300626	753.5905722202909
1011	2017-06-29T06:42:32	27.41	-157.5453	KM1709	129.58783172895045	0.46237606014041704	0.020448899678451	2.740234469981341																	2.740234469981341	754.4391466919154
1012	2017-06-29T06:45:32	27.4169	-157.542	KM1709	131.13629743806968	0.45758756041411497	0.0199069818405919	2.7034098263633406																	2.7034098263633406	755.2735913186779
1013	2017-06-29T06:48:33	27.424	-157.5386	KM1709	127.53398446146534	0.45569422963882295	0.0196951489525003	2.606777338398623																	2.606777338398623	756.1323824082867
1014	2017-06-29T06:51:33	27.4309	-157.5353	KM1709	126.9743094626636	0.45727118322550797	0.0198714737510605	2.6048389421941502																	2.6048389421941502	756.9668108821187
1015	2017-06-29T06:54:33	27.4379	-157.5321	KM1709	128.5683696886465	0.452549060465297	0.0193463483930519	2.57734792076388																	2.57734792076388	757.8077252417227
1016	2017-06-29T06:57:33	27.4449	-157.5287	KM1709	125.14673744498505	0.454121153884508	0.0195202170407041	2.519938948961108																	2.519938948961108	758.6562576765014
1017	2017-06-29T07:00:33	27.4518	-157.5255	KM1709	124.80845376114878	0.44973961163882503	0.0190380162647674	2.4671804033218443																	2.4671804033218443	759.4868523485063
1018	2017-06-29T07:03:34	27.4588	-157.5222	KM1709	125.5702457782403	0.44726372639941	0.0187687138431327	2.455323187783895																	2.455323187783895	760.3315069555515
1019	2017-06-29T07:06:34	27.4659	-157.5189	KM1709	124.84103406511751	0.44572518744797496	0.0186025952562514	2.4148206729600985																	2.4148206729600985	761.1864337523358
1020	2017-06-29T07:09:34	27.47300000000001	-157.5156	KM1709	125.66905966643593	0.4481899049331261	0.0188692270506336	2.4585781370978115																	2.4585781370978115	762.0413525446512
1021	2017-06-29T07:12:34	27.4802	-157.5122	KM1709	127.45531364688298	0.446954832107187	0.018735344923918002	2.471470533711796																	2.471470533711796	762.9103330549287
1022	2017-06-29T07:19:37	27.4942	-157.5055	KM1709	130.84492614648613	0.45790469285184004	0.0199425746943044	2.681142875499122																	2.681142875499122	764.6034040656874
1023	2017-06-29T07:22:37	27.5012	-157.5022	KM1709	128.6796555025259	0.46173433894996596	0.0203756872642525	2.6748454870275946																	2.6748454870275946	765.4480102763437
1024	2017-06-29T07:25:38	27.5081	-157.499	KM1709	124.55784529613432	0.46788015103890396	0.0210827472085256	2.6782319857794237																	2.6782319857794237	766.2785434984468
1025	2017-06-29T07:28:38	27.515	-157.4958	KM1709	124.13327903318272	0.47311942834923	0.0216972875832452	2.7297055197184115																	2.7297055197184115	767.1090691832532
1026	2017-06-29T07:31:38	27.5219	-157.4926	KM1709	123.85085957344171	0.47180108907008794	0.0215416927724259	2.707205437088404																	2.707205437088404	767.9395873294242
1027	2017-06-29T07:34:38	27.5287	-157.4895	KM1709	125.32449893016	0.47016429169039203	0.0213494063862907	2.7088058820057084																	2.7088058820057084	768.7560628387158
1028	2017-06-29T07:37:39	27.5358	-157.4861	KM1709	125.56680123004077	0.47016429169039203	0.0213494063862907	2.722878497508189																	2.722878497508189	769.6147206897691
1029	2017-06-29T07:40:39	27.5427	-157.4828	KM1709	130.47386753626418	0.46334219153589395	0.0205592495221412	2.732066689447967																	2.732066689447967	770.4490199605632
1030	2017-06-29T07:43:39	27.5496	-157.4795	KM1709	129.36554348666633	0.454121153884508	0.0195202170407041	2.607978172437336																	2.607978172437336	771.2833112450619
1031	2017-06-29T07:46:39	27.5566	-157.4761	KM1709	130.03151386837337	0.45790469285184004	0.0199425746943044	2.6610563150274613																	2.6610563150274613	772.1317088819025
1032	2017-06-29T07:49:39	27.5633	-157.4728	KM1709	129.27643924970022	0.466900590916245	0.0209691451891362	2.7528478713830107																	2.7528478713830107	772.9455334440636
1033	2017-06-29T07:52:40	27.5701	-157.4694	KM1709	131.52245189989887	0.468857909381501	0.0211967050338517	2.8310955054084856																	2.8310955054084856	773.7735129886462
1034	2017-06-29T07:55:40	27.5768	-157.4661	KM1709	129.02853776776084	0.472129870882292	0.0215804516964824	2.8208740649488253																	2.8208740649488253	774.5873215228911
1035	2017-06-29T07:58:40	27.5838	-157.4628	KM1709	130.11244809378465	0.466900590916245	0.0209691451891362	2.7869157262225164																	2.7869157262225164	775.4318332998863
1036	2017-06-29T08:01:40	27.5907	-157.4595	KM1709	130.1380170202704	0.46237606014041704	0.020448899678451	2.719748668843318																	2.719748668843318	776.2660769844597
1037	2017-06-29T08:04:41	27.5975	-157.4562	KM1709	129.50002302010972	0.45600869181457104	0.0197302503629286	2.6243150063045086																	2.6243150063045086	777.0900751216273
1038	2017-06-29T08:07:41	27.6044	-157.4528	KM1709	134.1720465439279	0.452863077709812	0.0193810195401295	2.669923895835777																	2.669923895835777	777.9282017172808
1039	2017-06-29T08:10:41	27.6111	-157.4495	KM1709	131.88611848843232	0.4491203301601209	0.0189703832288113	2.5721855510851728																	2.5721855510851728	778.7419695036716
1040	2017-06-29T08:13:41	27.6181	-157.4461	KM1709	131.93421994484765	0.446954832107187	0.018735344923918002	2.5571109774376795																	2.5571109774376795	779.5902927572182
1041	2017-06-29T08:16:41	27.6254	-157.4425	KM1709	130.44112555177384	0.45160903436010397	0.0192428362306439	2.5707925007965957																	2.5707925007965957	780.4770938698728
1042	2017-06-29T08:19:42	27.6326	-157.4389	KM1709	130.50125036228954	0.4491203301601209	0.0189703832288113	2.541869350382063																	2.541869350382063	781.3536963147764
1043	2017-06-29T08:22:42	27.6396	-157.4355	KM1709	132.48963808465322	0.44726372639941	0.0187687138431327	2.562971143830481																	2.562971143830481	782.2019935366769
1044	2017-06-29T08:28:42	27.6535	-157.4285	KM1709	130.80360654779795	0.453177844569835	0.0194157734534562	2.5971477092548634																	2.5971477092548634	783.8962813872456
1045	2017-06-29T08:31:43	27.6605	-157.425	KM1709	130.89694621404684	0.44757233075165204	0.0188021473802883	2.5349266836320203																	2.5349266836320203	784.7484979891603
1046	2017-06-29T08:34:43	27.6675	-157.4215	KM1709	132.3961455968869	0.444496677310642	0.0184706052739957	2.5321662526120465																	2.5321662526120465	785.6007056432879
1047	2017-06-29T08:37:43	27.6747	-157.4181	KM1709	132.18032406863952	0.4426535660132101	0.0182736461206562	2.501184875146299																	2.501184875146299	786.4694565168228
1048	2017-06-29T08:40:43	27.6817	-157.4147	KM1709	132.55066515600072	0.44144088599132597	0.0181447739317438	2.5011274639843792																	2.5011274639843792	787.317702723594
1049	2017-06-29T08:43:44	27.6887	-157.4113	KM1709	131.19121936432487	0.443265519691239	0.0183389554223503	2.494745691024641																	2.494745691024641	788.165940442714
1050	2017-06-29T08:46:44	27.6959	-157.4079	KM1709	131.8011830902515	0.44603255600721703	0.0186357142170765	2.5387813856584227																	2.5387813856584227	789.0346662172664
1051	2017-06-29T08:49:44	27.7029	-157.4046	KM1709	131.20010944687976	0.4478807497166839	0.0188356472303844	2.55344441795408																	2.55344441795408	789.8790414790059
1052	2017-06-29T08:52:44	27.7099	-157.4012	KM1709	129.61816978499442	0.44757233075165204	0.0188021473802883	2.515607282579933																	2.515607282579933	790.7272534834128
1053	2017-06-29T08:55:44	27.7169	-157.3979	KM1709	133.13955472797457	0.44973961163882503	0.0190380162647674	2.607858993517856																	2.607858993517856	791.5716126707655
1054	2017-06-29T08:58:45	27.7239	-157.3945	KM1709	133.626070849524	0.445416960599956	0.0185694796514513	2.5543966109900533																	2.5543966109900533	792.4198076861342
1055	2017-06-29T09:01:45	27.730999999999998	-157.3912	KM1709	131.5213614966029	0.4411381127212409	0.0181126741188991	2.4657242215933044																	2.4657242215933044	793.2744346199962
1056	2017-06-29T09:04:45	27.7381	-157.388	KM1709	131.1571075764245	0.43901798959705896	0.0178890117178702	2.428747694216179																	2.428747694216179	794.1253537368956
1057	2017-06-29T09:07:45	27.7453	-157.3848	KM1709	130.0755117034802	0.436006710939568	0.0175741511462179	2.3880547063834547																	2.3880547063834547	794.986614520731
1058	2017-06-29T09:13:46	27.7592	-157.3787	KM1709	135.49048988099065	0.437509507129744	0.0177308554542083	2.50451433821346																	2.50451433821346	796.6465155392192
1059	2017-06-29T09:16:46	27.7669	-157.3753	KM1709	132.84228200886722	0.4411381127212409	0.0181126741188991	2.4901030260776373																	2.4901030260776373	797.5667630201392
1060	2017-06-29T09:19:46	27.7741	-157.372	KM1709	134.41000519789316	0.435706743859704	0.0175429617914822	2.4457752817619323																	2.4457752817619323	798.4316465261059
1061	2017-06-29T09:22:46	27.7813	-157.3686	KM1709	141.03911634118842	0.431534905393671	0.0171128773196877	2.5372291148011787																	2.5372291148011787	799.3002710572817
1062	2017-06-29T09:25:47	27.7884	-157.3651	KM1709	135.99393379066152	0.4327223501130581	0.0172346226506808	2.4433466846026537																	2.4433466846026537	800.1625159156728
1063	2017-06-29T09:28:47	27.7956	-157.3616	KM1709	137.6900696704877	0.43094385405432106	0.0170524214551994	2.467675503775897																	2.467675503775897	801.0349667225839
1064	2017-06-29T09:31:47	27.8029	-157.3582	KM1709	135.96396454353408	0.42770520361048997	0.0167237061939385	2.392936152454836																	2.392936152454836	801.9138477177536
1065	2017-06-29T09:34:47	27.8098	-157.3548	KM1709	135.18528267497786	0.4247920226760489	0.0164313951396544	2.3446306491475544																	2.3446306491475544	802.7517220849002
1066	2017-06-29T09:37:48	27.8167	-157.3513	KM1709	134.70558913439098	0.42595481063903	0.0165477533463958	2.3515253739584385																	2.3515253739584385	803.5935700070414
1067	2017-06-29T09:40:48	27.8237	-157.34799999999996	KM1709	129.96620905491682	0.428292928323294	0.016783144575841	2.2885781627478807																	2.2885781627478807	804.4378063817712
1068	2017-06-29T09:43:48	27.8307	-157.3445	KM1709	132.43053603290292	0.4291797580477539	0.0168728696381991	2.3300775861894314																	2.3300775861894314	805.2898049703348
1069	2017-06-29T09:46:48	27.8378	-157.3411	KM1709	133.2062802005141	0.4300596295407829	0.0169623452327251	2.368216890911588																	2.368216890911588	806.1481009937147
1070	2017-06-29T09:49:49	27.8449	-157.3377	KM1709	140.32633875962742	0.43094385405432106	0.0170524214551994	2.5015155924347106																	2.5015155924347106	807.0063884770941
1071	2017-06-29T09:52:49	27.8522	-157.3342	KM1709	133.18293391360083	0.4327223501130581	0.0172346226506808	2.413743809022688																	2.413743809022688	807.8890064025313
1072	2017-06-29T09:55:49	27.8612	-157.33	KM1709	132.60701097954623	0.43361727821545504	0.0173266622793485	2.3938953586200897																	2.3938953586200897	808.9727833941746
1073	2017-06-29T09:58:49	27.8701	-157.3259	KM1709	137.29911125804398	0.4330199484944871	0.0172652294049502	2.4860446124387727																	2.4860446124387727	810.0425149061978
1074	2017-06-29T10:01:49	27.8792	-157.3216	KM1709	135.22929518353936	0.430649070506258	0.017022308844533002	2.3995597916836733																	2.3995597916836733	811.1403195206713
1075	2017-06-29T10:04:50	27.8882	-157.317	KM1709	134.82729934698042	0.4330199484944871	0.0172652294049502	2.423691541254894																	2.423691541254894	812.2396671564653
1076	2017-06-29T10:07:50	27.897	-157.3128	KM1709	133.64300369651687	0.43183148969306795	0.0171432135341921	2.389415756765047																	2.389415756765047	813.3028442962351
1077	2017-06-29T10:10:50	27.9062	-157.3082	KM1709	133.49742155915717	0.428292928323294	0.016783144575841	2.3432143346433656																	2.3432143346433656	814.422488227479
1078	2017-06-29T10:13:50	27.9154	-157.3039	KM1709	133.6704493216477	0.4263924264681705	0.0165916189476637	2.338528269939982																	2.338528269939982	815.5305188537993
1079	2017-06-29T10:16:51	27.9244	-157.2995	KM1709	131.58653360365784	0.42888344302722997	0.0168428899442839	2.316272969030178																	2.316272969030178	816.6218546017673
1080	2017-06-29T10:19:51	27.9334	-157.2946	KM1709	136.41269289883317	0.42624718815921503	0.0165770135323714	2.3848009802288908																	2.3848009802288908	817.7335930891758
1081	2017-06-29T10:22:51	27.9422	-157.2899	KM1709	137.46115898169458	0.4247920226760489	0.0164313951396544	2.378938036321444																	2.378938036321444	818.8167556722127
1082	2017-06-29T10:25:51	27.9501	-157.2859	KM1709	138.31245547233289	0.42624718815921503	0.0165770135323714	2.422107874346996																	2.422107874346996	819.78012141931
1083	2017-06-29T10:28:51	27.951999999999998	-157.2843	KM1709	138.8991974229925	0.43183148969306795	0.0171432135341921	2.4650072828108303																	2.4650072828108303	820.043723956064
1084	2017-06-29T10:31:52	27.9518	-157.2841	KM1709	139.24341419759713	0.43331825729665296	0.017295909223034	2.493652568921424																	2.493652568921424	820.0734294995708
1085	2017-06-29T10:34:52	27.9518	-157.2839	KM1709	141.87324639445927	0.432128781992404	0.0171736221666839	2.5086358035113303																	2.5086358035113303	820.0930957184253
1086	2017-06-29T10:37:52	27.9517	-157.2838	KM1709	140.0295891139084	0.429472992732976	0.0169026668868415	2.448990527499414																	2.448990527499414	820.10794849922
1087	2017-06-29T10:40:52	27.9516	-157.2837	KM1709	141.55149672406506	0.42888344302722997	0.0168428899442839	2.4682316286566826																	2.4682316286566826	820.1228012860457
1088	2017-06-29T10:43:53	27.9516	-157.2836	KM1709	139.03759600446804	0.42888344302722997	0.0168428899442839	2.4322854703305814																	2.4322854703305814	820.1326344136862
1089	2017-06-29T10:46:53	27.9516	-157.2836	KM1709	141.52813146658536	0.42770520361048997	0.0167237061939385	2.4644985864945563																	2.4644985864945563	820.1326344136862
1090	2017-06-29T10:49:53	27.9516	-157.2836	KM1709	138.68321995458507	0.428587833679262	0.0168129816468414	2.4245771939955403																	2.4245771939955403	820.1326344136862
1091	2017-06-29T10:52:53	27.9516	-157.2836	KM1709	141.9880508153796	0.4274122741477111	0.0166942306093561	2.477039360577071																	2.477039360577071	820.1326344136862
1092	2017-06-29T10:55:54	27.9516	-157.2836	KM1709	147.14769505265903	0.426828506390404	0.016635489860837002	2.563625247353465																	2.563625247353465	820.1326344136862
1093	2017-06-29T10:58:54	27.9516	-157.2835	KM1709	143.19557276749725	0.426828506390404	0.016635489860837002	2.4886123191796057																	2.4886123191796057	820.1424675413267
1094	2017-06-29T11:01:54	27.9516	-157.2835	KM1709	142.5483859242267	0.42595481063903	0.0165477533463958	2.474159031961213																	2.474159031961213	820.1424675413267
1095	2017-06-29T11:04:54	27.9517	-157.2833	KM1709	143.84349858698886	0.426828506390404	0.016635489860837002	2.4966857649042025																	2.4966857649042025	820.1650656873887
1096	2017-06-29T11:07:55	27.9518	-157.2833	KM1709	142.42781208960022	0.425372142826698	0.0164894418574003	2.461855357639893																	2.461855357639893	820.1761973973579
1097	2017-06-29T11:10:55	27.9518	-157.2832	KM1709	145.4908391901806	0.42624718815921503	0.0165770135323714	2.524872650733852																	2.524872650733852	820.1860305067853
1098	2017-06-29T11:13:55	27.9518	-157.2832	KM1709	143.6779606333325	0.425663129414266	0.0165185628433886	2.471155210167969																	2.471155210167969	820.1860305067853
1099	2017-06-29T11:16:55	27.9518	-157.2831	KM1709	143.3469928585027	0.425663129414266	0.0165185628433886	2.4605475494229574																	2.4605475494229574	820.1958636162125
1100	2017-06-29T11:19:55	27.9518	-157.283	KM1709	143.27653175342752	0.4230459332169911	0.0162577645934162	2.4225123635907013																	2.4225123635907013	820.2056967256398
1101	2017-06-29T11:22:56	27.951999999999998	-157.2829	KM1709	142.38173253822447	0.42362594680479204	0.0163153343672749	2.419042071047472																	2.419042071047472	820.2300349615912
1102	2017-06-29T11:25:56	27.951999999999998	-157.2829	KM1709	141.4807639651446	0.42275641102600997	0.0162291052709792	2.3902783973127417																	2.3902783973127417	820.2300349615912
1103	2017-06-29T11:28:56	27.9519	-157.2829	KM1709	142.0792989808366	0.4207442869034079	0.0160305393756827	2.372895849071839																	2.372895849071839	820.2411666715608
1104	2017-06-29T11:31:56	27.951999999999998	-157.2829	KM1709	142.76799420384242	0.4207442869034079	0.0160305393756827	2.382446864696015																	2.382446864696015	820.2522983815304
1105	2017-06-29T11:34:57	27.951999999999998	-157.2829	KM1709	145.37024715231243	0.421030195884	0.0160586872316821	2.443781875998661																	2.443781875998661	820.2522983815304
1106	2017-06-29T11:37:57	27.9519	-157.2829	KM1709	141.0980702588173	0.41844958404375204	0.0158059677071339	2.328293218515746																	2.328293218515746	820.2634300915001
1107	2017-06-29T11:40:57	27.9519	-157.283	KM1709	141.6437278727131	0.41560517519825896	0.0155302523723597	2.3082357671722282																	2.3082357671722282	820.2732631918179
1108	2017-06-29T11:43:57	27.9518	-157.283	KM1709	141.06809544696952	0.415323285265125	0.0155030995766943	2.2962277427187177																	2.2962277427187177	820.2843949017871
1109	2017-06-29T11:46:58	27.9518	-157.283	KM1709	141.78557628093168	0.41504206665128296	0.015476011445258998	2.3026226139723804																	2.3026226139723804	820.2843949017871
1110	2017-06-29T11:49:58	27.9517	-157.2831	KM1709	143.65137291389806	0.41504206665128296	0.015476011445258998	2.3438392436180755																	2.3438392436180755	820.2992476825838
1111	2017-06-29T11:52:58	27.9516	-157.2832	KM1709	141.57137485656642	0.414478885379653	0.0154218583127294	2.29620988616796																	2.29620988616796	820.3141004694094
1112	2017-06-29T11:55:58	27.9515	-157.2833	KM1709	142.31438454651726	0.41194100739608397	0.0151794012108036	2.2842082703385564																	2.2842082703385564	820.3289532622639
1113	2017-06-29T11:58:58	27.9515	-157.2833	KM1709	145.91467590083425	0.413066701047765	0.0152866553945299	2.3469253658903217																	2.3469253658903217	820.3289532622639
1114	2017-06-29T12:01:59	27.9515	-157.2832	KM1709	142.49331740611402	0.41194100739608397	0.0151794012108036	2.288014854222795																	2.288014854222795	820.3387863990109
1115	2017-06-29T12:04:59	27.9515	-157.2832	KM1709	141.04767139694204	0.41391251722847	0.0153675998577562	2.265139286753049																	2.265139286753049	820.3387863990109
1116	2017-06-29T12:07:59	27.9515	-157.2833	KM1709	141.62301714987478	0.41194100739608397	0.0151794012108036	2.255226390482624																	2.255226390482624	820.3486195357582
1117	2017-06-29T12:10:59	27.9515	-157.2833	KM1709	142.93239624250566	0.412221425098996	0.0152061189343896	2.2782942270379145																	2.2782942270379145	820.3486195357582
1118	2017-06-29T12:14:00	27.9514	-157.2833	KM1709	141.40785228537356	0.41194100739608397	0.0151794012108036	2.26115482414137																	2.26115482414137	820.3597512457274
1119	2017-06-29T12:17:00	27.9514	-157.2834	KM1709	140.55135857369794	0.40970032042209403	0.0149673543029522	2.2250123292494917																	2.2250123292494917	820.3695843915813
1120	2017-06-29T12:20:00	27.9514	-157.2834	KM1709	143.25116545061638	0.40970032042209403	0.0149673543029522	2.2743571053438427																	2.2743571053438427	820.3695843915813
1121	2017-06-29T12:23:00	27.9513	-157.2834	KM1709	140.72788786326808	0.4088639282297029	0.0148885802623487	2.2228474596646004																	2.2228474596646004	820.3807161015503
1122	2017-06-29T12:26:00	27.9513	-157.2835	KM1709	140.7935617812865	0.407756193343086	0.0147847540886542	2.2078024051910683																	2.2078024051910683	820.3905492565108
1123	2017-06-29T12:29:01	27.9513	-157.2835	KM1709	141.71654999048633	0.408170438791449	0.0148235806349637	2.2331545302997777																	2.2331545302997777	820.3905492565108
1124	2017-06-29T12:32:01	27.9513	-157.2835	KM1709	141.89803648049204	0.406927573747578	0.0147074058369421	2.220373081740163																	2.220373081740163	820.3905492565108
1125	2017-06-29T12:35:01	27.9513	-157.2835	KM1709	141.03901104614138	0.40748037802528203	0.0147589378188921	2.211366820638123																	2.211366820638123	820.3905492565108
1126	2017-06-29T12:38:01	27.9512	-157.2836	KM1709	143.84855226158868	0.4083087401835621	0.0148365433975644	2.2677832162573357																	2.2677832162573357	820.405402067452
1127	2017-06-29T12:41:02	27.9511	-157.2837	KM1709	141.69459155954024	0.407756193343086	0.0147847540886542	2.226565045739468																	2.226565045739468	820.4202548844223
1128	2017-06-29T12:44:02	27.9511	-157.2837	KM1709	141.18539793057298	0.40748037802528203	0.0147589378188921	2.2095855343757864																	2.2095855343757864	820.4202548844223
1129	2017-06-29T12:47:02	27.951	-157.2838	KM1709	142.2364520383191	0.40610284617792397	0.0146305492533827	2.2113450451505092																	2.2113450451505092	820.4351077074213
1130	2017-06-29T12:50:02	27.951	-157.2838	KM1709	146.7665306006737	0.4058267696887979	0.0146049534013377	2.2892846246237304																	2.2892846246237304	820.4351077074213
1131	2017-06-29T12:53:03	27.951	-157.2838	KM1709	143.7216750082285	0.4050024788097029	0.0145285310031459	2.2145257138790857																	2.2145257138790857	820.4351077074213
1132	2017-06-29T12:56:03	27.9509	-157.2839	KM1709	140.990083719114	0.404728754328205	0.0145031639480651	2.173742477955222																	2.173742477955222	820.4499605364473
1133	2017-06-29T12:59:03	27.9509	-157.284	KM1709	144.75248982185684	0.40445245764657295	0.0144776872950519	2.236942852940815																	2.236942852940815	820.4597937278336
1134	2017-06-29T13:02:03	27.9508	-157.284	KM1709	142.02092450652094	0.4036275093312871	0.0144016207934269	2.186539226912987																	2.186539226912987	820.4709254378027
1135	2017-06-29T13:05:03	27.9507	-157.2841	KM1709	141.17792665373042	0.404176818963934	0.0144522713145445	2.1731081107082573																	2.1731081107082573	820.4857782788882
1136	2017-06-29T13:08:04	27.9507	-157.2841	KM1709	141.60566292089356	0.40253185114291706	0.0143010038970441	2.16622693231066																	2.16622693231066	820.4857782788882
1137	2017-06-29T13:11:04	27.9507	-157.2841	KM1709	141.58604947008322	0.4033538352584229	0.0143763859648655	2.1640597344106043																	2.1640597344106043	820.4857782788882
1138	2017-06-29T13:14:04	27.9507	-157.2841	KM1709	141.5504195653523	0.40089418554154	0.0141513541712478	2.156487852980363																	2.156487852980363	820.4857782788882
1139	2017-06-29T13:17:04	27.9507	-157.2841	KM1709	141.17181480001406	0.401439485196609	0.0142010884556496	2.1391274254067554																	2.1391274254067554	820.4857782788882
1140	2017-06-29T13:20:05	27.9508	-157.2841	KM1709	144.0257568133074	0.40089418554154	0.0141513541712478	2.187086115402025																	2.187086115402025	820.4969099888576
1141	2017-06-29T13:23:05	27.9508	-157.284	KM1709	141.01287565847412	0.39872696461787	0.0139548364516459	2.1083222103146357																	2.1083222103146357	820.5067431893502
1142	2017-06-29T13:26:05	27.9508	-157.284	KM1709	141.57986755360398	0.3992690691249339	0.0140037811661129	2.125013971973004																	2.125013971973004	820.5067431893502
1143	2017-06-29T13:29:05	27.9508	-157.284	KM1709	146.8900261170228	0.398186553268771	0.0139060835529042	2.1958002971108286																	2.1958002971108286	820.5067431893502
1144	2017-06-29T13:32:06	27.9508	-157.2841	KM1709	147.32977017813096	0.402259152821321	0.0142759960684905	2.2739920537644305																	2.2739920537644305	820.516576389843
1145	2017-06-29T13:35:06	27.9508	-157.2841	KM1709	143.48360482488943	0.40171311170820295	0.014226044676731001	2.202956872785172																	2.202956872785172	820.516576389843
1146	2017-06-29T13:38:06	27.9507	-157.2841	KM1709	145.026300008303	0.4030792022795889	0.0143511987911833	2.251214799823236																	2.251214799823236	820.5277080998121
1147	2017-06-29T13:41:06	27.9507	-157.2842	KM1709	142.14314038522258	0.40116651032501294	0.0141761916676684	2.185379607286199																	2.185379607286199	820.5375413094113
1148	2017-06-29T13:44:07	27.9506	-157.2842	KM1709	145.15598013630157	0.4030792022795889	0.0143511987911833	2.258875618118973																	2.258875618118973	820.5486730193802
1149	2017-06-29T13:47:07	27.9506	-157.2842	KM1709	144.86710129280345	0.4028052004443379	0.0143260714237716	2.247033681953523																	2.247033681953523	820.5486730193802
1150	2017-06-29T13:50:07	27.9506	-157.2843	KM1709	148.4816066985536	0.40253185114291706	0.0143010038970441	2.299834846060485																	2.299834846060485	820.5585062380858
1151	2017-06-29T13:53:07	27.9506	-157.2843	KM1709	146.13179620152374	0.40089418554154	0.0141513541712478	2.2409129340960465																	2.2409129340960465	820.5585062380858
1152	2017-06-29T13:56:07	27.9505	-157.2844	KM1709	144.94516096378592	0.402259152821321	0.0142759960684905	2.228727612661728																	2.228727612661728	820.5733590912289
1153	2017-06-29T13:59:08	27.9504	-157.2845	KM1709	145.93748521573792	0.399808586158378	0.0140527199627751	2.2251561700090408																	2.2251561700090408	820.588211950401
1154	2017-06-29T14:02:08	27.9503	-157.2846	KM1709	145.29909806566533	0.39845643681309795	0.0139304309414824	2.2015715153854787																	2.2015715153854787	820.6030648156018
1155	2017-06-29T14:05:08	27.9502	-157.2847	KM1709	147.17385560479988	0.39899813822105495	0.0139793002221414	2.2262706643078904																	2.2262706643078904	820.6179176868292
1156	2017-06-29T14:08:08	27.9502	-157.2848	KM1709	148.60837855792568	0.397917312450588	0.013881794147495002	2.2328261470809307																	2.2328261470809307	820.6277509419597
1157	2017-06-29T14:11:09	27.9501	-157.2849	KM1709	147.58864390103375	0.39737891850518503	0.0138334350506641	2.215769532696924																	2.215769532696924	820.6426038192177
1158	2017-06-29T14:14:09	27.9501	-157.2849	KM1709	150.46781583067101	0.398186553268771	0.0139060835529042	2.2683140969722166																	2.2683140969722166	820.6426038192177
1159	2017-06-29T14:17:09	27.9501	-157.285	KM1709	147.0285834663378	0.397917312450588	0.013881794147495002	2.2124400221166147																	2.2124400221166147	820.6524370834544
1160	2017-06-29T14:20:09	27.9502	-157.2851	KM1709	147.95949197531687	0.39845643681309795	0.0139304309414824	2.233411912386358																	2.233411912386358	820.6672899607128
1161	2017-06-29T14:23:10	27.9504	-157.2852	KM1709	148.04811718905154	0.39737891850518503	0.0138334350506641	2.2157619284919097																	2.2157619284919097	820.6916282555322
1162	2017-06-29T14:26:10	27.9507	-157.2854	KM1709	148.39593430206563	0.396842629457274	0.0137853175375092	2.230769182884388																	2.230769182884388	820.7303839495679
1163	2017-06-29T14:29:10	27.9506	-157.2854	KM1709	151.67281754278778	0.39737891850518503	0.0138334350506641	2.2751853241132967																	2.2751853241132967	820.7415156595372
1164	2017-06-29T14:32:10	27.9506	-157.2855	KM1709	148.7757407535964	0.396038224331793	0.0137133401123187	2.2160046711409462																	2.2160046711409462	820.7513488782425
1165	2017-06-29T14:35:11	27.9505	-157.2856	KM1709	146.71038126964015	0.397110454308241	0.0138093476120368	2.196969526557381																	2.196969526557381	820.7662017313838
1166	2017-06-29T14:38:11	27.9505	-157.2857	KM1709	150.7606550935287	0.40116651032501294	0.0141761916676684	2.3404334967918654																	2.3404334967918654	820.7760349591956
1167	2017-06-29T14:41:11	27.9505	-157.2857	KM1709	147.06923792338816	0.399808586158378	0.0140527199627751	2.244452057486905																	2.244452057486905	820.7760349591956
1168	2017-06-29T14:44:11	27.9504	-157.2858	KM1709	147.65470489522912	0.39845643681309795	0.0139304309414824	2.230422593028176																	2.230422593028176	820.7908878183678
1169	2017-06-29T14:47:11	27.9503	-157.2859	KM1709	146.93588761650923	0.39899813822105495	0.0139793002221414	2.224213151232478																	2.224213151232478	820.8057406835684
1170	2017-06-29T14:50:12	27.9503	-157.2859	KM1709	149.28318773555884	0.398186553268771	0.0139060835529042	2.251585119124186																	2.251585119124186	820.8057406835684
1171	2017-06-29T14:53:12	27.9503	-157.2859	KM1709	146.6656029000562	0.39845643681309795	0.0139304309414824	2.2163806808533613																	2.2163806808533613	820.8057406835684
1172	2017-06-29T14:56:12	27.9503	-157.286	KM1709	143.78129987339096	0.3992690691249339	0.0140037811661129	2.1830479070731226																	2.1830479070731226	820.8155739295927
1173	2017-06-29T14:59:12	27.9503	-157.286	KM1709	143.84166901789396	0.39899813822105495	0.0139793002221414	2.175763125844889																	2.175763125844889	820.8155739295927
1174	2017-06-29T15:02:13	27.9503	-157.286	KM1709	144.6352847405453	0.39872696461787	0.0139548364516459	2.180012276850297																	2.180012276850297	820.8155739295927
1175	2017-06-29T15:05:13	27.9503	-157.286	KM1709	145.23217772524674	0.398186553268771	0.0139060835529042	2.188143856416352																	2.188143856416352	820.8155739295927
1176	2017-06-29T15:08:13	27.9503	-157.286	KM1709	146.70753872252072	0.396842629457274	0.0137853175375092	2.2015495107899503																	2.2015495107899503	820.8155739295927
1177	2017-06-29T15:11:13	27.9503	-157.286	KM1709	145.88816625995403	0.3976480235743369	0.0138575799903295	2.196058225703576																	2.196058225703576	820.8155739295927
1178	2017-06-29T15:14:14	27.9503	-157.286	KM1709	145.8357397573572	0.39737891850518503	0.0138334350506641	2.193454318875025																	2.193454318875025	820.8155739295927
1179	2017-06-29T15:17:14	27.9503	-157.286	KM1709	144.87158283390428	0.3980519328596795	0.0138939388501996	2.1892681607868503																	2.1892681607868503	820.8155739295927
1180	2017-06-29T15:20:14	27.9503	-157.286	KM1709	142.0865006846346	0.39872696461787	0.0139548364516459	2.1582463844275632																	2.1582463844275632	820.8155739295927
1181	2017-06-29T15:23:14	27.9503	-157.2861	KM1709	142.2338730960054	0.40116651032501294	0.0141761916676684	2.182171165893485																	2.182171165893485	820.8254071756171
1182	2017-06-29T15:26:15	27.9503	-157.2861	KM1709	142.11834974850942	0.39953850604452	0.0140282213928407	2.1654760170652176																	2.1654760170652176	820.8254071756171
1183	2017-06-29T15:29:15	27.9502	-157.2861	KM1709	142.43238667250338	0.39737891850518503	0.0138334350506641	2.142385154093339																	2.142385154093339	820.8365388855863
1184	2017-06-29T15:32:15	27.9502	-157.2862	KM1709	143.8610596743399	0.3936370099920939	0.0134998002833415	2.114467069597717																	2.114467069597717	820.8463721407167
1185	2017-06-29T15:35:15	27.9502	-157.2862	KM1709	141.27968911652272	0.39204127309723996	0.0133590997797991	2.048678879644138																	2.048678879644138	820.8463721407167
1186	2017-06-29T15:38:16	27.9503	-157.2861	KM1709	143.89652147078542	0.39283663727549395	0.0134291548471417	2.099988690782487																	2.099988690782487	820.861225011946
1187	2017-06-29T15:41:16	27.9503	-157.2861	KM1709	139.89248182990943	0.39283663727549395	0.0134291548471417	2.036700688582489																	2.036700688582489	820.861225011946
1188	2017-06-29T15:44:16	27.9503	-157.2861	KM1709	139.60538459139698	0.391513453431219	0.0133127649428212	2.021368243634972																	2.021368243634972	820.861225011946
1189	2017-06-29T15:47:16	27.9503	-157.2862	KM1709	141.05494973906434	0.391513453431219	0.0133127649428212	2.0384757409344685																	2.0384757409344685	820.8710582579703
1190	2017-06-29T15:50:17	27.9502	-157.2862	KM1709	139.7263257404013	0.39310279231561696	0.0134526472007868	2.034375112504959																	2.034375112504959	820.8821899679393
1191	2017-06-29T15:53:17	27.9502	-157.2862	KM1709	140.59632046944358	0.3933695827155779	0.0134761956348954	2.0474394718029703																	2.0474394718029703	820.8821899679393
1192	2017-06-29T15:56:17	27.9513	-157.2879	KM1709	141.29379270685737	0.3933695827155779	0.0134761956348954	2.0716121996785803																	2.0716121996785803	821.0894040511763
1193	2017-06-29T15:59:17	27.9461	-157.2916	KM1709	139.41674882764707	0.389405224675452	0.0131285712114734	1.9817461367530127																	1.9817461367530127	821.7731015989003
1194	2017-06-29T16:02:17	27.9384	-157.2947	KM1709	138.94465200408814	0.38704969010317103	0.0129246283704079	1.9385541605795755																	1.9385541605795755	822.6828418928296
1195	2017-06-29T16:05:18	27.9308	-157.2978	KM1709	136.46127331231065	0.388097293801218	0.0130151002084483	1.8934346939893825																	1.8934346939893825	823.5821091360274
1196	2017-06-29T16:08:18	27.923000000000002	-157.3008	KM1709	136.12368711033972	0.3865263994224051	0.0128796456248756	1.89042506100988																	1.89042506100988	824.4991477493661
1197	2017-06-29T16:11:18	27.9155	-157.3039	KM1709	135.2105174124413	0.3839299014099579	0.0126576018740393	1.8458358117313136																	1.8458358117313136	825.3879654010652
1198	2017-06-29T16:14:18	27.9071	-157.3072	KM1709	134.65324767548208	0.3831582076524311	0.0125920411190828	1.8412779210305568																	1.8412779210305568	826.3777726608164
1199	2017-06-29T16:17:19	27.8968	-157.3114	KM1709	134.3459593630348	0.381604883929546	0.0124607331042917	1.8165801169382247																	1.8165801169382247	827.5965148443436
1200	2017-06-29T16:20:19	27.8871	-157.3155	KM1709	136.6978683144902	0.384705451726668	0.0127236784282604	1.8809308530974125																	1.8809308530974125	828.7491778207665
1201	2017-06-29T16:23:19	27.8771	-157.3196	KM1709	141.32161938419839	0.38862040398738795	0.0130604229536713	1.9930958269771024																	1.9930958269771024	829.9331944132637
1202	2017-06-29T16:26:19	27.8673	-157.3237	KM1709	139.4584110941511	0.3862653977340829	0.0128572283104373	1.947323780541136																	1.947323780541136	831.0963172427373
1203	2017-06-29T16:29:20	27.8575	-157.3276	KM1709	138.16503820856582	0.38522454968438996	0.0127680203096548	1.917672569498941																	1.917672569498941	832.2527722413988
1204	2017-06-29T16:32:20	27.8474	-157.3314	KM1709	136.6800036212689	0.384964691279864	0.0127458229374991	1.8855914046238305																	1.8855914046238305	833.4376492919432
1205	2017-06-29T16:35:20	27.8374	-157.3352	KM1709	136.22273263917586	0.3831582076524311	0.0125920411190828	1.8523980190274707																	1.8523980190274707	834.6119800131659
1206	2017-06-29T16:38:20	27.8273	-157.3392	KM1709	134.7212908494095	0.3834148258238621	0.0126138426185643	1.8425677509916245																	1.8425677509916245	835.8032408759282
1207	2017-06-29T16:41:20	27.8175	-157.3435	KM1709	134.57026296358995	0.3839299014099579	0.0126576018740393	1.8565307824237864																	1.8565307824237864	836.973406279908
1208	2017-06-29T16:44:21	27.8073	-157.3476	KM1709	132.85572398047705	0.38600501761981504	0.0128348643827073	1.857268451016408																	1.857268451016408	838.1784648905376
1209	2017-06-29T16:47:21	27.7973	-157.3515	KM1709	133.20518771988458	0.384188361752855	0.0126795598788066	1.83283170671305																	1.83283170671305	839.3560139302956
1210	2017-06-29T16:50:21	27.7875	-157.3555	KM1709	135.72220324112908	0.38600501761981504	0.0128348643827073	1.8830012432338736																	1.8830012432338736	840.5158584485179
1211	2017-06-29T16:53:21	27.7776	-157.3591	KM1709	136.52017891228536	0.385485028417554	0.0127902706709207	1.8976188553363509																	1.8976188553363509	841.6735254709738
1212	2017-06-29T16:56:22	27.7676	-157.3631	KM1709	134.13188103298674	0.3907227333435371	0.0132434837177785	1.9283743594145448																	1.9283743594145448	842.8543582882656
1213	2017-06-29T16:59:22	27.7578	-157.3668	KM1709	132.7465476159442	0.389930763581859	0.0131743386050594	1.8870805386056453																	1.8870805386056453	844.0045367977974
1214	2017-06-29T17:02:22	27.7477	-157.3705	KM1709	132.68276421145026	0.387572243035665	0.0129697564320635	1.8637730520582327																	1.8637730520582327	845.1864471674791
1215	2017-06-29T17:05:22	27.7377	-157.3743	KM1709	135.30598494283973	0.3907227333435371	0.0132434837177785	1.9344649767143507																	1.9344649767143507	846.3608872488185
1216	2017-06-29T17:08:22	27.7277	-157.378	KM1709	135.75859331745508	0.3907227333435371	0.0132434837177785	1.9418864905907127																	1.9418864905907127	847.5322343912317
1217	2017-06-29T17:11:23	27.7179	-157.3816	KM1709	136.09489083586976	0.3909879846484381	0.0132666422173371	1.9434812356204336																	1.9434812356204336	848.6793698295693
1218	2017-06-29T17:14:23	27.7078	-157.3855	KM1709	133.8023153027477	0.3936370099920939	0.0134998002833415	1.946112558327848																	1.946112558327848	849.8675496094162
1219	2017-06-29T17:17:23	27.6979	-157.3895	KM1709	134.17381916075922	0.39576976686926596	0.0136893844359856	1.9714408959390728																	1.9714408959390728	851.0379794093016
1220	2017-06-29T17:20:23	27.6882	-157.3935	KM1709	134.72422470751843	0.3952347684114661	0.013641644098379998	1.973710301781787																	1.973710301781787	852.1874832857122
1221	2017-06-29T17:23:24	27.6784	-157.3977	KM1709	133.1354039780243	0.394967719650399	0.0136178638151414	1.9537825652282843																	1.9537825652282843	853.3543106601053
1222	2017-06-29T17:26:24	27.6687	-157.4017	KM1709	132.08993673408713	0.394967719650399	0.0136178638151414	1.9349454875670704																	1.9349454875670704	854.5038386859948
1223	2017-06-29T17:29:24	27.6585	-157.4059	KM1709	131.86076508016322	0.40116651032501294	0.0141761916676684	2.0209524280591977																	2.0209524280591977	855.712424603291
1224	2017-06-29T17:32:24	27.6487	-157.4101	KM1709	131.30483948913314	0.4028052004443379	0.0143260714237716	2.0219043257891327																	2.0219043257891327	856.8792919126718
1225	2017-06-29T17:35:24	27.6386	-157.4142	KM1709	131.90996591958526	0.40007931100193	0.0140772770151918	1.9989407443512703																	1.9989407443512703	858.0740792780703
1226	2017-06-29T17:38:25	27.6285	-157.4185	KM1709	131.3403097779084	0.399943948580154	0.01406499848898345	1.984805097118584																	1.984805097118584	859.2756974985742
1227	2017-06-29T17:41:25	27.6184	-157.4226	KM1709	134.10418779425677	0.40007931100193	0.0140772770151918	2.032507961621147																	2.032507961621147	860.4705101202957
1228	2017-06-29T17:44:25	27.6084	-157.42700000000005	KM1709	130.7694338447383	0.39845643681309795	0.0139304309414824	1.9522964554390687																	1.9522964554390687	861.6652946998429
1229	2017-06-29T17:47:25	27.5984	-157.4311	KM1709	130.82411067587338	0.39657544242968396	0.0137613446904689	1.9461097062209909																	1.9461097062209909	862.8496638010288
1230	2017-06-29T17:50:26	27.5883	-157.4354	KM1709	129.65538388488875	0.3936370099920939	0.0134998002833415	1.8961341876437376																	1.8961341876437376	864.0513369656693
1231	2017-06-29T17:53:26	27.5783	-157.4398	KM1709	131.93790524837226	0.3944339001377729	0.0135704880122012	1.9269194567920056																	1.9269194567920056	865.2461648514244
1232	2017-06-29T17:56:26	27.568	-157.4443	KM1709	131.65780564097983	0.394700491693147	0.0135941476737426	1.9286728202002248																	1.9286728202002248	866.4757087777756
1233	2017-06-29T17:59:26	27.5579	-157.4488	KM1709	131.9471724760049	0.3939026201739179	0.0135233375909851	1.9204608571660184																	1.9204608571660184	867.6845336672917
1234	2017-06-29T18:02:27	27.5476	-157.4531	KM1709	129.38467953699714	0.3925711160821021	0.0134057184404048	1.8605243955586444																	1.8605243955586444	868.9071165606133
1235	2017-06-29T18:05:27	27.5374	-157.4577	KM1709	128.5147719928473	0.3925711160821021	0.0134057184404048	1.8574817156489063																	1.8574817156489063	870.1299620067831
1236	2017-06-29T18:08:27	27.526999999999997	-157.4622	KM1709	133.00619614833258	0.397110454308241	0.0138093476120368	1.97880045676212																	1.97880045676212	871.3699522331766
1237	2017-06-29T18:11:27	27.517	-157.4668	KM1709	133.21530560473838	0.404176818963934	0.0144522713145445	2.0699932079029484																	2.0699932079029484	872.572186090463
1238	2017-06-29T18:14:28	27.5063	-157.4714	KM1709	133.79614008533093	0.4058267696887979	0.0146049534013377	2.1050626767975023																	2.1050626767975023	873.8469244360077
1239	2017-06-29T18:17:28	27.496	-157.4755	KM1709	131.78462460311007	0.402259152821321	0.0142759960684905	2.0326626139393014																	2.0326626139393014	875.0628599925378
1240	2017-06-29T18:20:28	27.4855	-157.4795	KM1709	134.22097695664291	0.415323285265125	0.0155030995766943	2.235241170126248																	2.235241170126248	876.2966267710074
1241	2017-06-29T18:23:28	27.475	-157.4837	KM1709	132.83413271112798	0.423336146549391	0.0162864923307983	2.318858665527601																	2.318858665527601	877.5368707413237
1242	2017-06-29T18:26:29	27.4643	-157.4882	KM1709	135.22197364233935	0.42770520361048997	0.0167237061939385	2.410367371474607																	2.410367371474607	878.8081843682775
1243	2017-06-29T18:29:29	27.4537	-157.4925	KM1709	134.6327398231414	0.426537664777126	0.016606224362956	2.3837011089678573																	2.3837011089678573	880.0622620193733
1244	2017-06-29T18:32:29	27.4431	-157.4973	KM1709	134.98137913511002	0.42362594680479204	0.0163153343672749	2.3640147692838487																	2.3640147692838487	881.3339330285844
1245	2017-06-29T18:35:29	27.4333	-157.5016	KM1709	136.31984520265368	0.4207442869034079	0.0160305393756827	2.3456161910657283																	2.3456161910657283	882.5046377640767
1246	2017-06-29T18:38:29	27.4223	-157.5064	KM1709	136.25178951094915	0.414478885379653	0.0154218583127294	2.258379674568018																	2.258379674568018	883.8177613850626
1247	2017-06-29T18:41:30	27.4115	-157.511	KM1709	134.1575311642107	0.410261129217806	0.0150202061318043	2.1687519546890583																	2.1687519546890583	885.1030451851344
1248	2017-06-29T18:44:30	27.4013	-157.5153	KM1709	130.7593916104353	0.40610284617792397	0.0146305492533827	2.0581114445772077																	2.0581114445772077	886.3153922970814
1249	2017-06-29T18:47:30	27.3907	-157.5196	KM1709	130.8010614703113	0.399808586158378	0.0140527199627751	1.9873783357961																	1.9873783357961	887.5695520783472
1250	2017-06-29T18:50:30	27.3804	-157.5236	KM1709	130.8300306206977	0.3992690691249339	0.0140037811661129	1.97096346319556																	1.97096346319556	888.7823709360068
1251	2017-06-29T18:53:31	27.3698	-157.5279	KM1709	132.46649412930333	0.39845643681309795	0.0139304309414824	1.982690246677584																	1.982690246677584	890.036557934332
1252	2017-06-29T18:56:31	27.3595	-157.5323	KM1709	131.52944260036602	0.4030792022795889	0.0143511987911833	2.056420706089435																	2.056420706089435	891.2628643160367
1253	2017-06-29T18:59:31	27.3491	-157.5363	KM1709	131.17629313397424	0.4036275093312871	0.0144016207934269	2.0870408066597856																	2.0870408066597856	892.4862482611221
1254	2017-06-29T19:02:31	27.3389	-157.5404	KM1709	133.142720971418	0.40610284617792397	0.0146305492533827	2.1392272975905247																	2.1392272975905247	893.691886608028
1255	2017-06-29T19:05:31	27.3287	-157.5445	KM1709	133.30097584390484	0.408032137399336	0.014810617872363001	2.1428833291266964																	2.1428833291266964	894.8975375026268
1256	2017-06-29T19:08:32	27.3184	-157.5485	KM1709	132.1211453806475	0.40748037802528203	0.0147589378188921	2.1138053196099196																	2.1138053196099196	896.1104285517872
1257	2017-06-29T19:11:32	27.3081	-157.5527	KM1709	131.05801145682915	0.40637739933519496	0.0146561190089782	2.0779664469720416																	2.0779664469720416	897.3299272400183
1258	2017-06-29T19:14:32	27.2981	-157.5569	KM1709	132.9553315394152	0.4088639282297029	0.0148885802623487	2.1453730044460206																	2.1453730044460206	898.5180957491751
1259	2017-06-29T19:17:32	27.2882	-157.5609	KM1709	131.28112542149398	0.412221425098996	0.0152061189343896	2.1454707646877442																	2.1454707646877442	899.6890215234973
1260	2017-06-29T19:20:33	27.278000000000002	-157.565	KM1709	130.01486084610468	0.41504206665128296	0.015476011445258998	2.1583011190379717																	2.1583011190379717	900.8947347385588
1261	2017-06-29T19:23:33	27.2679	-157.5689	KM1709	130.80637894241224	0.4125025122092801	0.0152329004379759	2.1400874561804506																	2.1400874561804506	902.0834131340564
1262	2017-06-29T19:26:33	27.2578	-157.5731	KM1709	131.97884017727725	0.411660348857799	0.0151527330905083	2.153436634087796																	2.153436634087796	903.2820692269412
1263	2017-06-29T19:29:33	27.248	-157.5768	KM1709	131.61273125072245	0.4127842703249329	0.0152597458738168	2.1709725669582842																	2.1709725669582842	904.4327852003363
1264	2017-06-29T19:32:34	27.2377	-157.5808	KM1709	131.54515553151776	0.41504206665128296	0.015476011445258998	2.1817456836696763																	2.1817456836696763	905.6457700425187
1265	2017-06-29T19:35:34	27.2274	-157.5849	KM1709	131.43619918864835	0.415323285265125	0.0155030995766943	2.1968009921429807																	2.1968009921429807	906.8620334061087
1266	2017-06-29T19:38:34	27.2177	-157.5885	KM1709	136.14739534278942	0.4167375530246071	0.0156396684648211	2.295777447674152																	2.295777447674152	907.999092808206
1267	2017-06-29T19:41:34	27.2075	-157.5924	KM1709	129.82726385032177	0.418163222026139	0.0157780813589962	2.23353461403373																	2.23353461403373	909.1983728657997
1268	2017-06-29T19:44:34	27.1976	-157.5963	KM1709	128.38946795718527	0.41702197718344397	0.0156672150617313	2.195940111437809																	2.195940111437809	910.36609664193
1269	2017-06-29T19:47:35	27.1892	-157.5992	KM1709	123.4373594171429	0.408586003268266	0.0148625308116464	2.005735423583727																	2.005735423583727	911.3442542216825
1270	2017-06-29T19:50:35	27.185	-157.6014	KM1709	126.46614502516546	0.407203646368988	0.0147331411105591	2.0496737725142293																	2.0496737725142293	911.8600456216752
1271	2017-06-29T19:53:35	27.1831	-157.602	KM1709	126.5096177577327	0.40748037802528203	0.0147589378188921	2.067048484421291																	2.067048484421291	912.0797344685524
1272	2017-06-29T19:56:35	27.1828	-157.6026	KM1709	128.28127981648768	0.408586003268266	0.0148625308116464	2.1116301330031217																	2.1116301330031217	912.1478901045875
1273	2017-06-29T19:59:36	27.1831	-157.6027	KM1709	128.04581714634077	0.4058267696887979	0.0146049534013377	2.077408722261511																	2.077408722261511	912.1827224033274
1274	2017-06-29T20:02:36	27.1832	-157.6028	KM1709	127.11189003206712	0.40748037802528203	0.0147589378188921	2.073947627598386																	2.073947627598386	912.1976210257213
1275	2017-06-29T20:05:36	27.1832	-157.6029	KM1709	127.63605199825004	0.41109919497863895	0.015099558822828001	2.1344219649621494																	2.1344219649621494	912.2075232423673
1276	2017-06-29T20:08:36	27.1834	-157.6028	KM1709	127.34910755458151	0.41123931620117904	0.0151128365415995	2.129190613101918																	2.129190613101918	912.2318894810201
1277	2017-06-29T20:11:37	27.1835	-157.6026	KM1709	127.26553658127472	0.411660348857799	0.0151527330905083	2.14083911188612																	2.14083911188612	912.254607948994
1278	2017-06-29T20:14:37	27.1837	-157.6025	KM1709	123.53591713601853	0.4136303443528061	0.0153405675039119	2.0848206786431693																	2.0848206786431693	912.2789741768261
1279	2017-06-29T20:17:37	27.1838	-157.6024	KM1709	127.31990222183646	0.4127842703249329	0.0152597458738168	2.1437428252438475																	2.1437428252438475	912.2938727638248
1280	2017-06-29T20:20:37	27.184	-157.6024	KM1709	126.26965571232614	0.41419536370141996	0.0153946967426796	2.152746749188481																	2.152746749188481	912.3161361837633
1281	2017-06-29T20:23:37	27.1841	-157.6022	KM1709	127.91132904474159	0.41504206665128296	0.015476011445258998	2.1903724272938727																	2.1903724272938727	912.3388545588871
1282	2017-06-29T20:26:38	27.1843	-157.6022	KM1709	125.80369819725384	0.41588773805324303	0.0155574699866205	2.1513803751869656																	2.1513803751869656	912.3611179788254
1283	2017-06-29T20:29:38	27.1846	-157.6019	KM1709	125.58197592347904	0.41702197718344397	0.0156672150617313	2.160716955934785																	2.160716955934785	912.4058136159372
1284	2017-06-29T20:32:38	27.1846	-157.602	KM1709	126.03242237344831	0.4157464566257511	0.0155438611794901	2.170911174214154																	2.170911174214154	912.4157157083213
1285	2017-06-29T20:35:38	27.1846	-157.6021	KM1709	125.82036134277028	0.415323285265125	0.0155030995766943	2.1480254329987023																	2.1480254329987023	912.4256178007053
1286	2017-06-29T20:38:39	27.1847	-157.6024	KM1709	125.6412057326889	0.418163222026139	0.0157780813589962	2.1805754303140983																	2.1805754303140983	912.4573412475207
1287	2017-06-29T20:41:39	27.1846	-157.6029	KM1709	126.75120587475706	0.4167375530246071	0.0156396684648211	2.1933744291718025																	2.1933744291718025	912.5080876622617
1288	2017-06-29T20:44:39	27.1844	-157.6032	KM1709	129.31578888218132	0.415323285265125	0.0155030995766943	2.2211569720048634																	2.2211569720048634	912.5452107595387
1289	2017-06-29T20:47:39	27.1842	-157.6039	KM1709	128.98666058711373	0.4178775419780609	0.0157502614220398	2.241639862131428																	2.241639862131428	912.618013272908
1290	2017-06-29T20:50:39	27.1841	-157.6043	KM1709	126.16721807110324	0.41844958404375204	0.0158059677071339	2.2040605902917747																	2.2040605902917747	912.6591563228708
1291	2017-06-29T20:53:40	27.1839	-157.6047	KM1709	126.74639790969002	0.4178775419780609	0.0157502614220398	2.205174670081322																	2.205174670081322	912.7045930885976
1292	2017-06-29T20:56:40	27.1836	-157.6051	KM1709	130.47903026434443	0.418163222026139	0.0157780813589962	2.265734802535317																	2.265734802535317	912.7564012109816
1293	2017-06-29T20:59:40	27.1834	-157.6055	KM1709	129.89193660622402	0.418163222026139	0.0157780813589962	2.257305643855253																	2.257305643855253	912.8018381314549
1294	2017-06-29T21:02:40	27.1831	-157.6059	KM1709	129.419776758748	0.419023947866702	0.0158619235540355	2.2621000193140732																	2.2621000193140732	912.8536463895537
1295	2017-06-29T21:05:41	27.1829	-157.6062	KM1709	126.83863415431351	0.42017098650109	0.0159742362929829	2.2239003690987347																	2.2239003690987347	912.890769806448
1296	2017-06-29T21:08:41	27.1826	-157.6065	KM1709	128.69152096598216	0.42045905881344603	0.0160024585536442	2.273302463113421																	2.273302463113421	912.9354657444184
1297	2017-06-29T21:11:41	27.1823	-157.6066	KM1709	127.37598501125288	0.42045905881344603	0.0160024585536442	2.247938787628632																	2.247938787628632	912.970298055773
1298	2017-06-29T21:14:41	27.1821	-157.6067	KM1709	125.7493567490938	0.41930968274539204	0.0158899013970448	2.2115522064313806																	2.2115522064313806	912.9946643341024
1299	2017-06-29T21:20:42	27.1818	-157.607	KM1709	127.8239972999152	0.4207442869034079	0.0160305393756827	2.2604936742043136																	2.2604936742043136	913.0393604136482
1300	2017-06-29T21:23:42	27.1816	-157.6072	KM1709	132.87880899219374	0.421030195884	0.0160586872316821	2.3496971526663653																	2.3496971526663653	913.0691578295064
1301	2017-06-29T21:26:42	27.1815	-157.6073	KM1709	126.31499898716213	0.4224675783304989	0.0162005142005575	2.2529774743690143																	2.2529774743690143	913.0840565462836
1302	2017-06-29T21:29:42	27.1813	-157.6073	KM1709	125.64029754606868	0.424207594585505	0.0163732263898665	2.2513021082341944																	2.2513021082341944	913.1063199662219
1303	2017-06-29T21:32:43	27.1811	-157.6074	KM1709	127.47416026119964	0.424207594585505	0.0163732263898665	2.2724522420559388																	2.2724522420559388	913.1306862806197
1304	2017-06-29T21:35:43	27.1809	-157.6074	KM1709	125.27066986581524	0.42362594680479204	0.0163153343672749	2.2333683904750363																	2.2333683904750363	913.152949700558
1305	2017-06-29T21:38:43	27.1807	-157.6075	KM1709	123.92151701518269	0.4230459332169911	0.0162577645934162	2.2139809534514963																	2.2139809534514963	913.1773160293816
1306	2017-06-29T21:41:43	27.1805	-157.6075	KM1709	123.70649122474023	0.4207442869034079	0.0160305393756827	2.1830701526737952																	2.1830701526737952	913.1995794493204
1307	2017-06-29T21:44:44	27.1802	-157.6075	KM1709	122.66815370067228	0.42275641102600997	0.0162291052709792	2.163384599035405																	2.163384599035405	913.2329745792281
1308	2017-06-29T21:47:44	27.18	-157.6075	KM1709	125.12930128908155	0.4207442869034079	0.0160305393756827	2.1988053884777408																	2.1988053884777408	913.2552379991664
1309	2017-06-29T21:50:44	27.1798	-157.6076	KM1709	124.61298161391883	0.4200270934667185	0.01596014694993795	2.1963178142889928																	2.1963178142889928	913.2796043604517
1310	2017-06-29T21:53:44	27.1798	-157.6074	KM1709	122.47430344515966	0.421030195884	0.0160586872316821	2.1493616656314267																	2.1493616656314267	913.2994093972508
1311	2017-06-29T21:56:45	27.1798	-157.6075	KM1709	120.66479734455973	0.421604063022587	0.0161151846860337	2.1263274043484763																	2.1263274043484763	913.3093119156492
1312	2017-06-29T21:59:45	27.1798	-157.6075	KM1709	124.08719872055012	0.4207442869034079	0.0160305393756827	2.197186456069147																	2.197186456069147	913.3093119156492
1313	2017-06-29T22:02:45	27.18	-157.6074	KM1709	125.59590907276592	0.42045905881344603	0.0160024585536442	2.2092321085426976																	2.2092321085426976	913.3336782769333
1314	2017-06-29T22:05:45	27.1799	-157.6075	KM1709	123.70717620094564	0.421030195884	0.0160586872316821	2.1776300688945067																	2.1776300688945067	913.3485770880877
1315	2017-06-29T22:08:46	27.18	-157.6075	KM1709	121.61056482188835	0.421604063022587	0.0161151846860337	2.142513210035592																	2.142513210035592	913.359708798057
1316	2017-06-29T22:11:46	27.18	-157.6075	KM1709	122.19978559067991	0.421604063022587	0.0161151846860337	2.1715666749279103																	2.1715666749279103	913.359708798057
1317	2017-06-29T22:14:46	27.18	-157.6075	KM1709	121.063924040974	0.4207442869034079	0.0160305393756827	2.1403655736425207																	2.1403655736425207	913.359708798057
1318	2017-06-29T22:17:46	27.18	-157.6075	KM1709	120.75133918060972	0.4207442869034079	0.0160305393756827	2.122099793919825																	2.122099793919825	913.359708798057
1319	2017-06-29T22:20:47	27.18	-157.6075	KM1709	120.55415188655556	0.4207442869034079	0.0160305393756827	2.130587206572502																	2.130587206572502	913.359708798057
1320	2017-06-29T22:23:47	27.18	-157.6075	KM1709	120.9889364249902	0.42017098650109	0.0159742362929829	2.13225169768192																	2.13225169768192	913.359708798057
1321	2017-06-29T22:26:47	27.18	-157.6075	KM1709	122.97646504550406	0.419023947866702	0.0158619235540355	2.152086467945357																	2.152086467945357	913.359708798057
1322	2017-06-29T22:29:47	27.1799	-157.6074	KM1709	121.16615743847412	0.42045905881344603	0.0160024585536442	2.117618049696783																	2.117618049696783	913.3746076092116
1323	2017-06-29T22:32:48	27.1798	-157.6073	KM1709	121.49889472111934	0.419023947866702	0.0158619235540355	2.132461150944855																	2.132461150944855	913.3895064262667
1324	2017-06-29T22:35:48	27.1798	-157.6073	KM1709	120.64608072148044	0.4207442869034079	0.0160305393756827	2.131349633429636																	2.131349633429636	913.3895064262667
1325	2017-06-29T22:38:48	27.1797	-157.6072	KM1709	119.78526819215428	0.425081849222053	0.0164603902228763	2.1379738907440973																	2.1379738907440973	913.4044052492204
1326	2017-06-29T22:41:48	27.1796	-157.6072	KM1709	120.2847052126351	0.42275641102600997	0.0162291052709792	2.137172184775662																	2.137172184775662	913.4155369591896
1327	2017-06-29T22:44:49	27.1796	-157.6071	KM1709	120.31628367461944	0.42217943348842896	0.0161719912196093	2.142007990320792																	2.142007990320792	913.42543949534
1328	2017-06-29T22:47:49	27.1796	-157.6071	KM1709	121.27592429804106	0.423336146549391	0.0162864923307983	2.1575892986601537																	2.1575892986601537	913.42543949534
1329	2017-06-29T22:50:49	27.1796	-157.6071	KM1709	119.56810396662054	0.42217943348842896	0.0161719912196093	2.1282976259813653																	2.1282976259813653	913.42543949534
1330	2017-06-29T22:53:49	27.1797	-157.6072	KM1709	118.68764628104547	0.42017098650109	0.0159742362929829	2.088361043851458																	2.088361043851458	913.4403383241922
1331	2017-06-29T22:56:50	27.1797	-157.6073	KM1709	119.15686682242212	0.423336146549391	0.0162864923307983	2.1258802389776923																	2.1258802389776923	913.450240851468
1332	2017-06-29T22:59:50	27.1797	-157.6073	KM1709	120.29998512754514	0.4224675783304989	0.0162005142005575	2.1512126796529767																	2.1512126796529767	913.450240851468
1333	2017-06-29T23:02:50	27.1798	-157.6074	KM1709	121.43142100075195	0.421030195884	0.0160586872316821	2.1537732961507308																	2.1537732961507308	913.4651396744217
1334	2017-06-29T23:05:50	27.1798	-157.6075	KM1709	118.92080149637741	0.4234810466770915	0.0163009133490366	2.1163788031154267																	2.1163788031154267	913.47504219282
1335	2017-06-29T23:08:50	27.1799	-157.6075	KM1709	120.2732744612345	0.421604063022587	0.0161151846860337	2.132854916892933																	2.132854916892933	913.4861739027893
1336	2017-06-29T23:11:51	27.1799	-157.6076	KM1709	121.01651671615869	0.42131678738063	0.0160869022816644	2.1407066940657726																	2.1407066940657726	913.4960764123157
1337	2017-06-29T23:14:51	27.18	-157.6076	KM1709	124.27933837114956	0.4224675783304989	0.0162005142005575	2.218390128830712																	2.218390128830712	913.5072081222847
1338	2017-06-29T23:17:51	27.18	-157.6077	KM1709	122.36353816930662	0.4207442869034079	0.0160305393756827	2.168942247418589																	2.168942247418589	913.5171106229366
1339	2017-06-29T23:20:51	27.1801	-157.6077	KM1709	121.823819589699	0.423336146549391	0.0162864923307983	2.1927884918227267																	2.1927884918227267	913.5282423329056
1340	2017-06-29T23:23:52	27.1801	-157.6077	KM1709	119.73379487449404	0.424499460262906	0.0164022760913355	2.153156439298172																	2.153156439298172	913.5282423329056
1341	2017-06-29T23:26:52	27.18	-157.6076	KM1709	122.89437024696	0.4230459332169911	0.0162577645934162	2.1992377550721725																	2.1992377550721725	913.5431411381636
1342	2017-06-29T23:29:52	27.18	-157.6076	KM1709	117.4836685652238	0.4230459332169911	0.0162577645934162	2.109281340160186																	2.109281340160186	913.5431411381636
1343	2017-06-29T23:32:52	27.1799	-157.6075	KM1709	119.68438140168031	0.424207594585505	0.0163732263898665	2.1628388030336763																	2.1628388030336763	913.5580399493202
1344	2017-06-29T23:35:53	27.1798	-157.6075	KM1709	118.68723267173516	0.426537664777126	0.016606224362956	2.1507161243794592																	2.1507161243794592	913.5691716592894
1345	2017-06-29T23:38:53	27.1798	-157.6074	KM1709	119.51617999934402	0.42624718815921503	0.0165770135323714	2.173937054248249																	2.173937054248249	913.5790741776876
1346	2017-06-29T23:41:53	27.1797	-157.6074	KM1709	122.19720030272508	0.426828506390404	0.016635489860837002	2.241923343872496																	2.241923343872496	913.5902058876567
1347	2017-06-29T23:44:53	27.1796	-157.6073	KM1709	121.862198011943	0.4274122741477111	0.0166942306093561	2.2319147098599963																	2.2319147098599963	913.6051047165092
1348	2017-06-29T23:47:54	27.1796	-157.6074	KM1709	118.73965339855174	0.426537664777126	0.016606224362956	2.1703293145880607																	2.1703293145880607	913.6150072526593
1349	2017-06-29T23:50:54	27.1797	-157.6074	KM1709	120.71745530648292	0.42770520361048997	0.0167237061939385	2.218585994656128																	2.218585994656128	913.6261389626286
1350	2017-06-29T23:53:54	27.1796	-157.6075	KM1709	116.21663048762726	0.426683085583765	0.016620857111896502	2.110101479179592																	2.110101479179592	913.6410377914788
1351	2017-06-29T23:56:54	27.1796	-157.6074	KM1709	119.59087594819854	0.4247920226760489	0.0164313951396544	2.166132437966736																	2.166132437966736	913.6509403276264
1352	2017-06-30T00:00:02	27.1796	-157.6073	KM1709	118.78185078204945	0.42624718815921503	0.0165770135323714	2.1656260490993606																	2.1656260490993606	913.6608428637767
1353	2017-06-30T00:03:02	27.1796	-157.6074	KM1709	120.13971430871919	0.423336146549391	0.0162864923307983	2.1575072627525325																	2.1575072627525325	913.6707453999271
1354	2017-06-30T00:06:02	27.1795	-157.6073	KM1709	117.72092591906359	0.42377118539468295	0.0163297901186866	2.117320132691471																	2.117320132691471	913.6856442346776
1355	2017-06-30T00:09:02	27.1795	-157.6073	KM1709	118.3944833080612	0.41959609972450895	0.0159179460281856	2.0797356484741383																	2.0797356484741383	913.6856442346776
1356	2017-06-30T00:12:02	27.1795	-157.6072	KM1709	118.24917959633923	0.42045905881344603	0.0160024585536442	2.089999058597182																	2.089999058597182	913.6955467797023
1357	2017-06-30T00:15:03	27.1795	-157.6073	KM1709	119.39973450040337	0.4207442869034079	0.0160305393756827	2.106715390368158																	2.106715390368158	913.7054493247273
1358	2017-06-30T00:18:03	27.1795	-157.6074	KM1709	122.07916221088877	0.42131678738063	0.0160869022816644	2.1760372159341954																	2.1760372159341954	913.715351869752
1359	2017-06-30T00:21:03	27.1795	-157.6074	KM1709	117.91979039945929	0.42275641102600997	0.0162291052709792	2.1012947292325403																	2.1012947292325403	913.715351869752
1360	2017-06-30T00:24:03	27.1796	-157.6074	KM1709	118.27927869878769	0.42275641102600997	0.0162291052709792	2.120560005530653																	2.120560005530653	913.7264835797213
1361	2017-06-30T00:27:04	27.1797	-157.6075	KM1709	119.81495315522669	0.42624718815921503	0.0165770135323714	2.1760041822167002																	2.1760041822167002	913.7413824085717
1362	2017-06-30T00:30:04	27.1797	-157.6075	KM1709	118.7483432790432	0.42217943348842896	0.0161719912196093	2.1080437403460617																	2.1080437403460617	913.7413824085717
1363	2017-06-30T00:33:04	27.1797	-157.6075	KM1709	120.76627041583832	0.42624718815921503	0.0165770135323714	2.207890362390581																	2.207890362390581	913.7413824085717
1364	2017-06-30T00:36:04	27.1797	-157.6075	KM1709	119.40093804751837	0.4224675783304989	0.0162005142005575	2.1340251192026667																	2.1340251192026667	913.7413824085717
1365	2017-06-30T00:39:05	27.1797	-157.6075	KM1709	120.36123666755064	0.42217943348842896	0.0161719912196093	2.1562258502003595																	2.1562258502003595	913.7413824085717
1366	2017-06-30T00:42:05	27.1797	-157.6075	KM1709	117.5301663471855	0.4247920226760489	0.0164313951396544	2.1375259757580403																	2.1375259757580403	913.7413824085717
1367	2017-06-30T00:45:05	27.1798	-157.6075	KM1709	120.75245374849432	0.42275641102600997	0.0162291052709792	2.1536472461110634																	2.1536472461110634	913.7525141185408
1368	2017-06-30T00:48:05	27.1798	-157.6076	KM1709	117.98793787953629	0.424499460262906	0.0164022760913355	2.1419315746454832																	2.1419315746454832	913.7624166369417
1369	2017-06-30T00:51:05	27.1798	-157.6076	KM1709	121.39809543785697	0.42624718815921503	0.0165770135323714	2.229093648040112																	2.229093648040112	913.7624166369417
1370	2017-06-30T00:54:06	27.1799	-157.6077	KM1709	118.82827956470068	0.423916423984574	0.0163442458700983	2.1432823286150704																	2.1432823286150704	913.7773154539971
1371	2017-06-30T00:57:06	27.1799	-157.6076	KM1709	117.88949214437085	0.42595481063903	0.0165477533463958	2.161939241318723																	2.161939241318723	913.7872179635234
1372	2017-06-30T01:00:06	27.1799	-157.6077	KM1709	117.51176926146915	0.42799872528277294	0.0167533785616574	2.1757425459090607																	2.1757425459090607	913.79712047305
1373	2017-06-30T01:03:06	27.1799	-157.6077	KM1709	118.47770460752344	0.43391485592740603	0.0173573823518774	2.2444767725316517																	2.2444767725316517	913.79712047305
1374	2017-06-30T01:06:07	27.1799	-157.6077	KM1709	116.78168326674984	0.431239027408117	0.0170826133507075	2.1959491264721005																	2.1959491264721005	913.79712047305
1375	2017-06-30T01:09:07	27.18	-157.6078	KM1709	118.96446023104971	0.429472992732976	0.0169026668868415	2.1984734738321405																	2.1984734738321405	913.8120192842064
1376	2017-06-30T01:12:07	27.1799	-157.6078	KM1709	118.41254640959995	0.4274122741477111	0.0166942306093561	2.174738443018094																	2.174738443018094	913.8231509941755
1377	2017-06-30T01:15:07	27.18	-157.6078	KM1709	118.21676944154196	0.4291797580477539	0.0168728696381991	2.190020271513065																	2.190020271513065	913.8342827041447
1378	2017-06-30T01:18:07	27.1801	-157.6077	KM1709	118.1051557305765	0.43183148969306795	0.0171432135341921	2.2308215822898867																	2.2308215822898867	913.8491815094028
1379	2017-06-30T01:21:08	27.1804	-157.6073	KM1709	117.40527160129056	0.43035399866755797	0.0169922912953167	2.1869116368513764																	2.1869116368513764	913.9009905817484
1380	2017-06-30T01:24:08	27.1805	-157.6073	KM1709	120.2335798596378	0.429472992732976	0.0169026668868415	2.2336268310333938																	2.2336268310333938	913.9121222917174
1381	2017-06-30T01:27:08	27.1798	-157.6047	KM1709	118.7151661534157	0.43183148969306795	0.0171432135341921	2.2305674514716247																	2.2305674514716247	914.181120228694
1382	2017-06-30T01:30:08	27.1725	-157.6071	KM1709	121.17287705540684	0.4330199484944871	0.0172652294049502	2.3008074744799942																	2.3008074744799942	915.0277777975227
1383	2017-06-30T01:33:09	27.1627	-157.6105	KM1709	117.96907175576008	0.4330199484944871	0.0172652294049502	2.2206970666248598																	2.2206970666248598	916.1694701099997
1384	2017-06-30T01:36:09	27.1532	-157.6148	KM1709	117.62511354161195	0.43242546046049996	0.0172040887862246	2.206745803755913																	2.206745803755913	917.309521102874
1385	2017-06-30T01:39:09	27.1436	-157.6189	KM1709	120.74227738149249	0.437208917789419	0.0176994301912606	2.3579467840046777																	2.3579467840046777	918.4527322443173
1386	2017-06-30T01:42:09	27.1338	-157.6231	KM1709	121.00009669564304	0.437509507129744	0.0177308554542083	2.3628051163495933																	2.3628051163495933	919.6202870894067
1387	2017-06-30T01:45:10	27.1243	-157.6272	KM1709	119.07415018219228	0.43932088741426	0.0179208517635481	2.321608545964416																	2.321608545964416	920.7531247067593
1388	2017-06-30T01:48:10	27.1146	-157.6316	KM1709	117.46557016023873	0.4367589196676735	0.017652416582292052	2.273036280469895																	2.273036280469895	921.9175838232633
1389	2017-06-30T01:51:10	27.1049	-157.6356	KM1709	117.218607721798	0.4396245083029001	0.0179527678171282	2.3127760226248206																	2.3127760226248206	923.0678049053796
1390	2017-06-30T01:54:10	27.095	-157.6397	KM1709	120.45630879265524	0.44757233075165204	0.0188021473802883	2.470238390086388																	2.470238390086388	924.2423537203327
1391	2017-06-30T01:57:11	27.0851	-157.6439	KM1709	125.84661590361765	0.453493362834832	0.0194506103306101	2.631410242663536																	2.631410242663536	925.4203801012917
1392	2017-06-30T02:00:11	27.0754	-157.6481	KM1709	126.11261172219307	0.4506731623255689	0.0191400687478896	2.578943996955669																	2.578943996955669	926.5776189701074
1393	2017-06-30T02:03:11	27.0659	-157.6523	KM1709	125.45623397672121	0.4491203301601209	0.0189703832288113	2.545456049496494																	2.545456049496494	927.7141259602382
1394	2017-06-30T02:06:11	27.0563	-157.6563	KM1709	128.3038162158353	0.4481899049331261	0.0188692270506336	2.6079793471631763																	2.6079793471631763	928.8539634217748
1395	2017-06-30T02:09:11	27.0463	-157.6604	KM1709	127.61972983470848	0.443265519691239	0.0183389554223503	2.52342705975518																	2.52342705975518	930.0390234882055
1396	2017-06-30T02:12:12	27.0365	-157.6641	KM1709	126.63149376223522	0.442045780287512	0.0182090563892786	2.469706943942338																	2.469706943942338	931.1899603860561
1397	2017-06-30T02:15:12	27.0267	-157.6679	KM1709	127.72196069520108	0.442958996233629	0.0183062026779247	2.5330207266662854																	2.5330207266662854	932.3441064897147
1398	2017-06-30T02:18:12	27.0167	-157.672	KM1709	131.12667490269519	0.46398459847734397	0.0206329413151268	2.9341126362014216																	2.9341126362014216	933.5292033218216
1399	2017-06-30T02:21:12	27.0067	-157.6758	KM1709	128.2543474312852	0.477432457886255	0.0222112934335836	3.003031071113056																	3.003031071113056	934.704436856559
1400	2017-06-30T02:24:13	26.9968	-157.6797	KM1709	128.9016132715226	0.4704906113460471	0.021387666020527003	2.9089290783026867																	2.9089290783026867	935.872390014473
1401	2017-06-30T02:27:13	26.9871	-157.6834	KM1709	126.3485440744477	0.45790469285184004	0.0199425746943044	2.6902664055688894																	2.6902664055688894	937.012833271533
1402	2017-06-30T02:30:13	26.9775	-157.6878	KM1709	124.65225773776596	0.4544353412253039	0.0195550971799513	2.595660080883666																	2.595660080883666	938.1671792435217
1403	2017-06-30T02:33:13	26.9676	-157.692	KM1709	126.24911136971531	0.44572518744797496	0.0186025952562514	2.5215130311621317																	2.5215130311621317	939.3453596617686
1404	2017-06-30T02:36:13	26.958000000000002	-157.6964	KM1709	128.32331832103392	0.441742972571983	0.0181768768428067	2.533847294532616																	2.533847294532616	940.4997342244529
1405	2017-06-30T02:39:14	26.9482	-157.7004	KM1709	127.20506846614396	0.45005036157079	0.0190719539200092	2.6239055121375707																	2.6239055121375707	941.6606006443812
1406	2017-06-30T02:42:14	26.9386	-157.7043	KM1709	126.23621868610377	0.4594970996074861	0.020121995102983996	2.729719790357219																	2.729719790357219	942.7971654248242
1407	2017-06-30T02:45:14	26.929000000000002	-157.7086	KM1709	129.54205280815722	0.46334219153589395	0.0205592495221412	2.8674891799348017																	2.8674891799348017	943.9478652236024
1408	2017-06-30T02:48:14	26.919	-157.7121	KM1709	133.13823371422225	0.46560036346816397	0.0208188289722582	2.9752181391552366																	2.9752181391552366	945.1139792832324
1409	2017-06-30T02:51:15	26.9092	-157.7161	KM1709	131.46253041342828	0.472129870882292	0.0215804516964824	3.025952741367464																	3.025952741367464	946.2748926481444
1410	2017-06-30T02:54:15	26.8995	-157.72	KM1709	133.4779495015637	0.4698387491631629	0.0213112378671582	3.04155159905302																	3.04155159905302	947.42197538714
1411	2017-06-30T02:57:15	26.8898	-157.7243	KM1709	129.53951469497073	0.471145589467642	0.0214644595048629	2.9742889856896166																	2.9742889856896166	948.5830748643164
1412	2017-06-30T03:00:15	26.8802	-157.7284	KM1709	131.4654953642547	0.473780525957499	0.0217756489885863	3.056628139726969																	3.056628139726969	949.7266249308653
1413	2017-06-30T03:03:16	26.8705	-157.7325	KM1709	132.66890205379462	0.471145589467642	0.0214644595048629	3.0305071297673165																	3.0305071297673165	950.8805966114144
1414	2017-06-30T03:06:16	26.8608	-157.7368	KM1709	133.43605366171576	0.4672263327342029	0.0210069222764876	2.9884550419329967																	2.9884550419329967	952.0417363659362
1415	2017-06-30T03:09:16	26.8511	-157.7411	KM1709	129.61225520131404	0.46560036346816397	0.0208188289722582	2.8631670669635643																	2.8631670669635643	953.2028895855524
1416	2017-06-30T03:12:16	26.8414	-157.7452	KM1709	131.7814905284376	0.463020848795052	0.0205224620521984	2.868681350152063																	2.868681350152063	954.3568982188158
1417	2017-06-30T03:15:17	26.8319	-157.7492	KM1709	129.446956503027	0.454121153884508	0.0195202170407041	2.7134410547903465																	2.7134410547903465	955.4865836653204
1418	2017-06-30T03:18:17	26.8221	-157.7532	KM1709	126.97914352890429	0.453807714779099	0.0194854199683124	2.662091246184628																	2.662091246184628	956.6476016984387
1419	2017-06-30T03:21:17	26.8122	-157.7572	KM1709	130.51791209886437	0.475105206253084	0.0219330721777164	3.07925202911722																	3.07925202911722	957.8190971408974
1420	2017-06-30T03:24:17	26.8024	-157.7613	KM1709	130.13187009764758	0.4819597797315385	0.0227588245889252	3.141053190712466																	3.141053190712466	958.983577024384
1421	2017-06-30T03:27:17	26.7926	-157.7655	KM1709	129.62133069819373	0.480779010032392	0.0226151918017855	3.092084844997372																	3.092084844997372	960.1515823966362
1422	2017-06-30T03:30:18	26.7829	-157.7695	KM1709	128.68475238403911	0.47776723930896603	0.0222514115460957	3.0168510642153925																	3.0168510642153925	961.3021947533234
1423	2017-06-30T03:33:18	26.7732	-157.7738	KM1709	126.32107655547512	0.4767652849823429	0.0221313436042074	2.939694353910033																	2.939694353910033	962.4634559829753
1424	2017-06-30T03:36:18	26.7637	-157.7775	KM1709	128.30399253535634	0.47643288970822795	0.0220915114328239	2.9738823243814885																	2.9738823243814885	963.5830814538966
1425	2017-06-30T03:39:18	26.7543	-157.7814	KM1709	125.54313900152252	0.468368696358459	0.021139658616598903	2.795999960829916																	2.795999960829916	964.6989581005273
1426	2017-06-30T03:42:19	26.7444	-157.7854	KM1709	128.02585176950257	0.47643288970822795	0.0220915114328239	2.97637735399946																	2.97637735399946	965.8705341024253
1427	2017-06-30T03:45:19	26.7349	-157.7891	KM1709	129.0005243540575	0.481116658249959	0.0226561216942668	3.055219781007806																	3.055219781007806	966.9901901868111
1428	2017-06-30T03:48:19	26.7251	-157.7931	KM1709	129.00093113590071	0.47411225885095	0.0218149700440607	2.9687616500153857																	2.9687616500153857	968.1513244985921
1429	2017-06-30T03:51:19	26.7156	-157.7972	KM1709	127.09563262070131	0.46625077094169803	0.0208938467479524	2.779975443849516																	2.779975443849516	969.2846915314484
1430	2017-06-30T03:54:20	26.7059	-157.8014	KM1709	126.71758699231623	0.45475027858765704	0.0195900605843496	2.6280122339098875																	2.6280122339098875	970.4424217245066
1431	2017-06-30T03:57:20	26.6964	-157.8062	KM1709	127.04470673109738	0.4484997981585421	0.0189028870319391	2.5575309742039405																	2.5575309742039405	971.6026756375977
1432	2017-06-30T04:00:20	26.6877	-157.8119	KM1709	126.76683992043816	0.44572518744797496	0.0186025952562514	2.5141338277543803																	2.5141338277543803	972.7248507915643
1433	2017-06-30T04:03:21	26.6786	-157.8179	KM1709	126.89604212092422	0.4498949866048075	0.019054985092388302	2.565034625680791																	2.565034625680791	973.9005540764522
1434	2017-06-30T04:06:21	26.6698	-157.8237	KM1709	128.65368041721675	0.45475027858765704	0.0195900605843496	2.6670852312247253																	2.6670852312247253	975.0374099487593
1435	2017-06-30T04:09:21	26.6609	-157.8295	KM1709	127.6563916125003	0.4519224822850021	0.0192772557378283	2.621832854234292																	2.621832854234292	976.1838940848323
1436	2017-06-30T04:12:21	26.6518	-157.8355	KM1709	126.74073083666259	0.453493362834832	0.0194506103306101	2.630889912273892																	2.630889912273892	977.3596685522476
1437	2017-06-30T04:15:21	26.6429	-157.8411	KM1709	125.40068296981651	0.46173433894996596	0.0203756872642525	2.7105457529536507																	2.7105457529536507	978.4963133077704
1438	2017-06-30T04:18:22	26.6338	-157.847	KM1709	126.25679067752338	0.469513051021363	0.0212731001451569	2.842626527644859																	2.842626527644859	979.6671148947853
1439	2017-06-30T04:21:22	26.6249	-157.8526	KM1709	126.48789591660572	0.4714730902499221	0.0215030261525291	2.8664071038416026																	2.8664071038416026	980.803802693836
1440	2017-06-30T04:24:22	26.6159	-157.8587	KM1709	123.78676002303992	0.47081770998527295	0.0214260169873753	2.8211652381194283																	2.8211652381194283	981.9752226489163
1441	2017-06-30T04:27:22	26.6072	-157.8644	KM1709	123.19434045220837	0.47311942834923	0.0216972875832452	2.8245593144372827																	2.8245593144372827	983.0975998673888
1442	2017-06-30T04:30:23	26.59800000000001	-157.8702	KM1709	124.11594180238579	0.4727897909638429	0.0216582473389871	2.8538706726716168																	2.8538706726716168	984.2732178259268
1443	2017-06-30T04:33:23	26.5891	-157.8761	KM1709	125.9665633874163	0.472459437555675	0.0216193031450453	2.9041712581850336																	2.9041712581850336	985.4249283566487
1444	2017-06-30T04:36:23	26.58	-157.8818	KM1709	124.06121414629317	0.472129870882292	0.0215804516964824	2.857390638023304																	2.857390638023304	986.5860097424572
1445	2017-06-30T04:39:23	26.5712	-157.8876	KM1709	123.3614861560617	0.46788015103890396	0.0210827472085256	2.7581389502380507																	2.7581389502380507	987.723118381031
1446	2017-06-30T04:42:24	26.5621	-157.8934	KM1709	123.0935186131637	0.472459437555675	0.0216193031450453	2.8336761806393382																	2.8336761806393382	988.8891417484172
1447	2017-06-30T04:45:24	26.5533	-157.8992	KM1709	122.01121295337904	0.4714730902499221	0.0215030261525291	2.7982500189343464																	2.7982500189343464	990.0262961988176
1448	2017-06-30T04:48:24	26.5442	-157.9053	KM1709	121.63785884410677	0.46853150825865997	0.0211586438748711	2.734934303445016																	2.734934303445016	991.2074459938108
1449	2017-06-30T04:51:24	26.5354	-157.9112	KM1709	122.8318753471973	0.46495305018931704	0.0207441680799218	2.698246241799919																	2.698246241799919	992.3497366460524
1450	2017-06-30T04:54:25	26.5267	-157.917	KM1709	124.72652717823004	0.46625077094169803	0.0208938467479524	2.7732293340351344																	2.7732293340351344	993.4773847083817
1451	2017-06-30T04:57:25	26.5177	-157.9227	KM1709	122.98284649174221	0.46853150825865997	0.0211586438748711	2.7566265815600848																	2.7566265815600848	994.6289192322122
1452	2017-06-30T05:00:25	26.5087	-157.9284	KM1709	124.15770550830588	0.47180108907008794	0.0215416927724259	2.816369098642614																	2.816369098642614	995.7804756958581
1453	2017-06-30T05:03:25	26.4996	-157.9343	KM1709	124.85614463045816	0.474774796764315	0.0218936935222624	2.8823588138058267																	2.8823588138058267	996.9516224587303
1454	2017-06-30T05:06:26	26.4906	-157.9402	KM1709	126.2061341698316	0.4704906113460471	0.021387666020527003	2.8692916152539127																	2.8692916152539127	998.1131776849733
1455	2017-06-30T05:09:26	26.4817	-157.9462	KM1709	124.61935914611963	0.4652763209760539	0.020781454021973	2.7427059142305685																	2.7427059142305685	999.2702846359939
1456	2017-06-30T05:12:26	26.4729	-157.9523	KM1709	125.4034470579866	0.46398459847734397	0.0206329413151268	2.7676305940541868																	2.7676305940541868	1000.4231210808192
1457	2017-06-30T05:15:26	26.4636	-157.9585	KM1709	125.1515869532933	0.46398459847734397	0.0206329413151268	2.7467773092653665																	2.7467773092653665	1001.628710912966
1458	2017-06-30T05:18:26	26.4547	-157.9646	KM1709	125.12622780221537	0.464630076160906	0.0207069853591195	2.7600551956165105																	2.7600551956165105	1002.7910711714177
1459	2017-06-30T05:21:27	26.4451	-157.9699	KM1709	123.9162718251108	0.464306952560606	0.0206699192006992	2.7402439807745838																	2.7402439807745838	1003.9831369607132
1460	2017-06-30T05:24:27	26.436	-157.9753	KM1709	123.09646516768991	0.46560036346816397	0.0208188289722582	2.7309335741768743																	2.7309335741768743	1005.1302358156872
1461	2017-06-30T05:27:27	26.4267	-157.9808	KM1709	122.79251931690945	0.468857909381501	0.0211967050338517	2.7494767160014466																	2.7494767160014466	1006.3016935848473
1462	2017-06-30T05:30:27	26.4175	-157.9864	KM1709	126.88462904872335	0.46366301207851796	0.020596051492180998	2.7708067276349504																	2.7708067276349504	1007.4680847388303
1463	2017-06-30T05:33:28	26.4083	-157.9918	KM1709	126.47296637634182	0.460136489450454	0.0201942644082015	2.7084851812018647																	2.7084851812018647	1008.6250856960746
1464	2017-06-30T05:36:28	26.3991	-157.9971	KM1709	124.30248247166296	0.46398459847734397	0.0206329413151268	2.6954291384675333																	2.6954291384675333	1009.7775007736528
1465	2017-06-30T05:39:28	26.3897	-158.0026	KM1709	126.52612596139879	0.4754364044885901	0.0219725448370867	2.8927253455157143																	2.8927253455157143	1010.958888948288
1466	2017-06-30T05:42:28	26.38	-158.007	KM1709	125.95529624616398	0.48415849385126203	0.0230275962108962	3.008668201454293																	3.008668201454293	1012.1244092624004
1467	2017-06-30T05:45:29	26.3724	-158.0111	KM1709	125.95957142924496	0.48415849385126203	0.0230275962108962	2.9979155504294925																	2.9979155504294925	1013.0640483392767
1468	2017-06-30T05:48:29	26.3699	-158.0136	KM1709	127.81842575053264	0.4824679086680929	0.0228207211409453	3.0340035530579086																	3.0340035530579086	1013.4376972135962
1469	2017-06-30T05:51:29	26.3693	-158.0134	KM1709	130.3627594734602	0.48179067254548497	0.0227382251878962	3.095952438918533																	3.095952438918533	1013.5074024206564
1470	2017-06-30T05:54:29	26.3695	-158.0134	KM1709	127.81808087855178	0.480779010032392	0.0226151918017855	3.004348105229108																	3.004348105229108	1013.5296658405948
1471	2017-06-30T05:57:30	26.3695	-158.0134	KM1709	128.12169031409013	0.480441940434104	0.0225743563598297	3.021681023080013																	3.021681023080013	1013.5296658405948
1472	2017-06-30T06:00:30	26.3695	-158.0134	KM1709	127.86520236604228	0.48179067254548497	0.0227382251878962	3.0103470789720173																	3.0103470789720173	1013.5296658405948
1473	2017-06-30T06:03:30	26.3695	-158.0134	KM1709	129.31865388257177	0.48010567356517003	0.0225336181672493	3.0367136034721214																	3.0367136034721214	1013.5296658405948
1474	2017-06-30T06:06:30	26.3695	-158.0133	KM1709	128.49081767662406	0.481116658249959	0.0226561216942668	3.01048869302662																	3.01048869302662	1013.5396392774844
1475	2017-06-30T06:09:30	26.3694	-158.0134	KM1709	133.57619320252547	0.47943554037313396	0.022452432604371002	3.1130437877359785																	3.1130437877359785	1013.5545853303513
1476	2017-06-30T06:12:31	26.3695	-158.0133	KM1709	129.92367213374857	0.481116658249959	0.0226561216942668	3.0499478731953444																	3.0499478731953444	1013.569531383218
1477	2017-06-30T06:15:31	26.3695	-158.0129	KM1709	129.93924424722366	0.47977020751389504	0.0224929769924455	3.0310281253639664																	3.0310281253639664	1013.609425130774
1478	2017-06-30T06:18:31	26.3698	-158.0116	KM1709	128.08947788046922	0.480441940434104	0.0225743563598297	2.9986645372044167																	2.9986645372044167	1013.743311377266
1479	2017-06-30T06:21:31	26.3701	-158.0107	KM1709	129.65429468934036	0.481116658249959	0.0226561216942668	3.014910372220786																	3.014910372220786	1013.8390829642543
1480	2017-06-30T06:24:32	26.3701	-158.0106	KM1709	129.1285702211812	0.47876588263494996	0.0223717356911265	2.99352850577586																	2.99352850577586	1013.8490563493676
1481	2017-06-30T06:27:32	26.3702	-158.0107	KM1709	128.00499380652096	0.47977020751389504	0.0224929769924455	2.9660177504188474																	2.9660177504188474	1013.8640023619257
1482	2017-06-30T06:30:32	26.3702	-158.0107	KM1709	127.61561984108221	0.4796028739435145	0.02247270479840825	2.968675070118638																	2.968675070118638	1013.8640023619257
1483	2017-06-30T06:33:32	26.3703	-158.0108	KM1709	127.39588928374503	0.480441940434104	0.0225743563598297	2.9640490120371537																	2.9640490120371537	1013.8789483687236
1484	2017-06-30T06:36:33	26.3704	-158.0108	KM1709	127.98135953672295	0.477432457886255	0.0222112934335836	2.9363449808309663																	2.9363449808309663	1013.8900800786928
1485	2017-06-30T06:39:33	26.3704	-158.0108	KM1709	131.15265245625636	0.47709847374361997	0.022171270862131002	2.9983265870669022																	2.9983265870669022	1013.8900800786928
1486	2017-06-30T06:42:33	26.3704	-158.0108	KM1709	129.75571999030174	0.4754364044885901	0.0219725448370867	2.9309087626163763																	2.9309087626163763	1013.8900800786928
1487	2017-06-30T06:45:33	26.3704	-158.0108	KM1709	127.30660650230287	0.477432457886255	0.0222112934335836	2.8960687536806367																	2.8960687536806367	1013.8900800786928
1488	2017-06-30T06:48:34	26.3704	-158.0108	KM1709	129.73679345508958	0.475768393353711	0.0220121117247777	2.9438986863776635																	2.9438986863776635	1013.8900800786928
1489	2017-06-30T06:51:34	26.3704	-158.0108	KM1709	134.65881804840564	0.475768393353711	0.0220121117247777	3.0471294944169998																	3.0471294944169998	1013.8900800786928
1490	2017-06-30T06:54:34	26.3703	-158.0108	KM1709	130.02210678396804	0.477432457886255	0.0222112934335836	2.9583068504125545																	2.9583068504125545	1013.9012117886618
1491	2017-06-30T06:57:34	26.3703	-158.0107	KM1709	127.66378623703328	0.47643288970822795	0.0220915114328239	2.8975291749750163																	2.8975291749750163	1013.911185156513
1492	2017-06-30T07:00:35	26.3703	-158.0107	KM1709	128.81345138566098	0.474774796764315	0.0218936935222624	2.9033119116660457																	2.9033119116660457	1013.911185156513
1493	2017-06-30T07:03:35	26.3703	-158.0107	KM1709	126.7975553480478	0.477432457886255	0.0222112934335836	2.8740070128747583																	2.8740070128747583	1013.911185156513
1494	2017-06-30T07:06:35	26.3703	-158.0108	KM1709	129.62936047918268	0.474774796764315	0.0218936935222624	2.918215324823612																	2.918215324823612	1013.9211585243643
1495	2017-06-30T07:09:35	26.3703	-158.0107	KM1709	126.3938991091658	0.474774796764315	0.0218936935222624	2.8537502079914767																	2.8537502079914767	1013.9311318922156
1496	2017-06-30T07:12:35	26.3702	-158.0107	KM1709	126.6664137932991	0.4744447836503421	0.021854384965949998	2.833110837046616																	2.833110837046616	1013.9422636021848
1497	2017-06-30T07:15:36	26.3702	-158.0107	KM1709	131.36035592362634	0.4727897909638429	0.0216582473389871	2.919529801025111																	2.919529801025111	1013.9422636021848
1498	2017-06-30T07:18:36	26.3702	-158.0107	KM1709	127.18064352374279	0.4754364044885901	0.0219725448370867	2.8660361969048416																	2.8660361969048416	1013.9422636021848
1499	2017-06-30T07:21:36	26.3702	-158.0107	KM1709	126.41377726569662	0.473780525957499	0.0217756489885863	2.8125763366396392																	2.8125763366396392	1013.9422636021848
1500	2017-06-30T07:24:36	26.3702	-158.0107	KM1709	128.10572000097778	0.476101174735823	0.0220517730657292	2.8827627452083093																	2.8827627452083093	1013.9422636021848
1501	2017-06-30T07:27:37	26.3702	-158.0107	KM1709	128.5790258444731	0.476101174735823	0.0220517730657292	2.889146383327528																	2.889146383327528	1013.9422636021848
1502	2017-06-30T07:30:37	26.3703	-158.0107	KM1709	126.6215762570356	0.475105206253084	0.0219330721777164	2.8263095503812643																	2.8263095503812643	1013.9533953121538
1503	2017-06-30T07:33:37	26.3703	-158.0107	KM1709	128.8100311057761	0.47311942834923	0.0216972875832452	2.8567809642622257																	2.8567809642622257	1013.9533953121538
1504	2017-06-30T07:36:37	26.3703	-158.0107	KM1709	128.12276712040537	0.475105206253084	0.0219330721777164	2.8552800707583166																	2.8552800707583166	1013.9533953121538
1505	2017-06-30T07:39:38	26.3703	-158.0107	KM1709	127.92103471444365	0.472129870882292	0.0215804516964824	2.8192515929668454																	2.8192515929668454	1013.9533953121538
1506	2017-06-30T07:42:38	26.3703	-158.0107	KM1709	127.27017500436192	0.47411225885095	0.0218149700440607	2.8217974645060604																	2.8217974645060604	1013.9533953121538
1507	2017-06-30T07:45:38	26.3702	-158.0107	KM1709	128.83081701768526	0.4714730902499221	0.0215030261525291	2.823243001105782																	2.823243001105782	1013.964527022123
1508	2017-06-30T07:48:39	26.3702	-158.0106	KM1709	128.67853554100762	0.47311942834923	0.0216972875832452	2.8324249073109167																	2.8324249073109167	1013.9745003986067
1509	2017-06-30T07:51:39	26.3701	-158.0106	KM1709	130.19166668747815	0.47016429169039203	0.0213494063862907	2.8279528295407617																	2.8279528295407617	1013.9856321085757
1510	2017-06-30T07:54:39	26.3702	-158.0107	KM1709	127.36273004594419	0.468205884458258	0.0211206733583267	2.753360615212064																	2.753360615212064	1014.000578121134
1511	2017-06-30T07:57:39	26.3701	-158.0107	KM1709	128.66950646555034	0.468857909381501	0.0211967050338517	2.7966322824912835																	2.7966322824912835	1014.0117098311032
1512	2017-06-30T08:00:39	26.3702	-158.0107	KM1709	129.56396351136038	0.467552852156329	0.0210447895445249	2.781504133220858																	2.781504133220858	1014.0228415410724
1513	2017-06-30T08:03:40	26.3702	-158.0107	KM1709	128.54385681167642	0.469513051021363	0.0212731001451569	2.778792915580309																	2.778792915580309	1014.0228415410724
1514	2017-06-30T08:06:40	26.3702	-158.0107	KM1709	128.03078552568007	0.466900590916245	0.0209691451891362	2.7345170376666657																	2.7345170376666657	1014.0228415410724
1515	2017-06-30T08:09:40	26.3703	-158.0108	KM1709	127.536448656418	0.46560036346816397	0.0208188289722582	2.7035263055841807																	2.7035263055841807	1014.0377875478702
1516	2017-06-30T08:12:40	26.3703	-158.0108	KM1709	127.86053710407292	0.46560036346816397	0.0208188289722582	2.7146511475026367																	2.7146511475026367	1014.0377875478702
1517	2017-06-30T08:15:41	26.3704	-158.0108	KM1709	126.93784129454781	0.46398459847734397	0.0206329413151268	2.6794118327486203																	2.6794118327486203	1014.0489192578392
1518	2017-06-30T08:18:41	26.3705	-158.0108	KM1709	128.65313501396096	0.46334219153589395	0.0205592495221412	2.6951338399401568																	2.6951338399401568	1014.0600509678084
1519	2017-06-30T08:21:41	26.3705	-158.0108	KM1709	129.19047483551654	0.46237606014041704	0.020448899678451	2.7010661530271967																	2.7010661530271967	1014.0600509678084
1520	2017-06-30T08:24:41	26.3705	-158.0109	KM1709	127.13214228794024	0.461093484651872	0.0203028511452315	2.6444341097123143																	2.6444341097123143	1014.0700243184033
1521	2017-06-30T08:27:42	26.3705	-158.0109	KM1709	127.32877466420099	0.45885860188218197	0.0200499417319638	2.6155720843228423																	2.6155720843228423	1014.0700243184033
1522	2017-06-30T08:30:42	26.3706	-158.0109	KM1709	128.870630811813	0.4582225823415971	0.0199782525145452	2.640824851247604																	2.640824851247604	1014.0811560283727
1523	2017-06-30T08:33:42	26.3706	-158.0108	KM1709	128.06700599224706	0.45758756041411497	0.0199069818405919	2.6214108192532204																	2.6214108192532204	1014.091129370338
1524	2017-06-30T08:36:42	26.3705	-158.0108	KM1709	126.92887290262716	0.45727118322550797	0.0198714737510605	2.5839086817261987																	2.5839086817261987	1014.102261080307
1525	2017-06-30T08:39:43	26.3705	-158.0108	KM1709	128.8772215716015	0.45475027858765704	0.0195900605843496	2.6030204528884693																	2.6030204528884693	1014.102261080307
1526	2017-06-30T08:42:43	26.3705	-158.0108	KM1709	131.2242065526665	0.452863077709812	0.0193810195401295	2.6158548450809254																	2.6158548450809254	1014.102261080307
1527	2017-06-30T08:45:43	26.3704	-158.0109	KM1709	131.9702780404868	0.45098437615599496	0.0191742429306529	2.600061496553323																	2.600061496553323	1014.1172070755897
1528	2017-06-30T08:48:43	26.3703	-158.0108	KM1709	131.66078064321758	0.4491203301601209	0.0189703832288113	2.5857502146508216																	2.5857502146508216	1014.1321530766313
1529	2017-06-30T08:51:44	26.3702	-158.0108	KM1709	130.87987251369918	0.45005036157079	0.0190719539200092	2.573460520414823																	2.573460520414823	1014.1432847866001
1530	2017-06-30T08:54:44	26.3702	-158.0107	KM1709	129.42706352498692	0.449274965958099	0.018987271330336	2.5316351273977005																	2.5316351273977005	1014.1532581630812
1531	2017-06-30T08:57:44	26.3702	-158.0107	KM1709	129.58751198134328	0.4481899049331261	0.0188692270506336	2.5253722649722103																	2.5253722649722103	1014.1532581630812
1532	2017-06-30T09:00:44	26.3701	-158.0107	KM1709	128.39212647546847	0.446954832107187	0.018735344923918002	2.488372532226541																	2.488372532226541	1014.1643898730504
1533	2017-06-30T09:03:44	26.37	-158.0107	KM1709	130.52202092637648	0.445416960599956	0.0185694796514513	2.5078614489493494																	2.5078614489493494	1014.1755215830194
1534	2017-06-30T09:06:45	26.3699	-158.0107	KM1709	130.62702841432605	0.4437267692040221	0.018388241005667348	2.4887433021496164																	2.4887433021496164	1014.1866532929886
1535	2017-06-30T09:09:45	26.37	-158.0106	KM1709	131.080884457331	0.4426535660132101	0.0182736461206562	2.4835564043526093																	2.4835564043526093	1014.2015993170636
1536	2017-06-30T09:12:45	26.3699	-158.0106	KM1709	128.74335985304057	0.444496677310642	0.0184706052739957	2.4610989130709795																	2.4610989130709795	1014.2127310270328
1537	2017-06-30T09:15:45	26.3699	-158.0106	KM1709	129.71381262670042	0.44098616804430396	0.01809661451478005	2.4401369017691845																	2.4401369017691845	1014.2127310270328
1538	2017-06-30T09:18:46	26.3699	-158.0106	KM1709	130.29234244772044	0.43932088741426	0.0179208517635481	2.4427439746340966																	2.4427439746340966	1014.2127310270328
1539	2017-06-30T09:21:46	26.3699	-158.0106	KM1709	130.83748540273172	0.4378108140307589	0.0177623557348974	2.4208692925860644																	2.4208692925860644	1014.2127310270328
1540	2017-06-30T09:24:46	26.3699	-158.0106	KM1709	131.72440726075064	0.43901798959705896	0.0178890117178702	2.450491749696651																	2.450491749696651	1014.2127310270328
1541	2017-06-30T09:27:46	26.37	-158.0107	KM1709	132.1635773658361	0.43630739409467695	0.0176054149555397	2.439312623433226																	2.439312623433226	1014.2276770511078
1542	2017-06-30T09:30:46	26.37	-158.0107	KM1709	129.2656933809316	0.43690904430091904	0.0176680797673999	2.3783625212636608																	2.3783625212636608	1014.2276770511078
1543	2017-06-30T09:33:47	26.3701	-158.0107	KM1709	131.75234934923623	0.436006710939568	0.0175741511462179	2.412348501198452																	2.412348501198452	1014.2388087610768
1544	2017-06-30T09:36:47	26.3702	-158.0108	KM1709	132.68789845644315	0.436006710939568	0.0175741511462179	2.431881535382222																	2.431881535382222	1014.2537547736333
1545	2017-06-30T09:39:47	26.3702	-158.0108	KM1709	129.68269824872306	0.4345102049608871	0.0174189470224148	2.354591389197669																	2.354591389197669	1014.2537547736333
1546	2017-06-30T09:42:47	26.3704	-158.0109	KM1709	130.28085075476744	0.43331825729665296	0.017295909223034	2.357482928874287																	2.357482928874287	1014.2781500177127
1547	2017-06-30T09:45:48	26.3705	-158.011	KM1709	129.78052032781358	0.43242546046049996	0.0172040887862246	2.33704026499274																	2.33704026499274	1014.2930960129956
1548	2017-06-30T09:48:48	26.3705	-158.0109	KM1709	129.58492924623502	0.43391485592740603	0.0173573823518774	2.3486852735053168																	2.3486852735053168	1014.3030693635907
1549	2017-06-30T09:51:48	26.3706	-158.0109	KM1709	129.71369355666766	0.4330199484944871	0.0172652294049502	2.3291362537905784																	2.3291362537905784	1014.3142010735596
1550	2017-06-30T09:54:48	26.3706	-158.011	KM1709	131.82083339623406	0.43094385405432106	0.0170524214551994	2.348792370908842																	2.348792370908842	1014.324174415525
1551	2017-06-30T09:57:49	26.3706	-158.011	KM1709	129.20692493851962	0.43035399866755797	0.0169922912953167	2.295606547004521																	2.295606547004521	1014.324174415525
1552	2017-06-30T10:00:49	26.3707	-158.011	KM1709	130.55855450828278	0.428292928323294	0.016783144575841	2.296610235882439																	2.296610235882439	1014.3353061254942
1553	2017-06-30T10:03:49	26.3707	-158.011	KM1709	130.46192975262448	0.42799872528277294	0.0167533785616574	2.2964623730442217																	2.2964623730442217	1014.3353061254942
1554	2017-06-30T10:06:49	26.3708	-158.011	KM1709	131.44733075946854	0.4271200422948	0.0166648252207127	2.3012331554182257																	2.3012331554182257	1014.3464378354632
1555	2017-06-30T10:09:50	26.3708	-158.011	KM1709	131.94081505116608	0.42624718815921503	0.0165770135323714	2.29772072311928																	2.29772072311928	1014.3464378354632
1556	2017-06-30T10:12:50	26.3708	-158.0111	KM1709	131.07023031926366	0.42595481063903	0.0165477533463958	2.2694014329483343																	2.2694014329483343	1014.3564111601693
1557	2017-06-30T10:15:50	26.3689	-158.0089	KM1709	129.2577659626621	0.424207594585505	0.0163732263898665	2.2256503071169504																	2.2256503071169504	1014.6611671642787
1558	2017-06-30T10:21:51	26.3551	-158.0086	KM1709	132.34375131685843	0.4247920226760489	0.0164313951396544	2.2880044741147443																	2.2880044741147443	1016.19763453121
1559	2017-06-30T10:24:51	26.3449	-158.0095	KM1709	131.47886477198313	0.423336146549391	0.0162864923307983	2.2468769562545483																	2.2468769562545483	1017.3366126073666
1560	2017-06-30T10:27:51	26.3346	-158.0109	KM1709	131.93862376438108	0.42362594680479204	0.0163153343672749	2.258809177370467																	2.258809177370467	1018.4916537005414
1561	2017-06-30T10:30:51	26.3244	-158.0125	KM1709	135.33362346664478	0.4230459332169911	0.0162577645934162	2.3072073300089047																	2.3072073300089047	1019.6382543760394
1562	2017-06-30T10:33:51	26.3144	-158.0136	KM1709	132.79590385127062	0.412221425098996	0.0152061189343896	2.1397091621134594																	2.1397091621134594	1020.756823059077
1563	2017-06-30T10:36:52	26.3042	-158.0137	KM1709	132.8922822907027	0.409142179571736	0.0149147539070167	2.1090514607575903																	2.1090514607575903	1021.8923013230576
1564	2017-06-30T10:39:52	26.2941	-158.0144	KM1709	131.96238490355918	0.409142179571736	0.0149147539070167	2.09475179829117																	2.09475179829117	1023.0187721426599
1565	2017-06-30T10:42:52	26.2841	-158.0154	KM1709	133.10545555405218	0.406652158591564	0.0146817318517344	2.087791098137832																	2.087791098137832	1024.1364082359564
1566	2017-06-30T10:45:52	26.2739	-158.0169	KM1709	132.06674064133549	0.404728754328205	0.0145031639480651	2.0421268259216454																	2.0421268259216454	1025.281671064818
1567	2017-06-30T10:48:53	26.2638	-158.018	KM1709	132.07166326072212	0.4028052004443379	0.0143260714237716	2.0221176897802207																	2.0221176897802207	1026.411322920126
1568	2017-06-30T10:51:53	26.2541	-158.0189	KM1709	130.68501116353232	0.39953850604452	0.0140282213928407	1.972489632890252																	1.972489632890252	1027.494830344438
1569	2017-06-30T10:54:53	26.2436	-158.02	KM1709	128.8792531319968	0.3992690691249339	0.0140037811661129	1.936111315644509																	1.936111315644509	1028.6688079422252
1570	2017-06-30T10:57:53	26.2334	-158.0212	KM1709	127.12821847989056	0.39737891850518503	0.0138334350506641	1.8859085804320337																	1.8859085804320337	1029.8105466726283
1571	2017-06-30T11:00:54	26.22300000000001	-158.0216	KM1709	130.23538674570472	0.397110454308241	0.0138093476120368	1.9286046133749453																	1.9286046133749453	1030.9689333423448
1572	2017-06-30T11:03:54	26.2127	-158.0226	KM1709	132.23103313340758	0.39737891850518503	0.0138334350506641	1.964393796588964																	1.964393796588964	1032.1198403229848
1573	2017-06-30T11:06:54	26.2028	-158.0238	KM1709	129.3749206908873	0.39630732265045204	0.0137373529751496	1.9079143831835428																	1.9079143831835428	1033.2283772847543
1574	2017-06-30T11:09:54	26.1923	-158.0248	KM1709	128.32624702910965	0.394967719650399	0.0136178638151414	1.8751627098236927																	1.8751627098236927	1034.4014667883398
1575	2017-06-30T11:12:54	26.1824	-158.0259	KM1709	129.20047350230976	0.3976480235743369	0.0138575799903295	1.9221767755848576																	1.9221767755848576	1035.5089703946246
1576	2017-06-30T11:15:55	26.1727	-158.0267	KM1709	129.25579131030935	0.39845643681309795	0.0139304309414824	1.929891706300256																	1.929891706300256	1036.5916998432467
1577	2017-06-30T11:18:55	26.1689	-158.0246	KM1709	128.36672015905214	0.39576976686926596	0.0136893844359856	1.89387032873032																	1.89387032873032	1037.0638753061176
1578	2017-06-30T11:21:55	26.1699	-158.0224	KM1709	132.16360921327197	0.39630732265045204	0.0137373529751496	1.9547639159684684																	1.9547639159684684	1037.3102509672344
1579	2017-06-30T11:24:55	26.17	-158.0223	KM1709	130.5561652990705	0.3969765418827575	0.013797332574773	1.937114212142252																	1.937114212142252	1037.3252084730136
1580	2017-06-30T11:27:56	26.1701	-158.0223	KM1709	130.55459853643828	0.3988625514194625	0.013967068336893651	1.9542811913448133																	1.9542811913448133	1037.336340182983
1581	2017-06-30T11:30:56	26.1701	-158.0223	KM1709	131.44341269155734	0.3992690691249339	0.0140037811661129	1.9846881764304567																	1.9846881764304567	1037.336340182983
1582	2017-06-30T11:33:56	26.1701	-158.0223	KM1709	133.18597479872145	0.39953850604452	0.0140282213928407	2.0055068772637243																	2.0055068772637243	1037.336340182983
1583	2017-06-30T11:36:56	26.1702	-158.0223	KM1709	133.32016602294942	0.39953850604452	0.0140282213928407	2.008254057251502																	2.008254057251502	1037.3474718929522
1584	2017-06-30T11:39:57	26.1702	-158.0223	KM1709	133.7657104494503	0.39845643681309795	0.0139304309414824	2.0044482392989518																	2.0044482392989518	1037.3474718929522
1585	2017-06-30T11:42:57	26.1702	-158.0223	KM1709	132.36450520728394	0.39872696461787	0.0139548364516459	1.9828625994542184																	1.9828625994542184	1037.3474718929522
1586	2017-06-30T11:45:57	26.1703	-158.0223	KM1709	135.63167647005722	0.39737891850518503	0.0138334350506641	2.0308445729289244																	2.0308445729289244	1037.3586036029214
1587	2017-06-30T11:48:57	26.1703	-158.0223	KM1709	132.20498834802234	0.39899813822105495	0.0139793002221414	1.9777770221317097																	1.9777770221317097	1037.3586036029214
1588	2017-06-30T11:51:58	26.1703	-158.0223	KM1709	134.19971065756968	0.3976480235743369	0.0138575799903295	2.004404654475888																	2.004404654475888	1037.3586036029214
1589	2017-06-30T11:54:58	26.1703	-158.0224	KM1709	135.7602427690671	0.39630732265045204	0.0137373529751496	2.0157382456487327																	2.0157382456487327	1037.368594169124
1590	2017-06-30T11:57:58	26.1703	-158.0224	KM1709	133.90398931338964	0.396038224331793	0.0137133401123187	1.9801911407951107																	1.9801911407951107	1037.368594169124
1591	2017-06-30T12:00:58	26.1703	-158.0224	KM1709	132.2426290021655	0.39630732265045204	0.0137373529751496	1.9577338355261813																	1.9577338355261813	1037.368594169124
1592	2017-06-30T12:03:59	26.1703	-158.0224	KM1709	132.35237112735544	0.39630732265045204	0.0137373529751496	1.9583423114996883																	1.9583423114996883	1037.368594169124
1593	2017-06-30T12:06:59	26.1702	-158.0224	KM1709	132.35286081470704	0.3955019487366769	0.0136654858099611	1.954431070429145																	1.954431070429145	1037.3797258790933
1594	2017-06-30T12:09:59	26.1702	-158.0224	KM1709	133.11527879118862	0.3952347684114661	0.013641644098379998	1.95178324076752																	1.95178324076752	1037.3797258790933
1595	2017-06-30T12:12:59	26.1703	-158.0224	KM1709	132.3392885226914	0.3936370099920939	0.0134998002833415	1.9296080242600195																	1.9296080242600195	1037.3908575890623
1596	2017-06-30T12:16:00	26.1704	-158.0224	KM1709	133.67019688806724	0.3939026201739179	0.0135233375909851	1.945728995702952																	1.945728995702952	1037.4019892990316
1597	2017-06-30T12:19:00	26.1704	-158.0224	KM1709	133.51347542424955	0.3936370099920939	0.0134998002833415	1.9484499436538367																	1.9484499436538367	1037.4019892990316
1598	2017-06-30T12:22:00	26.1705	-158.0224	KM1709	132.84716155065271	0.3936370099920939	0.0134998002833415	1.9319462512782681																	1.9319462512782681	1037.413121009001
1599	2017-06-30T12:25:00	26.1705	-158.0224	KM1709	133.6893445750629	0.39283663727549395	0.0134291548471417	1.939406552963																	1.939406552963	1037.413121009001
1600	2017-06-30T12:28:01	26.1705	-158.0224	KM1709	133.71096794231508	0.39310279231561696	0.0134526472007868	1.942828052281784																	1.942828052281784	1037.413121009001
1601	2017-06-30T12:31:01	26.1706	-158.0224	KM1709	134.34839306464443	0.3923061283059721	0.0133823501884317	1.94089371520186																	1.94089371520186	1037.4242527189704
1602	2017-06-30T12:34:01	26.1707	-158.0225	KM1709	135.99956325148528	0.39204127309723996	0.0133590997797991	1.960632866011823																	1.960632866011823	1037.4392101846859
1603	2017-06-30T12:37:01	26.1706	-158.0224	KM1709	135.39396221076723	0.3923061283059721	0.0133823501884317	1.9615312213120293																	1.9615312213120293	1037.4541676504014
1604	2017-06-30T12:40:01	26.1706	-158.0224	KM1709	135.5860495475149	0.389668030042985	0.0131513999260346	1.9322153406967648																	1.9322153406967648	1037.4541676504014
1605	2017-06-30T12:43:02	26.1706	-158.0225	KM1709	133.59867194080417	0.389930763581859	0.0131743386050594	1.89977838774658																	1.89977838774658	1037.4641581908977
1606	2017-06-30T12:46:02	26.1707	-158.0224	KM1709	133.21821708679292	0.389668030042985	0.0131513999260346	1.898317102562249																	1.898317102562249	1037.479115656613
1607	2017-06-30T12:49:02	26.1707	-158.0225	KM1709	134.42331465250214	0.388881387373489	0.0130830848984296	1.905429554749434																	1.905429554749434	1037.48910618854
1608	2017-06-30T12:52:02	26.1708	-158.0225	KM1709	136.0470537101755	0.38836004213175396	0.0130378149782071	1.93282904946551																	1.93282904946551	1037.500237898509
1609	2017-06-30T12:55:03	26.1709	-158.0225	KM1709	135.08930539620778	0.388881387373489	0.0130830848984296	1.9116610600436559																	1.9116610600436559	1037.5113696084786
1610	2017-06-30T12:58:03	26.1709	-158.0225	KM1709	136.12097995442883	0.388881387373489	0.0130830848984296	1.9297336885246723																	1.9297336885246723	1037.5113696084786
1611	2017-06-30T13:01:03	26.171	-158.0225	KM1709	136.71157252873377	0.38783445544440703	0.0129924012915845	1.9264745069540936																	1.9264745069540936	1037.5225013184481
1612	2017-06-30T13:04:03	26.171	-158.0224	KM1709	134.62883120802167	0.388097293801218	0.0130151002084483	1.8930248612264675																	1.8930248612264675	1037.5324918246683
1613	2017-06-30T13:07:04	26.171	-158.0224	KM1709	133.88185583711723	0.388097293801218	0.0130151002084483	1.8875976086782087																	1.8875976086782087	1037.5324918246683
1614	2017-06-30T13:10:04	26.171	-158.0224	KM1709	134.7731220655377	0.38600501761981504	0.0128348643827073	1.876908595593081																	1.876908595593081	1037.5324918246683
1615	2017-06-30T13:13:04	26.1711	-158.0224	KM1709	134.8626258440947	0.38600501761981504	0.0128348643827073	1.8767350301403392																	1.8767350301403392	1037.5436235346376
1616	2017-06-30T13:16:04	26.171	-158.0225	KM1709	134.8686128213562	0.3862653977340829	0.0128572283104373	1.889430628297916																	1.889430628297916	1037.5585809774595
1617	2017-06-30T13:19:05	26.1709	-158.0225	KM1709	134.7075825202615	0.3857452575993249	0.0128125537145454	1.8733804641468323																	1.8733804641468323	1037.5697126874288
1618	2017-06-30T13:22:05	26.1708	-158.0225	KM1709	135.7727020951261	0.385485028417554	0.0127902706709207	1.8810064088873424																	1.8810064088873424	1037.580844397398
1619	2017-06-30T13:25:05	26.1708	-158.0225	KM1709	136.23346549022742	0.384188361752855	0.0126795598788066	1.8724801820646344																	1.8724801820646344	1037.580844397398
1620	2017-06-30T13:28:05	26.1708	-158.0225	KM1709	136.8186962597386	0.3839299014099579	0.0126576018740393	1.8777100109510243																	1.8777100109510243	1037.580844397398
1621	2017-06-30T13:31:06	26.1708	-158.0225	KM1709	135.6823366843985	0.382380373258802	0.0125262363851909	1.8479907884843745																	1.8479907884843745	1037.580844397398
1622	2017-06-30T13:34:06	26.1708	-158.0225	KM1709	133.28375427378955	0.382121158637798	0.0125043343517817	1.81133684222696																	1.81133684222696	1037.580844397398
1623	2017-06-30T13:37:06	26.1708	-158.0225	KM1709	136.08648512392276	0.3831582076524311	0.0125920411190828	1.867673022261629																	1.867673022261629	1037.580844397398
1624	2017-06-30T13:40:06	26.1708	-158.0225	KM1709	137.01779723036736	0.382900660353413	0.012570197429071998	1.8705799501794609																	1.8705799501794609	1037.580844397398
1625	2017-06-30T13:43:06	26.1708	-158.0225	KM1709	134.15214546057666	0.381094204309067	0.0124178189846211	1.824686760685293																	1.824686760685293	1037.580844397398
1626	2017-06-30T13:46:07	26.1708	-158.0225	KM1709	133.8866313627683	0.382380373258802	0.0125262363851909	1.8230882277597689																	1.8230882277597689	1037.580844397398
1627	2017-06-30T13:49:07	26.1708	-158.0225	KM1709	137.1255492976691	0.381094204309067	0.0124178189846211	1.8552850142370103																	1.8552850142370103	1037.580844397398
1628	2017-06-30T13:52:07	26.1709	-158.0225	KM1709	134.7285060194053	0.381094204309067	0.0124178189846211	1.8200352087805347																	1.8200352087805347	1037.5919761073674
1629	2017-06-30T13:55:07	26.1709	-158.0224	KM1709	137.1839159163433	0.380075713284613	0.0123323523031341	1.8494366623124907																	1.8494366623124907	1037.6019666221566
1630	2017-06-30T13:58:08	26.1709	-158.0225	KM1709	134.62794236928443	0.3813492397116721	0.0124392504640629	1.8275413266788936																	1.8275413266788936	1037.6119571369459
1631	2017-06-30T14:01:08	26.1709	-158.0225	KM1709	135.50361568085793	0.380075713284613	0.0123323523031341	1.8273908793593288																	1.8273908793593288	1037.6119571369459
1632	2017-06-30T14:04:08	26.171	-158.0225	KM1709	135.96624803207254	0.37930867827332704	0.0122682455990731	1.8292609278464984																	1.8292609278464984	1037.6230888469154
1633	2017-06-30T14:07:08	26.1709	-158.0225	KM1709	137.2089739044739	0.37930867827332704	0.0122682455990731	1.8359865152123929																	1.8359865152123929	1037.6342205568842
1634	2017-06-30T14:10:09	26.1709	-158.0225	KM1709	135.7966578426007	0.37930867827332704	0.0122682455990731	1.8146331075559847																	1.8146331075559847	1037.6342205568842
1635	2017-06-30T14:13:09	26.1708	-158.0224	KM1709	135.2696143174137	0.37981942508312105	0.0123109324309697	1.8166504722144992																	1.8166504722144992	1037.6491780111533
1636	2017-06-30T14:16:09	26.1708	-158.0222	KM1709	134.7374692232949	0.3785426989138129	0.0122044489203669	1.7954450194758942																	1.7954450194758942	1037.6691590578698
1637	2017-06-30T14:19:09	26.171	-158.02200000000005	KM1709	135.5961587460319	0.3775261865591429	0.0121200419487838	1.7990528237891663																	1.7990528237891663	1037.6990739606802
1638	2017-06-30T14:22:10	26.1709	-158.0218	KM1709	135.98520434227498	0.3790542167614021	0.0122469783966641	1.820860802689744																	1.820860802689744	1037.7219465680425
1639	2017-06-30T14:25:10	26.171	-158.0218	KM1709	136.57744318646428	0.37981942508312105	0.0123109324309697	1.8410345943633084																	1.8410345943633084	1037.7330782780116
1640	2017-06-30T14:28:10	26.171	-158.0218	KM1709	134.02814043952827	0.37956374723054	0.0122895635701104	1.8038494580600517																	1.8038494580600517	1037.7330782780116
1641	2017-06-30T14:31:10	26.1709	-158.0218	KM1709	135.4831812647013	0.380332613292029	0.0123538233083768	1.824970402806887																	1.824970402806887	1037.7442099879809
1642	2017-06-30T14:34:11	26.1709	-158.0218	KM1709	138.90029500115944	0.380585954153552	0.012375109021031998	1.8718577124644569																	1.8718577124644569	1037.7442099879809
1643	2017-06-30T14:37:11	26.1709	-158.0218	KM1709	135.28816165632236	0.38083977627184	0.0123964385441272	1.8235347581907813																	1.8235347581907813	1037.7442099879809
1644	2017-06-30T14:40:11	26.1709	-158.0218	KM1709	134.34344915406052	0.37981942508312105	0.0123109324309697	1.8100129452549336																	1.8100129452549336	1037.7442099879809
1645	2017-06-30T14:43:11	26.1709	-158.0218	KM1709	136.4691138512062	0.3782877430400471	0.0121832564446218	1.8241522993628028																	1.8241522993628028	1037.7442099879809
1646	2017-06-30T14:46:12	26.1709	-158.0218	KM1709	133.70461835748785	0.378033394342262	0.0121621144386386	1.7833123262917958																	1.7833123262917958	1037.7442099879809
1647	2017-06-30T14:49:12	26.1708	-158.0217	KM1709	134.85784710963998	0.378798263412997	0.0122256919863542	1.8104886012885488																	1.8104886012885488	1037.7591674422497
1648	2017-06-30T14:52:12	26.1708	-158.0218	KM1709	134.55165135261	0.37777965137447	0.0121410227822238	1.78598615700344																	1.78598615700344	1037.769157965608
1649	2017-06-30T14:55:12	26.1708	-158.0218	KM1709	133.95574991118332	0.3782877430400471	0.0121832564446218	1.77400339423899																	1.77400339423899	1037.769157965608
1650	2017-06-30T14:58:13	26.1708	-158.0218	KM1709	134.3776082377977	0.376769107912688	0.0120574545427319	1.7744725868639202																	1.7744725868639202	1037.769157965608
1651	2017-06-30T15:01:13	26.1707	-158.0218	KM1709	134.69855026828273	0.376517949394253	0.0120366913627765	1.7789066734251184																	1.7789066734251184	1037.7802896755773
1652	2017-06-30T15:04:13	26.1707	-158.0218	KM1709	135.6373746231744	0.3775261865591429	0.0121200419487838	1.8018464557475669																	1.8018464557475669	1037.7802896755773
1653	2017-06-30T15:07:13	26.1706	-158.0218	KM1709	139.1664998996968	0.3775261865591429	0.0121200419487838	1.8418742545670488																	1.8418742545670488	1037.7914213855465
1654	2017-06-30T15:10:13	26.1705	-158.0218	KM1709	133.49308741624003	0.3762652485436809	0.0120158702972422	1.7546970611114827																	1.7546970611114827	1037.8025530955158
1655	2017-06-30T15:13:14	26.1705	-158.0218	KM1709	136.70536150224092	0.3762652485436809	0.0120158702972422	1.8025016829746607																	1.8025016829746607	1037.8025530955158
1656	2017-06-30T15:16:14	26.1704	-158.0218	KM1709	134.92639010600703	0.3755066492907809	0.011953498456232	1.763126206244816																	1.763126206244816	1037.8136848054849
1657	2017-06-30T15:19:14	26.1703	-158.0218	KM1709	137.6114072263819	0.37702086599157403	0.0120782672881234	1.816814413835856																	1.816814413835856	1037.8248165154544
1658	2017-06-30T15:22:14	26.1702	-158.0218	KM1709	135.48178778805158	0.376517949394253	0.0120366913627765	1.7804598848968636																	1.7804598848968636	1037.8359482254236
1659	2017-06-30T15:25:15	26.1701	-158.0218	KM1709	135.06461929484092	0.37601177896886495	0.0119950300921394	1.771331454035672																	1.771331454035672	1037.8470799353931
1660	2017-06-30T15:28:15	26.1701	-158.0218	KM1709	134.9864563476273	0.37702086599157403	0.0120782672881234	1.7737991627599932																	1.7737991627599932	1037.8470799353931
1661	2017-06-30T15:31:15	26.1702	-158.0218	KM1709	135.17849800512437	0.3762652485436809	0.0120158702972422	1.7766199340286128																	1.7766199340286128	1037.8582116453622
1662	2017-06-30T15:34:15	26.1701	-158.0218	KM1709	136.07532357922756	0.376769107912688	0.0120574545427319	1.792715228308557																	1.792715228308557	1037.8693433553315
1663	2017-06-30T15:37:16	26.1701	-158.0218	KM1709	133.19211540421222	0.376769107912688	0.0120574545427319	1.752044705095321																	1.752044705095321	1037.8693433553315
1664	2017-06-30T15:40:16	26.1702	-158.0218	KM1709	134.07604558514086	0.3775261865591429	0.0121200419487838	1.7673076148800997																	1.7673076148800997	1037.8804750653007
1665	2017-06-30T15:43:16	26.1702	-158.0218	KM1709	133.45726070729785	0.3757589130304179	0.0119742395178678	1.7480607132049586																	1.7480607132049586	1037.8804750653007
1666	2017-06-30T15:46:16	26.1702	-158.0218	KM1709	133.257367391233	0.376517949394253	0.0120366913627765	1.7426701720668405																	1.7426701720668405	1037.8804750653007
1667	2017-06-30T15:49:17	26.1702	-158.0218	KM1709	133.15672938250108	0.375254986315822	0.0119328067893179	1.7388485173512829																	1.7388485173512829	1037.8804750653007
1668	2017-06-30T15:52:17	26.1702	-158.0218	KM1709	135.62877415948205	0.3747481380173379	0.0118913008040399	1.763953092722615																	1.763953092722615	1037.8804750653007
1669	2017-06-30T15:55:17	26.1702	-158.0218	KM1709	133.08938609085286	0.37613851375627294	0.0120054501946908	1.7398667299963984																	1.7398667299963984	1037.8804750653007
1670	2017-06-30T15:58:17	26.17	-158.0218	KM1709	132.99118823330824	0.3762652485436809	0.0120158702972422	1.7455264457843185																	1.7455264457843185	1037.9027384852388
1671	2017-06-30T16:01:18	26.17	-158.0218	KM1709	131.58577437005715	0.3757589130304179	0.0119742395178678	1.7180439266662435																	1.7180439266662435	1037.9027384852388
1672	2017-06-30T16:04:18	26.17	-158.0218	KM1709	132.35614764355307	0.3755066492907809	0.011953498456232	1.7285299074003746																	1.7285299074003746	1037.9027384852388
1673	2017-06-30T16:07:18	26.17	-158.0218	KM1709	132.5842463270687	0.3755066492907809	0.011953498456232	1.7307140308295712																	1.7307140308295712	1037.9027384852388
1674	2017-06-30T16:10:18	26.17	-158.0218	KM1709	133.3829593283263	0.3757589130304179	0.0119742395178678	1.742520219069256																	1.742520219069256	1037.9027384852388
1675	2017-06-30T16:13:18	26.17	-158.0218	KM1709	133.70158775207875	0.37601177896886495	0.0119950300921394	1.754926777518342																	1.754926777518342	1037.9027384852388
1676	2017-06-30T16:16:19	26.17	-158.0218	KM1709	133.90630297012564	0.37601177896886495	0.0119950300921394	1.7545753343172632																	1.7545753343172632	1037.9027384852388
1677	2017-06-30T16:19:19	26.17	-158.0218	KM1709	132.1313536205555	0.376517949394253	0.0120366913627765	1.7337320462399592																	1.7337320462399592	1037.9027384852388
1678	2017-06-30T16:22:19	26.17	-158.0218	KM1709	132.40105777364568	0.376769107912688	0.0120574545427319	1.7469700031958424																	1.7469700031958424	1037.9027384852388
1679	2017-06-30T16:25:19	26.1699	-158.0218	KM1709	131.60749547222255	0.376769107912688	0.0120574545427319	1.7377409958743613																	1.7377409958743613	1037.9138701952086
1680	2017-06-30T16:28:20	26.1699	-158.0218	KM1709	132.67263957672426	0.3775261865591429	0.0121200419487838	1.7542614280333977																	1.7542614280333977	1037.9138701952086
1681	2017-06-30T16:31:20	26.17	-158.0218	KM1709	131.6751336291311	0.37702086599157403	0.0120782672881234	1.7420318357580724																	1.7420318357580724	1037.925001905178
1682	2017-06-30T16:34:20	26.17	-158.0218	KM1709	132.37277212908884	0.378033394342262	0.0121621144386386	1.7554613662269964																	1.7554613662269964	1037.925001905178
1683	2017-06-30T16:37:20	26.1686	-158.0194	KM1709	129.9746849302603	0.378033394342262	0.0121621144386386	1.7294253273384532																	1.7294253273384532	1038.210973396044
1684	2017-06-30T16:40:21	26.1602	-158.0221	KM1709	131.50838890170118	0.37981942508312105	0.0123109324309697	1.7597849643818269																	1.7597849643818269	1039.1841711609402
1685	2017-06-30T16:43:21	26.1505	-158.0257	KM1709	130.1730546328285	0.3762652485436809	0.0120158702972422	1.7108751421281023																	1.7108751421281023	1040.3222856896941
1686	2017-06-30T16:46:21	26.1409	-158.03	KM1709	129.83582315071644	0.3755066492907809	0.011953498456232	1.6940557631282462																	1.6940557631282462	1041.474079720077
1687	2017-06-30T16:49:21	26.1313	-158.0343	KM1709	127.85978246966393	0.37298406503778003	0.0117474242985033	1.6482384196182651																	1.6482384196182651	1042.6258869328603
1688	2017-06-30T16:52:22	26.1216	-158.0391	KM1709	127.68648038285082	0.37273409752030795	0.0117270958319621	1.6428858580220116																	1.6428858580220116	1043.8074343479364
1689	2017-06-30T16:55:22	26.1123	-158.0435	KM1709	127.99671145034522	0.37248459264010997	0.0117068250597724	1.6289525607690638																	1.6289525607690638	1044.9322241752116
1690	2017-06-30T16:58:22	26.1027	-158.0477	KM1709	130.51395090044534	0.37124290625764506	0.0116063975776261	1.6653725574068463																	1.6653725574068463	1046.0803779869195
1691	2017-06-30T17:01:22	26.0931	-158.0518	KM1709	128.33136408087495	0.370993621072238	0.0115863443276714	1.6299968860394571																	1.6299968860394571	1047.2249265838066
1692	2017-06-30T17:04:23	26.0835	-158.056	KM1709	128.53959794629415	0.373485791649146	0.0117882269305217	1.6581117979329143																	1.6581117979329143	1048.3731055986002
1693	2017-06-30T17:07:23	26.0741	-158.06	KM1709	130.787063218883	0.3739894623238979	0.011829263301334998	1.6893816831941333																	1.6893816831941333	1049.4933114971107
1694	2017-06-30T17:10:23	26.0643	-158.0644	KM1709	132.54531387984613	0.3755066492907809	0.011953498456232	1.7199955884131588																	1.7199955884131588	1050.6695975573914
1695	2017-06-30T17:13:23	26.0547	-158.0686	KM1709	131.16387080215878	0.37323462927256895	0.0117678012927417	1.6826073706519558																	1.6826073706519558	1051.8178143511907
1696	2017-06-30T17:16:23	26.0449	-158.0729	KM1709	130.75575264947258	0.37273409752030795	0.0117270958319621	1.6763285524223903																	1.6763285524223903	1052.9904231927578
1697	2017-06-30T17:19:24	26.0352	-158.077	KM1709	129.02529708634614	0.373485791649146	0.0117882269305217	1.6720823882559048																	1.6720823882559048	1054.1454440244802
1698	2017-06-30T17:22:24	26.0256	-158.08100000000005	KM1709	126.6585410973256	0.374494642901565	0.0118705723108689	1.6499758784715346																	1.6499758784715346	1055.286531714291
1699	2017-06-30T17:25:24	26.0157	-158.085	KM1709	128.21538272552237	0.3739894623238979	0.011829263301334998	1.6712731509194008																	1.6712731509194008	1056.4589642182023
1700	2017-06-30T17:28:24	26.006	-158.0892	KM1709	129.17776715684104	0.3747481380173379	0.0118913008040399	1.6884760542061388																	1.6884760542061388	1057.6176116152467
1701	2017-06-30T17:31:25	25.9963	-158.0929	KM1709	129.88909854662467	0.378798263412997	0.0122256919863542	1.7551035865661957																	1.7551035865661957	1058.7590814197804
1702	2017-06-30T17:34:25	25.9867	-158.0968	KM1709	132.2199492208482	0.38186256133495705	0.0124824844779419	1.806637869494694																	1.806637869494694	1059.8967448113567
1703	2017-06-30T17:37:25	25.9769	-158.1005	KM1709	132.9959000987185	0.3831582076524311	0.0125920411190828	1.8186349217157067																	1.8186349217157067	1061.0487699276343
1704	2017-06-30T17:40:25	25.9673	-158.1042	KM1709	133.62269518441252	0.382380373258802	0.0125262363851909	1.8155659446766084																	1.8155659446766084	1062.1797453820143
1705	2017-06-30T17:43:26	25.9577	-158.108	KM1709	135.67563452244696	0.382380373258802	0.0125262363851909	1.8458633081912643																	1.8458633081912643	1063.3140470707374
1706	2017-06-30T17:46:26	25.9483	-158.1127	KM1709	135.254943704514	0.37981942508312105	0.0123109324309697	1.8061494347408324																	1.8061494347408324	1064.4613114241743
1707	2017-06-30T17:49:26	25.9387	-158.1169	KM1709	133.24558046220415	0.3762652485436809	0.0120158702972422	1.7483511878473088																	1.7483511878473088	1065.6096800714392
1708	2017-06-30T17:52:26	25.9296	-158.1211	KM1709	132.70867774082888	0.3755066492907809	0.011953498456232	1.737683584523106																	1.737683584523106	1066.7064563102158
1709	2017-06-30T17:55:27	25.9251	-158.123	KM1709	130.4800835595027	0.37500223827143697	0.0119120787798434	1.6980063214606358																	1.6980063214606358	1067.2422822124174
1710	2017-06-30T17:58:27	25.9246	-158.1232	KM1709	132.04282856234454	0.37601177896886495	0.0119950300921394	1.7196437842112258																	1.7196437842112258	1067.3014328271158
1711	2017-06-30T18:01:27	25.925	-158.1234	KM1709	129.55450909122698	0.37601177896886495	0.0119950300921394	1.6910890049286045																	1.6910890049286045	1067.3502545523806
1712	2017-06-30T18:04:27	25.925	-158.1235	KM1709	129.3111495518213	0.3757589130304179	0.0119742395178678	1.6862693804988993																	1.6862693804988993	1067.3602660461231
1713	2017-06-30T18:07:28	25.925	-158.1235	KM1709	128.40531392626127	0.376769107912688	0.0120574545427319	1.6822763118536408																	1.6822763118536408	1067.3602660461231
1714	2017-06-30T18:10:28	25.9249	-158.1235	KM1709	130.09675746915343	0.3762652485436809	0.0120158702972422	1.7058536923435552																	1.7058536923435552	1067.3713977560922
1715	2017-06-30T18:13:28	25.9249	-158.1235	KM1709	129.08404275993894	0.3785426989138129	0.0122044489203669	1.7141236113354923																	1.7141236113354923	1067.3713977560922
1716	2017-06-30T18:16:28	25.9248	-158.1235	KM1709	128.92033938017678	0.37777965137447	0.0121410227822238	1.7128004865254798																	1.7128004865254798	1067.3825294660614
1717	2017-06-30T18:19:29	25.9248	-158.1235	KM1709	126.88192567308072	0.37727322506216704	0.0120991297172727	1.6703133000642945																	1.6703133000642945	1067.3825294660614
1718	2017-06-30T18:22:29	25.9247	-158.1235	KM1709	128.4503794534453	0.378033394342262	0.0121621144386386	1.7048125180673008																	1.7048125180673008	1067.3936611760307
1719	2017-06-30T18:25:29	25.9247	-158.1235	KM1709	126.78527419637078	0.3785426989138129	0.0122044489203669	1.6848048132198616																	1.6848048132198616	1067.3936611760307
1720	2017-06-30T18:28:29	25.9247	-158.1235	KM1709	128.3571968824761	0.37777965137447	0.0121410227822238	1.7080051149759972																	1.7080051149759972	1067.3936611760307
1721	2017-06-30T18:31:29	25.9246	-158.1235	KM1709	128.47016515053198	0.3785426989138129	0.0122044489203669	1.7166331803321409																	1.7166331803321409	1067.404792886
1722	2017-06-30T18:34:30	25.9246	-158.1235	KM1709	124.99927033554415	0.3789262400871995	0.01223633519150915	1.6743507730651066																	1.6743507730651066	1067.404792886
1723	2017-06-30T18:37:30	25.9245	-158.1235	KM1709	125.79119092613612	0.381094204309067	0.0124178189846211	1.7007413008902073																	1.7007413008902073	1067.4159245959697
1724	2017-06-30T18:40:30	25.9244	-158.1234	KM1709	127.16869785804936	0.380075713284613	0.0123323523031341	1.7163782367435068																	1.7163782367435068	1067.4308960992073
1725	2017-06-30T18:43:31	25.9244	-158.1234	KM1709	126.51609927544744	0.37956374723054	0.0122895635701104	1.702016981768429																	1.702016981768429	1067.4308960992073
1726	2017-06-30T18:46:31	25.9242	-158.1235	KM1709	125.41567715604609	0.382121158637798	0.0125043343517817	1.7103059307336907																	1.7103059307336907	1067.4553069792576
1727	2017-06-30T18:49:31	25.9241	-158.1235	KM1709	127.53345618534705	0.380585954153552	0.012375109021031998	1.7243087707756166																	1.7243087707756166	1067.4664386892266
1728	2017-06-30T18:52:31	25.9241	-158.1235	KM1709	130.85635298464274	0.38186256133495705	0.0124824844779419	1.7812311049385448																	1.7812311049385448	1067.4664386892266
1729	2017-06-30T18:55:32	25.9242	-158.1235	KM1709	131.22985434141214	0.381604883929546	0.0124607331042917	1.7957506381321982																	1.7957506381321982	1067.477570399196
1730	2017-06-30T18:58:32	25.9241	-158.1235	KM1709	127.54589068774388	0.3834148258238621	0.0126138426185643	1.7594076690330418																	1.7594076690330418	1067.4887021091654
1731	2017-06-30T19:01:32	25.9241	-158.1235	KM1709	127.28637499386372	0.3834148258238621	0.0126138426185643	1.7546137779240958																	1.7546137779240958	1067.4887021091654
1732	2017-06-30T19:04:32	25.9241	-158.1234	KM1709	126.77797460652629	0.384705451726668	0.0127236784282604	1.7618310700804218																	1.7618310700804218	1067.4987136793527
1733	2017-06-30T19:07:32	25.9241	-158.1235	KM1709	125.38312895509634	0.3857452575993249	0.0128125537145454	1.7583641928817109																	1.7583641928817109	1067.50872524954
1734	2017-06-30T19:10:33	25.9241	-158.1235	KM1709	126.44457322301048	0.38783445544440703	0.0129924012915845	1.7979394286127617																	1.7979394286127617	1067.50872524954
1735	2017-06-30T19:13:33	25.9241	-158.1235	KM1709	125.84655484061018	0.38836004213175396	0.0130378149782071	1.796524301557768																	1.796524301557768	1067.50872524954
1736	2017-06-30T19:16:33	25.9241	-158.1235	KM1709	127.6679095045322	0.38836004213175396	0.0130378149782071	1.8172965102514933																	1.8172965102514933	1067.50872524954
1737	2017-06-30T19:19:33	25.9242	-158.1235	KM1709	126.02112562540763	0.388881387373489	0.0130830848984296	1.799073108339375																	1.799073108339375	1067.5198569595093
1738	2017-06-30T19:22:34	25.9243	-158.1236	KM1709	129.78006744521758	0.3923061283059721	0.0133823501884317	1.8935464994385256																	1.8935464994385256	1067.5348284741071
1739	2017-06-30T19:25:34	25.9245	-158.1236	KM1709	130.32066317408302	0.390458113733128	0.0132203803700564	1.888104420138141																	1.888104420138141	1067.5570918940452
1740	2017-06-30T19:28:34	25.9246	-158.1236	KM1709	128.2378022150657	0.3925711160821021	0.0134057184404048	1.8791422736964398																	1.8791422736964398	1067.5682236040147
1741	2017-06-30T19:31:34	25.9247	-158.1236	KM1709	129.59289871792615	0.39283663727549395	0.0134291548471417	1.903271115960288																	1.903271115960288	1067.579355313984
1742	2017-06-30T19:34:35	25.9247	-158.1236	KM1709	127.7465761774402	0.3936370099920939	0.0134998002833415	1.8856483800730937																	1.8856483800730937	1067.579355313984
1743	2017-06-30T19:37:35	25.9248	-158.1236	KM1709	130.0590337248463	0.394700491693147	0.0135941476737426	1.9291523375612016																	1.9291523375612016	1067.5904870239533
1744	2017-06-30T19:40:35	25.9248	-158.1236	KM1709	130.65185967192906	0.396038224331793	0.0137133401123187	1.9529363557868225																	1.9529363557868225	1067.5904870239533
1745	2017-06-30T19:43:35	25.9247	-158.1236	KM1709	130.60622544106022	0.39737891850518503	0.0138334350506641	1.9658427472018307																	1.9658427472018307	1067.6016187339226
1746	2017-06-30T19:46:36	25.9247	-158.1236	KM1709	130.9790671285214	0.39737891850518503	0.0138334350506641	1.9688580837897696																	1.9688580837897696	1067.6016187339226
1747	2017-06-30T19:49:36	25.9246	-158.1236	KM1709	132.1034917354539	0.396842629457274	0.0137853175375092	1.993473325349007																	1.993473325349007	1067.612750443892
1748	2017-06-30T19:52:36	25.9246	-158.1236	KM1709	128.423858695414	0.398186553268771	0.0139060835529042	1.942597318610724																	1.942597318610724	1067.612750443892
1749	2017-06-30T19:55:36	25.9246	-158.1236	KM1709	127.53362236168915	0.39953850604452	0.0140282213928407	1.9512826895009248																	1.9512826895009248	1067.612750443892
1750	2017-06-30T19:58:37	25.9245	-158.1236	KM1709	128.7506242289784	0.3992690691249339	0.0140037811661129	1.97664088497796																	1.97664088497796	1067.6238821538614
1751	2017-06-30T20:01:37	25.9244	-158.1236	KM1709	129.12331214165175	0.40007931100193	0.0140772770151918	1.98755935976436																	1.98755935976436	1067.6350138638306
1752	2017-06-30T20:04:37	25.9243	-158.1236	KM1709	128.1189144931715	0.40089418554154	0.0141513541712478	1.9794491108279384																	1.9794491108279384	1067.6461455738001
1753	2017-06-30T20:07:37	25.9242	-158.1236	KM1709	127.2939442730043	0.4018501078187236	0.01423854623633555	1.9670346624193027																	1.9670346624193027	1067.6572772837692
1754	2017-06-30T20:10:38	25.9242	-158.1236	KM1709	129.0896156078219	0.40198710392924397	0.0142510477959401	2.0034713451915014																	2.0034713451915014	1067.6572772837692
1755	2017-06-30T20:13:38	25.9242	-158.1236	KM1709	129.20798165450051	0.40253185114291706	0.0143010038970441	2.0067441981592733																	2.0067441981592733	1067.6572772837692
1756	2017-06-30T20:16:38	25.9242	-158.1236	KM1709	126.96363989793095	0.40253185114291706	0.0143010038970441	1.9741160626686125																	1.9741160626686125	1067.6572772837692
1757	2017-06-30T20:19:38	25.9243	-158.1236	KM1709	129.49312998816436	0.4036275093312871	0.0144016207934269	2.0288182662452536																	2.0288182662452536	1067.6684089937385
1758	2017-06-30T20:22:39	25.9244	-158.1236	KM1709	127.805169200475	0.4036275093312871	0.0144016207934269	1.9918907046971943																	1.9918907046971943	1067.6795407037075
1759	2017-06-30T20:25:39	25.9245	-158.1237	KM1709	126.19507428965576	0.4030792022795889	0.0143511987911833	1.965326797893807																	1.965326797893807	1067.6945122069455
1760	2017-06-30T20:28:39	25.9245	-158.1237	KM1709	125.7274287239522	0.4036275093312871	0.0144016207934269	1.9670211825349555																	1.9670211825349555	1067.6945122069455
1761	2017-06-30T20:31:39	25.9246	-158.1237	KM1709	128.83016504217267	0.4050024788097029	0.0145285310031459	2.029337596521784																	2.029337596521784	1067.705643916915
1762	2017-06-30T20:34:40	25.9247	-158.1237	KM1709	126.55093544343306	0.40445245764657295	0.0144776872950519	1.9961480658564184																	1.9961480658564184	1067.7167756268843
1763	2017-06-30T20:37:40	25.9248	-158.1237	KM1709	126.4067049581463	0.405276587568596	0.0145539444212138	2.0007850840700376																	2.0007850840700376	1067.7279073368536
1764	2017-06-30T20:40:40	25.9249	-158.1237	KM1709	125.15967646578808	0.404176818963934	0.0144522713145445	1.9712756695047384																	1.9712756695047384	1067.7390390468229
1765	2017-06-30T20:43:40	25.925	-158.1237	KM1709	124.29855796834282	0.405276587568596	0.0145539444212138	1.971499123354297																	1.971499123354297	1067.7501707567924
1766	2017-06-30T20:46:41	25.925	-158.1237	KM1709	125.77221955806426	0.40610284617792397	0.0146305492533827	1.9985351018901445																	1.9985351018901445	1067.7501707567924
1767	2017-06-30T20:49:41	25.925	-158.1237	KM1709	124.8728230109778	0.4058267696887979	0.0146049534013377	1.9848480894141327																	1.9848480894141327	1067.7501707567924
1768	2017-06-30T20:52:41	25.925	-158.1237	KM1709	125.11241117033686	0.4050024788097029	0.0145285310031459	1.983289414921079																	1.983289414921079	1067.7501707567924
1769	2017-06-30T20:55:41	25.9251	-158.1238	KM1709	124.62038676343649	0.407203646368988	0.0147331411105591	1.9864510737901253																	1.9864510737901253	1067.7651422259482
1770	2017-06-30T20:58:41	25.921999999999997	-158.1227	KM1709	124.26066539614875	0.4036275093312871	0.0144016207934269	1.939810918481539																	1.939810918481539	1068.1273720043546
1771	2017-06-30T21:01:42	25.9128	-158.1269	KM1709	126.59536637486296	0.40637739933519496	0.0146561190089782	2.010288053500373																	2.010288053500373	1069.2344604426664
1772	2017-06-30T21:04:42	25.9037	-158.1319	KM1709	124.11775924151975	0.4028052004443379	0.0143260714237716	1.937638447661281																	1.937638447661281	1070.3644100258978
1773	2017-06-30T21:07:42	25.8946	-158.1363	KM1709	125.77021540493963	0.400350682114259	0.014101892689699	1.9435565155687085																	1.9435565155687085	1071.4690684432944
1774	2017-06-30T21:10:42	25.8852	-158.1399	KM1709	127.60370175275541	0.40089418554154	0.0141513541712478	1.979133308573156																	1.979133308573156	1072.5758150563677
1775	2017-06-30T21:13:43	25.8759	-158.1436	KM1709	126.37285533642898	0.397917312450588	0.013881794147495002	1.910724273043192																	1.910724273043192	1073.6753871818812
1776	2017-06-30T21:16:43	25.8669	-158.1477	KM1709	127.92462933105341	0.39845643681309795	0.0139304309414824	1.9488390489105925																	1.9488390489105925	1074.7581387699222
1777	2017-06-30T21:19:43	25.8576	-158.1515	KM1709	125.63732761076643	0.399808586158378	0.0140527199627751	1.9299985887878992																	1.9299985887878992	1075.861146772123
1778	2017-06-30T21:22:43	25.8486	-158.1553	KM1709	126.18699613323533	0.40116651032501294	0.0141761916676684	1.9439839851521088																	1.9439839851521088	1076.9328835709766
1779	2017-06-30T21:25:44	25.8391	-158.1591	KM1709	128.11715420782699	0.40390183671326796	0.0144269158620519	2.009298519108747																	2.009298519108747	1078.0568336497709
1780	2017-06-30T21:28:44	25.83	-158.1629	KM1709	124.84708585396947	0.404176818963934	0.0144522713145445	1.968727611622384																	1.968727611622384	1079.1390045375153
1781	2017-06-30T21:31:44	25.8211	-158.1663	KM1709	128.20394100472691	0.407756193343086	0.0147847540886542	2.0584743361571274																	2.0584743361571274	1080.186664596734
1782	2017-06-30T21:34:44	25.811999999999998	-158.1699	KM1709	130.76614475657664	0.40970032042209403	0.0149673543029522	2.1135023310719854																	2.1135023310719854	1081.2619676317024
1783	2017-06-30T21:37:45	25.8028	-158.1736	KM1709	129.48175932975977	0.4099803905311479	0.0149937487132815	2.095938648857945																	2.095938648857945	1082.3511437098216
1784	2017-06-30T21:40:45	25.7933	-158.1775	KM1709	130.13281112733338	0.411379437423719	0.015126114260371004	2.1226045781313494																	2.1226045781313494	1083.4785789605833
1785	2017-06-30T21:43:45	25.784000000000002	-158.1814	KM1709	130.98296552707188	0.4083087401835621	0.0148365433975644	2.108297713882427																	2.108297713882427	1084.5851694202893
1786	2017-06-30T21:46:45	25.7749	-158.1853	KM1709	130.7628466109239	0.40970032042209403	0.0149673543029522	2.1155396529628234																	2.1155396529628234	1085.6709711722226
1787	2017-06-30T21:49:45	25.7658	-158.1898	KM1709	128.1969633168702	0.40748037802528203	0.0147589378188921	2.0508044436257222																	2.0508044436257222	1086.7798611995322
1788	2017-06-30T21:52:46	25.7568	-158.1943	KM1709	127.28129350538916	0.40637739933519496	0.0146561190089782	2.0268378142254257																	2.0268378142254257	1087.8786057174595
1789	2017-06-30T21:55:46	25.7476	-158.1985	KM1709	127.58978066578982	0.40970032042209403	0.0149673543029522	2.068714700865846																	2.068714700865846	1088.9859174188412
1790	2017-06-30T21:58:46	25.7386	-158.203	KM1709	129.31712038803948	0.409142179571736	0.0149147539070167	2.0808349811393696																	2.0808349811393696	1090.084690324854
1791	2017-06-30T22:01:46	25.7296	-158.207	KM1709	128.62880028904104	0.409142179571736	0.0149147539070167	2.0744644043947704																	2.0744644043947704	1091.1638554459873
1792	2017-06-30T22:04:47	25.7204	-158.2114	KM1709	127.64445444416694	0.407756193343086	0.0147847540886542	2.0507693408816565																	2.0507693408816565	1092.278986960802
1793	2017-06-30T22:07:47	25.7115	-158.2157	KM1709	127.8510230916593	0.41194100739608397	0.0151794012108036	2.1024643151626843																	2.1024643151626843	1093.3595013036747
1794	2017-06-30T22:10:47	25.7022	-158.2199	KM1709	128.1337221236868	0.410819619929367	0.0150730666269102	2.0884321347355344																	2.0884321347355344	1094.4771769259826
1795	2017-06-30T22:13:47	25.6932	-158.2241	KM1709	123.7347478994384	0.4028052004443379	0.0143260714237716	1.9440193704370945																	1.9440193704370945	1095.5640056901823
1796	2017-06-30T22:16:47	25.6842	-158.22799999999995	KM1709	122.88127024542835	0.402259152821321	0.0142759960684905	1.9166088152262777																	1.9166088152262777	1096.6395382829742
1797	2017-06-30T22:22:48	25.6786	-158.2253	KM1709	127.09926787674836	0.404728754328205	0.0145031639480651	2.0157762852855527																	2.0157762852855527	1097.3192191101823
1798	2017-06-30T22:25:48	25.6788	-158.225	KM1709	122.43286565663848	0.405276587568596	0.0145539444212138	1.938285882550209																	1.938285882550209	1097.3566555526388
1799	2017-06-30T22:28:48	25.6788	-158.225	KM1709	123.80846108973564	0.4055513506742789	0.0145794185056705	1.9750011379200467																	1.9750011379200467	1097.3566555526388
1800	2017-06-30T22:31:49	25.6788	-158.225	KM1709	123.61241939145985	0.404728754328205	0.0145031639480651	1.9636137802731448																	1.9636137802731448	1097.3566555526388
1801	2017-06-30T22:34:49	25.6788	-158.225	KM1709	123.91117943043993	0.404176818963934	0.0144522713145445	1.9634764839807768																	1.9634764839807768	1097.3566555526388
1802	2017-06-30T22:37:49	25.6787	-158.225	KM1709	123.82681138576945	0.408032137399336	0.014810617872363001	1.9886689021062964																	1.9886689021062964	1097.367787262608
1803	2017-06-30T22:40:49	25.6788	-158.225	KM1709	121.80302794426342	0.40748037802528203	0.0147589378188921	1.9645727778062312																	1.9645727778062312	1097.3789189725774
1804	2017-06-30T22:43:50	25.6788	-158.225	KM1709	123.42707886334328	0.408032137399336	0.014810617872363001	1.9909998112994285																	1.9909998112994285	1097.3789189725774
1805	2017-06-30T22:46:50	25.6788	-158.225	KM1709	123.65240086173814	0.4083087401835621	0.0148365433975644	2.007234197646207																	2.007234197646207	1097.3789189725774
1806	2017-06-30T22:49:50	25.6789	-158.225	KM1709	125.36682120310778	0.40748037802528203	0.0147589378188921	2.019157782215965																	2.019157782215965	1097.3900506825466
1807	2017-06-30T22:52:50	25.679000000000002	-158.2249	KM1709	122.97512470072702	0.406927573747578	0.0147074058369421	1.97415579016783																	1.97415579016783	1097.405036076388
1808	2017-06-30T22:55:50	25.679000000000002	-158.2249	KM1709	121.633591201248	0.410261129217806	0.0150202061318043	1.9891954557234623																	1.9891954557234623	1097.405036076388
1809	2017-06-30T22:58:51	25.679000000000002	-158.225	KM1709	121.72891609983543	0.4088639282297029	0.0148885802623487	1.9900651921829868																	1.9900651921829868	1097.4150683730984
1810	2017-06-30T23:01:51	25.679000000000002	-158.2249	KM1709	122.70000077775448	0.407756193343086	0.0147847540886542	1.9809274967001689																	1.9809274967001689	1097.425100669809
1811	2017-06-30T23:04:51	25.6791	-158.2249	KM1709	124.40003962020302	0.407756193343086	0.0147847540886542	2.0106211089674684																	2.0106211089674684	1097.436232379778
1812	2017-06-30T23:07:51	25.6791	-158.225	KM1709	120.636688848951	0.4099803905311479	0.0149937487132815	1.9689834771434696																	1.9689834771434696	1097.4462646680693
1813	2017-06-30T23:10:52	25.679000000000002	-158.2249	KM1709	121.9156080261443	0.4099803905311479	0.0149937487132815	1.9951704324640327																	1.9951704324640327	1097.4612500562744
1814	2017-06-30T23:13:52	25.679000000000002	-158.225	KM1709	122.1868125325725	0.409420917298431	0.0149410227507627	1.9877473713169915																	1.9877473713169915	1097.4712823529846
1815	2017-06-30T23:16:52	25.679000000000002	-158.225	KM1709	120.01021199364523	0.41109919497863895	0.015099558822828001	1.9714463381078595																	1.9714463381078595	1097.4712823529846
1816	2017-06-30T23:19:52	25.679000000000002	-158.225	KM1709	120.47825636551005	0.410819619929367	0.0150730666269102	1.9788689298637256																	1.9788689298637256	1097.4712823529846
1817	2017-06-30T23:22:53	25.679000000000002	-158.225	KM1709	123.03265451414535	0.4088639282297029	0.0148885802623487	1.9989240243366664																	1.9989240243366664	1097.4712823529846
1818	2017-06-30T23:25:53	25.6789	-158.225	KM1709	122.1475988355685	0.4088639282297029	0.0148885802623487	1.9850834704099936																	1.9850834704099936	1097.482414062954
1819	2017-06-30T23:28:53	25.6789	-158.225	KM1709	121.55243783071349	0.4099803905311479	0.0149937487132815	1.986020505643184																	1.986020505643184	1097.482414062954
1820	2017-06-30T23:31:53	25.679000000000002	-158.225	KM1709	121.05116397140905	0.4088639282297029	0.0148885802623487	1.9689594014289131																	1.9689594014289131	1097.4935457729232
1821	2017-06-30T23:34:53	25.6791	-158.225	KM1709	121.42266250199741	0.409420917298431	0.0149410227507627	1.9829017295991087																	1.9829017295991087	1097.5046774828922
1822	2017-06-30T23:37:54	25.6791	-158.225	KM1709	124.99468098014552	0.4099803905311479	0.0149937487132815	2.050761716531977																	2.050761716531977	1097.5046774828922
1823	2017-06-30T23:40:54	25.6792	-158.225	KM1709	123.05271750554043	0.411379437423719	0.015126114260371004	2.033473138948332																	2.033473138948332	1097.515809192862
1824	2017-06-30T23:43:54	25.6792	-158.225	KM1709	124.0071840175964	0.4125025122092801	0.0152329004379759	2.0597108934237665																	2.0597108934237665	1097.515809192862
1825	2017-06-30T23:46:54	25.6792	-158.2249	KM1709	123.54519373714805	0.41419536370141996	0.0153946967426796	2.0702423862771533																	2.0702423862771533	1097.5258414727343
1826	2017-06-30T23:49:55	25.6791	-158.225	KM1709	127.2849942168835	0.41391251722847	0.0153675998577562	2.1316891356002348																	2.1316891356002348	1097.5408268553037
1827	2017-06-30T23:52:55	25.6792	-158.225	KM1709	124.8248407766758	0.4161707351574229	0.0155847719209669	2.1217351807734426																	2.1217351807734426	1097.551958565273
1828	2017-06-30T23:55:55	25.6793	-158.225	KM1709	126.83450221899705	0.41588773805324303	0.0155574699866205	2.143014068761949																	2.143014068761949	1097.5630902752423
1829	2017-07-01T00:00:01	25.6793	-158.225	KM1709	126.59474650170206	0.42045905881344603	0.0160024585536442	2.1958702489368447																	2.1958702489368447	1097.5630902752423
1830	2017-07-01T00:03:02	25.6794	-158.2249	KM1709	130.9094436693826	0.42217943348842896	0.0161719912196093	2.2849425150585057																	2.2849425150585057	1097.5780756465388
1831	2017-07-01T00:06:02	25.6794	-158.225	KM1709	125.17761993609604	0.4230459332169911	0.0162577645934162	2.197374724888035																	2.197374724888035	1097.5881079095732
1832	2017-07-01T00:09:02	25.6794	-158.225	KM1709	127.63826945807324	0.42362594680479204	0.0163153343672749	2.2516718959434385																	2.2516718959434385	1097.5881079095732
1833	2017-07-01T00:12:02	25.6795	-158.225	KM1709	127.77989909725744	0.424499460262906	0.0164022760913355	2.2690916050888243																	2.2690916050888243	1097.5992396195425
1834	2017-07-01T00:15:03	25.6795	-158.225	KM1709	131.94194846022393	0.424499460262906	0.0164022760913355	2.347174322278777																	2.347174322278777	1097.5992396195425
1835	2017-07-01T00:18:03	25.6795	-158.225	KM1709	128.03454746004056	0.426537664777126	0.016606224362956	2.288453432994419																	2.288453432994419	1097.5992396195425
1836	2017-07-01T00:21:03	25.6795	-158.225	KM1709	132.7059119043497	0.423916423984574	0.0163442458700983	2.35835592939342																	2.35835592939342	1097.5992396195425
1837	2017-07-01T00:24:03	25.6795	-158.225	KM1709	130.8000954621843	0.426828506390404	0.016635489860837002	2.3487595444914606																	2.3487595444914606	1097.5992396195425
1838	2017-07-01T00:27:03	25.6794	-158.225	KM1709	128.37779770252834	0.42624718815921503	0.0165770135323714	2.2947353846136687																	2.2947353846136687	1097.6103713295115
1839	2017-07-01T00:30:04	25.6794	-158.225	KM1709	132.86779650302904	0.426828506390404	0.016635489860837002	2.391070954873001																	2.391070954873001	1097.6103713295115
1840	2017-07-01T00:33:04	25.6794	-158.225	KM1709	128.91090532706295	0.426537664777126	0.016606224362956	2.320218330768356																	2.320218330768356	1097.6103713295115
1841	2017-07-01T00:36:04	25.6794	-158.225	KM1709	126.72401045621922	0.42624718815921503	0.0165770135323714	2.2824693480701117																	2.2824693480701117	1097.6103713295115
1842	2017-07-01T00:39:04	25.6794	-158.225	KM1709	126.9086016875523	0.42770520361048997	0.0167237061939385	2.289868712667712																	2.289868712667712	1097.6103713295115
1843	2017-07-01T00:42:05	25.6795	-158.225	KM1709	128.8774256050658	0.42595481063903	0.0165477533463958	2.3181494596633985																	2.3181494596633985	1097.621503039481
1844	2017-07-01T00:45:05	25.6795	-158.225	KM1709	127.22950052620921	0.425663129414266	0.0165185628433886	2.281748729130112																	2.281748729130112	1097.621503039481
1845	2017-07-01T00:48:05	25.6797	-158.2251	KM1709	127.20638224455664	0.426537664777126	0.016606224362956	2.277720254185865																	2.277720254185865	1097.645922413574
1846	2017-07-01T00:51:05	25.6798	-158.225	KM1709	129.03306879233722	0.425663129414266	0.0165185628433886	2.3091847810919286																	2.3091847810919286	1097.660907762325
1847	2017-07-01T00:54:06	25.6798	-158.225	KM1709	126.990396318777	0.426537664777126	0.016606224362956	2.2892963585000774																	2.2892963585000774	1097.660907762325
1848	2017-07-01T00:57:06	25.6799	-158.2251	KM1709	130.21394018306734	0.426828506390404	0.016635489860837002	2.3413817935858807																	2.3413817935858807	1097.6758931054396
1849	2017-07-01T01:00:06	25.6799	-158.2251	KM1709	127.7409710451396	0.426828506390404	0.016635489860837002	2.2954878187893746																	2.2954878187893746	1097.6758931054396
1850	2017-07-01T01:03:06	25.68	-158.2251	KM1709	126.55809646441266	0.42624718815921503	0.0165770135323714	2.2667903937163505																	2.2667903937163505	1097.687024815409
1851	2017-07-01T01:06:07	25.6801	-158.2251	KM1709	128.34079163144315	0.42799872528277294	0.0167533785616574	2.3266856234945794																	2.3266856234945794	1097.6981565253782
1852	2017-07-01T01:09:07	25.6801	-158.2251	KM1709	127.15635883633313	0.42624718815921503	0.0165770135323714	2.2922260835100645																	2.2922260835100645	1097.6981565253782
1853	2017-07-01T01:12:07	25.6802	-158.2251	KM1709	131.50985828551399	0.4247920226760489	0.0164313951396544	2.350486240722246																	2.350486240722246	1097.7092882353477
1854	2017-07-01T01:15:07	25.6802	-158.2251	KM1709	125.81105371361816	0.42888344302722997	0.0168428899442839	2.2773026571131663																	2.2773026571131663	1097.7092882353477
1855	2017-07-01T01:18:07	25.6803	-158.2251	KM1709	126.15546217109468	0.42624718815921503	0.0165770135323714	2.264527371922094																	2.264527371922094	1097.7204199453167
1856	2017-07-01T01:21:08	25.6803	-158.2251	KM1709	128.64589438969918	0.42770520361048997	0.0167237061939385	2.330072181428076																	2.330072181428076	1097.7204199453167
1857	2017-07-01T01:24:08	25.6803	-158.2251	KM1709	126.73928343849262	0.4274122741477111	0.0166942306093561	2.2910541935746718																	2.2910541935746718	1097.7204199453167
1858	2017-07-01T01:27:08	25.6802	-158.2251	KM1709	130.54844913649146	0.428587833679262	0.0168129816468414	2.369642878300776																	2.369642878300776	1097.731551655286
1859	2017-07-01T01:30:08	25.6803	-158.2251	KM1709	130.40634357074475	0.428587833679262	0.0168129816468414	2.3692517752988347																	2.3692517752988347	1097.7426833652553
1860	2017-07-01T01:33:09	25.6803	-158.2251	KM1709	126.62426706286631	0.4300596295407829	0.0169623452327251	2.3080631246787027																	2.3080631246787027	1097.7426833652553
1861	2017-07-01T01:36:09	25.6803	-158.2251	KM1709	126.3167268371842	0.4300596295407829	0.0169623452327251	2.317378627609941																	2.317378627609941	1097.7426833652553
1862	2017-07-01T01:39:09	25.6803	-158.2252	KM1709	128.014653736123	0.43094385405432106	0.0170524214551994	2.346822453061791																	2.346822453061791	1097.752715552517
1863	2017-07-01T01:42:09	25.6803	-158.2252	KM1709	128.6367187513277	0.4300596295407829	0.0169623452327251	2.357502935731986																	2.357502935731986	1097.752715552517
1864	2017-07-01T01:45:10	25.6803	-158.2252	KM1709	128.39113604744733	0.43331825729665296	0.017295909223034	2.387385301499967																	2.387385301499967	1097.752715552517
1865	2017-07-01T01:48:10	25.6803	-158.2252	KM1709	129.59126760322886	0.430649070506258	0.017022308844533002	2.381275417443911																	2.381275417443911	1097.752715552517
1866	2017-07-01T01:51:10	25.6803	-158.2252	KM1709	131.04412442413758	0.4345102049608871	0.0174189470224148	2.438927108314105																	2.438927108314105	1097.752715552517
1867	2017-07-01T01:54:10	25.6803	-158.2251	KM1709	135.2753439046558	0.432128781992404	0.0171736221666839	2.503238294021062																	2.503238294021062	1097.7627477397787
1868	2017-07-01T01:57:10	25.6803	-158.2251	KM1709	128.37722147926252	0.432128781992404	0.0171736221666839	2.3741073167715334																	2.3741073167715334	1097.7627477397787
1869	2017-07-01T02:00:11	25.6802	-158.2251	KM1709	126.26256157556222	0.4327223501130581	0.0172346226506808	2.346434365632841																	2.346434365632841	1097.773879449748
1870	2017-07-01T02:03:11	25.6802	-158.225	KM1709	131.14160991674174	0.431239027408117	0.0170826133507075	2.4302365883147306																	2.4302365883147306	1097.7839116454288
1871	2017-07-01T02:06:11	25.6802	-158.2251	KM1709	131.02018792729055	0.434212175566483	0.0173881279894692	2.4376595252442206																	2.4376595252442206	1097.7939438411097
1872	2017-07-01T02:09:11	25.6797	-158.2235	KM1709	128.95048209443064	0.43331825729665296	0.017295909223034	2.4037657729694777																	2.4037657729694777	1097.9638352462164
1873	2017-07-01T02:12:12	25.673000000000002	-158.2247	KM1709	129.6894174864117	0.4348089458049321	0.0174498396259219	2.4241096444700925																	2.4241096444700925	1098.719313965607
1874	2017-07-01T02:15:12	25.6635	-158.2286	KM1709	128.92733096823142	0.437208917789419	0.0176994301912606	2.4453072531414968																	2.4453072531414968	1099.8468973301917
1875	2017-07-01T02:18:12	25.6539	-158.2328	KM1709	126.65116586250416	0.43510839979697497	0.0174808059756167	2.390523386694729																	2.390523386694729	1100.9956366717802
1876	2017-07-01T02:21:12	25.6445	-158.237	KM1709	128.14886775497533	0.4348089458049321	0.0174498396259219	2.4110621733581685																	2.4110621733581685	1102.123707004571
1877	2017-07-01T02:24:13	25.635	-158.2408	KM1709	129.91304290348336	0.4426535660132101	0.0182736461206562	2.5391730648149404																	2.5391730648149404	1103.2478789213949
1878	2017-07-01T02:27:13	25.6255	-158.2451	KM1709	129.14603666935685	0.4478807497166839	0.0188356472303844	2.585966402587268																	2.585966402587268	1104.3900614801682
1879	2017-07-01T02:30:13	25.616	-158.2493	KM1709	127.19139016142005	0.44603255600721703	0.0186357142170765	2.5223531510777377																	2.5223531510777377	1105.5285022011715
1880	2017-07-01T02:33:13	25.6067	-158.2536	KM1709	127.51270889955852	0.445109467792442	0.0185364429112779	2.517892538242545																	2.517892538242545	1106.6501295482933
1881	2017-07-01T02:36:13	25.5973	-158.2577	KM1709	129.29742321501809	0.444496677310642	0.0184706052739957	2.547561391183837																	2.547561391183837	1107.7745487889013
1882	2017-07-01T02:39:14	25.5878	-158.2615	KM1709	133.88788492950815	0.443265519691239	0.0183389554223503	2.607598734817775																	2.607598734817775	1108.8987718221226
1883	2017-07-01T02:42:14	25.5782	-158.2653	KM1709	127.26795440109372	0.44757233075165204	0.0188021473802883	2.529070326948321																	2.529070326948321	1110.0334825440248
1884	2017-07-01T02:45:14	25.5687	-158.2691	KM1709	128.9070806080886	0.44418948741425	0.0184376835227225	2.5140525737865307																	2.5140525737865307	1111.1577262421656
1885	2017-07-01T02:48:14	25.5593	-158.2729	KM1709	130.09648847855928	0.435407491149754	0.0175118467140195	2.435887636715456																	2.435887636715456	1112.2715156943395
1886	2017-07-01T02:51:15	25.5501	-158.2769	KM1709	130.96161281108266	0.43257390528677897	0.0172193557184527	2.429025839461186																	2.429025839461186	1113.3716006056206
1887	2017-07-01T02:54:15	25.5406	-158.2806	KM1709	130.4368191073386	0.436608795034428	0.0176367533971842	2.460624833146933																	2.460624833146933	1114.4925050538382
1888	2017-07-01T02:57:15	25.5313	-158.2847	KM1709	131.53246520498166	0.43094385405432106	0.0170524214551994	2.4248671521091176																	2.4248671521091176	1115.6066565278875
1889	2017-07-01T03:00:15	25.5218	-158.2886	KM1709	131.6563049001818	0.431534905393671	0.0171128773196877	2.401523219412679																	2.401523219412679	1116.7344009511862
1890	2017-07-01T03:03:15	25.5124	-158.2929	KM1709	130.2610568651695	0.43183148969306795	0.0171432135341921	2.400208132589424																	2.400208132589424	1117.8664404545855
1891	2017-07-01T03:06:16	25.5029	-158.2969	KM1709	128.81521641559806	0.43035399866755797	0.0169922912953167	2.3564449621355856																	2.3564449621355856	1118.9977360600167
1892	2017-07-01T03:09:16	25.4936	-158.3012	KM1709	124.52441962689495	0.43331825729665296	0.017295909223034	2.3078067832171603																	2.3078067832171603	1120.1195203224831
1893	2017-07-01T03:12:16	25.4841	-158.3053	KM1709	126.33474195032309	0.441742972571983	0.0181768768428067	2.4510762726307522																	2.4510762726307522	1121.2544470403861
1894	2017-07-01T03:15:16	25.4747	-158.3094	KM1709	127.23517881896316	0.44726372639941	0.0187687138431327	2.5447800323952734																	2.5447800323952734	1122.3790204767618
1895	2017-07-01T03:18:17	25.4653	-158.3135	KM1709	130.7361978074243	0.456323904667957	0.019765435566722	2.737770912338828																	2.737770912338828	1123.5036057127647
1896	2017-07-01T03:21:17	25.4557	-158.3178	KM1709	127.50759375393321	0.45885860188218197	0.0200499417319638	2.6953568286217644																	2.6953568286217644	1124.6563315975154
1897	2017-07-01T03:24:17	25.4463	-158.3217	KM1709	127.65990996256303	0.4488104311546921	0.0189366273656597	2.5626009769213214																	2.5626009769213214	1125.773730645327
1898	2017-07-01T03:27:17	25.4375	-158.3251	KM1709	126.66096971355472	0.4484997981585421	0.0189028870319391	2.544297788138506																	2.544297788138506	1126.8112309427404
1899	2017-07-01T03:30:18	25.4327	-158.3267	KM1709	127.0107779470684	0.455065967762004	0.0196251074526677	2.626606041184839																	2.626606041184839	1127.3692370555875
1900	2017-07-01T03:33:18	25.4319	-158.3268	KM1709	127.50951607160748	0.455065967762004	0.0196251074526677	2.6303802192351524																	2.6303802192351524	1127.4588563623624
1901	2017-07-01T03:36:18	25.4321	-158.3269	KM1709	128.1784615173483	0.45223579105108497	0.0193117598151162	2.6154207862046848																	2.6154207862046848	1127.4832842693475
1902	2017-07-01T03:39:18	25.4322	-158.3269	KM1709	127.37533245179917	0.4520791366680435	0.01929450777647225	2.5918405339652804																	2.5918405339652804	1127.4944159793174
1903	2017-07-01T03:42:18	25.4323	-158.3268	KM1709	128.44702052173778	0.454121153884508	0.0195202170407041	2.6499297498497016																	2.6499297498497016	1127.5094152232914
1904	2017-07-01T03:45:19	25.4324	-158.3269	KM1709	130.51050621337	0.453493362834832	0.0194506103306101	2.6804050226850515																	2.6804050226850515	1127.524414461673
1905	2017-07-01T03:48:19	25.4324	-158.3269	KM1709	129.7737987337764	0.453177844569835	0.0194157734534562	2.659883600151601																	2.659883600151601	1127.524414461673
1906	2017-07-01T03:51:19	25.4325	-158.3269	KM1709	133.5790543092663	0.453177844569835	0.0194157734534562	2.7365526848079424																	2.7365526848079424	1127.5355461716424
1907	2017-07-01T03:54:19	25.4324	-158.3269	KM1709	130.653067062713	0.453493362834832	0.0194506103306101	2.6831135117342795																	2.6831135117342795	1127.5466778816115
1908	2017-07-01T03:57:20	25.4324	-158.3269	KM1709	130.52107198815688	0.45600869181457104	0.0197302503629286	2.7072969590174463																	2.7072969590174463	1127.5466778816115
1909	2017-07-01T04:00:20	25.4323	-158.3269	KM1709	130.7276677248787	0.45600869181457104	0.0197302503629286	2.7070894926013778																	2.7070894926013778	1127.5578095915807
1910	2017-07-01T04:03:20	25.4322	-158.3269	KM1709	131.6232611595993	0.45475027858765704	0.0195900605843496	2.7135798584709647																	2.7135798584709647	1127.56894130155
1911	2017-07-01T04:06:20	25.4322	-158.3269	KM1709	131.83177701938544	0.456323904667957	0.019765435566722	2.746356382601292																	2.746356382601292	1127.56894130155
1912	2017-07-01T04:09:21	25.4322	-158.3269	KM1709	133.6044545697608	0.45790469285184004	0.0199425746943044	2.7891588420719686																	2.7891588420719686	1127.56894130155
1913	2017-07-01T04:12:21	25.4322	-158.3269	KM1709	129.8709041129552	0.456323904667957	0.019765435566722	2.7048770461479816																	2.7048770461479816	1127.56894130155
1914	2017-07-01T04:15:21	25.4323	-158.3269	KM1709	130.04857664927962	0.4566398699909829	0.0198007047639102	2.7095705643301566																	2.7095705643301566	1127.5800730115193
1915	2017-07-01T04:18:21	25.4323	-158.3269	KM1709	130.91625771396244	0.45885860188218197	0.0200499417319638	2.75299687673433																	2.75299687673433	1127.5800730115193
1916	2017-07-01T04:21:21	25.4324	-158.3269	KM1709	129.45593240964007	0.45790469285184004	0.0199425746943044	2.697796790411043																	2.697796790411043	1127.5912047214886
1917	2017-07-01T04:24:22	25.4324	-158.3269	KM1709	130.50675810336904	0.45758756041411497	0.0199069818405919	2.725484780799994																	2.725484780799994	1127.5912047214886
1918	2017-07-01T04:27:22	25.4324	-158.3269	KM1709	133.9232371275942	0.4544353412253039	0.0195550971799513	2.7698228089430583																	2.7698228089430583	1127.5912047214886
1919	2017-07-01T04:30:22	25.4324	-158.327	KM1709	132.9574380677573	0.4544353412253039	0.0195550971799513	2.73796691302859																	2.73796691302859	1127.601257686291
1920	2017-07-01T04:33:22	25.4324	-158.3269	KM1709	131.0577754383803	0.453177844569835	0.0194157734534562	2.673062949786567																	2.673062949786567	1127.6113106510934
1921	2017-07-01T04:36:23	25.4323	-158.327	KM1709	130.52487952030765	0.4506731623255689	0.0191400687478896	2.642041529262228																	2.642041529262228	1127.6263098894756
1922	2017-07-01T04:39:23	25.4323	-158.327	KM1709	131.7842524337731	0.44973961163882503	0.0190380162647674	2.6381174727444856																	2.6381174727444856	1127.6263098894756
1923	2017-07-01T04:42:23	25.4323	-158.327	KM1709	129.87354113102975	0.4481899049331261	0.0188692270506336	2.5894394805429344																	2.5894394805429344	1127.6263098894756
1924	2017-07-01T04:45:23	25.4322	-158.327	KM1709	129.73823767289932	0.44572518744797496	0.0186025952562514	2.5576920627813653																	2.5576920627813653	1127.6374415994444
1925	2017-07-01T04:48:23	25.4322	-158.327	KM1709	133.29663607909828	0.44757233075165204	0.0188021473802883	2.6477799276941387																	2.6477799276941387	1127.6374415994444
1926	2017-07-01T04:51:24	25.4322	-158.327	KM1709	131.25400828354952	0.4484997981585421	0.0189028870319391	2.6227364092459573																	2.6227364092459573	1127.6374415994444
1927	2017-07-01T04:54:24	25.4321	-158.327	KM1709	134.98156184115015	0.4512963329096761	0.0192084986933223	2.730432245113374																	2.730432245113374	1127.6485733094141
1928	2017-07-01T04:57:24	25.4321	-158.327	KM1709	134.77077435769405	0.454121153884508	0.0195202170407041	2.768365374965489																	2.768365374965489	1127.6485733094141
1929	2017-07-01T05:00:24	25.432	-158.327	KM1709	134.63483108656348	0.45917747014695204	0.020085925467656997	2.8154174956845717																	2.8154174956845717	1127.6597050193836
1930	2017-07-01T05:03:25	25.432	-158.327	KM1709	144.3717271439397	0.46173433894996596	0.0203756872642525	3.076366853701306																	3.076366853701306	1127.6597050193836
1931	2017-07-01T05:06:25	25.432	-158.327	KM1709	136.10537978973395	0.4626980701199339	0.0204856370160164	2.9227369355857804																	2.9227369355857804	1127.6597050193836
1932	2017-07-01T05:09:25	25.432	-158.327	KM1709	135.87780852460534	0.46237606014041704	0.020448899678451	2.896085230384504																	2.896085230384504	1127.6597050193836
1933	2017-07-01T05:12:25	25.432	-158.327	KM1709	137.00935842506073	0.45885860188218197	0.0200499417319638	2.87671845074162																	2.87671845074162	1127.6597050193836
1934	2017-07-01T05:15:25	25.4321	-158.327	KM1709	138.50836737303442	0.46045472755496203	0.0202303737192158	2.9251748621093743																	2.9251748621093743	1127.6708367293527
1935	2017-07-01T05:18:26	25.4321	-158.327	KM1709	134.5397910773386	0.4594970996074861	0.020121995102983996	2.825757702367252																	2.825757702367252	1127.6708367293527
1936	2017-07-01T05:21:26	25.4321	-158.327	KM1709	136.36949091520614	0.4594970996074861	0.020121995102983996	2.8659328606771046																	2.8659328606771046	1127.6708367293527
1937	2017-07-01T05:24:26	25.4321	-158.327	KM1709	134.75688356403865	0.45917747014695204	0.020085925467656997	2.8272286588670696																	2.8272286588670696	1127.6708367293527
1938	2017-07-01T05:27:26	25.4322	-158.3271	KM1709	135.6156301805576	0.45790469285184004	0.0199425746943044	2.8227332707419293																	2.8227332707419293	1127.6858359789192
1939	2017-07-01T05:30:27	25.4323	-158.327	KM1709	134.52002521999793	0.45569422963882295	0.0196951489525003	2.770912254937467																	2.770912254937467	1127.7008352228931
1940	2017-07-01T05:33:27	25.4323	-158.327	KM1709	139.00656348551993	0.45475027858765704	0.0195900605843496	2.839214497697553																	2.839214497697553	1127.7008352228931
1941	2017-07-01T05:36:27	25.4324	-158.327	KM1709	135.01340131996932	0.453807714779099	0.0194854199683124	2.7528520399494183																	2.7528520399494183	1127.7119669328622
1942	2017-07-01T05:39:27	25.4325	-158.3271	KM1709	134.48991680880468	0.45223579105108497	0.0193117598151162	2.7197903754480564																	2.7197903754480564	1127.726966165652
1943	2017-07-01T05:42:28	25.4325	-158.3271	KM1709	133.04522875827658	0.453177844569835	0.0194157734534562	2.686711723731704																	2.686711723731704	1127.726966165652
1944	2017-07-01T05:45:28	25.4325	-158.3271	KM1709	134.11842873340242	0.45005036157079	0.0190719539200092	2.6780636872865813																	2.6780636872865813	1127.726966165652
1945	2017-07-01T05:48:28	25.4326	-158.3271	KM1709	136.99573576377972	0.45020610744469547	0.01908896325526635	2.726806972579335																	2.726806972579335	1127.7380978756212
1946	2017-07-01T05:51:28	25.4325	-158.3271	KM1709	136.1905273322283	0.4481899049331261	0.0188692270506336	2.6891819267910355																	2.6891819267910355	1127.7492295855905
1947	2017-07-01T05:54:29	25.4325	-158.3271	KM1709	134.0639570780089	0.44942960175607705	0.0190041594318607	2.66156507208689																	2.66156507208689	1127.7492295855905
1948	2017-07-01T05:57:29	25.4325	-158.3271	KM1709	133.26393421863952	0.44973961163882503	0.0190380162647674	2.6452415807404197																	2.6452415807404197	1127.7492295855905
1949	2017-07-01T06:00:29	25.4325	-158.3271	KM1709	132.5480205924846	0.44757233075165204	0.0188021473802883	2.605205548004049																	2.605205548004049	1127.7492295855905
1950	2017-07-01T06:03:29	25.4325	-158.3271	KM1709	135.37439431812146	0.44572518744797496	0.0186025952562514	2.6280823213457967																	2.6280823213457967	1127.7492295855905
1951	2017-07-01T06:06:29	25.4325	-158.3271	KM1709	134.28268489221787	0.44757233075165204	0.0188021473802883	2.6385805622496146																	2.6385805622496146	1127.7492295855905
1952	2017-07-01T06:09:30	25.4325	-158.3271	KM1709	134.1765755596064	0.44726372639941	0.0187687138431327	2.6268388170150723																	2.6268388170150723	1127.7492295855905
1953	2017-07-01T06:12:30	25.4325	-158.3271	KM1709	133.70394368241796	0.4488104311546921	0.0189366273656597	2.6358670028216604																	2.6358670028216604	1127.7492295855905
1954	2017-07-01T06:15:30	25.4324	-158.327	KM1709	135.7548441582753	0.44726372639941	0.0187687138431327	2.667867897657246																	2.667867897657246	1127.7642288183804
1955	2017-07-01T06:18:30	25.4324	-158.327	KM1709	132.6677918454217	0.4491203301601209	0.0189703832288113	2.618470077395677																	2.618470077395677	1127.7642288183804
1956	2017-07-01T06:21:31	25.4323	-158.327	KM1709	136.50038054594495	0.4478807497166839	0.0188356472303844	2.6873016874497058																	2.6873016874497058	1127.7753605283494
1957	2017-07-01T06:24:31	25.4322	-158.327	KM1709	138.4413791389163	0.44973961163882503	0.0190380162647674	2.7363790892822997																	2.7363790892822997	1127.7864922383187
1958	2017-07-01T06:27:31	25.432	-158.327	KM1709	135.62915332287255	0.44757233075165204	0.0188021473802883	2.661402153554874																	2.661402153554874	1127.8087556582575
1959	2017-07-01T06:30:31	25.4319	-158.3269	KM1709	134.55424236496498	0.4484997981585421	0.0189028870319391	2.642338999493975																	2.642338999493975	1127.8237549190073
1960	2017-07-01T06:33:32	25.4319	-158.327	KM1709	135.0947071226812	0.450361853318601	0.0191059725905235	2.6756282508233413																	2.6756282508233413	1127.8338079255268
1961	2017-07-01T06:36:32	25.4319	-158.327	KM1709	135.03341730326028	0.4488104311546921	0.0189366273656597	2.6540296310860763																	2.6540296310860763	1127.8338079255268
1962	2017-07-01T06:39:32	25.432	-158.327	KM1709	136.7208527062065	0.44757233075165204	0.0188021473802883	2.683649734098036																	2.683649734098036	1127.844939635496
1963	2017-07-01T06:42:32	25.432	-158.327	KM1709	134.20360980594856	0.4491203301601209	0.0189703832288113	2.6392470094262044																	2.6392470094262044	1127.844939635496
1964	2017-07-01T06:45:33	25.432	-158.327	KM1709	137.9714406051629	0.44757233075165204	0.0188021473802883	2.706459470817998																	2.706459470817998	1127.844939635496
1965	2017-07-01T06:48:33	25.432	-158.327	KM1709	135.60881432573487	0.4484997981585421	0.0189028870319391	2.6488428826993937																	2.6488428826993937	1127.844939635496
1966	2017-07-01T06:51:33	25.4321	-158.327	KM1709	135.1999185351655	0.4478807497166839	0.0188356472303844	2.6350427693428533																	2.6350427693428533	1127.8560713454656
1967	2017-07-01T06:54:33	25.432	-158.327	KM1709	136.63747931690529	0.44633924866090297	0.0186688452999169	2.6590287761829985																	2.6590287761829985	1127.8672030554346
1968	2017-07-01T06:57:34	25.432	-158.327	KM1709	135.3043962579913	0.445109467792442	0.0185364429112779	2.6126004425987968																	2.6126004425987968	1127.8672030554346
1969	2017-07-01T07:00:34	25.432	-158.327	KM1709	136.6300031933353	0.444496677310642	0.0184706052739957	2.6212096406075136																	2.6212096406075136	1127.8672030554346
1970	2017-07-01T07:03:34	25.432	-158.327	KM1709	136.68469583590795	0.444496677310642	0.0184706052739957	2.634289886359519																	2.634289886359519	1127.8672030554346
1971	2017-07-01T07:06:34	25.4319	-158.327	KM1709	136.90466648855354	0.443572774875342	0.0183717863534539	2.621494536634236																	2.621494536634236	1127.8783347654041
1972	2017-07-01T07:09:34	25.4319	-158.327	KM1709	137.40817624993937	0.4448027072773211	0.0185034848479155	2.651649669606557																	2.651649669606557	1127.8783347654041
1973	2017-07-01T07:12:35	25.4319	-158.327	KM1709	134.59443852837092	0.444496677310642	0.0184706052739957	2.5861392428335686																	2.5861392428335686	1127.8783347654041
1974	2017-07-01T07:15:35	25.4319	-158.3269	KM1709	135.95813930688783	0.4423493108593921	0.0182413127541021	2.5815568715793042																	2.5815568715793042	1127.8883877719236
1975	2017-07-01T07:18:35	25.428	-158.3263	KM1709	136.35520134300577	0.44144088599132597	0.0181447739317438	2.5800400076761814																	2.5800400076761814	1128.3266947969212
1976	2017-07-01T07:21:35	25.4185	-158.3305	KM1709	137.5588917628849	0.443572774875342	0.0183717863534539	2.6196426169616807																	2.6196426169616807	1129.4653928233338
1977	2017-07-01T07:24:36	25.4101	-158.3351	KM1709	135.96227451798444	0.4423493108593921	0.0182413127541021	2.5803914453270296																	2.5803914453270296	1130.5085877451172
1978	2017-07-01T07:27:36	25.4007	-158.3397	KM1709	135.32455661166014	0.4426535660132101	0.0182736461206562	2.5778452411156323																	2.5778452411156323	1131.652640129228
1979	2017-07-01T07:30:36	25.391	-158.3436	KM1709	138.1974221023755	0.441742972571983	0.0181768768428067	2.6156223037387463																	2.6156223037387463	1132.8014327950991
1980	2017-07-01T07:33:36	25.3819	-158.3477	KM1709	135.60380210049064	0.439926890680524	0.0179846555080056	2.5550530366672426																	2.5550530366672426	1133.8951213815988
1981	2017-07-01T07:36:37	25.3724	-158.3523	KM1709	137.4250895022083	0.438414356293114	0.0178255589266023	2.553392174534504																	2.553392174534504	1135.0494072851582
1982	2017-07-01T07:39:37	25.3632	-158.3559	KM1709	137.03366944027482	0.4381128402054121	0.0177939312124087	2.533068090422838																	2.533068090422838	1136.1356545312567
1983	2017-07-01T07:42:37	25.354	-158.3596	KM1709	137.85154378387864	0.436006710939568	0.0175741511462179	2.529492596583249																	2.529492596583249	1137.2253056696288
1984	2017-07-01T07:45:37	25.3444	-158.3632	KM1709	134.41779837372832	0.4345102049608871	0.0174189470224148	2.4547565021471254																	2.4547565021471254	1138.3536484755698
1985	2017-07-01T07:48:37	25.3354	-158.3666	KM1709	138.97063877826795	0.4330199484944871	0.0172652294049502	2.5168159571440802																	2.5168159571440802	1139.4122882459765
1986	2017-07-01T07:51:38	25.3259	-158.3701	KM1709	138.52466219629608	0.436006710939568	0.0175741511462179	2.5475610674532505																	2.5475610674532505	1140.526892409626
1987	2017-07-01T07:54:38	25.3166	-158.3741	KM1709	137.74173423410437	0.4378108140307589	0.0177623557348974	2.5472959764504783																	2.5472959764504783	1141.637629899596
1988	2017-07-01T07:57:38	25.3075	-158.3778	KM1709	135.06186019791016	0.436608795034428	0.0176367533971842	2.484575573894206																	2.484575573894206	1142.7168749011093
1989	2017-07-01T08:00:38	25.2982	-158.3815	KM1709	135.9898409899466	0.443572774875342	0.0183717863534539	2.5852845084578435																	2.5852845084578435	1143.817052856774
1990	2017-07-01T08:03:39	25.2892	-158.3856	KM1709	133.165735705421	0.44973961163882503	0.0190380162647674	2.607206682987206																	2.607206682987206	1144.9005596528568
1991	2017-07-01T08:06:39	25.2801	-158.3895	KM1709	129.59538148668508	0.443880763532702	0.0184046956578808	2.464391405366768																	2.464391405366768	1145.9869442498946
1992	2017-07-01T08:09:39	25.2711	-158.3935	KM1709	130.56291660742045	0.436006710939568	0.0175741511462179	2.3878023836293245																	2.3878023836293245	1147.0666805669885
1993	2017-07-01T08:12:39	25.2618	-158.3977	KM1709	128.87410956365005	0.43035399866755797	0.0169922912953167	2.2919215450365726																	2.2919215450365726	1148.1849399329953
1994	2017-07-01T08:15:39	25.2527	-158.4019	KM1709	129.25339966337071	0.42595481063903	0.0165477533463958	2.240894529819464																	2.240894529819464	1149.2826331478336
1995	2017-07-01T08:18:40	25.2434	-158.4056	KM1709	128.1516428713644	0.42017098650109	0.0159742362929829	2.1698567903108																	2.1698567903108	1150.3828680418264
1996	2017-07-01T08:21:40	25.2337	-158.4093	KM1709	126.75986030563698	0.41844958404375204	0.0158059677071339	2.1175463391752567																	2.1175463391752567	1151.5251087766535
1997	2017-07-01T08:24:40	25.2243	-158.41299999999995	KM1709	130.21866597475906	0.4136303443528061	0.0153405675039119	2.124567174396484																	2.124567174396484	1152.6358438612074
1998	2017-07-01T08:27:40	25.2142	-158.4163	KM1709	127.27572114405086	0.41419536370141996	0.0153946967426796	2.08565101450564																	2.08565101450564	1153.808235183675
[truncated: 5,351 more rows]
