# Supplementary material for: Understanding opposing predictions of Prochlorococcus in a changing climate
Source: Nat Commun. 2023 Mar 15;14:1445. doi: 10.1038/s41467-023-36928-9 (PMC10017810; doi:10.1038/s41467-023-36928-9)
Supplement: Supplementary file 4 — Supplementary Code [file 41467_2023_36928_MOESM4_ESM.zip › Supplemental Code/Cruises/KM1712.csv]

	time	lat	lon	cruise	prochloro_abundance	prochloro_diameter	prochloro_carbon_content	prochloro_biomass	synecho_abundance	synecho_diameter	synecho_carbon_content	synecho_biomass	croco_abundance	croco_diameter	croco_carbon_content	croco_biomass	picoeuk_abundance	picoeuk_diameter	picoeuk_carbon_content	picoeuk_biomass	unknown_abundance	unknown_diameter	unknown_carbon_content	unknown_biomass	total_biomass	distance
0	2017-08-04T01:05:52	22.7102	-157.9748	KM1712	137.67410626677787	0.443572774875342	0.0183717863534539	2.7834192524550576																	2.7834192524550576	0.0
1	2017-08-04T01:08:52	22.7101	-157.9748	KM1712	133.54957604180848	0.43932088741426	0.0179208517635481	2.6256777715561253																	2.6256777715561253	0.01113170996919389
2	2017-08-04T01:11:52	22.7099	-157.9748	KM1712	138.6536108792377	0.45098437615599496	0.0191742429306529	2.878183404019305																	2.878183404019305	0.03339512990758167
3	2017-08-04T01:14:53	22.7099	-157.9747	KM1712	135.44968430307665	0.45223579105108497	0.0193117598151162	2.828410656683752																	2.828410656683752	0.04366381393915125
4	2017-08-04T01:17:53	22.7098	-157.9748	KM1712	145.76904428033973	0.458540493000392	0.0200140436913349	3.1581170703115644																	3.1581170703115644	0.058808480181773676
5	2017-08-04T01:20:53	22.7098	-157.9747	KM1712	142.72720776647213	0.46560036346816397	0.0208188289722582	3.186838928203615																	3.186838928203615	0.06907717171399963
6	2017-08-04T01:23:53	22.7098	-157.9747	KM1712	144.54896735166554	0.4659251795078471	0.0208562931432561	3.257394354558937																	3.257394354558937	0.06907717171399963
7	2017-08-04T01:26:54	22.7097	-157.9747	KM1712	143.56424126293	0.46625077094169803	0.0208938467479524	3.2106981892330246																	3.2106981892330246	0.08020888168319353
8	2017-08-04T01:29:54	22.7097	-157.9747	KM1712	141.7007181739024	0.4598174920808929	0.0201581508430025	3.0863352603359067																	3.0863352603359067	0.08020888168319353
9	2017-08-04T01:32:54	22.7097	-157.9747	KM1712	140.12096685771192	0.462054817025856	0.0204122498306485	3.0781529852866365																	3.0781529852866365	0.08020888168319353
10	2017-08-04T01:35:54	22.7097	-157.9747	KM1712	137.710087921317	0.46495305018931704	0.0207441680799218	3.062666660331237																	3.062666660331237	0.08020888168319353
11	2017-08-04T01:38:54	22.7097	-157.9747	KM1712	137.93830785625352	0.468857909381501	0.0211967050338517	3.1264200736577368																	3.1264200736577368	0.08020888168319353
12	2017-08-04T01:41:55	22.7098	-157.9747	KM1712	141.63217365362533	0.464306952560606	0.0206699192006992	3.168797584776334																	3.168797584776334	0.09134059165238742
13	2017-08-04T01:44:55	22.7099	-157.9747	KM1712	142.55708071211725	0.47016429169039203	0.0213494063862907	3.2574178163527363																	3.2574178163527363	0.10247230162158133
14	2017-08-04T01:47:55	22.7099	-157.9748	KM1712	145.3991090869194	0.46853150825865997	0.0211586438748711	3.3011415870890928																	3.3011415870890928	0.11274098565315087
15	2017-08-04T01:50:55	22.7099	-157.9747	KM1712	143.76649614807985	0.4659251795078471	0.0208562931432561	3.229604521980436																	3.229604521980436	0.12300966968472045
16	2017-08-04T01:53:56	22.71	-157.9748	KM1712	141.4385978453305	0.466575624850595	0.020931458067706	3.1804780278689377																	3.1804780278689377	0.1381543308415891
17	2017-08-04T01:56:56	22.7101	-157.9748	KM1712	141.89359440733088	0.463020848795052	0.0205224620521984	3.1568508199642986																	3.1568508199642986	0.14928604081078298
18	2017-08-04T01:59:56	22.7102	-157.9748	KM1712	142.5538009960309	0.46141400727564297	0.0203392196722711	3.123210858757472																	3.123210858757472	0.16041775077997686
19	2017-08-04T02:02:56	22.7102	-157.9748	KM1712	137.95340472455914	0.4596572958441895	0.02014007297299325	3.000604009909952																	3.000604009909952	0.16041775077997686
20	2017-08-04T02:05:57	22.7103	-157.9748	KM1712	142.47263552352845	0.4594970996074861	0.020121995102983996	3.09576084326616																	3.09576084326616	0.17154946074917074
21	2017-08-04T02:08:57	22.7102	-157.9748	KM1712	144.3870690734722	0.46237606014041704	0.020448899678451	3.1716276877227494																	3.1716276877227494	0.18268117071836465
22	2017-08-04T02:11:57	22.7102	-157.9748	KM1712	144.38259073633023	0.462054817025856	0.0204122498306485	3.1670278811621704																	3.1670278811621704	0.18268117071836465
23	2017-08-04T02:14:57	22.7102	-157.9748	KM1712	142.92020848252562	0.46334219153589395	0.0205592495221412	3.1533202851911466																	3.1533202851911466	0.18268117071836465
24	2017-08-04T02:17:57	22.7102	-157.9748	KM1712	140.86843428525196	0.46398459847734397	0.0206329413151268	3.118352590875143																	3.118352590875143	0.18268117071836465
25	2017-08-04T02:20:58	22.7102	-157.9748	KM1712	139.72417559077184	0.4626980701199339	0.0204856370160164	3.0889993239743965																	3.0889993239743965	0.18268117071836465
26	2017-08-04T02:23:58	22.7102	-157.9748	KM1712	141.01754295586343	0.46560036346816397	0.0208188289722582	3.151275229887298																	3.151275229887298	0.18268117071836465
27	2017-08-04T02:26:58	22.7102	-157.9748	KM1712	146.8157564187178	0.466575624850595	0.020931458067706	3.307453265986033																	3.307453265986033	0.18268117071836465
28	2017-08-04T02:29:59	22.7102	-157.9749	KM1712	143.92820515491474	0.464306952560606	0.0206699192006992	3.21444930994156																	3.21444930994156	0.1929498322506959
29	2017-08-04T02:32:59	22.7102	-157.9748	KM1712	147.5482775513989	0.461894577987911	0.0203939685474505	3.2594920876234403																	3.2594920876234403	0.2032184937830272
30	2017-08-04T02:35:59	22.7101	-157.9748	KM1712	145.14128228402348	0.4659251795078471	0.0208562931432561	3.2504440094339597																	3.2504440094339597	0.21435020375222105
31	2017-08-04T02:38:59	22.7101	-157.9748	KM1712	143.75273821508284	0.466900590916245	0.0209691451891362	3.2379629663563567																	3.2379629663563567	0.21435020375222105
32	2017-08-04T02:41:59	22.7101	-157.9748	KM1712	142.44173547758288	0.4704906113460471	0.021387666020527003	3.2694545750520425																	3.2694545750520425	0.21435020375222105
33	2017-08-04T02:45:00	22.7101	-157.9748	KM1712	144.5932790796947	0.47180108907008794	0.0215416927724259	3.3430557609229914																	3.3430557609229914	0.21435020375222105
34	2017-08-04T02:48:00	22.7101	-157.9748	KM1712	147.36139733914712	0.468205884458258	0.0211206733583267	3.3656722978806783																	3.3656722978806783	0.21435020375222105
35	2017-08-04T02:51:00	22.7103	-157.9749	KM1712	146.56598930822636	0.469513051021363	0.0212731001451569	3.3520780895451687																	3.3520780895451687	0.23886765217204206
36	2017-08-04T02:54:00	22.7103	-157.9749	KM1712	149.53445521523355	0.47016429169039203	0.0213494063862907	3.4382586199294787																	3.4382586199294787	0.23886765217204206
37	2017-08-04T02:57:01	22.7105	-157.975	KM1712	146.80807899767063	0.4714730902499221	0.0215030261525291	3.3819126590807214																	3.3819126590807214	0.2633850943087377
38	2017-08-04T03:00:01	22.7108	-157.975	KM1712	148.74982058274327	0.473449583084068	0.0217364215759844	3.4630348075356827																	3.4630348075356827	0.2967802242163193
39	2017-08-04T03:03:01	22.7109	-157.975	KM1712	145.77828158207882	0.475105206253084	0.0219330721777164	3.4184659275688003																	3.4184659275688003	0.3079119341855132
40	2017-08-04T03:06:01	22.711	-157.975	KM1712	147.53404172613446	0.47411225885095	0.0218149700440607	3.4371678698313497																	3.4371678698313497	0.3190436441547071
41	2017-08-04T03:09:02	22.711	-157.975	KM1712	149.51161550940498	0.473780525957499	0.0217756489885863	3.4756699837835705																	3.4756699837835705	0.3190436441547071
42	2017-08-04T03:12:02	22.711	-157.975	KM1712	144.88779915529508	0.47311942834923	0.0216972875832452	3.3804175341488434																	3.3804175341488434	0.3190436441547071
43	2017-08-04T03:15:02	22.7111	-157.975	KM1712	149.21675379038925	0.47180108907008794	0.0215416927724259	3.4509769061605766																	3.4509769061605766	0.33017535412390103
44	2017-08-04T03:18:02	22.7111	-157.975	KM1712	144.8590084041166	0.4714730902499221	0.0215030261525291	3.332289722662632																	3.332289722662632	0.33017535412390103
45	2017-08-04T03:21:03	22.7111	-157.975	KM1712	147.1213074078515	0.471145589467642	0.0214644595048629	3.389090033231477																	3.389090033231477	0.33017535412390103
46	2017-08-04T03:24:03	22.7112	-157.975	KM1712	145.04387960583728	0.469513051021363	0.0212731001451569	3.301459804710112																	3.301459804710112	0.3413070640934903
47	2017-08-04T03:27:03	22.7112	-157.975	KM1712	143.83876858586962	0.46853150825865997	0.0211586438748711	3.256447085769834																	3.256447085769834	0.3413070640934903
48	2017-08-04T03:30:03	22.7113	-157.975	KM1712	153.12414057446117	0.46853150825865997	0.0211586438748711	3.4629644860660718																	3.4629644860660718	0.3524387740626842
49	2017-08-04T03:33:03	22.7114	-157.975	KM1712	146.24257295956085	0.46788015103890396	0.0210827472085256	3.3081458126397503																	3.3081458126397503	0.3635704840318781
50	2017-08-04T03:36:04	22.7114	-157.975	KM1712	143.07369106030094	0.467552852156329	0.0210447895445249	3.2332542724787343																	3.2332542724787343	0.3635704840318781
51	2017-08-04T03:39:04	22.7115	-157.975	KM1712	146.3778883343887	0.46625077094169803	0.0208938467479524	3.284897882607796																	3.284897882607796	0.374702194001072
52	2017-08-04T03:42:04	22.7116	-157.975	KM1712	148.27897357137084	0.4652763209760539	0.020781454021973	3.304229520595439																	3.304229520595439	0.38583390397026585
53	2017-08-04T03:45:04	22.7116	-157.975	KM1712	149.5942738524677	0.46560036346816397	0.0208188289722582	3.349814890443397																	3.349814890443397	0.38583390397026585
54	2017-08-04T03:48:05	22.7116	-157.975	KM1712	145.6633678545748	0.47016429169039203	0.0213494063862907	3.3294381403755104																	3.3294381403755104	0.38583390397026585
55	2017-08-04T03:51:05	22.7116	-157.975	KM1712	148.38305438088975	0.471145589467642	0.0214644595048629	3.4037067142492976																	3.4037067142492976	0.38583390397026585
56	2017-08-04T03:54:05	22.7115	-157.975	KM1712	146.99485154276854	0.47311942834923	0.0216972875832452	3.396788831279248																	3.396788831279248	0.3969656139394597
57	2017-08-04T03:57:06	22.7114	-157.975	KM1712	145.54746253161517	0.4704906113460471	0.021387666020527003	3.3330960700283314																	3.3330960700283314	0.4080973239086536
58	2017-08-04T04:00:06	22.7113	-157.975	KM1712	146.37361710831198	0.4714730902499221	0.0215030261525291	3.3726513789358865																	3.3726513789358865	0.4192290338778475
59	2017-08-04T04:03:06	22.7113	-157.975	KM1712	149.6901582605627	0.474774796764315	0.0218936935222624	3.4840246517445763																	3.4840246517445763	0.4192290338778475
60	2017-08-04T04:06:06	22.7113	-157.975	KM1712	144.3566436873976	0.474774796764315	0.0218936935222624	3.352041822877866																	3.352041822877866	0.4192290338778475
61	2017-08-04T04:09:07	22.7113	-157.975	KM1712	146.6855789178069	0.476101174735823	0.0220517730657292	3.4352525634769537																	3.4352525634769537	0.4192290338778475
62	2017-08-04T04:12:07	22.7113	-157.975	KM1712	146.51677044465848	0.47081770998527295	0.0214260169873753	3.3776024494192183																	3.3776024494192183	0.4192290338778475
63	2017-08-04T04:15:07	22.7113	-157.975	KM1712	145.03835212188375	0.475768393353711	0.0220121117247777	3.4004834467876566																	3.4004834467876566	0.4192290338778475
64	2017-08-04T04:18:07	22.7113	-157.975	KM1712	145.4422949721832	0.477432457886255	0.0222112934335836	3.4401659878851736																	3.4401659878851736	0.4192290338778475
65	2017-08-04T04:21:08	22.7112	-157.975	KM1712	144.43263905467072	0.4767652849823429	0.0221313436042074	3.4187317995418436																	3.4187317995418436	0.43036074384704137
66	2017-08-04T04:24:08	22.7111	-157.975	KM1712	145.74429643510877	0.47776723930896603	0.0222514115460957	3.449073583465305																	3.449073583465305	0.4414924538166307
67	2017-08-04T04:27:08	22.711	-157.975	KM1712	145.48109173040237	0.47643288970822795	0.0220915114328239	3.4349814375909067																	3.4349814375909067	0.4526241637858246
68	2017-08-04T04:30:08	22.711	-157.975	KM1712	148.88493474631022	0.47943554037313396	0.022452432604371002	3.5401937986998866																	3.5401937986998866	0.4526241637858246
69	2017-08-04T04:33:09	22.7109	-157.975	KM1712	147.85125120127162	0.478099346265649	0.0222914251105771	3.493383581463437																	3.493383581463437	0.4637558737550185
70	2017-08-04T04:36:09	22.7109	-157.975	KM1712	147.29786578956913	0.47776723930896603	0.0222514115460957	3.4819731433816417																	3.4819731433816417	0.4637558737550185
71	2017-08-04T04:39:09	22.7109	-157.975	KM1712	148.59995395371627	0.47910034465026097	0.022412034825365003	3.546123206601563																	3.546123206601563	0.4637558737550185
72	2017-08-04T04:42:10	22.7108	-157.975	KM1712	144.69759679034917	0.4824679086680929	0.0228207211409453	3.487701042392562																	3.487701042392562	0.4748875837242124
73	2017-08-04T04:45:10	22.7107	-157.975	KM1712	147.560918450285	0.4838194268492621	0.0229860671787093	3.580996685534882																	3.580996685534882	0.4860192936934062
74	2017-08-04T04:48:10	22.7108	-157.975	KM1712	146.0635196948761	0.47943554037313396	0.022452432604371002	3.4936555839216017																	3.4936555839216017	0.4971510036626001
75	2017-08-04T04:51:10	22.7111	-157.975	KM1712	147.59333535442101	0.48179067254548497	0.0227382251878962	3.5588874318798536																	3.5588874318798536	0.5305461335701818
76	2017-08-04T04:54:10	22.7113	-157.975	KM1712	150.29867776869014	0.4824679086680929	0.0228207211409453	3.627304837902588																	3.627304837902588	0.552809553508965
77	2017-08-04T04:57:11	22.7114	-157.9751	KM1712	151.89462430700658	0.485177225502148	0.0231528788548675	3.721562164997082																	3.721562164997082	0.5679541434652429
78	2017-08-04T05:00:11	22.7115	-157.9751	KM1712	151.44001860407084	0.4828070630727	0.0228620725475196	3.6742307811113895																	3.6742307811113895	0.5790858534344369
79	2017-08-04T05:03:11	22.7116	-157.9751	KM1712	148.447914382337	0.48162196808724395	0.02271767484422485	3.5762121806050287																	3.5762121806050287	0.5902175634036307
80	2017-08-04T05:06:12	22.7118	-157.9751	KM1712	152.9319357021078	0.48415849385126203	0.0230275962108962	3.724543766005119																	3.724543766005119	0.6124809833420185
81	2017-08-04T05:09:12	22.712	-157.9751	KM1712	148.30806309734467	0.4824679086680929	0.0228207211409453	3.5880946801520746																	3.5880946801520746	0.6347444032804063
82	2017-08-04T05:12:12	22.7121	-157.9752	KM1712	152.98656750478185	0.4838194268492621	0.0229860671787093	3.7215195910221914																	3.7215195910221914	0.6498889576339882
83	2017-08-04T05:15:12	22.7123	-157.9752	KM1712	152.78854845481126	0.48212888691759204	0.0227794239899542	3.7027787518276543																	3.7027787518276543	0.672152377572376
84	2017-08-04T05:18:13	22.7125	-157.9752	KM1712	151.99130435701417	0.4828070630727	0.0228620725475196	3.652527712732467																	3.652527712732467	0.6944157975107638
85	2017-08-04T05:21:13	22.7127	-157.9752	KM1712	149.64007229687408	0.4828070630727	0.0228620725475196	3.619638214237032																	3.619638214237032	0.7166792174495471
86	2017-08-04T05:24:13	22.7128	-157.9752	KM1712	150.42285251931455	0.48179067254548497	0.0227382251878962	3.6301811366887633																	3.6301811366887633	0.7278109274187409
87	2017-08-04T05:27:13	22.713	-157.9752	KM1712	154.51142120479045	0.481116658249959	0.0226561216942668	3.7009800596134417																	3.7009800596134417	0.7500743473571286
88	2017-08-04T05:30:13	22.7131	-157.9752	KM1712	150.26569520660925	0.4838194268492621	0.0229860671787093	3.656511400316564																	3.656511400316564	0.7612060573263225
89	2017-08-04T05:33:14	22.7132	-157.9752	KM1712	150.4932733778236	0.48010567356517003	0.0225336181672493	3.5943853636410354																	3.5943853636410354	0.7723377672955164
90	2017-08-04T05:39:14	22.7134	-157.9753	KM1712	156.62452067755984	0.4844980267659501	0.0230692346616226	3.8048974573392482																	3.8048974573392482	0.7968551183218564
91	2017-08-04T05:42:14	22.7136	-157.9753	KM1712	155.582551612353	0.4828070630727	0.0228620725475196	3.755081519860495																	3.755081519860495	0.8191185382602442
92	2017-08-04T05:45:15	22.7138	-157.9753	KM1712	156.29100117109738	0.4824679086680929	0.0228207211409453	3.783793398700153																	3.783793398700153	0.8413819581986319
93	2017-08-04T05:48:15	22.714	-157.9754	KM1712	151.82540784941224	0.48348116733342106	0.0229446370476791	3.658876813216939																	3.658876813216939	0.8658992903737358
94	2017-08-04T05:51:15	22.7142	-157.9754	KM1712	153.76782114879532	0.4844980267659501	0.0230692346616226	3.7108934703941077																	3.7108934703941077	0.8881627103121236
95	2017-08-04T05:54:15	22.7145	-157.9754	KM1712	153.42365853463525	0.486200985302028	0.0232790242803197	3.7239087099645296																	3.7239087099645296	0.9215578402197052
96	2017-08-04T05:57:16	22.7146	-157.9754	KM1712	155.70136061963663	0.4858596708473521	0.023236922872165	3.8004543519873057																	3.8004543519873057	0.9326895501888992
97	2017-08-04T06:00:16	22.7147	-157.9754	KM1712	150.64809622876757	0.4879058038444241	0.0234902097135973	3.7148611416887656																	3.7148611416887656	0.943821260158093
98	2017-08-04T06:03:16	22.7148	-157.9754	KM1712	152.64890498675996	0.484837221274971	0.0231110068993317	3.727929838057606																	3.727929838057606	0.9549529701272867
99	2017-08-04T06:06:16	22.7149	-157.9754	KM1712	153.88452717914947	0.4875637038034921	0.0234477637156425	3.768092216450415																	3.768092216450415	0.9660846800964809
100	2017-08-04T06:09:17	22.715	-157.9754	KM1712	153.34040343038185	0.487221804770118	0.0234054278628843	3.757325145329134																	3.757325145329134	0.9772163900656746
101	2017-08-04T06:12:17	22.715	-157.9753	KM1712	150.88122583915174	0.4875637038034921	0.0234477637156425	3.703844642625728																	3.703844642625728	0.9874846915252102
102	2017-08-04T06:15:17	22.7151	-157.9753	KM1712	152.51678743781	0.4858596708473521	0.023236922872165	3.720361689369984																	3.720361689369984	0.998616401494404
103	2017-08-04T06:18:17	22.7153	-157.9753	KM1712	152.05684002191728	0.48688071996737	0.0233631928327215	3.722050428797884																	3.722050428797884	1.020879821432792
104	2017-08-04T06:21:18	22.7153	-157.9753	KM1712	159.06944128937963	0.4838194268492621	0.0229860671787093	3.832438873208621																	3.832438873208621	1.020879821432792
105	2017-08-04T06:24:18	22.7153	-157.9754	KM1712	152.53996729950018	0.485177225502148	0.0231528788548675	3.713386936125415																	3.713386936125415	1.0311481003853848
106	2017-08-04T06:27:18	22.7154	-157.9754	KM1712	152.53609251445596	0.4844980267659501	0.0230692346616226	3.713399304492905																	3.713399304492905	1.0422798103545787
107	2017-08-04T06:30:18	22.7155	-157.9754	KM1712	152.23880763061638	0.4844980267659501	0.0230692346616226	3.6853997493722703																	3.6853997493722703	1.0534115203237726
108	2017-08-04T06:33:19	22.7155	-157.9754	KM1712	153.0173655884568	0.485177225502148	0.0231528788548675	3.6979627070578935																	3.6979627070578935	1.0534115203237726
109	2017-08-04T06:36:19	22.7156	-157.9754	KM1712	154.632536671965	0.48415849385126203	0.0230275962108962	3.719808802510218																	3.719808802510218	1.0645432302929665
110	2017-08-04T06:39:19	22.7156	-157.9754	KM1712	155.8179286440903	0.48179067254548497	0.0227382251878962	3.728898610248052																	3.728898610248052	1.0645432302929665
111	2017-08-04T06:42:19	22.7158	-157.9754	KM1712	152.94645651936682	0.48348116733342106	0.0229446370476791	3.6653656745413272																	3.6653656745413272	1.0868066502317495
112	2017-08-04T06:45:20	22.7159	-157.9754	KM1712	150.68123798786223	0.48145326362900304	0.0226971245005535	3.5881945041674554																	3.5881945041674554	1.0979383602009436
113	2017-08-04T06:48:20	22.716	-157.9754	KM1712	154.25999821956253	0.481116658249959	0.0226561216942668	3.666978645254265																	3.666978645254265	1.109070070169742
114	2017-08-04T06:51:20	22.716	-157.9754	KM1712	155.07837367493462	0.4828070630727	0.0228620725475196	3.721144708629826																	3.721144708629826	1.109070070169742
115	2017-08-04T06:54:21	22.7161	-157.9754	KM1712	155.59730999055486	0.47943554037313396	0.022452432604371002	3.6727047872336738																	3.6727047872336738	1.1202017801393314
116	2017-08-04T06:57:21	22.7162	-157.9754	KM1712	151.31290997152658	0.47977020751389504	0.0224929769924455	3.5629057384793152																	3.5629057384793152	1.1313334901085252
117	2017-08-04T07:00:21	22.7163	-157.9754	KM1712	151.8969382650273	0.47977020751389504	0.0224929769924455	3.558777244253475																	3.558777244253475	1.1424652000777191
118	2017-08-04T07:03:21	22.7164	-157.9754	KM1712	150.5223513805907	0.473780525957499	0.0217756489885863	3.4287759059842893																	3.4287759059842893	1.153596910046913
119	2017-08-04T07:06:22	22.7164	-157.9754	KM1712	151.3178151911642	0.47081770998527295	0.0214260169873753	3.406278426073193																	3.406278426073193	1.153596910046913
120	2017-08-04T07:09:22	22.7164	-157.9754	KM1712	153.48489417914647	0.4714730902499221	0.0215030261525291	3.459056934251149																	3.459056934251149	1.153596910046913
121	2017-08-04T07:12:22	22.7164	-157.9754	KM1712	149.3341370741518	0.469513051021363	0.0212731001451569	3.3214945941693736																	3.3214945941693736	1.153596910046913
122	2017-08-04T07:15:22	22.7164	-157.9754	KM1712	150.82950590257644	0.466900590916245	0.0209691451891362	3.340915200940142																	3.340915200940142	1.153596910046913
123	2017-08-04T07:18:23	22.7165	-157.9754	KM1712	149.61799427695473	0.4659251795078471	0.0208562931432561	3.2770733484420185																	3.2770733484420185	1.1647286200161069
124	2017-08-04T07:21:23	22.7165	-157.9754	KM1712	148.199745700265	0.464630076160906	0.0207069853591195	3.235985271949229																	3.235985271949229	1.1647286200161069
125	2017-08-04T07:24:23	22.7165	-157.9754	KM1712	146.62460834034206	0.462054817025856	0.0204122498306485	3.154077008292424																	3.154077008292424	1.1647286200161069
126	2017-08-04T07:27:23	22.7165	-157.9754	KM1712	149.88070036684127	0.46334219153589395	0.0205592495221412	3.2354697913285086																	3.2354697913285086	1.1647286200161069
127	2017-08-04T07:30:24	22.7167	-157.9754	KM1712	150.09610717129868	0.46173433894996596	0.0203756872642525	3.2246326299470978																	3.2246326299470978	1.1869920399544946
128	2017-08-04T07:33:24	22.7168	-157.9754	KM1712	148.16170232163392	0.463020848795052	0.0205224620521984	3.1760221676106064																	3.1760221676106064	1.1981237499236883
129	2017-08-04T07:36:24	22.7171	-157.9754	KM1712	147.30527050977815	0.46173433894996596	0.0203756872642525	3.1625044035441667																	3.1625044035441667	1.2315188798312702
130	2017-08-04T07:39:24	22.7172	-157.9754	KM1712	147.60567366593045	0.4594970996074861	0.020121995102983996	3.1259632386106566																	3.1259632386106566	1.242650589800464
131	2017-08-04T07:42:25	22.7174	-157.9754	KM1712	150.16109339687068	0.4582225823415971	0.0199782525145452	3.1674379542072733																	3.1674379542072733	1.2649140097392473
132	2017-08-04T07:45:25	22.7175	-157.9754	KM1712	149.40795081822282	0.45790469285184004	0.0199425746943044	3.131792577994496																	3.131792577994496	1.2760457197084412
133	2017-08-04T07:48:25	22.7177	-157.9753	KM1712	149.86794396381154	0.45885860188218197	0.0200499417319638	3.158395482537049																	3.158395482537049	1.3005629356227666
134	2017-08-04T07:51:25	22.7177	-157.9753	KM1712	147.61679541771187	0.45475027858765704	0.0195900605843496	3.0462075340388943																	3.0462075340388943	1.3005629356227666
135	2017-08-04T07:54:26	22.7176	-157.9754	KM1712	147.3413297170637	0.4544353412253039	0.0195550971799513	3.043338981649127																	3.043338981649127	1.3157072051209102
136	2017-08-04T07:57:26	22.7176	-157.9754	KM1712	147.75979540557057	0.455065967762004	0.0196251074526677	3.0457813648791165																	3.0457813648791165	1.3157072051209102
137	2017-08-04T08:00:26	22.7175	-157.9754	KM1712	147.40263016048763	0.452863077709812	0.0193810195401295	3.0271731450962966																	3.0271731450962966	1.326838915090104
138	2017-08-04T08:03:26	22.7173	-157.9754	KM1712	147.65573555582637	0.453177844569835	0.0194157734534562	3.0141833335326385																	3.0141833335326385	1.349102335028492
139	2017-08-04T08:06:26	22.7171	-157.9755	KM1712	145.95225362102443	0.452549060465297	0.0193463483930519	2.9797935299545832																	2.9797935299545832	1.3736195635126103
140	2017-08-04T08:09:26	22.7171	-157.9755	KM1712	147.42473689964942	0.4512963329096761	0.0192084986933223	2.9838316188788																	2.9838316188788	1.3736195635126103
141	2017-08-04T08:12:27	22.7171	-157.9755	KM1712	151.11687545558584	0.44973961163882503	0.0190380162647674	3.0471319987836547																	3.0471319987836547	1.3736195635126103
142	2017-08-04T08:15:27	22.7171	-157.9755	KM1712	149.60990895465912	0.45005036157079	0.0190719539200092	3.0243123389429303																	3.0243123389429303	1.3736195635126103
143	2017-08-04T08:18:27	22.717	-157.9755	KM1712	149.7535057935116	0.4488104311546921	0.0189366273656597	2.9955788468592237																	2.9955788468592237	1.384751273481804
144	2017-08-04T08:21:27	22.717	-157.9755	KM1712	149.2555327380696	0.4481899049331261	0.0188692270506336	2.9874902711425326																	2.9874902711425326	1.384751273481804
145	2017-08-04T08:24:28	22.717	-157.9754	KM1712	149.25542052649004	0.44757233075165204	0.0188021473802883	2.9718787461560767																	2.9718787461560767	1.395019424889738
146	2017-08-04T08:27:28	22.7169	-157.9754	KM1712	148.72772889997015	0.44757233075165204	0.0188021473802883	2.961631461188052																	2.961631461188052	1.4061511348589322
147	2017-08-04T08:52:07	22.7162	-157.9755	KM1712	142.1586103218163	0.441742972571983	0.0181768768428067	2.7627941031899272																	2.7627941031899272	1.4847467390729892
148	2017-08-04T08:55:07	22.716	-157.9756	KM1712	144.43220477214894	0.441742972571983	0.0181768768428067	2.7892177695001528																	2.7892177695001528	1.5092640021209032
149	2017-08-04T08:58:07	22.7159	-157.9756	KM1712	143.72095353227573	0.438414356293114	0.0178255589266023	2.7243033103053307																	2.7243033103053307	1.5203957120897014
150	2017-08-04T09:01:07	22.7156	-157.9756	KM1712	143.67218885354546	0.43901798959705896	0.0178890117178702	2.7280367775956567																	2.7280367775956567	1.5537908419976785
151	2017-08-04T09:04:07	22.7156	-157.9756	KM1712	145.7038389903529	0.44022861406846897	0.0180165457871619	2.7889414109940125																	2.7889414109940125	1.5537908419976785
152	2017-08-04T09:07:08	22.7156	-157.9756	KM1712	141.7881142288686	0.4426535660132101	0.0182736461206562	2.747195933399877																	2.747195933399877	1.5537908419976785
153	2017-08-04T09:10:08	22.7157	-157.9756	KM1712	144.21396812594747	0.4423493108593921	0.0182413127541021	2.7834513481612158																	2.7834513481612158	1.5649225519668724
154	2017-08-04T09:13:08	22.7157	-157.9756	KM1712	145.54249440302846	0.44053105772428097	0.0180485121941368	2.7850873277720027																	2.7850873277720027	1.5649225519668724
155	2017-08-04T09:16:08	22.7157	-157.9756	KM1712	148.97621037574933	0.438414356293114	0.0178255589266023	2.824820118482529																	2.824820118482529	1.5649225519668724
156	2017-08-04T09:19:09	22.7157	-157.9756	KM1712	147.6407324693718	0.4348089458049321	0.0174498396259219	2.746396955020224																	2.746396955020224	1.5649225519668724
157	2017-08-04T09:22:09	22.7157	-157.9756	KM1712	142.47168936733416	0.43183148969306795	0.0171432135341921	2.602560531563262																	2.602560531563262	1.5649225519668724
158	2017-08-04T09:25:09	22.7157	-157.9756	KM1712	141.5930978578536	0.42770520361048997	0.0167237061939385	2.5378764476051647																	2.5378764476051647	1.5649225519668724
159	2017-08-04T09:28:09	22.7158	-157.9756	KM1712	146.4818901939414	0.42624718815921503	0.0165770135323714	2.601380506653179																	2.601380506653179	1.5760542619364617
160	2017-08-04T09:31:10	22.7159	-157.9756	KM1712	141.25369783108542	0.423916423984574	0.0163442458700983	2.4771318282030923																	2.4771318282030923	1.5871859719056556
161	2017-08-04T09:34:10	22.7159	-157.9756	KM1712	142.90644173509588	0.4224675783304989	0.0162005142005575	2.484810878725636																	2.484810878725636	1.5871859719056556
162	2017-08-04T09:37:10	22.716	-157.9756	KM1712	144.38518837735668	0.423916423984574	0.0163442458700983	2.5202699880745385																	2.5202699880745385	1.598317681874454
163	2017-08-04T09:40:10	22.7161	-157.9756	KM1712	143.8603111009543	0.42217943348842896	0.0161719912196093	2.4960797548151654																	2.4960797548151654	1.6094493918440431
164	2017-08-04T09:43:11	22.7162	-157.9756	KM1712	142.70153971443898	0.42131678738063	0.0160869022816644	2.461327567354789																	2.461327567354789	1.6205811018132372
165	2017-08-04T09:46:11	22.7162	-157.9756	KM1712	144.41550742758787	0.421891974861681	0.0161435361659798	2.4860400631978203																	2.4860400631978203	1.6205811018132372
166	2017-08-04T09:49:11	22.7163	-157.9756	KM1712	143.95910497075528	0.4207442869034079	0.0160305393756827	2.475455081880918																	2.475455081880918	1.631712811782431
167	2017-08-04T09:52:11	22.7164	-157.9756	KM1712	145.51506339653653	0.41959609972450895	0.0159179460281856	2.4817175239240092																	2.4817175239240092	1.642844521751625
168	2017-08-04T09:55:11	22.7165	-157.9756	KM1712	146.54882812088482	0.4198832004323471	0.015946057606893	2.5074156701912003																	2.5074156701912003	1.6539762317208189
169	2017-08-04T09:58:12	22.7166	-157.9756	KM1712	144.34902900948984	0.4207442869034079	0.0160305393756827	2.4653276164308138																	2.4653276164308138	1.6651079416900127
170	2017-08-04T10:01:12	22.7167	-157.9756	KM1712	146.48556997617402	0.41844958404375204	0.0158059677071339	2.47993533572602																	2.47993533572602	1.6762396516592066
171	2017-08-04T10:04:12	22.7168	-157.9756	KM1712	146.0890673653563	0.4178775419780609	0.0157502614220398	2.474447682559769																	2.474447682559769	1.6873713616284003
172	2017-08-04T10:07:12	22.7169	-157.9756	KM1712	147.69308674345208	0.41873662965888503	0.0158339206249885	2.514060448231957																	2.514060448231957	1.6985030715975944
173	2017-08-04T10:10:13	22.717	-157.9756	KM1712	146.82865106240342	0.4183064030349455	0.015792024533065052	2.484511725034382																	2.484511725034382	1.7096347815667885
174	2017-08-04T10:13:13	22.7171	-157.9756	KM1712	146.44482970102936	0.417307080313783	0.015694827417311	2.4683549623237093																	2.4683549623237093	1.7207664915359822
175	2017-08-04T10:16:13	22.7171	-157.9756	KM1712	148.16450675353371	0.41476151775798903	0.0154489878240566	2.4734897368494617																	2.4734897368494617	1.7207664915359822
176	2017-08-04T10:19:13	22.7172	-157.9756	KM1712	148.86193304335202	0.415323285265125	0.0155030995766943	2.4811954505961022																	2.4811954505961022	1.731898201505176
177	2017-08-04T10:22:14	22.7173	-157.9756	KM1712	150.2234046380693	0.41419536370141996	0.0153946967426796	2.4941378088090627																	2.4941378088090627	1.7430299114747654
178	2017-08-04T10:25:14	22.7174	-157.9756	KM1712	147.83355136211136	0.41476151775798903	0.0154489878240566	2.4554377656748225																	2.4554377656748225	1.7541616214439593
179	2017-08-04T10:28:14	22.7175	-157.9756	KM1712	148.88234172997818	0.415323285265125	0.0155030995766943	2.4791108949071647																	2.4791108949071647	1.7652933314131531
180	2017-08-04T10:31:14	22.7175	-157.9756	KM1712	152.98584455250358	0.4136303443528061	0.0153405675039119	2.5249859918301474																	2.5249859918301474	1.7652933314131531
181	2017-08-04T10:34:15	22.7174	-157.9756	KM1712	148.84310604013558	0.414478885379653	0.0154218583127294	2.4612604956066444																	2.4612604956066444	1.776425041382347
182	2017-08-04T10:37:15	22.7174	-157.9756	KM1712	153.49375526099743	0.41419536370141996	0.0153946967426796	2.534785733508377																	2.534785733508377	1.776425041382347
183	2017-08-04T10:40:15	22.7173	-157.9756	KM1712	151.154429980012	0.41391251722847	0.0153675998577562	2.5017459208633137																	2.5017459208633137	1.787556751351541
184	2017-08-04T10:43:15	22.7172	-157.9756	KM1712	152.14631271877184	0.4127842703249329	0.0152597458738168	2.495211101130143																	2.495211101130143	1.7986884613211302
185	2017-08-04T10:46:16	22.7172	-157.9756	KM1712	156.13222421370904	0.4127842703249329	0.0152597458738168	2.5689978064846497																	2.5689978064846497	1.7986884613211302
186	2017-08-04T10:49:16	22.7172	-157.9756	KM1712	151.36316003775542	0.411379437423719	0.015126114260371004	2.459849690232066																	2.459849690232066	1.7986884613211302
187	2017-08-04T10:52:16	22.7173	-157.9756	KM1712	150.11069943751684	0.4115198931407589	0.015139423675439653	2.4411957812099785																	2.4411957812099785	1.80982017129072
188	2017-08-04T10:55:16	22.7174	-157.9756	KM1712	152.35509294867254	0.4099803905311479	0.0149937487132815	2.4693794920404377																	2.4693794920404377	1.8209518812599133
189	2017-08-04T10:58:16	22.7174	-157.9756	KM1712	165.73856155267663	0.409420917298431	0.0149410227507627	2.6730059697439668																	2.6730059697439668	1.8209518812599133
190	2017-08-04T11:01:17	22.7174	-157.9756	KM1712	152.43972718135856	0.408586003268266	0.0148625308116464	2.4387025385155794																	2.4387025385155794	1.8209518812599133
191	2017-08-04T11:04:17	22.7174	-157.9756	KM1712	152.44967056752222	0.4088639282297029	0.0148885802623487	2.4472815202900717																	2.4472815202900717	1.8209518812599133
192	2017-08-04T11:07:17	22.7174	-157.9756	KM1712	152.65263748810315	0.408586003268266	0.0148625308116464	2.4415952305759903																	2.4415952305759903	1.8209518812599133
193	2017-08-04T11:10:17	22.7173	-157.9756	KM1712	152.13706675106275	0.408032137399336	0.014810617872363001	2.422231736530628																	2.422231736530628	1.8320835912291076
194	2017-08-04T11:13:18	22.7173	-157.9756	KM1712	152.74042808292538	0.407756193343086	0.0147847540886542	2.4413541354541985																	2.4413541354541985	1.8320835912291076
195	2017-08-04T11:16:18	22.7174	-157.9756	KM1712	152.63982798614032	0.406652158591564	0.0146817318517344	2.4097555776241912																	2.4097555776241912	1.8432153011983008
196	2017-08-04T11:19:18	22.7174	-157.9756	KM1712	153.17614879634874	0.406652158591564	0.0146817318517344	2.434035494385486																	2.434035494385486	1.8432153011983008
197	2017-08-04T11:22:18	22.7172	-157.9756	KM1712	153.01728466618297	0.405276587568596	0.0145539444212138	2.400272801487472																	2.400272801487472	1.8654787211370845
198	2017-08-04T11:25:19	22.7172	-157.9756	KM1712	154.57480983954446	0.4055513506742789	0.0145794185056705	2.435054694736788																	2.435054694736788	1.8654787211370845
199	2017-08-04T11:28:19	22.7172	-157.9756	KM1712	154.6135067518938	0.4050024788097029	0.0145285310031459	2.4233532678208767																	2.4233532678208767	1.8654787211370845
200	2017-08-04T11:31:19	22.7172	-157.9756	KM1712	156.255886174756	0.4050024788097029	0.0145285310031459	2.456948752204319																	2.456948752204319	1.8654787211370845
201	2017-08-04T11:34:19	22.7172	-157.9756	KM1712	152.95509755743296	0.405276587568596	0.0145539444212138	2.3897785556795608																	2.3897785556795608	1.8654787211370845
202	2017-08-04T11:37:20	22.7172	-157.9757	KM1712	152.92738546022085	0.404176818963934	0.0144522713145445	2.381792008481355																	2.381792008481355	1.8757468575391705
203	2017-08-04T11:40:20	22.7172	-157.9756	KM1712	155.0887842806276	0.4050024788097029	0.0145285310031459	2.4235831256936544																	2.4235831256936544	1.8860149939412558
204	2017-08-04T11:43:20	22.7172	-157.9756	KM1712	155.71946012869608	0.40390183671326796	0.0144269158620519	2.421847643534215																	2.421847643534215	1.8860149939412558
205	2017-08-04T11:46:20	22.7172	-157.9757	KM1712	154.63665120698528	0.4028052004443379	0.0143260714237716	2.3872533956153323																	2.3872533956153323	1.8962831303433416
206	2017-08-04T11:49:21	22.7172	-157.9756	KM1712	154.46082654605647	0.4033538352584229	0.0143763859648655	2.3930745448107444																	2.3930745448107444	1.906551266745428
207	2017-08-04T11:52:21	22.7172	-157.9756	KM1712	154.90429246865332	0.402259152821321	0.0142759960684905	2.3899307165791117																	2.3899307165791117	1.906551266745428
208	2017-08-04T11:55:21	22.7172	-157.9756	KM1712	152.3418044271972	0.4028052004443379	0.0143260714237716	2.3579158327822465																	2.3579158327822465	1.906551266745428
209	2017-08-04T11:58:21	22.7172	-157.9756	KM1712	154.44527133389062	0.402259152821321	0.0142759960684905	2.383465297629831																	2.383465297629831	1.906551266745428
210	2017-08-04T12:01:22	22.7172	-157.9756	KM1712	158.83742346929108	0.402259152821321	0.0142759960684905	2.4462867799785712																	2.4462867799785712	1.906551266745428
211	2017-08-04T12:04:22	22.7171	-157.9756	KM1712	154.9326547683186	0.40116651032501294	0.0141761916676684	2.37713014874402																	2.37713014874402	1.9176829767146213
212	2017-08-04T12:07:22	22.7173	-157.9756	KM1712	156.42174571822804	0.399808586158378	0.0140527199627751	2.378348188459514																	2.378348188459514	1.9399463966534047
213	2017-08-04T12:10:22	22.7175	-157.9756	KM1712	154.0136187652491	0.400350682114259	0.014101892689699	2.345260452753445																	2.345260452753445	1.9622098165917925
214	2017-08-04T12:13:22	22.7178	-157.9755	KM1712	155.67450945466356	0.40089418554154	0.0141513541712478	2.3771027143111723																	2.3771027143111723	1.9971478851314024
215	2017-08-04T12:16:23	22.7179	-157.9755	KM1712	154.18417631280587	0.40089418554154	0.0141513541712478	2.3587457034585384																	2.3587457034585384	2.0082795951005963
216	2017-08-04T12:19:23	22.7178	-157.9755	KM1712	156.9644286808686	0.400622509298007	0.0141265758251853	2.385501338540917																	2.385501338540917	2.01941130506979
217	2017-08-04T12:22:23	22.7178	-157.9755	KM1712	154.14522215882826	0.39872696461787	0.0139548364516459	2.321424951427405																	2.321424951427405	2.01941130506979
218	2017-08-04T12:25:23	22.7178	-157.9755	KM1712	156.16270753131863	0.39845643681309795	0.0139304309414824	2.347176118407214																	2.347176118407214	2.01941130506979
219	2017-08-04T12:28:24	22.7178	-157.9755	KM1712	158.64850877712817	0.39845643681309795	0.0139304309414824	2.389621508641446																	2.389621508641446	2.01941130506979
220	2017-08-04T12:31:24	22.7178	-157.9755	KM1712	155.280929508999	0.39872696461787	0.0139548364516459	2.3492304571499267																	2.3492304571499267	2.01941130506979
221	2017-08-04T12:34:24	22.7177	-157.9755	KM1712	155.7200552473559	0.39845643681309795	0.0139304309414824	2.3466045741785457																	2.3466045741785457	2.030543015038984
222	2017-08-04T12:37:24	22.7177	-157.9755	KM1712	154.86399491833322	0.39845643681309795	0.0139304309414824	2.3310180494992747																	2.3310180494992747	2.030543015038984
223	2017-08-04T12:40:25	22.7177	-157.9755	KM1712	159.97504564419654	0.39737891850518503	0.0138334350506641	2.397635007166293																	2.397635007166293	2.030543015038984
224	2017-08-04T12:43:25	22.7179	-157.9755	KM1712	157.64192842312642	0.39737891850518503	0.0138334350506641	2.355315104793746																	2.355315104793746	2.052806434977372
225	2017-08-04T12:46:25	22.718000000000004	-157.9754	KM1712	157.42162936518937	0.397110454308241	0.0138093476120368	2.3454693509060087																	2.3454693509060087	2.067950689213994
226	2017-08-04T12:49:25	22.718000000000004	-157.9754	KM1712	156.36848151139029	0.3976480235743369	0.0138575799903295	2.347962500429498																	2.347962500429498	2.067950689213994
227	2017-08-04T12:52:25	22.7179	-157.9754	KM1712	155.42327583463978	0.3976480235743369	0.0138575799903295	2.330237250910768																	2.330237250910768	2.079082399183584
228	2017-08-04T12:55:26	22.718000000000004	-157.9754	KM1712	156.193962129468	0.39576976686926596	0.0136893844359856	2.3188990109759717																	2.3188990109759717	2.090214109153173
229	2017-08-04T12:58:26	22.718000000000004	-157.9754	KM1712	159.94053210407844	0.397110454308241	0.0138093476120368	2.3861454437193252																	2.3861454437193252	2.090214109153173
230	2017-08-04T13:01:26	22.7179	-157.9755	KM1712	158.75643862705903	0.39576976686926596	0.0136893844359856	2.3467393307732487																	2.3467393307732487	2.1053583633897954
231	2017-08-04T13:04:26	22.7178	-157.9755	KM1712	158.70478435181195	0.3955019487366769	0.0136654858099611	2.352272863709054																	2.352272863709054	2.1164900733589893
232	2017-08-04T13:07:27	22.7177	-157.9756	KM1712	156.2726233647719	0.39576976686926596	0.0136893844359856	2.3129898943038287																	2.3129898943038287	2.1316343377679026
233	2017-08-04T13:10:27	22.7177	-157.9756	KM1712	154.92502929687745	0.3939026201739179	0.0135233375909851	2.2635819942000768																	2.2635819942000768	2.1316343377679026
234	2017-08-04T13:13:27	22.7177	-157.9756	KM1712	154.94472371110197	0.39416794346868894	0.0135468846960108	2.2720586312124067																	2.2720586312124067	2.1316343377679026
235	2017-08-04T13:16:27	22.7176	-157.9756	KM1712	156.46125070652988	0.39283663727549395	0.0134291548471417	2.272487911682877																	2.272487911682877	2.1427660477370964
236	2017-08-04T13:19:28	22.7176	-157.9756	KM1712	155.48754757971537	0.39283663727549395	0.0134291548471417	2.254431947068336																	2.254431947068336	2.1427660477370964
237	2017-08-04T13:22:28	22.7176	-157.9757	KM1712	159.4289061619644	0.39283663727549395	0.0134291548471417	2.3127977490386917																	2.3127977490386917	2.1530341541271105
238	2017-08-04T13:25:28	22.7175	-157.9757	KM1712	162.08429402621238	0.3933695827155779	0.0134761956348954	2.3638216104986958																	2.3638216104986958	2.1641658640963044
239	2017-08-04T13:28:28	22.7173	-157.9758	KM1712	156.11922118344685	0.39283663727549395	0.0134291548471417	2.2702779939338016																	2.2702779939338016	2.1886830862953692
240	2017-08-04T13:31:29	22.7173	-157.9758	KM1712	158.80083429956048	0.39204127309723996	0.0133590997797991	2.2901770912100243																	2.2901770912100243	2.1886830862953692
241	2017-08-04T13:34:29	22.7172	-157.9758	KM1712	156.46229532631133	0.39204127309723996	0.0133590997797991	2.2734509519974653																	2.2734509519974653	2.1998147962649583
242	2017-08-04T13:37:29	22.7171	-157.9759	KM1712	154.8298648259827	0.3907227333435371	0.0132434837177785	2.223997131078173																	2.223997131078173	2.2149590911990718
243	2017-08-04T13:40:29	22.7169	-157.976	KM1712	158.2605006949834	0.390458113733128	0.0132203803700564	2.263620298885004																	2.263620298885004	2.23947632596748
244	2017-08-04T13:43:29	22.7165	-157.9761	KM1712	158.24710035682122	0.3909879846484381	0.0132666422173371	2.2703831078307943																	2.2703831078307943	2.285171783783229
245	2017-08-04T13:46:30	22.7143	-157.974	KM1712	156.06422103628242	0.389668030042985	0.0131513999260346	2.213020876959195																	2.213020876959195	2.611473387700691
246	2017-08-04T13:49:30	22.71	-157.9674	KM1712	152.39679898948918	0.38836004213175396	0.0130378149782071	2.1454997897678374																	2.1454997897678374	3.4411877317806856
247	2017-08-04T13:52:30	22.7032	-157.9597	KM1712	150.5585671634493	0.38836004213175396	0.0130378149782071	2.1122920679357358																	2.1122920679357358	4.535811648298561
248	2017-08-04T13:55:30	22.6978	-157.9512	KM1712	147.8394854161313	0.386788024168589	0.0129021164534658	2.0530505799980734																	2.0530505799980734	5.595664029111847
249	2017-08-04T13:58:31	22.6952	-157.9463	KM1712	149.04900091178573	0.38704969010317103	0.0129246283704079	2.084224129146917																	2.084224129146917	6.176173809861193
250	2017-08-04T14:01:31	22.6921	-157.9416	KM1712	146.13666830397267	0.38600501761981504	0.0128348643827073	2.027766375009484																	2.027766375009484	6.769526567087892
251	2017-08-04T14:04:31	22.6903	-157.9375	KM1712	146.5539730507234	0.38600501761981504	0.0128348643827073	2.024004388789604																	2.024004388789604	7.235843377261562
252	2017-08-04T14:07:31	22.69	-157.9357	KM1712	147.03360608817948	0.3857452575993249	0.0128125537145454	2.024639409590644																	2.024639409590644	7.42369851052384
253	2017-08-04T14:10:32	22.6899	-157.9353	KM1712	143.38479654278774	0.384188361752855	0.0126795598788066	1.9562524796180567																	1.9562524796180567	7.466260705665637
254	2017-08-04T14:13:32	22.6898	-157.9348	KM1712	143.27075114225823	0.3834148258238621	0.0126138426185643	1.9504451490892711																	1.9504451490892711	7.518804341258992
255	2017-08-04T14:16:32	22.6897	-157.9339	KM1712	143.13134774558003	0.382380373258802	0.0125262363851909	1.9351653744121813																	1.9351653744121813	7.611903986482381
256	2017-08-04T14:19:32	22.6896	-157.9335	KM1712	143.43091739541703	0.382380373258802	0.0125262363851909	1.937173879664597																	1.937173879664597	7.654466268426481
257	2017-08-04T14:22:32	22.6896	-157.9331	KM1712	142.62071075199717	0.3813492397116721	0.0124392504640629	1.9199312757758964																	1.9199312757758964	7.695547092531937
258	2017-08-04T14:25:33	22.6895	-157.9324	KM1712	142.3129844962732	0.382640206671618	0.0125481907026838	1.9171237944384576																	1.9171237944384576	7.768295275995393
259	2017-08-04T14:28:33	22.6896	-157.93200000000004	KM1712	144.24312827457217	0.382380373258802	0.0125262363851909	1.9402690074437359																	1.9402690074437359	7.810857586870539
260	2017-08-04T14:31:33	22.6895	-157.9316	KM1712	141.92801400508932	0.381604883929546	0.0124607331042917	1.9018721302524133																	1.9018721302524133	7.853419897754137
261	2017-08-04T14:34:33	22.6893	-157.9308	KM1712	142.94203447467763	0.380585954153552	0.012375109021031998	1.8994697923232244																	1.8994697923232244	7.938544606314022
262	2017-08-04T14:37:34	22.6892	-157.9302	KM1712	142.39815443316326	0.37981942508312105	0.0123109324309697	1.8824104747784																	1.8824104747784	8.001163382316253
263	2017-08-04T14:40:34	22.689	-157.9295	KM1712	142.20406143359003	0.381094204309067	0.0124178189846211	1.8920793241200755																	1.8920793241200755	8.076423445037685
264	2017-08-04T14:43:34	22.6888	-157.9289	KM1712	142.90985841897603	0.380075713284613	0.0123323523031341	1.8954710460787831																	1.8954710460787831	8.141943483225823
265	2017-08-04T14:46:34	22.6886	-157.9278	KM1712	140.93920758220406	0.3790542167614021	0.0122469783966641	1.849876231120315																	1.849876231120315	8.257089305779632
266	2017-08-04T14:49:35	22.6883	-157.9271	KM1712	141.51747293254644	0.37981942508312105	0.0123109324309697	1.8691516433576256																	1.8691516433576256	8.336359103950015
267	2017-08-04T14:52:35	22.6881	-157.9267	KM1712	141.02695363610118	0.37930867827332704	0.0122682455990731	1.8583434932507683																	1.8583434932507683	8.383085204335652
268	2017-08-04T14:55:35	22.6879	-157.9258	KM1712	140.0033159590596	0.37930867827332704	0.0122682455990731	1.850813725383142																	1.850813725383142	8.478161526523158
269	2017-08-04T14:58:35	22.6876	-157.925	KM1712	141.33704638925562	0.3790542167614021	0.0122469783966641	1.8603677715266864																	1.8603677715266864	8.566851736765063
270	2017-08-04T15:01:35	22.6873	-157.9242	KM1712	141.08129864722244	0.37981942508312105	0.0123109324309697	1.8611333877798373																	1.8611333877798373	8.655542113619129
271	2017-08-04T15:04:36	22.687	-157.9236	KM1712	142.95960664314518	0.3785426989138129	0.0122044489203669	1.870060261944048																	1.870060261944048	8.725631679272352
272	2017-08-04T15:07:36	22.6867	-157.9231	KM1712	140.0607981487483	0.37956374723054	0.0122895635701104	1.8432411055622844																	1.8432411055622844	8.786887444904197
273	2017-08-04T15:10:36	22.6852	-157.923	KM1712	141.20427484185078	0.378033394342262	0.0121621144386386	1.845960427185476																	1.845960427185476	8.954178658926004
274	2017-08-04T15:13:36	22.6778	-157.9219	KM1712	140.40032960879856	0.3785426989138129	0.0122044489203669	1.8390320812288516																	1.8390320812288516	9.785636775658046
275	2017-08-04T15:16:37	22.66800000000001	-157.9224	KM1712	141.77785772509208	0.380075713284613	0.0123323523031341	1.8752471631209813																	1.8752471631209813	10.877752571859812
276	2017-08-04T15:19:37	22.6566	-157.9245	KM1712	134.99679190323545	0.376517949394253	0.0120366913627765	1.7512497628060932																	1.7512497628060932	12.164971608514042
277	2017-08-04T15:22:37	22.6468	-157.9269	KM1712	136.8515364454987	0.376517949394253	0.0120366913627765	1.7661554641851671																	1.7661554641851671	13.28339360062807
278	2017-08-04T15:25:37	22.637	-157.9295	KM1712	134.84655615100493	0.376517949394253	0.0120366913627765	1.7388340179711081																	1.7388340179711081	14.406528267060926
279	2017-08-04T15:28:37	22.6271	-157.9317	KM1712	134.48037351602682	0.37601177896886495	0.0119950300921394	1.7347219215637082																	1.7347219215637082	15.531510203371315
280	2017-08-04T15:31:38	22.6189	-157.9347	KM1712	138.13079830950338	0.3762652485436809	0.0120158702972422	1.7837314622401803																	1.7837314622401803	16.494954970466868
281	2017-08-04T15:34:38	22.6091	-157.9368	KM1712	136.04055639959773	0.3762652485436809	0.0120158702972422	1.7646420329903327																	1.7646420329903327	17.607000838029627
282	2017-08-04T15:37:38	22.5976	-157.9398	KM1712	139.97849463295813	0.3762652485436809	0.0120158702972422	1.8163438183816736																	1.8163438183816736	18.923748410861272
283	2017-08-04T15:40:38	22.5895	-157.9419	KM1712	139.09351560762994	0.376517949394253	0.0120366913627765	1.8177082618229845																	1.8177082618229845	19.850887348156586
284	2017-08-04T15:43:39	22.5779	-157.9446	KM1712	139.16799465594946	0.376517949394253	0.0120366913627765	1.8088167518530696																	1.8088167518530696	21.171648964224968
285	2017-08-04T15:46:39	22.5682	-157.9473	KM1712	138.2039792987235	0.3739894623238979	0.011829263301334998	1.7761644491089656																	1.7761644491089656	22.286520831838736
286	2017-08-04T15:49:39	22.5584	-157.9501	KM1712	138.44386847725178	0.37500223827143697	0.0119120787798434	1.7913058323135287																	1.7913058323135287	23.41476083619667
287	2017-08-04T15:52:39	22.5494	-157.9533	KM1712	136.56154741231822	0.3757589130304179	0.0119742395178678	1.760346788469794																	1.760346788469794	24.46924327739522
288	2017-08-04T15:55:39	22.5426	-157.9555	KM1712	138.25987912389706	0.375254986315822	0.0119328067893179	1.7753255811714097																	1.7753255811714097	25.259268886425467
289	2017-08-04T15:58:40	22.5372	-157.9571	KM1712	136.4967064586769	0.37500223827143697	0.0119120787798434	1.7570553721520754																	1.7570553721520754	25.882483961697353
290	2017-08-04T16:01:40	22.5302	-157.9591	KM1712	136.63952043346123	0.376769107912688	0.0120574545427319	1.7689218506052249																	1.7689218506052249	26.688380932018813
291	2017-08-04T16:04:40	22.5194	-157.9623	KM1712	137.19674385567689	0.3790542167614021	0.0122469783966641	1.8032554119639128																	1.8032554119639128	27.934820578837627
292	2017-08-04T16:07:40	22.5083	-157.9654	KM1712	136.48978698275835	0.3775261865591429	0.0121200419487838	1.7737499670095411																	1.7737499670095411	29.210900134971304
293	2017-08-04T16:10:41	22.4987	-157.9688	KM1712	136.83514246754845	0.37777965137447	0.0121410227822238	1.7769825779553896																	1.7769825779553896	30.335294194408927
294	2017-08-04T16:13:41	22.4892	-157.9712	KM1712	140.62756226044448	0.3775261865591429	0.0121200419487838	1.8229437750326751																	1.8229437750326751	31.42123171354849
295	2017-08-04T16:16:41	22.4796	-157.9747	KM1712	138.52170281672957	0.3782877430400471	0.0121832564446218	1.8159941863787128																	1.8159941863787128	32.54888210264124
296	2017-08-04T16:19:41	22.4698	-157.9772	KM1712	145.49740159939117	0.378798263412997	0.0122256919863542	1.928664247669456																	1.928664247669456	33.669689194690264
297	2017-08-04T16:22:41	22.4617	-157.9796	KM1712	145.85791126735498	0.37981942508312105	0.0123109324309697	1.9245915728723568																	1.9245915728723568	34.60454674536549
298	2017-08-04T16:25:42	22.4519	-157.9821	KM1712	144.69377731121548	0.37930867827332704	0.0122682455990731	1.909819394362888																	1.909819394362888	35.725361460608845
299	2017-08-04T16:28:42	22.44400000000001	-157.985	KM1712	140.34001117118996	0.3782877430400471	0.0121832564446218	1.8303469923338005																	1.8303469923338005	36.654000847857596
300	2017-08-04T16:31:42	22.4344	-157.9878	KM1712	141.4019844464809	0.378798263412997	0.0122256919863542	1.849318013487492																	1.849318013487492	37.7607959042064
301	2017-08-04T16:34:42	22.4233	-157.9911	KM1712	139.1602363125976	0.3790542167614021	0.0122469783966641	1.8161445518175041																	1.8161445518175041	39.042223251652864
302	2017-08-04T16:37:43	22.4139	-157.994	KM1712	138.5217985417402	0.3790542167614021	0.0122469783966641	1.817777485198658																	1.817777485198658	40.13032623857664
303	2017-08-04T16:40:43	22.4046	-157.9969	KM1712	137.70747320549918	0.37777965137447	0.0121410227822238	1.790210933418098																	1.790210933418098	41.20773423947927
304	2017-08-04T16:43:43	22.3954	-157.9994	KM1712	138.33035427449042	0.3775261865591429	0.0121200419487838	1.8019678733570748																	1.8019678733570748	42.263677759358885
305	2017-08-04T16:46:43	22.3876	-158.0029	KM1712	140.94969676529243	0.3782877430400471	0.0121832564446218	1.8342095113218924																	1.8342095113218924	43.20371360015538
306	2017-08-04T16:49:44	22.3784	-158.0054	KM1712	144.77917846816175	0.37956374723054	0.0122895635701104	1.906808396231474																	1.906808396231474	44.25966478467443
307	2017-08-04T16:52:44	22.3658	-158.0095	KM1712	140.9213331135882	0.378798263412997	0.0122256919863542	1.8407104297796049																	1.8407104297796049	45.724382555529616
308	2017-08-04T16:55:44	22.3563	-158.0126	KM1712	140.5203868219516	0.37930867827332704	0.0122682455990731	1.8469366784214487																	1.8469366784214487	46.828999852162454
309	2017-08-04T16:58:44	22.3483	-158.0152	KM1712	138.57922644312566	0.380585954153552	0.012375109021031998	1.8290563115663585																	1.8290563115663585	47.75889623323954
310	2017-08-04T17:01:44	22.3403	-158.0184	KM1712	142.42806817419364	0.3813492397116721	0.0124392504640629	1.89558948754356																	1.89558948754356	48.708425284958814
311	2017-08-04T17:04:45	22.3307	-158.0212	KM1712	142.77052396371627	0.382380373258802	0.0125262363851909	1.9161885391565927																	1.9161885391565927	49.815276285891564
312	2017-08-04T17:07:45	22.3195	-158.0246	KM1712	145.90628954749448	0.384188361752855	0.0126795598788066	1.992865472921675																	1.992865472921675	51.11025329284728
313	2017-08-04T17:10:45	22.3114	-158.0285	KM1712	149.22615531005312	0.3839299014099579	0.0126576018740393	2.037814791697788																	2.037814791697788	52.097323285117675
314	2017-08-04T17:13:45	22.3001	-158.0311	KM1712	150.48194897276957	0.38600501761981504	0.0128348643827073	2.0816061289546104																	2.0816061289546104	53.38339075545125
315	2017-08-04T17:19:46	22.2806	-158.0379	KM1712	162.21751624558001	0.3933695827155779	0.0134761956348954	2.3726748019876296																	2.3726748019876296	55.664271091561744
316	2017-08-04T17:22:46	22.2725	-158.0411	KM1712	160.16163684521342	0.39630732265045204	0.0137373529751496	2.4005633545099334																	2.4005633545099334	56.624302924583866
317	2017-08-04T17:25:46	22.2612	-158.0443	KM1712	160.0158065910721	0.39845643681309795	0.0139304309414824	2.4131540368153805																	2.4131540368153805	57.92466452930042
318	2017-08-04T17:31:47	22.2437	-158.0505	KM1712	151.996713227816	0.40089418554154	0.0141513541712478	2.308583818781518																	2.308583818781518	59.97476626647113
319	2017-08-04T17:38:26	22.2245	-158.0572	KM1712	144.75687838289525	0.40116651032501294	0.0141761916676684	2.184456380780854																	2.184456380780854	62.220787405149295
320	2017-08-04T17:41:26	22.2149	-158.0598	KM1712	144.73879373748912	0.401439485196609	0.0142010884556496	2.191371493904278																	2.191371493904278	63.322507822923214
321	2017-08-04T17:44:27	22.2037	-158.0634	KM1712	148.50096162358201	0.40116651032501294	0.0141761916676684	2.2582939144052228																	2.2582939144052228	64.62329141050395
322	2017-08-04T17:47:27	22.1941	-158.066	KM1712	149.41181915265958	0.404176818963934	0.0144522713145445	2.324781726792668																	2.324781726792668	65.72502148747246
323	2017-08-04T17:50:27	22.1844	-158.0677	KM1712	148.51796661643772	0.4030792022795889	0.0143511987911833	2.3107070105409764																	2.3107070105409764	66.81892252431322
324	2017-08-04T17:53:27	22.1762	-158.0704	KM1712	149.5442497301093	0.4050024788097029	0.0145285310031459	2.356289010759608																	2.356289010759608	67.77320946093576
325	2017-08-04T17:56:28	22.1665	-158.0723	KM1712	150.17501128022403	0.4036275093312871	0.0144016207934269	2.3530292380558557																	2.3530292380558557	68.87060573313124
326	2017-08-04T17:59:28	22.1552	-158.075	KM1712	151.21649458040858	0.404176818963934	0.0144522713145445	2.4088074958357137																	2.4088074958357137	70.1589189578052
327	2017-08-04T18:02:28	22.1472	-158.0772	KM1712	149.72091210944726	0.404728754328205	0.0145031639480651	2.3878099603241925																	2.3878099603241925	71.07788800649438
328	2017-08-04T18:05:28	22.136	-158.0794	KM1712	153.40589635260503	0.40748037802528203	0.0147589378188921	2.4671919991074294																	2.4671919991074294	72.34510727958589
329	2017-08-04T18:08:29	22.1264	-158.08100000000005	KM1712	155.58464310650712	0.407756193343086	0.0147847540886542	2.52366439150009																	2.52366439150009	73.42641223316261
330	2017-08-04T18:11:29	22.1184	-158.0824	KM1712	156.4845790055517	0.407756193343086	0.0147847540886542	2.5401947855820435																	2.5401947855820435	74.32857560840392
331	2017-08-04T18:14:29	22.1073	-158.0836	KM1712	158.19170280489226	0.410819619929367	0.0150730666269102	2.622918771499482																	2.622918771499482	75.57037735671265
332	2017-08-04T18:17:29	22.0994	-158.0851	KM1712	150.84515726204648	0.409420917298431	0.0149410227507627	2.494417135647376																	2.494417135647376	76.46328645068651
333	2017-08-04T18:20:29	22.0898	-158.0863	KM1712	150.63004995013344	0.411379437423719	0.015126114260371004	2.504733896369616																	2.504733896369616	77.5390743354629
334	2017-08-04T18:23:30	22.0786	-158.0876	KM1712	151.4555712579545	0.411660348857799	0.0151527330905083	2.535328442776124																	2.535328442776124	78.79301644807137
335	2017-08-04T18:26:30	22.0706	-158.0889	KM1712	151.3774586235582	0.4099803905311479	0.0149937487132815	2.5230955532174657																	2.5230955532174657	79.69359387945708
336	2017-08-04T18:29:30	22.061	-158.0902	KM1712	153.6994175400929	0.410819619929367	0.0150730666269102	2.557504885741522																	2.557504885741522	80.77062057202501
337	2017-08-04T18:32:30	22.0499	-158.0912	KM1712	153.27367063326338	0.411379437423719	0.015126114260371004	2.555624183917565																	2.555624183917565	82.01054015177152
338	2017-08-04T18:35:31	22.0404	-158.0929	KM1712	153.63283260995786	0.4088639282297029	0.0148885802623487	2.524527189485747																	2.524527189485747	83.08250048732403
339	2017-08-04T18:38:31	22.0326	-158.0943	KM1712	149.14903779610813	0.4088639282297029	0.0148885802623487	2.4558858411610163																	2.4558858411610163	83.962708981309
340	2017-08-04T18:41:31	22.0216	-158.0955	KM1712	151.31799209524885	0.409420917298431	0.0149410227507627	2.499524108876716																	2.499524108876716	85.19344249119786
341	2017-08-04T18:44:31	22.0124	-158.0973	KM1712	148.18715655245416	0.4088639282297029	0.0148885802623487	2.4273280128092347																	2.4273280128092347	86.23427024600521
342	2017-08-04T18:47:32	22.0031	-158.0985	KM1712	148.23296775325375	0.406927573747578	0.0147074058369421	2.4037989562901583																	2.4037989562901583	87.27690086640709
343	2017-08-04T18:50:32	21.9955	-158.1001	KM1712	146.5709041705241	0.408586003268266	0.0148625308116464	2.4074952631420388																	2.4074952631420388	88.13887752808388
344	2017-08-04T18:53:32	21.9847	-158.1014	KM1712	147.73315394908042	0.409420917298431	0.0149410227507627	2.442527151957604																	2.442527151957604	89.3485673952812
345	2017-08-04T18:56:32	21.9756	-158.1029	KM1712	148.50137183032788	0.4099803905311479	0.0149937487132815	2.4648695633706943																	2.4648695633706943	90.3733185311618
346	2017-08-04T18:59:33	21.9679	-158.1038	KM1712	147.85254853133233	0.411660348857799	0.0151527330905083	2.4701518817428245																	2.4701518817428245	91.2354808579513
347	2017-08-04T19:02:33	21.957	-158.1051	KM1712	146.39730997057163	0.4127842703249329	0.0152597458738168	2.4461597037319747																	2.4461597037319747	92.45623723694663
348	2017-08-04T19:05:33	21.9493	-158.1067	KM1712	144.630564008114	0.410819619929367	0.0150730666269102	2.3839642281795066																	2.3839642281795066	93.32915217515982
349	2017-08-04T19:08:33	21.9369	-158.108	KM1712	145.1696147613515	0.410819619929367	0.0150730666269102	2.3962875008955806																	2.3962875008955806	94.71599529912535
350	2017-08-04T19:11:34	21.926	-158.1097	KM1712	142.64474151393853	0.408032137399336	0.014810617872363001	2.2916262770959004																	2.2916262770959004	95.94198447187179
351	2017-08-04T19:14:34	21.9183	-158.1112	KM1712	143.19251482467516	0.407203646368988	0.0147331411105591	2.2891386146402093																	2.2891386146402093	96.813010567668
352	2017-08-04T19:17:34	21.9077	-158.113	KM1712	148.18626660321908	0.40637739933519496	0.0146561190089782	2.375397189109266																	2.375397189109266	98.00752522328293
353	2017-08-04T19:20:34	21.8986	-158.1143	KM1712	148.99023034188326	0.4050024788097029	0.0145285310031459	2.3581398632186543																	2.3581398632186543	99.02937025838676
354	2017-08-04T19:23:35	21.8926	-158.1158	KM1712	156.84981586380258	0.40610284617792397	0.0146305492533827	2.5022604950790064																	2.5022604950790064	99.71500678518026
355	2017-08-04T19:26:35	21.885	-158.1174	KM1712	146.69054112300356	0.40610284617792397	0.0146305492533827	2.3457728308951955																	2.3457728308951955	100.57700804841649
356	2017-08-04T19:29:35	21.8759	-158.1185	KM1712	148.41832032452794	0.407756193343086	0.0147847540886542	2.3885573757176424																	2.3885573757176424	101.59634664171314
357	2017-08-04T19:32:35	21.8667	-158.1201	KM1712	147.93981892870994	0.4058267696887979	0.0146049534013377	2.3647182439824896																	2.3647182439824896	102.633716541985
358	2017-08-04T19:35:36	21.856	-158.1211	KM1712	149.33559208202297	0.404176818963934	0.0144522713145445	2.35791508562612																	2.35791508562612	103.82928160919016
359	2017-08-04T19:38:36	21.8484	-158.1227	KM1712	148.00901281241713	0.404728754328205	0.0145031639480651	2.342606006135304																	2.342606006135304	104.69129099907155
360	2017-08-04T19:41:36	21.8391	-158.1238	KM1712	145.74534224955968	0.4056890601815385	0.0145921859535041	2.33373107446634																	2.33373107446634	105.73276040032799
361	2017-08-04T19:44:36	21.8282	-158.1254	KM1712	146.15229393478594	0.406652158591564	0.0146817318517344	2.3403296337742967																	2.3403296337742967	106.95732895886707
362	2017-08-04T19:47:36	21.8188	-158.1268	KM1712	148.87938127061219	0.411379437423719	0.015126114260371004	2.4653258359108365																	2.4653258359108365	108.01366391657915
363	2017-08-04T19:50:37	21.811	-158.1282	KM1712	149.11272844652026	0.4127842703249329	0.0152597458738168	2.4882196927079354																	2.4882196927079354	108.89390937661436
364	2017-08-04T19:53:37	21.7985	-158.1298	KM1712	148.73809592045194	0.413066701047765	0.0152866553945299	2.4815912007802985																	2.4815912007802985	110.29516482533285
365	2017-08-04T19:56:37	21.7874	-158.1306	KM1712	148.23929494245868	0.40970032042209403	0.0149673543029522	2.4409038427597025																	2.4409038427597025	111.5335483691707
366	2017-08-04T19:59:37	21.7811	-158.1296	KM1712	147.10386938232338	0.408032137399336	0.014810617872363001	2.3992623965464257																	2.3992623965464257	112.2424231018995
367	2017-08-04T20:02:38	21.7731	-158.13	KM1712	144.59450840233583	0.4088639282297029	0.0148885802623487	2.3567189858967112																	2.3567189858967112	113.1339193383475
368	2017-08-04T20:05:38	21.7635	-158.1312	KM1712	146.58392449086685	0.40748037802528203	0.0147589378188921	2.380285970178583																	2.380285970178583	114.20973995023519
369	2017-08-04T20:08:38	21.7541	-158.1333	KM1712	148.89134835821326	0.409142179571736	0.0149147539070167	2.4329390728615152																	2.4329390728615152	115.2784072063212
370	2017-08-04T20:11:38	21.7447	-158.1362	KM1712	147.39149667079116	0.414478885379653	0.0154218583127294	2.497199565447364																	2.497199565447364	116.3668998224604
371	2017-08-04T20:14:38	21.7336	-158.1378	KM1712	144.60941207389715	0.41560517519825896	0.0155302523723597	2.4661903715992177																	2.4661903715992177	117.61354604464542
372	2017-08-04T20:17:39	21.7241	-158.1394	KM1712	148.80975083614788	0.41759254227541	0.0157225077381068	2.5782263139335515																	2.5782263139335515	118.68392307902876
373	2017-08-04T20:20:39	21.7146	-158.1419	KM1712	154.5115836270725	0.437509507129744	0.0177308554542083	2.9916510705166																	2.9916510705166	119.77257981404296
374	2017-08-04T20:23:39	21.7067	-158.1441	KM1712	149.4096644249826	0.43630739409467695	0.0176054149555397	2.9052803596642787																	2.9052803596642787	120.68094161978428
375	2017-08-04T20:26:39	21.6971	-158.1461	KM1712	151.68738918152383	0.4481899049331261	0.0188692270506336	3.182995942048344																	3.182995942048344	121.769421703948
376	2017-08-04T20:29:40	21.6874	-158.1478	KM1712	151.09431904946862	0.4544353412253039	0.0195550971799513	3.2579489832991206																	3.2579489832991206	122.86342115585062
377	2017-08-04T20:32:40	21.676	-158.1494	KM1712	151.6446899576358	0.45600869181457104	0.0197302503629286	3.2654930931621116																	3.2654930931621116	124.14318334818412
378	2017-08-04T20:35:40	21.6666	-158.15	KM1712	149.97906245823273	0.454121153884508	0.0195202170407041	3.2267109909138574																	3.2267109909138574	125.19140338876015
379	2017-08-04T20:38:40	21.6593	-158.1445	KM1712	150.39081971551872	0.4512963329096761	0.0192084986933223	3.2220411129257536																	3.2220411129257536	126.18342471297278
380	2017-08-04T20:41:41	21.65	-158.1404	KM1712	151.33903079346882	0.4512963329096761	0.0192084986933223	3.2676364804531266																	3.2676364804531266	127.3022086067796
381	2017-08-04T20:44:41	21.64	-158.1374	KM1712	158.87744765994663	0.45569422963882295	0.0196951489525003	3.4847624148116676																	3.4847624148116676	128.45784693649912
382	2017-08-04T20:47:41	21.6348	-158.1334	KM1712	162.94339748875782	0.44942960175607705	0.0190041594318607	3.4907316030756546																	3.4907316030756546	129.16944618366523
383	2017-08-04T20:50:41	21.6285	-158.13	KM1712	161.28074381437503	0.443880763532702	0.0184046956578808	3.3347332954592908																	3.3347332954592908	129.954046697604
384	2017-08-04T20:53:42	21.6216	-158.1269	KM1712	162.24272197901462	0.44973961163882503	0.0190380162647674	3.4755353681528263																	3.4755353681528263	130.786433786951
385	2017-08-04T20:56:42	21.6191	-158.1246	KM1712	159.4619339227218	0.4544353412253039	0.0195550971799513	3.489187864413088																	3.489187864413088	131.15262873083842
386	2017-08-04T20:59:42	21.6181	-158.1236	KM1712	164.30527649137906	0.46237606014041704	0.020448899678451	3.751713334192758																	3.751713334192758	131.30461885069244
387	2017-08-04T21:02:42	21.6175	-158.1231	KM1712	157.556453099492	0.467552852156329	0.0210447895445249	3.642605109833168																	3.642605109833168	131.38910756827394
388	2017-08-04T21:05:42	21.6176	-158.1234	KM1712	153.58729253041852	0.46853150825865997	0.0211586438748711	3.5669969157706585																	3.5669969157706585	131.4220891381787
389	2017-08-04T21:08:43	21.6175	-158.1238	KM1712	156.14318706828163	0.46560036346816397	0.0208188289722582	3.5962122722604706																	3.5962122722604706	131.46495474014074
390	2017-08-04T21:11:43	21.6172	-158.1244	KM1712	159.60500386527482	0.4626980701199339	0.0204856370160164	3.6186879191504864																	3.6186879191504864	131.535458082715
391	2017-08-04T21:14:43	21.617	-158.125	KM1712	159.58977876049022	0.4594970996074861	0.020121995102983996	3.5915706204774582																	3.5915706204774582	131.6014214044363
392	2017-08-04T21:17:43	21.6165	-158.1258	KM1712	159.0281765584518	0.46173433894996596	0.0203756872642525	3.609956133249023																	3.609956133249023	131.70118176469813
393	2017-08-04T21:20:44	21.6163	-158.1259	KM1712	157.05823698722867	0.46045472755496203	0.0202303737192158	3.5389901586356927																	3.5389901586356927	131.72573289756502
394	2017-08-04T21:23:44	21.6164	-158.126	KM1712	155.05621283633386	0.4594970996074861	0.020121995102983996	3.4561290802192155																	3.4561290802192155	131.74093201920417
395	2017-08-04T21:26:44	21.6165	-158.126	KM1712	153.21323654558722	0.45569422963882295	0.0196951489525003	3.3852632651109977																	3.3852632651109977	131.75206372917336
396	2017-08-04T21:29:44	21.6165	-158.1259	KM1712	156.42767164096122	0.45569422963882295	0.0196951489525003	3.452728904839913																	3.452728904839913	131.7624125508239
397	2017-08-04T21:32:44	21.6163	-158.1259	KM1712	158.30325452186156	0.458540493000392	0.0200140436913349	3.5435275519762612																	3.5435275519762612	131.7846759707623
398	2017-08-04T21:35:45	21.6162	-158.126	KM1712	154.245805572647	0.456955559487396	0.0198360502238447	3.4128552579984697																	3.4128552579984697	131.7998750972747
399	2017-08-04T21:38:45	21.6156	-158.1269	KM1712	152.05112678491852	0.45727118322550797	0.0198714737510605	3.3878905503485366																	3.3878905503485366	131.91448730288366
400	2017-08-04T21:41:45	21.6155	-158.1273	KM1712	154.29209457550718	0.4506731623255689	0.0191400687478896	3.3073716652753262																	3.3073716652753262	131.95735345778786
401	2017-08-04T21:44:45	21.6157	-158.1275	KM1712	155.6742412090537	0.45223579105108497	0.0193117598151162	3.3695577380906525																	3.3695577380906525	131.987751774164
402	2017-08-04T21:47:46	21.6161	-158.1274	KM1712	153.40683153582228	0.455851460726697	0.019712699657714453	3.3866781740425225																	3.3866781740425225	132.03346543150832
403	2017-08-04T21:50:46	21.6192	-158.127	KM1712	150.6361468580271	0.45160903436010397	0.0192428362306439	3.2663227412123463																	3.2663227412123463	132.38102237019103
404	2017-08-04T21:53:46	21.6247	-158.1297	KM1712	147.61954679998115	0.4544353412253039	0.0195550971799513	3.261577590310752																	3.261577590310752	133.05400930193562
405	2017-08-04T22:04:47	21.6601	-158.1487	KM1712	138.97225777457916	0.4744447836503421	0.021854384965949998	3.3317832960391125																	3.3317832960391125	137.45780130251285
406	2017-08-04T22:07:48	21.6709	-158.1498	KM1712	137.28872157275694	0.4858596708473521	0.023236922872165	3.4224420143271166																	3.4224420143271166	138.66539985057878
407	2017-08-04T22:10:48	21.6838	-158.1481	KM1712	134.792155065513	0.486200985302028	0.0232790242803197	3.3561454179989947																	3.3561454179989947	140.1121182876401
408	2017-08-04T22:13:48	21.6919	-158.14600000000004	KM1712	131.2248465327601	0.485177225502148	0.0231528788548675	3.278959528095727																	3.278959528095727	141.03958240524932
409	2017-08-04T22:16:48	21.7017	-158.1446	KM1712	133.68958944559182	0.48010567356517003	0.0225336181672493	3.266158149228353																	3.266158149228353	142.14005831179918
410	2017-08-04T22:19:48	21.7132	-158.1427	KM1712	137.85233191224074	0.45885860188218197	0.0200499417319638	3.033687607076004																	3.033687607076004	143.4351988962158
411	2017-08-04T22:22:49	21.7214	-158.1414	KM1712	138.06910528655524	0.4566398699909829	0.0198007047639102	2.9864432611732217																	2.9864432611732217	144.35784646409667
412	2017-08-04T22:25:49	21.7296	-158.1404	KM1712	138.21753389076028	0.45790469285184004	0.0199425746943044	3.002907233004381																	3.002907233004381	145.276485603338
413	2017-08-04T22:28:49	21.7378	-158.1383	KM1712	137.48503748445341	0.462054817025856	0.0204122498306485	3.02515246161668																	3.02515246161668	146.21475942840004
414	2017-08-04T22:31:49	21.7494	-158.1365	KM1712	139.85179961776882	0.4594970996074861	0.020121995102983996	3.0596750057551736																	3.0596750057551736	147.51938137866847
415	2017-08-04T22:34:50	21.7592	-158.1348	KM1712	135.96721964962748	0.456323904667957	0.019765435566722	2.9300565104826934																	2.9300565104826934	148.6243571924948
416	2017-08-04T22:37:50	21.7675	-158.1335	KM1712	132.5842380380216	0.4519224822850021	0.0192772557378283	2.7854694615793942																	2.7854694615793942	149.5580128690017
417	2017-08-04T22:40:50	21.7792	-158.1322	KM1712	128.89262535856778	0.438715813129307	0.017857247499082	2.534545956720538																	2.534545956720538	150.86733795435714
418	2017-08-04T22:43:50	21.7875	-158.1308	KM1712	130.53990060756365	0.4423493108593921	0.0182413127541021	2.6043448450917315																	2.6043448450917315	151.8025346399767
419	2017-08-04T22:46:51	21.7991	-158.1299	KM1712	130.99547119521708	0.444496677310642	0.0184706052739957	2.6394578241342943																	2.6394578241342943	153.0971594722767
420	2017-08-04T22:49:51	21.8091	-158.1285	KM1712	131.56699922105523	0.44633924866090297	0.0186688452999169	2.677919454419772																	2.677919454419772	154.2196951012297
421	2017-08-04T22:52:51	21.8192	-158.1276	KM1712	131.7978443126371	0.4488104311546921	0.0189366273656597	2.7177189200426985																	2.7177189200426985	155.34783858508126
422	2017-08-04T22:55:51	21.8309	-158.1264	KM1712	133.1814404199456	0.45005036157079	0.0190719539200092	2.7584231196724187																	2.7584231196724187	156.65613879869252
423	2017-08-04T22:58:52	21.841	-158.1255	KM1712	130.05845346571172	0.4491203301601209	0.0189703832288113	2.679732541883459																	2.679732541883459	157.78428111423833
424	2017-08-04T23:01:52	21.8478	-158.1248	KM1712	132.7982567853338	0.453177844569835	0.0194157734534562	2.7948047128399915																	2.7948047128399915	158.54468495519168
425	2017-08-04T23:04:52	21.8597	-158.1237	KM1712	135.56884420052396	0.4478807497166839	0.0188356472303844	2.7947026737914373																	2.7947026737914373	159.8742247263469
426	2017-08-04T23:07:52	21.8682	-158.1221	KM1712	135.76736874788674	0.44942960175607705	0.0190041594318607	2.8196359383129463																	2.8196359383129463	160.83474983239662
427	2017-08-04T23:10:52	21.8801	-158.121	KM1712	131.10463329606716	0.4481899049331261	0.0188692270506336	2.716741164016274																	2.716741164016274	162.1642882158026
428	2017-08-04T23:13:53	21.8902	-158.1197	KM1712	135.05556863224686	0.450361853318601	0.0191059725905235	2.829372686097623																	2.829372686097623	163.2965817134183
429	2017-08-04T23:16:53	21.9004	-158.1184	KM1712	137.69942581600566	0.450361853318601	0.0191059725905235	2.878656207471828																	2.878656207471828	164.43992800225269
430	2017-08-04T23:19:53	21.9089	-158.1168	KM1712	137.3318245748988	0.45098437615599496	0.0191742429306529	2.859990220262332																	2.859990220262332	165.40044499409237
431	2017-08-04T23:22:53	21.9208	-158.1157	KM1712	146.34246022582343	0.45176575832255295	0.0192600459842361	3.063092152047717																	3.063092152047717	166.72998060571462
432	2017-08-04T23:25:54	21.9293	-158.1141	KM1712	145.3450595872271	0.4582225823415971	0.0199782525145452	3.1447587938797765																	3.1447587938797765	167.69049352593038
433	2017-08-04T23:28:54	21.9395	-158.113	KM1712	148.85772144489408	0.4594970996074861	0.020121995102983996	3.243917275065515																	3.243917275065515	168.83159512875025
434	2017-08-04T23:31:54	21.9515	-158.1113	KM1712	143.28310673234586	0.4659251795078471	0.0208562931432561	3.224702785615983																	3.224702785615983	170.1788832072633
435	2017-08-04T23:34:54	21.96	-158.1101	KM1712	136.19758850289847	0.4714730902499221	0.0215030261525291	3.1363815212501134																	3.1363815212501134	171.1331551496501
436	2017-08-04T23:37:55	21.9718	-158.1089	KM1712	140.57464014665726	0.476101174735823	0.0220517730657292	3.304078625532469																	3.304078625532469	172.4525258747116
437	2017-08-04T23:40:55	21.9819	-158.108	KM1712	143.01490489976362	0.48893383904285	0.0236182034718123	3.617835945085681																	3.617835945085681	173.58066061667472
438	2017-08-04T23:43:55	21.9919	-158.1067	KM1712	142.132390914921	0.517670561107695	0.0273677467831299	4.082651356652722																	4.082651356652722	174.70189024619583
439	2017-08-04T23:46:55	22.0019	-158.1056	KM1712	147.12568176235217	0.516207273711726	0.0271686500434212	4.2167826021392845																	4.2167826021392845	175.82083612241894
440	2017-08-04T23:49:56	22.012	-158.1045	KM1712	145.14100756056268	0.512929345541642	0.0267257808863225	4.091213959574287																	4.091213959574287	176.95085601391938
441	2017-08-04T23:52:56	22.0202	-158.1032	KM1712	148.4804916239153	0.511480207611147	0.0265313778670121	4.208360842768437																	4.208360842768437	177.8734626671209
442	2017-08-04T23:55:56	22.0319	-158.1022	KM1712	151.13989232912337	0.5154794031747479	0.0270697782805791	4.382935121433281																	4.382935121433281	179.17995440544087
443	2017-08-05T00:00:01	22.0533	-158.0991	KM1712	155.09125168236454	0.5195091644058341	0.0276192411907794	4.519516775930046																	4.519516775930046	181.58351836843116
444	2017-08-05T00:03:02	22.0615	-158.0977	KM1712	147.71051949746212	0.519878133389016	0.0276699225177441	4.310890680210068																	4.310890680210068	182.5076755017033
445	2017-08-05T00:06:02	22.0713	-158.0965	KM1712	152.31948932770158	0.5265722882333279	0.0285984349595979	4.614518470753885																	4.614518470753885	183.60558474142
446	2017-08-05T00:09:02	22.0794	-158.0947	KM1712	154.48985472998422	0.5232100377459961	0.0281297433973012	4.581083205008738																	4.581083205008738	184.52617356565517
447	2017-08-05T00:12:02	22.0909	-158.0933	KM1712	148.61284926972044	0.519878133389016	0.0276699225177441	4.322184651423557																	4.322184651423557	185.8144396150663
448	2017-08-05T00:15:03	22.0991	-158.0921	KM1712	145.64720470162737	0.5247006333684029	0.0283368982772823	4.3245767755872215																	4.3245767755872215	186.73559290786739
449	2017-08-05T00:18:03	22.1088	-158.091	KM1712	152.37015819557956	0.5280719131520201	0.0288089722550594	4.587876107076738																	4.587876107076738	187.8213123159165
450	2017-08-05T00:21:03	22.1185	-158.0898	KM1712	151.4229480128825	0.529956404177692	0.0290749459803041	4.628341594954698																	4.628341594954698	188.90815684246581
451	2017-08-05T00:24:03	22.1297	-158.0887	KM1712	143.73806437576422	0.5292000410742129	0.0289681763122416	4.361001192638391																	4.361001192638391	190.16005794719453
452	2017-08-05T00:27:04	22.1378	-158.0873	KM1712	140.78589887503426	0.533740115378606	0.0296135804157062	4.355913964300692																	4.355913964300692	191.07320947225045
453	2017-08-05T00:30:04	22.1474	-158.0858	KM1712	141.57110871224106	0.529956404177692	0.0290749459803041	4.300741094528491																	4.300741094528491	192.15298738919705
454	2017-08-05T00:33:04	22.1571	-158.084	KM1712	144.90619390909495	0.524327521015217	0.0282849249261337	4.262523939664344																	4.262523939664344	193.24859499373943
455	2017-08-05T00:36:04	22.1683	-158.0825	KM1712	142.5109574336164	0.52209715015875	0.0279756404782566	4.2073323920862284																	4.2073323920862284	194.504900103087
456	2017-08-05T00:39:05	22.1763	-158.0813	KM1712	141.7563679999534	0.5206187158435011	0.0277716484167517	4.112071445261158																	4.112071445261158	195.40398749370803
457	2017-08-05T00:42:05	22.1876	-158.0799	KM1712	143.46192243387864	0.523581644371494	0.0281813472878089	4.199466455912706																	4.199466455912706	196.67012158930757
458	2017-08-05T00:45:05	22.1956	-158.0783	KM1712	150.98082777232472	0.522839316099588	0.0280782624011686	4.3940207910492335																	4.3940207910492335	197.57579950714137
459	2017-08-05T00:48:05	22.2069	-158.0768	KM1712	147.27435928129708	0.519141074120211	0.0275686805611098	4.171420848495739																	4.171420848495739	198.84314724111772
460	2017-08-05T00:51:06	22.2149	-158.0755	KM1712	148.17131587541797	0.518036950399932	0.0274177995444903	4.182949003659604																	4.182949003659604	199.7437053600267
461	2017-08-05T00:54:06	22.2262	-158.0744	KM1712	145.365854446614	0.528823209941478	0.0289149821059501	4.289864711212325																	4.289864711212325	201.0066858038656
462	2017-08-05T00:57:06	22.2358	-158.0728	KM1712	145.23126258320391	0.5410330851495271	0.0306688109105943	4.557041743233785																	4.557041743233785	202.08797289284732
463	2017-08-05T01:00:06	22.2437	-158.0714	KM1712	152.60683798301403	0.542968216446611	0.0309526264935423	4.863753023165564																	4.863753023165564	202.97913028376664
464	2017-08-05T01:03:07	22.2533	-158.0701	KM1712	156.6761740411191	0.540644651178799	0.0306121534124846	4.957045416016181																	4.957045416016181	204.0561353193327
465	2017-08-05T01:06:07	22.2644	-158.0687	KM1712	155.6080643920707	0.527695665005706	0.0287561495350845	4.654629861692915																	4.654629861692915	205.30014449095782
466	2017-08-05T01:09:07	22.2771	-158.067	KM1712	155.2829077974189	0.512205667167979	0.0266285234317426	4.362603916953392																	4.362603916953392	206.7246768271373
467	2017-08-05T01:12:07	22.2865	-158.0656	KM1712	160.42967665441944	0.5071600881637991	0.0259570718021937	4.374296185934323																	4.374296185934323	207.78094778481457
468	2017-08-05T01:15:08	22.296	-158.0643	KM1712	148.82449994548338	0.491683027389248	0.0239623516302336	3.732190841285592																	3.732190841285592	208.84690328502705
469	2017-08-05T01:18:08	22.3054	-158.0631	KM1712	144.2133007028568	0.4875637038034921	0.0234477637156425	3.5624572338933667																	3.5624572338933667	209.90055739372045
470	2017-08-05T01:21:08	22.3133	-158.0623	KM1712	142.21154445157381	0.47876588263494996	0.0223717356911265	3.395727231794913																	3.395727231794913	210.78381333624557
471	2017-08-05T01:24:08	22.3212	-158.0616	KM1712	140.99237138879627	0.480779010032392	0.0226151918017855	3.3600196202714896																	3.3600196202714896	211.6661679092637
472	2017-08-05T01:27:08	22.3306	-158.0601	KM1712	139.0991821126441	0.4782657817023485	0.0223114788198133	3.2986730575223384																	3.2986730575223384	212.72388723839103
473	2017-08-05T01:30:09	22.3384	-158.0581	KM1712	140.8933232062551	0.481116658249959	0.0226561216942668	3.384809351530547																	3.384809351530547	213.6162474904337
474	2017-08-05T01:33:09	22.3494	-158.0568	KM1712	145.71716721656318	0.47776723930896603	0.0222514115460957	3.4619659467034984																	3.4619659467034984	214.84802918014657
475	2017-08-05T01:36:09	22.3574	-158.0551	KM1712	145.23157377351075	0.480779010032392	0.0226151918017855	3.477818175663616																	3.477818175663616	215.7556014234309
476	2017-08-05T01:39:09	22.3686	-158.0533	KM1712	143.0832038532375	0.47977020751389504	0.0224929769924455	3.421440164819174																	3.421440164819174	217.01604813312963
477	2017-08-05T01:42:10	22.3766	-158.0512	KM1712	142.83224770686118	0.4829753882267075	0.02288268906489635	3.475037009539457																	3.475037009539457	217.93244609367719
478	2017-08-05T01:45:10	22.3863	-158.0496	KM1712	142.37166295328325	0.47943554037313396	0.022452432604371002	3.417261209471645																	3.417261209471645	219.02470927478618
479	2017-08-05T01:48:10	22.3977	-158.0482	KM1712	138.9790083757902	0.4828070630727	0.0228620725475196	3.3853323876631363																	3.3853323876631363	220.3018787058068
480	2017-08-05T01:51:10	22.4074	-158.0469	KM1712	139.29976636106704	0.490306345693298	0.0237896546566163	3.494397039358763																	3.494397039358763	221.38991173132342
481	2017-08-05T01:54:11	22.4205	-158.0451	KM1712	145.11152640018543	0.4879058038444241	0.0234902097135973	3.624507413835188																	3.624507413835188	222.85988321518275
482	2017-08-05T01:57:11	22.4286	-158.0439	KM1712	144.07920030898194	0.487221804770118	0.0234054278628843	3.5636091391120583																	3.5636091391120583	223.76996743578587
483	2017-08-05T02:00:11	22.435	-158.0429	KM1712	145.95293231464066	0.486200985302028	0.0232790242803197	3.629363841881637																	3.629363841881637	224.48978888963745
484	2017-08-05T02:03:11	22.4463	-158.0417	KM1712	150.9021632695061	0.4779332927873074	0.0222714183283364	3.601006857723286																	3.601006857723286	225.75371684075
485	2017-08-05T02:06:12	22.4559	-158.0407	KM1712	152.9335554711192	0.474774796764315	0.0218936935222624	3.602536130805679																	3.602536130805679	226.8273017745925
486	2017-08-05T02:09:12	22.4656	-158.0392	KM1712	142.31237860215373	0.474774796764315	0.0218936935222624	3.3630958500789214																	3.3630958500789214	227.91804795413066
487	2017-08-05T02:12:12	22.4753	-158.0379	KM1712	140.754408670674	0.47643288970822795	0.0220915114328239	3.348241088007885																	3.348241088007885	229.00607293314286
488	2017-08-05T02:15:12	22.4835	-158.0367	KM1712	139.91724764425862	0.47311942834923	0.0216972875832452	3.2732051835208864																	3.2732051835208864	229.92718061936247
489	2017-08-05T02:18:13	22.4933	-158.0354	KM1712	143.49323977105655	0.474774796764315	0.0218936935222624	3.3654062852910807																	3.3654062852910807	231.02625165331932
490	2017-08-05T02:21:13	22.5032	-158.034	KM1712	147.54680894542912	0.4582225823415971	0.0199782525145452	3.2324743317024165																	3.2324743317024165	232.1376569126065
491	2017-08-05T02:24:13	22.5147	-158.0326	KM1712	149.64279530837132	0.452863077709812	0.0193810195401295	3.1829601637487253																	3.1829601637487253	233.42587400969256
492	2017-08-05T02:27:13	22.5246	-158.0312	KM1712	143.03719587809803	0.45475027858765704	0.0195900605843496	3.0439878522572643																	3.0439878522572643	234.53727638235858
493	2017-08-05T02:30:14	22.5329	-158.03	KM1712	140.8604997192501	0.44757233075165204	0.0188021473802883	2.9072082453623183																	2.9072082453623183	235.46941074496098
494	2017-08-05T02:33:14	22.5445	-158.0286	KM1712	143.31269157134406	0.4488104311546921	0.0189366273656597	2.9637009927586506																	2.9637009927586506	236.76868697499725
495	2017-08-05T02:36:14	22.5529	-158.0269	KM1712	143.45493459155975	0.4491203301601209	0.0189703832288113	2.9638627366699417																	2.9638627366699417	237.71994373729385
496	2017-08-05T02:39:14	22.563	-158.0258	KM1712	143.36504045005498	0.453493362834832	0.0194506103306101	3.030372399372028																	3.030372399372028	238.84991885893268
497	2017-08-05T02:42:15	22.5747	-158.0242	KM1712	145.54178772398768	0.461093484651872	0.0203028511452315	3.2015985117026653																	3.2015985117026653	240.16267230590267
498	2017-08-05T02:45:15	22.5831	-158.0224	KM1712	142.5351475971792	0.46045472755496203	0.0202303737192158	3.1289930779190525																	3.1289930779190525	241.11586363160592
499	2017-08-05T02:48:15	22.5932	-158.0211	KM1712	145.99035398312589	0.45885860188218197	0.0200499417319638	3.1748266376753134																	3.1748266376753134	242.24807763889862
500	2017-08-05T02:51:15	22.6048	-158.0196	KM1712	144.94884531226168	0.46077372535092803	0.0202665692296346	3.1923671179642885																	3.1923671179642885	243.5485250539712
501	2017-08-05T02:54:16	22.6148	-158.0178	KM1712	141.17261729320919	0.46334219153589395	0.0205592495221412	3.1383055879956365																	3.1383055879956365	244.67695936970216
502	2017-08-05T02:57:16	22.6231	-158.0166	KM1712	143.10675393771234	0.46334219153589395	0.0205592495221412	3.174024649255447																	3.174024649255447	245.60908304998313
503	2017-08-05T03:00:16	22.6347	-158.0151	KM1712	148.60431847031128	0.4582225823415971	0.0199782525145452	3.2316670345074754																	3.2316670345074754	246.90952649370442
504	2017-08-05T03:03:16	22.6431	-158.0135	KM1712	147.21693646793304	0.45790469285184004	0.0199425746943044	3.188380818038868																	3.188380818038868	247.8589295240466
505	2017-08-05T03:06:17	22.653	-158.0116	KM1712	147.2833351534311	0.46334219153589395	0.0205592495221412	3.2713253283319133																	3.2713253283319133	248.9781216022071
506	2017-08-05T03:09:17	22.6631	-158.0103	KM1712	149.65221205726266	0.46334219153589395	0.0205592495221412	3.348947147723268																	3.348947147723268	250.11032759731225
507	2017-08-05T03:12:17	22.6748	-158.0094	KM1712	145.23499697725717	0.4698387491631629	0.0213112378671582	3.3514872577320123																	3.3514872577320123	251.41601446736811
508	2017-08-05T03:15:17	22.6849	-158.0081	KM1712	145.45056959070732	0.47776723930896603	0.0222514115460957	3.4565203519773458																	3.4565203519773458	252.5482179597055
509	2017-08-05T03:18:18	22.695	-158.0069	KM1712	147.32269850954984	0.474774796764315	0.0218936935222624	3.4687977879298684																	3.4687977879298684	253.67925518549458
510	2017-08-05T03:21:18	22.7033	-158.0058	KM1712	150.92121364537925	0.47643288970822795	0.0220915114328239	3.5786841289548743																	3.5786841289548743	254.6100672827501
511	2017-08-05T03:24:18	22.7133	-158.0043	KM1712	154.82249718621202	0.469513051021363	0.0212731001451569	3.5393636040295173																	3.5393636040295173	255.7338446379612
512	2017-08-05T03:27:18	22.7251	-158.0034	KM1712	147.89025983415792	0.473780525957499	0.0217756489885863	3.4616408915800783																	3.4616408915800783	257.0506331377894
513	2017-08-05T03:30:19	22.7352	-158.0031	KM1712	148.09611015978726	0.468857909381501	0.0211967050338517	3.3898090664927336																	3.3898090664927336	258.1753576857235
514	2017-08-05T03:33:19	22.7452	-158.0028	KM1712	152.5561869903129	0.475105206253084	0.0219330721777164	3.5893601843982217																	3.5893601843982217	259.28895467787896
515	2017-08-05T03:36:19	22.7505	-157.9996	KM1712	152.06913909902218	0.478099346265649	0.0222914251105771	3.625558599319076																	3.625558599319076	259.9642278172506
516	2017-08-05T03:39:19	22.7507	-157.9969	KM1712	149.75624182675483	0.47776723930896603	0.0222514115460957	3.54396996087785																	3.54396996087785	260.242292491542
517	2017-08-05T03:42:20	22.7509	-157.9968	KM1712	149.45033232445988	0.477432457886255	0.0222112934335836	3.5312647918206386																	3.5312647918206386	260.26680866356884
518	2017-08-05T03:45:20	22.7512	-157.9968	KM1712	150.99052826559222	0.480779010032392	0.0226151918017855	3.639321644038704																	3.639321644038704	260.30020379347644
519	2017-08-05T03:48:20	22.7513	-157.9969	KM1712	150.31765937687246	0.481116658249959	0.0226561216942668	3.639006639734799																	3.639006639734799	260.3153463525779
520	2017-08-05T03:51:20	22.7513	-157.9972	KM1712	154.2278138043634	0.4824679086680929	0.0228207211409453	3.758806691454924																	3.758806691454924	260.3461430808026
521	2017-08-05T03:54:21	22.7512	-157.9966	KM1712	151.4538702681324	0.481116658249959	0.0226561216942668	3.652182884101639																	3.652182884101639	260.4087343870786
522	2017-08-05T03:57:21	22.7511	-157.9949	KM1712	152.93293182701768	0.47943554037313396	0.022452432604371002	3.6771112477910974																	3.6771112477910974	260.58360403829016
523	2017-08-05T04:00:21	22.7509	-157.9936	KM1712	154.2248527468772	0.48010567356517003	0.0225336181672493	3.7031820337270296																	3.7031820337270296	260.71890113690785
524	2017-08-05T04:03:21	22.7507	-157.9921	KM1712	150.96795863345383	0.478432217139048	0.0223315325290495	3.599034410132183																	3.599034410132183	260.8744864676704
525	2017-08-05T04:06:22	22.7504	-157.9902	KM1712	153.14341762980024	0.480779010032392	0.0226151918017855	3.668211916294988																	3.668211916294988	261.07237172026663
526	2017-08-05T04:09:22	22.7502	-157.9882	KM1712	153.76216656479798	0.480441940434104	0.0225743563598297	3.689696651977432																	3.689696651977432	261.2788883001681
527	2017-08-05T04:12:22	22.75	-157.9873	KM1712	149.51777479547872	0.47977020751389504	0.0224929769924455	3.5774957424968195																	3.5774957424968195	261.37392385158654
528	2017-08-05T04:15:22	22.7499	-157.9872	KM1712	154.46007631556031	0.480779010032392	0.0226151918017855	3.7209173728299048																	3.7209173728299048	261.3890664769043
529	2017-08-05T04:18:23	22.7497	-157.9872	KM1712	153.73226052399446	0.48145326362900304	0.0226971245005535	3.709271995107147																	3.709271995107147	261.4113298968427
530	2017-08-05T04:21:23	22.7495	-157.9865	KM1712	152.06101510693952	0.48010567356517003	0.0225336181672493	3.6493952859591685																	3.6493952859591685	261.48655960454397
531	2017-08-05T04:24:23	22.7493	-157.9854	KM1712	149.7134629026461	0.480441940434104	0.0225743563598297	3.5926911491315083																	3.5926911491315083	261.60165627182397
532	2017-08-05T04:27:23	22.7491	-157.9844	KM1712	152.04463802415017	0.478099346265649	0.0222914251105771	3.6246591247968047																	3.6246591247968047	261.70670001997195
533	2017-08-05T04:30:24	22.7489	-157.9835	KM1712	151.49004617154458	0.481116658249959	0.0226561216942668	3.634908481340698																	3.634908481340698	261.80173629448706
534	2017-08-05T04:33:24	22.7486	-157.9827	KM1712	150.12553624336292	0.4822983977928425	0.022800072565449747	3.6234416619039584																	3.6234416619039584	261.89039258465647
535	2017-08-05T04:36:24	22.7483	-157.9816	KM1712	150.63274455287927	0.47943554037313396	0.022452432604371002	3.5699686253942287																	3.5699686253942287	262.008150790164
536	2017-08-05T04:39:24	22.748	-157.9799	KM1712	149.96507250299058	0.47943554037313396	0.022452432604371002	3.5730480559171247																	3.5730480559171247	262.1858360513324
537	2017-08-05T04:42:24	22.7476	-157.9787	KM1712	151.0525649607516	0.47910034465026097	0.022412034825365003	3.608162001251185																	3.608162001251185	262.31682625104486
538	2017-08-05T04:45:25	22.7473	-157.9773	KM1712	149.64737260077757	0.47876588263494996	0.0223717356911265	3.5570812370971514																	3.5570812370971514	262.4643771945152
539	2017-08-05T04:48:25	22.747	-157.976	KM1712	152.34685316671195	0.480779010032392	0.0226151918017855	3.6429159869272025																	3.6429159869272025	262.6019485700479
540	2017-08-05T04:51:25	22.7465	-157.9744	KM1712	149.6924507365649	0.48145326362900304	0.0226971245005535	3.5911215283272218																	3.5911215283272218	262.77537716124027
541	2017-08-05T04:54:25	22.7461	-157.9726	KM1712	147.58345025894332	0.4824679086680929	0.0228207211409453	3.5513038247731923																	3.5513038247731923	262.9654532597406
542	2017-08-05T04:57:26	22.7458	-157.9715	KM1712	149.31995356345968	0.480779010032392	0.0226151918017855	3.586464757747532																	3.586464757747532	263.08321344632816
543	2017-08-05T05:00:26	22.7455	-157.9707	KM1712	154.18134650043248	0.480779010032392	0.0226151918017855	3.7031524007520393																	3.7031524007520393	263.1718714623329
544	2017-08-05T05:03:26	22.7452	-157.9696	KM1712	150.58452961333612	0.47943554037313396	0.022452432604371002	3.5878304310997837																	3.5878304310997837	263.28963212434655
545	2017-08-05T05:06:26	22.7447	-157.9685	KM1712	147.1059559286773	0.47943554037313396	0.022452432604371002	3.521830179317704																	3.521830179317704	263.4155300498087
546	2017-08-05T05:09:27	22.7444	-157.9679	KM1712	150.52345885025397	0.48179067254548497	0.0227382251878962	3.629341056228609																	3.629341056228609	263.4855968992887
547	2017-08-05T05:12:27	22.7438	-157.9672	KM1712	149.18318102245038	0.48179067254548497	0.0227382251878962	3.5820980695200135																	3.5820980695200135	263.58370502094897
548	2017-08-05T05:15:27	22.7434	-157.9667	KM1712	148.61389333158237	0.481116658249959	0.0226561216942668	3.568347164809995																	3.568347164809995	263.6516571194519
549	2017-08-05T05:18:27	22.7431	-157.9659	KM1712	150.6609130758599	0.480441940434104	0.0225743563598297	3.586746562752179																	3.586746562752179	263.74031647143823
550	2017-08-05T05:21:28	22.7441	-157.96200000000005	KM1712	150.39933842007534	0.47709847374361997	0.022171270862131002	3.5429985132774138																	3.5429985132774138	264.1558831477809
551	2017-08-05T05:24:28	22.7481	-157.9603	KM1712	153.0338708642749	0.48010567356517003	0.0225336181672493	3.6484810567474217																	3.6484810567474217	264.6341317003988
552	2017-08-05T05:27:28	22.7542	-157.9571	KM1712	154.1343491047463	0.47910034465026097	0.022412034825365003	3.664218537118103																	3.664218537118103	265.38845195729857
553	2017-08-05T05:30:28	22.761	-157.9549	KM1712	158.36122815261038	0.48145326362900304	0.0226971245005535	3.7840998084970887																	3.7840998084970887	266.17837791307215
554	2017-08-05T05:33:29	22.7694	-157.9521	KM1712	153.26912521442964	0.47876588263494996	0.0223717356911265	3.618891209724053																	3.618891209724053	267.15661444883926
555	2017-08-05T05:39:30	22.7855	-157.9463	KM1712	156.16878499854425	0.474774796764315	0.0218936935222624	3.6291871528696946																	3.6291871528696946	269.04509778602267
556	2017-08-05T05:42:30	22.7944	-157.9439	KM1712	157.97593689255103	0.47943554037313396	0.022452432604371002	3.7464831277935935																	3.7464831277935935	270.06597787149553
557	2017-08-05T05:45:31	22.8018	-157.9414	KM1712	154.98954131337575	0.486200985302028	0.0232790242803197	3.7742481715459393																	3.7742481715459393	270.9287507169242
558	2017-08-05T05:48:31	22.8107	-157.9389	KM1712	155.2424257616026	0.48145326362900304	0.0226971245005535	3.688549705167613																	3.688549705167613	271.95214761219194
559	2017-08-05T05:51:31	22.8197	-157.9363	KM1712	153.16617348471794	0.484837221274971	0.0231110068993317	3.716444384852768																	3.716444384852768	272.98891315439784
560	2017-08-05T05:54:31	22.8307	-157.933	KM1712	154.45419780332713	0.491683027389248	0.0239623516302336	3.8735203767672255																	3.8735203767672255	274.2593492408428
561	2017-08-05T05:57:32	22.8385	-157.9301	KM1712	150.7301959040505	0.487221804770118	0.0234054278628843	3.6922470556443083																	3.6922470556443083	275.1771818727975
562	2017-08-05T06:00:32	22.8479	-157.9277	KM1712	150.47049023072745	0.4838194268492621	0.0229860671787093	3.622269698964176																	3.622269698964176	276.252138114761
563	2017-08-05T06:03:32	22.8573	-157.9248	KM1712	152.39655644617545	0.4858596708473521	0.023236922872165	3.6875429934449713																	3.6875429934449713	277.3399833716051
564	2017-08-05T06:06:32	22.8684	-157.922	KM1712	150.09200483997552	0.4923740395020711	0.0240493284844011	3.744376796268752																	3.744376796268752	278.60854187096953
565	2017-08-05T06:09:33	22.8781	-157.9191	KM1712	153.22254601148038	0.491683027389248	0.0239623516302336	3.801354683912973																	3.801354683912973	279.7285345879581
566	2017-08-05T06:12:33	22.8861	-157.9157	KM1712	151.82946838426685	0.498998922078425	0.0248930934884562	3.8906056027020153																	3.8906056027020153	280.6849046335836
567	2017-08-05T06:15:33	22.8956	-157.91299999999995	KM1712	151.74221202391772	0.496548692431252	0.0245788906278771	3.8276819397337207																	3.8276819397337207	281.77806463182134
568	2017-08-05T06:18:33	22.9053	-157.9102	KM1712	150.377057807476	0.502528821116744	0.0253499517256831	3.914220154001456																	3.914220154001456	282.89536253555445
569	2017-08-05T06:21:34	22.9148	-157.9073	KM1712	153.63650138724003	0.488590343259478	0.0235754371187613	3.751688261606336																	3.751688261606336	283.99388534685875
570	2017-08-05T06:24:34	22.9244	-157.9049	KM1712	152.2617400457924	0.484837221274971	0.0231110068993317	3.6668486889916836																	3.6668486889916836	285.0904939468658
571	2017-08-05T06:27:34	22.934	-157.9016	KM1712	152.17757968174143	0.48893383904285	0.0236182034718123	3.752271993651839																	3.752271993651839	286.21141393521776
572	2017-08-05T06:30:34	22.9435	-157.8992	KM1712	150.1492007868143	0.490306345693298	0.0237896546566163	3.705356326897365																	3.705356326897365	287.29716968288926
573	2017-08-05T06:33:35	22.9531	-157.8963	KM1712	147.6243105744656	0.492028121544825	0.0240057882118602	3.6539014490374098																	3.6539014490374098	288.4063902200377
574	2017-08-05T06:36:35	22.9628	-157.8928	KM1712	149.59080297223534	0.49410978785742105	0.0242686671989587	3.7494892657638217																	3.7494892657638217	289.544202614331
575	2017-08-05T06:39:35	22.9724	-157.8897	KM1712	150.2528507235407	0.4993500430821071	0.0249382647638688	3.8515671516612486																	3.8515671516612486	290.65907957696294
576	2017-08-05T06:42:35	22.9837	-157.8871	KM1712	147.82571740061692	0.5021737097202129	0.025303765446076	3.8493267674177902																	3.8493267674177902	291.94487547927446
577	2017-08-05T06:45:36	22.9918	-157.8834	KM1712	150.31969292911097	0.5021737097202129	0.025303765446076	3.9246622995604596																	3.9246622995604596	292.9230230945783
578	2017-08-05T06:48:36	23.0014	-157.8803	KM1712	150.67991669540416	0.500405173538396	0.025074488038348997	3.899393985106564																	3.899393985106564	294.03788062414867
579	2017-08-05T06:51:36	23.0126	-157.8773	KM1712	149.31772388800638	0.4993500430821071	0.0249382647638688	3.829027818206737																	3.829027818206737	295.32196653749315
580	2017-08-05T06:54:36	23.0222	-157.8748	KM1712	150.57077564616424	0.50111162011414	0.025165868537347	3.873778577829086																	3.873778577829086	296.42087799468817
581	2017-08-05T06:57:37	23.0316	-157.8718	KM1712	149.02733683066253	0.4993500430821071	0.0249382647638688	3.831309941213149																	3.831309941213149	297.51146135083604
582	2017-08-05T07:00:37	23.0394	-157.8683	KM1712	147.49564816593468	0.496548692431252	0.0245788906278771	3.728066109979829																	3.728066109979829	298.4508505159245
583	2017-08-05T07:03:37	23.0504	-157.8655	KM1712	148.46319946078853	0.4951535500170539	0.0244011688829835	3.721682487398607																	3.721682487398607	299.70848073146607
584	2017-08-05T07:06:37	23.06	-157.8626	KM1712	149.98129839183105	0.494806414484155	0.0243569952206548	3.7501848561010256																	3.7501848561010256	300.81763821663355
585	2017-08-05T07:09:37	23.071	-157.8587	KM1712	147.3379147574123	0.48893383904285	0.0236182034718123	3.5962222972601605																	3.5962222972601605	302.1056273551763
586	2017-08-05T07:12:38	23.0821	-157.8563	KM1712	144.4821468803571	0.474774796764315	0.0218936935222624	3.284351053390364																	3.284351053390364	303.3654550257942
587	2017-08-05T07:15:38	23.09	-157.8532	KM1712	141.067692909932	0.461093484651872	0.0203028511452315	3.0101541345218896																	3.0101541345218896	304.3004022786826
588	2017-08-05T07:18:38	23.1012	-157.8502	KM1712	137.0139577776402	0.4652763209760539	0.020781454021973	2.9918038492646546																	2.9918038492646546	305.5844398032039
589	2017-08-05T07:21:38	23.1091	-157.8472	KM1712	137.32876067160788	0.47016429169039203	0.0213494063862907	3.0575190930997502																	3.0575190930997502	306.51594552605565
590	2017-08-05T07:24:39	23.1171	-157.8448	KM1712	134.84857345261423	0.4626980701199339	0.0204856370160164	2.8990021637431167																	2.8990021637431167	307.4397595679187
591	2017-08-05T07:27:39	23.125	-157.8418	KM1712	135.85735223493378	0.46625077094169803	0.0208938467479524	2.979717447815641																	2.979717447815641	308.37125329546296
592	2017-08-05T07:30:39	23.1362	-157.8394	KM1712	134.08059810343894	0.456323904667957	0.019765435566722	2.798344756924396																	2.798344756924396	309.64198150957367
593	2017-08-05T07:33:39	23.1459	-157.8364	KM1712	135.52120626359695	0.4544353412253039	0.0195550971799513	2.7958149713966423																	2.7958149713966423	310.76457451364337
594	2017-08-05T07:36:40	23.1539	-157.8328	KM1712	131.4691382628956	0.45223579105108497	0.0193117598151162	2.693802098035297																	2.693802098035297	311.72833205772037
595	2017-08-05T07:39:40	23.1636	-157.8303	KM1712	133.59187109062634	0.454121153884508	0.0195202170407041	2.7540849932269627																	2.7540849932269627	312.83800954814774
596	2017-08-05T07:42:40	23.1748	-157.8272	KM1712	137.99396199152565	0.454121153884508	0.0195202170407041	2.8379663183631667																	2.8379663183631667	314.12449217682916
597	2017-08-05T07:45:40	23.1844	-157.8242	KM1712	135.12783595297324	0.455065967762004	0.0196251074526677	2.796258717894664																	2.796258717894664	315.2363578149135
598	2017-08-05T07:48:41	23.19400000000001	-157.8207	KM1712	133.86981955704664	0.455537372995901	0.0196776400441919	2.7735599491758407																	2.7735599491758407	316.3634157794807
599	2017-08-05T07:51:41	23.2035	-157.8177	KM1712	131.59259803261526	0.453807714779099	0.0194854199683124	2.7168265009306096																	2.7168265009306096	317.4645744669625
600	2017-08-05T07:54:41	23.2145	-157.8137	KM1712	136.22742726587092	0.46077372535092803	0.0202665692296346	2.89198103122642																	2.89198103122642	318.7556375413756
601	2017-08-05T07:57:41	23.2238	-157.8111	KM1712	136.9641426644171	0.46077372535092803	0.0202665692296346	2.8972643928879696																	2.8972643928879696	319.8245093949992
602	2017-08-05T08:00:42	23.23	-157.8085	KM1712	144.5106348271218	0.4652763209760539	0.020781454021973	3.1248489656190603																	3.1248489656190603	320.56414945089995
603	2017-08-05T08:03:42	23.2411	-157.8061	KM1712	148.19621683477516	0.466900590916245	0.0209691451891362	3.2347330930254827																	3.2347330930254827	321.8239202761566
604	2017-08-05T08:09:42	23.2584	-157.8002	KM1712	150.99022053881072	0.456955559487396	0.0198360502238447	3.1378869718594293																	3.1378869718594293	323.8420348893887
605	2017-08-05T08:12:43	23.2679	-157.7968	KM1712	149.41324321974696	0.4530204611398235	0.019398396496792848	3.035113215441088																	3.035113215441088	324.9552435359288
606	2017-08-05T08:15:43	23.2774	-157.7938	KM1712	149.59585173480957	0.45098437615599496	0.0191742429306529	3.0253476272771698																	3.0253476272771698	326.05635486754636
607	2017-08-05T08:18:43	23.2869	-157.7912	KM1712	146.32041406566015	0.450361853318601	0.0191059725905235	2.959865063995596																	2.959865063995596	327.146773252467
608	2017-08-05T08:21:43	23.2981	-157.7881	KM1712	144.04754449163275	0.44942960175607705	0.0190041594318607	2.9032059417814486																	2.9032059417814486	328.43318367867903
609	2017-08-05T08:24:44	23.306	-157.7846	KM1712	142.1717953537671	0.444496677310642	0.0184706052739957	2.805807846350066																	2.805807846350066	329.38260233762804
610	2017-08-05T08:27:44	23.3157	-157.7822	KM1712	137.12291913511243	0.44053105772428097	0.0180485121941368	2.6401438847181016																	2.6401438847181016	330.4899026825665
611	2017-08-05T08:30:44	23.3255	-157.7787	KM1712	129.7136987388858	0.440834223367367	0.018080554910661	2.485831414481201																	2.485831414481201	331.63798199273543
612	2017-08-05T08:33:44	23.3369	-157.7757	KM1712	127.77200671341144	0.44572518744797496	0.0186025952562514	2.499015462494525																	2.499015462494525	332.9435200767398
613	2017-08-05T08:42:45	23.3643	-157.7671	KM1712	127.00057053886502	0.442958996233629	0.0183062026779247	2.4570517211099654																	2.4570517211099654	336.1177189257445
614	2017-08-05T08:45:45	23.3756	-157.7641	KM1712	128.93731682649351	0.444496677310642	0.0184706052739957	2.51363679650436																	2.51363679650436	337.4124181564601
615	2017-08-05T08:48:46	23.3836	-157.7606	KM1712	127.91006335741552	0.443572774875342	0.0183717863534539	2.4826809328138344																	2.4826809328138344	338.3720789244013
616	2017-08-05T08:51:46	23.3932	-157.7582	KM1712	129.47244141260907	0.44757233075165204	0.0188021473802883	2.568963767844838																	2.568963767844838	339.46849497625414
617	2017-08-05T08:54:46	23.4046	-157.7552	KM1712	131.82697216678798	0.44942960175607705	0.0190041594318607	2.635110552498793																	2.635110552498793	340.7739963126176
618	2017-08-05T08:57:46	23.4142	-157.7519	KM1712	130.6487933877326	0.44942960175607705	0.0190041594318607	2.608073936298036																	2.608073936298036	341.8945512864304
619	2017-08-05T09:00:47	23.4239	-157.7496	KM1712	134.59030892583007	0.4506731623255689	0.0191400687478896	2.7031430746320746																	2.7031430746320746	342.9995906154668
620	2017-08-05T09:03:47	23.4319	-157.7462	KM1712	134.09404860943874	0.44942960175607705	0.0190041594318607	2.680819916010498																	2.680819916010498	343.95544467484643
621	2017-08-05T09:06:47	23.4432	-157.7439	KM1712	139.0958697480571	0.44757233075165204	0.0188021473802883	2.7505485199137985																	2.7505485199137985	345.2350738258135
622	2017-08-05T09:09:47	23.4529	-157.7412	KM1712	145.1222190935964	0.44603255600721703	0.0186357142170765	2.838079063016721																	2.838079063016721	346.3495004063418
623	2017-08-05T09:12:48	23.4625	-157.7379	KM1712	143.95479553018998	0.44664667344498404	0.0187020554725969	2.8312680137221133																	2.8312680137221133	347.47001833716706
624	2017-08-05T09:15:48	23.4721	-157.7351	KM1712	148.1136744974199	0.44603255600721703	0.0186357142170765	2.8957942724356003																	2.8957942724356003	348.57624768643365
625	2017-08-05T09:18:48	23.4801	-157.7329	KM1712	147.95164552709014	0.437208917789419	0.0176994301912606	2.766640755599904																	2.766640755599904	349.49467725471567
626	2017-08-05T09:21:48	23.4896	-157.7298	KM1712	145.71370425250342	0.43510839979697497	0.0174808059756167	2.6859228502990447																	2.6859228502990447	350.5985358058697
627	2017-08-05T09:24:49	23.4992	-157.7276	KM1712	144.04574928474688	0.435407491149754	0.0175118467140195	2.658442677405703																	2.658442677405703	351.69052638076715
628	2017-08-05T09:27:49	23.5103	-157.7248	KM1712	144.06129432235866	0.435407491149754	0.0175118467140195	2.6580333125867996																	2.6580333125867996	352.9587743556881
629	2017-08-05T09:30:49	23.5181	-157.7214	KM1712	142.87708148707262	0.435706743859704	0.0175429617914822	2.644761050341572																	2.644761050341572	353.89383703043336
630	2017-08-05T09:33:49	23.5275	-157.7186	KM1712	143.42639419961492	0.43331825729665296	0.017295909223034	2.6314856980503056																	2.6314856980503056	354.9785429229398
631	2017-08-05T09:36:49	23.5371	-157.7163	KM1712	146.36687843409442	0.43242546046049996	0.0172040887862246	2.668374580123748																	2.668374580123748	356.07266432653506
632	2017-08-05T09:39:50	23.548	-157.7134	KM1712	148.6668787215741	0.4348089458049321	0.0174498396259219	2.731840641999648																	2.731840641999648	357.32159174517807
633	2017-08-05T09:42:50	23.5558	-157.7099	KM1712	150.40459973863025	0.435407491149754	0.0175118467140195	2.7663261907500685																	2.7663261907500685	358.26045179014363
634	2017-08-05T09:45:50	23.5653	-157.7071	KM1712	149.9635521873095	0.4345102049608871	0.0174189470224148	2.7614734964114334																	2.7614734964114334	359.355878613827
635	2017-08-05T09:48:50	23.5747	-157.7042	KM1712	152.3842943772806	0.437208917789419	0.0176994301912606	2.84584447548447																	2.84584447548447	360.4432893189269
636	2017-08-05T09:51:51	23.5841	-157.7014	KM1712	153.9534237275114	0.438715813129307	0.017857247499082	2.895576653135392																	2.895576653135392	361.527962803853
637	2017-08-05T09:54:51	23.5951	-157.6985	KM1712	148.08601112453374	0.43901798959705896	0.0178890117178702	2.778818559223608																	2.778818559223608	362.7876827542093
638	2017-08-05T09:57:51	23.6045	-157.6961	KM1712	149.74563989167956	0.43932088741426	0.0179208517635481	2.8219518812456936																	2.8219518812456936	363.8623212557012
639	2017-08-05T10:00:51	23.6123	-157.6927	KM1712	148.81611240875014	0.437509507129744	0.0177308554542083	2.77449708745364																	2.77449708745364	364.7972916408864
640	2017-08-05T10:03:52	23.6217	-157.6897	KM1712	145.86046450249825	0.436006710939568	0.0175741511462179	2.7041655136246687																	2.7041655136246687	365.8874920456376
641	2017-08-05T10:06:52	23.6327	-157.6869	KM1712	146.52882895199258	0.4300596295407829	0.0169623452327251	2.62539717556313																	2.62539717556313	367.1448366867792
642	2017-08-05T10:09:52	23.6438	-157.6832	KM1712	144.69529866501304	0.43035399866755797	0.0169922912953167	2.611103537184829																	2.611103537184829	368.43678212966665
643	2017-08-05T10:12:52	23.6532	-157.681	KM1712	146.44055954393838	0.42888344302722997	0.0168428899442839	2.6136810604637764																	2.6136810604637764	369.50693982040116
644	2017-08-05T10:15:53	23.6643	-157.6778	KM1712	147.19288361824601	0.426537664777126	0.016606224362956	2.5931659964470977																	2.5931659964470977	370.78491165199785
645	2017-08-05T10:18:53	23.6737	-157.6756	KM1712	142.11638222901604	0.426537664777126	0.016606224362956	2.4917877421723382																	2.4917877421723382	371.8550619724639
646	2017-08-05T10:21:53	23.6816	-157.6728	KM1712	141.53853908566566	0.4247920226760489	0.0164313951396544	2.4722596242073966																	2.4722596242073966	372.77963478467694
647	2017-08-05T10:24:53	23.6878	-157.6706	KM1712	141.7302804507654	0.42362594680479204	0.0163153343672749	2.455357819643091																	2.455357819643091	373.5053248740596
648	2017-08-05T10:27:54	23.6988	-157.6684	KM1712	142.98066358048715	0.42131678738063	0.0160869022816644	2.4582756861813397																	2.4582756861813397	374.75017886065973
649	2017-08-05T10:30:54	23.7082	-157.6658	KM1712	141.92245695550426	0.42017098650109	0.0159742362929829	2.428968357778579																	2.428968357778579	375.8295962546106
650	2017-08-05T10:33:54	23.7161	-157.6626	KM1712	143.18268484829557	0.418163222026139	0.0157780813589962	2.4080794497189317																	2.4080794497189317	376.7675312165952
651	2017-08-05T10:36:54	23.7268	-157.6588	KM1712	142.0039499815851	0.417307080313783	0.015694827417311	2.388768698145135																	2.388768698145135	378.0199997913066
652	2017-08-05T10:39:54	23.7345	-157.6557	KM1712	144.37635072286855	0.41504206665128296	0.015476011445258998	2.3959806250982028																	2.3959806250982028	378.9335029570187
653	2017-08-05T10:42:55	23.7453	-157.6527	KM1712	145.85225056244485	0.41419536370141996	0.0153946967426796	2.39097824665653																	2.39097824665653	380.17398370349406
654	2017-08-05T10:45:55	23.753	-157.6497	KM1712	145.3793164754189	0.41334884347025797	0.0153135995274663	2.3795078796286195																	2.3795078796286195	381.08399847009997
655	2017-08-05T10:48:55	23.7622	-157.6466	KM1712	144.88954088353063	0.4125025122092801	0.0152329004379759	2.3560805707344925																	2.3560805707344925	382.1557126045009
656	2017-08-05T10:51:55	23.7729	-157.6436	KM1712	146.18971857908363	0.411660348857799	0.0151527330905083	2.3515526118290206																	2.3515526118290206	383.38539186348055
657	2017-08-05T10:54:56	23.7837	-157.6396	KM1712	144.77556763426182	0.410819619929367	0.0150730666269102	2.3222083267857947																	2.3222083267857947	384.65479192033615
658	2017-08-05T10:57:56	23.7928	-157.6372	KM1712	145.55743603604677	0.41194100739608397	0.0151794012108036	2.3469092983526405																	2.3469092983526405	385.6968582960173
659	2017-08-05T11:00:56	23.8004	-157.6353	KM1712	147.09513773818034	0.412221425098996	0.0152061189343896	2.372836533869123																	2.372836533869123	386.5647196597374
660	2017-08-05T11:03:56	23.8094	-157.6311	KM1712	147.1055122663776	0.413066701047765	0.0152866553945299	2.392906435273152																	2.392906435273152	387.6540712824663
661	2017-08-05T11:06:56	23.817	-157.628	KM1712	146.30725360826636	0.4127842703249329	0.0152597458738168	2.3697483069445457																	2.3697483069445457	388.5570676614543
662	2017-08-05T11:09:57	23.8277	-157.6249	KM1712	145.93347603840823	0.41194100739608397	0.0151794012108036	2.354963753866793																	2.354963753866793	389.7892843696946
663	2017-08-05T11:12:57	23.8352	-157.622	KM1712	142.94608871072148	0.410540710686503	0.0150466375220081	2.304940266300832																	2.304940266300832	390.6748469217122
664	2017-08-05T11:24:58	23.8717	-157.6102	KM1712	153.7162649374634	0.416453806220305	0.0156121874699766	2.5977454422990425																	2.5977454422990425	394.91180288238365
665	2017-08-05T11:27:58	23.8826	-157.6078	KM1712	150.41997515352034	0.41419536370141996	0.0153946967426796	2.495226724382308																	2.495226724382308	396.14950815680106
666	2017-08-05T11:30:58	23.8903	-157.6043	KM1712	142.49135554405115	0.4099803905311479	0.0149937487132815	2.2945685686328625																	2.2945685686328625	397.07773147977997
667	2017-08-05T11:33:59	23.8997	-157.6015	KM1712	143.3619725352217	0.41194100739608397	0.0151794012108036	2.3339065751614303																	2.3339065751614303	398.1622231569668
668	2017-08-05T11:36:59	23.9091	-157.5987	KM1712	145.04812736840796	0.4088639282297029	0.0148885802623487	2.3390719285357595																	2.3390719285357595	399.246709390512
669	2017-08-05T11:39:59	23.9184	-157.5959	KM1712	147.35607743156285	0.408586003268266	0.0148625308116464	2.3549767879041985																	2.3549767879041985	400.3204535612225
670	2017-08-05T11:42:59	23.9292	-157.5935	KM1712	148.59524286164415	0.4099803905311479	0.0149937487132815	2.3975507419671875																	2.3975507419671875	401.54723053659444
671	2017-08-05T11:46:00	23.9384	-157.5908	KM1712	153.16252375114058	0.40970032042209403	0.0149673543029522	2.4791325955932093																	2.4791325955932093	402.60755284310267
672	2017-08-05T11:49:00	23.9461	-157.5881	KM1712	153.50084092978105	0.406927573747578	0.0147074058369421	2.4354504877620005																	2.4354504877620005	403.5076356567991
673	2017-08-05T11:52:00	23.9569	-157.5854	KM1712	155.88910116141912	0.4088639282297029	0.0148885802623487	2.480479350016997																	2.480479350016997	404.74083904090867
674	2017-08-05T11:55:00	23.9644	-157.5818	KM1712	156.36371491392768	0.4058267696887979	0.0146049534013377	2.4465271623908302																	2.4465271623908302	405.6525021436403
675	2017-08-05T11:58:01	23.9751	-157.5787	KM1712	152.11264249355386	0.399808586158378	0.0140527199627751	2.3040941266056034																	2.3040941266056034	406.88462677088023
676	2017-08-05T12:01:01	23.9827	-157.5762	KM1712	152.07072521842238	0.39845643681309795	0.0139304309414824	2.2796988002149488																	2.2796988002149488	407.7680227715653
677	2017-08-05T12:04:01	23.9918	-157.5727	KM1712	153.49148147779056	0.399808586158378	0.0140527199627751	2.33055248276254																	2.33055248276254	408.8417305877916
678	2017-08-05T12:07:01	24.0023	-157.5702	KM1712	152.13546665872687	0.399808586158378	0.0140527199627751	2.28385535500148																	2.28385535500148	410.03789108286963
679	2017-08-05T12:10:02	24.0113	-157.5669	KM1712	157.48958111483273	0.398186553268771	0.0139060835529042	2.358130866349853																	2.358130866349853	411.0944507863228
680	2017-08-05T12:13:02	24.0203	-157.5635	KM1712	158.71575904967025	0.3955019487366769	0.0136654858099611	2.3403439924966523																	2.3403439924966523	412.1542761309173
681	2017-08-05T12:16:02	24.0278	-157.5595	KM1712	157.23906270029508	0.3952347684114661	0.013641644098379998	2.310341679371513																	2.310341679371513	413.0829440103926
682	2017-08-05T12:19:02	24.0384	-157.5561	KM1712	148.55337335317626	0.39204127309723996	0.0133590997797991	2.131383679078409																	2.131383679078409	414.3124947128643
683	2017-08-05T12:22:02	24.0475	-157.5533	KM1712	145.53222151536391	0.39283663727549395	0.0134291548471417	2.084510256308427																	2.084510256308427	415.3647129163572
684	2017-08-05T12:25:03	24.055	-157.5492	KM1712	144.3536464612325	0.3939026201739179	0.0135233375909851	2.091473913736266																	2.091473913736266	416.2978388188578
685	2017-08-05T12:28:03	24.0657	-157.5458	KM1712	144.41037551303356	0.3933695827155779	0.0134761956348954	2.090170831278573																	2.090170831278573	417.5380557815902
686	2017-08-05T12:31:03	24.0733	-157.543	KM1712	143.32137245786234	0.394700491693147	0.0135941476737426	2.0837744236501625																	2.0837744236501625	418.43064899365817
687	2017-08-05T12:34:03	24.0825	-157.5391	KM1712	145.58013053381566	0.396038224331793	0.0137133401123187	2.1351990092216298																	2.1351990092216298	419.5287928956215
688	2017-08-05T12:37:04	24.0917	-157.5358	KM1712	146.42647517199057	0.3936370099920939	0.0134998002833415	2.1125752931245616																	2.1125752931245616	420.60642117192293
689	2017-08-05T12:40:04	24.101	-157.5325	KM1712	146.59277506352103	0.396038224331793	0.0137133401123187	2.143134871453728																	2.143134871453728	421.6946264532265
690	2017-08-05T12:43:04	24.112	-157.5292	KM1712	146.60152573599132	0.39310279231561696	0.0134526472007868	2.11516466348628																	2.11516466348628	422.9641946724108
691	2017-08-05T12:46:04	24.1215	-157.5264	KM1712	149.24514917034975	0.389668030042985	0.0131513999260346	2.1225469744877588																	2.1225469744877588	424.0593031865738
692	2017-08-05T12:49:05	24.1292	-157.52200000000005	KM1712	146.13374456023203	0.38783445544440703	0.0129924012915845	2.0534988680615225																	2.0534988680615225	425.0260051732135
693	2017-08-05T12:52:05	24.1384	-157.5182	KM1712	142.9580745463545	0.3862653977340829	0.0128572283104373	1.9977728013156069																	1.9977728013156069	426.1204623683531
694	2017-08-05T12:55:05	24.1476	-157.5144	KM1712	144.0070610244595	0.388097293801218	0.0130151002084483	2.0442600569846965																	2.0442600569846965	427.2149097667249
695	2017-08-05T12:58:05	24.1584	-157.5107	KM1712	139.54073270769288	0.3862653977340829	0.0128572283104373	1.9442990186735205																	1.9442990186735205	428.47450574877837
696	2017-08-05T13:01:06	24.1675	-157.5068	KM1712	141.0021909012197	0.386788024168589	0.0129021164534658	1.975719775196474																	1.975719775196474	429.5621798241123
697	2017-08-05T13:04:06	24.1752	-157.5032	KM1712	145.1093028756447	0.38731065508429996	0.0129471655011482	2.0447281738982874																	2.0447281738982874	430.4940381696975
698	2017-08-05T13:07:06	24.186	-157.4997	KM1712	140.94914328071354	0.385485028417554	0.0127902706709207	1.9647445081618924																	1.9647445081618924	431.7477012545134
699	2017-08-05T13:10:06	24.1985	-157.495	KM1712	140.73586086658696	0.3865263994224051	0.0128796456248756	1.9636136246629845																	1.9636136246629845	433.2187317683751
700	2017-08-05T13:13:07	24.2063	-157.4918	KM1712	141.78992114095553	0.38731065508429996	0.0129471655011482	1.9960025084042872																	1.9960025084042872	434.1458032804702
701	2017-08-05T13:16:07	24.2157	-157.4884	KM1712	148.71588187648328	0.38783445544440703	0.0129924012915845	2.0962798336143806																	2.0962798336143806	435.2476504645494
702	2017-08-05T13:19:07	24.2266	-157.4857	KM1712	141.37144441852791	0.38836004213175396	0.0130378149782071	1.9978268435052051																	1.9978268435052051	436.49158106602687
703	2017-08-05T13:22:07	24.2343	-157.4824	KM1712	141.26221770841332	0.38836004213175396	0.0130378149782071	1.983820395374163																	1.983820395374163	437.41185608649084
704	2017-08-05T13:25:08	24.2405	-157.4797	KM1712	140.95012319058625	0.389668030042985	0.0131513999260346	1.998984063271828																	1.998984063271828	438.1544458633666
705	2017-08-05T13:28:08	24.2515	-157.4771	KM1712	144.11739922484173	0.389930763581859	0.0131743386050594	2.0521282195436763																	2.0521282195436763	439.40704772514397
706	2017-08-05T13:31:08	24.2593	-157.4739	KM1712	141.75125879606756	0.389930763581859	0.0131743386050594	2.0148883206159702																	2.0148883206159702	440.3340718547699
707	2017-08-05T13:34:08	24.2688	-157.4708	KM1712	140.55044186286958	0.389668030042985	0.0131513999260346	1.9991505249669783																	1.9991505249669783	441.4373873111212
708	2017-08-05T13:37:08	24.2784	-157.467	KM1712	140.15218847093826	0.389930763581859	0.0131743386050594	1.9827869727366527																	1.9827869727366527	442.57347449416886
709	2017-08-05T13:40:09	24.288	-157.4637	KM1712	141.7797112670961	0.39019412431283296	0.0131973320428271	2.0171268625612315																	2.0171268625612315	443.6933501754708
710	2017-08-05T13:43:09	24.2992	-157.4605	KM1712	140.87233650480553	0.39019412431283296	0.0131973320428271	1.9999090624687883																	1.9999090624687883	444.98168282427736
711	2017-08-05T13:46:09	24.3072	-157.4578	KM1712	141.8959140388229	0.39019412431283296	0.0131973320428271	2.0203272500172																	2.0203272500172	445.9133954866008
712	2017-08-05T13:49:09	24.3168	-157.4545	KM1712	143.44400332026078	0.389405224675452	0.0131285712114734	2.0314250835571728																	2.0314250835571728	447.03324845254457
713	2017-08-05T13:52:10	24.3282	-157.4508	KM1712	144.37192476882842	0.390458113733128	0.0132203803700564	2.0483815663267384																	2.0483815663267384	448.3566006554284
714	2017-08-05T13:55:10	24.3411	-157.4471	KM1712	144.40528421873498	0.389930763581859	0.0131743386050594	2.050135232275713																	2.050135232275713	449.84081900165717
715	2017-08-05T13:58:10	24.3491	-157.4438	KM1712	145.1253897885023	0.389668030042985	0.0131513999260346	2.0465631132082844																	2.0465631132082844	450.79216940540255
716	2017-08-05T14:01:10	24.3572	-157.4416	KM1712	143.4343797660473	0.389930763581859	0.0131743386050594	2.0314059298593907																	2.0314059298593907	451.7210304233549
717	2017-08-05T14:04:11	24.3668	-157.4377	KM1712	143.02481981598032	0.3909879846484381	0.0132666422173371	2.045038452919971																	2.045038452919971	452.86050609324417
718	2017-08-05T14:07:11	24.3748	-157.4351	KM1712	144.00486216567998	0.389142993773761	0.0131058009413163	2.03396218272885																	2.03396218272885	453.78924675363976
719	2017-08-05T14:10:11	24.3844	-157.4312	KM1712	141.20040424267015	0.38836004213175396	0.0130378149782071	1.9813514794068463																	1.9813514794068463	454.9287033258297
720	2017-08-05T14:13:11	24.3939	-157.4286	KM1712	144.70600272042702	0.388881387373489	0.0130830848984296	2.032174593919304																	2.032174593919304	456.018572964364
721	2017-08-05T14:16:12	24.4035	-157.4248	KM1712	144.14741131348384	0.389668030042985	0.0131513999260346	2.030788773743737																	2.030788773743737	457.1545310206008
722	2017-08-05T14:19:12	24.4148	-157.4222	KM1712	145.21330427525385	0.389668030042985	0.0131513999260346	2.0577920905695284																	2.0577920905695284	458.4397280734997
723	2017-08-05T14:22:12	24.4228	-157.4189	KM1712	143.35268249277343	0.389930763581859	0.0131743386050594	2.022844614950068																	2.022844614950068	459.3910098716983
724	2017-08-05T14:25:12	24.4325	-157.4156	KM1712	145.82007401888063	0.390458113733128	0.0132203803700564	2.063441100207364																	2.063441100207364	460.52139984894416
725	2017-08-05T14:28:12	24.4438	-157.4124	KM1712	147.9105468127756	0.389142993773761	0.0131058009413163	2.0801029015063417																	2.0801029015063417	461.8204153479
726	2017-08-05T14:31:13	24.4518	-157.4085	KM1712	148.83873496419974	0.389930763581859	0.0131743386050594	2.1087517155445084																	2.1087517155445084	462.79470886774163
727	2017-08-05T14:34:13	24.4615	-157.4052	KM1712	148.18228297905398	0.3907227333435371	0.0132434837177785	2.1004615446501624																	2.1004615446501624	463.9250760841091
728	2017-08-05T14:37:13	24.4711	-157.4024	KM1712	148.4216131299139	0.389142993773761	0.0131058009413163	2.0889185370894583																	2.0889185370894583	465.0307369511841
729	2017-08-05T14:40:13	24.4807	-157.3984	KM1712	150.3758779014185	0.388881387373489	0.0130830848984296	2.115057602011857																	2.115057602011857	466.1736418684148
730	2017-08-05T14:43:14	24.4919	-157.3949	KM1712	151.78901864110762	0.38862040398738795	0.0130604229536713	2.135650398313914																	2.135650398313914	467.46983173191916
731	2017-08-05T14:46:14	24.5	-157.3916	KM1712	152.19917662611272	0.388881387373489	0.0130830848984296	2.1464637633164885																	2.1464637633164885	468.43147117210174
732	2017-08-05T14:49:14	24.5112	-157.3887	KM1712	154.0463541259875	0.3909879846484381	0.0132666422173371	2.1881112776407345																	2.1881112776407345	469.71235862669585
733	2017-08-05T14:55:15	24.5289	-157.3818	KM1712	153.84675819937146	0.389142993773761	0.0131058009413163	2.15954248664766																	2.15954248664766	471.80292786348025
734	2017-08-05T14:58:15	24.5384	-157.3783	KM1712	157.96530098840842	0.38836004213175396	0.0130378149782071	2.2156942166287985																	2.2156942166287985	472.9182559272903
735	2017-08-05T15:01:15	24.5496	-157.3747	KM1712	156.9149291066304	0.389405224675452	0.0131285712114734	2.2086126792093745																	2.2086126792093745	474.2172065073754
736	2017-08-05T15:04:15	24.5576	-157.3705	KM1712	153.18534396000962	0.38836004213175396	0.0130378149782071	2.1505433390571858																	2.1505433390571858	475.20406870403
737	2017-08-05T15:07:16	24.5673	-157.3671	KM1712	147.7820160094723	0.388097293801218	0.0130151002084483	2.0647100770064624																	2.0647100770064624	476.337386685031
738	2017-08-05T15:10:16	24.577	-157.3641	KM1712	147.67497735685743	0.388097293801218	0.0130151002084483	2.063991483995526																	2.063991483995526	477.45906156803255
739	2017-08-05T15:13:16	24.5883	-157.3605	KM1712	149.22814554596053	0.38704969010317103	0.0129246283704079	2.075861671849412																	2.075861671849412	478.76866897529646
740	2017-08-05T15:16:16	24.5964	-157.3572	KM1712	149.27327050649495	0.3862653977340829	0.0128572283104373	2.0706927889070936																	2.0706927889070936	479.73021919911935
741	2017-08-05T15:19:17	24.6078	-157.3531	KM1712	149.52420709287017	0.38704969010317103	0.0129246283704079	2.0825291059699467																	2.0825291059699467	481.06535880271105
742	2017-08-05T15:22:17	24.6175	-157.3503	KM1712	151.21106001017063	0.38836004213175396	0.0130378149782071	2.1171268789967126																	2.1171268789967126	482.181698373958
743	2017-08-05T15:25:17	24.6273	-157.3463	KM1712	152.71993382798425	0.389668030042985	0.0131513999260346	2.156942847855396																	2.156942847855396	483.34528227422027
744	2017-08-05T15:28:17	24.637	-157.3435	KM1712	151.81987124088658	0.3909879846484381	0.0132666422173371	2.15824384583864																	2.15824384583864	484.4616106275145
745	2017-08-05T15:31:17	24.6451	-157.3402	KM1712	154.00820608482053	0.3909879846484381	0.0132666422173371	2.194204153872404																	2.194204153872404	485.42311567847673
746	2017-08-05T15:34:18	24.6564	-157.3369	KM1712	157.80311620174425	0.389142993773761	0.0131058009413163	2.2365579116759355																	2.2365579116759355	486.7245528684066
747	2017-08-05T15:37:18	24.666	-157.3326	KM1712	158.58270346177937	0.389668030042985	0.0131513999260346	2.259899936075981																	2.259899936075981	487.87834217063727
748	2017-08-05T15:40:18	24.6757	-157.3289	KM1712	159.6157316853293	0.390458113733128	0.0132203803700564	2.2841932633356614																	2.2841932633356614	489.0211456335154
749	2017-08-05T15:43:18	24.6837	-157.3252	KM1712	162.87534532467902	0.389405224675452	0.0131285712114734	2.3236772807594064																	2.3236772807594064	489.98712686481974
750	2017-08-05T15:46:19	24.6934	-157.3216	KM1712	151.3558463667584	0.38600501761981504	0.0128348643827073	2.1114365156934287																	2.1114365156934287	491.1266409437009
751	2017-08-05T15:49:19	24.7031	-157.3181	KM1712	152.1786563260453	0.386788024168589	0.0129021164534658	2.128190562715539																	2.128190562715539	492.2629550587122
752	2017-08-05T15:52:19	24.7145	-157.3146	KM1712	150.46508922675915	0.38704969010317103	0.0129246283704079	2.1039777524212364																	2.1039777524212364	493.5804039304973
753	2017-08-05T15:55:19	24.7242	-157.3111	KM1712	152.95735603564873	0.3865263994224051	0.0128796456248756	2.151045016762596																	2.151045016762596	494.71669936424973
754	2017-08-05T15:58:20	24.7339	-157.3082	KM1712	155.69635787029	0.3865263994224051	0.0128796456248756	2.1762961044944684																	2.1762961044944684	495.83557890686797
755	2017-08-05T16:01:20	24.7436	-157.3045	KM1712	158.76593636929962	0.38600501761981504	0.0128348643827073	2.2154820084103823																	2.2154820084103823	496.97831557462416
756	2017-08-05T16:04:20	24.7533	-157.3008	KM1712	152.50762854023827	0.3862653977340829	0.0128572283104373	2.133717113716395																	2.133717113716395	498.1210426888329
757	2017-08-05T16:07:20	24.7628	-157.2965	KM1712	145.2925572796988	0.3862653977340829	0.0128572283104373	2.0370150624819887																	2.0370150624819887	499.26440083553535
758	2017-08-05T16:10:21	24.7738	-157.2914	KM1712	145.19600043920641	0.38444682955101	0.0127015866560459	2.0038077010276263																	2.0038077010276263	500.5929728831193
759	2017-08-05T16:13:21	24.7835	-157.2881	KM1712	142.9634862207273	0.383672056588914	0.0126356961621369	1.9580387220576327																	1.9580387220576327	501.7230859988677
760	2017-08-05T16:16:21	24.7946	-157.2842	KM1712	145.51606321428437	0.38444682955101	0.0127015866560459	2.008065465551103																	2.008065465551103	503.02004326700364
761	2017-08-05T16:19:21	24.8025	-157.2796	KM1712	144.1466822451309	0.3839299014099579	0.0126576018740393	1.9833263063874889																	1.9833263063874889	504.01474434474716
762	2017-08-05T16:22:22	24.812	-157.2763	KM1712	143.5299867811633	0.3839299014099579	0.0126576018740393	1.9779184255032736																	1.9779184255032736	505.12358203416636
763	2017-08-05T16:25:22	24.8199	-157.273	KM1712	141.14346249767294	0.384188361752855	0.0126795598788066	1.9476508371218169																	1.9476508371218169	506.06407453507995
764	2017-08-05T16:28:22	24.8293	-157.2696	KM1712	141.50552606804882	0.3834148258238621	0.0126138426185643	1.953769535527368																	1.953769535527368	507.1653959409635
765	2017-08-05T16:31:22	24.8388	-157.2655	KM1712	138.75612177536246	0.3834148258238621	0.0126138426185643	1.9213070812064448																	1.9213070812064448	508.3011295442942
766	2017-08-05T16:34:23	24.8467	-157.2607	KM1712	138.7776278311219	0.3834148258238621	0.0126138426185643	1.9063744936768297																	1.9063744936768297	509.305350718741
767	2017-08-05T16:37:23	24.8563	-157.2565	KM1712	137.97284200111028	0.384964691279864	0.0127458229374991	1.91642244460554																	1.91642244460554	510.4551239861643
768	2017-08-05T16:40:23	24.8674	-157.253	KM1712	137.14544130573046	0.38444682955101	0.0127015866560459	1.8937083523685097																	1.8937083523685097	511.7403166848806
769	2017-08-05T16:43:23	24.8754	-157.2481	KM1712	137.31791195636592	0.384705451726668	0.0127236784282604	1.9073932357954213																	1.9073932357954213	512.7591136825125
770	2017-08-05T16:46:24	24.8867	-157.2447	KM1712	136.83875587981242	0.38444682955101	0.0127015866560459	1.9048295080841369																	1.9048295080841369	514.0630150431932
771	2017-08-05T16:49:24	24.8947	-157.2398	KM1712	137.92289331590922	0.38600501761981504	0.0128348643827073	1.937359234864532																	1.937359234864532	515.0817744938106
772	2017-08-05T16:52:24	24.906	-157.2356	KM1712	136.57502388317715	0.38522454968438996	0.0127680203096548	1.8979518489613143																	1.8979518489613143	516.4092179765963
773	2017-08-05T16:55:24	24.919	-157.23	KM1712	139.23952534345568	0.38522454968438996	0.0127680203096548	1.9421104575055248																	1.9421104575055248	517.9628615685832
774	2017-08-05T16:58:24	24.927	-157.2265	KM1712	136.17833678062613	0.385485028417554	0.0127902706709207	1.9072948283427988																	1.9072948283427988	518.9209304813359
775	2017-08-05T17:01:25	24.9335	-157.22299999999996	KM1712	133.7616443678992	0.3862653977340829	0.0128572283104373	1.871159207401041																	1.871159207401041	519.7261424450039
776	2017-08-05T17:04:25	24.9447	-157.2194	KM1712	135.5027776502181	0.3857452575993249	0.0128125537145454	1.8922586477750734																	1.8922586477750734	521.0247689263372
777	2017-08-05T17:07:25	24.9528	-157.2146	KM1712	138.61133182021962	0.38783445544440703	0.0129924012915845	1.9636550650165885																	1.9636550650165885	522.0483457816039
778	2017-08-05T17:10:25	24.9642	-157.2114	KM1712	137.0121569101154	0.38862040398738795	0.0130604229536713	1.942999732175668																	1.942999732175668	523.3578094309355
779	2017-08-05T17:13:26	24.974	-157.207	KM1712	138.45465066010422	0.3909879846484381	0.0132666422173371	1.9894953316837696																	1.9894953316837696	524.5356168294734
780	2017-08-05T17:16:26	24.9822	-157.2033	KM1712	138.9177872299989	0.391513453431219	0.0133127649428212	1.996958689143784																	1.996958689143784	525.5218190399833
781	2017-08-05T17:19:26	24.9936	-157.2001	KM1712	141.25522420703496	0.3925711160821021	0.0134057184404048	2.04173035757096																	2.04173035757096	526.8312636592254
782	2017-08-05T17:22:26	25.0034	-157.1957	KM1712	143.78952934495808	0.39576976686926596	0.0136893844359856	2.1369656570020013																	2.1369656570020013	528.009031044435
783	2017-08-05T17:25:27	25.0131	-157.1927	KM1712	144.55158463393948	0.394700491693147	0.0135941476737426	2.1138563615445927																	2.1138563615445927	529.1304178232338
784	2017-08-05T17:28:27	25.0229	-157.1882	KM1712	144.60352279039222	0.39416794346868894	0.0135468846960108	2.117147880602664																	2.117147880602664	530.3119970563616
785	2017-08-05T17:31:27	25.0309	-157.1851	KM1712	145.58015341965867	0.39657544242968396	0.0137613446904689	2.1543334110948167																	2.1543334110948167	531.2558330549546
786	2017-08-05T17:34:27	25.0406	-157.1807	KM1712	145.73928338515708	0.39737891850518503	0.0138334350506641	2.173659433702184																	2.173659433702184	532.4232460313966
787	2017-08-05T17:40:35	25.0614	-157.1731	KM1712	147.7931696490979	0.399808586158378	0.0140527199627751	2.2441427518939485																	2.2441427518939485	534.8621940119881
788	2017-08-05T17:43:35	25.071	-157.1692	KM1712	149.86619788172942	0.40007931100193	0.0140772770151918	2.274130784630497																	2.274130784630497	536.0008973433612
789	2017-08-05T17:46:36	25.079	-157.1656	KM1712	146.6375806213961	0.398186553268771	0.0139060835529042	2.1987945423511044																	2.1987945423511044	536.9625653347396
790	2017-08-05T17:49:36	25.0887	-157.1624	KM1712	150.6626942867265	0.39953850604452	0.0140282213928407	2.289645458323479																	2.289645458323479	538.0895077797413
791	2017-08-05T17:52:36	25.1004	-157.1602	KM1712	150.04634212379634	0.4030792022795889	0.0143511987911833	2.329442200361998																	2.329442200361998	539.4106659933111
792	2017-08-05T17:55:36	25.1104	-157.157	KM1712	150.84142247382968	0.40390183671326796	0.0144269158620519	2.3580762086622027																	2.3580762086622027	540.5696294780438
793	2017-08-05T17:58:37	25.1186	-157.1542	KM1712	149.91055211402016	0.405276587568596	0.0145539444212138	2.3537628986065062																	2.3537628986065062	541.5250629538224
794	2017-08-05T18:01:37	25.1302	-157.1519	KM1712	152.23330065708026	0.4058267696887979	0.0146049534013377	2.401869828790646																	2.401869828790646	542.8369828328043
795	2017-08-05T18:04:37	25.1401	-157.1487	KM1712	151.24210306163457	0.404728754328205	0.0145031639480651	2.3702987482365785																	2.3702987482365785	543.9852365644233
796	2017-08-05T18:07:37	25.15	-157.1464	KM1712	147.98125994724032	0.40445245764657295	0.0144776872950519	2.3115242297329317																	2.3115242297329317	545.1113832670542
797	2017-08-05T18:10:38	25.1583	-157.1436	KM1712	147.6843611266218	0.4058267696887979	0.0146049534013377	2.330857012058905																	2.330857012058905	546.0774305709001
798	2017-08-05T18:13:38	25.17	-157.1408	KM1712	146.8107253458191	0.40610284617792397	0.0146305492533827	2.3223183511010106																	2.3223183511010106	547.4100430871853
799	2017-08-05T18:16:38	25.1783	-157.1381	KM1712	148.69619628802758	0.407203646368988	0.0147331411105591	2.361166659444065																	2.361166659444065	548.3731833344513
800	2017-08-05T18:19:38	25.1883	-157.1348	KM1712	144.74768395309331	0.40748037802528203	0.0147589378188921	2.293439146806763																	2.293439146806763	549.5349319071494
801	2017-08-05T18:22:39	25.1983	-157.132	KM1712	146.89290863435775	0.407756193343086	0.0147847540886542	2.3282574462358707																	2.3282574462358707	550.6832766924332
802	2017-08-05T18:25:39	25.2082	-157.1292	KM1712	146.0369007873408	0.4083087401835621	0.0148365433975644	2.3252062340751842																	2.3252062340751842	551.820828303932
803	2017-08-05T18:28:39	25.2199	-157.1269	KM1712	146.39974097227577	0.4088639282297029	0.0148885802623487	2.351626356007145																	2.351626356007145	553.1436763667575
804	2017-08-05T18:31:39	25.2298	-157.1236	KM1712	142.89835260775172	0.4099803905311479	0.0149937487132815	2.3132818470736183																	2.3132818470736183	554.2947303434987
805	2017-08-05T18:34:40	25.2381	-157.1207	KM1712	152.42893870430382	0.41109919497863895	0.015099558822828001	2.4825305859719964																	2.4825305859719964	555.2637105379653
806	2017-08-05T18:37:40	25.248	-157.1184	KM1712	152.0112720929319	0.4125025122092801	0.0152329004379759	2.499280145342686																	2.499280145342686	556.3898188901371
807	2017-08-05T18:40:40	25.2596	-157.115	KM1712	150.02662633400632	0.41419536370141996	0.0153946967426796	2.481997978664257																	2.481997978664257	557.7256980197557
808	2017-08-05T18:43:40	25.2695	-157.1127	KM1712	152.29623924480023	0.415323285265125	0.0155030995766943	2.5503902195192003																	2.5503902195192003	558.8517979436231
809	2017-08-05T18:46:41	25.279	-157.1095	KM1712	155.91152619744472	0.4167375530246071	0.0156396684648211	2.6408148663850577																	2.6408148663850577	559.9572802933217
810	2017-08-05T18:49:41	25.286	-157.1022	KM1712	158.34876448828211	0.418163222026139	0.0157780813589962	2.7016766379304533																	2.7016766379304533	561.0282987156795
811	2017-08-05T18:52:41	25.2958	-157.0969	KM1712	153.91701009373043	0.4167375530246071	0.0156396684648211	2.5947268277495823																	2.5947268277495823	562.2426414257925
812	2017-08-05T18:55:41	25.3041	-157.0904	KM1712	156.05724368821566	0.410540710686503	0.0150466375220081	2.544475520565689																	2.544475520565689	563.3747079285719
813	2017-08-05T18:58:42	25.3107	-157.0835	KM1712	153.51833170870086	0.4088639282297029	0.0148885802623487	2.467491361927061																	2.467491361927061	564.3856118943843
814	2017-08-05T19:01:42	25.3202	-157.0765	KM1712	149.77786009455352	0.4088639282297029	0.0148885802623487	2.4056593476465458																	2.4056593476465458	565.6562403189237
815	2017-08-05T19:04:42	25.3269	-157.0684	KM1712	149.72985473903802	0.409420917298431	0.0149410227507627	2.4145140179135294																	2.4145140179135294	566.7610112975667
816	2017-08-05T19:07:42	25.3364	-157.0616	KM1712	154.1049862874464	0.4127842703249329	0.0152597458738168	2.5497936237548458																	2.5497936237548458	568.0205445931716
817	2017-08-05T19:10:43	25.3458	-157.0522	KM1712	153.18473993637147	0.41334884347025797	0.0153135995274663	2.537571893304672																	2.537571893304672	569.4309519564711
818	2017-08-05T19:13:43	25.3538	-157.0452	KM1712	151.99823208796798	0.4136303443528061	0.0153405675039119	2.515153947518071																	2.515153947518071	570.5662661212417
819	2017-08-05T19:16:43	25.3632	-157.0394	KM1712	151.76353917384637	0.41391251722847	0.0153675998577562	2.511388689551165																	2.511388689551165	571.7643070856701
820	2017-08-05T19:19:43	25.3699	-157.0312	KM1712	153.0986928561589	0.41476151775798903	0.0154489878240566	2.5593035586133444																	2.5593035586133444	572.8763043571486
821	2017-08-05T19:22:44	25.3779	-157.0254	KM1712	151.24816013482408	0.414478885379653	0.0154218583127294	2.529581801726561																	2.529581801726561	573.9408974959176
822	2017-08-05T19:25:44	25.3832	-157.0195	KM1712	151.28321912824103	0.41759254227541	0.0157225077381068	2.5768921210127007																	2.5768921210127007	574.7776632167917
823	2017-08-05T19:28:44	25.3912	-157.0124	KM1712	156.6655849238779	0.4207442869034079	0.0160305393756827	2.721989230230321																	2.721989230230321	575.919106087425
824	2017-08-05T19:31:44	25.3992	-157.0065	KM1712	154.10597519924374	0.421891974861681	0.0161435361659798	2.68292434167724																	2.68292434167724	576.9891855597672
825	2017-08-05T19:34:45	25.4087	-156.9993	KM1712	157.59659173274713	0.423336146549391	0.0162864923307983	2.7766301563845084																	2.7766301563845084	578.2707805894032
826	2017-08-05T19:37:45	25.4167	-156.9922	KM1712	153.28893586107162	0.425081849222053	0.0164603902228763	2.7138346555612505																	2.7138346555612505	579.412129083998
827	2017-08-05T19:40:45	25.4248	-156.9851	KM1712	160.51695691793233	0.425081849222053	0.0164603902228763	2.860787021613005																	2.860787021613005	580.5621545844102
828	2017-08-05T19:43:45	25.4316	-156.9779	KM1712	158.8095485211287	0.424207594585505	0.0163732263898665	2.8069661671187855																	2.8069661671187855	581.6094965831604
829	2017-08-05T19:46:46	25.4411	-156.9707	KM1712	154.9339499984877	0.423916423984574	0.0163442458700983	2.7226759099784483																	2.7226759099784483	582.8909817201925
830	2017-08-05T19:49:46	25.4493	-156.9635	KM1712	153.67863616605575	0.4247920226760489	0.0164313951396544	2.7100847701732547																	2.7100847701732547	584.0558846503807
831	2017-08-05T19:52:46	25.4575	-156.9552	KM1712	153.88232335150468	0.4247920226760489	0.0164313951396544	2.7472397438200598																	2.7472397438200598	585.2924841381528
832	2017-08-05T19:55:46	25.4672	-156.9469	KM1712	154.90894364311242	0.425372142826698	0.0164894418574003	2.767750921211157																	2.767750921211157	586.6569571035252
833	2017-08-05T20:03:36	25.4889	-156.9264	KM1712	152.18087947955837	0.396842629457274	0.0137853175375092	2.3133812688218454																	2.3133812688218454	589.8316927368949
834	2017-08-05T20:06:37	25.4985	-156.9204	KM1712	133.70509847932098	0.39204127309723996	0.0133590997797991	1.9647252923825853																	1.9647252923825853	591.0586619208858
835	2017-08-05T20:09:37	25.5052	-156.9131	KM1712	128.70932492650792	0.389668030042985	0.0131513999260346	1.8442732774345776																	1.8442732774345776	592.1046986113524
836	2017-08-05T20:12:37	25.5147	-156.9047	KM1712	127.07953033867528	0.3909879846484381	0.0132666422173371	1.8361992647766288																	1.8361992647766288	593.457661218784
837	2017-08-05T20:15:37	25.5228	-156.8974	KM1712	128.175551240006	0.3909879846484381	0.0132666422173371	1.8581323112215429																	1.8581323112215429	594.6198974926564
838	2017-08-05T20:18:37	25.5296	-156.8903	KM1712	130.45479967355232	0.391250485973246	0.0132896802510598	1.8950589804253348																	1.8950589804253348	595.6599179675874
839	2017-08-05T20:21:38	25.5392	-156.8832	KM1712	137.01870794721893	0.389668030042985	0.0131513999260346	1.9683342471644063																	1.9683342471644063	596.9446710880815
840	2017-08-05T20:24:38	25.5461	-156.8772	KM1712	132.46120220762526	0.389930763581859	0.0131743386050594	1.9054788044689541																	1.9054788044689541	597.9209476200895
841	2017-08-05T20:27:38	25.5542	-156.8687	KM1712	131.07841797134606	0.3929697147955555	0.013440901023964249	1.9271636574142508																	1.9271636574142508	599.1626199776723
842	2017-08-05T20:30:38	25.5624	-156.8614	KM1712	134.45732272214985	0.401439485196609	0.0142010884556496	2.0994808579174764																	2.0994808579174764	600.3333619098875
843	2017-08-05T20:33:38	25.572	-156.8554	KM1712	137.4937175198092	0.40610284617792397	0.0146305492533827	2.2124150000767084																	2.2124150000767084	601.5601496947053
844	2017-08-05T20:36:39	25.5804	-156.8482	KM1712	129.58896330106597	0.40748037802528203	0.0147589378188921	2.085042384504512																	2.085042384504512	602.7420959100477
845	2017-08-05T21:36:12	25.7474	-156.7017	KM1712	142.28458300620497	0.453493362834832	0.0194506103306101	2.9696318743942083																	2.9696318743942083	626.4412993279525
846	2017-08-05T21:39:12	25.7559	-156.6947	KM1712	141.02289137320943	0.453493362834832	0.0194506103306101	2.9374894401794704																	2.9374894401794704	627.6193714296585
847	2017-08-05T21:42:12	25.7629	-156.6863	KM1712	141.6887613490359	0.455065967762004	0.0196251074526677	2.957692439538813																	2.957692439538813	628.7667114118312
848	2017-08-05T21:45:13	25.7728	-156.6804	KM1712	142.44145554220697	0.453493362834832	0.0194506103306101	2.9694375949948286																	2.9694375949948286	630.0174390465789
849	2017-08-05T21:48:13	25.7798	-156.6733	KM1712	139.06439488548855	0.45475027858765704	0.0195900605843496	2.9157994708586354																	2.9157994708586354	631.0727660482703
850	2017-08-05T21:51:13	25.7882	-156.665	KM1712	141.91268480049996	0.456323904667957	0.019765435566722	3.001182820599963																	3.001182820599963	632.3243559785061
851	2017-08-05T21:54:13	25.7982	-156.6592	KM1712	137.8057886335543	0.461093484651872	0.0203028511452315	2.9944371076131837																	2.9944371076131837	633.5801728921226
852	2017-08-05T21:57:13	25.8066	-156.6521	KM1712	143.39784467687278	0.45917747014695204	0.020085925467656997	3.0825230639622867																	3.0825230639622867	634.7551847281875
853	2017-08-05T22:00:14	25.8136	-156.6438	KM1712	141.97902945176753	0.4652763209760539	0.020781454021973	3.127788655303913																	3.127788655303913	635.8949267865551
854	2017-08-05T22:03:14	25.8233	-156.6379	KM1712	144.18856085653005	0.463020848795052	0.0205224620521984	3.1570682825019185																	3.1570682825019185	637.1259615002742
855	2017-08-05T22:06:14	25.8316	-156.6296	KM1712	143.22014922758711	0.45917747014695204	0.020085925467656997	3.0789551151859498																	3.0789551151859498	638.3690528647611
856	2017-08-05T22:09:14	25.8413	-156.6214	KM1712	142.18995488685397	0.4594970996074861	0.020121995102983996	3.061333602411825																	3.061333602411825	639.7258409497233
857	2017-08-05T22:12:14	25.851	-156.6143	KM1712	144.60988815212457	0.46237606014041704	0.020448899678451	3.155147699377975																	3.155147699377975	641.0188415988207
858	2017-08-05T22:15:15	25.8579	-156.6059	KM1712	145.55287859243106	0.46853150825865997	0.0211586438748711	3.2775199706607983																	3.2775199706607983	642.1581518748941
859	2017-08-05T22:18:15	25.8663	-156.5987	KM1712	143.70543452626976	0.466900590916245	0.0209691451891362	3.2095898118626875																	3.2095898118626875	643.3390373289848
860	2017-08-05T22:21:15	25.8747	-156.5928	KM1712	148.34455619680432	0.47411225885095	0.0218149700440607	3.446520154551392																	3.446520154551392	644.4451869921862
861	2017-08-05T22:24:15	25.8802	-156.5868	KM1712	145.1915173829261	0.469185089682389	0.0212348570516482	3.285559099768877																	3.285559099768877	645.3030691201917
862	2017-08-05T22:27:16	25.8886	-156.5796	KM1712	145.1219854234948	0.467063461825224	0.0209880337328119	3.2428122134674617																	3.2428122134674617	646.4838714414591
863	2017-08-05T22:30:16	25.8984	-156.5737	KM1712	144.93026567768834	0.469513051021363	0.0212731001451569	3.2786776280488934																	3.2786776280488934	647.7245028959235
864	2017-08-05T22:33:16	25.9066	-156.5665	KM1712	144.46140751227276	0.47643288970822795	0.0220915114328239	3.380458117281496																	3.380458117281496	648.8876859890996
865	2017-08-05T22:36:16	25.9148	-156.5594	KM1712	146.40752046756182	0.485177225502148	0.0231528788548675	3.546240490943537																	3.546240490943537	650.0446588839227
866	2017-08-05T22:39:17	25.923	-156.5522	KM1712	143.82422146276966	0.48415849385126203	0.0230275962108962	3.4916981625735657																	3.4916981625735657	651.2077798452102
867	2017-08-05T22:42:17	25.9313	-156.5439	KM1712	144.17517654043283	0.48893383904285	0.0236182034718123	3.5836687311910977																	3.5836687311910977	652.4504018847413
868	2017-08-05T22:45:17	25.9395	-156.53799999999995	KM1712	147.8981803453389	0.490306345693298	0.0237896546566163	3.696482369989336																	3.696482369989336	653.5376200371376
869	2017-08-05T22:48:17	25.9476	-156.5295	KM1712	146.20570381351303	0.491338755073463	0.023919018492582003	3.661608194426136																	3.661608194426136	654.7773538382636
870	2017-08-05T22:51:18	25.9559	-156.5224	KM1712	144.28787831467864	0.49585030908545896	0.0244898328107447	3.6968099521528783																	3.6968099521528783	655.9429782399362
871	2017-08-05T22:54:18	25.9669	-156.5141	KM1712	141.62767148510991	0.4972476896913621	0.024668326358462996	3.6449838110773904																	3.6449838110773904	657.4226501368228
872	2017-08-05T22:57:18	25.9737	-156.5069	KM1712	138.19722269182535	0.498998922078425	0.0248930934884562	3.6072367009016326																	3.6072367009016326	658.4677221519961
873	2017-08-05T23:35:14	26.0707	-156.4214	KM1712	134.13212885801818	0.502884780227896	0.025396248260227	3.54698159912524																	3.54698159912524	672.2423809090075
874	2017-08-05T23:38:15	26.0775	-156.4141	KM1712	135.42497832760358	0.490649977231486	0.0238326719444568	3.3630376779175197																	3.3630376779175197	673.2939294877326
875	2017-08-05T23:41:15	26.0871	-156.4081	KM1712	136.78130803183672	0.4923740395020711	0.0240493284844011	3.4466832723867125																	3.4466832723867125	674.5194347638982
876	2017-08-05T23:44:15	26.0939	-156.3995	KM1712	137.04308858060995	0.490994429079813	0.023875791922282005	3.436008336717576																	3.436008336717576	675.6649466291627
877	2017-08-05T23:47:15	26.1034	-156.3922	KM1712	133.71253475543458	0.4879058038444241	0.0234902097135973	3.3126235126229027																	3.3126235126229027	676.9498126519308
878	2017-08-05T23:50:16	26.1101	-156.3848	KM1712	133.80473078440372	0.4875637038034921	0.0234477637156425	3.2860804997149016																	3.2860804997149016	678.0002491783617
879	2017-08-05T23:53:16	26.1197	-156.3787	KM1712	134.3598972380383	0.485177225502148	0.0231528788548675	3.2716852302840715																	3.2716852302840715	679.230595180118
880	2017-08-05T23:56:16	26.1265	-156.3715	KM1712	135.6045496321016	0.4923740395020711	0.0240493284844011	3.424258890691533																	3.424258890691533	680.275020303681
881	2017-08-06T00:00:02	26.1458	-156.3543	KM1712	135.05740717463138	0.501466022000515	0.0252117226020112	3.54034725482738																	3.54034725482738	683.0264305613589
882	2017-08-06T00:03:02	26.1512	-156.34799999999996	KM1712	134.53946339785892	0.509672021561758	0.0262900711703916	3.693098778184284																	3.693098778184284	683.8968532398618
883	2017-08-06T00:06:02	26.1611	-156.3421	KM1712	137.53692125931653	0.504303997959942	0.0255816274514032	3.672425539662134																	3.672425539662134	685.1466605993662
884	2017-08-06T00:09:02	26.1698	-156.3342	KM1712	137.19001550734924	0.505729392947441	0.0257686043321173	3.689478417435896																	3.689478417435896	686.3960153263125
885	2017-08-06T00:12:02	26.177	-156.3275	KM1712	138.07564724993264	0.505372517954101	0.0257216788577989	3.713439790404181																	3.713439790404181	687.4402398205333
886	2017-08-06T00:15:03	26.1872	-156.3208	KM1712	140.07497136185196	0.5107555079074171	0.0264345137245284	3.83435737363442																	3.83435737363442	688.7582588043017
887	2017-08-06T00:18:03	26.1958	-156.3151	KM1712	139.7658188525807	0.510394451942373	0.026386254595592004	3.815982961304429																	3.815982961304429	689.872100988918
888	2017-08-06T00:21:03	26.2045	-156.3084	KM1712	142.0381023869374	0.50895188398491	0.0261943414961877	3.8656584871404096																	3.8656584871404096	691.0492740027846
889	2017-08-06T00:24:03	26.2131	-156.3003	KM1712	139.6013782321295	0.516938307880913	0.027267974260709003	3.9513499221174047																	3.9513499221174047	692.3026315211354
890	2017-08-06T00:27:04	26.2203	-156.2935	KM1712	139.34341758843078	0.5247006333684029	0.0283368982772823	4.123908593619354																	4.123908593619354	693.353124542448
891	2017-08-06T00:30:04	26.2303	-156.2878	KM1712	141.09427103454368	0.5184042143291521	0.0274679717907732	4.0519152166778865																	4.0519152166778865	694.6033768261551
892	2017-08-06T00:33:04	26.239	-156.2799	KM1712	142.11836540465603	0.521357593063229	0.0278734992511885	4.129108223569253																	4.129108223569253	695.8524353554652
893	2017-08-06T00:36:04	26.2462	-156.273	KM1712	141.41306967882298	0.525822636196345	0.0284935616554725	4.199812913729296																	4.199812913729296	696.9093116020648
894	2017-08-06T00:39:04	26.2561	-156.2672	KM1712	141.3989098554433	0.5247006333684029	0.0283368982772823	4.211277568781672																	4.211277568781672	698.1542172255939
895	2017-08-06T00:42:05	26.2632	-156.2602	KM1712	139.6976930446792	0.520989134928842	0.0278226110017247	4.086300803790476																	4.086300803790476	699.2091962644382
896	2017-08-06T00:45:05	26.2731	-156.2533	KM1712	141.6795900931161	0.537560887803498	0.030163646648302997	4.514009188862311																	4.514009188862311	700.5087708317253
897	2017-08-06T00:48:05	26.2817	-156.2464	KM1712	142.6779796535002	0.53488448013013	0.0297777874226933	4.4582736430621805																	4.4582736430621805	701.6880939222654
898	2017-08-06T00:51:05	26.2903	-156.2395	KM1712	147.74707930766837	0.533359195236702	0.0295591331771072	4.600900397955614																	4.600900397955614	702.8673872018812
899	2017-08-06T00:54:05	26.2975	-156.2315	KM1712	145.87216611380433	0.542191630105721	0.0308387016515171	4.775565091778764																	4.775565091778764	703.998674792924
900	2017-08-06T00:57:06	26.3061	-156.2245	KM1712	145.46656565934327	0.543744668291408	0.0310671239968238	4.776064370590539																	4.776064370590539	705.1837679767017
901	2017-08-06T01:00:06	26.3162	-156.2177	KM1712	145.17664029559876	0.538713561414367	0.030330860829384	4.6953438260502836																	4.6953438260502836	706.4969577354383
902	2017-08-06T01:03:06	26.3234	-156.211	KM1712	145.51205629709983	0.5345021153362111	0.0297229211938068	4.582295903274238																	4.582295903274238	707.5406422133423
903	2017-08-06T01:06:06	26.3336	-156.2043	KM1712	147.47698063435126	0.533359195236702	0.0295591331771072	4.620886362512545																	4.620886362512545	708.8582333008638
904	2017-08-06T01:09:07	26.3438	-156.1965	KM1712	146.79552647294952	0.534120661141899	0.029668185628536	4.607199431564219																	4.607199431564219	710.234716436502
905	2017-08-06T01:12:07	26.3541	-156.1887	KM1712	147.31144225261025	0.533359195236702	0.0295591331771072	4.5761676256515535																	4.5761676256515535	711.6203574878892
906	2017-08-06T01:15:07	26.3614	-156.18200000000004	KM1712	146.83930854878332	0.533740115378606	0.0296135804157062	4.543849295553349																	4.543849295553349	712.6724753357342
907	2017-08-06T01:18:07	26.3703	-156.1754	KM1712	145.15761152331032	0.5410330851495271	0.0306688109105943	4.665503594648071																	4.665503594648071	713.8619486283069
908	2017-08-06T01:21:07	26.379	-156.1698	KM1712	146.12438090779028	0.544134284913641	0.0311245778244907	4.769146315502872																	4.769146315502872	714.979902454356
909	2017-08-06T01:24:08	26.3848	-156.1642	KM1712	144.5916743346249	0.532599031576783	0.0294506501307113	4.473175390542632																	4.473175390542632	715.8335529551184
910	2017-08-06T01:27:08	26.3937	-156.1586	KM1712	145.63529442029844	0.528823209941478	0.0289149821059501	4.4351942422813515																	4.4351942422813515	716.9708128152897
911	2017-08-06T01:30:08	26.4025	-156.1508	KM1712	145.34176560707095	0.5410330851495271	0.0306688109105943	4.694249189059624																	4.694249189059624	718.2216005574695
912	2017-08-06T01:33:08	26.4114	-156.1453	KM1712	146.61556969771317	0.540644651178799	0.0306121534124846	4.7487020760636565																	4.7487020760636565	719.3539566958632
913	2017-08-06T01:36:09	26.4219	-156.1388	KM1712	144.48835862508483	0.536794437265399	0.0300528830695054	4.558770936023183																	4.558770936023183	720.6903989126779
914	2017-08-06T01:39:09	26.4292	-156.131	KM1712	144.08929536501532	0.546874386658803	0.0315304503182221	4.807337539557478																	4.807337539557478	721.8150888896653
915	2017-08-06T01:42:09	26.4396	-156.1244	KM1712	143.97056266679238	0.546089283557574	0.0314139008332083	4.842021037442921																	4.842021037442921	723.1466541881018
916	2017-08-06T01:45:09	26.447	-156.1189	KM1712	140.12207277429286	0.54257955983651	0.0308955954373379	4.57062407444004																	4.57062407444004	724.1361332334019
917	2017-08-06T01:48:10	26.4558	-156.1111	KM1712	141.68493389348458	0.544134284913641	0.0311245778244907	4.630601534770559																	4.630601534770559	725.386697500398
918	2017-08-06T01:51:10	26.4662	-156.1045	KM1712	139.44422954156454	0.546482338726064	0.0314721794373864	4.624388476933037																	4.624388476933037	726.7181877506105
919	2017-08-06T01:54:10	26.4766	-156.0959	KM1712	141.67193375579697	0.5453059791673979	0.0312977596648285	4.657306197849309																	4.657306197849309	728.1585492623143
920	2017-08-06T01:57:10	26.4856	-156.0905	KM1712	139.4958879529577	0.547656472160628	0.0316470458967334	4.6103758087223845																	4.6103758087223845	729.2957401656845
921	2017-08-06T02:00:10	26.4931	-156.0861	KM1712	141.05810809805408	0.5492283540322439	0.031881907437727	4.7117506157880635																	4.7117506157880635	730.2387112724869
922	2017-08-06T02:03:11	26.5005	-156.0796	KM1712	141.722072483459	0.5516008661794161	0.0322384570987896	4.8018287438826865																	4.8018287438826865	731.2865134564627
923	2017-08-06T02:06:11	26.5095	-156.0721	KM1712	140.50913691671872	0.550017355003256	0.0320001777308738	4.699658758731041																	4.699658758731041	732.5362784567442
924	2017-08-06T02:09:11	26.5201	-156.0667	KM1712	140.54445094186678	0.5516008661794161	0.0322384570987896	4.724184694578432																	4.724184694578432	733.8330555241437
925	2017-08-06T02:12:11	26.5275	-156.0592	KM1712	138.47225534854783	0.5516008661794161	0.0322384570987896	4.643618552241665																	4.643618552241665	734.9450703439145
926	2017-08-06T02:15:12	26.538	-156.0538	KM1712	139.234785927616	0.556779995362206	0.0330251821858415	4.755612134515887																	4.755612134515887	736.2316915939697
927	2017-08-06T02:18:12	26.5455	-156.0462	KM1712	141.33730977843263	0.559180520717249	0.0333938271311191	4.9261419176365475																	4.9261419176365475	737.3585637059982
928	2017-08-06T02:21:12	26.5559	-156.0409	KM1712	143.1943017724028	0.5449157254925839	0.0312398964403581	4.671293754069469																	4.671293754069469	738.6308827420436
929	2017-08-06T02:24:12	26.5633	-156.0334	KM1712	139.91428976919892	0.525822636196345	0.0284935616554725	4.1579345930012686																	4.1579345930012686	739.7427409873532
930	2017-08-06T02:27:12	26.5739	-156.0281	KM1712	143.60123109712896	0.511843855469792	0.0265799834312373	3.977336178407332																	3.977336178407332	741.0353171098848
931	2017-08-06T02:30:13	26.583	-156.0207	KM1712	142.62919067058337	0.4993500430821071	0.0249382647638688	3.738407857570661																	3.738407857570661	742.287858350012
932	2017-08-06T02:33:13	26.5905	-156.0144	KM1712	144.36531992292578	0.494806414484155	0.0243569952206548	3.6985001168013976																	3.6985001168013976	743.332045805058
933	2017-08-06T02:36:13	26.5995	-156.009	KM1712	145.5172457907091	0.501466022000515	0.0252117226020112	3.8345090702397764																	3.8345090702397764	744.468984197822
934	2017-08-06T02:39:13	26.6086	-156.0028	KM1712	144.938005042916	0.505372517954101	0.0257216788577989	3.9056014774212144																	3.9056014774212144	745.6551307487795
935	2017-08-06T02:42:14	26.6192	-155.9964	KM1712	148.5349625402522	0.4879058038444241	0.0234902097135973	3.685179667674412																	3.685179667674412	746.9960284805247
936	2017-08-06T02:45:14	26.6283	-155.9901	KM1712	145.4314946850259	0.493413977778961	0.0241806064182619	3.698031048602138																	3.698031048602138	748.1873266145124
937	2017-08-06T02:48:14	26.6358	-155.9826	KM1712	148.54019421885857	0.502528821116744	0.0253499517256831	3.940675190162786																	3.940675190162786	749.3071419645167
938	2017-08-06T02:51:14	26.6464	-155.9774	KM1712	144.95302945636269	0.5021737097202129	0.025303765446076	3.819505609874206																	3.819505609874206	750.5955538872809
939	2017-08-06T02:54:14	26.6555	-155.971	KM1712	146.045269608513	0.4865404474561629	0.0233210583850454	3.5950767582081937																	3.5950767582081937	751.7920383088796
940	2017-08-06T02:57:15	26.6646	-155.9646	KM1712	147.16723507301677	0.4951535500170539	0.0244011688829835	3.761764607956708																	3.761764607956708	752.9884957167018
941	2017-08-06T03:00:15	26.672	-155.9583	KM1712	146.53421772932433	0.4972476896913621	0.024668326358462996	3.780010299790797																	3.780010299790797	754.0235334871647
942	2017-08-06T03:03:15	26.681	-155.9508	KM1712	144.15274743351515	0.506803759913614	0.0259099618357082	3.8984856802241343																	3.8984856802241343	755.2726301022341
943	2017-08-06T03:06:15	26.6899	-155.9445	KM1712	144.7621536784725	0.491683027389248	0.0239623516302336	3.6412469860120895																	3.6412469860120895	756.4448746014223
944	2017-08-06T03:09:16	26.6989	-155.9382	KM1712	144.12764339726303	0.4972476896913621	0.024668326358462996	3.7149748428343616																	3.7149748428343616	757.6265159531956
945	2017-08-06T03:12:16	26.7095	-155.93200000000004	KM1712	144.1536752226978	0.504660027747598	0.0256281868640287	3.8337997641015216																	3.8337997641015216	758.9578478949362
946	2017-08-06T03:15:16	26.7169	-155.9257	KM1712	144.7397878952894	0.503948816055223	0.025535178919757005	3.868852872695424																	3.868852872695424	759.9927362187035
947	2017-08-06T03:18:16	26.7275	-155.9207	KM1712	148.37166281185267	0.502884780227896	0.025396248260227	3.9431035956343283																	3.9431035956343283	761.2731491861107
948	2017-08-06T03:21:16	26.7366	-155.9146	KM1712	146.45454329015908	0.49829918665776	0.0248030734068567	3.8020259467246365																	3.8020259467246365	762.4537983429491
949	2017-08-06T03:24:17	26.744	-155.9075	KM1712	146.169790583764	0.498998922078425	0.0248930934884562	3.8212762162051637																	3.8212762162051637	763.5385797258632
950	2017-08-06T04:01:22	26.8541	-155.836	KM1712	127.18077327463604	0.480441940434104	0.0225743563598297	3.0415752682997392																	3.0415752682997392	777.7047712985087
951	2017-08-06T04:04:22	26.8615	-155.8289	KM1712	129.5491338425798	0.486200985302028	0.0232790242803197	3.1689572344954606																	3.1689572344954606	778.7890773393034
952	2017-08-06T04:07:22	26.872	-155.8228	KM1712	132.7333843610954	0.48415849385126203	0.0230275962108962	3.2315966745464126																	3.2315966745464126	780.1055432947026
953	2017-08-06T04:10:23	26.8823	-155.8158	KM1712	132.87568453777564	0.478099346265649	0.0222914251105771	3.1364636319165133																	3.1364636319165133	781.4463280873023
954	2017-08-06T04:13:23	26.8925	-155.8088	KM1712	134.0422157724609	0.4754364044885901	0.0219725448370867	3.099975835675497																	3.099975835675497	782.7775732477696
955	2017-08-06T04:16:23	26.9013	-155.8028	KM1712	138.42213211576902	0.4714730902499221	0.0215030261525291	3.1592280077907318																	3.1592280077907318	783.9240446632992
956	2017-08-06T04:19:23	26.9085	-155.7968	KM1712	138.85447889276293	0.48348116733342106	0.0229446370476791	3.3423122152589957																	3.3423122152589957	784.9226056918126
957	2017-08-06T04:22:23	26.9172	-155.7918	KM1712	144.6991815557508	0.48010567356517003	0.0225336181672493	3.431124234005																	3.431124234005	786.0108295290363
958	2017-08-06T04:31:24	26.9418	-155.7753	KM1712	139.71033892801753	0.47776723930896603	0.0222514115460957	3.261264316933298																	3.261264316933298	789.2015124703578
959	2017-08-06T04:34:24	26.9504	-155.768	KM1712	138.20037162083824	0.487221804770118	0.0234054278628843	3.3879306497669064																	3.3879306497669064	790.4020201309122
960	2017-08-06T04:43:25	26.9746	-155.7502	KM1712	141.2651112826423	0.484837221274971	0.0231110068993317	3.4223358907064867																	3.4223358907064867	793.6231927691887
961	2017-08-06T04:46:25	26.9846	-155.7429	KM1712	143.72505572935498	0.48688071996737	0.0233631928327215	3.5377674309197293																	3.5377674309197293	794.9511916982801
962	2017-08-06T04:49:25	26.9929	-155.7366	KM1712	142.5543969436496	0.4968977744006579	0.0246235551820176	3.666471601141774																	3.666471601141774	796.0666196000592
963	2017-08-06T04:52:26	27.0011	-155.7304	KM1712	140.94062982489442	0.497598440292651	0.0247132044117401	3.6227963692721716																	3.6227963692721716	797.1672460578131
964	2017-08-06T04:55:26	27.0121	-155.7231	KM1712	143.49325044552674	0.489963532511688	0.0237467398142051	3.5674060929386626																	3.5674060929386626	798.5897617451802
965	2017-08-06T04:58:26	27.0189	-155.7168	KM1712	143.32670341544159	0.4875637038034921	0.0234477637156425	3.5130089477939213																	3.5130089477939213	799.5712535837973
966	2017-08-06T05:01:26	27.0258	-155.7126	KM1712	142.1244080499909	0.478432217139048	0.0223315325290495	3.341329143633853																	3.341329143633853	800.4449949474119
967	2017-08-06T05:04:27	27.034	-155.7063	KM1712	146.85583668272758	0.4704906113460471	0.021387666020527003	3.3226954473350583																	3.3226954473350583	801.5510906040142
968	2017-08-06T05:07:27	27.0422	-155.7	KM1712	144.38435238755756	0.4714730902499221	0.0215030261525291	3.2745064125187																	3.2745064125187	802.6571604968045
969	2017-08-06T05:10:27	27.0503	-155.6937	KM1712	146.9903125669959	0.47180108907008794	0.0215416927724259	3.332288751804017																	3.332288751804017	803.7540359729333
970	2017-08-06T05:13:27	27.0582	-155.6875	KM1712	145.9274353239999	0.48010567356517003	0.0225336181672493	3.444086630297444																	3.444086630297444	804.8269490029805
971	2017-08-06T05:16:27	27.0648	-155.6812	KM1712	150.03320060023438	0.4858596708473521	0.023236922872165	3.6441513960268237																	3.6441513960268237	805.79120895776
972	2017-08-06T05:19:28	27.0726	-155.6738	KM1712	153.40475038692813	0.490649977231486	0.0238326719444568	3.8523282553518463																	3.8523282553518463	806.9278453686953
973	2017-08-06T05:22:28	27.0818	-155.6676	KM1712	151.34492837825218	0.507517267033454	0.0260042942286224	4.089090320836863																	4.089090320836863	808.1221864958344
974	2017-08-06T05:25:28	27.0883	-155.6613	KM1712	151.9359318644821	0.517670561107695	0.0273677467831299	4.283080193147832																	4.283080193147832	809.0779064097189
975	2017-08-06T05:28:28	27.0961	-155.6551	KM1712	152.00715307835227	0.525822636196345	0.0284935616554725	4.463752696456154																	4.463752696456154	810.1415943357787
976	2017-08-06T05:31:29	27.1051	-155.65	KM1712	156.04874712244606	0.529956404177692	0.0290749459803041	4.663097537724092																	4.663097537724092	811.2637024700334
977	2017-08-06T05:34:29	27.1115	-155.6426	KM1712	157.70147054325452	0.514383299801673	0.0269216630685416	4.385101460651374																	4.385101460651374	812.2860620492953
978	2017-08-06T05:37:29	27.1192	-155.6373	KM1712	157.7992070936179	0.5021737097202129	0.025303765446076	4.13680964872595																	4.13680964872595	813.2912784233382
979	2017-08-06T05:40:29	27.1268	-155.6298	KM1712	159.5678251333598	0.506087119865425	0.0258156418259629	4.236661771007765																	4.236661771007765	814.4172805470204
980	2017-08-06T05:43:29	27.1359	-155.6245	KM1712	157.5738936873046	0.50644570074175	0.0258627916067464	4.231970564628287																	4.231970564628287	815.5582577938278
981	2017-08-06T05:46:30	27.1437	-155.6181	KM1712	158.74317182000078	0.5021737097202129	0.025303765446076	4.175414958226429																	4.175414958226429	816.6333576559367
982	2017-08-06T05:49:30	27.1515	-155.6104	KM1712	156.67839695291963	0.49585030908545896	0.0244898328107447	4.004317396063024																	4.004317396063024	817.7890527069727
983	2017-08-06T05:52:30	27.1581	-155.60399999999996	KM1712	151.45738700412875	0.504660027747598	0.0256281868640287	4.018756530935763																	4.018756530935763	818.7594169428512
984	2017-08-06T05:55:30	27.1673	-155.5987	KM1712	148.7411624310676	0.4844980267659501	0.0230692346616226	3.6156324193799145																	3.6156324193799145	819.9102213847708
985	2017-08-06T05:58:31	27.1753	-155.5914	KM1712	151.69117471067975	0.4972476896913621	0.024668326358462996	3.917329326463664																	3.917329326463664	821.0572595028741
986	2017-08-06T06:01:31	27.1835	-155.5855	KM1712	160.7423332997299	0.544134284913641	0.0311245778244907	5.179560538027137																	5.179560538027137	822.1410275104097
987	2017-08-06T06:04:31	27.1904	-155.5796	KM1712	156.00133637602437	0.5414185400014129	0.0307253202338948	4.914938024556095																	4.914938024556095	823.1060465865194
988	2017-08-06T06:07:31	27.1988	-155.5739	KM1712	153.42754797444425	0.5295777717704779	0.0290214975026483	4.5667052646476884																	4.5667052646476884	824.1982260564192
989	2017-08-06T06:10:31	27.2086	-155.5693	KM1712	153.1677598776534	0.517670561107695	0.0273677467831299	4.310144270390588																	4.310144270390588	825.380378802054
990	2017-08-06T06:13:32	27.2171	-155.5627	KM1712	150.75870061425684	0.517305044369498	0.0273178132221393	4.213450602877304																	4.213450602877304	826.5302402239943
991	2017-08-06T06:16:32	27.2241	-155.5572	KM1712	151.44078089385366	0.519141074120211	0.0275686805611098	4.28078790870165																	4.28078790870165	827.4808176325273
992	2017-08-06T06:19:32	27.2325	-155.5516	KM1712	147.95540372157515	0.531463713832211	0.0292888819757026	4.462299573647958																	4.462299573647958	828.56782833656
993	2017-08-06T06:22:32	27.2408	-155.546	KM1712	154.56261800072278	0.537177761510433	0.0301081880401594	4.770559300954159																	4.770559300954159	829.645256935666
994	2017-08-06T06:25:33	27.2506	-155.5414	KM1712	154.50928036158382	0.528823209941478	0.0289149821059501	4.602068943347085																	4.602068943347085	830.8273435378551
995	2017-08-06T06:28:33	27.2591	-155.5358	KM1712	160.01781077848014	0.562417319114419	0.0338947518910436	5.646013933221528																	5.646013933221528	831.9238777748697
996	2017-08-06T06:31:33	27.266	-155.5293	KM1712	157.5399807128594	0.564044787281625	0.0341482753852093	5.576140305222953																	5.576140305222953	832.9256996037253
997	2017-08-06T06:34:33	27.2744	-155.5238	KM1712	159.3933509433209	0.557777690725691	0.03317803815909515	5.507659259996057																	5.507659259996057	834.0075932823684
998	2017-08-06T06:37:33	27.2843	-155.5193	KM1712	155.688857308859	0.537560887803498	0.030163646648302997	4.859126177189429																	4.859126177189429	835.1961668266225
999	2017-08-06T06:40:34	27.2914	-155.5129	KM1712	153.57424645770158	0.528823209941478	0.0289149821059501	4.552556076907715																	4.552556076907715	836.2088512055783
1000	2017-08-06T06:43:34	27.2999	-155.5084	KM1712	152.51178444178208	0.528447276229967	0.0288619145813618	4.5070327372273935																	4.5070327372273935	837.2545299061194
1001	2017-08-06T06:46:34	27.3085	-155.5029	KM1712	150.42582396875156	0.5303319138601501	0.0291282408653452	4.4806395939501735																	4.4806395939501735	838.3556401477829
1002	2017-08-06T06:49:34	27.3187	-155.4975	KM1712	150.8117688895898	0.531463713832211	0.0292888819757026	4.5366493462925535																	4.5366493462925535	839.6104178157353
1003	2017-08-06T06:52:34	27.3274	-155.4919	KM1712	152.06297753138765	0.513292480905953	0.0267745838110555	4.181015354597877																	4.181015354597877	840.7260508849603
1004	2017-08-06T06:55:35	27.3346	-155.4855	KM1712	152.02308670608542	0.505729392947441	0.0257686043321173	4.033183335524977																	4.033183335524977	841.7472941665857
1005	2017-08-06T06:58:35	27.345	-155.4812	KM1712	154.85974100287373	0.497598440292651	0.0247132044117401	3.94101581341852																	3.94101581341852	842.9806051444705
1006	2017-08-06T07:01:35	27.3524	-155.4753	KM1712	154.5909976704922	0.4875637038034921	0.0234477637156425	3.7484540160474564																	3.7484540160474564	843.9899956589585
1007	2017-08-06T07:04:35	27.3629	-155.4712	KM1712	154.50494867282637	0.4844980267659501	0.0230692346616226	3.6913915841705736																	3.6913915841705736	845.2271191435759
1008	2017-08-06T07:07:36	27.3719	-155.4656	KM1712	152.1415478677227	0.48927815481229	0.0236610719158218	3.7039628989523763																	3.7039628989523763	846.3717546887697
1009	2017-08-06T07:10:36	27.3841	-155.4593	KM1712	151.0318458991795	0.491338755073463	0.023919018492582003	3.704586998896507																	3.704586998896507	847.8657975025299
1010	2017-08-06T07:13:36	27.3932	-155.4555	KM1712	148.6415570835219	0.476101174735823	0.0220517730657292	3.4159893679756568																	3.4159893679756568	848.9461709794663
1011	2017-08-06T07:16:36	27.4025	-155.45	KM1712	147.4543642723061	0.4598174920808929	0.0201581508430025	3.1510293345599845																	3.1510293345599845	850.115448180752
1012	2017-08-06T07:19:36	27.4102	-155.445	KM1712	143.56538844030857	0.4491203301601209	0.0189703832288113	2.8932887778275163																	2.8932887778275163	851.1048132441557
1013	2017-08-06T07:22:37	27.4193	-155.4408	KM1712	142.71958253914494	0.4448027072773211	0.0185034848479155	2.8398990988764337																	2.8398990988764337	852.1995218209231
1014	2017-08-06T07:25:37	27.4269	-155.4373	KM1712	142.62062946352057	0.446954832107187	0.018735344923918002	2.8492354444779147																	2.8492354444779147	853.1134861280043
1015	2017-08-06T07:28:37	27.4344	-155.43200000000004	KM1712	141.6686046366697	0.4582225823415971	0.0199782525145452	2.9885284138943398																	2.9885284138943398	854.0989958970447
1016	2017-08-06T07:31:37	27.4435	-155.4258	KM1712	140.9327551768798	0.464306952560606	0.0206699192006992	3.0586411111942224																	3.0586411111942224	855.2827718182725
1017	2017-08-06T07:34:38	27.4525	-155.4205	KM1712	140.30337453395376	0.4698387491631629	0.0213112378671582	3.1250040883348187																	3.1250040883348187	856.413184501803
1018	2017-08-06T07:41:38	27.4722	-155.4107	KM1712	139.18097218978963	0.477432457886255	0.0222112934335836	3.1999431316865246																	3.1999431316865246	858.8102653622659
1019	2017-08-06T07:44:38	27.4796	-155.4042	KM1712	136.7239938302587	0.48348116733342106	0.0229446370476791	3.2403619675032487																	3.2403619675032487	859.8546093553737
1020	2017-08-06T07:47:39	27.4901	-155.3996	KM1712	138.6253991561781	0.48415849385126203	0.0230275962108962	3.3257679673666383																	3.3257679673666383	861.108610298224
1021	2017-08-06T07:50:39	27.4976	-155.3932	KM1712	136.58710461113492	0.490649977231486	0.0238326719444568	3.3563673088048374																	3.3563673088048374	862.1557039714605
1022	2017-08-06T07:53:39	27.5081	-155.3877	KM1712	136.33576663140704	0.49445893915933603	0.0243128553146239	3.4076439864664656																	3.4076439864664656	863.4445286741467
1023	2017-08-06T07:56:39	27.5184	-155.3811	KM1712	137.30266480317786	0.4937614680573679	0.0242245843170426	3.429681483495852																	3.429681483495852	864.7633156625066
1024	2017-08-06T07:59:40	27.5273	-155.3755	KM1712	138.69151551181008	0.490994429079813	0.023875791922282005	3.399279579108221																	3.399279579108221	865.897840793952
1025	2017-08-06T08:02:40	27.5348	-155.3718	KM1712	142.190384930959	0.48179067254548497	0.0227382251878962	3.3182936855453784																	3.3182936855453784	866.8091128631752
1026	2017-08-06T08:05:40	27.5438	-155.3653	KM1712	141.9412946770729	0.478099346265649	0.0222914251105771	3.2789995587630405																	3.2789995587630405	867.9987903872458
1027	2017-08-06T08:08:40	27.5527	-155.3606	KM1712	142.46821349967502	0.473449583084068	0.0217364215759844	3.198670985968517																	3.198670985968517	869.0927317060891
1028	2017-08-06T08:11:41	27.5602	-155.3541	KM1712	143.4443869734116	0.4714730902499221	0.0215030261525291	3.204914831598386																	3.204914831598386	870.1455918821842
1029	2017-08-06T08:14:41	27.571	-155.3498	KM1712	145.32104867683628	0.469513051021363	0.0212731001451569	3.2097621269816705																	3.2097621269816705	871.4205024938244
1030	2017-08-06T08:17:41	27.5802	-155.3438	KM1712	146.1510302635546	0.467552852156329	0.0210447895445249	3.1838220703996263																	3.1838220703996263	872.6034289857312
1031	2017-08-06T08:20:41	27.5879	-155.3387	KM1712	147.29190215405532	0.466900590916245	0.0209691451891362	3.1954787705472545																	3.1954787705472545	873.5973546433305
1032	2017-08-06T08:23:41	27.5972	-155.3347	KM1712	150.57402197330666	0.46560036346816397	0.0208188289722582	3.2607207169367896																	3.2607207169367896	874.7052669372214
1033	2017-08-06T08:26:42	27.6066	-155.3298	KM1712	146.8250996231058	0.4626980701199339	0.0204856370160164	3.1207287158900194																	3.1207287158900194	875.8579003422021
1034	2017-08-06T08:29:42	27.6159	-155.32399999999996	KM1712	147.93340289609046	0.46077372535092803	0.0202665692296346	3.1105154363313505																	3.1105154363313505	877.0407144713945
1035	2017-08-06T08:32:42	27.6251	-155.3189	KM1712	149.88506283447003	0.4582225823415971	0.0199782525145452	3.1182688691211724																	3.1182688691211724	878.1816983783299
1036	2017-08-06T08:35:42	27.6343	-155.3146	KM1712	148.42388422286572	0.458540493000392	0.0200140436913349	3.083985101922357																	3.083985101922357	879.2901471603163
1037	2017-08-06T08:38:43	27.6436	-155.3086	KM1712	150.76156743593472	0.45600869181457104	0.0197302503629286	3.1061110088857995																	3.1061110088857995	880.4825540818787
1038	2017-08-06T08:41:43	27.6545	-155.3036	KM1712	150.85382541989168	0.4544353412253039	0.0195550971799513	3.0773813954367264																	3.0773813954367264	881.7922523177396
1039	2017-08-06T08:44:43	27.6638	-155.2994	KM1712	150.40150356946438	0.453807714779099	0.0194854199683124	3.0479151177919968																	3.0479151177919968	882.9072514720085
1040	2017-08-06T08:47:43	27.6716	-155.2943	KM1712	148.2975023778953	0.4519224822850021	0.0192772557378283	2.9977843898859198																	2.9977843898859198	883.9106000640753
1041	2017-08-06T08:50:43	27.6808	-155.2891	KM1712	152.2048955503701	0.450361853318601	0.0191059725905235	3.0283655444912294																	3.0283655444912294	885.0558495713756
1042	2017-08-06T08:53:44	27.6901	-155.2831	KM1712	150.26646311464927	0.45020610744469547	0.01908896325526635	3.0013647241711716																	3.0013647241711716	886.2481316394404
1043	2017-08-06T08:56:44	27.701	-155.279	KM1712	151.84364662066446	0.4491203301601209	0.0189703832288113	3.021430296005544																	3.021430296005544	887.527013492288
1044	2017-08-06T08:59:44	27.7101	-155.2737	KM1712	151.78864401634948	0.44958460669745104	0.01902108784831405	3.0113580608674284																	3.0113580608674284	888.6667403761812
1045	2017-08-06T09:02:44	27.7192	-155.2683	KM1712	151.2084016750706	0.44973961163882503	0.0190380162647674	3.0116311838883663																	3.0116311838883663	889.8109969054865
1046	2017-08-06T09:05:44	27.7268	-155.2621	KM1712	152.4769788845027	0.44973961163882503	0.0190380162647674	3.047794290310524																	3.047794290310524	890.8545390646087
1047	2017-08-06T09:08:45	27.7358	-155.2567	KM1712	152.958033766561	0.4491203301601209	0.0189703832288113	3.052352654408553																	3.052352654408553	891.9889146267792
1048	2017-08-06T11:36:39	27.752	-155.2456	KM1712	145.7008007145504	0.414478885379653	0.0154218583127294	2.410586582768909																	2.410586582768909	894.0979235501477
1049	2017-08-06T11:39:40	27.752	-155.2456	KM1712	151.93227911974643	0.418163222026139	0.0157780813589962	2.5592914893337																	2.5592914893337	894.0979235501477
1050	2017-08-06T11:42:40	27.752	-155.2457	KM1712	151.7961994473244	0.418163222026139	0.0157780813589962	2.561649967105474																	2.561649967105474	894.1077747949249
1051	2017-08-06T11:45:40	27.752	-155.2458	KM1712	151.94992393698737	0.418163222026139	0.0157780813589962	2.5555454780036877																	2.5555454780036877	894.117626039702
1052	2017-08-06T11:48:40	27.752	-155.2459	KM1712	151.52660552096089	0.416453806220305	0.0156121874699766	2.5253959945805926																	2.5253959945805926	894.127477284479
1053	2017-08-06T11:51:41	27.752	-155.246	KM1712	148.4631866897616	0.40970032042209403	0.0149673543029522	2.384770727037199																	2.384770727037199	894.1373285292563
1054	2017-08-06T11:54:41	27.752	-155.246	KM1712	148.45822557562522	0.4088639282297029	0.0148885802623487	2.3577600836105628																	2.3577600836105628	894.1373285292563
1055	2017-08-06T11:57:41	27.752	-155.2461	KM1712	149.22378659497602	0.4099803905311479	0.0149937487132815	2.3954488575110773																	2.3954488575110773	894.1471797740334
1056	2017-08-06T12:00:41	27.752	-155.2462	KM1712	150.23594656396426	0.411660348857799	0.0151527330905083	2.442316477417149																	2.442316477417149	894.1570310188076
1057	2017-08-06T12:03:42	27.752	-155.2463	KM1712	153.35526483368602	0.4136303443528061	0.0153405675039119	2.521148101483286																	2.521148101483286	894.1668822635847
1058	2017-08-06T12:06:42	27.752	-155.2463	KM1712	151.75367249507514	0.41391251722847	0.0153675998577562	2.500352631875329																	2.500352631875329	894.1668822635847
1059	2017-08-06T12:09:42	27.752	-155.2464	KM1712	152.48993710181438	0.41391251722847	0.0153675998577562	2.505886184688088																	2.505886184688088	894.1767335083618
1060	2017-08-06T12:12:42	27.7519	-155.2465	KM1712	154.49052954811398	0.41476151775798903	0.0154489878240566	2.5609176241640346																	2.5609176241640346	894.191598301654
1061	2017-08-06T12:15:42	27.752	-155.2465	KM1712	153.30871117394557	0.41504206665128296	0.015476011445258998	2.5504411607735533																	2.5504411607735533	894.2027300116232
1062	2017-08-06T12:18:43	27.752	-155.2465	KM1712	153.7323107622859	0.41419536370141996	0.0153946967426796	2.545279122892687																	2.545279122892687	894.2027300116232
1063	2017-08-06T12:21:43	27.752	-155.2465	KM1712	155.48059590761162	0.4136303443528061	0.0153405675039119	2.5496812232611585																	2.5496812232611585	894.2027300116232
1064	2017-08-06T12:24:43	27.752	-155.2465	KM1712	153.71528655312358	0.413066701047765	0.0152866553945299	2.5155134890656923																	2.5155134890656923	894.2027300116232
1065	2017-08-06T12:27:43	27.7519	-155.2465	KM1712	153.91073331697262	0.410540710686503	0.0150466375220081	2.4875501192197995																	2.4875501192197995	894.2138617215924
1066	2017-08-06T12:30:44	27.752	-155.2465	KM1712	151.8943434724083	0.4083087401835621	0.0148365433975644	2.418525095176056																	2.418525095176056	894.2249934315614
1067	2017-08-06T12:33:44	27.752	-155.2466	KM1712	153.82626780185404	0.4083087401835621	0.0148365433975644	2.442058536065101																	2.442058536065101	894.2348446763386
1068	2017-08-06T12:36:44	27.7519	-155.2466	KM1712	151.78218704129034	0.40610284617792397	0.0146305492533827	2.367705767797036																	2.367705767797036	894.2459763863077
1069	2017-08-06T12:39:44	27.752	-155.2466	KM1712	151.60110193980267	0.4050024788097029	0.0145285310031459	2.359921491471445																	2.359921491471445	894.257108096277
1070	2017-08-06T12:42:45	27.752	-155.2466	KM1712	149.89328038570102	0.4030792022795889	0.0143511987911833	2.3146382860847208																	2.3146382860847208	894.257108096277
1071	2017-08-06T12:45:45	27.752	-155.2466	KM1712	152.278848678379	0.4033538352584229	0.0143763859648655	2.344311777280649																	2.344311777280649	894.257108096277
1072	2017-08-06T12:48:45	27.752	-155.2466	KM1712	151.6106565622783	0.40171311170820295	0.014226044676731001	2.316146198683275																	2.316146198683275	894.257108096277
1073	2017-08-06T12:51:45	27.752	-155.2466	KM1712	152.18292034563945	0.40116651032501294	0.0141761916676684	2.3313602309581																	2.3313602309581	894.257108096277
1074	2017-08-06T12:54:45	27.752	-155.2467	KM1712	152.16830662793978	0.40089418554154	0.0141513541712478	2.3152330486995742																	2.3152330486995742	894.2669593410541
1075	2017-08-06T12:57:46	27.7519	-155.2467	KM1712	150.251454839993	0.40116651032501294	0.0141761916676684	2.2821748767630528																	2.2821748767630528	894.2780910510232
1076	2017-08-06T13:00:46	27.7519	-155.2468	KM1712	151.19518702481452	0.399808586158378	0.0140527199627751	2.2828912864830144																	2.2828912864830144	894.2879423048471
1077	2017-08-06T13:03:46	27.7519	-155.2468	KM1712	154.71081544628518	0.40171311170820295	0.014226044676731001	2.3591417191098625																	2.3591417191098625	894.2879423048471
1078	2017-08-06T13:06:46	27.7519	-155.2469	KM1712	153.56040798527582	0.40089418554154	0.0141513541712478	2.3367594291253964																	2.3367594291253964	894.297793558671
1079	2017-08-06T13:09:47	27.7519	-155.2469	KM1712	153.8922484928637	0.401439485196609	0.0142010884556496	2.349430281914678																	2.349430281914678	894.297793558671
1080	2017-08-06T13:12:47	27.7519	-155.247	KM1712	154.75220377812227	0.40007931100193	0.0140772770151918	2.3425911173977982																	2.3425911173977982	894.3076448124948
1081	2017-08-06T13:15:47	27.7519	-155.2469	KM1712	153.99266147024832	0.399808586158378	0.0140527199627751	2.328924067639424																	2.328924067639424	894.3174960663188
1082	2017-08-06T13:18:47	27.7519	-155.2469	KM1712	154.2072221286199	0.40116651032501294	0.0141761916676684	2.3415904769196225																	2.3415904769196225	894.3174960663188
1083	2017-08-06T13:21:48	27.7519	-155.2468	KM1712	154.32619224072798	0.40007931100193	0.0140772770151918	2.339846924928703																	2.339846924928703	894.3273473201425
1084	2017-08-06T13:24:48	27.7519	-155.2469	KM1712	154.83008294362412	0.399808586158378	0.0140527199627751	2.335170878794975																	2.335170878794975	894.3371985739664
1085	2017-08-06T13:27:48	27.7519	-155.2469	KM1712	154.21449473195582	0.40089418554154	0.0141513541712478	2.3412672079716144																	2.3412672079716144	894.3371985739664
1086	2017-08-06T13:30:48	27.7519	-155.2469	KM1712	153.40514983645323	0.400622509298007	0.0141265758251853	2.336285970202252																	2.336285970202252	894.3371985739664
1087	2017-08-06T13:33:48	27.7519	-155.247	KM1712	154.40212020377288	0.40171311170820295	0.014226044676731001	2.3502754220173023																	2.3502754220173023	894.3470498277902
1088	2017-08-06T13:36:49	27.7519	-155.247	KM1712	159.07118335957898	0.400350682114259	0.014101892689699	2.412082064394077																	2.412082064394077	894.3470498277902
1089	2017-08-06T13:39:49	27.7518	-155.247	KM1712	155.29618976868275	0.399808586158378	0.0140527199627751	2.347162824238436																	2.347162824238436	894.3581815377594
1090	2017-08-06T13:42:49	27.7518	-155.2471	KM1712	155.11901152419574	0.401439485196609	0.0142010884556496	2.3572827631921096																	2.3572827631921096	894.3680328006271
1091	2017-08-06T13:45:49	27.7518	-155.2471	KM1712	157.70548727614513	0.400622509298007	0.0141265758251853	2.397684786381462																	2.397684786381462	894.3680328006271
1092	2017-08-06T13:48:50	27.7518	-155.2472	KM1712	157.520373210336	0.40116651032501294	0.0141761916676684	2.391617684824058																	2.391617684824058	894.3778840634977
1093	2017-08-06T13:51:50	27.7518	-155.2473	KM1712	159.2944545175699	0.40171311170820295	0.014226044676731001	2.441524965342224																	2.441524965342224	894.3877353263682
1094	2017-08-06T13:54:50	27.7518	-155.2473	KM1712	160.64541598868448	0.40116651032501294	0.0141761916676684	2.4454070363679232																	2.4454070363679232	894.3877353263682
1095	2017-08-06T13:57:50	27.7518	-155.2472	KM1712	157.4692683998797	0.40089418554154	0.0141513541712478	2.399200643532169																	2.399200643532169	894.3975865892389
1096	2017-08-06T14:00:51	27.7518	-155.2472	KM1712	156.9086612635787	0.40171311170820295	0.014226044676731001	2.3965978862374784																	2.3965978862374784	894.3975865892389
1097	2017-08-06T14:03:51	27.7518	-155.2473	KM1712	159.48857924108708	0.40089418554154	0.0141513541712478	2.4356107257773063																	2.4356107257773063	894.4074378521095
1098	2017-08-06T14:06:51	27.7518	-155.2473	KM1712	159.11578239317308	0.400622509298007	0.0141265758251853	2.4164024934773383																	2.4164024934773383	894.4074378521095
1099	2017-08-06T14:09:51	27.7518	-155.2473	KM1712	159.11087985291638	0.400350682114259	0.014101892689699	2.4129598012241305																	2.4129598012241305	894.4074378521095
1100	2017-08-06T14:12:51	27.7518	-155.2473	KM1712	159.5214516309214	0.399808586158378	0.0140527199627751	2.409512099130898																	2.409512099130898	894.4074378521095
1101	2017-08-06T14:15:52	27.7518	-155.2473	KM1712	156.86067943706982	0.3992690691249339	0.0140037811661129	2.358466853359334																	2.358466853359334	894.4074378521095
1102	2017-08-06T14:18:52	27.7518	-155.2474	KM1712	158.41917685297253	0.39953850604452	0.0140282213928407	2.3896273366181053																	2.3896273366181053	894.4172891149801
1103	2017-08-06T14:21:52	27.7517	-155.2474	KM1712	160.92195454005224	0.39872696461787	0.0139548364516459	2.417729391956996																	2.417729391956996	894.4284208249492
1104	2017-08-06T14:24:52	27.7517	-155.2475	KM1712	159.76138182207762	0.39899813822105495	0.0139793002221414	2.407593303234245																	2.407593303234245	894.4382720968666
1105	2017-08-06T14:27:53	27.7517	-155.2476	KM1712	158.25230812540312	0.3992690691249339	0.0140037811661129	2.382079964305001																	2.382079964305001	894.4481233687841
1106	2017-08-06T14:30:53	27.7516	-155.2477	KM1712	157.10935977265464	0.39845643681309795	0.0139304309414824	2.3510487021061235																	2.3510487021061235	894.4629881800626
1107	2017-08-06T14:33:53	27.7516	-155.2478	KM1712	157.22214425396638	0.39899813822105495	0.0139793002221414	2.357105727342732																	2.357105727342732	894.4728394610264
1108	2017-08-06T14:36:53	27.7516	-155.2479	KM1712	157.39342198691494	0.39845643681309795	0.0139304309414824	2.365266166997813																	2.365266166997813	894.4826907419878
1109	2017-08-06T14:39:54	27.7515	-155.2481	KM1712	157.2910769590437	0.39845643681309795	0.0139304309414824	2.346091355279514																	2.346091355279514	894.5053205071181
1110	2017-08-06T14:42:54	27.7514	-155.2482	KM1712	160.34433045145366	0.3976480235743369	0.0138575799903295	2.384939296171104																	2.384939296171104	894.5201853303874
1111	2017-08-06T14:45:54	27.7514	-155.2483	KM1712	159.9715786481781	0.39845643681309795	0.0139304309414824	2.3954551522249883																	2.3954551522249883	894.5300366294447
1112	2017-08-06T14:48:54	27.7513	-155.2485	KM1712	159.57448944089052	0.39737891850518503	0.0138334350506641	2.3742731856365498																	2.3742731856365498	894.5526664260808
1113	2017-08-06T14:51:54	27.7512	-155.2487	KM1712	159.92149190967345	0.39845643681309795	0.0139304309414824	2.3887740842284315																	2.3887740842284315	894.5752962384697
1114	2017-08-06T14:54:55	27.7511	-155.2488	KM1712	157.8462719373537	0.3976480235743369	0.0138575799903295	2.352800758470715																	2.352800758470715	894.5901610797233
1115	2017-08-06T14:57:55	27.751	-155.2489	KM1712	158.2364629137104	0.3976480235743369	0.0138575799903295	2.3664301691513185																	2.3664301691513185	894.6050259269748
1116	2017-08-06T15:00:55	27.751	-155.249	KM1712	160.30928852330905	0.397917312450588	0.013881794147495002	2.395782038129721																	2.395782038129721	894.6148772622183
1117	2017-08-06T15:03:55	27.7509	-155.2491	KM1712	157.14691729950675	0.3976480235743369	0.0138575799903295	2.346262109339842																	2.346262109339842	894.6297421154643
1118	2017-08-06T15:06:56	27.7509	-155.2493	KM1712	159.9940498722192	0.39737891850518503	0.0138334350506641	2.3824577665142908																	2.3824577665142908	894.6494448040444
1119	2017-08-06T15:09:56	27.7507	-155.2494	KM1712	159.14147634023453	0.39845643681309795	0.0139304309414824	2.3839414804702383																	2.3839414804702383	894.6737904202807
1120	2017-08-06T15:12:56	27.7504	-155.2494	KM1712	158.4425272486402	0.397110454308241	0.0138093476120368	2.355985460142692																	2.355985460142692	894.7071855501883
1121	2017-08-06T15:15:56	27.7495	-155.2485	KM1712	160.51104038959699	0.39845643681309795	0.0139304309414824	2.4046963113488564																	2.4046963113488564	894.8409697689779
1122	2017-08-06T15:18:57	27.7496	-155.2485	KM1712	160.11496650083245	0.397110454308241	0.0138093476120368	2.373924830226496																	2.373924830226496	894.852101478947
1123	2017-08-06T15:21:57	27.7494	-155.2484	KM1712	158.30842180869405	0.396842629457274	0.0137853175375092	2.3506503566893597																	2.3506503566893597	894.8764471427701
1124	2017-08-06T15:24:57	27.7493	-155.2485	KM1712	159.52586284935126	0.39737891850518503	0.0138334350506641	2.3810940691646723																	2.3810940691646723	894.8913120919399
1125	2017-08-06T15:27:57	27.7491	-155.2487	KM1712	157.7539661299067	0.39737891850518503	0.0138334350506641	2.3487845101893217																	2.3487845101893217	894.9210420082651
1126	2017-08-06T15:30:58	27.749	-155.2489	KM1712	158.26285616353604	0.397110454308241	0.0138093476120368	2.3536493515075203																	2.3536493515075203	894.9436721672004
1127	2017-08-06T19:43:45	27.7387	-155.2501	KM1712	138.5051515147428	0.42770520361048997	0.0167237061939385	2.497243628322688																	2.497243628322688	896.0963172757529
1128	2017-08-06T19:46:45	27.7381	-155.2495	KM1712	142.50013083597548	0.42595481063903	0.0165477533463958	2.5441538516870867																	2.5441538516870867	896.1855109089302
1129	2017-08-06T19:49:45	27.7377	-155.2489	KM1712	145.60000466998628	0.431534905393671	0.0171128773196877	2.6796939600364875																	2.6796939600364875	896.2595192661353
1130	2017-08-06T19:52:46	27.7371	-155.2481	KM1712	148.97303671189644	0.4291797580477539	0.0168728696381991	2.7283107427190334																	2.7283107427190334	896.3628324479806
1131	2017-08-06T19:55:46	27.7368	-155.2475	KM1712	149.82296938596087	0.432128781992404	0.0171736221666839	2.7799657562962268																	2.7799657562962268	896.4307286415872
1132	2017-08-06T19:58:46	27.7364	-155.2467	KM1712	147.55134016242613	0.431534905393671	0.0171128773196877	2.718980565324164																	2.718980565324164	896.5212571201697
1133	2017-08-06T20:01:46	27.7359	-155.2462	KM1712	140.1229058405087	0.4345102049608871	0.0174189470224148	2.635405805594621																	2.635405805594621	896.5955858220365
1134	2017-08-06T20:04:47	27.7355	-155.2453	KM1712	145.01904391218156	0.43331825729665296	0.017295909223034	2.7082325774929448																	2.7082325774929448	896.6948118331662
1135	2017-08-06T20:07:47	27.7351	-155.2449	KM1712	144.29919942010974	0.43331825729665296	0.017295909223034	2.689374000285419																	2.689374000285419	896.7542749984125
1136	2017-08-06T20:10:47	27.7346	-155.2441	KM1712	145.96286634289376	0.43391485592740603	0.0173573823518774	2.7346091448133767																	2.7346091448133767	896.8507676908389
1137	2017-08-06T20:13:47	27.7342	-155.2437	KM1712	141.84146241127425	0.431239027408117	0.0170826133507075	2.624613819756314																	2.624613819756314	896.9102310718221
1138	2017-08-06T20:16:48	27.7336	-155.2431	KM1712	145.35005900470938	0.43183148969306795	0.0171432135341921	2.6918242831941765																	2.6918242831941765	896.9994263230707
1139	2017-08-06T20:19:48	27.7328	-155.2423	KM1712	138.82946884717737	0.435407491149754	0.0175118467140195	2.6312422099833728																	2.6312422099833728	897.1183536603114
1140	2017-08-06T20:22:48	27.7322	-155.2414	KM1712	141.89096315023897	0.4345102049608871	0.0174189470224148	2.691514059817516																	2.691514059817516	897.2293697061441
1141	2017-08-06T20:25:48	27.7317	-155.2409	KM1712	140.8436924008636	0.42888344302722997	0.0168428899442839	2.5761246095912043																	2.5761246095912043	897.3036996664349
1142	2017-08-06T20:28:48	27.731	-155.2401	KM1712	141.64081989144924	0.42799872528277294	0.0167533785616574	2.5668747555373206																	2.5668747555373206	897.4145382787593
1143	2017-08-06T20:31:49	27.7304	-155.2394	KM1712	144.19407868854972	0.431534905393671	0.0171128773196877	2.664274941124454																	2.664274941124454	897.5105492303529
1144	2017-08-06T20:34:49	27.7297	-155.2388	KM1712	148.5287043643623	0.43346776775605395	0.01731128575119125	2.7844616727306084																	2.7844616727306084	897.6083599370372
1145	2017-08-06T20:37:49	27.7293	-155.2384	KM1712	147.68925259393356	0.43183148969306795	0.0171432135341921	2.7501977300676144																	2.7501977300676144	897.6678244924805
1146	2017-08-06T20:40:49	27.7287	-155.2378	KM1712	141.20030462276262	0.43331825729665296	0.017295909223034	2.6281115431507622																	2.6281115431507622	897.7570215053986
1147	2017-08-06T20:43:50	27.7286	-155.2368	KM1712	139.78830998221807	0.43035399866755797	0.0169922912953167	2.5733219759376302																	2.5733219759376302	897.8561818713257
1148	2017-08-06T20:46:50	27.7301	-155.2371	KM1712	140.072155953563	0.43257390528677897	0.0172193557184527	2.6184772432897945																	2.6184772432897945	898.0257538442572
1149	2017-08-06T20:49:50	27.7311	-155.2382	KM1712	142.37514442532333	0.43183148969306795	0.0171432135341921	2.653841645864922																	2.653841645864922	898.1811205099845
1150	2017-08-06T20:52:50	27.7326	-155.2389	KM1712	143.80892749089458	0.43391485592740603	0.0173573823518774	2.729080326918648																	2.729080326918648	898.3617802209534
1151	2017-08-06T20:55:51	27.7337	-155.2398	KM1712	144.4901850806259	0.442045780287512	0.0182090563892786	2.8428041585191046																	2.8428041585191046	898.5129663341089
1152	2017-08-06T20:58:51	27.7353	-155.2409	KM1712	143.71198478694868	0.4426535660132101	0.0182736461206562	2.8230608616384685																	2.8230608616384685	898.7214578085237
1153	2017-08-06T21:01:51	27.7369	-155.2418	KM1712	143.43925404897718	0.441742972571983	0.0181768768428067	2.814723409877544																	2.814723409877544	898.9204184468349
1154	2017-08-06T21:04:51	27.7384	-155.2426	KM1712	145.52032766267573	0.44053105772428097	0.0180485121941368	2.8483724192563846																	2.8483724192563846	899.1050627366639
1155	2017-08-06T21:07:52	27.7395	-155.2437	KM1712	147.0122907561171	0.443265519691239	0.0183389554223503	2.9046006115110607																	2.9046006115110607	899.2685840348947
1156	2017-08-06T21:10:52	27.7408	-155.2446	KM1712	147.9003382142811	0.44603255600721703	0.0186357142170765	2.9573772473885147																	2.9573772473885147	899.4383018858899
1157	2017-08-06T21:13:52	27.7421	-155.2455	KM1712	146.5517814212863	0.44726372639941	0.0187687138431327	2.965856836502062																	2.965856836502062	899.6080191840821
1158	2017-08-06T21:16:52	27.7435	-155.2464	KM1712	149.84910348145297	0.45098437615599496	0.0191742429306529	3.06396865843088																	3.06396865843088	899.7873219184345
1159	2017-08-06T21:19:53	27.7448	-155.2473	KM1712	152.16845930052588	0.450361853318601	0.0191059725905235	3.1220888955694																	3.1220888955694	899.9570380684358
1160	2017-08-06T21:22:53	27.746	-155.2482	KM1712	152.46653101588396	0.453493362834832	0.0194506103306101	3.1747115622778748																	3.1747115622778748	900.1173674698542
1161	2017-08-06T21:25:53	27.7477	-155.2491	KM1712	150.88554281013504	0.45223579105108497	0.0193117598151162	3.1275445330177645																	3.1275445330177645	900.3263482771846
1162	2017-08-06T21:28:53	27.7491	-155.25	KM1712	149.5106023230358	0.452549060465297	0.0193463483930519	3.112715283879381																	3.112715283879381	900.5056487572571
1163	2017-08-06T21:31:54	27.75	-155.2508	KM1712	149.61246743167325	0.45475027858765704	0.0195900605843496	3.1348756239613005																	3.1348756239613005	900.6331179743511
1164	2017-08-06T21:34:54	27.7512	-155.2514	KM1712	152.98023011340558	0.453807714779099	0.0194854199683124	3.1973106359319785																	3.1973106359319785	900.7791917156936
1165	2017-08-06T21:37:54	27.7528	-155.2517	KM1712	152.96312653078687	0.4544353412253039	0.0195550971799513	3.189577252055572																	3.189577252055572	900.9597343830153
1166	2017-08-06T21:43:55	27.7556	-155.2525	KM1712	149.7233087641585	0.453493362834832	0.0194506103306101	3.138531646932861																	3.138531646932861	901.2812310276956
1167	2017-08-06T21:46:55	27.7567	-155.2529	KM1712	151.2119133432771	0.45600869181457104	0.0197302503629286	3.20135321631741																	3.20135321631741	901.4098636246756
1168	2017-08-06T21:49:55	27.7587	-155.2534	KM1712	153.41722877167268	0.458540493000392	0.0200140436913349	3.285512757883407																	3.285512757883407	901.637880966804
1169	2017-08-06T21:52:55	27.7603	-155.2539	KM1712	153.37334291775915	0.46366301207851796	0.020596051492180998	3.3723875803565204																	3.3723875803565204	901.8226729386637
1170	2017-08-06T21:55:56	27.7616	-155.2542	KM1712	148.36039137224262	0.460136489450454	0.0201942644082015	3.2077480719259768																	3.2077480719259768	901.9703716489407
1171	2017-08-06T21:58:56	27.7626	-155.2545	KM1712	147.0267914310556	0.455065967762004	0.0196251074526677	3.10604815851012																	3.10604815851012	902.0855443794504
1172	2017-08-06T22:01:56	27.7638	-155.255	KM1712	147.18969853856098	0.45727118322550797	0.0198714737510605	3.1261668025157303																	3.1261668025157303	902.2279151336974
1173	2017-08-06T22:04:56	27.7651	-155.2554	KM1712	147.93418570505483	0.4544353412253039	0.0195550971799513	3.1031319994530158																	3.1031319994530158	902.3778952212376
1174	2017-08-06T22:07:57	27.7667	-155.2559	KM1712	147.6830462220363	0.456323904667957	0.019765435566722	3.1129300304284824																	3.1129300304284824	902.5626864212437
1175	2017-08-06T22:10:57	27.7685	-155.2563	KM1712	146.87254560064605	0.45569422963882295	0.0196951489525003	3.0913671377173615																	3.0913671377173615	902.7668940524755
1176	2017-08-06T22:13:57	27.7695	-155.2568	KM1712	151.02935447074492	0.452863077709812	0.0193810195401295	3.134157762042869																	3.134157762042869	902.8886188017352
1177	2017-08-06T22:16:57	27.7712	-155.2573	KM1712	151.27345056375674	0.456323904667957	0.019765435566722	3.1901182975316464																	3.1901182975316464	903.0841610813884
1178	2017-08-06T22:19:58	27.7726	-155.2577	KM1712	149.93551886053984	0.45475027858765704	0.0195900605843496	3.1523306372650137																	3.1523306372650137	903.2449078331863
1179	2017-08-06T22:22:58	27.7739	-155.2581	KM1712	149.35880125126872	0.4566398699909829	0.0198007047639102	3.1637580849734976																	3.1637580849734976	903.3948870837154
1180	2017-08-06T22:25:58	27.775	-155.2585	KM1712	150.74850606519337	0.45790469285184004	0.0199425746943044	3.216392702077912																	3.216392702077912	903.5235176513884
1181	2017-08-06T22:28:58	27.7761	-155.259	KM1712	148.85876993155182	0.45790469285184004	0.0199425746943044	3.157219205723085																	3.157219205723085	903.6554980926248
1182	2017-08-06T22:31:59	27.7777	-155.2594	KM1712	148.24624396261038	0.46141400727564297	0.0203392196722711	3.19324638313919																	3.19324638313919	903.8379104648803
1183	2017-08-06T22:34:59	27.7787	-155.2599	KM1712	145.09362106343343	0.46141400727564297	0.0203392196722711	3.149325852962088																	3.149325852962088	903.9596335292854
1184	2017-08-06T22:37:59	27.7801	-155.2603	KM1712	147.34149324921884	0.46495305018931704	0.0207441680799218	3.2590516846490885																	3.2590516846490885	904.120379615394
1185	2017-08-06T22:40:59	27.7832	-155.2626	KM1712	146.14595760894142	0.46495305018931704	0.0207441680799218	3.2429212293326706																	3.2429212293326706	904.5331655058422
1186	2017-08-06T22:44:00	27.785	-155.2718	KM1712	147.19889098855782	0.46560036346816397	0.0208188289722582	3.2692129073703997																	3.2692129073703997	905.4611040766997
1187	2017-08-06T22:47:00	27.7833	-155.2797	KM1712	150.72194568868196	0.46334219153589395	0.0205592495221412	3.331955980928898																	3.331955980928898	906.261806342386
1188	2017-08-06T22:50:00	27.7773	-155.2825	KM1712	147.80454786681454	0.464306952560606	0.0206699192006992	3.2666797353356523																	3.2666797353356523	906.9843983339857
1189	2017-08-06T22:53:00	27.7678	-155.283	KM1712	144.7569201293433	0.46560036346816397	0.0208188289722582	3.1992797443558967																	3.1992797443558967	908.0430568414166
1190	2017-08-06T22:56:01	27.7594	-155.2829	KM1712	144.72497804987975	0.45600869181457104	0.0197302503629286	3.056599930337326																	3.056599930337326	908.9781723596063
1191	2017-08-06T22:59:01	27.7566	-155.2824	KM1712	148.46091147336364	0.4566398699909829	0.0198007047639102	3.1267399219561893																	3.1267399219561893	909.2937278098959
1192	2017-08-06T23:02:01	27.7559	-155.2821	KM1712	149.6457972993094	0.45885860188218197	0.0200499417319638	3.198053025786413																	3.198053025786413	909.3770656068783
1193	2017-08-06T23:05:01	27.7558	-155.2823	KM1712	147.90791467649862	0.458540493000392	0.0200140436913349	3.1581971148557044																	3.1581971148557044	909.3996946945857
1194	2017-08-06T23:08:01	27.7557	-155.2824	KM1712	146.44716001451528	0.46077372535092803	0.0202665692296346	3.153015416143069																	3.153015416143069	909.4145592600363
1195	2017-08-06T23:11:02	27.7556	-155.2825	KM1712	146.85478618201856	0.46077372535092803	0.0202665692296346	3.1522799988815																	3.1522799988815	909.4294238314833
1196	2017-08-06T23:14:02	27.7556	-155.2826	KM1712	147.62720802580978	0.4582225823415971	0.0199782525145452	3.153076951277777																	3.153076951277777	909.4392747505564
1197	2017-08-06T23:17:02	27.7556	-155.2826	KM1712	147.26675453009122	0.4582225823415971	0.0199782525145452	3.1372103555000965																	3.1372103555000965	909.4392747505564
1198	2017-08-06T23:20:02	27.7555	-155.2826	KM1712	145.18226901393126	0.4582225823415971	0.0199782525145452	3.1013294021595352																	3.1013294021595352	909.4504064605254
1199	2017-08-06T23:23:03	27.7555	-155.2826	KM1712	144.62314120034156	0.461093484651872	0.0203028511452315	3.1191953391032277																	3.1191953391032277	909.4504064605254
1200	2017-08-06T23:26:03	27.7555	-155.2826	KM1712	145.35525960359374	0.46077372535092803	0.0202665692296346	3.142458680889155																	3.142458680889155	909.4504064605254
1201	2017-08-06T23:29:03	27.7554	-155.2826	KM1712	146.2569642020074	0.4598174920808929	0.0201581508430025	3.1427137836057137																	3.1427137836057137	909.4615381704947
1202	2017-08-06T23:32:03	27.7555	-155.2826	KM1712	142.65071576398353	0.45885860188218197	0.0200499417319638	3.055173634053833																	3.055173634053833	909.4726698804635
1203	2017-08-06T23:35:04	27.7556	-155.2826	KM1712	144.1629853309862	0.462054817025856	0.0204122498306485	3.105886563572824																	3.105886563572824	909.4838015904328
1204	2017-08-06T23:38:04	27.7556	-155.2826	KM1712	143.51783092411185	0.4598174920808929	0.0201581508430025	3.0873931860888173																	3.0873931860888173	909.4838015904328
1205	2017-08-06T23:41:04	27.7556	-155.2826	KM1712	145.42502776469192	0.46173433894996596	0.0203756872642525	3.151780611371562																	3.151780611371562	909.4838015904328
1206	2017-08-06T23:44:04	27.7555	-155.2826	KM1712	145.98052639068032	0.45917747014695204	0.020085925467656997	3.127980590789712																	3.127980590789712	909.4949333004021
1207	2017-08-06T23:47:05	27.7555	-155.2826	KM1712	143.4391448843279	0.45885860188218197	0.0200499417319638	3.061753328276525																	3.061753328276525	909.4949333004021
1208	2017-08-06T23:50:05	27.7555	-155.2826	KM1712	143.1209618194286	0.461093484651872	0.0203028511452315	3.090831980553069																	3.090831980553069	909.4949333004021
1209	2017-08-06T23:53:05	27.7555	-155.2826	KM1712	143.07154895202748	0.461093484651872	0.0203028511452315	3.092297176938418																	3.092297176938418	909.4949333004021
1210	2017-08-06T23:56:05	27.7555	-155.2825	KM1712	140.35238129465688	0.46495305018931704	0.0207441680799218	3.0860755513155023																	3.0860755513155023	909.5047842285229
1211	2017-08-07T00:00:01	27.7555	-155.2825	KM1712	139.5407388222925	0.463020848795052	0.0205224620521984	3.0304946358136378																	3.0304946358136378	909.5047842285229
1212	2017-08-07T00:03:02	27.7555	-155.2826	KM1712	141.9422597968544	0.4594970996074861	0.020121995102983996	3.0541162684007404																	3.0541162684007404	909.514635156644
1213	2017-08-07T00:06:02	27.7556	-155.2825	KM1712	141.03205130407895	0.462054817025856	0.0204122498306485	3.0687567855959608																	3.0687567855959608	909.5294997340868
1214	2017-08-07T00:09:02	27.7556	-155.2825	KM1712	140.8262489678631	0.46077372535092803	0.0202665692296346	3.0362112960364867																	3.0362112960364867	909.5294997340868
1215	2017-08-07T00:12:02	27.7556	-155.2825	KM1712	140.29925802310726	0.4612537459637575	0.020321035408751298	3.039534061575299																	3.039534061575299	909.5294997340868
1216	2017-08-07T00:15:03	27.7556	-155.2825	KM1712	142.5104167075341	0.46173433894996596	0.0203756872642525	3.103656285351107																	3.103656285351107	909.5294997340868
1217	2017-08-07T00:18:03	27.7555	-155.2825	KM1712	144.61536756895754	0.4582225823415971	0.0199782525145452	3.0803196964504407																	3.0803196964504407	909.540631444056
1218	2017-08-07T00:21:03	27.7555	-155.2825	KM1712	145.33776876712304	0.456323904667957	0.019765435566722	3.076307584369833																	3.076307584369833	909.540631444056
1219	2017-08-07T00:24:03	27.7555	-155.2826	KM1712	145.65815297223156	0.45098437615599496	0.0191742429306529	3.011070736976558																	3.011070736976558	909.5504823721768
1220	2017-08-07T00:27:04	27.7555	-155.2827	KM1712	143.01706978852408	0.453493362834832	0.0194506103306101	2.9783502815017258																	2.9783502815017258	909.560333300298
1221	2017-08-07T00:30:04	27.7555	-155.2828	KM1712	142.1670706933614	0.4552232420574915	0.0196426192942756	2.979088261648509																	2.979088261648509	909.5701842284187
1222	2017-08-07T00:33:04	27.7554	-155.2828	KM1712	142.68577630911298	0.453807714779099	0.0194854199683124	2.9885264565840863																	2.9885264565840863	909.5813159383881
1223	2017-08-07T00:54:31	27.7553	-155.2832	KM1712	145.35725725009706	0.462054817025856	0.0204122498306485	3.16114716516425																	3.16114716516425	909.6222619003668
1224	2017-08-07T00:57:31	27.7553	-155.2832	KM1712	146.02457958351093	0.462054817025856	0.0204122498306485	3.181925149320844																	3.181925149320844	909.6222619003668
1225	2017-08-07T01:00:31	27.7553	-155.2831	KM1712	144.84141146809122	0.46237606014041704	0.020448899678451	3.1748759546711995																	3.1748759546711995	909.6321128465834
1226	2017-08-07T01:03:31	27.7553	-155.283	KM1712	146.84406074223597	0.46398459847734397	0.0206329413151268	3.2325571832352664																	3.2325571832352664	909.6419637928
1227	2017-08-07T01:06:32	27.7553	-155.283	KM1712	145.4958469245363	0.465438342222109	0.0208001414971156	3.221143815412969																	3.221143815412969	909.6419637928
1228	2017-08-07T01:09:32	27.7553	-155.283	KM1712	146.2915643506623	0.464630076160906	0.0207069853591195	3.2225690569810026																	3.2225690569810026	909.6419637928
1229	2017-08-07T01:12:32	27.7553	-155.283	KM1712	145.73874612686325	0.46560036346816397	0.0208188289722582	3.241054267536656																	3.241054267536656	909.6419637928
1230	2017-08-07T01:15:32	27.7553	-155.283	KM1712	148.36832635892824	0.46173433894996596	0.0203756872642525	3.257440747847232																	3.257440747847232	909.6419637928
1231	2017-08-07T01:18:33	27.7552	-155.2831	KM1712	147.64078848192952	0.464306952560606	0.0206699192006992	3.2569749954497613																	3.2569749954497613	909.656828388231
1232	2017-08-07T01:21:33	27.7552	-155.2832	KM1712	147.13309461276378	0.46398459847734397	0.0206329413151268	3.2350610824368893																	3.2350610824368893	909.6666793434953
1233	2017-08-07T01:24:33	27.7552	-155.2832	KM1712	146.6274232943561	0.46495305018931704	0.0207441680799218	3.2367259555606838																	3.2367259555606838	909.6666793434953
1234	2017-08-07T01:27:33	27.7553	-155.2832	KM1712	144.31209387623355	0.46398459847734397	0.0206329413151268	3.1712885746038104																	3.1712885746038104	909.6778110534647
1235	2017-08-07T01:30:34	27.7552	-155.2832	KM1712	141.91869767138402	0.46495305018931704	0.0207441680799218	3.1399882013983285																	3.1399882013983285	909.6889427634337
1236	2017-08-07T01:33:34	27.7552	-155.2832	KM1712	145.30416160625103	0.46560036346816397	0.0208188289722582	3.2356133272506127																	3.2356133272506127	909.6889427634337
1237	2017-08-07T01:36:34	27.7552	-155.2833	KM1712	143.138351457928	0.464630076160906	0.0207069853591195	3.185650187083235																	3.185650187083235	909.698793718698
1238	2017-08-07T01:39:34	27.7552	-155.2833	KM1712	146.4411743551535	0.4652763209760539	0.020781454021973	3.2590373944713766																	3.2590373944713766	909.698793718698
1239	2017-08-07T01:42:35	27.7552	-155.2834	KM1712	143.48814004630174	0.468205884458258	0.0211206733583267	3.256288762164969																	3.256288762164969	909.7086446739625
1240	2017-08-07T01:45:35	27.7552	-155.2834	KM1712	143.48792516542287	0.4704906113460471	0.021387666020527003	3.264714122754156																	3.264714122754156	909.7086446739625
1241	2017-08-07T01:48:35	27.7552	-155.2834	KM1712	143.08026913057373	0.469513051021363	0.0212731001451569	3.251464374617495																	3.251464374617495	909.7086446739625
1242	2017-08-07T01:51:35	27.7551	-155.2834	KM1712	147.149161456064	0.47016429169039203	0.0213494063862907	3.3453650783228834																	3.3453650783228834	909.7197763839316
1243	2017-08-07T01:54:36	27.7551	-155.2835	KM1712	147.1995240820375	0.4714730902499221	0.0215030261525291	3.358495791114931																	3.358495791114931	909.7296273482438
1244	2017-08-07T01:57:36	27.7551	-155.2836	KM1712	146.44142410881338	0.47016429169039203	0.0213494063862907	3.3436335093780376																	3.3436335093780376	909.739478312556
1245	2017-08-07T02:00:36	27.755	-155.2836	KM1712	144.39892406770417	0.47180108907008794	0.0215416927724259	3.3105263414014305																	3.3105263414014305	909.750610022525
1246	2017-08-07T02:03:36	27.755	-155.2837	KM1712	144.11438253384253	0.4714730902499221	0.0215030261525291	3.2939839130135016																	3.2939839130135016	909.7604609958847
1247	2017-08-07T02:06:36	27.7549	-155.2839	KM1712	143.67249791370926	0.475768393353711	0.0220121117247777	3.329248201910985																	3.329248201910985	909.7830902253853
1248	2017-08-07T02:09:37	27.7549	-155.2839	KM1712	143.97300804522231	0.47311942834923	0.0216972875832452	3.3139314179369324																	3.3139314179369324	909.7830902253853
1249	2017-08-07T02:12:37	27.7549	-155.284	KM1712	143.14286847563292	0.473449583084068	0.0217364215759844	3.3158594174386486																	3.3158594174386486	909.7929412077929
1250	2017-08-07T02:15:37	27.7548	-155.2841	KM1712	144.46592114135194	0.47643288970822795	0.0220915114328239	3.3806674498741858																	3.3806674498741858	909.807805827208
1251	2017-08-07T02:18:37	27.7548	-155.2842	KM1712	145.28889880691827	0.47311942834923	0.0216972875832452	3.346829352354157																	3.346829352354157	909.8176568186632
1252	2017-08-07T02:21:38	27.7548	-155.2842	KM1712	142.88048623795348	0.4714730902499221	0.0215030261525291	3.2825251551072596																	3.2825251551072596	909.8176568186632
1253	2017-08-07T02:24:38	27.7547	-155.2843	KM1712	142.80111617704753	0.472129870882292	0.0215804516964824	3.2879096547565494																	3.2879096547565494	909.8325214440744
1254	2017-08-07T02:27:38	27.7547	-155.2844	KM1712	140.16004096583646	0.472459437555675	0.0216193031450453	3.2284001716221646																	3.2284001716221646	909.8423724445772
1255	2017-08-07T02:30:38	27.7546	-155.2845	KM1712	143.50984319808646	0.473780525957499	0.0217756489885863	3.338804299730786																	3.338804299730786	909.8572370759844
1256	2017-08-07T02:33:39	27.7546	-155.2845	KM1712	147.2415265537199	0.473449583084068	0.0217364215759844	3.3956813422893215																	3.3956813422893215	909.8572370759844
1257	2017-08-07T02:36:39	27.7546	-155.2846	KM1712	145.30116543679787	0.47709847374361997	0.022171270862131002	3.4112687512340862																	3.4112687512340862	909.8670880855349
1258	2017-08-07T02:39:39	27.7546	-155.2846	KM1712	145.13992923678362	0.4744447836503421	0.021854384965949998	3.3676529663902484																	3.3676529663902484	909.8670880855349
1259	2017-08-07T02:42:39	27.7545	-155.2846	KM1712	145.88309132964648	0.4744447836503421	0.021854384965949998	3.4080481959074382																	3.4080481959074382	909.878219795504
1260	2017-08-07T02:45:40	27.7546	-155.2845	KM1712	145.4989792026937	0.47709847374361997	0.022171270862131002	3.416116170860343																	3.416116170860343	909.8930844329072
1261	2017-08-07T02:48:40	27.7546	-155.2845	KM1712	144.20095693501182	0.474774796764315	0.0218936935222624	3.349912299550172																	3.349912299550172	909.8930844329072
1262	2017-08-07T02:51:40	27.7547	-155.2845	KM1712	146.5993012020847	0.4714730902499221	0.0215030261525291	3.366744244305518																	3.366744244305518	909.9042161428764
1263	2017-08-07T02:54:40	27.7546	-155.2846	KM1712	143.69044793586838	0.47016429169039203	0.0213494063862907	3.2655906874584533																	3.2655906874584533	909.9190807742835
1264	2017-08-07T02:57:41	27.7546	-155.2847	KM1712	144.25983054843383	0.472129870882292	0.0215804516964824	3.3106273085468327																	3.3106273085468327	909.9289317838312
1265	2017-08-07T03:00:41	27.7546	-155.2847	KM1712	142.27529479227084	0.4714730902499221	0.0215030261525291	3.248252827086587																	3.248252827086587	909.9289317838312
1266	2017-08-07T03:03:41	27.7546	-155.2848	KM1712	142.86576332704246	0.467552852156329	0.0210447895445249	3.2051742045347686																	3.2051742045347686	909.9387827933816
1267	2017-08-07T03:06:41	27.7546	-155.2847	KM1712	144.36603600608836	0.469185089682389	0.0212348570516482	3.272015742758189																	3.272015742758189	909.948633802932
1268	2017-08-07T03:09:42	27.7546	-155.2847	KM1712	144.06187549226044	0.473449583084068	0.0217364215759844	3.3265271595865946																	3.3265271595865946	909.948633802932
1269	2017-08-07T03:12:42	27.7546	-155.2847	KM1712	148.66755154134475	0.469185089682389	0.0212348570516482	3.3677221928107888																	3.3677221928107888	909.948633802932
1270	2017-08-07T03:15:42	27.7546	-155.2847	KM1712	143.10930008193498	0.46853150825865997	0.0211586438748711	3.2342812174965685																	3.2342812174965685	909.948633802932
1271	2017-08-07T03:18:42	27.7546	-155.2847	KM1712	143.63615316217303	0.4714730902499221	0.0215030261525291	3.293908179709425																	3.293908179709425	909.948633802932
1272	2017-08-07T03:21:42	27.7545	-155.2848	KM1712	144.991993998804	0.46853150825865997	0.0211586438748711	3.2724736274769333																	3.2724736274769333	909.9634984403352
1273	2017-08-07T03:24:43	27.7545	-155.2848	KM1712	141.69910334429682	0.4727897909638429	0.0216582473389871	3.2431423808791138																	3.2431423808791138	909.9634984403352
1274	2017-08-07T03:27:43	27.7545	-155.2848	KM1712	143.86646642017382	0.47081770998527295	0.0214260169873753	3.2935515277505525																	3.2935515277505525	909.9634984403352
1275	2017-08-07T03:30:43	27.7545	-155.2849	KM1712	141.72071130166134	0.47081770998527295	0.0214260169873753	3.2528869276522943																	3.2528869276522943	909.9733494589333
1276	2017-08-07T03:33:43	27.7545	-155.2849	KM1712	147.43225079061196	0.475105206253084	0.0219330721777164	3.4299091974563303																	3.4299091974563303	909.9733494589333
1277	2017-08-07T03:36:44	27.7544	-155.285	KM1712	139.92902458396716	0.4744447836503421	0.021854384965949998	3.233871326242342																	3.233871326242342	909.9882141023323
1278	2017-08-07T03:39:44	27.7544	-155.285	KM1712	142.04224766613174	0.4744447836503421	0.021854384965949998	3.3051085721828217																	3.3051085721828217	909.9882141023323
1279	2017-08-07T03:42:44	27.7544	-155.2851	KM1712	143.29135376843408	0.478432217139048	0.0223315325290495	3.3826104646817714																	3.3826104646817714	909.9980651299776
1280	2017-08-07T03:45:44	27.7543	-155.2852	KM1712	141.30135641279372	0.4767652849823429	0.0221313436042074	3.316780487398087																	3.316780487398087	910.0129297793727
1281	2017-08-07T03:48:45	27.7543	-155.2852	KM1712	142.22436840106747	0.47411225885095	0.0218149700440607	3.2764416785195647																	3.2764416785195647	910.0129297793727
1282	2017-08-07T03:51:45	27.7543	-155.2852	KM1712	138.93178761653283	0.4714730902499221	0.0215030261525291	3.178962949253412																	3.178962949253412	910.0129297793727
1283	2017-08-07T03:54:45	27.7542	-155.2853	KM1712	144.71787337865732	0.4714730902499221	0.0215030261525291	3.3019362149560263																	3.3019362149560263	910.0277944347637
1284	2017-08-07T03:57:45	27.7542	-155.2854	KM1712	143.1898767483591	0.471145589467642	0.0214644595048629	3.250058440957007																	3.250058440957007	910.037645480504
1285	2017-08-07T04:00:45	27.7541	-155.2855	KM1712	141.3942295955172	0.47311942834923	0.0216972875832452	3.252680420808036																	3.252680420808036	910.0525101418907
1286	2017-08-07T04:03:46	27.7541	-155.2857	KM1712	142.95098864249883	0.4714730902499221	0.0215030261525291	3.2769858798134925																	3.2769858798134925	910.0722122514637
1287	2017-08-07T04:06:46	27.754	-155.2857	KM1712	142.77249749079118	0.47016429169039203	0.0213494063862907	3.254581154869643																	3.254581154869643	910.083343961433
1288	2017-08-07T04:09:46	27.7539	-155.2859	KM1712	144.33182732569168	0.4714730902499221	0.0215030261525291	3.2908823266775142																	3.2908823266775142	910.1059733484793
1289	2017-08-07T04:12:46	27.7539	-155.2859	KM1712	143.4470882791518	0.471145589467642	0.0214644595048629	3.2630042431082655																	3.2630042431082655	910.1059733484793
1290	2017-08-07T04:15:47	27.7539	-155.2859	KM1712	142.36382552625062	0.47180108907008794	0.0215416927724259	3.2526975060433085																	3.2526975060433085	910.1059733484793
1291	2017-08-07T04:18:47	27.7539	-155.2859	KM1712	142.65265639789342	0.473780525957499	0.0217756489885863	3.2874522725486663																	3.2874522725486663	910.1059733484793
1292	2017-08-07T04:21:47	27.7539	-155.2859	KM1712	140.77246866410132	0.47016429169039203	0.0213494063862907	3.1950460576895465																	3.1950460576895465	910.1059733484793
1293	2017-08-07T04:24:47	27.7539	-155.2859	KM1712	140.7163391224409	0.473780525957499	0.0217756489885863	3.2354858752519737																	3.2354858752519737	910.1059733484793
1294	2017-08-07T04:27:48	27.7539	-155.2858	KM1712	142.77248120794442	0.475768393353711	0.0220121117247777	3.334884369130565																	3.334884369130565	910.1158244213617
1295	2017-08-07T04:30:48	27.754	-155.2858	KM1712	144.06018097274398	0.4824679086680929	0.0228207211409453	3.4745209787040223																	3.4745209787040223	910.126956131331
1296	2017-08-07T04:33:48	27.754	-155.2858	KM1712	141.94719907084317	0.47776723930896603	0.0222514115460957	3.333624687031471																	3.333624687031471	910.126956131331
1297	2017-08-07T04:36:48	27.754	-155.2858	KM1712	143.13173342538963	0.4831437133807151	0.0229033055822731	3.4416724423376293																	3.4416724423376293	910.126956131331
1298	2017-08-07T04:39:49	27.754	-155.2858	KM1712	142.4239967461186	0.480441940434104	0.0225743563598297	3.4009564366728187																	3.4009564366728187	910.126956131331
1299	2017-08-07T04:42:49	27.754	-155.2857	KM1712	143.98540645591987	0.475105206253084	0.0219330721777164	3.3500857599361766																	3.3500857599361766	910.1368071951663
1300	2017-08-07T04:45:49	27.754	-155.2856	KM1712	143.63489541651552	0.46853150825865997	0.0211586438748711	3.2607421152803866																	3.2607421152803866	910.1466582590016
1301	2017-08-07T04:48:49	27.754	-155.2856	KM1712	142.29656273038637	0.47311942834923	0.0216972875832452	3.273703059201896																	3.273703059201896	910.1466582590016
1302	2017-08-07T04:51:49	27.7541	-155.2855	KM1712	144.29681017662017	0.46853150825865997	0.0211586438748711	3.251346515680188																	3.251346515680188	910.1615229263824
1303	2017-08-07T04:54:50	27.7541	-155.2855	KM1712	143.55789297673573	0.4727897909638429	0.0216582473389871	3.2889290387346763																	3.2889290387346763	910.1615229263824
1304	2017-08-07T04:57:50	27.7541	-155.2854	KM1712	146.90054841572362	0.468205884458258	0.0211206733583267	3.306413493780173																	3.306413493780173	910.1713739811704
1305	2017-08-07T05:00:50	27.7542	-155.2854	KM1712	145.6613734762189	0.46366301207851796	0.020596051492180998	3.204283211392864																	3.204283211392864	910.1825056911397
1306	2017-08-07T05:03:50	27.7542	-155.2853	KM1712	143.52319063595297	0.464306952560606	0.0206699192006992	3.1566874139675094																	3.1566874139675094	910.19235673688
1307	2017-08-07T05:06:51	27.7542	-155.2852	KM1712	142.32617702644632	0.4626980701199339	0.0204856370160164	3.1097431151539787																	3.1097431151539787	910.2022077826203
1308	2017-08-07T05:09:51	27.7543	-155.2852	KM1712	141.93362532600543	0.4626980701199339	0.0204856370160164	3.1039289457641988																	3.1039289457641988	910.2133394925896
1309	2017-08-07T05:12:51	27.7543	-155.2851	KM1712	143.91552736840495	0.45790469285184004	0.0199425746943044	3.0599872186938923																	3.0599872186938923	910.2231905292824
1310	2017-08-07T05:15:51	27.7543	-155.2851	KM1712	143.3328280861874	0.455380516352979	0.0196601311358835	3.0200280520736604																	3.0200280520736604	910.2231905292824
1311	2017-08-07T05:18:52	27.7543	-155.2851	KM1712	140.5543153093483	0.454121153884508	0.0195202170407041	2.935069490980128																	2.935069490980128	910.2231905292824
1312	2017-08-07T05:21:52	27.7543	-155.285	KM1712	143.04932938975585	0.45475027858765704	0.0195900605843496	3.0029538425083566																	3.0029538425083566	910.2330415659752
1313	2017-08-07T06:45:47	27.7542	-155.2854	KM1712	138.69258155362164	0.453493362834832	0.0194506103306101	2.8509602271404964																	2.8509602271404964	910.2739879110586
1314	2017-08-07T06:48:47	27.7541	-155.2854	KM1712	140.18357355780003	0.4506731623255689	0.0191400687478896	2.840889068254746																	2.840889068254746	910.2851196210277
1315	2017-08-07T06:51:48	27.7542	-155.2854	KM1712	139.88592261459144	0.4481899049331261	0.0188692270506336	2.7741239203312573																	2.7741239203312573	910.2962513309967
1316	2017-08-07T06:54:48	27.7542	-155.2854	KM1712	142.45407912212897	0.44418948741425	0.0184376835227225	2.780812547238656																	2.780812547238656	910.2962513309967
1317	2017-08-07T06:57:48	27.7541	-155.2855	KM1712	141.34205856974242	0.44572518744797496	0.0186025952562514	2.7666772786894307																	2.7666772786894307	910.3111159923835
1318	2017-08-07T07:00:48	27.7541	-155.2856	KM1712	146.33266966458518	0.44418948741425	0.0184376835227225	2.855758594338286																	2.855758594338286	910.3209670471688
1319	2017-08-07T07:03:49	27.7541	-155.2856	KM1712	142.51687962580962	0.44418948741425	0.0184376835227225	2.765425440727729																	2.765425440727729	910.3209670471688
1320	2017-08-07T07:06:49	27.7541	-155.2856	KM1712	143.79828155845397	0.442958996233629	0.0183062026779247	2.7766081307622392																	2.7766081307622392	910.3209670471688
1321	2017-08-07T07:09:49	27.7541	-155.2855	KM1712	141.38696887585863	0.4426535660132101	0.0182736461206562	2.7246511376142286																	2.7246511376142286	910.3308181019537
1322	2017-08-07T07:12:49	27.7541	-155.2855	KM1712	145.18004452733518	0.442045780287512	0.0182090563892786	2.7938051794333516																	2.7938051794333516	910.3308181019537
1323	2017-08-07T07:15:49	27.754	-155.2856	KM1712	144.16514096450095	0.437208917789419	0.0176994301912606	2.7052192504323958																	2.7052192504323958	910.3456827693345
1324	2017-08-07T07:18:50	27.754	-155.2856	KM1712	145.4443586208486	0.44053105772428097	0.0180485121941368	2.768917779233917																	2.768917779233917	910.3456827693345
1325	2017-08-07T07:21:50	27.7541	-155.2855	KM1712	143.9231188500413	0.444496677310642	0.0184706052739957	2.7900352259423813																	2.7900352259423813	910.3605474367157
1326	2017-08-07T07:24:50	27.7541	-155.2854	KM1712	145.19650025902118	0.444496677310642	0.0184706052739957	2.8305569531949324																	2.8305569531949324	910.3703984915035
1327	2017-08-07T07:27:50	27.7541	-155.2854	KM1712	148.34127142140855	0.44664667344498404	0.0187020554725969	2.9143445468778966																	2.9143445468778966	910.3703984915035
1328	2017-08-07T07:30:51	27.7542	-155.2854	KM1712	146.14469789683378	0.44053105772428097	0.0180485121941368	2.784018971446736																	2.784018971446736	910.3815302014723
1329	2017-08-07T07:33:51	27.7542	-155.2854	KM1712	147.66491773689066	0.44603255600721703	0.0186357142170765	2.884352734164826																	2.884352734164826	910.3815302014723
1330	2017-08-07T07:36:51	27.7542	-155.2853	KM1712	148.0603537390577	0.44603255600721703	0.0186357142170765	2.8891664851955228																	2.8891664851955228	910.391381247213
1331	2017-08-07T07:39:51	27.7542	-155.2853	KM1712	150.21282031565676	0.437509507129744	0.0177308554542083	2.827564127558532																	2.827564127558532	910.391381247213
1332	2017-08-07T07:42:52	27.7542	-155.2853	KM1712	148.95761756771955	0.4396245083029001	0.0179527678171282	2.823791334062069																	2.823791334062069	910.391381247213
1333	2017-08-07T07:45:52	27.7542	-155.2853	KM1712	150.78383988229626	0.437509507129744	0.0177308554542083	2.8268386643651837																	2.8268386643651837	910.391381247213
1334	2017-08-07T07:48:52	27.7543	-155.2853	KM1712	152.29984236975525	0.436608795034428	0.0176367533971842	2.8356393584221182																	2.8356393584221182	910.402512957182
1335	2017-08-07T07:51:52	27.7543	-155.2852	KM1712	148.81590502340885	0.437208917789419	0.0176994301912606	2.7779737675484704																	2.7779737675484704	910.4123639938749
1336	2017-08-07T07:54:52	27.7544	-155.2851	KM1712	149.00181671262536	0.436608795034428	0.0176367533971842	2.7947126143514223																	2.7947126143514223	910.4272286432699
1337	2017-08-07T07:57:53	27.7544	-155.285	KM1712	149.7105326299934	0.436006710939568	0.0175741511462179	2.7768472469003487																	2.7768472469003487	910.4370796709156
1338	2017-08-07T08:00:53	27.7544	-155.2849	KM1712	152.5443130085859	0.435407491149754	0.0175118467140195	2.8366575010897503																	2.8366575010897503	910.4469306985609
1339	2017-08-07T08:03:53	27.7544	-155.2848	KM1712	153.57809115961072	0.4348089458049321	0.0174498396259219	2.817693024126717																	2.817693024126717	910.4567817262064
1340	2017-08-07T08:06:53	27.7545	-155.2848	KM1712	152.18767917934375	0.43035399866755797	0.0169922912953167	2.749540606437745																	2.749540606437745	910.4679134361756
1341	2017-08-07T08:09:54	27.7545	-155.2848	KM1712	151.7543070565809	0.4300596295407829	0.0169623452327251	2.7331411313087344																	2.7331411313087344	910.4679134361756
1342	2017-08-07T08:12:54	27.7545	-155.2848	KM1712	151.2325102058886	0.42770520361048997	0.0167237061939385	2.6976205907481523																	2.6976205907481523	910.4679134361756
1343	2017-08-07T08:15:54	27.7544	-155.2848	KM1712	149.75202375702904	0.42770520361048997	0.0167237061939385	2.6571171012618526																	2.6571171012618526	910.4790451461447
1344	2017-08-07T08:18:54	27.7545	-155.2848	KM1712	148.16039072341576	0.42799872528277294	0.0167533785616574	2.629177773456368																	2.629177773456368	910.4901768561141
1345	2017-08-07T08:21:55	27.7545	-155.2847	KM1712	147.7054657243794	0.425081849222053	0.0164603902228763	2.56925443593735																	2.56925443593735	910.500027874712
1346	2017-08-07T08:24:55	27.7545	-155.2846	KM1712	149.41637694870926	0.42275641102600997	0.0162291052709792	2.575458293142914																	2.575458293142914	910.509878893307
1347	2017-08-07T08:27:55	27.7545	-155.2846	KM1712	148.69682882827487	0.42217943348842896	0.0161719912196093	2.556391330782006																	2.556391330782006	910.509878893307
1348	2017-08-07T08:30:55	27.7546	-155.2846	KM1712	149.31645546691325	0.4207442869034079	0.0160305393756827	2.534441805762376																	2.534441805762376	910.5210106032762
1349	2017-08-07T08:33:56	27.7546	-155.2845	KM1712	149.81510028863866	0.42217943348842896	0.0161719912196093	2.561796384972169																	2.561796384972169	910.5308616128267
1350	2017-08-07T08:36:56	27.7546	-155.2845	KM1712	149.3054341579765	0.42045905881344603	0.0160024585536442	2.530835224055409																	2.530835224055409	910.5308616128267
1351	2017-08-07T08:39:56	27.7546	-155.2845	KM1712	148.35053074261117	0.41959609972450895	0.0159179460281856	2.5085422223439418																	2.5085422223439418	910.5308616128267
1352	2017-08-07T13:15:34	27.7548	-155.2855	KM1712	154.28861726547373	0.384964691279864	0.0127458229374991	2.111019503480124																	2.111019503480124	910.6318560728597
1353	2017-08-07T13:18:34	27.7548	-155.2855	KM1712	152.34454139717616	0.38600501761981504	0.0128348643827073	2.106077660739325																	2.106077660739325	910.6318560728597
1354	2017-08-07T13:21:34	27.7547	-155.2855	KM1712	155.0475182956592	0.38600501761981504	0.0128348643827073	2.1406267938832046																	2.1406267938832046	910.6429877828286
1355	2017-08-07T13:24:34	27.7547	-155.2855	KM1712	152.89346562613397	0.384964691279864	0.0127458229374991	2.1024986786540225																	2.1024986786540225	910.6429877828286
1356	2017-08-07T13:27:34	27.7546	-155.2856	KM1712	151.52447977355504	0.385485028417554	0.0127902706709207	2.0948259522267842																	2.0948259522267842	910.6578524142343
1357	2017-08-07T13:30:35	27.7546	-155.2856	KM1712	155.44751506357247	0.384964691279864	0.0127458229374991	2.1577551774189625																	2.1577551774189625	910.6578524142343
1358	2017-08-07T13:33:35	27.7546	-155.2856	KM1712	155.24120495595258	0.384964691279864	0.0127458229374991	2.1348654259558835																	2.1348654259558835	910.6578524142343
1359	2017-08-07T13:36:35	27.7545	-155.2856	KM1712	153.96384207351457	0.38600501761981504	0.0128348643827073	2.1225353845967545																	2.1225353845967545	910.6689841242032
1360	2017-08-07T13:39:35	27.7546	-155.2856	KM1712	151.67297403754657	0.389142993773761	0.0131058009413163	2.1846848139571984																	2.1846848139571984	910.6801158341724
1361	2017-08-07T13:42:36	27.7546	-155.2856	KM1712	151.05543662885168	0.384705451726668	0.0127236784282604	2.081811842338042																	2.081811842338042	910.6801158341724
1362	2017-08-07T13:45:36	27.7546	-155.2856	KM1712	153.78835992177298	0.3838009789994361	0.0126466490180881	2.106580419640544																	2.106580419640544	910.6801158341724
1363	2017-08-07T13:48:36	27.7547	-155.2856	KM1712	152.5113216872449	0.384964691279864	0.0127458229374991	2.1012127318879856																	2.1012127318879856	910.6912475441417
1364	2017-08-07T13:51:36	27.7547	-155.2856	KM1712	152.2806867417794	0.38444682955101	0.0127015866560459	2.0879250175906496																	2.0879250175906496	910.6912475441417
1365	2017-08-07T13:54:37	27.7547	-155.2856	KM1712	153.3564743594446	0.383672056588914	0.0126356961621369	2.099388583575776																	2.099388583575776	910.6912475441417
1366	2017-08-07T13:57:37	27.7547	-155.2856	KM1712	151.4133324172593	0.3839299014099579	0.0126576018740393	2.0648026123709418																	2.0648026123709418	910.6912475441417
1367	2017-08-07T14:00:37	27.7547	-155.2856	KM1712	151.57281497177274	0.382380373258802	0.0125262363851909	2.065954949854992																	2.065954949854992	910.6912475441417
1368	2017-08-07T14:03:37	27.7546	-155.2856	KM1712	153.54219498553582	0.3831582076524311	0.0125920411190828	2.0887200063563167																	2.0887200063563167	910.7023792541107
1369	2017-08-07T14:06:38	27.7546	-155.2856	KM1712	150.49518792083333	0.3834148258238621	0.0126138426185643	2.0420176752822248																	2.0420176752822248	910.7023792541107
1370	2017-08-07T14:09:38	27.7546	-155.2855	KM1712	150.90483781982599	0.3827704335125155	0.0125591940658779	2.040766731547229																	2.040766731547229	910.7122302636584
1371	2017-08-07T14:12:38	27.7547	-155.2855	KM1712	151.8170828514078	0.3839299014099579	0.0126576018740393	2.0730651305514094																	2.0730651305514094	910.7233619736277
1372	2017-08-07T14:15:38	27.7547	-155.2856	KM1712	150.8844348383353	0.382640206671618	0.0125481907026838	2.0405302131108085																	2.0405302131108085	910.7332129741277
1373	2017-08-07T14:18:38	27.7547	-155.2856	KM1712	150.59326712327425	0.3834148258238621	0.0126138426185643	2.0398703328557994																	2.0398703328557994	910.7332129741277
1374	2017-08-07T14:21:39	27.7546	-155.2855	KM1712	151.4680226371368	0.381094204309067	0.0124178189846211	2.043614060161267																	2.043614060161267	910.7480776055327
1375	2017-08-07T14:24:39	27.7546	-155.2856	KM1712	151.50874809859482	0.381604883929546	0.0124607331042917	2.038682574592536																	2.038682574592536	910.7579286150805
1376	2017-08-07T14:27:39	27.7546	-155.2856	KM1712	149.81492649032313	0.382380373258802	0.0125262363851909	2.0364996264643933																	2.0364996264643933	910.7579286150805
1377	2017-08-07T14:30:39	27.7547	-155.2856	KM1712	152.96116698607506	0.38186256133495705	0.0124824844779419	2.050779603758287																	2.050779603758287	910.7690603250496
1378	2017-08-07T14:33:40	27.7546	-155.2856	KM1712	151.24701184096898	0.382640206671618	0.0125481907026838	2.041674176502839																	2.041674176502839	910.7801920350188
1379	2017-08-07T14:36:40	27.7546	-155.2856	KM1712	151.89394793603643	0.38186256133495705	0.0124824844779419	2.053494785248458																	2.053494785248458	910.7801920350188
1380	2017-08-07T14:39:40	27.7545	-155.2857	KM1712	153.4664487176113	0.38186256133495705	0.0124824844779419	2.0783351596204485																	2.0783351596204485	910.795056672422
1381	2017-08-07T14:42:40	27.7544	-155.2858	KM1712	149.5482667668691	0.381604883929546	0.0124607331042917	2.0105308189346087																	2.0105308189346087	910.809921315821
1382	2017-08-07T14:45:41	27.7542	-155.2858	KM1712	155.03035821294282	0.382380373258802	0.0125262363851909	2.0910135073816982																	2.0910135073816982	910.8321847357596
1383	2017-08-07T14:48:41	27.7541	-155.2859	KM1712	151.57771276445112	0.381094204309067	0.0124178189846211	2.0244789672253134																	2.0244789672253134	910.8470493971463
1384	2017-08-07T14:51:41	27.7541	-155.286	KM1712	153.44419232298736	0.381604883929546	0.0124607331042917	2.0544538592722703																	2.0544538592722703	910.8569004519342
1385	2017-08-07T14:54:41	27.754	-155.286	KM1712	151.85224246042432	0.38186256133495705	0.0124824844779419	2.0376964016001544																	2.0376964016001544	910.8680321619032
1386	2017-08-07T14:57:42	27.754	-155.286	KM1712	153.40316198679452	0.3813492397116721	0.0124392504640629	2.069910408528951																	2.069910408528951	910.8680321619032
1387	2017-08-07T15:00:42	27.7539	-155.2861	KM1712	156.69297794250525	0.381604883929546	0.0124607331042917	2.115844606050627																	2.115844606050627	910.8828968352817
1388	2017-08-07T15:03:42	27.7538	-155.2861	KM1712	155.16958479954616	0.381604883929546	0.0124607331042917	2.0883350444933653																	2.0883350444933653	910.8940285452513
1389	2017-08-07T15:06:42	27.7538	-155.2861	KM1712	156.08330431667616	0.3813492397116721	0.0124392504640629	2.0941036791204675																	2.0941036791204675	910.8940285452513
1390	2017-08-07T15:09:42	27.7538	-155.2861	KM1712	152.86553802036326	0.38083977627184	0.0123964385441272	2.0435701687449823																	2.0435701687449823	910.8940285452513
1391	2017-08-07T15:12:43	27.7539	-155.2861	KM1712	153.95528540920404	0.380332613292029	0.0123538233083768	2.0503066426455336																	2.0503066426455336	910.9051602552213
1392	2017-08-07T15:15:43	27.7538	-155.2861	KM1712	158.1831688981298	0.38083977627184	0.0123964385441272	2.1133959787711176																	2.1133959787711176	910.9162919651907
1393	2017-08-07T15:18:43	27.7537	-155.2841	KM1712	154.02393235530272	0.380075713284613	0.0123323523031341	2.061292484607792																	2.061292484607792	911.1136279139973
1394	2017-08-07T15:21:43	27.7564	-155.279	KM1712	152.9511945793167	0.3813492397116721	0.0124392504640629	2.050884760475476																	2.050884760475476	911.6990672179526
1395	2017-08-07T15:24:44	27.7625	-155.2752	KM1712	150.22157587845552	0.3813492397116721	0.0124392504640629	2.009359916232609																	2.009359916232609	912.4744408806979
1396	2017-08-07T15:27:44	27.7691	-155.2721	KM1712	149.8650941564897	0.38083977627184	0.0123964385441272	1.9960570417868089																	1.9960570417868089	913.2700614830987
1397	2017-08-07T15:30:44	27.7773	-155.2704	KM1712	152.19057790092424	0.37956374723054	0.0122895635701104	2.020008332407344																	2.020008332407344	914.1980916029822
1398	2017-08-07T15:33:44	27.7826	-155.2699	KM1712	149.74430011188102	0.382380373258802	0.0125262363851909	2.0198162356012577																	2.0198162356012577	914.7901237571274
1399	2017-08-07T15:36:45	27.7885	-155.268	KM1712	148.94193974283644	0.38083977627184	0.0123964385441272	1.9778754924091249																	1.9778754924091249	915.4730295912461
1400	2017-08-07T15:39:45	27.7911	-155.2611	KM1712	148.19501494668202	0.380332613292029	0.0123538233083768	1.984330396313148																	1.984330396313148	916.2116001518901
1401	2017-08-07T15:42:45	27.7949	-155.2554	KM1712	150.9682166581406	0.38186256133495705	0.0124824844779419	2.0410870986573606																	2.0410870986573606	916.9144525103658
1402	2017-08-07T15:45:45	27.7997	-155.2506	KM1712	149.3711010944337	0.380585954153552	0.012375109021031998	2.001991295737943																	2.001991295737943	917.6278319951884
1403	2017-08-07T15:48:45	27.8031	-155.25	KM1712	149.71563052412026	0.381094204309067	0.0124178189846211	2.014753129887917																	2.014753129887917	918.0108936387179
1404	2017-08-07T15:51:46	27.8054	-155.25	KM1712	149.14343525053948	0.3813492397116721	0.0124392504640629	2.0019578869523893																	2.0019578869523893	918.2669229680099
1405	2017-08-07T15:54:46	27.8092	-155.2486	KM1712	149.38502795458328	0.381094204309067	0.0124178189846211	1.9918459430933428																	1.9918459430933428	918.7118219412663
1406	2017-08-07T15:57:46	27.8103	-155.2484	KM1712	148.70985085628953	0.38083977627184	0.0123964385441272	1.9999890045347657																	1.9999890045347657	918.8358440645061
1407	2017-08-07T16:00:46	27.8107	-155.2488	KM1712	150.491619185235	0.380585954153552	0.012375109021031998	2.0111393068504864																	2.0111393068504864	918.8952891846719
1408	2017-08-07T16:03:47	27.812	-155.249	KM1712	148.6715970295614	0.382380373258802	0.0125262363851909	2.0048175872396974																	2.0048175872396974	919.0413350474596
1409	2017-08-07T16:06:47	27.8124	-155.2491	KM1712	148.28517480417705	0.38186256133495705	0.0124824844779419	1.9984363132223828																	1.9984363132223828	919.0869374499472
1410	2017-08-07T16:09:47	27.8147	-155.2492	KM1712	148.69930908738337	0.382640206671618	0.0125481907026838	2.0140257676803093																	2.0140257676803093	919.3431560181483
1411	2017-08-07T16:12:47	27.8155	-155.2506	KM1712	150.97142567743262	0.382640206671618	0.0125481907026838	2.0485746879444524																	2.0485746879444524	919.5072587704228
1412	2017-08-07T16:15:48	27.8145	-155.2513	KM1712	148.47442693721618	0.382380373258802	0.0125262363851909	2.010798813594786																	2.010798813594786	919.6381835361767
1413	2017-08-07T16:18:48	27.8143	-155.2511	KM1712	149.8062882041323	0.382121158637798	0.0125043343517817	2.0236030842002366																	2.0236030842002366	919.6679056278168
1414	2017-08-07T16:21:48	27.8142	-155.251	KM1712	148.64134503780502	0.3834148258238621	0.0126138426185643	2.019599770150614																	2.019599770150614	919.6827666826468
1415	2017-08-07T16:24:48	27.8141	-155.2507	KM1712	148.08643523722822	0.3834148258238621	0.0126138426185643	2.021267456972851																	2.021267456972851	919.714331543296
1416	2017-08-07T16:27:49	27.8144	-155.2504	KM1712	149.071753347093	0.382900660353413	0.012570197429071998	2.0251909935732133																	2.0251909935732133	919.758914707784
1417	2017-08-07T16:30:49	27.8145	-155.2499	KM1712	149.46670162542716	0.3831582076524311	0.0125920411190828	2.0309572891945558																	2.0309572891945558	919.809385547254
1418	2017-08-07T16:33:49	27.8147	-155.2491	KM1712	148.00793825446368	0.383672056588914	0.0126356961621369	2.0091746305073066																	2.0091746305073066	919.8912361602324
1419	2017-08-07T16:36:49	27.8149	-155.2486	KM1712	147.7951668220776	0.384705451726668	0.0127236784282604	2.0313304932641243																	2.0313304932641243	919.9452642540106
1420	2017-08-07T16:39:49	27.815	-155.2474	KM1712	146.97998063317243	0.38444682955101	0.0127015866560459	2.0094730459017502																	2.0094730459017502	920.0639340340584
1421	2017-08-07T16:42:50	27.815	-155.2465	KM1712	147.0668862127171	0.383672056588914	0.0126356961621369	2.008267666779163																	2.008267666779163	920.1525438881554
1422	2017-08-07T16:45:50	27.8149	-155.2456	KM1712	145.94397127408388	0.3839299014099579	0.0126576018740393	2.0010945873348165																	2.0010945873348165	920.2418502621704
1423	2017-08-07T16:48:50	27.8147	-155.2444	KM1712	145.56167484833853	0.38444682955101	0.0127015866560459	1.993398455195556																	1.993398455195556	920.3620762999292
1424	2017-08-07T16:51:51	27.8146	-155.2438	KM1712	146.8517585428715	0.384705451726668	0.0127236784282604	2.015035646291726																	2.015035646291726	920.4221893989908
1425	2017-08-07T16:54:51	27.8144	-155.2428	KM1712	147.0574712069611	0.384964691279864	0.0127458229374991	2.024228246468025																	2.024228246468025	920.5231310337167
1426	2017-08-07T16:57:51	27.8143	-155.24200000000005	KM1712	144.84184253422006	0.384705451726668	0.0127236784282604	2.0011472678649653																	2.0011472678649653	920.6026785447107
1427	2017-08-07T17:00:51	27.8141	-155.2412	KM1712	144.84031255006002	0.385485028417554	0.0127902706709207	2.0082476893620367																	2.0082476893620367	920.6845294368536
1428	2017-08-07T17:03:51	27.8139	-155.2405	KM1712	145.48116412524593	0.38704969010317103	0.0129246283704079	2.058837194729746																	2.058837194729746	920.7569555712358
1429	2017-08-07T17:06:52	27.8138	-155.2394	KM1712	143.11765817155046	0.3857452575993249	0.0128125537145454	1.9830678094476089																	1.9830678094476089	920.8658282280736
1430	2017-08-07T17:09:52	27.8136	-155.2388	KM1712	143.05693899995498	0.3857452575993249	0.0128125537145454	1.9759622276163464																	1.9759622276163464	920.9289581784084
1431	2017-08-07T17:12:52	27.8135	-155.238	KM1712	142.8867726089477	0.3862653977340829	0.0128572283104373	1.9915238704720064																	1.9915238704720064	921.0085062638832
1432	2017-08-07T17:15:52	27.8133	-155.2372	KM1712	142.04486115425638	0.38522454968438996	0.0127680203096548	1.9589808814788925																	1.9589808814788925	921.0903577143278
1433	2017-08-07T17:18:53	27.8131	-155.2363	KM1712	143.16930518996745	0.38600501761981504	0.0128348643827073	1.9860709335576645																	1.9860709335576645	921.1817230599307
1434	2017-08-07T17:21:53	27.813	-155.2358	KM1712	142.63110303787246	0.38704969010317103	0.0129246283704079	1.9821952047922635																	1.9821952047922635	921.2321945183437
1435	2017-08-07T17:24:53	27.8129	-155.2354	KM1712	143.17784976730212	0.38704969010317103	0.0129246283704079	1.988177322112894																	1.988177322112894	921.2731204005878
1436	2017-08-07T17:27:53	27.813	-155.2354	KM1712	147.8085399292354	0.38600501761981504	0.0128348643827073	2.056964014615828																	2.056964014615828	921.2842521105574
1437	2017-08-07T17:30:54	27.813	-155.2354	KM1712	145.9016804352199	0.38862040398738795	0.0130604229536713	2.066837044972199																	2.066837044972199	921.2842521105574
1438	2017-08-07T17:33:54	27.8128	-155.2355	KM1712	143.0252588686079	0.38704969010317103	0.0129246283704079	2.008032686085212																	2.008032686085212	921.3085954517627
1439	2017-08-07T17:36:54	27.8127	-155.2356	KM1712	144.3397032110034	0.38704969010317103	0.0129246283704079	2.022738837164693																	2.022738837164693	921.3234565966803
1440	2017-08-07T17:39:54	27.8125	-155.2357	KM1712	143.13803060549583	0.38862040398738795	0.0130604229536713	2.0190843348572347																	2.0190843348572347	921.3477999488842
1441	2017-08-07T17:42:55	27.8123	-155.2359	KM1712	142.32001846315856	0.38783445544440703	0.0129924012915845	2.010339959971926																	2.010339959971926	921.3775222807575
1442	2017-08-07T17:45:55	27.8124	-155.2359	KM1712	140.56971429548105	0.38704969010317103	0.0129246283704079	1.9762431882661469																	1.9762431882661469	921.3886539907263
1443	2017-08-07T17:48:55	27.8123	-155.2359	KM1712	141.51959658811433	0.38862040398738795	0.0130604229536713	2.0037695031281184																	2.0037695031281184	921.3997857006957
1444	2017-08-07T17:51:55	27.8122	-155.2359	KM1712	139.98076185012152	0.389668030042985	0.0131513999260346	1.9903487267101416																	1.9903487267101416	921.4109174106649
1445	2017-08-07T17:54:55	27.812	-155.2361	KM1712	139.19588008283964	0.389930763581859	0.0131743386050594	1.9852125698700718																	1.9852125698700718	921.4406397785741
1446	2017-08-07T17:57:56	27.8118	-155.2362	KM1712	141.4321804518541	0.388881387373489	0.0130830848984296	2.0024666534857336																	2.0024666534857336	921.4649831564419
1447	2017-08-07T18:00:56	27.8116	-155.2364	KM1712	141.2548621077714	0.389668030042985	0.0131513999260346	2.005759227924801																	2.005759227924801	921.4947055723957
1448	2017-08-07T18:03:56	27.8114	-155.2365	KM1712	141.09657871237374	0.390458113733128	0.0132203803700564	2.0164739078047322																	2.0164739078047322	921.5190489649291
1449	2017-08-07T18:06:56	27.8115	-155.2365	KM1712	142.60940691983743	0.391513453431219	0.0133127649428212	2.049266028773269																	2.049266028773269	921.530180674898
1450	2017-08-07T18:09:57	27.8116	-155.2364	KM1712	141.8159919269946	0.3923061283059721	0.0133823501884317	2.0538424204444987																	2.0538424204444987	921.5450418918832
1451	2017-08-07T18:12:57	27.8116	-155.2364	KM1712	139.80998011358068	0.391250485973246	0.0132896802510598	2.01756235494293																	2.01756235494293	921.5450418918832
1452	2017-08-07T18:15:57	27.8116	-155.2364	KM1712	139.05736900882084	0.391513453431219	0.0133127649428212	2.0198896925923133																	2.0198896925923133	921.5450418918832
1453	2017-08-07T18:18:57	27.8117	-155.2364	KM1712	139.20423611988016	0.39204127309723996	0.0133590997797991	2.0099688080167164																	2.0099688080167164	921.5561736018524
1454	2017-08-07T18:21:58	27.8117	-155.2364	KM1712	137.4240654031948	0.39204127309723996	0.0133590997797991	1.9924993958710693																	1.9924993958710693	921.5561736018524
1455	2017-08-07T18:24:58	27.8118	-155.2363	KM1712	140.74437136561673	0.3925711160821021	0.0134057184404048	2.0522285994219662																	2.0522285994219662	921.5710348068263
1456	2017-08-07T18:27:58	27.8118	-155.2363	KM1712	141.30759619305115	0.3936370099920939	0.0134998002833415	2.0685117981058694																	2.0685117981058694	921.5710348068263
1457	2017-08-07T18:30:58	27.8119	-155.2363	KM1712	137.17862694921288	0.3955019487366769	0.0136654858099611	2.017012888803766																	2.017012888803766	921.5821665167956
1458	2017-08-07T18:33:58	27.8119	-155.2362	KM1712	137.24745551054193	0.39576976686926596	0.0136893844359856	2.0281186850101443																	2.0281186850101443	921.592012337162
1459	2017-08-07T18:36:59	27.812	-155.2362	KM1712	140.73323338083748	0.396038224331793	0.0137133401123187	2.099184434902961																	2.099184434902961	921.6031440471307
1460	2017-08-07T18:39:59	27.8122	-155.2362	KM1712	140.96854104134803	0.39657544242968396	0.0137613446904689	2.0973540321117903																	2.0973540321117903	921.6254074670695
1461	2017-08-07T18:42:59	27.8123	-155.2361	KM1712	140.93387806200906	0.39657544242968396	0.0137613446904689	2.1054774096518587																	2.1054774096518587	921.6402686420157
1462	2017-08-07T18:45:59	27.8123	-155.2361	KM1712	139.21094168876007	0.401439485196609	0.0142010884556496	2.155511590062678																	2.155511590062678	921.6402686420157
1463	2017-08-07T18:49:00	27.8124	-155.2361	KM1712	137.55332519734105	0.39872696461787	0.0139548364516459	2.0862946958549617																	2.0862946958549617	921.6514003519848
1464	2017-08-07T18:52:00	27.8124	-155.236	KM1712	140.87927217012884	0.39872696461787	0.0139548364516459	2.1299885927307787																	2.1299885927307787	921.661246127027
1465	2017-08-07T18:55:00	27.8125	-155.236	KM1712	140.39162235906576	0.40089418554154	0.0141513541712478	2.165325402399036																	2.165325402399036	921.672377836996
1466	2017-08-07T18:58:00	27.8125	-155.236	KM1712	137.57837431930108	0.3992690691249339	0.0140037811661129	2.098125429339094																	2.098125429339094	921.672377836996
1467	2017-08-07T19:01:01	27.8126	-155.236	KM1712	139.4667450289779	0.40116651032501294	0.0141761916676684	2.14598196611758																	2.14598196611758	921.6835095469652
1468	2017-08-07T19:04:01	27.8126	-155.236	KM1712	136.67234116648982	0.40116651032501294	0.0141761916676684	2.122978483159649																	2.122978483159649	921.6835095469652
1469	2017-08-07T19:07:01	27.8126	-155.236	KM1712	139.74997682734232	0.40198710392924397	0.0142510477959401	2.1700034642801844																	2.1700034642801844	921.6835095469652
1470	2017-08-07T19:10:01	27.8126	-155.236	KM1712	140.726850618706	0.4036275093312871	0.0144016207934269	2.199964025728265																	2.199964025728265	921.6835095469652
1471	2017-08-07T19:13:01	27.8127	-155.2359	KM1712	135.09300823241603	0.40171311170820295	0.014226044676731001	2.0882568421993946																	2.0882568421993946	921.6983706978883
1472	2017-08-07T19:16:02	27.8128	-155.2359	KM1712	141.30084174085687	0.40390183671326796	0.0144269158620519	2.213584808522901																	2.213584808522901	921.7095024078577
1473	2017-08-07T19:19:02	27.8129	-155.2359	KM1712	137.79658009317654	0.4033538352584229	0.0143763859648655	2.156659987042768																	2.156659987042768	921.7206341178266
1474	2017-08-07T19:22:02	27.8129	-155.2358	KM1712	140.79607084290004	0.4030792022795889	0.0143511987911833	2.1925951702566318																	2.1925951702566318	921.7304798475417
1475	2017-08-07T19:25:02	27.813	-155.2358	KM1712	139.00157638064752	0.401439485196609	0.0142010884556496	2.137357849063																	2.137357849063	921.7416115575113
1476	2017-08-07T19:28:03	27.8131	-155.2357	KM1712	141.8963730512166	0.4033538352584229	0.0143763859648655	2.2159608410885583																	2.2159608410885583	921.7564726844113
1477	2017-08-07T19:31:03	27.8132	-155.2357	KM1712	139.53281435026562	0.400622509298007	0.0141265758251853	2.1315886984372785																	2.1315886984372785	921.7676043943803
1478	2017-08-07T19:34:03	27.8133	-155.2356	KM1712	140.32429486212504	0.399808586158378	0.0140527199627751	2.1474485010716378																	2.1474485010716378	921.7824655092694
1479	2017-08-07T19:37:03	27.8134	-155.2356	KM1712	141.52932487040806	0.402259152821321	0.0142759960684905	2.211118413431697																	2.211118413431697	921.7935972192386
1480	2017-08-07T19:40:04	27.8135	-155.2355	KM1712	140.0560300781425	0.40390183671326796	0.0144269158620519	2.1976374649470323																	2.1976374649470323	921.8084583221156
1481	2017-08-07T19:43:04	27.8136	-155.2355	KM1712	139.54426174143842	0.40610284617792397	0.0146305492533827	2.2273471681668657																	2.2273471681668657	921.8195900320848
1482	2017-08-07T19:46:04	27.8137	-155.2354	KM1712	135.4248777590142	0.406927573747578	0.0147074058369421	2.172967047805491																	2.172967047805491	921.8344511229504
1483	2017-08-07T19:49:04	27.8137	-155.2354	KM1712	141.39079289939878	0.407203646368988	0.0147331411105591	2.264941282646022																	2.264941282646022	921.8344511229504
1484	2017-08-07T19:52:04	27.8138	-155.2353	KM1712	140.74382180417288	0.4088639282297029	0.0148885802623487	2.277787351679967																	2.277787351679967	921.84931220781
1485	2017-08-07T19:55:05	27.8138	-155.2353	KM1712	140.8693997476773	0.408032137399336	0.014810617872363001	2.285036872173381																	2.285036872173381	921.84931220781
1486	2017-08-07T19:58:05	27.8138	-155.2353	KM1712	141.73131359101953	0.410819619929367	0.0150730666269102	2.336244358584131																	2.336244358584131	921.84931220781
1487	2017-08-07T20:01:05	27.8138	-155.2353	KM1712	144.77976297522758	0.4127842703249329	0.0152597458738168	2.4122744460854317																	2.4122744460854317	921.84931220781
1488	2017-08-07T20:04:05	27.8138	-155.2353	KM1712	142.9298067525146	0.415323285265125	0.0155030995766943	2.4123444701367998																	2.4123444701367998	921.84931220781
1489	2017-08-07T20:07:06	27.8138	-155.2353	KM1712	144.3558237888322	0.41702197718344397	0.0156672150617313	2.471678386934564																	2.471678386934564	921.84931220781
1490	2017-08-07T20:10:06	27.8138	-155.2353	KM1712	142.62875888761803	0.41930968274539204	0.0158899013970448	2.4573260321541297																	2.4573260321541297	921.84931220781
1491	2017-08-07T20:13:06	27.8138	-155.2353	KM1712	145.03126426057432	0.42045905881344603	0.0160024585536442	2.516580751594287																	2.516580751594287	921.84931220781
1492	2017-08-07T20:16:06	27.8139	-155.2353	KM1712	147.40544178090434	0.42045905881344603	0.0160024585536442	2.5820647985541103																	2.5820647985541103	921.8604439177792
1493	2017-08-07T20:19:07	27.8139	-155.2352	KM1712	141.05866752447562	0.41930968274539204	0.0158899013970448	2.428833591886813																	2.428833591886813	921.8702895568443
1494	2017-08-07T20:22:07	27.8139	-155.2352	KM1712	140.96754176486425	0.4207442869034079	0.0160305393756827	2.4526595205522184																	2.4526595205522184	921.8702895568443
1495	2017-08-07T20:25:07	27.8139	-155.2352	KM1712	141.15724601607076	0.41930968274539204	0.0158899013970448	2.455846254838837																	2.455846254838837	921.8702895568443
1496	2017-08-07T20:28:07	27.814	-155.2351	KM1712	142.61868540295328	0.42217943348842896	0.0161719912196093	2.510090498831611																	2.510090498831611	921.8851506296919
1497	2017-08-07T20:31:07	27.814	-155.2351	KM1712	143.82451036158946	0.421030195884	0.0160586872316821	2.5269931624775293																	2.5269931624775293	921.8851506296919
1498	2017-08-07T20:34:08	27.8141	-155.2351	KM1712	144.9007118402575	0.4207442869034079	0.0160305393756827	2.538624830615034																	2.538624830615034	921.8962823396613
1499	2017-08-07T20:37:08	27.8141	-155.235	KM1712	144.5287879180247	0.421030195884	0.0160586872316821	2.5416143942819933																	2.5416143942819933	921.9061279605928
1500	2017-08-07T20:40:08	27.8142	-155.235	KM1712	141.0440977226028	0.4247920226760489	0.0164313951396544	2.5378522607702325																	2.5378522607702325	921.917259670562
1501	2017-08-07T20:43:08	27.8142	-155.235	KM1712	145.1717769922921	0.4224675783304989	0.0162005142005575	2.562886034895912																	2.562886034895912	921.917259670562
1502	2017-08-07T20:46:09	27.8142	-155.235	KM1712	141.9093062535206	0.423916423984574	0.0163442458700983	2.529393851094195																	2.529393851094195	921.917259670562
1503	2017-08-07T20:49:09	27.8143	-155.2349	KM1712	143.2560989737914	0.4247920226760489	0.0164313951396544	2.5568923719503642																	2.5568923719503642	921.932120725392
1504	2017-08-07T20:52:09	27.8143	-155.2349	KM1712	141.91771775547159	0.4224675783304989	0.0162005142005575	2.4831265524486694																	2.4831265524486694	921.932120725392
1505	2017-08-07T20:55:09	27.8144	-155.2348	KM1712	136.4404006531415	0.4224675783304989	0.0162005142005575	2.4142715519392506																	2.4142715519392506	921.946981774216
1506	2017-08-07T20:58:09	27.8145	-155.2347	KM1712	140.5639043818463	0.4224675783304989	0.0162005142005575	2.4867659557699664																	2.4867659557699664	921.961842817034
1507	2017-08-07T21:01:10	27.8146	-155.2347	KM1712	140.01351913725745	0.42362594680479204	0.0163153343672749	2.4851495524349665																	2.4851495524349665	921.9729745270032
1508	2017-08-07T21:04:10	27.8146	-155.2346	KM1712	136.93807494920014	0.422323505909464	0.0161862527100834	2.4233102052154205																	2.4233102052154205	921.98282010261
1509	2017-08-07T21:07:10	27.8148	-155.2345	KM1712	138.76221601444624	0.4247920226760489	0.0164313951396544	2.472054497900051																	2.472054497900051	922.0071633778188
1510	2017-08-07T21:10:11	27.815	-155.2344	KM1712	139.4994385273328	0.4247920226760489	0.0164313951396544	2.490105183513565																	2.490105183513565	922.0315066456943
1511	2017-08-07T22:04:19	27.8163	-155.2331	KM1712	119.9647821337265	0.425372142826698	0.0164894418574003	2.1495579823827984																	2.1495579823827984	922.224699265372
1512	2017-08-07T22:07:19	27.8163	-155.233	KM1712	119.32282071316877	0.4198832004323471	0.015946057606893	2.0768741397982704																	2.0768741397982704	922.2345446868601
1513	2017-08-07T22:10:19	27.8163	-155.233	KM1712	121.89568269457504	0.4247920226760489	0.0164313951396544	2.2021412378149963																	2.2021412378149963	922.2345446868601
1514	2017-08-07T22:13:20	27.8163	-155.2331	KM1712	118.47028034402568	0.4271200422948	0.0166648252207127	2.163265677096147																	2.163265677096147	922.2443901083476
1515	2017-08-07T22:16:20	27.8163	-155.2331	KM1712	122.29403823225442	0.4300596295407829	0.0169623452327251	2.2561789852791425																	2.2561789852791425	922.2443901083476
1516	2017-08-07T22:19:20	27.8163	-155.2331	KM1712	124.66247538302795	0.42888344302722997	0.0168428899442839	2.2944172200766544																	2.2944172200766544	922.2443901083476
1517	2017-08-07T22:22:20	27.8163	-155.233	KM1712	121.1994903539371	0.428587833679262	0.0168129816468414	2.2368785408129592																	2.2368785408129592	922.2542355298357
1518	2017-08-07T22:25:20	27.8163	-155.233	KM1712	121.50528215615135	0.42961947709270254	0.016917568686677348	2.239095406772496																	2.239095406772496	922.2542355298357
1519	2017-08-07T22:28:21	27.8164	-155.2329	KM1712	122.08416156104587	0.42624718815921503	0.0165770135323714	2.2219144077435486																	2.2219144077435486	922.2690964585366
1520	2017-08-07T22:31:21	27.8164	-155.233	KM1712	122.12912475205007	0.42888344302722997	0.0168428899442839	2.2468431428696176																	2.2468431428696176	922.2789418709584
1521	2017-08-07T22:34:21	27.8163	-155.233	KM1712	119.88772592222858	0.4274122741477111	0.0166942306093561	2.1933214476069054																	2.1933214476069054	922.2900735809282
1522	2017-08-07T22:37:21	27.8164	-155.233	KM1712	120.57213160223213	0.43094385405432106	0.0170524214551994	2.2587095644146027																	2.2587095644146027	922.3012052908977
1523	2017-08-07T22:40:22	27.8164	-155.233	KM1712	123.13298331831486	0.430649070506258	0.017022308844533002	2.2905572001130143																	2.2905572001130143	922.3012052908977
1524	2017-08-07T22:43:22	27.8164	-155.233	KM1712	119.74809715923617	0.428587833679262	0.0168129816468414	2.2020455932454186																	2.2020455932454186	922.3012052908977
1525	2017-08-07T22:46:22	27.8164	-155.233	KM1712	121.71795114896358	0.428587833679262	0.0168129816468414	2.2376673152091286																	2.2376673152091286	922.3012052908977
1526	2017-08-07T22:49:22	27.8164	-155.2329	KM1712	124.4659880577128	0.42770520361048997	0.0167237061939385	2.2863412873809583																	2.2863412873809583	922.3110507033196
1527	2017-08-07T22:52:22	27.8164	-155.2329	KM1712	126.11682079625228	0.42799872528277294	0.0167533785616574	2.325015297258829																	2.325015297258829	922.3110507033196
1528	2017-08-07T22:55:23	27.8165	-155.2328	KM1712	125.17311688287727	0.426537664777126	0.016606224362956	2.294650373882425																	2.294650373882425	922.325911626014
1529	2017-08-07T22:58:23	27.8165	-155.2328	KM1712	121.52829350359087	0.4291797580477539	0.0168728696381991	2.2528290540957845																	2.2528290540957845	922.325911626014
1530	2017-08-07T23:01:23	27.8165	-155.2328	KM1712	123.13144349870629	0.4274122741477111	0.0166942306093561	2.262484582130378																	2.262484582130378	922.325911626014
1531	2017-08-07T23:04:23	27.8166	-155.2327	KM1712	122.77831465705098	0.4271200422948	0.0166648252207127	2.239681094912606																	2.239681094912606	922.3407725427023
1532	2017-08-07T23:07:24	27.8166	-155.2327	KM1712	125.36512145206908	0.426828506390404	0.016635489860837002	2.2950935735160547																	2.2950935735160547	922.3407725427023
1533	2017-08-07T23:10:24	27.8167	-155.2326	KM1712	125.77996839768566	0.426828506390404	0.016635489860837002	2.3047108415274136																	2.3047108415274136	922.3556334533839
1534	2017-08-07T23:13:24	27.8167	-155.2326	KM1712	124.12398396663455	0.423916423984574	0.0163442458700983	2.2246598254243644																	2.2246598254243644	922.3556334533839
1535	2017-08-07T23:16:24	27.8167	-155.2326	KM1712	125.43210390279243	0.4230459332169911	0.0162577645934162	2.255646089769715																	2.255646089769715	922.3556334533839
1536	2017-08-07T23:19:25	27.8167	-155.2326	KM1712	123.08706392087707	0.421891974861681	0.0161435361659798	2.195159571019337																	2.195159571019337	922.3556334533839
1537	2017-08-07T23:22:25	27.8167	-155.2326	KM1712	124.90888288390823	0.421748018942134	0.01612936042600675	2.2359153720513127																	2.2359153720513127	922.3556334533839
1538	2017-08-07T23:25:25	27.8167	-155.2326	KM1712	125.88413107105913	0.423916423984574	0.0163442458700983	2.2807575714949797																	2.2807575714949797	922.3556334533839
1539	2017-08-07T23:28:25	27.8167	-155.2326	KM1712	129.20980944841165	0.421604063022587	0.0161151846860337	2.30699392095176																	2.30699392095176	922.3556334533839
1540	2017-08-07T23:31:26	27.8167	-155.2326	KM1712	122.24112766663995	0.42362594680479204	0.0163153343672749	2.20335759850008																	2.20335759850008	922.3556334533839
1541	2017-08-07T23:34:26	27.8167	-155.2325	KM1712	125.49889416977535	0.42595481063903	0.0165477533463958	2.2973963122575367																	2.2973963122575367	922.3654788386076
1542	2017-08-07T23:37:26	27.8167	-155.2325	KM1712	125.51863893899818	0.4224675783304989	0.0162005142005575	2.256431936289573																	2.256431936289573	922.3654788386076
1543	2017-08-07T23:40:26	27.8167	-155.2324	KM1712	124.09516405168598	0.423916423984574	0.0163442458700983	2.2370483131782217																	2.2370483131782217	922.375324223828
1544	2017-08-07T23:43:26	27.8168	-155.2323	KM1712	125.00426359907284	0.421891974861681	0.0161435361659798	2.2484262638588475																	2.2484262638588475	922.3901851285036
1545	2017-08-07T23:46:27	27.8169	-155.2323	KM1712	123.50210824202006	0.423336146549391	0.0162864923307983	2.222062162051253																	2.222062162051253	922.4013168384728
1546	2017-08-07T23:49:27	27.8169	-155.2322	KM1712	124.80035861045107	0.4247920226760489	0.0164313951396544	2.27310145784006																	2.27310145784006	922.4111622055636
1547	2017-08-07T23:52:27	27.8169	-155.2321	KM1712	123.06576815930599	0.4224675783304989	0.0162005142005575	2.2051859773094846																	2.2051859773094846	922.4210075726544
1548	2017-08-07T23:55:27	27.817	-155.2321	KM1712	123.94130386090174	0.4207442869034079	0.0160305393756827	2.200020685784064																	2.200020685784064	922.4321392826233
1549	2017-08-08T00:00:02	27.7975	-155.2394	KM1712	121.76243793184557	0.4230459332169911	0.0162577645934162	2.1852446561286683																	2.1852446561286683	924.7187317377457
1550	2017-08-08T00:03:02	27.817	-155.232	KM1712	123.99696685814415	0.421030195884	0.0160586872316821	2.202988516171652																	2.202988516171652	927.0084383744477
1551	2017-08-08T00:06:02	27.8171	-155.232	KM1712	122.23811360733706	0.421891974861681	0.0161435361659798	2.181434940891406																	2.181434940891406	927.0195700844173
1552	2017-08-08T00:09:02	27.8171	-155.2319	KM1712	125.29738854624262	0.42131678738063	0.0160869022816644	2.2273696168967385																	2.2273696168967385	927.0294154333756
1553	2017-08-08T00:12:02	27.8172	-155.2318	KM1712	123.74776897299179	0.4207442869034079	0.0160305393756827	2.2056876682262936																	2.2056876682262936	927.0442763140254
1554	2017-08-08T00:15:03	27.8172	-155.2316	KM1712	122.7472732012258	0.421604063022587	0.0161151846860337	2.2072961783459304																	2.2072961783459304	927.0639669938092
1555	2017-08-08T00:18:03	27.8173	-155.2316	KM1712	118.67313057654236	0.4207442869034079	0.0160305393756827	2.10667061484416																	2.10667061484416	927.0750987037784
1556	2017-08-08T00:21:03	27.8174	-155.2315	KM1712	123.17849241789301	0.42217943348842896	0.0161719912196093	2.2169542045875943																	2.2169542045875943	927.0899595724136
1557	2017-08-08T00:24:03	27.8174	-155.2315	KM1712	124.90608578071371	0.42217943348842896	0.0161719912196093	2.274802562778949																	2.274802562778949	927.0899595724136
1558	2017-08-08T00:27:04	27.8174	-155.2315	KM1712	125.3408681757254	0.4229011721215005	0.016243434932197702	2.277555955753272																	2.277555955753272	927.0899595724136
1559	2017-08-08T00:30:04	27.8174	-155.2314	KM1712	121.41438239725677	0.4230459332169911	0.0162577645934162	2.2012061977973723																	2.2012061977973723	927.0998048941726
1560	2017-08-08T00:33:04	27.8175	-155.2314	KM1712	125.04088820638698	0.425372142826698	0.0164894418574003	2.2875800032084124																	2.2875800032084124	927.1109366041417
1561	2017-08-08T00:36:04	27.8175	-155.2313	KM1712	123.66122929208984	0.4247920226760489	0.0164313951396544	2.256628178060253																	2.256628178060253	927.1207819168344
1562	2017-08-08T00:39:04	27.8175	-155.2314	KM1712	124.97938669422669	0.425372142826698	0.0164894418574003	2.3160206057349626																	2.3160206057349626	927.1306272295272
1563	2017-08-08T00:42:05	27.8175	-155.2313	KM1712	124.53095356877701	0.42624718815921503	0.0165770135323714	2.307832101946236																	2.307832101946236	927.1404725422199
1564	2017-08-08T00:45:05	27.8175	-155.2313	KM1712	124.26641719439392	0.4274122741477111	0.0166942306093561	2.3265050817325537																	2.3265050817325537	927.1404725422199
1565	2017-08-08T00:48:05	27.8176	-155.2312	KM1712	128.54967399655462	0.43035399866755797	0.0169922912953167	2.4314911717333465																	2.4314911717333465	927.1553333988437
1566	2017-08-08T00:51:05	27.8176	-155.2312	KM1712	125.983017209905	0.432128781992404	0.0171736221666839	2.4085075809678065																	2.4085075809678065	927.1553333988437
1567	2017-08-08T00:54:06	27.8177	-155.2311	KM1712	126.50785148881461	0.43242546046049996	0.0172040887862246	2.4283006699534893																	2.4283006699534893	927.1701942494612
1568	2017-08-08T00:57:06	27.817737	-155.230929	KM1712	124.64708592681616	0.435407491149754	0.0175118467140195	2.41931366520881																	2.41931366520881	927.1875261957899
1569	2017-08-08T01:00:06	27.817775	-155.23085	KM1712	127.69492029054241	0.4345102049608871	0.0174189470224148	2.4776658258706568																	2.4776658258706568	927.1963798482892
1570	2017-08-08T01:03:06	27.817811	-155.230773	KM1712	123.67638610998509	0.4345102049608871	0.0174189470224148	2.3959334070441134																	2.3959334070441134	927.2049547520488
1571	2017-08-08T01:06:07	27.817827	-155.230696	KM1712	124.79960371413236	0.435407491149754	0.0175118467140195	2.4342690633663397																	2.4342690633663397	927.2127420359413
1572	2017-08-08T01:09:07	27.817861	-155.230626	KM1712	129.19462193805552	0.43690904430091904	0.0176680797673999	2.54535039709845																	2.54535039709845	927.2206046092108
1573	2017-08-08T01:12:07	27.817902	-155.230524	KM1712	126.70564332686982	0.4381128402054121	0.0177939312124087	2.497800561915991																	2.497800561915991	927.2316352736833
1574	2017-08-08T01:15:07	27.817938	-155.23042	KM1712	126.93237741439951	0.438414356293114	0.0178255589266023	2.512611077216665																	2.512611077216665	927.2426306478727
1575	2017-08-08T01:18:08	27.817958	-155.23035	KM1712	130.20257239079956	0.4376601605802515	0.01774660559455285	2.5704374049405025																	2.5704374049405025	927.2498730228971
1576	2017-08-08T01:21:08	27.817971000000004	-155.230326	KM1712	129.94650485912751	0.438414356293114	0.0178255589266023	2.5809781474779547																	2.5809781474779547	927.2526438158624
1577	2017-08-08T01:24:08	27.817968	-155.230327	KM1712	127.6716869613434	0.438414356293114	0.0178255589266023	2.5377534495216176																	2.5377534495216176	927.252991977326
1578	2017-08-08T01:27:09	27.817969	-155.230321	KM1712	128.63008559616028	0.43901798959705896	0.0178890117178702	2.579150016476302																	2.579150016476302	927.253593090576
1579	2017-08-08T01:30:09	27.817988	-155.230289	KM1712	129.17795997705016	0.43901798959705896	0.0178890117178702	2.5562151269896733																	2.5562151269896733	927.257387677967
1580	2017-08-08T01:33:09	27.818018	-155.230229	KM1712	131.81633185851828	0.439926890680524	0.0179846555080056	2.629462939926926																	2.629462939926926	927.2641734637914
1581	2017-08-08T01:36:09	27.818026	-155.230183	KM1712	130.2671657052046	0.435706743859704	0.0175429617914822	2.5468929206816635																	2.5468929206816635	927.268789011983
1582	2017-08-08T01:39:10	27.81803	-155.230204	KM1712	129.3383710229972	0.4376601605802515	0.01774660559455285	2.5562694370471557																	2.5562694370471557	927.2709039217697
1583	2017-08-08T01:45:10	27.818013	-155.23023	KM1712	128.88039602506063	0.438715813129307	0.017857247499082	2.5737177013178227																	2.5737177013178227	927.2740872470604
1584	2017-08-08T01:48:10	27.818036	-155.230188	KM1712	128.81385100662018	0.441742972571983	0.0181768768428067	2.6033827430063705																	2.6033827430063705	927.2789507253098
1585	2017-08-08T01:51:11	27.818047	-155.230113	KM1712	131.03915607032508	0.43932088741426	0.0179208517635481	2.626361068223144																	2.626361068223144	927.286435513531
1586	2017-08-08T01:54:11	27.818068	-155.230058	KM1712	129.10440517840286	0.44022861406846897	0.0180165457871619	2.5971064091835068																	2.5971064091835068	927.292333456308
1587	2017-08-08T01:57:11	27.818089	-155.23001499999995	KM1712	130.12819831496927	0.436006710939568	0.0175741511462179	2.5600371149789773																	2.5600371149789773	927.2971694515297
1588	2017-08-08T02:00:11	27.81809	-155.229977	KM1712	127.16485303133685	0.438715813129307	0.017857247499082	2.5341326345124866																	2.5341326345124866	927.3009123057593
1589	2017-08-08T02:03:12	27.818107	-155.229925	KM1712	128.8136999491947	0.44022861406846897	0.0180165457871619	2.5944615062114145																	2.5944615062114145	927.3063703983588
1590	2017-08-08T02:06:12	27.818138	-155.229858	KM1712	130.97156281205454	0.4411381127212409	0.0181126741188991	2.6290219267515766																	2.6290219267515766	927.3138148384417
1591	2017-08-08T02:09:12	27.818177	-155.229771	KM1712	130.06257444670007	0.4426535660132101	0.0182736461206562	2.6349894936947367																	2.6349894936947367	927.3234176001686
1592	2017-08-08T02:12:12	27.818204	-155.229678	KM1712	126.68190505702472	0.4418943764297475	0.018192966616042645	2.5620739469139755																	2.5620739469139755	927.333054365669
1593	2017-08-08T02:15:13	27.818232	-155.229612	KM1712	132.18507520651175	0.44053105772428097	0.0180485121941368	2.6643191078521267																	2.6643191078521267	927.3402611098948
1594	2017-08-08T02:18:13	27.81825	-155.229578	KM1712	129.91592193943978	0.440834223367367	0.018080554910661	2.6153930761066326																	2.6153930761066326	927.3441623687993
1595	2017-08-08T02:44:00	27.81862000000001	-155.22852	KM1712	121.17060854839615	0.45917747014695204	0.020085925467656997	2.6757024315392512																	2.6757024315392512	927.4561722999472
1596	2017-08-08T02:47:00	27.818646	-155.228444	KM1712	121.5993017519632	0.45475027858765704	0.0195900605843496	2.6496927568276565																	2.6496927568276565	927.4641949152676
1597	2017-08-08T02:50:00	27.818687	-155.228326	KM1712	121.48178682098093	0.44973961163882503	0.0190380162647674	2.5703451453797443																	2.5703451453797443	927.476676613535
1598	2017-08-08T02:53:01	27.818725	-155.228235	KM1712	119.96416817274552	0.4519224822850021	0.0192772557378283	2.568810802695217																	2.568810802695217	927.4865841572271
1599	2017-08-08T02:56:01	27.818742	-155.228177	KM1712	122.32531628568657	0.45727118322550797	0.0198714737510605	2.6784079132141336																	2.6784079132141336	927.492599779805
1600	2017-08-08T02:59:01	27.818757	-155.228115	KM1712	121.53500763453428	0.455380516352979	0.0196601311358835	2.6307784053272645																	2.6307784053272645	927.4989280648197
1601	2017-08-08T03:02:01	27.818773	-155.228059	KM1712	122.94580699281842	0.46334219153589395	0.0205592495221412	2.7684066216182757																	2.7684066216182757	927.504721925364
1602	2017-08-08T03:05:02	27.818782	-155.22798	KM1712	124.85712023974602	0.4626980701199339	0.0204856370160164	2.8293992491715123																	2.8293992491715123	927.5125638903253
1603	2017-08-08T03:08:02	27.818804	-155.227913	KM1712	124.84862045147972	0.468857909381501	0.0211967050338517	2.895883672027157																	2.895883672027157	927.5196001113907
1604	2017-08-08T03:11:02	27.818828000000003	-155.22786200000004	KM1712	125.90234632035984	0.469185089682389	0.0212348570516482	2.928701679951463																	2.928701679951463	927.5252876795274
1605	2017-08-08T03:14:02	27.818827	-155.227857	KM1712	127.8984957694298	0.46853150825865997	0.0211586438748711	2.970098321013096																	2.970098321013096	927.5257923685716
1606	2017-08-08T03:17:03	27.818816	-155.227902	KM1712	130.53759446170088	0.469185089682389	0.0212348570516482	3.0519052786119176																	3.0519052786119176	927.5303888079776
1607	2017-08-08T03:20:03	27.8188	-155.227953	KM1712	128.22080936699052	0.4704906113460471	0.021387666020527003	3.0041655284349646																	3.0041655284349646	927.5357163924336
1608	2017-08-08T03:23:03	27.818790000000003	-155.227951	KM1712	128.48897107874694	0.469185089682389	0.0212348570516482	2.991537190157069																	2.991537190157069	927.536846844032
1609	2017-08-08T03:26:03	27.818787	-155.227935	KM1712	127.5856244657942	0.47311942834923	0.0216972875832452	3.0081152023260067																	3.0081152023260067	927.5384570853923
1610	2017-08-08T03:29:03	27.818812	-155.227917	KM1712	131.00638510221168	0.473780525957499	0.0217756489885863	3.096285773139809																	3.096285773139809	927.5417563501836
1611	2017-08-08T03:32:04	27.818826	-155.227853	KM1712	131.14133844754346	0.47081770998527295	0.0214260169873753	3.075611836140287																	3.075611836140287	927.5482471414579
1612	2017-08-08T03:35:04	27.818832	-155.227792	KM1712	132.07784100346942	0.47311942834923	0.0216972875832452	3.1273463745954087																	3.1273463745954087	927.5542897345912
1613	2017-08-08T03:38:04	27.818847	-155.227743	KM1712	134.10969903733562	0.47311942834923	0.0216972875832452	3.1910171578564994																	3.1910171578564994	927.5593946782028
1614	2017-08-08T03:41:04	27.81886	-155.227687	KM1712	131.6461469680635	0.47311942834923	0.0216972875832452	3.100979853985277																	3.100979853985277	927.5650947405047
1615	2017-08-08T03:44:05	27.818871	-155.227618	KM1712	133.3884890335627	0.4767652849823429	0.0221313436042074	3.2046104028443385																	3.2046104028443385	927.5719973972484
1616	2017-08-08T03:47:05	27.818871	-155.227542	KM1712	134.34776393002406	0.4744447836503421	0.021854384965949998	3.2017109726374318																	3.2017109726374318	927.5794797404246
1617	2017-08-08T03:50:05	27.818887	-155.227489	KM1712	134.4504269970627	0.47016429169039203	0.0213494063862907	3.1477247239428667																	3.1477247239428667	927.5849932891678
1618	2017-08-08T03:53:05	27.818918	-155.22741299999996	KM1712	136.22195158934144	0.4727897909638429	0.0216582473389871	3.2177750881903857																	3.2177750881903857	927.5932330498
1619	2017-08-08T03:56:06	27.818937	-155.22728600000005	KM1712	135.65712685698455	0.47776723930896603	0.0222514115460957	3.265163729465633																	3.265163729465633	927.6059140556833
1620	2017-08-08T03:59:06	27.818953000000004	-155.227165	KM1712	135.2628886671325	0.474774796764315	0.0218936935222624	3.2336249503090686																	3.2336249503090686	927.6179591345883
1621	2017-08-08T04:02:06	27.818968	-155.227063	KM1712	132.05408515443918	0.474774796764315	0.0218936935222624	3.1527568842968416																	3.1527568842968416	927.6281390921221
1622	2017-08-08T04:05:06	27.818995	-155.226946	KM1712	135.81429056385048	0.4727897909638429	0.0216582473389871	3.193481899291871																	3.193481899291871	927.6400436083507
1623	2017-08-08T04:08:06	27.81901400000001	-155.226813	KM1712	136.3946900261461	0.4744447836503421	0.021854384965949998	3.220533880280875																	3.220533880280875	927.6533074078864
1624	2017-08-08T04:11:07	27.819042	-155.226671	KM1712	136.12083834044572	0.473449583084068	0.0217364215759844	3.212990892394669																	3.212990892394669	927.6676307961667
1625	2017-08-08T04:14:07	27.81900000000001	-155.2266	KM1712	136.78470781800513	0.4727897909638429	0.0216582473389871	3.2252381044812224																	3.2252381044812224	927.6760402988917
1626	2017-08-08T04:17:07	27.81900000000001	-155.2265	KM1712	136.82503175491027	0.4698387491631629	0.0213112378671582	3.1866638280438564																	3.1866638280438564	927.6858854755848
1627	2017-08-08T04:20:07	27.8191	-155.2263	KM1712	134.41229956681127	0.4714730902499221	0.0215030261525291	3.1351657317612145																	3.1351657317612145	927.7085045963918
1628	2017-08-08T04:23:08	27.8191	-155.2262	KM1712	135.19681686175178	0.471145589467642	0.0214644595048629	3.151183687324874																	3.151183687324874	927.7183497640176
1629	2017-08-08T04:26:08	27.8191	-155.2261	KM1712	137.36915077563205	0.46853150825865997	0.0211586438748711	3.1800964390004656																	3.1800964390004656	927.7281949316433
1630	2017-08-08T04:29:08	27.8191	-155.2259	KM1712	137.74778412988888	0.471145589467642	0.0214644595048629	3.1973252678835613																	3.1973252678835613	927.7478852668953
1631	2017-08-08T04:32:08	27.8192	-155.2257	KM1712	133.26443298682787	0.4704906113460471	0.021387666020527003	3.097054586241976																	3.097054586241976	927.7705043719195
1632	2017-08-08T04:35:09	27.8192	-155.2256	KM1712	136.0032216742744	0.466900590916245	0.0209691451891362	3.1196535936712317																	3.1196535936712317	927.7803495304784
1633	2017-08-08T04:38:09	27.8192	-155.2255	KM1712	136.29943175122972	0.4703274515182195	0.02136853620340885	3.1598241463419154																	3.1598241463419154	927.7901946890346
1634	2017-08-08T04:41:09	27.8192	-155.2253	KM1712	137.0067404899653	0.468857909381501	0.0211967050338517	3.168948557924332																	3.168948557924332	927.8098850061524
1635	2017-08-08T04:44:09	27.8192	-155.2253	KM1712	136.2139818950956	0.46853150825865997	0.0211586438748711	3.1371012281824364																	3.1371012281824364	927.8098850061524
1636	2017-08-08T04:47:10	27.8192	-155.2252	KM1712	139.0784791738315	0.468857909381501	0.0211967050338517	3.210677882142372																	3.210677882142372	927.8197301647114
1637	2017-08-08T04:50:10	27.8192	-155.2251	KM1712	140.48747580341364	0.469185089682389	0.0212348570516482	3.21540580263404																	3.21540580263404	927.8295753232704
1638	2017-08-08T04:53:10	27.8193	-155.2251	KM1712	137.4924759367913	0.4704906113460471	0.021387666020527003	3.1749667678829487																	3.1749667678829487	927.8407070332396
1639	2017-08-08T04:56:10	27.8193	-155.225	KM1712	139.56641785184416	0.47180108907008794	0.0215416927724259	3.2671831250552734																	3.2671831250552734	927.8505521827316
1640	2017-08-08T04:59:11	27.8193	-155.225	KM1712	138.1614672310233	0.4704906113460471	0.021387666020527003	3.237028262829664																	3.237028262829664	927.8505521827316
1641	2017-08-08T05:02:11	27.8193	-155.225	KM1712	139.0607707698181	0.47016429169039203	0.0213494063862907	3.2227555526953897																	3.2227555526953897	927.8505521827316
1642	2017-08-08T05:05:11	27.8193	-155.2249	KM1712	137.65580556174	0.47016429169039203	0.0213494063862907	3.1768606250071056																	3.1768606250071056	927.8603973322233
1643	2017-08-08T05:08:11	27.8193	-155.2249	KM1712	137.48123359365272	0.468205884458258	0.0211206733583267	3.157165677650372																	3.157165677650372	927.8603973322233
1644	2017-08-08T05:11:12	27.8193	-155.2249	KM1712	141.15252840209595	0.466900590916245	0.0209691451891362	3.2079525994432405																	3.2079525994432405	927.8603973322233
1645	2017-08-08T05:14:12	27.8193	-155.2248	KM1712	141.65769592904326	0.468857909381501	0.0211967050338517	3.243427593612743																	3.243427593612743	927.8702424817154
1646	2017-08-08T05:17:12	27.8193	-155.2247	KM1712	140.8859916251633	0.46673810788342	0.0209503016284211	3.2048804489412497																	3.2048804489412497	927.8800876312047
1647	2017-08-08T05:20:12	27.8194	-155.2246	KM1712	141.2495995958744	0.47016429169039203	0.0213494063862907	3.2537850429632527																	3.2537850429632527	927.8949483797086
1648	2017-08-08T05:23:13	27.8194	-155.2244	KM1712	142.47491294449443	0.46853150825865997	0.0211586438748711	3.2460303474074967																	3.2460303474074967	927.9146386605584
1649	2017-08-08T05:26:13	27.8194	-155.2242	KM1712	140.28943175258854	0.46560036346816397	0.0208188289722582	3.1872578331067767																	3.1872578331067767	927.9343289414084
1650	2017-08-08T05:29:13	27.8194	-155.224	KM1712	138.64470128688708	0.466900590916245	0.0209691451891362	3.1665725777384783																	3.1665725777384783	927.9540192222584
1651	2017-08-08T05:32:13	27.8195	-155.2239	KM1712	141.61662256427113	0.46495305018931704	0.0207441680799218	3.1803278798940235																	3.1803278798940235	927.9688799647553
1652	2017-08-08T05:35:14	27.8195	-155.2237	KM1712	140.93536297558794	0.46560036346816397	0.0208188289722582	3.176017650655404																	3.176017650655404	927.9885702274682
1653	2017-08-08T05:38:14	27.8195	-155.2236	KM1712	140.45160429889006	0.464630076160906	0.0207069853591195	3.1389834835238934																	3.1389834835238934	927.9984153588263
1654	2017-08-08T05:41:14	27.8196	-155.2235	KM1712	138.59767470227467	0.46398459847734397	0.0206329413151268	3.0858422198687974																	3.0858422198687974	928.0132760953163
1655	2017-08-08T05:44:14	27.8196	-155.2233	KM1712	141.41369285333076	0.46045472755496203	0.0202303737192158	3.0943968419578702																	3.0943968419578702	928.032966339898
1656	2017-08-08T05:47:15	27.8196	-155.2231	KM1712	140.53413968627183	0.46334219153589395	0.0205592495221412	3.113133842997029																	3.113133842997029	928.0526565844797
1657	2017-08-08T05:50:15	27.8197	-155.2228	KM1712	141.29779579258488	0.46173433894996596	0.0203756872642525	3.1093076463913722																	3.1093076463913722	928.0842200453097
1658	2017-08-08T05:53:15	27.8197	-155.2226	KM1712	142.86771148300826	0.46077372535092803	0.0202665692296346	3.118515160045639																	3.118515160045639	928.1039102717574
1659	2017-08-08T05:56:15	27.8198	-155.2223	KM1712	139.38904950429085	0.462054817025856	0.0204122498306485	3.0592657581565748																	3.0592657581565748	928.1354737071367
1660	2017-08-08T05:59:16	27.8198	-155.2221	KM1712	141.89054863131747	0.46077372535092803	0.0202665692296346	3.1164821692431928																	3.1164821692431928	928.1551639154472
1661	2017-08-08T06:02:16	27.8199	-155.2218	KM1712	141.72210063260823	0.4594970996074861	0.020121995102983996	3.0802986144422824																	3.0802986144422824	928.1867273253729
1662	2017-08-08T06:05:16	27.8199	-155.2216	KM1712	141.37089943314345	0.456323904667957	0.019765435566722	3.0189708325152784																	3.0189708325152784	928.2064175155521
1663	2017-08-08T06:08:16	27.82	-155.2214	KM1712	142.8837128945029	0.45600869181457104	0.0197302503629286	3.079968331578648																	3.079968331578648	928.229036494288
1664	2017-08-08T06:11:17	27.82	-155.2212	KM1712	144.53190053826927	0.45790469285184004	0.0199425746943044	3.1101988433719723																	3.1101988433719723	928.2487266663301
1665	2017-08-08T06:14:17	27.82	-155.221	KM1712	143.19393436152788	0.4594970996074861	0.020121995102983996	3.1199014655969335																	3.1199014655969335	928.2684168383748
1666	2017-08-08T06:17:17	27.8201	-155.2209	KM1712	143.0149037428148	0.45917747014695204	0.020085925467656997	3.105351115434192																	3.105351115434192	928.2832775448303
1667	2017-08-08T06:20:17	27.8201	-155.2207	KM1712	145.5924421218744	0.460136489450454	0.0201942644082015	3.1717400681956613																	3.1717400681956613	928.3029676987406
1668	2017-08-08T06:23:18	27.8202	-155.2205	KM1712	144.03159464654655	0.46077372535092803	0.0202665692296346	3.1495321487063253																	3.1495321487063253	928.325586645904
1669	2017-08-08T06:26:18	27.8202	-155.2203	KM1712	142.3024562319831	0.45727118322550797	0.0198714737510605	3.0587991466941222																	3.0587991466941222	928.3452767816773
1670	2017-08-08T06:29:18	27.8202	-155.2202	KM1712	143.37741550675463	0.455380516352979	0.0196601311358835	3.047771859420095																	3.047771859420095	928.3551218495653
1671	2017-08-08T06:32:18	27.8202	-155.22	KM1712	146.16777433015392	0.455380516352979	0.0196601311358835	3.122186148679297																	3.122186148679297	928.3748119853408
1672	2017-08-08T06:35:19	27.8203	-155.2198	KM1712	145.2224836041425	0.45475027858765704	0.0195900605843496	3.0746202957605995																	3.0746202957605995	928.397430916718
1673	2017-08-08T06:38:19	27.8203	-155.2197	KM1712	142.42234229078178	0.456955559487396	0.0198360502238447	3.0501663515163004																	3.0501663515163004	928.4072759755386
1674	2017-08-08T06:41:19	27.8203	-155.2196	KM1712	145.26846401353126	0.456323904667957	0.019765435566722	3.0998702469961814																	3.0998702469961814	928.4171210343563
1675	2017-08-08T06:44:19	27.8203	-155.2194	KM1712	144.0525332138599	0.463020848795052	0.0205224620521984	3.1681674151053976																	3.1681674151053976	928.4368111519976
1676	2017-08-08T06:47:20	27.818	-155.2192	KM1712	143.62208183815858	0.4714730902499221	0.0215030261525291	3.270511046347292																	3.270511046347292	928.6935965223033
1677	2017-08-08T06:50:20	27.811	-155.222	KM1712	144.03653951264582	0.462054817025856	0.0204122498306485	3.1750229786395683																	3.1750229786395683	929.5201440399572
1678	2017-08-08T06:53:20	27.8021	-155.2261	KM1712	145.72427041664744	0.45569422963882295	0.0196951489525003	3.068199827775544																	3.068199827775544	930.5899584840552
1679	2017-08-08T06:56:20	27.7928	-155.2304	KM1712	145.49559208116406	0.4512963329096761	0.0192084986933223	3.0132632538609965																	3.0132632538609965	931.7084532860408
1680	2017-08-08T06:59:21	27.7832	-155.2362	KM1712	145.1747706163565	0.45600869181457104	0.0197302503629286	3.052100530853437																	3.052100530853437	932.9201671828872
1681	2017-08-08T07:02:21	27.7735	-155.2403	KM1712	147.28015193255285	0.46334219153589395	0.0205592495221412	3.205504206367692																	3.205504206367692	934.072978092206
1682	2017-08-08T07:05:21	27.762	-155.2452	KM1712	145.4030206947671	0.46237606014041704	0.020448899678451	3.1425332571070914																	3.1425332571070914	935.4410855160146
1683	2017-08-08T07:08:21	27.7506	-155.252	KM1712	144.00872627731198	0.468205884458258	0.0211206733583267	3.1835933813386026																	3.1835933813386026	936.8760450638417
1684	2017-08-08T07:11:22	27.7391	-155.2582	KM1712	144.69957045812808	0.47643288970822795	0.0220915114328239	3.31876349155589																	3.31876349155589	938.2944502178411
1685	2017-08-08T07:14:22	27.7292	-155.2624	KM1712	146.55957973826838	0.47776723930896603	0.0222514115460957	3.404439130288558																	3.404439130288558	939.4716238041028
1686	2017-08-08T07:17:22	27.7211	-155.2675	KM1712	148.25232457289854	0.47910034465026097	0.022412034825365003	3.44316132878502																	3.44316132878502	940.5038785430396
1687	2017-08-08T07:20:22	27.7098	-155.2725	KM1712	147.5208068495566	0.4754364044885901	0.0219725448370867	3.3831599753450825																	3.3831599753450825	941.854822868315
1688	2017-08-08T07:23:23	27.7034	-155.2768	KM1712	147.05088157668678	0.466900590916245	0.0209691451891362	3.2179442743573854																	3.2179442743573854	942.6837650833368
1689	2017-08-08T07:26:23	27.6953	-155.282	KM1712	146.9768340030838	0.46495305018931704	0.0207441680799218	3.1998204817448035																	3.1998204817448035	943.72091254035
1690	2017-08-08T07:29:23	27.6856	-155.2869	KM1712	144.57025950916318	0.45727118322550797	0.0198714737510605	3.028293696291503																	3.028293696291503	944.9037857560113
1691	2017-08-08T07:32:23	27.6741	-155.2908	KM1712	150.75692442006613	0.46560036346816397	0.0208188289722582	3.298964062292601																	3.298964062292601	946.2404156208296
1692	2017-08-08T07:35:24	27.6659	-155.2965	KM1712	147.42594025183217	0.466900590916245	0.0209691451891362	3.2321732135111207																	3.2321732135111207	947.3123225310287
1693	2017-08-08T07:38:24	27.6543	-155.3013	KM1712	146.57128466442737	0.46788015103890396	0.0210827472085256	3.2183638477975527																	3.2183638477975527	948.6875945513499
1694	2017-08-08T07:41:24	27.646	-155.3051	KM1712	145.8437842949379	0.4659251795078471	0.0208562931432561	3.1702792487300906																	3.1702792487300906	949.6846140769056
1695	2017-08-08T07:44:24	27.6346	-155.3107	KM1712	145.7155311388616	0.456323904667957	0.019765435566722	3.0242311932569104																	3.0242311932569104	951.0685800849108
1696	2017-08-08T07:47:24	27.6249	-155.3147	KM1712	146.33430509964555	0.45475027858765704	0.0195900605843496	3.0258666169281594																	3.0258666169281594	952.2181623109656
1697	2017-08-08T07:50:25	27.6168	-155.3195	KM1712	141.95731763396384	0.453807714779099	0.0194854199683124	2.920499202978527																	2.920499202978527	953.2365631117227
1698	2017-08-08T07:53:25	27.6038	-155.3259	KM1712	140.61707995759227	0.4544353412253039	0.0195550971799513	2.8873128147875584																	2.8873128147875584	954.8153918933716
1699	2017-08-08T07:56:25	27.594	-155.3317	KM1712	139.7784440090435	0.453493362834832	0.0194506103306101	2.8591057666870463																	2.8591057666870463	956.047244907291
1700	2017-08-08T07:59:25	27.5858	-155.335	KM1712	140.018796822235	0.45160903436010397	0.0192428362306439	2.8202898614669976																	2.8202898614669976	957.0163695027584
1701	2017-08-08T08:02:26	27.576	-155.34	KM1712	138.41896719641818	0.444496677310642	0.0184706052739957	2.701366215686212																	2.701366215686212	958.2136404710758
1702	2017-08-08T08:05:26	27.5678	-155.3441	KM1712	136.8744092032923	0.43901798959705896	0.0178890117178702	2.5930586595601413																	2.5930586595601413	959.2120786243347
1703	2017-08-08T08:08:26	27.5579	-155.3498	KM1712	138.38020315219455	0.445416960599956	0.0185694796514513	2.7101897883658057																	2.7101897883658057	960.4493697276644
1704	2017-08-08T08:11:26	27.5464	-155.3538	KM1712	138.50657364492702	0.450361853318601	0.0191059725905235	2.785552884956884																	2.785552884956884	961.7890037290106
1705	2017-08-08T08:14:27	27.5366	-155.3588	KM1712	137.9390737406431	0.4423493108593921	0.0182413127541021	2.6590684360465406																	2.6590684360465406	962.9863476790863
1706	2017-08-08T08:17:27	27.5268	-155.3645	KM1712	138.0432583248735	0.44418948741425	0.0184376835227225	2.7013378108957435																	2.7013378108957435	964.2138074666133
1707	2017-08-08T08:20:27	27.517	-155.3684	KM1712	137.63155562450942	0.443572774875342	0.0183717863534539	2.67436283211906																	2.67436283211906	965.3706609402302
1708	2017-08-08T08:23:27	27.5087	-155.3741	KM1712	141.92304067851313	0.44144088599132597	0.0181447739317438	2.7266943385653586																	2.7266943385653586	966.4524820683797
1709	2017-08-08T08:26:28	27.4972	-155.3788	KM1712	137.98231224492977	0.4345102049608871	0.0174189470224148	2.5579000028375085																	2.5579000028375085	967.8141464851708
1710	2017-08-08T08:29:28	27.4874	-155.3837	KM1712	137.62587345864515	0.4381128402054121	0.0177939312124087	2.602369729033592																	2.602369729033592	969.0075438173258
1711	2017-08-08T08:32:28	27.4777	-155.3878	KM1712	140.11731411025653	0.44418948741425	0.0184376835227225	2.738106109190108																	2.738106109190108	970.1607379459508
1712	2017-08-08T08:35:28	27.4679	-155.3935	KM1712	139.54502611636215	0.4488104311546921	0.0189366273656597	2.7944274101770765																	2.7944274101770765	971.3883358331868
1713	2017-08-08T08:38:29	27.4598	-155.3983	KM1712	141.79938403810718	0.4448027072773211	0.0185034848479155	2.785246478593276																	2.785246478593276	972.4070515394142
1714	2017-08-08T08:41:29	27.4485	-155.4023	KM1712	139.7854641792521	0.4381128402054121	0.0177939312124087	2.64306888507393																	2.64306888507393	973.7255324231586
1715	2017-08-08T08:44:29	27.4389	-155.4072	KM1712	139.73249323237079	0.435706743859704	0.0175429617914822	2.6060783969453483																	2.6060783969453483	974.8987011019658
1716	2017-08-08T08:47:29	27.4293	-155.4121	KM1712	137.55461102587782	0.434212175566483	0.0173881279894692	2.5439491753622177																	2.5439491753622177	976.0718871581952
1717	2017-08-08T08:50:29	27.4213	-155.4181	KM1712	137.97107747101052	0.435706743859704	0.0175429617914822	2.572925443769201																	2.572925443769201	977.1417063861153
1718	2017-08-08T08:53:30	27.4118	-155.4222	KM1712	138.63740684677882	0.434212175566483	0.0173881279894692	2.5703343952820408																	2.5703343952820408	978.2741681559945
1719	2017-08-08T08:59:30	27.3911	-155.4335	KM1712	137.9068118319557	0.437509507129744	0.0177308554542083	2.5920250348349465																	2.5920250348349465	980.8347873467013
1720	2017-08-08T09:02:30	27.3814	-155.4377	KM1712	138.00233799670008	0.43690904430091904	0.0176680797673999	2.5892539473658367																	2.5892539473658367	981.9916156826756
1721	2017-08-08T09:05:31	27.3734	-155.4439	KM1712	143.62784199001715	0.44633924866090297	0.0186688452999169	2.838045982321658																	2.838045982321658	983.0726612845932
1722	2017-08-08T09:08:31	27.3638	-155.4491	KM1712	148.2169889458089	0.4594970996074861	0.020121995102983996	3.143421294114317																	3.143421294114317	984.2585174382621
1723	2017-08-08T09:11:31	27.3525	-155.4541	KM1712	148.66349515117778	0.442958996233629	0.0183062026779247	2.8820258647059713																	2.8820258647059713	985.6100478535446
1724	2017-08-08T09:14:31	27.3444	-155.4582	KM1712	148.86602986972682	0.43630739409467695	0.0176054149555397	2.7850810376550066																	2.7850810376550066	986.5986556643593
1725	2017-08-08T09:17:32	27.3344	-155.4636	KM1712	149.76675136702067	0.43242546046049996	0.0172040887862246	2.7310620038585083																	2.7310620038585083	987.8332700311224
1726	2017-08-08T09:20:32	27.3242	-155.4682	KM1712	150.4535690745864	0.43331825729665296	0.017295909223034	2.7624342333092797																	2.7624342333092797	989.0564417088569
1727	2017-08-08T09:23:32	27.3124	-155.472	KM1712	150.65890634069288	0.44603255600721703	0.0186357142170765	2.98996017776226																	2.98996017776226	990.4226914405314
1728	2017-08-08T09:26:32	27.3039	-155.4771	KM1712	151.88003360205985	0.45917747014695204	0.020085925467656997	3.198630846190166																	3.198630846190166	991.4949561728172
1729	2017-08-08T09:29:32	27.2935	-155.4816	KM1712	150.1966912868352	0.453493362834832	0.0194506103306101	3.0828809418276935																	3.0828809418276935	992.735283429372
1730	2017-08-08T09:32:33	27.2814	-155.4853	KM1712	149.05575552343663	0.44572518744797496	0.0186025952562514	2.9255106261710964																	2.9255106261710964	994.1310712420363
1731	2017-08-08T09:35:33	27.2728	-155.4897	KM1712	147.7423615090921	0.450361853318601	0.0191059725905235	2.9752399771951																	2.9752399771951	995.182730651362
1732	2017-08-08T09:38:33	27.2625	-155.4942	KM1712	148.7564546659144	0.4481899049331261	0.0188692270506336	2.982849073509936																	2.982849073509936	996.4127193111713
1733	2017-08-08T09:41:33	27.2504	-155.4988	KM1712	149.3896678802213	0.44603255600721703	0.0186357142170765	2.958226825445415																	2.958226825445415	997.8344957954196
1734	2017-08-08T09:44:34	27.2418	-155.5041	KM1712	153.1350035569333	0.44664667344498404	0.0187020554725969	3.0274958043888254																	3.0274958043888254	998.9260990502686
1735	2017-08-08T09:53:34	27.209	-155.5175	KM1712	149.68024715995762	0.4381128402054121	0.0177939312124087	2.830903201289648																	2.830903201289648	1002.8107600236324
1736	2017-08-08T09:56:35	27.1987	-155.5212	KM1712	149.6717073417111	0.435706743859704	0.0175429617914822	2.8108843964851453																	2.8108843964851453	1004.0144210888496
1737	2017-08-08T09:59:35	27.1902	-155.5259	KM1712	153.3141393380173	0.429472992732976	0.0169026668868415	2.7739917206530427																	2.7739917206530427	1005.0688607501546
1738	2017-08-08T10:02:35	27.1782	-155.5304	KM1712	153.13140135566763	0.429472992732976	0.0169026668868415	2.7610500004192358																	2.7610500004192358	1006.4770266137174
1739	2017-08-08T10:05:35	27.1696	-155.5358	KM1712	159.6691354006123	0.4423493108593921	0.0182413127541021	3.1036966571757123																	3.1036966571757123	1007.5735884743892
1740	2017-08-08T10:08:36	27.1558	-155.5409	KM1712	158.98854321535882	0.4448027072773211	0.0185034848479155	3.122546582948215																	3.122546582948215	1009.1906749004717
1741	2017-08-08T10:11:36	27.1438	-155.5453	KM1712	156.90045217640937	0.4426535660132101	0.0182736461206562	3.0521300768890054																	3.0521300768890054	1010.5957804041977
1742	2017-08-08T10:14:36	27.1354	-155.5501	KM1712	157.91763745932522	0.439926890680524	0.0179846555080056	3.0389288599876374																	3.0389288599876374	1011.6447974005783
1743	2017-08-08T10:17:36	27.1252	-155.5559	KM1712	156.49482715852224	0.4381128402054121	0.0177939312124087	2.9706851352937407																	2.9706851352937407	1012.9173449299975
1744	2017-08-08T10:20:37	27.115	-155.5601	KM1712	156.3786476279007	0.437509507129744	0.0177308554542083	2.9566961867759542																	2.9566961867759542	1014.1266314491044
1745	2017-08-08T10:23:37	27.1065	-155.5646	KM1712	154.86742091764512	0.428735638353246	0.016827935795562653	2.79973887529183																	2.79973887529183	1015.1726249591127
1746	2017-08-08T10:26:37	27.0981	-155.57	KM1712	155.76340832541158	0.42362594680479204	0.0163153343672749	2.7448412594521865																	2.7448412594521865	1016.2499751383797
1747	2017-08-08T10:29:37	27.088	-155.5744	KM1712	156.4602161315283	0.42131678738063	0.0160869022816644	2.706535570253936																	2.706535570253936	1017.45587536434
1748	2017-08-08T10:32:37	27.0762	-155.5804	KM1712	156.17351179780238	0.41873662965888503	0.0158339206249885	2.670964530503188																	2.670964530503188	1018.8977578031644
1749	2017-08-08T10:35:38	27.0678	-155.5854	KM1712	154.7880141101211	0.418163222026139	0.0157780813589962	2.641987457061849																	2.641987457061849	1019.9560426052859
1750	2017-08-08T10:38:38	27.0577	-155.5904	KM1712	150.02572947531337	0.41759254227541	0.0157225077381068	2.54963324922394																	2.54963324922394	1021.1847491705396
1751	2017-08-08T10:41:38	27.046	-155.5954	KM1712	149.18711009840897	0.411660348857799	0.0151527330905083	2.451353255422851																	2.451353255422851	1022.5782996632815
1752	2017-08-08T10:44:38	27.0378	-155.5995	KM1712	146.49199153009315	0.40970032042209403	0.0149673543029522	2.37207956416831																	2.37207956416831	1023.5775241674464
1753	2017-08-08T11:05:40	26.9692	-155.6353	KM1712	144.85422012683614	0.4036275093312871	0.0144016207934269	2.2891161867447702																	2.2891161867447702	1031.9990002380844
1754	2017-08-08T11:08:40	26.9579	-155.6406	KM1712	142.08223607853682	0.4030792022795889	0.0143511987911833	2.2364186989232717																	2.2364186989232717	1033.362372949908
1755	2017-08-08T11:14:41	26.9402	-155.6521	KM1712	141.33138546313234	0.4050024788097029	0.0145285310031459	2.2386065055122937																	2.2386065055122937	1035.6392835602576
1756	2017-08-08T11:17:41	26.9288	-155.6562	KM1712	141.00330791522956	0.4028052004443379	0.0143260714237716	2.207585531325459																	2.207585531325459	1036.9719350800785
1757	2017-08-08T11:20:41	26.919	-155.661	KM1712	135.8536009200588	0.40253185114291706	0.0143010038970441	2.120831078400024																	2.120831078400024	1038.1623309114932
1758	2017-08-08T11:23:42	26.9108	-155.6659	KM1712	138.96557422494124	0.400622509298007	0.0141265758251853	2.15611157982381																	2.15611157982381	1039.196623016179
1759	2017-08-08T11:26:42	26.8992	-155.6708	KM1712	139.52636206069994	0.4036275093312871	0.0144016207934269	2.194380899056104																	2.194380899056104	1040.5764770697376
1760	2017-08-08T11:29:42	26.8894	-155.6764	KM1712	142.36905647559024	0.40253185114291706	0.0143010038970441	2.23153981602364																	2.23153981602364	1041.8008802297163
1761	2017-08-08T11:32:42	26.8813	-155.6814	KM1712	140.88892232896748	0.40390183671326796	0.0144269158620519	2.2231858672669205																	2.2231858672669205	1042.8301735869784
1762	2017-08-08T11:35:43	26.8715	-155.6862	KM1712	139.2720984388407	0.4051395331891495	0.014541237712179847	2.198862312397685																	2.198862312397685	1044.0206496406704
1763	2017-08-08T11:38:43	26.8601	-155.69	KM1712	136.85040554439345	0.401439485196609	0.0142010884556496	2.1154940509426368																	2.1154940509426368	1045.3445798314217
1764	2017-08-08T11:41:43	26.8503	-155.6954	KM1712	135.70092573679315	0.3992690691249339	0.0140037811661129	2.080442222312932																	2.080442222312932	1046.560177948296
1765	2017-08-08T11:44:43	26.8405	-155.6998	KM1712	136.3402891295667	0.399808586158378	0.0140527199627751	2.084754812575804																	2.084754812575804	1047.7353614858766
1766	2017-08-08T11:47:43	26.8324	-155.7041	KM1712	136.75700445149548	0.39737891850518503	0.0138334350506641	2.0837451594053507																	2.0837451594053507	1048.7330737753164
1767	2017-08-08T11:50:44	26.8226	-155.7076	KM1712	139.69934511372483	0.40089418554154	0.0141513541712478	2.1679771178175966																	2.1679771178175966	1049.878044453333
1768	2017-08-08T11:53:44	26.8128	-155.71200000000005	KM1712	140.48414280259672	0.3976480235743369	0.0138575799903295	2.130241988481916																	2.130241988481916	1051.0532677406281
1769	2017-08-08T11:56:44	26.8015	-155.7165	KM1712	142.81298449943742	0.400350682114259	0.014101892689699	2.1977807315054565																	2.1977807315054565	1052.3882439798417
1770	2017-08-08T11:59:45	26.7934	-155.7219	KM1712	143.45528630649926	0.400350682114259	0.014101892689699	2.2037519199798132																	2.2037519199798132	1053.4374812641954
1771	2017-08-08T12:02:45	26.7821	-155.7256	KM1712	143.3910326303469	0.400350682114259	0.014101892689699	2.2145505506527408																	2.2145505506527408	1054.7479975223891
1772	2017-08-08T12:05:45	26.774	-155.7308	KM1712	142.50337398513074	0.399808586158378	0.0140527199627751	2.1908832739154853																	2.1908832739154853	1055.78725672479
1773	2017-08-08T12:08:45	26.7642	-155.7343	KM1712	142.48806040600132	0.40089418554154	0.0141513541712478	2.1906022475659768																	2.1906022475659768	1056.932281782268
1774	2017-08-08T12:11:45	26.7529	-155.7396	KM1712	143.28970333588552	0.39872696461787	0.0139548364516459	2.1905483817204336																	2.1905483817204336	1058.2960226416972
1775	2017-08-08T12:14:46	26.7432	-155.7434	KM1712	142.3283412121434	0.396842629457274	0.0137853175375092	2.1257285941720716																	2.1257285941720716	1059.4399650354324
1776	2017-08-08T12:17:46	26.7337	-155.7484	KM1712	143.7576428265933	0.39576976686926596	0.0136893844359856	2.149862436522948																	2.149862436522948	1060.608472966057
1777	2017-08-08T12:20:46	26.7242	-155.7543	KM1712	148.01371738226604	0.39657544242968396	0.0137613446904689	2.232081656325156																	2.232081656325156	1061.817779271601
1778	2017-08-08T12:23:46	26.7163	-155.759	KM1712	147.81749841154016	0.39630732265045204	0.0137373529751496	2.2280103909543243																	2.2280103909543243	1062.8136414461276
1779	2017-08-08T12:26:47	26.7052	-155.763	KM1712	145.15744172919347	0.39576976686926596	0.0136893844359856	2.1807296659677253																	2.1807296659677253	1064.1117028315518
1780	2017-08-08T12:29:47	26.6957	-155.7688	KM1712	144.896173507793	0.39576976686926596	0.0136893844359856	2.1662793778342726																	2.1662793778342726	1065.316287023609
1781	2017-08-08T12:32:47	26.6862	-155.7738	KM1712	144.96578421132526	0.394700491693147	0.0135941476737426	2.167106397471136																	2.167106397471136	1066.4848832091423
1782	2017-08-08T12:35:47	26.6768	-155.7778	KM1712	144.49036017822573	0.3933695827155779	0.0134761956348954	2.140261782128568																	2.140261782128568	1067.6043477911162
1783	2017-08-08T12:38:48	26.6689	-155.7837	KM1712	143.7161227114149	0.3933695827155779	0.0134761956348954	2.11402646930168																	2.11402646930168	1068.661599675611
1784	2017-08-08T12:41:48	26.658	-155.7877	KM1712	143.55973151936917	0.39310279231561696	0.0134526472007868	2.10803363636659																	2.10803363636659	1069.9385382536439
1785	2017-08-08T12:44:48	26.6502	-155.7926	KM1712	146.21451075150728	0.39270387667879797	0.01341743664377325	2.157527517672455																	2.157527517672455	1070.9343013644477
1786	2017-08-08T12:47:48	26.6392	-155.7982	KM1712	145.03196022887576	0.3944339001377729	0.0135704880122012	2.1651730454388383																	2.1651730454388383	1072.2795955165138
1787	2017-08-08T12:50:49	26.6314	-155.8022	KM1712	149.28940736734	0.39416794346868894	0.0135468846960108	2.2138989243940563																	2.2138989243940563	1073.2347474249934
1788	2017-08-08T12:53:49	26.6205	-155.8071	KM1712	143.24331291221824	0.3923061283059721	0.0133823501884317	2.096622975051572																	2.096622975051572	1074.5424157332227
1789	2017-08-08T12:56:49	26.6127	-155.8127	KM1712	144.38139551880084	0.3925711160821021	0.0134057184404048	2.1249656550328027																	2.1249656550328027	1075.5741601990117
1790	2017-08-08T12:59:49	26.6033	-155.8166	KM1712	144.32732536046328	0.391513453431219	0.0133127649428212	2.0997414260428537																	2.0997414260428537	1076.6902154355012
1791	2017-08-08T13:02:50	26.5939	-155.822	KM1712	143.6531956628641	0.3909879846484381	0.0132666422173371	2.0801151314227275																	2.0801151314227275	1077.8665708863398
1792	2017-08-08T13:05:50	26.5828	-155.8254	KM1712	142.24540949819982	0.39019412431283296	0.0131973320428271	2.050180565499843																	2.050180565499843	1079.1477056387637
1793	2017-08-08T13:08:50	26.5716	-155.8311	KM1712	145.61682173267477	0.39019412431283296	0.0131973320428271	2.104139620689627																	2.104139620689627	1080.5175234449537
1794	2017-08-08T13:11:50	26.5621	-155.8353	KM1712	145.95325477241408	0.39177704863970003	0.0133359047418839	2.129484925948641																	2.129484925948641	1081.65471115449
1795	2017-08-08T13:14:51	26.5524	-155.8395	KM1712	145.97751364206553	0.3923061283059721	0.0133823501884317	2.150020036117409																	2.150020036117409	1082.812644024407
1796	2017-08-08T13:17:51	26.5411	-155.8444	KM1712	146.97765659281418	0.39283663727549395	0.0134291548471417	2.1623667374500557																	2.1623667374500557	1084.1618519726792
1797	2017-08-08T13:20:51	26.533	-155.8485	KM1712	146.117972378505	0.3933695827155779	0.0134761956348954	2.148534807147871																	2.148534807147871	1085.1516642551221
1798	2017-08-08T13:23:51	26.5249	-155.8512	KM1712	149.03942688178174	0.3933695827155779	0.0134761956348954	2.198346300471876																	2.198346300471876	1086.0925780763623
1799	2017-08-08T13:26:52	26.5169	-155.8554	KM1712	147.4255361485306	0.3944339001377729	0.0135704880122012	2.1821345979811384																	2.1821345979811384	1087.0764781028067
1800	2017-08-08T13:29:52	26.5058	-155.8591	KM1712	148.07383825354074	0.3944339001377729	0.0135704880122012	2.1830226690334																	2.1830226690334	1088.3658946708936
1801	2017-08-08T13:32:52	26.4987	-155.8665	KM1712	150.45290168541175	0.39416794346868894	0.0135468846960108	2.238245718107998																	2.238245718107998	1089.4466798263784
1802	2017-08-08T13:35:52	26.49	-155.8731	KM1712	145.6994993167537	0.391513453431219	0.0133127649428212	2.1293326152063994																	2.1293326152063994	1090.6172624238811
1803	2017-08-08T13:38:53	26.4803	-155.879	KM1712	145.62936512399216	0.3909879846484381	0.0132666422173371	2.1268102757419016																	2.1268102757419016	1091.8466830369562
1804	2017-08-08T13:41:53	26.4724	-155.8867	KM1712	145.40102959350176	0.391513453431219	0.0133127649428212	2.1206668166369225																	2.1206668166369225	1093.0137372936902
1805	2017-08-08T13:44:53	26.4658	-155.8957	KM1712	147.6103440740158	0.391250485973246	0.0132896802510598	2.13943708744731																	2.13943708744731	1094.1730843480411
1806	2017-08-08T13:47:53	26.4567	-155.9022	KM1712	143.33859154038575	0.3925711160821021	0.0134057184404048	2.0979169839527256																	2.0979169839527256	1095.375469553806
1807	2017-08-08T13:50:53	26.4488	-155.9115	KM1712	147.26107292492688	0.3925711160821021	0.0134057184404048	2.1608396818486524																	2.1608396818486524	1096.6531329612708
1808	2017-08-08T13:53:54	26.4396	-155.9205	KM1712	146.42623513604678	0.3933695827155779	0.0134761956348954	2.1446269191703484																	2.1446269191703484	1098.0145573048326
1809	2017-08-08T13:56:54	26.4316	-155.9283	KM1712	145.30062320310856	0.3925711160821021	0.0134057184404048	2.1223245818220047																	2.1223245818220047	1099.1967311740234
1810	2017-08-08T13:59:54	26.425	-155.9348	KM1712	145.71269128566678	0.39019412431283296	0.0131973320428271	2.090306467737169																	2.090306467737169	1100.1763249890193
1811	2017-08-08T14:02:54	26.4172	-155.9413	KM1712	148.20530763073262	0.388881387373489	0.0130830848984296	2.103209969198469																	2.103209969198469	1101.259736980421
1812	2017-08-08T14:05:55	26.4106	-155.9503	KM1712	148.16453290544808	0.38731065508429996	0.0129471655011482	2.0784222203197724																	2.0784222203197724	1102.4194165398917
1813	2017-08-08T14:08:55	26.4013	-155.9567	KM1712	148.3457296920591	0.389142993773761	0.0131058009413163	2.1009255909717828																	2.1009255909717828	1103.6355210905228
1814	2017-08-08T14:11:55	26.3947	-155.9658	KM1712	148.6945239421349	0.3907227333435371	0.0132434837177785	2.135363411679285																	2.135363411679285	1104.8030285489729
1815	2017-08-08T14:14:55	26.3855	-155.9722	KM1712	147.63562957609577	0.3865263994224051	0.0128796456248756	2.0726078942500434																	2.0726078942500434	1106.0097173415486
1816	2017-08-08T14:17:56	26.3789	-155.9812	KM1712	144.87527567686885	0.383672056588914	0.0126356961621369	1.9795437974003869																	1.9795437974003869	1107.1695875881337
1817	2017-08-08T14:20:56	26.371	-155.9889	KM1712	149.78577609301328	0.387572243035665	0.0129697564320635	2.105972180456261																	2.105972180456261	1108.3370857740008
1818	2017-08-08T14:23:56	26.3616	-155.9953	KM1712	151.11824927897732	0.38862040398738795	0.0130604229536713	2.155816745997006																	2.155816745997006	1109.5627945678493
1819	2017-08-08T14:26:56	26.355	-156.0043	KM1712	148.8165485641297	0.389142993773761	0.0131058009413163	2.1155383065772497																	2.1155383065772497	1110.7228084550106
1820	2017-08-08T14:29:57	26.3471	-156.0121	KM1712	144.30479931294443	0.38704969010317103	0.0129246283704079	2.0181775755158413																	2.0181775755158413	1111.896996927001
1821	2017-08-08T14:32:57	26.3392	-156.0198	KM1712	145.39837175431714	0.38600501761981504	0.0128348643827073	2.017642529961093																	2.017642529961093	1113.064634053035
1822	2017-08-08T14:35:57	26.3312	-156.0275	KM1712	146.21141145736456	0.38600501761981504	0.0128348643827073	2.0282227549065284																	2.0282227549065284	1114.2407122842712
1823	2017-08-08T14:38:57	26.3218	-156.0338	KM1712	144.01365631145896	0.3857452575993249	0.0128125537145454	2.0037863818377226																	2.0037863818377226	1115.461368036684
1824	2017-08-08T14:45:28	26.2977	-156.0568	KM1712	147.32618483729584	0.3862653977340829	0.0128572283104373	2.0707977511162268																	2.0707977511162268	1118.99187437535
1825	2017-08-08T14:48:28	26.2911	-156.0658	KM1712	141.99097929324233	0.387572243035665	0.0129697564320635	2.005229500456845																	2.005229500456845	1120.1522717703947
1826	2017-08-08T14:51:29	26.2832	-156.0736	KM1712	142.10088754435782	0.38600501761981504	0.0128348643827073	1.9806540661379848																	1.9806540661379848	1121.3267447796384
1827	2017-08-08T14:54:29	26.2739	-156.08	KM1712	138.89425618131568	0.382380373258802	0.0125262363851909	1.88793926797408																	1.88793926797408	1122.5432183074781
1828	2017-08-08T14:57:29	26.2659	-156.0877	KM1712	137.31799021389284	0.381094204309067	0.0124178189846211	1.855376658161649																	1.855376658161649	1123.7195793221945
1829	2017-08-08T15:00:29	26.2578	-156.0952	KM1712	136.96597750243077	0.38083977627184	0.0123964385441272	1.851943919540095																	1.851943919540095	1124.8915701557708
1830	2017-08-08T15:03:30	26.2511	-156.1042	KM1712	135.8756881281727	0.380585954153552	0.012375109021031998	1.841778294957585																	1.841778294957585	1126.059285186823
1831	2017-08-08T15:06:30	26.2427	-156.1111	KM1712	134.93484621093629	0.381094204309067	0.0124178189846211	1.8241196298663864																	1.8241196298663864	1127.2207158119686
1832	2017-08-08T15:09:30	26.2317	-156.1156	KM1712	135.91287717211196	0.37981942508312105	0.0123109324309697	1.8138009746063013																	1.8138009746063013	1128.5250382621862
1833	2017-08-08T15:12:30	26.2236	-156.1213	KM1712	135.52815043514954	0.3785426989138129	0.0122044489203669	1.7858798010112973																	1.7858798010112973	1129.5913281429366
1834	2017-08-08T15:15:31	26.2139	-156.1264	KM1712	136.5561408334097	0.37981942508312105	0.0123109324309697	1.8195969390075168																	1.8195969390075168	1130.785191412745
1835	2017-08-08T15:18:31	26.2043	-156.1305	KM1712	139.49114397324786	0.381094204309067	0.0124178189846211	1.8814278540278024																	1.8814278540278024	1131.9296002519015
1836	2017-08-08T15:21:31	26.1947	-156.1365	KM1712	136.8055228601466	0.382380373258802	0.0125262363851909	1.8696284024356429																	1.8696284024356429	1133.1548109974208
1837	2017-08-08T15:24:31	26.1847	-156.1395	KM1712	134.52164071761496	0.381094204309067	0.0124178189846211	1.831660908230644																	1.831660908230644	1134.3076119509406
1838	2017-08-08T15:27:32	26.1727	-156.1424	KM1712	133.8981776661782	0.37930867827332704	0.0122682455990731	1.7921499435964132																	1.7921499435964132	1135.6744714258941
1839	2017-08-08T15:30:32	26.1641	-156.1455	KM1712	133.9316409911293	0.37727322506216704	0.0120991297172727	1.7593979406082674																	1.7593979406082674	1136.6806508277782
1840	2017-08-08T15:33:32	26.152	-156.1485	KM1712	133.43418358109295	0.3739894623238979	0.011829263301334998	1.7284453307618857																	1.7284453307618857	1138.060537842862
1841	2017-08-08T15:36:32	26.1434	-156.1515	KM1712	130.7002282227445	0.374494642901565	0.0118705723108689	1.6772640760769952																	1.6772640760769952	1139.0637029243387
1842	2017-08-08T15:39:33	26.1313	-156.1529	KM1712	129.1955897106014	0.37273409752030795	0.0117270958319621	1.6392316041907469																	1.6392316041907469	1140.4178864860626
1843	2017-08-08T15:42:33	26.1209	-156.1548	KM1712	130.36649546384803	0.37273409752030795	0.0117270958319621	1.6578288526116651																	1.6578288526116651	1141.5910546344235
1844	2017-08-08T15:45:33	26.1123	-156.1572	KM1712	132.0212083788266	0.37124290625764506	0.0116063975776261	1.6724208396834497																	1.6724208396834497	1142.5779788405823
1845	2017-08-08T15:48:33	26.102	-156.1592	KM1712	133.06474185236766	0.37298406503778003	0.0117474242985033	1.6912323371360365																	1.6912323371360365	1143.7418438070272
1846	2017-08-08T15:51:33	26.0915	-156.1611	KM1712	131.003671484035	0.37124290625764506	0.0116063975776261	1.65774591908203																	1.65774591908203	1144.9260058923246
1847	2017-08-08T15:54:34	26.0811	-156.1626	KM1712	129.386393422824	0.371490123041504	0.0116263899522359	1.6279203680279766																	1.6279203680279766	1146.0933765155432
1848	2017-08-08T15:57:34	26.0706	-156.1649	KM1712	130.18244359811814	0.372235085354403	0.0116866443067508	1.6383015279978517																	1.6383015279978517	1147.2846146038812
1849	2017-08-08T16:00:34	26.0584	-156.167	KM1712	132.07332249296311	0.371490123041504	0.0116263899522359	1.6614672996981128																	1.6614672996981128	1148.6588223647411
1850	2017-08-08T16:03:34	26.0479	-156.1689	KM1712	129.51338138603873	0.370744929558099	0.0115663388344186	1.6245138498810712																	1.6245138498810712	1149.8429957993374
1851	2017-08-08T16:06:35	26.0356	-156.1714	KM1712	130.41905166371453	0.371490123041504	0.0116263899522359	1.6449022114185927																	1.6449022114185927	1151.2348395359509
1852	2017-08-08T16:09:35	26.025	-156.1735	KM1712	129.62318430486735	0.37273409752030795	0.0117270958319621	1.652229223274443																	1.652229223274443	1152.433351491672
1853	2017-08-08T16:12:35	26.0144	-156.1758	KM1712	132.1168660700225	0.3739894623238979	0.011829263301334998	1.6881255819210033																	1.6881255819210033	1153.6355348923728
1854	2017-08-08T16:15:35	26.0037	-156.1768	KM1712	135.86812825155732	0.374494642901565	0.0118705723108689	1.7496862158184403																	1.7496862158184403	1154.8308219477312
1855	2017-08-08T16:18:36	25.9931	-156.1782	KM1712	138.49482396395823	0.37777965137447	0.0121410227822238	1.831562096039492																	1.831562096039492	1156.0190682001469
1856	2017-08-08T16:21:36	25.9841	-156.1789	KM1712	137.84219632760914	0.37777965137447	0.0121410227822238	1.8229080538398768																	1.8229080538398768	1157.0233675563522
1857	2017-08-08T16:24:36	25.9733	-156.1798	KM1712	136.22191514401058	0.37702086599157403	0.0120782672881234	1.7820385001947447																	1.7820385001947447	1158.228960937448
1858	2017-08-08T16:27:36	25.9643	-156.1815	KM1712	137.20751735224727	0.37601177896886495	0.0119950300921394	1.7939955801963166																	1.7939955801963166	1159.245157848457
1859	2017-08-08T16:30:37	25.9517	-156.1826	KM1712	138.2298284584334	0.37702086599157403	0.0120782672881234	1.814414129399733																	1.814414129399733	1160.652067600423
1860	2017-08-08T16:33:37	25.9429	-156.1845	KM1712	136.2933200365679	0.37727322506216704	0.0120991297172727	1.7897461829343966																	1.7897461829343966	1161.6499487756678
1861	2017-08-08T16:36:37	25.9304	-156.1862	KM1712	135.05742990450835	0.376517949394253	0.0120366913627765	1.7616677407091397																	1.7616677407091397	1163.0517804708984
1862	2017-08-08T16:39:37	25.9215	-156.1883	KM1712	137.21288360535937	0.3775261865591429	0.0121200419487838	1.78525400581979																	1.78525400581979	1164.064564343622
1863	2017-08-08T16:42:37	25.9109	-156.1902	KM1712	136.7451256220769	0.376769107912688	0.0120574545427319	1.786264499804087																	1.786264499804087	1165.2597618177765
1864	2017-08-08T16:45:38	25.9004	-156.1928	KM1712	140.87237519009918	0.3785426989138129	0.0122044489203669	1.866737495566583																	1.866737495566583	1166.4572342538381
1865	2017-08-08T16:48:38	25.89	-156.1964	KM1712	141.55749646766978	0.381094204309067	0.0124178189846211	1.9141668650821224																	1.9141668650821224	1167.6697638527035
1866	2017-08-08T16:51:38	25.876	-156.2	KM1712	141.2759502123696	0.380332613292029	0.0123538233083768	1.8967602785628748																	1.8967602785628748	1169.2693650409287
1867	2017-08-08T16:54:38	25.8638	-156.2032	KM1712	141.19301755843392	0.37981942508312105	0.0123109324309697	1.8981308325324504																	1.8981308325324504	1170.6647437643767
1868	2017-08-08T16:57:39	25.8568	-156.20600000000005	KM1712	140.2628720713834	0.380075713284613	0.0123323523031341	1.8889186770525084																	1.8889186770525084	1171.49290429047
1869	2017-08-08T17:00:39	25.8463	-156.2086	KM1712	140.9835101066956	0.37981942508312105	0.0123109324309697	1.9025321717241257																	1.9025321717241257	1172.6904026643092
1870	2017-08-08T17:03:39	25.8358	-156.2117	KM1712	137.66382412196342	0.380075713284613	0.0123323523031341	1.8573352999997481																	1.8573352999997481	1173.8997911867614
1871	2017-08-08T17:06:39	25.8255	-156.2157	KM1712	140.4359295227102	0.382640206671618	0.0125481907026838	1.9309694867063183																	1.9309694867063183	1175.1143850728774
1872	2017-08-08T17:09:40	25.8171	-156.2192	KM1712	141.110079220377	0.3834148258238621	0.0126138426185643	1.9480180259657112																	1.9480180259657112	1176.113054942482
1873	2017-08-08T17:12:40	25.8053	-156.2236	KM1712	146.17402998500518	0.38704969010317103	0.0129246283704079	2.068882637660434																	2.068882637660434	1177.498627535933
1874	2017-08-08T17:15:40	25.7969	-156.2286	KM1712	144.33253354143062	0.38862040398738795	0.0130604229536713	2.0711355162886864																	2.0711355162886864	1178.5594974321625
1875	2017-08-08T17:18:40	25.7847	-156.2306	KM1712	145.6785908618649	0.39177704863970003	0.0133359047418839	2.134629654401874																	2.134629654401874	1179.932280553271
1876	2017-08-08T17:21:40	25.7741	-156.2331	KM1712	144.3135705005478	0.39204127309723996	0.0133590997797991	2.1150294698095147																	2.1150294698095147	1181.1385586228432
1877	2017-08-08T17:24:41	25.7655	-156.2362	KM1712	144.55934156298798	0.39177704863970003	0.0133359047418839	2.1105959096233757																	2.1105959096233757	1182.1450621021033
1878	2017-08-08T17:27:41	25.755	-156.2383	KM1712	146.50856173781344	0.3909879846484381	0.0132666422173371	2.1308781716588694																	2.1308781716588694	1183.3327014542813
1879	2017-08-08T17:30:41	25.7428	-156.2413	KM1712	148.20433021077875	0.391250485973246	0.0132896802510598	2.154416402968634																	2.154416402968634	1184.7236817824564
1880	2017-08-08T17:33:41	25.7324	-156.2439	KM1712	146.9212325683842	0.39310279231561696	0.0134526472007868	2.165540332269844																	2.165540332269844	1185.9103724190873
1881	2017-08-08T17:36:42	25.722	-156.2464	KM1712	144.9220656830986	0.3939026201739179	0.0135233375909851	2.1237577114412534																	2.1237577114412534	1187.0949051202238
1882	2017-08-08T17:39:42	25.7116	-156.2484	KM1712	146.68867920374672	0.39416794346868894	0.0135468846960108	2.1728146786371103																	2.1728146786371103	1188.2698508711896
1883	2017-08-08T17:42:42	25.7013	-156.2508	KM1712	144.44692015969866	0.393503296353836	0.01348799795911845	2.1346248447337683																	2.1346248447337683	1189.4414138542274
1884	2017-08-08T17:45:42	25.6927	-156.2535	KM1712	143.55466528941656	0.3955019487366769	0.0136654858099611	2.12714358971548																	2.12714358971548	1190.436313130344
1885	2017-08-08T17:48:43	25.6823	-156.256	KM1712	139.49519123251324	0.3944339001377729	0.0135704880122012	2.0584761134209337																	2.0584761134209337	1191.6208635374862
1886	2017-08-08T17:51:43	25.67	-156.2578	KM1712	141.14666826883376	0.3944339001377729	0.0135704880122012	2.0843667657112457																	2.0843667657112457	1193.0019213616592
1887	2017-08-08T17:54:43	25.6596	-156.2607	KM1712	140.1928282236481	0.3955019487366769	0.0136654858099611	2.0890747608860516																	2.0890747608860516	1194.1956250762669
1888	2017-08-08T17:57:43	25.6509	-156.263	KM1712	139.26400709305415	0.39416794346868894	0.0135468846960108	2.0629089297928696																	2.0629089297928696	1195.1912032253495
1889	2017-08-08T18:50:02	25.4739	-156.3019	KM1712	123.584300045669	0.3775261865591429	0.0121200419487838	1.6322694878849164																	1.6322694878849164	1215.2778395040853
1890	2017-08-08T18:53:03	25.4618	-156.3039	KM1712	121.32998912823234	0.3747481380173379	0.0118913008040399	1.573584014324604																	1.573584014324604	1216.6396912106165
1891	2017-08-08T18:56:03	25.4514	-156.3064	KM1712	123.15216082513182	0.37500223827143697	0.0119120787798434	1.6026490616382156																	1.6026490616382156	1217.8243442033533
1892	2017-08-08T18:59:03	25.441	-156.3094	KM1712	125.12885067075688	0.3790542167614021	0.0122469783966641	1.688897621482084																	1.688897621482084	1219.020671639063
1893	2017-08-08T19:02:03	25.4305	-156.312	KM1712	122.9005892790775	0.382121158637798	0.0125043343517817	1.7102607403544643																	1.7102607403544643	1220.2183680491592
1894	2017-08-08T19:05:03	25.42	-156.3145	KM1712	125.74691891881086	0.383672056588914	0.0126356961621369	1.7577413117216925																	1.7577413117216925	1221.41391554652
1895	2017-08-08T19:08:04	25.4078	-156.3175	KM1712	125.79232518362876	0.384964691279864	0.0127458229374991	1.7649937992329203																	1.7649937992329203	1222.8050784346265
1896	2017-08-08T19:11:04	25.3956	-156.3207	KM1712	130.1621361299634	0.38600501761981504	0.0128348643827073	1.837858815758276																	1.837858815758276	1224.2007469739062
1897	2017-08-08T19:14:04	25.3868	-156.3229	KM1712	133.73462175098322	0.384705451726668	0.0127236784282604	1.861013654915274																	1.861013654915274	1225.205010381615
1898	2017-08-08T19:17:04	25.3758	-156.326	KM1712	132.00752741644894	0.3865263994224051	0.0128796456248756	1.8538100139673577																	1.8538100139673577	1226.4685665130212
1899	2017-08-08T19:20:05	25.3625	-156.3286	KM1712	133.51635930120557	0.38731065508429996	0.0129471655011482	1.887387700681196																	1.887387700681196	1227.9720030733126
1900	2017-08-08T19:23:05	25.3549	-156.3303	KM1712	136.3119058479997	0.38836004213175396	0.0130378149782071	1.936275783960352																	1.936275783960352	1228.8351226992318
1901	2017-08-08T19:26:05	25.3435	-156.3326	KM1712	133.25589873778264	0.38836004213175396	0.0130378149782071	1.8951806325871976																	1.8951806325871976	1230.1250585528105
1902	2017-08-08T19:29:05	25.3342	-156.336	KM1712	133.15715388894606	0.38731065508429996	0.0129471655011482	1.883643506856596																	1.883643506856596	1231.2153564529658
1903	2017-08-08T19:32:06	25.3209	-156.3387	KM1712	136.0547347061056	0.389668030042985	0.0131513999260346	1.9459145102391773																	1.9459145102391773	1232.7205920334006
1904	2017-08-08T19:35:06	25.3115	-156.3409	KM1712	141.78297059198385	0.396842629457274	0.0137853175375092	2.1482502801984857																	2.1482502801984857	1233.7901344093918
1905	2017-08-08T19:38:06	25.2984	-156.3442	KM1712	144.26827790084997	0.39657544242968396	0.0137613446904689	2.189743242965339																	2.189743242965339	1235.2857258584183
1906	2017-08-08T19:41:06	25.2872	-156.347	KM1712	146.4013988501099	0.39845643681309795	0.0139304309414824	2.273993064285053																	2.273993064285053	1236.5639297807295
1907	2017-08-08T19:44:07	25.2758	-156.3491	KM1712	143.85159389943703	0.39630732265045204	0.0137373529751496	2.198336283313605																	2.198336283313605	1237.850428397435
1908	2017-08-08T19:47:07	25.2663	-156.3522	KM1712	142.10162122695098	0.39576976686926596	0.0136893844359856	2.1753742584165296																	2.1753742584165296	1238.9530220542113
1909	2017-08-08T19:50:07	25.253	-156.3544	KM1712	139.9190457534213	0.397110454308241	0.0138093476120368	2.1419103654844798																	2.1419103654844798	1240.4500143123594
1910	2017-08-08T19:53:07	25.2398	-156.358	KM1712	146.32040337670767	0.39576976686926596	0.0136893844359856	2.2170472753079347																	2.2170472753079347	1241.9634455709945
1911	2017-08-08T19:56:07	25.2285	-156.3611	KM1712	144.2459995449023	0.40089418554154	0.0141513541712478	2.2583857768209565																	2.2583857768209565	1243.2594816776573
1912	2017-08-08T19:59:08	25.219	-156.3627	KM1712	137.38649649788246	0.39630732265045204	0.0137373529751496	2.0793845641544024																	2.0793845641544024	1244.3291983746994
1913	2017-08-08T20:02:08	25.2077	-156.3647	KM1712	138.60006899825964	0.39872696461787	0.0139548364516459	2.125926174331345																	2.125926174331345	1245.603106369459
1914	2017-08-08T20:05:08	25.1964	-156.3673	KM1712	143.46047250535938	0.40116651032501294	0.0141761916676684	2.218277795694089																	2.218277795694089	1246.8879598844185
1915	2017-08-08T20:08:08	25.185	-156.3701	KM1712	142.37515428794381	0.40748037802528203	0.0147589378188921	2.3331509372498407																	2.3331509372498407	1248.1879400314047
1916	2017-08-08T20:14:09	25.1626	-156.3751	KM1712	139.07518675278402	0.4083087401835621	0.0148365433975644	2.2984780654257864																	2.2984780654257864	1250.7318136836786
1917	2017-08-08T20:17:09	25.1532	-156.3781	KM1712	134.36728060153104	0.402259152821321	0.0142759960684905	2.1296955802198845																	2.1296955802198845	1251.8209791217525
1918	2017-08-08T20:20:09	25.142	-156.3803	KM1712	138.2118504206326	0.39899813822105495	0.0139793002221414	2.1365450308437177																	2.1365450308437177	1253.0872862325764
1919	2017-08-08T20:23:09	25.1288	-156.3829	KM1712	132.8788902521363	0.3933695827155779	0.0134761956348954	1.9775570500269264																	1.9775570500269264	1254.5798503813926
1920	2017-08-08T20:26:10	25.1194	-156.3856	KM1712	136.3000860975731	0.3925711160821021	0.0134057184404048	2.0261585334093217																	2.0261585334093217	1255.6610359751774
1921	2017-08-08T20:29:10	25.108	-156.3882	KM1712	134.74536045908042	0.391250485973246	0.0132896802510598	1.972208899035519																	1.972208899035519	1256.9568278784889
1922	2017-08-08T20:32:10	25.0947	-156.3913	KM1712	135.72661744754876	0.39204127309723996	0.0133590997797991	2.015448697004788																	2.015448697004788	1258.4699649167349
1923	2017-08-08T20:35:10	25.0853	-156.3932	KM1712	135.68327825010434	0.394967719650399	0.0136178638151414	2.060832706843411																	2.060832706843411	1259.5337329396293
1924	2017-08-08T20:38:11	25.072	-156.3962	KM1712	137.35906551074729	0.394967719650399	0.0136178638151414	2.0900673307913515																	2.0900673307913515	1261.0448315890958
1925	2017-08-08T20:41:11	25.0626	-156.398	KM1712	134.71257050138965	0.39872696461787	0.0139548364516459	2.118005201980146																	2.118005201980146	1262.106836378774
1926	2017-08-08T20:44:11	25.0513	-156.4007	KM1712	134.90702865843807	0.40445245764657295	0.0144776872950519	2.198545839996674																	2.198545839996674	1263.3938488763265
1927	2017-08-08T20:47:11	25.0401	-156.4029	KM1712	139.5995683476745	0.40748037802528203	0.0147589378188921	2.3200291203143792																	2.3200291203143792	1264.6601883409328
1928	2017-08-08T20:50:12	25.0289	-156.4048	KM1712	137.85166562034942	0.4088639282297029	0.0148885802623487	2.3055616813860955																	2.3055616813860955	1265.9215813636185
1929	2017-08-08T20:53:12	25.0159	-156.4073	KM1712	140.4831481946845	0.411379437423719	0.015126114260371004	2.3899234676979257																	2.3899234676979257	1267.390510941194
1930	2017-08-08T20:56:12	25.0067	-156.4096	KM1712	142.6005345650936	0.41419536370141996	0.0153946967426796	2.4550736272542903																	2.4550736272542903	1268.4405821644048
1931	2017-08-08T20:59:12	24.9957	-156.412	KM1712	144.1234779739781	0.4127842703249329	0.0152597458738168	2.457608151784725																	2.457608151784725	1269.6887796462065
1932	2017-08-08T21:02:12	24.9845	-156.4149	KM1712	140.01649240969851	0.4127842703249329	0.0152597458738168	2.3767316382250234																	2.3767316382250234	1270.9694055194416
1933	2017-08-08T21:05:13	24.9714	-156.4167	KM1712	139.50568821808477	0.408032137399336	0.014810617872363001	2.314817806921121																	2.314817806921121	1272.4389273007346
1934	2017-08-08T21:08:13	24.9621	-156.4194	KM1712	139.82540295045362	0.41334884347025797	0.0153135995274663	2.387583867231736																	2.387583867231736	1273.509432080587
1935	2017-08-08T21:11:13	24.9509	-156.4215	KM1712	136.42140666333984	0.4125025122092801	0.0152329004379759	2.3332315911513217																	2.3332315911513217	1274.7740693419225
1936	2017-08-08T21:14:13	24.9378	-156.4239	KM1712	138.5689291720307	0.411660348857799	0.0151527330905083	2.3311797842650592																	2.3311797842650592	1276.2523064029147
1937	2017-08-08T21:17:14	24.9284	-156.4263	KM1712	137.72219255610875	0.411379437423719	0.015126114260371004	2.3123906271613253																	2.3123906271613253	1277.3263657243485
1938	2017-08-08T21:20:14	24.9171	-156.4289	KM1712	137.01852247585677	0.4099803905311479	0.0149937487132815	2.2852017353837177																	2.2852017353837177	1278.6113411828474
1939	2017-08-08T21:23:14	24.9058	-156.4313	KM1712	135.60875227677423	0.4099803905311479	0.0149937487132815	2.27832167929918																	2.27832167929918	1279.8923492248482
1940	2017-08-08T21:26:14	24.8945	-156.4342	KM1712	136.97237895954618	0.40748037802528203	0.0147589378188921	2.2425698557328904																	2.2425698557328904	1281.1838633061564
1941	2017-08-08T21:29:15	24.8832	-156.4364	KM1712	133.48677072857436	0.4058267696887979	0.0146049534013377	2.167255731233324																	2.167255731233324	1282.4612129680186
1942	2017-08-08T21:32:15	24.87	-156.4389	KM1712	134.99915375498082	0.40637739933519496	0.0146561190089782	2.194009591686977																	2.194009591686977	1283.9521309045538
1943	2017-08-08T21:35:15	24.8588	-156.4413	KM1712	133.0506288971967	0.408032137399336	0.014810617872363001	2.202135472678412																	2.202135472678412	1285.2222275494796
1944	2017-08-08T21:38:15	24.8494	-156.4445	KM1712	132.62651516103492	0.404176818963934	0.0144522713145445	2.153543446900953																	2.153543446900953	1286.317392110093
1945	2017-08-08T21:41:15	24.8361	-156.4471	KM1712	132.7436569756538	0.4055513506742789	0.0145794185056705	2.1335194252420635																	2.1335194252420635	1287.821025327991
1946	2017-08-08T21:44:16	24.8248	-156.4491	KM1712	130.87103002626984	0.4058267696887979	0.0146049534013377	2.111250438435956																	2.111250438435956	1289.0950329757875
1947	2017-08-08T21:47:16	24.8134	-156.4522	KM1712	126.84477289536972	0.40445245764657295	0.0144776872950519	2.035971206582422																	2.035971206582422	1290.4021288445022
1948	2017-08-08T21:50:16	24.804	-156.4549	KM1712	129.08767702309234	0.402259152821321	0.0142759960684905	2.04833485150528																	2.04833485150528	1291.483490412332
1949	2017-08-08T21:53:16	24.7906	-156.457	KM1712	126.49593857428093	0.404728754328205	0.0145031639480651	2.049601060032983																	2.049601060032983	1292.9901592870206
1950	2017-08-08T21:56:17	24.781	-156.4601	KM1712	127.36420545859552	0.40445245764657295	0.0144776872950519	2.0658426855920093																	2.0658426855920093	1294.1037811911012
1951	2017-08-08T21:59:17	24.7696	-156.4623	KM1712	130.70076020121638	0.39953850604452	0.0140282213928407	2.047933106360342																	2.047933106360342	1295.3921295361818
1952	2017-08-08T22:02:17	24.7562	-156.4654	KM1712	127.4687764559832	0.40198710392924397	0.0142510477959401	2.032475345687605																	2.032475345687605	1296.916336468684
1953	2017-08-08T22:08:17	24.7316	-156.4712	KM1712	126.97971935487438	0.40610284617792397	0.0146305492533827	2.0735686278967704																	2.0735686278967704	1299.7168110791558
1954	2017-08-08T22:11:18	24.7183	-156.4738	KM1712	127.10560812424349	0.40748037802528203	0.0147589378188921	2.0948802959982573																	2.0948802959982573	1301.2204878881591
1955	2017-08-08T22:17:18	24.6975	-156.4793	KM1712	119.02990228877613	0.39899813822105495	0.0139793002221414	1.8526897930131183																	1.8526897930131183	1303.6017497957862
1956	2017-08-08T22:20:18	24.6842	-156.4813	KM1712	123.71518365842688	0.39953850604452	0.0140282213928407	1.9203281896008948																	1.9203281896008948	1305.0960218540586
1957	2017-08-08T22:26:19	24.6672	-156.4858	KM1712	124.9203717432238	0.40089418554154	0.0141513541712478	1.9740613921597472																	1.9740613921597472	1307.0423866434585
1958	2017-08-08T22:29:19	24.6559	-156.4877	KM1712	128.88130335799346	0.401439485196609	0.0142010884556496	2.0530945755051087																	2.0530945755051087	1308.3148705463445
1959	2017-08-08T22:32:19	24.6427	-156.4901	KM1712	124.36682749989555	0.402259152821321	0.0142759960684905	1.96944197128432																	1.96944197128432	1309.8041839191253
1960	2017-08-08T22:35:20	24.6333	-156.4929	KM1712	127.66221449514505	0.4055513506742789	0.0145794185056705	2.056842139535477																	2.056842139535477	1310.888240282843
1961	2017-08-08T22:44:20	24.5976	-156.4998	KM1712	131.56258276057522	0.414478885379653	0.0154218583127294	2.245187855797461																	2.245187855797461	1314.9231434374926
1962	2017-08-08T22:47:21	24.5864	-156.5018	KM1712	135.3007303386328	0.41109919497863895	0.015099558822828001	2.2652323789977227																	2.2652323789977227	1316.1862235197545
1963	2017-08-08T22:50:21	24.5771	-156.5046	KM1712	132.8443803958088	0.41419536370141996	0.0153946967426796	2.2469699859111816																	2.2469699859111816	1317.259572634278
1964	2017-08-08T22:53:21	24.5621	-156.5074	KM1712	138.69406879078664	0.416453806220305	0.0156121874699766	2.400586788728274																	2.400586788728274	1318.9532196196135
1965	2017-08-08T22:56:21	24.5489	-156.5097	KM1712	135.37529493049328	0.42045905881344603	0.0160024585536442	2.378879597155689																	2.378879597155689	1320.4409442573144
1966	2017-08-08T22:59:21	24.5414	-156.5115	KM1712	130.89400096980035	0.409142179571736	0.0149147539070167	2.154615591765311																	2.154615591765311	1321.2954861789588
1967	2017-08-08T23:02:22	24.53	-156.5134	KM1712	129.9505252726137	0.407756193343086	0.0147847540886542	2.1203417009124714																	2.1203417009124714	1322.5790041403304
1968	2017-08-08T23:05:22	24.5206	-156.5163	KM1712	132.2101922149038	0.40748037802528203	0.0147589378188921	2.1603468766318																	2.1603468766318	1323.6658200950121
1969	2017-08-08T23:08:22	24.5073	-156.5183	KM1712	128.31149758940055	0.40748037802528203	0.0147589378188921	2.0869705419585047																	2.0869705419585047	1325.1601309189646
1970	2017-08-08T23:11:22	24.4958	-156.5208	KM1712	126.13353573804537	0.4050024788097029	0.0145285310031459	2.030044074074371																	2.030044074074371	1326.465083843912
1971	2017-08-08T23:14:23	24.4844	-156.5232	KM1712	129.76337842158608	0.4050024788097029	0.0145285310031459	2.093309059870564																	2.093309059870564	1327.7571785924354
1972	2017-08-08T23:17:23	24.4749	-156.5262	KM1712	129.09873325674374	0.406927573747578	0.0147074058369421	2.1090839734244318																	2.1090839734244318	1328.8574999934822
1973	2017-08-08T23:20:23	24.4616	-156.5281	KM1712	125.96065958531294	0.40445245764657295	0.0144776872950519	2.024540159458056																	2.024540159458056	1330.3504805837053
1974	2017-08-08T23:23:23	24.4501	-156.5306	KM1712	124.5556518981555	0.40198710392924397	0.0142510477959401	1.969091228094608																	1.969091228094608	1331.655451359895
1975	2017-08-08T23:26:24	24.4388	-156.5337	KM1712	128.80964992544222	0.406927573747578	0.0147074058369421	2.1229028247481216																	2.1229028247481216	1332.9519701284908
1976	2017-08-08T23:29:24	24.4274	-156.5359	KM1712	127.07049820370209	0.408586003268266	0.0148625308116464	2.122473182145185																	2.122473182145185	1334.2404237160033
1977	2017-08-08T23:32:24	24.41800000000001	-156.5392	KM1712	124.447591859003	0.42799872528277294	0.0167533785616574	2.307742065253981																	2.307742065253981	1335.3389622921395
1978	2017-08-08T23:35:24	24.4068	-156.5418	KM1712	124.92958034839054	0.425372142826698	0.0164894418574003	2.281104219568276																	2.281104219568276	1336.6132648547066
1979	2017-08-08T23:38:25	24.3938	-156.5439	KM1712	125.17732921516466	0.41560517519825896	0.0155302523723597	2.159821429355219																	2.159821429355219	1338.0759621957145
1980	2017-08-08T23:41:25	24.3845	-156.5472	KM1712	121.37554945916284	0.410819619929367	0.0150730666269102	2.0197589297504006																	2.0197589297504006	1339.1639301956707
1981	2017-08-08T23:47:25	24.3601	-156.5509	KM1712	130.8847923655664	0.4167375530246071	0.0156396684648211	2.2670924301190376																	2.2670924301190376	1341.905855221501
1982	2017-08-08T23:50:26	24.3507	-156.5533	KM1712	133.31277925063284	0.421891974861681	0.0161435361659798	2.3649993981495614																	2.3649993981495614	1342.9801684531676
1983	2017-08-08T23:53:26	24.3377	-156.5561	KM1712	128.84040180123736	0.419023947866702	0.0158619235540355	2.244147558036424																	2.244147558036424	1344.4548902423014
1984	2017-08-08T23:56:26	24.3264	-156.558	KM1712	131.37007378251457	0.42045905881344603	0.0160024585536442	2.3224941010490685																	2.3224941010490685	1345.7274504239674
1985	2017-08-09T00:03:02	24.2941	-156.5648	KM1712	134.08328861177222	0.43183148969306795	0.0171432135341921	2.5259575990700482																	2.5259575990700482	1349.388570367527
1986	2017-08-09T00:06:02	24.2826	-156.5672	KM1712	135.0586237466994	0.42017098650109	0.0159742362929829	2.386028003075052																	2.386028003075052	1350.6916722074525
1987	2017-08-09T00:09:02	24.2691	-156.5693	KM1712	135.7673296043939	0.4127842703249329	0.0152597458738168	2.301423826710233																	2.301423826710233	1352.2094864192422
1988	2017-08-09T00:12:02	24.2576	-156.5711	KM1712	131.3307862187786	0.41702197718344397	0.0156672150617313	2.3010476256409778																	2.3010476256409778	1353.502600581682
1989	2017-08-09T00:15:03	24.248	-156.5736	KM1712	130.02290034779801	0.4381128402054121	0.0177939312124087	2.546249676161869																	2.546249676161869	1354.6009538244662
1990	2017-08-09T00:18:03	24.2347	-156.5753	KM1712	127.41427204547674	0.42770520361048997	0.0167237061939385	2.3556126396491157																	2.3556126396491157	1356.09149275184
1991	2017-08-09T00:21:03	24.2251	-156.5778	KM1712	136.36191392776854	0.43630739409467695	0.0176054149555397	2.6833935628042185																	2.6833935628042185	1357.1898565453564
1992	2017-08-09T00:24:03	24.2117	-156.5796	KM1712	132.69168117759205	0.4426535660132101	0.0182736461206562	2.6811589080122458																	2.6811589080122458	1358.6926571072356
1993	2017-08-09T00:27:04	24.2022	-156.5825	KM1712	141.52729088687863	0.4519224822850021	0.0192772557378283	2.965918039877105																	2.965918039877105	1359.790392989072
1994	2017-08-09T00:30:04	24.1888	-156.5844	KM1712	142.10830635349961	0.450361853318601	0.0191059725905235	2.9260690236503577																	2.9260690236503577	1361.2944662018485
1995	2017-08-09T00:33:04	24.1793	-156.5872	KM1712	147.77728623315295	0.444496677310642	0.0184706052739957	2.9578379045655576																	2.9578379045655576	1362.3895358143345
1996	2017-08-09T00:36:04	24.1659	-156.5891	KM1712	146.79882099183422	0.46625077094169803	0.0208938467479524	3.2593535145422656																	3.2593535145422656	1363.893613469471
1997	2017-08-09T00:39:04	24.1565	-156.5919	KM1712	146.605872693317	0.469513051021363	0.0212731001451569	3.3248788535158527																	3.3248788535158527	1364.9779503523089
1998	2017-08-09T00:42:05	24.1451	-156.5945	KM1712	150.4254883994526	0.477432457886255	0.0222112934335836	3.5259900276670986																	3.5259900276670986	1366.2741537737088
[truncated: 2,898 more rows]
