# Supplementary material for: Understanding opposing predictions of Prochlorococcus in a changing climate
Source: Nat Commun. 2023 Mar 15;14:1445. doi: 10.1038/s41467-023-36928-9 (PMC10017810; doi:10.1038/s41467-023-36928-9)
Supplement: Supplementary file 4 — Supplementary Code [file 41467_2023_36928_MOESM4_ESM.zip › Supplemental Code/Cruises/KM1713.csv]

	time	lat	lon	cruise	prochloro_abundance	prochloro_diameter	prochloro_carbon_content	prochloro_biomass	synecho_abundance	synecho_diameter	synecho_carbon_content	synecho_biomass	croco_abundance	croco_diameter	croco_carbon_content	croco_biomass	picoeuk_abundance	picoeuk_diameter	picoeuk_carbon_content	picoeuk_biomass	unknown_abundance	unknown_diameter	unknown_carbon_content	unknown_biomass	total_biomass	distance
0	2017-09-19T03:06:18	41.006	-158.0008	KM1713	123.93263533493642	0.5247006333684029	0.0283368982772823	4.150349406046018																	4.150349406046018	0.0
1	2017-09-19T03:45:21	40.8651	-158.0004	KM1713	122.86755996346173	0.523954138088685	0.0282330743660627	4.012003197197156																	4.012003197197156	15.684615416824382
2	2017-09-19T03:48:21	40.8544	-158.0005	KM1713	116.6420049069502	0.535267757697421	0.029832784627112998	3.964529631616102																	3.964529631616102	16.875738137580655
3	2017-09-19T03:51:21	40.8419	-158.0004	KM1713	115.38261533390845	0.539870556194287	0.0304992428834709	4.0382134141609605																	4.0382134141609605	18.267227362204693
4	2017-09-19T04:00:22	40.8099	-158.0007	KM1713	116.06851574758973	0.5360305252549039	0.0299426679399644	4.0000397854295935																	4.0000397854295935	21.829464184950318
5	2017-09-19T04:03:22	40.801	-158.0008	KM1713	116.05636938858757	0.5345021153362111	0.0297229211938068	3.8885099866948485																	3.8885099866948485	22.820222202374033
6	2017-09-19T04:06:23	40.7869	-158.0008	KM1713	117.6420228027681	0.539484890779731	0.0304429892106645	4.08818297101827																	4.08818297101827	24.38979330803393
7	2017-09-19T04:09:23	40.7746	-158.0009	KM1713	117.2253194989427	0.536412025904899	0.0299977098073281	3.9888181881784632																	3.9888181881784632	25.7590195796595
8	2017-09-19T04:12:23	40.7658	-158.0009	KM1713	117.48132750574864	0.531463713832211	0.0292888819757026	3.8648785017797738																	3.8648785017797738	26.738610056950932
9	2017-09-19T04:15:24	40.7553	-158.001	KM1713	117.291290397474	0.5316530990443801	0.029315782574142506	3.8569282913011778																	3.8569282913011778	27.907470015292397
10	2017-09-19T04:18:24	40.7448	-158.0012	KM1713	116.56724761807831	0.534120661141899	0.029668185628536	3.9428102603439887																	3.9428102603439887	29.076421242033984
11	2017-09-19T04:27:25	40.7149	-158.0017	KM1713	118.16151193997608	0.523581644371494	0.0281813472878089	3.8064940060619263																	3.8064940060619263	32.405069753422495
12	2017-09-19T04:36:25	40.683	-158.0024	KM1713	118.83633148628843	0.525822636196345	0.0284935616554725	3.829392812587652																	3.829392812587652	35.956576608834574
13	2017-09-19T04:39:26	40.6723	-158.0024	KM1713	118.30753141357141	0.5286352430857225	0.02888844834365595	3.848955352202724																	3.848955352202724	37.147669575541094
14	2017-09-19T04:42:26	40.6634	-158.0025	KM1713	116.32110918377278	0.5269458546777159	0.0286508811865819	3.816189076746123																	3.816189076746123	38.13842774148808
15	2017-09-19T04:45:26	40.651	-158.0026	KM1713	114.52753273067648	0.533740115378606	0.0296135804157062	3.849751240777626																	3.849751240777626	39.518785609559366
16	2017-09-19T04:51:27	40.6281	-158.0027	KM1713	113.24840540089468	0.53488448013013	0.0297777874226933	3.790858981314613																	3.790858981314613	42.067961187575506
17	2017-09-19T05:03:28	40.5892	-158.0026	KM1713	120.73930715190748	0.538328420394348	0.0302749898181489	3.996110646477464																	3.996110646477464	46.3982046119844
18	2017-09-19T05:06:28	40.5767	-158.0024	KM1713	123.94369349499675	0.5345021153362111	0.0297229211938068	4.043501062225476																	4.043501062225476	47.78977108435052
19	2017-09-19T05:09:28	40.566	-158.0023	KM1713	121.73575560891035	0.53297866028582	0.0295048269889684	3.9924473163924272																	3.9924473163924272	48.98089406400731
20	2017-09-19T05:12:28	40.557	-158.0022	KM1713	120.82909928147707	0.529956404177692	0.0290749459803041	3.9161151511811183																	3.9161151511811183	49.982783653619435
21	2017-09-19T05:15:29	40.5462	-158.0023	KM1713	121.63443335043141	0.532220306951383	0.0293966022943376	3.9639192538683212																	3.9639192538683212	51.18503808290549
22	2017-09-19T05:18:29	40.5335	-158.0025	KM1713	122.77859839216455	0.526385356203101	0.02857223363084295	3.929301191974474																	3.929301191974474	52.59886648787183
23	2017-09-19T05:25:22	40.5117	-158.0024	KM1713	119.51185852327153	0.526198424172874	0.028546032302087996	3.7925320419585424																	3.7925320419585424	55.02559401389082
24	2017-09-19T05:56:35	40.4033	-158.0008	KM1713	147.18926191325104	0.5632295977789971	0.0340212550712142	5.599910733207081																	5.599910733207081	67.09312859443668
25	2017-09-19T05:59:35	40.3944	-158.001	KM1713	145.28981244140948	0.5510063239301974	0.03214884731480445	5.2928424475704485																	5.2928424475704485	68.08399584862849
26	2017-09-19T06:02:35	40.3836	-158.0012	KM1713	142.0006538232601	0.542191630105721	0.0308387016515171	4.935652798885863																	4.935652798885863	69.28634010898729
27	2017-09-19T06:05:35	40.3728	-158.0012	KM1713	142.7181950184334	0.536412025904899	0.0299977098073281	4.804183925192079																	4.804183925192079	70.4885647856634
28	2017-09-19T06:08:36	40.3601	-158.0013	KM1713	141.82133931620442	0.529956404177692	0.0290749459803041	4.595098727237127																	4.595098727237127	71.90231739311653
29	2017-09-19T06:11:36	40.3511	-158.0012	KM1713	145.6848816223837	0.53488448013013	0.0297777874226933	4.913990592066675																	4.913990592066675	72.90420720217328
30	2017-09-19T06:14:36	40.3385	-158.0014	KM1713	147.49974150099303	0.532220306951383	0.0293966022943376	4.9578959336668715																	4.9578959336668715	74.30690529446667
31	2017-09-19T06:20:37	40.3169	-158.0016	KM1713	153.79632019699662	0.517670561107695	0.0273677467831299	4.7463389710403465																	4.7463389710403465	76.71141455071854
32	2017-09-19T06:23:37	40.3062	-158.0018	KM1713	152.1329059107021	0.517305044369498	0.0273178132221393	4.666317059015687																	4.666317059015687	77.90262849613487
33	2017-09-19T06:26:37	40.2956	-158.0019	KM1713	152.81816579686858	0.5230246769227921	0.0281040028992349	4.8119220808461485																	4.8119220808461485	79.08262029366098
34	2017-09-19T06:29:37	40.2868	-158.0017	KM1713	147.78733366330772	0.523954138088685	0.0282330743660627	4.649895600049328																	4.649895600049328	80.06235795512954
35	2017-09-19T06:32:38	40.2762	-158.0016	KM1713	149.7928659642483	0.5247006333684029	0.0283368982772823	4.658576359046412																	4.658576359046412	81.24234977019448
36	2017-09-19T06:35:38	40.2638	-158.0018	KM1713	148.57987623625388	0.519141074120211	0.0275686805611098	4.540845590979863																	4.540845590979863	82.62278632908793
37	2017-09-19T06:38:38	40.255	-158.0017	KM1713	147.54258988982394	0.519141074120211	0.0275686805611098	4.461494027661733																	4.461494027661733	83.60241363912293
38	2017-09-19T06:41:38	40.2443	-158.0017	KM1713	150.50970162298387	0.52209715015875	0.0279756404782566	4.667509537062748																	4.667509537062748	84.79350660582945
39	2017-09-19T06:44:39	40.2319	-158.0016	KM1713	146.70192235403974	0.522839316099588	0.0280782624011686	4.532393768182826																	4.532393768182826	86.17386479808027
40	2017-09-19T06:50:39	40.2123	-158.002	KM1713	147.99749877099075	0.5206187158435011	0.0277716484167517	4.487477267215697																	4.487477267215697	88.35594482706362
41	2017-09-19T06:53:39	40.2015	-158.0021	KM1713	149.07111476120406	0.5195091644058341	0.0276192411907794	4.5887748579623935																	4.5887748579623935	89.55819956236235
42	2017-09-19T06:56:40	40.1908	-158.0022	KM1713	148.16333796441762	0.520989134928842	0.0278226110017247	4.5091137670339245																	4.5091137670339245	90.74932287822966
43	2017-09-19T06:59:40	40.1782	-158.0022	KM1713	147.03161327577106	0.519878133389016	0.0276699225177441	4.508263425290208																	4.508263425290208	92.15191833435206
44	2017-09-19T07:02:40	40.1693	-158.0022	KM1713	148.64153807325252	0.517670561107695	0.0273677467831299	4.524199964655746																	4.524199964655746	93.14264052161228
45	2017-09-19T07:05:40	40.1568	-158.0023	KM1713	151.03658367815922	0.518772354983269	0.0275182638072105	4.62406963015512																	4.62406963015512	94.53413027209477
46	2017-09-19T07:08:41	40.1443	-158.0024	KM1713	151.40471405017274	0.516207273711726	0.0271686500434212	4.5004803064124665																	4.5004803064124665	95.92562003215204
47	2017-09-19T07:11:41	40.1335	-158.0025	KM1713	150.9252757228205	0.516572355039001	0.0272182529465501	4.515270461002442																	4.515270461002442	97.12787482774759
48	2017-09-19T07:14:41	40.121	-158.0024	KM1713	148.88714429436496	0.515843061823579	0.0271191652693273	4.426919243738602																	4.426919243738602	98.51936460565183
49	2017-09-19T07:17:41	40.1121	-158.0023	KM1713	150.2690005939883	0.511480207611147	0.0265313778670121	4.387094183425075																	4.387094183425075	99.51012336553964
50	2017-09-19T07:20:42	40.1015	-158.0016	KM1713	151.65100198634232	0.5107555079074171	0.0264345137245284	4.466214481098925																	4.466214481098925	100.69158877587871
51	2017-09-19T07:23:42	40.0925	-158.0015	KM1713	153.26584537241595	0.512205667167979	0.0266285234317426	4.4794938601885095																	4.4794938601885095	101.69347886018122
52	2017-09-19T07:26:42	40.0818	-158.0014	KM1713	155.105718790376	0.515843061823579	0.0271191652693273	4.593543058295759																	4.593543058295759	102.88460227358463
53	2017-09-19T07:29:42	40.0711	-158.001	KM1713	153.8120327777666	0.512929345541642	0.0267257808863225	4.5369075030223565																	4.5369075030223565	104.07618244716672
54	2017-09-19T07:32:43	40.0621	-158.0008	KM1713	154.20337829452896	0.510033380185753	0.0263381074685352	4.424277437947124																	4.424277437947124	105.07818121414809
55	2017-09-19T07:35:43	40.0497	-158.0006	KM1713	156.1995187974533	0.512205667167979	0.0266285234317426	4.561639998348093																	4.561639998348093	106.45861843435901
56	2017-09-19T07:38:43	40.0408	-158.0005	KM1713	154.5820348427339	0.50895188398491	0.0261943414961877	4.432840636516412																	4.432840636516412	107.44937727092264
57	2017-09-19T07:41:43	40.0327	-158.0004	KM1713	156.9979740596433	0.510033380185753	0.0263381074685352	4.60868395213429																	4.60868395213429	108.35108605730288
58	2017-09-19T07:44:44	40.0251	-158.0003	KM1713	154.49222476351815	0.511480207611147	0.0265313778670121	4.4724952291489535																	4.4724952291489535	109.19713895351522
59	2017-09-19T07:47:44	40.0215	-158.0003	KM1713	155.43628986588044	0.5107555079074171	0.0264345137245284	4.516534468451307																	4.516534468451307	109.597880512407
60	2017-09-19T08:40:28	39.8753	-157.9975	KM1713	162.79670761101787	0.481116658249959	0.0226561216942668	4.126972199431134																	4.126972199431134	125.87419453303352
61	2017-09-19T08:43:28	39.8645	-157.9973	KM1713	159.0541060031899	0.47643288970822795	0.0220915114328239	3.9588416476046016																	3.9588416476046016	127.0765406339107
62	2017-09-19T08:46:29	39.852	-157.9976	KM1713	158.92840451434802	0.475105206253084	0.0219330721777164	3.921468940597495																	3.921468940597495	128.46824050077396
63	2017-09-19T08:49:29	39.8414	-157.9978	KM1713	158.62936005463075	0.4767652849823429	0.0221313436042074	3.975230048055756																	3.975230048055756	129.64832555616726
64	2017-09-19T08:52:29	39.8307	-157.9978	KM1713	160.3024639554567	0.475768393353711	0.0220121117247777	3.917613396436785																	3.917613396436785	130.8394185228738
65	2017-09-19T08:55:29	39.8219	-157.9978	KM1713	159.5240673197083	0.47643288970822795	0.0220915114328239	4.001382542961292																	4.001382542961292	131.8190090001652
66	2017-09-19T08:58:30	39.8111	-157.9981	KM1713	158.69041620015747	0.475105206253084	0.0219330721777164	3.9620243253383576																	3.9620243253383576	133.02150728925352
67	2017-09-19T09:01:30	39.8002	-157.9986	KM1713	157.85403232690848	0.474774796764315	0.0218936935222624	3.8827338936794606																	3.8827338936794606	134.23561682732108
68	2017-09-19T09:07:30	39.7785	-157.9996	KM1713	160.1210642816506	0.472129870882292	0.0215804516964824	3.896679895219268																	3.896679895219268	136.65271184787608
69	2017-09-19T09:10:31	39.7677	-157.9999	KM1713	160.84929803829363	0.47081770998527295	0.0214260169873753	3.855505015022224																	3.855505015022224	137.8552104824352
70	2017-09-19T09:13:31	39.7569	-158.0003	KM1713	160.92119323236062	0.4744447836503421	0.021854384965949998	3.955990792309128																	3.955990792309128	139.05792230498494
71	2017-09-19T09:19:31	39.7352	-158.0012	KM1713	160.60933440902622	0.473449583084068	0.0217364215759844	3.948823757991829																	3.948823757991829	141.4747312898281
72	2017-09-19T09:22:31	39.7244	-158.0018	KM1713	157.33469583733026	0.47411225885095	0.0218149700440607	3.849892252783509																	3.849892252783509	142.67805280117497
73	2017-09-19T09:25:32	39.7135	-158.0022	KM1713	157.2723850982463	0.467552852156329	0.0210447895445249	3.7578749180930497																	3.7578749180930497	143.89189247376885
74	2017-09-19T09:28:32	39.7027	-158.0028	KM1713	159.15843206369468	0.4709816497264575	0.0214452382461191	3.843666576737328																	3.843666576737328	145.09521467524544
75	2017-09-19T09:31:32	39.69	-158.0032	KM1713	160.08117664896974	0.466900590916245	0.0209691451891362	3.789895930207277																	3.789895930207277	146.5093569236169
76	2017-09-19T09:34:32	39.681	-158.0036	KM1713	160.1366566292359	0.4659251795078471	0.0208562931432561	3.7758586659763327																	3.7758586659763327	147.51179664694192
77	2017-09-19T09:37:33	39.6682	-158.0041	KM1713	159.7502725950491	0.46398459847734397	0.0206329413151268	3.740684637878552																	3.740684637878552	148.93729937672657
78	2017-09-19T09:40:33	39.6591	-158.0044	KM1713	161.1425380861943	0.46398459847734397	0.0206329413151268	3.8087011806513744																	3.8087011806513744	149.9506111390119
79	2017-09-19T09:43:33	39.6462	-158.0048	KM1713	162.27559682585698	0.46398459847734397	0.0206329413151268	3.884827057453753																	3.884827057453753	151.38701089109145
80	2017-09-19T09:46:33	39.6371	-158.0052	KM1713	159.80476834202526	0.462054817025856	0.0204122498306485	3.729811226825933																	3.729811226825933	152.40057662601748
81	2017-09-19T09:49:34	39.6242	-158.0053	KM1713	161.05536098144904	0.4594970996074861	0.020121995102983996	3.683718163114569																	3.683718163114569	153.83659280461762
82	2017-09-19T09:52:34	39.6149	-158.0057	KM1713	161.40839397825036	0.463020848795052	0.0205224620521984	3.755719349683596																	3.755719349683596	154.87240985321202
83	2017-09-19T09:55:34	39.6019	-158.0059	KM1713	159.9242395483238	0.460136489450454	0.0201942644082015	3.7183028460158902																	3.7183028460158902	156.31963379470338
84	2017-09-19T09:58:35	39.5909	-158.006	KM1713	158.9153991549697	0.45790469285184004	0.0199425746943044	3.619288603670085																	3.619288603670085	157.54415193403676
85	2017-09-19T10:01:35	39.5818	-158.006	KM1713	163.08324651603982	0.4626980701199339	0.0204856370160164	3.9501532020527885																	3.9501532020527885	158.55713754123542
86	2017-09-19T10:37:38	39.4481	-158.005	KM1713	162.3484576078579	0.4566398699909829	0.0198007047639102	3.715732096678536																	3.715732096678536	173.44048152489586
87	2017-09-19T10:40:38	39.4349	-158.0049	KM1713	161.51104479581232	0.4519224822850021	0.0192772557378283	3.5814290649178977																	3.5814290649178977	174.9098923884387
88	2017-09-19T10:55:39	39.3746	-158.0047	KM1713	159.68093118911003	0.44603255600721703	0.0186357142170765	3.4239589124082275																	3.4239589124082275	181.62233554305882
89	2017-09-19T10:58:40	39.3673	-158.0046	KM1713	158.8907259440764	0.45223579105108497	0.0193117598151162	3.5328988096593608																	3.5328988096593608	182.43499593440544
90	2017-09-19T11:01:40	39.3581	-158.0045	KM1713	158.84386467359374	0.4506731623255689	0.0191400687478896	3.520673169920764																	3.520673169920764	183.459149414213
91	2017-09-19T11:04:40	39.3471	-158.0041	KM1713	158.67720185878602	0.44973961163882503	0.0190380162647674	3.5145617946613865																	3.5145617946613865	184.6841214855432
92	2017-09-19T11:07:41	39.3343	-158.0041	KM1713	162.5172887642754	0.450361853318601	0.0191059725905235	3.592174647880392																	3.592174647880392	186.10898036160322
93	2017-09-19T11:10:41	39.325	-158.0039	KM1713	161.96991066038476	0.4448027072773211	0.0185034848479155	3.4534065203360464																	3.4534065203360464	187.1443726119424
94	2017-09-19T11:13:41	39.3122	-158.0036	KM1713	162.0021725671478	0.442045780287512	0.0182090563892786	3.405584330848862																	3.405584330848862	188.5694656953169
95	2017-09-19T11:31:43	39.2461	-158.0025	KM1713	155.44960054588933	0.437509507129744	0.0177308554542083	3.2772754937197948																	3.2772754937197948	195.928136447456
96	2017-09-19T11:34:43	39.237	-158.0021	KM1713	155.47766325227454	0.43510839979697497	0.0174808059756167	3.2733197235655203																	3.2733197235655203	196.9417088839485
97	2017-09-19T11:37:43	39.2262	-158.0018	KM1713	156.00958417781482	0.434212175566483	0.0173881279894692	3.2550348354816316																	3.2550348354816316	198.14421182054016
98	2017-09-19T11:40:43	39.2154	-158.0015	KM1713	152.863798410682	0.434212175566483	0.0173881279894692	3.1660236999253777																	3.1660236999253777	199.34671484277058
99	2017-09-19T11:43:44	39.2027	-158.0013	KM1713	156.87421758799255	0.43391485592740603	0.0173573823518774	3.3342667198150577																	3.3342667198150577	200.76054725381218
100	2017-09-19T11:46:44	39.1917	-158.0007	KM1713	153.94428343591792	0.42888344302722997	0.0168428899442839	3.1316538173789383																	3.1316538173789383	201.98612886262174
101	2017-09-19T11:49:44	39.1825	-158.0006	KM1713	154.80983911882296	0.4327223501130581	0.0172346226506808	3.240237621767584																	3.240237621767584	203.01028252414778
102	2017-09-19T11:52:44	39.1697	-158.0005	KM1713	155.23692363677426	0.434212175566483	0.0173881279894692	3.251372901246852																	3.251372901246852	204.4351675311155
103	2017-09-19T11:55:45	39.1605	-158.0005	KM1713	154.75022098998897	0.43242546046049996	0.0172040887862246	3.2318091262820827																	3.2318091262820827	205.4592848482837
104	2017-09-19T11:58:45	39.1495	-158.0002	KM1713	153.90933206867788	0.4327223501130581	0.0172346226506808	3.1932009275753774																	3.1932009275753774	206.68404674290304
105	2017-09-19T12:01:45	39.1384	-158.0002	KM1713	154.36329108160558	0.431239027408117	0.0170826133507075	3.1617677851127146																	3.1617677851127146	207.91966654948712
106	2017-09-19T12:04:45	39.1256	-157.9999	KM1713	155.26188479776096	0.4300596295407829	0.0169623452327251	3.1810613684894538																	3.1810613684894538	209.34476088138646
107	2017-09-19T12:07:46	39.1164	-157.9998	KM1713	154.34983009527392	0.43035399866755797	0.0169922912953167	3.197342595242119																	3.197342595242119	210.36891461125668
108	2017-09-19T12:10:46	39.1035	-157.9998	KM1713	152.52549031495963	0.42799872528277294	0.0167533785616574	3.077201894279145																	3.077201894279145	211.80490519728627
109	2017-09-19T12:13:46	39.0945	-157.9996	KM1713	154.25640666315917	0.42888344302722997	0.0168428899442839	3.1556841391640567																	3.1556841391640567	212.80690806656318
110	2017-09-19T12:43:49	38.9863	-157.9973	KM1713	172.47917568775767	0.424207594585505	0.0163732263898665	3.2794860931244845																	3.2794860931244845	224.85305974832355
111	2017-09-19T14:02:35	38.707	-158.0058	KM1713	166.83635482204735	0.3909879846484381	0.0132666422173371	2.5769439607955116																	2.5769439607955116	255.95265782665226
112	2017-09-19T14:05:35	38.6943	-158.0058	KM1713	166.75950096116102	0.3923061283059721	0.0133823501884317	2.5866982201525213																	2.5866982201525213	257.3663849927434
113	2017-09-19T14:08:35	38.6833	-158.0056	KM1713	165.3642973635817	0.3909879846484381	0.0132666422173371	2.528023055540527																	2.528023055540527	258.59099639464193
114	2017-09-19T14:11:36	38.6742	-158.0053	KM1713	166.58319505109841	0.39310279231561696	0.0134526472007868	2.5607961826457517																	2.5607961826457517	259.60431742068766
115	2017-09-19T14:14:36	38.6613	-158.005	KM1713	165.48088166148324	0.3923061283059721	0.0133823501884317	2.535132731597618																	2.535132731597618	261.0405447124171
116	2017-09-19T14:31:25	38.5948	-158.0017	KM1713	172.46828891921777	0.40007931100193	0.0140772770151918	2.7622216241729114																	2.7622216241729114	268.44869237120497
117	2017-09-19T14:34:25	38.5838	-158.0011	KM1713	172.3245749518649	0.397917312450588	0.013881794147495002	2.7317597487037144																	2.7317597487037144	269.67429285164025
118	2017-09-19T14:37:26	38.5746	-158.0005	KM1713	169.2089484434805	0.3976480235743369	0.0138575799903295	2.6633626279408125																	2.6633626279408125	270.69974030760545
119	2017-09-19T14:40:26	38.5617	-158.0	KM1713	169.90005062350295	0.3933695827155779	0.0134761956348954	2.603017154822645																	2.603017154822645	272.13639014107054
120	2017-09-19T14:43:26	38.5527	-157.9993	KM1713	168.73959280793517	0.3909879846484381	0.0132666422173371	2.5365600813598257																	2.5365600813598257	273.14009536326563
121	2017-09-19T14:49:26	38.5308	-157.9984	KM1713	169.0352063270048	0.39283663727549395	0.0134291548471417	2.578309524970841																	2.578309524970841	275.5791989040521
122	2017-09-19T14:52:27	38.5181	-157.998	KM1713	168.19053597667374	0.3909879846484381	0.0132666422173371	2.524381987217601																	2.524381987217601	276.9933551874395
123	2017-09-19T14:55:27	38.509	-157.9982	KM1713	166.96480415899902	0.39204127309723996	0.0133590997797991	2.5289066842444328																	2.5289066842444328	278.00649057114134
124	2017-09-19T14:58:27	38.4961	-157.9985	KM1713	166.5816011406859	0.3909879846484381	0.0132666422173371	2.4970960924001893																	2.4970960924001893	279.4427189543605
125	2017-09-19T15:01:27	38.4851	-157.9991	KM1713	167.2295226589489	0.391513453431219	0.0133127649428212	2.5451174314972533																	2.5451174314972533	280.66832249045063
126	2017-09-19T15:04:28	38.474	-157.9992	KM1713	165.918629272696	0.3907227333435371	0.0132434837177785	2.517496158067035																	2.517496158067035	281.9039730253496
127	2017-09-19T16:01:33	38.266	-158.0004	KM1713	171.58902104795456	0.39310279231561696	0.0134526472007868	2.6298805458991166																	2.6298805458991166	305.05816661576995
128	2017-09-19T16:04:33	38.2532	-158.0003	KM1713	170.59681310000173	0.3923061283059721	0.0133823501884317	2.6161472571457782																	2.6161472571457782	306.4830523015947
129	2017-09-19T16:07:33	38.2406	-157.9999	KM1713	169.18455470282524	0.391250485973246	0.0132896802510598	2.5596581309078137																	2.5596581309078137	307.88608361149824
130	2017-09-19T16:13:34	38.2193	-157.9997	KM1713	166.97343222019938	0.39019412431283296	0.0131973320428271	2.5331788635877848																	2.5331788635877848	310.25720233139384
131	2017-09-19T16:16:34	38.2086	-157.9997	KM1713	166.44188230506384	0.3909879846484381	0.0132666422173371	2.5294560082705257																	2.5294560082705257	311.44829529810033
132	2017-09-19T16:19:34	38.1961	-157.9997	KM1713	169.25390468091896	0.3932361875155975	0.0134644214178411	2.63285767794771																	2.63285767794771	312.83975904425233
133	2017-09-19T16:22:34	38.1889	-157.9998	KM1713	168.0680915729099	0.39204127309723996	0.0133590997797991	2.5474644198221217																	2.5474644198221217	313.64128991087915
134	2017-09-19T16:25:35	38.1799	-157.9997	KM1713	166.18176049731105	0.391513453431219	0.0133127649428212	2.555543580747812																	2.555543580747812	314.6431820160882
135	2017-09-19T16:28:35	38.1691	-157.9997	KM1713	166.60789263022164	0.3936370099920939	0.0134998002833415	2.59449163782682																	2.59449163782682	315.8454066927643
136	2017-09-19T16:31:35	38.1563	-158.0	KM1713	167.3809052991216	0.394700491693147	0.0135941476737426	2.5977033528941																	2.5977033528941	317.27050748180267
137	2017-09-19T16:34:36	38.1473	-158.0	KM1713	166.3864911617124	0.39204127309723996	0.0133590997797991	2.555903145816273																	2.555903145816273	318.27236137903253
138	2017-09-19T16:37:36	38.1346	-157.9999	KM1713	165.47725716335967	0.3933695827155779	0.0134761956348954	2.565527480374539																	2.565527480374539	319.6861156541943
139	2017-09-19T16:40:36	38.1237	-157.9998	KM1713	166.8188516267824	0.39204127309723996	0.0133590997797991	2.5674209441051157																	2.5674209441051157	320.8995036367443
140	2017-09-19T16:43:36	38.1129	-157.9996	KM1713	167.70285552236575	0.391250485973246	0.0132896802510598	2.560333677254893																	2.560333677254893	322.1018559000674
141	2017-09-19T16:46:37	38.1021	-157.9995	KM1713	169.4343923032573	0.391250485973246	0.0132896802510598	2.630302091764181																	2.630302091764181	323.3041124841094
142	2017-09-19T16:49:37	38.0913	-157.9997	KM1713	168.7135789667446	0.39204127309723996	0.0133590997797991	2.5852426092966447																	2.5852426092966447	324.50646482290074
143	2017-09-19T16:52:37	38.0788	-157.9998	KM1713	168.549654359142	0.391250485973246	0.0132896802510598	2.574488657852287																	2.574488657852287	325.89795615405194
144	2017-09-19T16:55:37	38.0664	-157.9999	KM1713	168.55295172927794	0.3925711160821021	0.0134057184404048	2.5821610998440887																	2.5821610998440887	327.2783160071595
145	2017-09-19T16:58:38	38.0594	-157.9998	KM1713	167.60559577154874	0.3909879846484381	0.0132666422173371	2.5507358034836507																	2.5507358034836507	328.0575849927068
146	2017-09-19T17:01:38	38.0488	-157.9998	KM1713	168.10647911135362	0.3923061283059721	0.0133823501884317	2.588950029797306																	2.588950029797306	329.2375462494437
147	2017-09-19T17:04:38	38.0382	-157.9999	KM1713	165.1398470454449	0.3925711160821021	0.0134057184404048	2.560322843792201																	2.560322843792201	330.41754007250137
148	2017-09-19T17:07:38	38.0276	-157.9998	KM1713	163.8318772630779	0.39204127309723996	0.0133590997797991	2.5386719819639008																	2.5386719819639008	331.5975339049884
149	2017-09-19T17:10:39	38.0188	-157.9998	KM1713	163.61327915317003	0.3909879846484381	0.0132666422173371	2.52074770055138																	2.52074770055138	332.5771243822798
150	2017-09-19T17:13:39	38.0068	-157.9998	KM1713	164.4516695072644	0.3933695827155779	0.0134761956348954	2.552672877991167																	2.552672877991167	333.9129295785862
151	2017-09-19T17:16:39	37.9999	-158.0002	KM1713	164.9177212699343	0.3923061283059721	0.0133823501884317	2.5552873786893264																	2.5552873786893264	334.68181850835686
152	2017-09-19T17:19:40	37.9945	-158.0002	KM1713	162.76420416649225	0.39204127309723996	0.0133590997797991	2.5049421556513374																	2.5049421556513374	335.2829308466941
153	2017-09-19T17:22:40	37.9848	-158.0001	KM1713	164.8284197270546	0.3936370099920939	0.0134998002833415	2.595633840473752																	2.595633840473752	336.3627423538844
154	2017-09-19T17:25:40	37.9743	-157.9997	KM1713	164.12981618058672	0.3955019487366769	0.0136654858099611	2.6032918813723325																	2.6032918813723325	337.5320987314035
155	2017-09-19T17:28:40	37.962	-157.9997	KM1713	163.03027923321562	0.3933695827155779	0.0134761956348954	2.565514540003732																	2.565514540003732	338.90129905761785
156	2017-09-19T17:31:41	37.9532	-157.9996	KM1713	163.45599764897543	0.39283663727549395	0.0134291548471417	2.5367246856836143																	2.5367246856836143	339.88092885428244
157	2017-09-19T17:34:41	37.9426	-157.9995	KM1713	162.35454256506512	0.39204127309723996	0.0133590997797991	2.4996182147733244																	2.4996182147733244	341.0609227623444
158	2017-09-19T17:37:41	37.9303	-157.9992	KM1713	160.74003764805673	0.38836004213175396	0.0130378149782071	2.4227240566079016																	2.4227240566079016	342.4303763944162
159	2017-09-19T17:40:41	37.9214	-157.9989	KM1713	159.3337395129495	0.389930763581859	0.0131743386050594	2.4634834643816994																	2.4634834643816994	343.42144872754693
160	2017-09-19T17:43:42	37.9088	-157.9989	KM1713	156.8974771170933	0.38836004213175396	0.0130378149782071	2.3666141091869126																	2.3666141091869126	344.8240441836685
161	2017-09-19T17:46:42	37.8982	-157.999	KM1713	156.15872089886122	0.389668030042985	0.0131513999260346	2.364731652090728																	2.364731652090728	346.00403813118413
162	2017-09-19T17:49:42	37.8876	-157.9991	KM1713	158.2080774728809	0.3909879846484381	0.0132666422173371	2.4740285605655883																	2.4740285605655883	347.1840320881176
163	2017-09-19T17:52:43	37.877	-157.999	KM1713	156.47153694727947	0.391513453431219	0.0133127649428212	2.4699196406598																	2.4699196406598	348.36402605446716
164	2017-09-19T17:55:43	37.8681	-157.9989	KM1713	156.93952613446055	0.3909879846484381	0.0132666422173371	2.4408182527823983																	2.4408182527823983	349.3547872093311
165	2017-09-19T17:58:43	37.8574	-157.9987	KM1713	154.08697120313968	0.391250485973246	0.0132896802510598	2.3789492688764464																	2.3789492688764464	350.54600985524286
166	2017-09-19T18:01:43	37.8449	-157.9991	KM1713	156.8577400418483	0.3933695827155779	0.0134761956348954	2.5184022511439963																	2.5184022511439963	351.93791771606715
167	2017-09-19T18:04:44	37.8342	-157.999	KM1713	156.59232586131054	0.39310279231561696	0.0134526472007868	2.5009803462038067																	2.5009803462038067	353.12904312430817
168	2017-09-19T18:07:44	37.8254	-157.999	KM1713	155.5532718555219	0.3969765418827575	0.013797332574773	2.542148826527113																	2.542148826527113	354.10863360159965
169	2017-09-19T18:10:44	37.8131	-157.9995	KM1713	156.20934989900223	0.394967719650399	0.0136178638151414	2.5302830632161317																	2.5302830632161317	355.47853968129317
170	2017-09-19T18:13:44	37.8025	-157.9996	KM1713	155.09916426546982	0.39630732265045204	0.0137373529751496	2.5140240734567225																	2.5140240734567225	356.6585337137965
171	2017-09-19T18:16:44	37.7919	-157.9996	KM1713	155.56673827041	0.39657544242968396	0.0137613446904689	2.5388840005016924																	2.5388840005016924	357.8384949705342
172	2017-09-19T18:19:45	37.7829	-157.9997	KM1713	156.01542206925882	0.396038224331793	0.0137133401123187	2.5301376764510675																	2.5301376764510675	358.8403874914516
173	2017-09-19T18:22:45	37.7704	-157.9999	KM1713	154.81558442059827	0.39737891850518503	0.0138334350506641	2.57038218132896																	2.57038218132896	360.23196250388145
174	2017-09-19T18:25:45	37.7597	-158.0	KM1713	154.05789639383724	0.398186553268771	0.0139060835529042	2.6134231466198474																	2.6134231466198474	361.42308797763377
175	2017-09-19T18:28:45	37.7509	-158.0002	KM1713	155.98832012965323	0.39953850604452	0.0140282213928407	2.6478500480245053																	2.6478500480245053	362.4028365884535
176	2017-09-19T18:31:46	37.7404	-158.0003	KM1713	155.3718464652514	0.39845643681309795	0.0139304309414824	2.6037521893150783																	2.6037521893150783	363.5716992788088
177	2017-09-19T18:34:46	37.7299	-158.0002	KM1713	156.50419612341543	0.39899813822105495	0.0139793002221414	2.6030161341805385																	2.6030161341805385	364.7405619785678
178	2017-09-19T18:37:46	37.7176	-158.0002	KM1713	155.29693193282282	0.397917312450588	0.013881794147495002	2.564472080160131																	2.564472080160131	366.10976230478224
179	2017-09-19T18:40:47	37.7088	-157.9999	KM1713	156.34648415729387	0.400622509298007	0.0141265758251853	2.645123806904619																	2.645123806904619	367.0897089513649
180	2017-09-19T18:43:47	37.6983	-157.9994	KM1713	156.17481915057584	0.39845643681309795	0.0139304309414824	2.600251163690133																	2.600251163690133	368.25936774790006
181	2017-09-19T18:46:47	37.6879	-157.9991	KM1713	156.47456938002242	0.39899813822105495	0.0139793002221414	2.5948926486372685																	2.5948926486372685	369.41736713774986
182	2017-09-19T18:49:47	37.6775	-157.9986	KM1713	159.16992716007832	0.400622509298007	0.0141265758251853	2.720558666222844																	2.720558666222844	370.57590266292533
183	2017-09-19T18:52:48	37.6653	-157.998	KM1713	159.375556525244	0.39899813822105495	0.0139793002221414	2.643538113000665																	2.643538113000665	371.934999871877
184	2017-09-19T18:55:48	37.6564	-157.9979	KM1713	158.41260934716	0.400622509298007	0.0141265758251853	2.6506253109370013																	2.6506253109370013	372.92576125047407
185	2017-09-19T18:58:48	37.6458	-157.9979	KM1713	157.40924819993128	0.40089418554154	0.0141513541712478	2.6946914873759247																	2.6946914873759247	374.10572250721117
186	2017-09-19T19:04:48	37.6244	-157.9979	KM1713	156.77672412472842	0.399808586158378	0.0140527199627751	2.6040800014067407																	2.6040800014067407	376.48790844062415
187	2017-09-19T19:07:49	37.6103	-157.9979	KM1713	158.98629286126385	0.400350682114259	0.014101892689699	2.6146206353079715																	2.6146206353079715	378.057479546284
188	2017-09-19T19:10:49	37.5978	-157.9978	KM1713	160.17755739118653	0.40089418554154	0.0141513541712478	2.6439512569754173																	2.6439512569754173	379.4489712396292
189	2017-09-19T19:13:49	37.5888	-157.9979	KM1713	161.54486854163903	0.402259152821321	0.0142759960684905	2.72173793706954																	2.72173793706954	380.4508639632595
190	2017-09-19T19:16:49	37.5781	-157.9979	KM1713	161.90844392193824	0.4028052004443379	0.0143260714237716	2.69758131481532																	2.69758131481532	381.641956929966
191	2017-09-19T19:19:50	37.5655	-157.9981	KM1713	163.76800054472886	0.404728754328205	0.0145031639480651	2.7582510288665087																	2.7582510288665087	383.0446633805118
192	2017-09-19T19:22:50	37.5584	-157.9983	KM1713	163.19545342345714	0.4043146383052535	0.0144649793047982	2.734203376700884																	2.734203376700884	383.8352117996891
193	2017-09-19T19:25:50	37.5477	-157.9984	KM1713	163.5677923372474	0.40637739933519496	0.0146561190089782	2.7590872510842184																	2.7590872510842184	385.0263374596206
194	2017-09-19T19:28:50	37.537	-157.9985	KM1713	165.21376180930383	0.406927573747578	0.0147074058369421	2.788308893785302																	2.788308893785302	386.2174631289393
195	2017-09-19T19:31:51	37.5264	-157.9987	KM1713	166.82137689939168	0.406652158591564	0.0146817318517344	2.8073748343638427																	2.8073748343638427	387.3975564623297
196	2017-09-19T19:34:51	37.5175	-157.9988	KM1713	166.35713442360012	0.408586003268266	0.0148625308116464	2.8204990342128635																	2.8204990342128635	388.3883179874872
197	2017-09-19T19:37:51	37.5051	-157.9987	KM1713	168.746140153003	0.41391251722847	0.0153675998577562	2.9171411231186952																	2.9171411231186952	389.7686782664602
198	2017-09-19T19:40:51	37.4944	-157.9988	KM1713	169.31529186253857	0.41504206665128296	0.015476011445258998	2.9510199546722515																	2.9510199546722515	390.9598039731427
199	2017-09-19T19:43:52	37.4837	-157.9986	KM1713	167.8923922553081	0.418163222026139	0.0157780813589962	2.969222210644765																	2.969222210644765	392.15102793188123
200	2017-09-19T19:46:52	37.4729	-157.9986	KM1713	168.30195796681687	0.41334884347025797	0.0153135995274663	2.876394720595893																	2.876394720595893	393.3532526085568
201	2017-09-19T19:49:52	37.4623	-157.9985	KM1713	170.33712568839425	0.4168797651040255	0.0156534417632762	2.9734220996206133																	2.9734220996206133	394.533246942584
202	2017-09-19T19:52:52	37.4498	-157.9986	KM1713	170.3779406675489	0.418163222026139	0.0157780813589962	3.0187818010822927																	3.0187818010822927	395.92473874705485
203	2017-09-19T19:55:53	37.4391	-157.9986	KM1713	172.0011657896616	0.4198832004323471	0.015946057606893	3.081183129303375																	3.081183129303375	397.1158317137613
204	2017-09-19T19:58:53	37.4302	-157.9988	KM1713	173.97679945229274	0.4207442869034079	0.0160305393756827	3.108639009946548																	3.108639009946548	398.1067116112649
205	2017-09-19T20:01:53	37.4213	-157.999	KM1713	172.39126491438645	0.41873662965888503	0.0158339206249885	3.030605056762405																	3.030605056762405	399.0975915462705
206	2017-09-19T20:04:53	37.4088	-157.9996	KM1713	172.6724739747486	0.4167375530246071	0.0156396684648211	3.0188339112115985																	3.0188339112115985	400.49006614221435
207	2017-09-19T20:07:54	37.3995	-157.9999	KM1713	169.04444716688312	0.41476151775798903	0.0154489878240566	2.9170189566093683																	2.9170189566093683	401.52565500311465
208	2017-09-19T20:10:54	37.3917	-158.0003	KM1713	167.71354693634237	0.41419536370141996	0.0153946967426796	2.8854057115452663																	2.8854057115452663	402.39464869596634
209	2017-09-19T20:13:54	37.3845	-158.0006	KM1713	168.55487908843764	0.41873662965888503	0.0158339206249885	2.981626264676569																	2.981626264676569	403.1965709055291
210	2017-09-19T20:16:54	37.3793	-158.0002	KM1713	168.02138462422502	0.41702197718344397	0.0156672150617313	2.952746819490416																	2.952746819490416	403.77650013201804
211	2017-09-19T20:19:55	37.3782	-157.9994	KM1713	165.89907072397	0.4161707351574229	0.0155847719209669	2.9085930312370456																	2.9085930312370456	403.91792672525935
212	2017-09-19T20:22:55	37.3782	-157.9994	KM1713	166.24287908602426	0.4161707351574229	0.0155847719209669	2.8938650553828373																	2.8938650553828373	403.91792672525935
213	2017-09-19T20:28:55	37.378	-157.9997	KM1713	166.3633254148216	0.417307080313783	0.015694827417311	2.9257314066650264																	2.9257314066650264	403.952566150354
214	2017-09-19T20:31:56	37.378	-157.9998	KM1713	165.5508466377816	0.41588773805324303	0.0155574699866205	2.8896759776020087																	2.8896759776020087	403.96141193894164
215	2017-09-19T20:34:56	37.378	-157.9999	KM1713	166.66385782301433	0.4167375530246071	0.0156396684648211	2.9330026982962694																	2.9330026982962694	403.9702577275292
216	2017-09-19T20:37:56	37.3779	-158.0	KM1713	164.8659143851703	0.41702197718344397	0.0156672150617313	2.894919291290788																	2.894919291290788	403.9844761327463
217	2017-09-19T20:40:56	37.3778	-158.0001	KM1713	164.47900554517582	0.418163222026139	0.0157780813589962	2.9148241453799395																	2.9148241453799395	403.9986945453004
218	2017-09-19T20:43:57	37.3778	-158.0003	KM1713	165.49286050738553	0.418163222026139	0.0157780813589962	2.8938459280190942																	2.8938459280190942	404.01638616965346
219	2017-09-19T20:46:57	37.3777	-158.0005	KM1713	165.48615727160978	0.41844958404375204	0.0158059677071339	2.9448249554944206																	2.9448249554944206	404.0372885368958
220	2017-09-19T20:49:57	37.3776	-158.0006	KM1713	165.58561443974256	0.418163222026139	0.0157780813589962	2.944676109648688																	2.944676109648688	404.0515069641255
221	2017-09-19T20:52:57	37.3775	-158.0008	KM1713	165.05747298978613	0.4178775419780609	0.0157502614220398	2.9137761089777348																	2.9137761089777348	404.07240937130064
222	2017-09-19T20:55:58	37.3774	-158.0009	KM1713	163.73180233369033	0.41844958404375204	0.0158059677071339	2.906140279954132																	2.906140279954132	404.0866278132057
223	2017-09-19T20:58:58	37.3773	-158.0012	KM1713	164.5311275254515	0.418163222026139	0.0157780813589962	2.915587118917011																	2.915587118917011	404.1154055642511
224	2017-09-19T21:01:58	37.3771	-158.0015	KM1713	165.1334978515767	0.41930968274539204	0.0158899013970448	2.950869479787113																	2.950869479787113	404.1500452333101
225	2017-09-19T21:04:58	37.3766	-158.002	KM1713	164.29068264321037	0.417307080313783	0.015694827417311	2.8936025642036163																	2.8936025642036163	404.22113766296735
226	2017-09-19T21:07:59	37.3717	-158.0018	KM1713	163.81911370873445	0.42017098650109	0.0159742362929829	2.9283162297005934																	2.9283162297005934	404.76687831512487
227	2017-09-19T21:10:59	37.3634	-158.0007	KM1713	162.92363217609588	0.421604063022587	0.0161151846860337	2.941555171556633																	2.941555171556633	405.6959212904076
228	2017-09-19T21:13:59	37.353	-157.9992	KM1713	162.58634503766615	0.42624718815921503	0.0165770135323714	3.0295922585273014																	3.0295922585273014	406.86120210245286
229	2017-09-19T21:17:00	37.3422	-157.9988	KM1713	162.70168810288828	0.42770520361048997	0.0167237061939385	3.0741377525474483																	3.0741377525474483	408.0639477761553
230	2017-09-19T21:20:00	37.3295	-157.9986	KM1713	161.53519805164825	0.424499460262906	0.0164022760913355	3.0053423768775347																	3.0053423768775347	409.47778575972336
231	2017-09-19T21:23:00	37.3204	-157.9986	KM1713	163.11156898804927	0.4247920226760489	0.0164313951396544	3.047607050220684																	3.047607050220684	410.49077136692284
232	2017-09-19T21:26:00	37.3096	-157.9985	KM1713	160.3499554714412	0.41873662965888503	0.0158339206249885	2.876411760528318																	2.876411760528318	411.6930286408042
233	2017-09-19T21:29:01	37.2968	-157.9989	KM1713	160.83258591373786	0.414478885379653	0.0154218583127294	2.821552994731966																	2.821552994731966	413.1183276552873
234	2017-09-19T21:32:01	37.2877	-157.999	KM1713	160.20129263753654	0.4127842703249329	0.0152597458738168	2.7892486856086487																	2.7892486856086487	414.1313519724794
235	2017-09-19T21:58:32	37.1871	-158.0011	KM1713	164.4521613627866	0.406652158591564	0.0146817318517344	2.7789334657591627																	2.7789334657591627	425.3313985808877
236	2017-09-19T22:01:32	37.1762	-158.0017	KM1713	162.24509743073932	0.4036275093312871	0.0144016207934269	2.7049232624117394																	2.7049232624117394	426.54592127881864
237	2017-09-19T22:07:33	37.1525	-158.0027	KM1713	160.7782696108772	0.3992690691249339	0.0140037811661129	2.582982353078981																	2.582982353078981	429.1856275323709
238	2017-09-19T22:10:33	37.1416	-158.0032	KM1713	160.864858616852	0.3976480235743369	0.0138575799903295	2.5529698608610563																	2.5529698608610563	430.3997947180225
239	2017-09-19T22:13:33	37.1307	-158.0037	KM1713	155.51929726403438	0.4050024788097029	0.0145285310031459	2.5926469689601497																	2.5926469689601497	431.61396213729387
240	2017-09-19T22:16:33	37.1179	-158.004	KM1713	151.64427025499643	0.4127842703249329	0.0152597458738168	2.650185701394497																	2.650185701394497	433.0390697848264
241	2017-09-19T22:19:34	37.1088	-158.0042	KM1713	149.8557811772135	0.413066701047765	0.0152866553945299	2.6151264280466604																	2.6151264280466604	434.05221095879347
242	2017-09-19T22:22:34	37.0996	-158.0043	KM1713	152.91407171759718	0.41504206665128296	0.015476011445258998	2.713624330668047																	2.713624330668047	435.0763667564463
243	2017-09-19T22:25:34	37.0905	-158.0046	KM1713	151.82246715420558	0.41702197718344397	0.0156672150617313	2.7248877945237515																	2.7248877945237515	436.0897025244129
244	2017-09-19T22:28:34	37.0776	-158.0048	KM1713	150.9662457486951	0.41419536370141996	0.0153946967426796	2.6552851845836534																	2.6552851845836534	437.5258029404888
245	2017-09-19T22:31:35	37.0666	-158.0052	KM1713	150.96761848926104	0.411379437423719	0.015126114260371004	2.599736485260701																	2.599736485260701	438.7508063135867
246	2017-09-19T22:34:35	37.0556	-158.0053	KM1713	151.0438261828899	0.411660348857799	0.0151527330905083	2.646732987732761																	2.646732987732761	439.9753266306777
247	2017-09-19T22:37:35	37.0465	-158.0055	KM1713	152.0841973438325	0.414478885379653	0.0154218583127294	2.6865678791716348																	2.6865678791716348	440.98846806053047
248	2017-09-19T22:40:35	37.0338	-158.0055	KM1713	150.02236005573138	0.4127842703249329	0.0152597458738168	2.624882609915854																	2.624882609915854	442.4021952266217
249	2017-09-19T22:43:36	37.0249	-158.0048	KM1713	150.4098959290904	0.4125025122092801	0.0152329004379759	2.630090242123208																	2.630090242123208	443.394868481421
250	2017-09-19T22:46:36	37.0122	-158.0045	KM1713	150.02909333505843	0.412221425098996	0.0152061189343896	2.601282541463649																	2.601282541463649	444.80884707763636
251	2017-09-19T22:49:36	37.0014	-158.0041	KM1713	150.02550589970414	0.4125025122092801	0.0152329004379759	2.6198063316783067																	2.6198063316783067	446.0115974721479
252	2017-09-19T22:52:36	36.9888	-158.0035	KM1713	151.82986248050042	0.413066701047765	0.0152866553945299	2.6683917834853106																	2.6683917834853106	447.4152069799317
253	2017-09-19T22:55:37	36.976	-158.003	KM1713	151.44456444005138	0.41419536370141996	0.0153946967426796	2.671300501504763																	2.671300501504763	448.8407593687795
254	2017-09-19T22:58:37	36.9688	-158.0026	KM1713	153.8934816416486	0.41588773805324303	0.0155574699866205	2.7336112008483644																	2.7336112008483644	449.64303156106325
255	2017-09-19T23:01:37	36.9579	-158.0023	KM1713	153.2045900556431	0.413066701047765	0.0152866553945299	2.7037612402777307																	2.7037612402777307	450.85668131455424
256	2017-09-19T23:04:37	36.9489	-158.0021	KM1713	152.5027352295021	0.4127842703249329	0.0152597458738168	2.667124139134119																	2.667124139134119	451.8586931707417
257	2017-09-19T23:07:38	36.9381	-158.0017	KM1713	154.723189921092	0.416453806220305	0.0156121874699766	2.76938064498254																	2.76938064498254	453.06144444034277
258	2017-09-19T23:10:38	36.9255	-158.0014	KM1713	154.63114738101018	0.4127842703249329	0.0152597458738168	2.6938071576307663																	2.6938071576307663	454.46429390007637
259	2017-09-19T23:13:38	36.9146	-158.0011	KM1713	154.7767007888967	0.41334884347025797	0.0153135995274663	2.700489946694085																	2.700489946694085	455.6779439871437
260	2017-09-19T23:16:39	36.9037	-158.0009	KM1713	154.44402025438174	0.412221425098996	0.0152061189343896	2.6873785211384367																	2.6873785211384367	456.8914309534011
261	2017-09-19T23:19:39	36.8948	-158.0004	KM1713	155.15235707418717	0.415323285265125	0.0155030995766943	2.743766112763943																	2.743766112763943	457.8831524707779
262	2017-09-19T23:22:39	36.8839	-158.0001	KM1713	154.27917995136073	0.41560517519825896	0.0155302523723597	2.704767972957137																	2.704767972957137	459.09680279426476
263	2017-09-19T23:25:39	36.8731	-157.9995	KM1713	153.35596848484778	0.41334884347025797	0.0153135995274663	2.6732744093019245																	2.6732744093019245	460.30021400039607
264	2017-09-19T23:28:40	36.8604	-157.9993	KM1713	154.2232776789244	0.4125025122092801	0.0152329004379759	2.6766585735520905																	2.6766585735520905	461.7140533648925
265	2017-09-19T23:31:40	36.8514	-157.9989	KM1713	153.2217663424209	0.4127842703249329	0.0152597458738168	2.6650035461667403																	2.6650035461667403	462.7165405646192
266	2017-09-19T23:37:40	36.8298	-157.9977	KM1713	155.76997827653386	0.41930968274539204	0.0158899013970448	2.7888523932322107																	2.7888523932322107	465.1233653305985
267	2017-09-19T23:40:40	36.8189	-157.9972	KM1713	154.14480077806203	0.4136303443528061	0.0153405675039119	2.730327612036742																	2.730327612036742	466.33753942194636
268	2017-09-19T23:43:41	36.808	-157.9969	KM1713	154.77744184904077	0.418163222026139	0.0157780813589962	2.7825690916936203																	2.7825690916936203	467.55119032961886
269	2017-09-19T23:46:41	36.7953	-157.9961	KM1713	154.40401474587318	0.418163222026139	0.0157780813589962	2.785310379915015																	2.785310379915015	468.96671465742867
270	2017-09-19T23:49:41	36.7863	-157.9957	KM1713	152.99094025559506	0.41419536370141996	0.0153946967426796	2.6747214824834447																	2.6747214824834447	469.96920293525216
271	2017-09-19T23:52:41	36.7735	-157.9955	KM1713	153.17021733854102	0.4127842703249329	0.0152597458738168	2.6797571134589715																	2.6797571134589715	471.3941733862007
272	2017-09-19T23:55:42	36.7644	-157.9953	KM1713	153.8167063903164	0.4167375530246071	0.0156396684648211	2.7569002428832032																	2.7569002428832032	472.4073159727256
273	2017-09-20T00:00:02	36.7403	-157.9958	KM1713	154.79797581072242	0.4167375530246071	0.0156396684648211	2.7521079308033864																	2.7521079308033864	475.09042870351516
274	2017-09-20T00:03:02	36.7291	-157.9961	KM1713	155.20871851443624	0.417307080313783	0.015694827417311	2.802766622320127																	2.802766622320127	476.3374674434028
275	2017-09-20T00:06:02	36.7198	-157.9964	KM1713	155.80230466294284	0.417307080313783	0.015694827417311	2.7873490851538976																	2.7873490851538976	477.37306244831564
276	2017-09-20T00:09:02	36.7087	-157.9968	KM1713	155.9535079728381	0.4198832004323471	0.015946057606893	2.835617961253834																	2.835617961253834	478.6091977006595
277	2017-09-20T00:12:03	36.6957	-157.9971	KM1713	156.24717886005658	0.41930968274539204	0.0158899013970448	2.8345649906320958																	2.8345649906320958	480.05656766741964
278	2017-09-20T00:15:03	36.6846	-157.9977	KM1713	158.12773888602868	0.41930968274539204	0.0158899013970448	2.8786450707904927																	2.8786450707904927	481.2933476518503
279	2017-09-20T00:18:03	36.6754	-157.9981	KM1713	159.3616284237923	0.41930968274539204	0.0158899013970448	2.9140846171985335																	2.9140846171985335	482.31808736062203
280	2017-09-20T00:21:03	36.6623	-157.9985	KM1713	158.56742282575658	0.42017098650109	0.0159742362929829	2.8918748664827234																	2.8918748664827234	483.7767786600351
281	2017-09-20T00:24:04	36.653	-157.9988	KM1713	160.57184382332534	0.4291797580477539	0.0168728696381991	3.104947826115032																	3.104947826115032	484.81237426649705
282	2017-09-20T00:27:04	36.6418	-157.9992	KM1713	161.9110632517084	0.42624718815921503	0.0165770135323714	3.104845683891784																	3.104845683891784	486.05963751701296
283	2017-09-20T00:30:04	36.6287	-157.9995	KM1713	159.9024644287943	0.42624718815921503	0.0165770135323714	3.0171877205735296																	3.0171877205735296	487.5181377314303
284	2017-09-20T00:33:04	36.6175	-158.0	KM1713	158.46405450100394	0.42217943348842896	0.0161719912196093	2.964154025136556																	2.964154025136556	488.7656892443425
285	2017-09-20T00:36:05	36.6062	-158.0001	KM1713	160.10840273598592	0.421604063022587	0.0161151846860337	3.002554929419734																	3.002554929419734	490.0236042065696
286	2017-09-20T00:39:05	36.5968	-158.0003	KM1713	158.40000547704702	0.42362594680479204	0.0163153343672749	3.0008311730402832																	3.0008311730402832	491.0701375769072
287	2017-09-20T00:42:05	36.5855	-158.0006	KM1713	160.2142907245611	0.425663129414266	0.0165185628433886	3.1069245660410134																	3.1069245660410134	492.328306549248
288	2017-09-20T00:45:05	36.5721	-158.0009	KM1713	160.833564198964	0.42770520361048997	0.0167237061939385	3.139135769944358																	3.139135769944358	493.8201967349007
289	2017-09-20T00:48:06	36.5625	-158.0011	KM1713	161.36253712158947	0.424207594585505	0.0163732263898665	3.11555317096351																	3.11555317096351	494.8889904782465
290	2017-09-20T00:51:06	36.5511	-158.0011	KM1713	162.10316032187163	0.42624718815921503	0.0165770135323714	3.1730057759128987																	3.1730057759128987	496.1580054147377
291	2017-09-20T00:54:06	36.5395	-158.0014	KM1713	161.66026605389618	0.425372142826698	0.0164894418574003	3.1406065150490736																	3.1406065150490736	497.4495624592586
292	2017-09-20T00:57:06	36.5259	-158.0017	KM1713	161.3624640381825	0.42624718815921503	0.0165770135323714	3.160150837724057																	3.160150837724057	498.96371280408965
293	2017-09-20T01:00:07	36.5142	-158.0022	KM1713	162.09501987610506	0.4247920226760489	0.0164313951396544	3.1210697824654456																	3.1210697824654456	500.2668907453969
294	2017-09-20T01:03:07	36.5045	-158.0024	KM1713	162.56769557158162	0.4230459332169911	0.0162577645934162	3.113079156562783																	3.113079156562783	501.3468148788551
295	2017-09-20T01:06:07	36.4891	-158.0022	KM1713	163.7980978441574	0.42045905881344603	0.0160024585536442	3.100802381457904																	3.100802381457904	503.0611916368685
296	2017-09-20T01:09:08	36.4757	-158.0018	KM1713	162.05741135798442	0.424207594585505	0.0163732263898665	3.1154345210306293																	3.1154345210306293	504.55327034809295
297	2017-09-20T01:12:08	36.4663	-158.0018	KM1713	163.63767718861843	0.42799872528277294	0.0167533785616574	3.22965311707879																	3.22965311707879	505.5996510852003
298	2017-09-20T01:15:08	36.4529	-158.0013	KM1713	162.82350992758492	0.430649070506258	0.017022308844533002	3.259805545130922																	3.259805545130922	507.09197177307993
299	2017-09-20T01:18:08	36.4416	-158.0009	KM1713	163.44191668432046	0.432128781992404	0.0171736221666839	3.2465911417846285																	3.2465911417846285	508.35036483974403
300	2017-09-20T01:21:08	36.434	-158.0005	KM1713	160.93511472652716	0.4291797580477539	0.0168728696381991	3.1695348551735765																	3.1695348551735765	509.1971328479071
301	2017-09-20T01:24:09	36.4227	-158.0004	KM1713	160.9523652061441	0.4271200422948	0.0166648252207127	3.1019223792974224																	3.1019223792974224	510.4550479610186
302	2017-09-20T01:27:09	36.4132	-158.0004	KM1713	160.4006894488009	0.423916423984574	0.0163442458700983	3.0224810767546795																	3.0224810767546795	511.51256040809403
303	2017-09-20T01:30:09	36.3998	-158.0002	KM1713	160.44592050028047	0.4224675783304989	0.0162005142005575	3.0232287929598503																	3.0232287929598503	513.0043171597401
304	2017-09-20T01:33:09	36.3884	-157.9999	KM1713	156.17788918924003	0.418163222026139	0.0157780813589962	2.8731016288121025																	2.8731016288121025	514.2736167808027
305	2017-09-20T01:36:10	36.3789	-157.9997	KM1713	156.52001203275984	0.415323285265125	0.0155030995766943	2.8683363570719487																	2.8683363570719487	515.3312811066
306	2017-09-20T01:39:10	36.3657	-157.9995	KM1713	155.42231041764205	0.41504206665128296	0.015476011445258998	2.823710523700081																	2.823710523700081	516.8007761648837
307	2017-09-20T01:42:10	36.3544	-157.9993	KM1713	159.23927847584775	0.41930968274539204	0.0158899013970448	2.960128962518516																	2.960128962518516	518.0587871572367
308	2017-09-20T01:45:11	36.343	-157.999	KM1713	160.32807202027442	0.41802038200209995	0.015764171390518	2.9472378660015908																	2.9472378660015908	519.3280871107287
309	2017-09-20T01:48:11	36.3316	-157.999	KM1713	158.78439621908055	0.416453806220305	0.0156121874699766	2.8791048896635605																	2.8791048896635605	520.59710204722
310	2017-09-20T01:51:11	36.3183	-157.9988	KM1713	157.7879152240719	0.416595679622456	0.01562592796739885	2.8793271906476376																	2.8793271906476376	522.0777281254768
311	2017-09-20T01:54:11	36.307	-157.9987	KM1713	159.7076247885661	0.41930968274539204	0.0158899013970448	2.930107225892265																	2.930107225892265	523.3356433335719
312	2017-09-20T01:57:12	36.2975	-157.9987	KM1713	158.78358632338214	0.418163222026139	0.0157780813589962	2.924900753582341																	2.924900753582341	524.3931557806472
313	2017-09-20T02:00:12	36.2863	-157.9987	KM1713	156.50155028431317	0.4167375530246071	0.0156396684648211	2.8442866404024194																	2.8442866404024194	525.6399072972001
314	2017-09-20T02:03:12	36.2751	-157.9986	KM1713	156.97602177021983	0.419023947866702	0.0158619235540355	2.8939111196397493																	2.8939111196397493	526.886691107309
315	2017-09-20T02:06:12	36.264	-157.9983	KM1713	158.93022474378867	0.42275641102600997	0.0162291052709792	3.0171267496158696																	3.0171267496158696	528.1226042270649
316	2017-09-20T02:09:13	36.2529	-157.998	KM1713	159.9090814701491	0.4231910398831911	0.016272128462107252	3.0342525939129543																	3.0342525939129543	529.3585174301966
317	2017-09-20T02:12:13	36.2419	-157.998	KM1713	158.28698946250103	0.4230459332169911	0.0162577645934162	2.97913911524191																	2.97913911524191	530.5830055268103
318	2017-09-20T02:15:13	36.2327	-157.9978	KM1713	161.20630707586557	0.424207594585505	0.0163732263898665	3.0889639306821755																	3.0889639306821755	531.6072802643343
319	2017-09-20T02:18:13	36.2216	-157.998	KM1713	161.64991510840358	0.42595481063903	0.0165477533463958	3.1306670011266653																	3.1306670011266653	532.8430305824621
320	2017-09-20T02:21:14	36.2086	-157.9981	KM1713	161.0292846433129	0.42770520361048997	0.0167237061939385	3.118332136736618																	3.118332136736618	534.2901807474443
321	2017-09-20T02:24:14	36.1976	-157.9982	KM1713	162.44640175899332	0.42770520361048997	0.0167237061939385	3.1559144831308372																	3.1559144831308372	535.5147017901049
322	2017-09-20T02:27:14	36.1866	-157.9985	KM1713	160.88460906389497	0.42888344302722997	0.0168428899442839	3.1001140899752064																	3.1001140899752064	536.7394864525515
323	2017-09-20T02:30:14	36.1755	-157.9986	KM1713	162.7085606003987	0.42799872528277294	0.0167533785616574	3.160280634586026																	3.160280634586026	537.9751389267703
324	2017-09-20T02:33:15	36.1664	-157.9988	KM1713	162.84861382374802	0.43035399866755797	0.0169922912953167	3.2312000409416686																	3.2312000409416686	538.9882839539711
325	2017-09-20T02:36:15	36.1535	-157.9989	KM1713	162.74167269933622	0.42888344302722997	0.0168428899442839	3.2082870654595554																	3.2082870654595554	540.424302664598
326	2017-09-20T02:39:15	36.1444	-157.9988	KM1713	164.3115283478356	0.428587833679262	0.0168129816468414	3.257762158214573																	3.257762158214573	541.4373281515249
327	2017-09-20T02:42:15	36.1316	-157.9987	KM1713	162.91779577687691	0.42770520361048997	0.0167237061939385	3.1950430881749443																	3.1950430881749443	542.8622153877707
328	2017-09-20T02:45:16	36.1224	-157.9985	KM1713	164.10613840604591	0.428292928323294	0.016783144575841	3.2402643413318413																	3.2402643413318413	543.8864905691934
329	2017-09-20T02:48:16	36.1095	-157.9984	KM1713	164.7113702091606	0.42799872528277294	0.0167533785616574	3.251627275066672																	3.251627275066672	545.3225093113807
330	2017-09-20T02:51:16	36.0984	-157.9985	KM1713	161.42196279291534	0.4255176361204821	0.01650400235039445	3.1038983009221206																	3.1038983009221206	546.5581618498729
331	2017-09-20T02:54:16	36.0874	-157.9987	KM1713	163.41677308050294	0.428292928323294	0.016783144575841	3.2451256444201384																	3.2451256444201384	547.7827820961569
332	2017-09-20T02:57:17	36.0763	-157.9988	KM1713	162.54523385102033	0.428292928323294	0.016783144575841	3.236778971657873																	3.236778971657873	549.0184346530622
333	2017-09-20T03:00:17	36.067	-157.999	KM1713	162.4327285535664	0.42770520361048997	0.0167237061939385	3.2337568425284218																	3.2337568425284218	550.0538400674027
334	2017-09-20T03:03:17	36.0558	-157.9993	KM1713	165.64850495867537	0.428292928323294	0.016783144575841	3.273932129556185																	3.273932129556185	551.3008838266961
335	2017-09-20T03:06:18	36.0447	-157.9995	KM1713	162.38497463394714	0.429472992732976	0.0169026668868415	3.2225926484446306																	3.2225926484446306	552.536634734633
336	2017-09-20T03:09:18	36.0316	-157.9997	KM1713	158.4598965170853	0.428587833679262	0.0168129816468414	3.1271789089793005																	3.1271789089793005	553.9949998622914
337	2017-09-20T03:12:18	36.0223	-157.9997	KM1713	156.83340552214128	0.4291797580477539	0.0168728696381991	3.0958294901834487																	3.0958294901834487	555.0302488894283
338	2017-09-20T03:15:18	36.0111	-157.9999	KM1713	157.17436398299444	0.4274122741477111	0.0166942306093561	3.066855865102597																	3.066855865102597	556.2771304476405
339	2017-09-20T03:18:19	36.0001	-157.9999	KM1713	156.02088877168202	0.4297659614524289	0.0169324704865132	3.0948204567985926																	3.0948204567985926	557.5016185442543
340	2017-09-20T03:21:19	35.9891	-157.9998	KM1713	156.70582594856506	0.430649070506258	0.017022308844533002	3.1143077424349834																	3.1143077424349834	558.7261397622232
341	2017-09-20T03:24:19	35.9761	-157.9999	KM1713	156.4561060795076	0.43183148969306795	0.0171432135341921	3.1431863942408014																	3.1431863942408014	560.1732900926173
342	2017-09-20T03:27:19	35.9669	-158.0	KM1713	157.4658383749201	0.430649070506258	0.017022308844533002	3.1254653750794725																	3.1254653750794725	561.1974470343671
343	2017-09-20T03:30:20	35.9558	-158.0001	KM1713	157.20738597012368	0.431534905393671	0.0171128773196877	3.1235419843550565																	3.1235419843550565	562.4330996915893
344	2017-09-20T03:33:20	35.9447	-158.0002	KM1713	157.20213638765497	0.428587833679262	0.0168129816468414	3.0818800481236712																	3.0818800481236712	563.6687523580463
345	2017-09-20T03:36:20	35.9337	-158.0	KM1713	156.04449032988458	0.4297659614524289	0.0169324704865132	3.0902889293032985																	3.0902889293032985	564.8933731207325
346	2017-09-20T03:39:20	35.9208	-157.9998	KM1713	156.1445282033889	0.429472992732976	0.0169026668868415	3.0602431929722966																	3.0602431929722966	566.3294768687475
347	2017-09-20T03:42:21	35.9116	-157.9997	KM1713	157.45582477038462	0.4345102049608871	0.0174189470224148	3.2251133423921163																	3.2251133423921163	567.3536338659927
348	2017-09-20T03:45:21	35.9004	-157.9995	KM1713	156.99077890701915	0.43630739409467695	0.0176054149555397	3.2368452287329332																	3.2368452287329332	568.6005157892687
349	2017-09-20T03:48:21	35.8874	-157.9994	KM1713	156.5293017706291	0.43361727821545504	0.0173266622793485	3.151423943061767																	3.151423943061767	570.0476661826547
350	2017-09-20T03:51:21	35.8764	-157.9992	KM1713	156.14342782030232	0.431239027408117	0.0170826133507075	3.1335408550951893																	3.1335408550951893	571.2722871376275
351	2017-09-20T03:54:22	35.8655	-157.9988	KM1713	154.80955783949224	0.42888344302722997	0.0168428899442839	3.0486772744727797																	3.0486772744727797	572.4861798920749
352	2017-09-20T03:57:22	35.8545	-157.9988	KM1713	154.4717256793376	0.4297659614524289	0.0169324704865132	3.0556700889752486																	3.0556700889752486	573.7106679886888
353	2017-09-20T04:00:22	35.8453	-157.9984	KM1713	155.30308325700423	0.43035399866755797	0.0169922912953167	3.0659856016538485																	3.0659856016538485	574.7354210659039
354	2017-09-20T04:03:22	35.8325	-157.9985	KM1713	154.0076197874838	0.43183148969306795	0.0171432135341921	3.062865717450543																	3.062865717450543	576.1603085180009
355	2017-09-20T04:06:23	35.8196	-157.9984	KM1713	153.9073099049915	0.4300596295407829	0.0169623452327251	3.0691448578999068																	3.0691448578999068	577.5963274677373
356	2017-09-20T04:09:23	35.8085	-157.9983	KM1713	154.31449902955413	0.42888344302722997	0.0168428899442839	3.0769776952458296																	3.0769776952458296	578.8319802474006
357	2017-09-20T04:12:23	35.7975	-157.9984	KM1713	155.43615419120644	0.431534905393671	0.0171128773196877	3.1122066726382323																	3.1122066726382323	580.0565016261021
358	2017-09-20T04:15:24	35.7865	-157.9987	KM1713	156.11320304379163	0.4345102049608871	0.0174189470224148	3.2122608278742986																	3.2122608278742986	581.2812893118785
359	2017-09-20T04:18:24	35.7755	-157.9988	KM1713	155.3214968899513	0.429472992732976	0.0169026668868415	3.037760522406035																	3.037760522406035	582.5058107090124
360	2017-09-20T04:21:24	35.7664	-157.9989	KM1713	153.81682863136638	0.425372142826698	0.0164894418574003	2.975348149020709																	2.975348149020709	583.5188365795121
361	2017-09-20T04:24:24	35.7572	-157.9991	KM1713	154.72771901689697	0.42888344302722997	0.0168428899442839	3.0714755906425566																	3.0714755906425566	584.5431132267307
362	2017-09-20T04:30:25	35.7334	-157.9997	KM1713	155.047500588106	0.428587833679262	0.0168129816468414	3.0157585420735384																	3.0157585420735384	587.1930147223263
363	2017-09-20T04:33:25	35.7224	-158.0001	KM1713	155.55161608504682	0.431534905393671	0.0171128773196877	3.0881444694834346																	3.0881444694834346	588.4180362298843
364	2017-09-20T04:36:25	35.7132	-158.0006	KM1713	156.40814369915148	0.431239027408117	0.0170826133507075	3.0698214917290283																	3.0698214917290283	589.4431500538437
365	2017-09-20T04:39:26	35.7022	-158.0009	KM1713	156.5775215902357	0.436608795034428	0.0176367533971842	3.166917271172727																	3.166917271172727	590.6679383748574
366	2017-09-20T04:42:26	35.6893	-158.0011	KM1713	158.76154039675947	0.43932088741426	0.0179208517635481	3.2584776106347																	3.2584776106347	592.1040427845736
367	2017-09-20T04:45:26	35.6801	-158.0018	KM1713	160.09889552175258	0.44053105772428097	0.0180485121941368	3.3226379930916163																	3.3226379930916163	593.1301139645942
368	2017-09-20T04:48:26	35.6691	-158.0018	KM1713	159.91277739282006	0.442045780287512	0.0182090563892786	3.337929758001343																	3.337929758001343	594.3546020612088
369	2017-09-20T04:51:27	35.6544	-158.0017	KM1713	159.21608234386784	0.444496677310642	0.0184706052739957	3.33001907522462																	3.33001907522462	595.9909884202954
370	2017-09-20T04:54:27	35.6416	-158.0016	KM1713	159.87682861847492	0.442958996233629	0.0183062026779247	3.3511999349104653																	3.3511999349104653	597.4158760097718
371	2017-09-20T04:57:27	35.6343	-158.0018	KM1713	160.12729811249852	0.4426535660132101	0.0182736461206562	3.337002388251132																	3.337002388251132	598.228692252502
372	2017-09-20T05:00:27	35.6233	-158.0019	KM1713	159.43249191190054	0.444496677310642	0.0184706052739957	3.3766719252553115																	3.3766719252553115	599.4532137770299
373	2017-09-20T05:03:28	35.6141	-158.0019	KM1713	162.2268102837128	0.44418948741425	0.0184376835227225	3.4040759693166804																	3.4040759693166804	600.4773310941981
374	2017-09-20T05:06:28	35.6031	-158.0018	KM1713	159.6941732750392	0.4423493108593921	0.0182413127541021	3.3328028751719936																	3.3328028751719936	601.7018526356164
375	2017-09-20T05:09:28	35.592	-158.0017	KM1713	159.63349566678926	0.442958996233629	0.0183062026779247	3.3286095586142084																	3.3286095586142084	602.9375055948617
376	2017-09-20T05:12:29	35.5791	-158.0016	KM1713	159.66591256551217	0.445109467792442	0.0185364429112779	3.353743025628165																	3.353743025628165	604.3735247162533
377	2017-09-20T05:15:29	35.5681	-158.0014	KM1713	160.05295642357268	0.44418948741425	0.0184376835227225	3.353098143127774																	3.353098143127774	605.5981467036164
378	2017-09-20T05:18:29	35.559	-158.0013	KM1713	159.0135733092489	0.439926890680524	0.0179846555080056	3.274010138194248																	3.274010138194248	606.6111727838619
379	2017-09-20T05:21:29	35.5461	-158.0012	KM1713	157.9572747509793	0.4381128402054121	0.0177939312124087	3.198875023203553																	3.198875023203553	608.047191928768
380	2017-09-20T05:24:30	35.5369	-158.0013	KM1713	158.92203451461617	0.437509507129744	0.0177308554542083	3.2082716193205667																	3.2082716193205667	609.0713493011021
381	2017-09-20T05:27:30	35.5259	-158.0012	KM1713	159.3462917567441	0.443265519691239	0.0183389554223503	3.3323289040017925																	3.3323289040017925	610.2958709070348
382	2017-09-20T05:30:30	35.5148	-158.0013	KM1713	159.92547150200951	0.4426535660132101	0.0182736461206562	3.322395257454437																	3.322395257454437	611.5315239302048
383	2017-09-20T05:33:30	35.5038	-158.0012	KM1713	157.87816564531673	0.4381128402054121	0.0177939312124087	3.246026087720892																	3.246026087720892	612.7560455545947
384	2017-09-20T05:36:31	35.491	-158.0011	KM1713	157.72203375939674	0.43630739409467695	0.0176054149555397	3.1514519031057833																	3.1514519031057833	614.1809332522294
385	2017-09-20T05:39:31	35.4801	-158.0009	KM1713	154.68158298717643	0.43331825729665296	0.017295909223034	3.0817355114493568																	3.0817355114493568	615.3944250547004
386	2017-09-20T05:42:31	35.471	-158.0008	KM1713	153.68705880002295	0.42770520361048997	0.0167237061939385	2.9534829521397823																	2.9534829521397823	616.4074512237851
387	2017-09-20T05:45:32	35.4582	-158.0005	KM1713	153.59161128703644	0.425081849222053	0.0164603902228763	2.9042142204179657																	2.9042142204179657	617.8325696847752
388	2017-09-20T05:48:32	35.4491	-158.0002	KM1713	153.62611649757537	0.4247920226760489	0.0164313951396544	2.8608952879405423																	2.8608952879405423	618.8459204892769
389	2017-09-20T05:51:32	35.4363	-158.0001	KM1713	154.2108751481088	0.42362594680479204	0.0163153343672749	2.8665046105258964																	2.8665046105258964	620.2708082261481
390	2017-09-20T05:54:32	35.4272	-157.9996	KM1713	156.63837888866485	0.42770520361048997	0.0167237061939385	2.9605844208227																	2.9605844208227	621.2848084972212
391	2017-09-20T05:57:33	35.4144	-157.9995	KM1713	159.6731148703729	0.43035399866755797	0.0169922912953167	3.0898463555876976																	3.0898463555876976	622.7096962497942
392	2017-09-20T06:00:33	35.4033	-157.999	KM1713	160.1821399000609	0.43242546046049996	0.0172040887862246	3.101404203734804																	3.101404203734804	623.9461485074007
393	2017-09-20T06:03:33	35.3941	-157.9986	KM1713	158.14442689651992	0.43094385405432106	0.0170524214551994	3.0561610935363395																	3.0561610935363395	624.9709087981703
394	2017-09-20T06:06:33	35.383	-157.9984	KM1713	159.02155883213914	0.431239027408117	0.0170826133507075	3.072050173341484																	3.072050173341484	626.2066619017028
395	2017-09-20T06:09:34	35.3702	-157.9981	KM1713	158.89290211466832	0.431534905393671	0.0171128773196877	3.082703442029873																	3.082703442029873	627.6317809303673
396	2017-09-20T06:12:34	35.3592	-157.998	KM1713	157.06488973720585	0.43331825729665296	0.017295909223034	3.0649913245916527																	3.0649913245916527	628.8563026754025
397	2017-09-20T06:15:34	35.3483	-157.9981	KM1713	157.57497045773627	0.431239027408117	0.0170826133507075	3.0368304210618637																	3.0368304210618637	630.0696930283725
398	2017-09-20T06:18:34	35.3374	-157.9982	KM1713	156.30549065840387	0.42624718815921503	0.0165770135323714	2.9350203408561986																	2.9350203408561986	631.2830833905105
399	2017-09-20T06:21:35	35.3283	-157.9981	KM1713	159.85010893485256	0.43391485592740603	0.0173573823518774	3.1174736407558514																	3.1174736407558514	632.2961097034556
400	2017-09-20T06:24:35	35.3173	-157.9981	KM1713	160.45532799190389	0.44144088599132597	0.0181447739317438	3.263821594566801																	3.263821594566801	633.5205978000694
401	2017-09-20T06:27:35	35.3063	-157.9982	KM1713	158.93850563229037	0.442045780287512	0.0182090563892786	3.2376678000255272																	3.2376678000255272	634.745119589189
402	2017-09-20T06:30:36	35.2952	-157.9983	KM1713	157.71926306063625	0.4396245083029001	0.0179527678171282	3.1526997667783068																	3.1526997667783068	635.9807727938717
403	2017-09-20T06:33:36	35.2821	-157.998	KM1713	158.54618929766303	0.43932088741426	0.0179208517635481	3.2133456556622635																	3.2133456556622635	637.4392815495694
404	2017-09-20T06:36:36	35.2729	-157.9976	KM1713	156.77662993024944	0.438414356293114	0.0178255589266023	3.155380420645572																	3.155380420645572	638.4640437713638
405	2017-09-20T06:39:36	35.2618	-157.9976	KM1713	155.80254391114372	0.43932088741426	0.0179208517635481	3.11728749596964																	3.11728749596964	639.699663577947
406	2017-09-20T06:42:36	35.2488	-157.9975	KM1713	157.52318856444455	0.4378108140307589	0.0177623557348974	3.1419765692250725																	3.1419765692250725	641.1468144229133
407	2017-09-20T06:45:37	35.2378	-157.9975	KM1713	155.88377220087915	0.437509507129744	0.0177308554542083	3.1088342694823194																	3.1088342694823194	642.3713025195277
408	2017-09-20T06:48:37	35.2286	-157.9976	KM1713	155.35234565886674	0.4378108140307589	0.0177623557348974	3.089849988270628																	3.089849988270628	643.3954601992267
409	2017-09-20T06:51:37	35.2177	-157.9976	KM1713	154.8671343903622	0.4381128402054121	0.0177939312124087	3.0899940446563607																	3.0899940446563607	644.6088165858716
410	2017-09-20T06:54:37	35.2049	-157.9976	KM1713	155.87522473900626	0.437509507129744	0.0177308554542083	3.095624470105176																	3.095624470105176	646.0336754619316
411	2017-09-20T06:57:38	35.1958	-157.9974	KM1713	154.49045461362888	0.436608795034428	0.0176367533971842	3.0586062062856767																	3.0586062062856767	647.0468244156469
412	2017-09-20T07:00:38	35.1848	-157.9975	KM1713	154.73260277686973	0.43630739409467695	0.0176054149555397	3.0712703714435747																	3.0712703714435747	648.2713463059083
413	2017-09-20T07:03:38	35.172	-157.9974	KM1713	154.32154597574578	0.435407491149754	0.0175118467140195	3.038162512028407																	3.038162512028407	649.6962342319956
414	2017-09-20T07:06:38	35.1592	-157.9972	KM1713	154.41554447680682	0.435407491149754	0.0175118467140195	3.0392916669775025																	3.0392916669775025	651.1212093411988
415	2017-09-20T07:09:39	35.1481	-157.997	KM1713	155.5102612976887	0.436006710939568	0.0175741511462179	3.0424551087160747																	3.0424551087160747	652.3569632199794
416	2017-09-20T07:12:39	35.1352	-157.9969	KM1713	155.1749760634321	0.44144088599132597	0.0181447739317438	3.142554096591915																	3.142554096591915	653.7929826569036
417	2017-09-20T07:15:39	35.126	-157.997	KM1713	155.04391260800062	0.441742972571983	0.0181768768428067	3.1320016582606782																	3.1320016582606782	654.8171404386334
418	2017-09-20T07:18:40	35.1129	-157.9971	KM1713	155.92986749266458	0.444496677310642	0.0184706052739957	3.2004343923685408																	3.2004343923685408	656.2754228705268
419	2017-09-20T07:21:40	35.1055	-157.9972	KM1713	155.58170003711066	0.445416960599956	0.0185694796514513	3.2123379977280067																	3.2123379977280067	657.0992197414366
420	2017-09-20T07:24:40	35.0962	-157.9974	KM1713	155.36551745380547	0.44572518744797496	0.0186025952562514	3.1933888589056765																	3.1933888589056765	658.1346289941476
421	2017-09-20T07:27:40	35.0831	-157.9975	KM1713	153.26475995363415	0.4478807497166839	0.0188356472303844	3.201656275617458																	3.201656275617458	659.5929114468343
422	2017-09-20T07:30:40	35.072	-157.9976	KM1713	153.6071982894836	0.442958996233629	0.0183062026779247	3.128003456365561																	3.128003456365561	660.8285648355043
423	2017-09-20T07:33:41	35.0627	-157.9982	KM1713	154.0393743001161	0.44603255600721703	0.0186357142170765	3.1706032906593458																	3.1706032906593458	661.8652561846761
424	2017-09-20T07:36:41	35.0498	-157.9988	KM1713	152.70735870464998	0.4448027072773211	0.0185034848479155	3.1171657351925544																	3.1171657351925544	663.3022872146704
425	2017-09-20T07:39:41	35.0388	-157.9992	KM1713	153.6952399801601	0.444496677310642	0.0184706052739957	3.1268740994970714																	3.1268740994970714	664.5273178383305
426	2017-09-20T07:42:41	35.0297	-157.9999	KM1713	153.63402878612806	0.44526321419619896	0.0185529612813646	3.1427143183816897																	3.1427143183816897	665.5423107891925
427	2017-09-20T07:45:42	35.017	-158.0003	KM1713	154.767126640727	0.44664667344498404	0.0187020554725969	3.197579463923041																	3.197579463923041	666.9565081275504
428	2017-09-20T07:48:42	35.0062	-158.0007	KM1713	153.99418116859331	0.443265519691239	0.0183389554223503	3.1047895748276795																	3.1047895748276795	668.1592858156696
429	2017-09-20T07:51:42	34.9936	-158.0014	KM1713	154.19596403860282	0.444496677310642	0.0184706052739957	3.1497385950191505																	3.1497385950191505	669.5633329248648
430	2017-09-20T07:54:43	34.981	-158.0014	KM1713	155.31485910608646	0.445416960599956	0.0185694796514513	3.1918673854549104																	3.1918673854549104	670.9659283809864
431	2017-09-20T07:57:43	34.9739	-158.0016	KM1713	154.35592510763428	0.4481899049331261	0.0188692270506336	3.2003512841952464																	3.2003512841952464	671.7564902848778
432	2017-09-20T08:00:43	34.9649	-158.0018	KM1713	155.11998904843983	0.44603255600721703	0.0186357142170765	3.1764785340927983																	3.1764785340927983	672.7585102811167
433	2017-09-20T08:03:43	34.9523	-158.0018	KM1713	154.48405335391706	0.45005036157079	0.0190719539200092	3.2358481972329933																	3.2358481972329933	674.1611057372384
434	2017-09-20T08:06:44	34.9432	-158.0017	KM1713	153.719989049628	0.44942960175607705	0.0190041594318607	3.1786495615238746																	3.1786495615238746	675.1741324371511
435	2017-09-20T08:09:44	34.9324	-158.0015	KM1713	155.22436800881468	0.4506731623255689	0.0191400687478896	3.253444710833422																	3.253444710833422	676.3764956399335
436	2017-09-20T08:12:44	34.9215	-158.0013	KM1713	153.2954175015322	0.44664667344498404	0.0187020554725969	3.1437931188218857																	3.1437931188218857	677.589989318259
437	2017-09-20T08:15:44	34.9106	-158.001	KM1713	154.23158987618842	0.445109467792442	0.0185364429112779	3.1571487101561853																	3.1571487101561853	678.8036546713977
438	2017-09-20T08:18:45	34.8997	-158.0008	KM1713	151.2805035438222	0.438715813129307	0.017857247499082	2.9978315866656464																	2.9978315866656464	680.0171484226637
439	2017-09-20T08:21:45	34.8889	-158.0006	KM1713	151.56254063841152	0.437208917789419	0.0176994301912606	2.975294747637641																	2.975294747637641	681.2195117723414
440	2017-09-20T08:24:45	34.8763	-158.0003	KM1713	150.53441768230462	0.43331825729665296	0.017295909223034	2.922664906089232																	2.922664906089232	682.6223747353448
441	2017-09-20T08:27:46	34.8673	-157.9998	KM1713	151.1502231595646	0.4327223501130581	0.0172346226506808	2.90806541291537																	2.90806541291537	683.6252687698003
442	2017-09-20T08:30:46	34.8547	-157.9995	KM1713	151.4411797702868	0.43183148969306795	0.0171432135341921	2.8831573627540914																	2.8831573627540914	685.0281318733843
443	2017-09-20T08:33:46	34.8456	-157.9991	KM1713	152.10973620279682	0.43035399866755797	0.0169922912953167	2.8980904691600293																	2.8980904691600293	686.0417763275286
444	2017-09-20T08:36:46	34.8347	-157.9988	KM1713	152.55237702402212	0.43183148969306795	0.0171432135341921	2.941481719715312																	2.941481719715312	687.2554422517053
445	2017-09-20T08:39:47	34.8238	-157.9988	KM1713	153.47868829839015	0.435706743859704	0.0175429617914822	2.9982921360048134																	2.9982921360048134	688.4687986383502
446	2017-09-20T08:42:47	34.8129	-157.9985	KM1713	154.1905063935169	0.43331825729665296	0.017295909223034	2.9790143599228385																	2.9790143599228385	689.6824647264369
447	2017-09-20T08:45:47	34.8002	-157.9984	KM1713	152.48212052539702	0.43331825729665296	0.017295909223034	2.9193711442421604																	2.9193711442421604	691.0962214385329
448	2017-09-20T08:48:47	34.7895	-157.9983	KM1713	150.32717884587558	0.43331825729665296	0.017295909223034	2.8788641047874397																	2.8788641047874397	692.2873494836679
449	2017-09-20T08:51:48	34.7806	-157.998	KM1713	150.62755037053049	0.431534905393671	0.0171128773196877	2.8445476278142645																	2.8445476278142645	693.2784512505009
450	2017-09-20T08:54:48	34.7698	-157.9978	KM1713	148.31585145728528	0.43035399866755797	0.0169922912953167	2.7780564581761804																	2.7780564581761804	694.4808150019438
451	2017-09-20T08:57:48	34.7571	-157.9982	KM1713	149.4255860967725	0.429472992732976	0.0169026668868415	2.7919589352098364																	2.7919589352098364	695.8950153241693
452	2017-09-20T09:00:48	34.7481	-157.9984	KM1713	147.93328726371482	0.426828506390404	0.016635489860837002	2.7511202423955137																	2.7511202423955137	696.8970361982692
453	2017-09-20T09:03:49	34.7373	-157.9987	KM1713	148.0280199917344	0.425081849222053	0.0164603902228763	2.7080327385780265																	2.7080327385780265	698.0995740169502
454	2017-09-20T09:06:49	34.7246	-157.9989	KM1713	147.18372415527824	0.42362594680479204	0.0163153343672749	2.665745554692473																	2.665745554692473	699.5134195800482
455	2017-09-20T09:09:49	34.7137	-157.9991	KM1713	146.35038522898208	0.42217943348842896	0.0161719912196093	2.6176896686303746																	2.6176896686303746	700.726913952819
456	2017-09-20T09:12:49	34.7028	-157.9995	KM1713	148.3977841819744	0.42217943348842896	0.0161719912196093	2.6852084424225664																	2.6852084424225664	701.9408223353076
457	2017-09-20T09:15:50	34.6938	-157.9996	KM1713	147.13227240930945	0.42275641102600997	0.0162291052709792	2.6781598138244225																	2.6781598138244225	702.9427180342418
458	2017-09-20T09:18:50	34.683	-157.9994	KM1713	148.4536169067751	0.4247920226760489	0.0164313951396544	2.724802441660593																	2.724802441660593	704.1450820780992
459	2017-09-20T09:21:50	34.6723	-157.9992	KM1713	149.86743577364618	0.425663129414266	0.0165185628433886	2.762237488357949																	2.762237488357949	705.3363157508612
460	2017-09-20T09:24:50	34.6598	-157.9993	KM1713	148.19392885821296	0.424207594585505	0.0163732263898665	2.6818113122270386																	2.6818113122270386	706.7278096179978
461	2017-09-20T09:27:51	34.651	-157.9994	KM1713	148.8133615176781	0.423916423984574	0.0163442458700983	2.689561486517924																	2.689561486517924	707.7074428913048
462	2017-09-20T09:30:51	34.6386	-157.9995	KM1713	148.80299521731686	0.42275641102600997	0.0162291052709792	2.668170812416414																	2.668170812416414	709.0878053069508
463	2017-09-20T09:33:51	34.6279	-157.9997	KM1713	149.64501693247308	0.42217943348842896	0.0161719912196093	2.6723870293609813																	2.6723870293609813	710.2790391305355
464	2017-09-20T09:36:52	34.6171	-157.9998	KM1713	149.1512207976287	0.423336146549391	0.0162864923307983	2.6850833883863974																	2.6850833883863974	711.4812987059714
465	2017-09-20T09:39:52	34.6081	-157.9998	KM1713	149.35204202550153	0.421604063022587	0.0161151846860337	2.6354494961816117																	2.6354494961816117	712.4831526032013
466	2017-09-20T09:42:52	34.5974	-158.0001	KM1713	149.9699685537451	0.421604063022587	0.0161151846860337	2.678027031037757																	2.678027031037757	713.6745627074275
467	2017-09-20T09:45:52	34.5847	-158.0002	KM1713	150.85178927589624	0.424499460262906	0.0164022760913355	2.7098992809316056																	2.7098992809316056	715.0883195738139
468	2017-09-20T09:48:53	34.5756	-158.0003	KM1713	151.86078895137132	0.42362594680479204	0.0163153343672749	2.729659147312047																	2.729659147312047	716.1013466413377
469	2017-09-20T09:51:53	34.5646	-158.0002	KM1713	153.22931707883484	0.42595481063903	0.0165477533463958	2.775669155526087																	2.775669155526087	717.3258690454637
470	2017-09-20T09:54:53	34.5536	-158.0002	KM1713	151.56007764517094	0.426828506390404	0.016635489860837002	2.7405553162847776																	2.7405553162847776	718.5503571420776
471	2017-09-20T09:57:53	34.5426	-158.0002	KM1713	151.96096699681232	0.4243535274242055	0.016387751240601003	2.7066230237696907																	2.7066230237696907	719.774845238692
472	2017-09-20T10:00:54	34.5316	-158.0003	KM1713	152.65912829757264	0.4247920226760489	0.0164313951396544	2.741402195806597																	2.741402195806597	720.999367670044
473	2017-09-20T10:03:54	34.5188	-158.0005	KM1713	152.0588057405675	0.42362594680479204	0.0163153343672749	2.699808809501038																	2.699808809501038	722.4243446022673
474	2017-09-20T10:06:54	34.5059	-158.0009	KM1713	153.12956392291358	0.42362594680479204	0.0163153343672749	2.7087791535390298																	2.7087791535390298	723.8608038398088
475	2017-09-20T10:09:54	34.4949	-158.0011	KM1713	156.03754204421674	0.42362594680479204	0.0163153343672749	2.7430340610582604																	2.7430340610582604	725.0854293906433
476	2017-09-20T10:12:55	34.4822	-158.0015	KM1713	156.47876344942463	0.42362594680479204	0.0163153343672749	2.77327369749677																	2.77327369749677	726.4996328579583
477	2017-09-20T10:15:55	34.4731	-158.0017	KM1713	154.4195715591852	0.421891974861681	0.0161435361659798	2.7182479366356715																	2.7182479366356715	727.5127847049729
478	2017-09-20T10:18:55	34.4623	-158.0019	KM1713	152.0168010546221	0.4167375530246071	0.0156396684648211	2.6143815024063723																	2.6143815024063723	728.7151494908244
479	2017-09-20T10:21:56	34.4532	-158.0022	KM1713	149.21641966395222	0.415323285265125	0.0155030995766943	2.529512439334876																	2.529512439334876	729.7285092776058
480	2017-09-20T10:24:56	34.4424	-158.0027	KM1713	147.96252167995144	0.41419536370141996	0.0153946967426796	2.5013646029066607																	2.5013646029066607	730.9316097861563
481	2017-09-20T10:27:56	34.4334	-158.0029	KM1713	148.14070984262858	0.4127842703249329	0.0152597458738168	2.4903750752745872																	2.4903750752745872	731.9336319301046
482	2017-09-20T10:30:56	34.421	-158.0027	KM1713	146.03506159665062	0.4125025122092801	0.0152329004379759	2.4580067424628744																	2.4580067424628744	733.314086116965
483	2017-09-20T10:33:57	34.4123	-158.0005	KM1713	147.62499404662532	0.4136303443528061	0.0153405675039119	2.5253986169098708																	2.5253986169098708	734.3033928154639
484	2017-09-20T10:36:57	34.4017	-157.9997	KM1713	145.91966152148478	0.411379437423719	0.015126114260371004	2.435440113889918																	2.435440113889918	735.4856393571213
485	2017-09-20T10:39:57	34.391	-157.9995	KM1713	144.5025473498937	0.411660348857799	0.0151527330905083	2.4301763383617416																	2.4301763383617416	736.6768739839276
486	2017-09-20T10:42:57	34.3784	-157.9998	KM1713	145.43998863643762	0.411379437423719	0.015126114260371004	2.4310095490169426																	2.4310095490169426	738.0797401773482
487	2017-09-20T10:45:58	34.3676	-158.0	KM1713	145.42084028680426	0.411660348857799	0.0151527330905083	2.4379108145583555																	2.4379108145583555	739.2821052809089
488	2017-09-20T10:48:58	34.3569	-158.0001	KM1713	144.6794825694378	0.4099803905311479	0.0149937487132815	2.3936840959131143																	2.3936840959131143	740.4732336930742
489	2017-09-20T10:51:58	34.3444	-158.0007	KM1713	145.26756360728382	0.411660348857799	0.0151527330905083	2.4176523994395565																	2.4176523994395565	741.8657896164989
490	2017-09-20T10:54:58	34.3318	-158.0009	KM1713	146.36351026224187	0.411379437423719	0.015126114260371004	2.450591732176384																	2.450591732176384	743.268505540662
491	2017-09-20T10:57:59	34.3247	-158.0012	KM1713	144.8304342551162	0.41109919497863895	0.015099558822828001	2.427150995860986																	2.427150995860986	744.0593379595413
492	2017-09-20T11:00:59	34.3139	-158.0014	KM1713	144.2897304927472	0.411660348857799	0.0151527330905083	2.423649570227528																	2.423649570227528	745.2617032430804
493	2017-09-20T11:03:59	34.3048	-158.0016	KM1713	145.88676765462014	0.4099803905311479	0.0149937487132815	2.4266680480055345																	2.4266680480055345	746.2748557599309
494	2017-09-20T11:06:59	34.2921	-158.002	KM1713	146.09251277976838	0.40970032042209403	0.0149673543029522	2.418954210631953																	2.418954210631953	747.6890613953932
495	2017-09-20T11:10:00	34.2813	-158.0023	KM1713	147.9335249396242	0.410819619929367	0.0150730666269102	2.4606575571986555																	2.4606575571986555	748.8916026600455
496	2017-09-20T11:13:00	34.2705	-158.0025	KM1713	148.12654432184618	0.410540710686503	0.0150466375220081	2.4615955655988646																	2.4615955655988646	750.093968088945
497	2017-09-20T11:16:00	34.2598	-158.0023	KM1713	150.84156761645303	0.409142179571736	0.0149147539070167	2.4789107185406167																	2.4789107185406167	751.2852031594881
498	2017-09-20T11:19:00	34.2509	-158.0019	KM1713	153.7704488329918	0.41292548568634896	0.01527320063417335	2.582195855279577																	2.582195855279577	752.2766086868629
499	2017-09-20T11:22:01	34.2383	-158.0015	KM1713	155.11065562375117	0.40445245764657295	0.0144776872950519	2.4735554042591907																	2.4735554042591907	753.6796870264495
500	2017-09-20T11:25:01	34.2294	-158.0014	KM1713	155.34191391318174	0.4036275093312871	0.0144016207934269	2.4648285957153373																	2.4648285957153373	754.6704519581073
501	2017-09-20T11:28:01	34.2186	-158.0011	KM1713	155.76727759104784	0.401439485196609	0.0142010884556496	2.4233335566621683																	2.4233335566621683	755.8729936949213
502	2017-09-20T11:31:01	34.2079	-158.0008	KM1713	156.22793786117134	0.400622509298007	0.0141265758251853	2.4206199708285348																	2.4206199708285348	757.0644067658211
503	2017-09-20T11:34:02	34.1953	-158.0006	KM1713	156.40772888819123	0.400350682114259	0.014101892689699	2.411083192656793																	2.411083192656793	758.4671230817169
504	2017-09-20T11:37:02	34.1845	-158.0006	KM1713	157.72637177520397	0.39953850604452	0.0140282213928407	2.417186806612355																	2.417186806612355	759.669347758393
505	2017-09-20T11:40:02	34.1756	-158.0004	KM1713	160.62241234856086	0.3976480235743369	0.0138575799903295	2.440032399539589																	2.440032399539589	760.6602411305528
506	2017-09-20T11:43:02	34.1631	-158.0002	KM1713	164.5317573355901	0.3992690691249339	0.0140037811661129	2.51408272378105																	2.51408272378105	762.0518267964579
507	2017-09-20T11:46:03	34.1524	-158.0003	KM1713	164.1856414392078	0.3976480235743369	0.0138575799903295	2.486155441922628																	2.486155441922628	763.242955381383
508	2017-09-20T11:49:03	34.1435	-157.9999	KM1713	164.5940335008772	0.396842629457274	0.0137853175375092	2.482397382057264																	2.482397382057264	764.2343626514952
509	2017-09-20T11:52:03	34.1328	-157.9997	KM1713	165.00000122288873	0.39737891850518503	0.0138334350506641	2.496558743084879																	2.496558743084879	765.4255981508094
510	2017-09-20T11:55:04	34.1203	-157.9997	KM1713	165.86885493532748	0.3991336036729945	0.01399154069412715	2.5215487781035257																	2.5215487781035257	766.8170618969623
511	2017-09-20T11:58:04	34.1097	-157.9995	KM1713	164.32240732925473	0.399808586158378	0.0140527199627751	2.525943810971601																	2.525943810971601	767.9971671096043
512	2017-09-20T12:01:04	34.099000000000004	-157.9993	KM1713	164.03311816943818	0.40007931100193	0.0140772770151918	2.5270032838774137																	2.5270032838774137	769.1884027229045
513	2017-09-20T12:04:04	34.0902	-157.9992	KM1713	162.15652501016652	0.40089418554154	0.0141513541712478	2.5002514043670887																	2.5002514043670887	770.1680365731482
514	2017-09-20T12:07:05	34.0796	-157.9991	KM1713	161.5087738013273	0.40116651032501294	0.0141761916676684	2.4976743764577813																	2.4976743764577813	771.3480338461197
515	2017-09-20T12:10:05	34.0673	-157.9988	KM1713	162.11904042784892	0.400350682114259	0.014101892689699	2.519128103726821																	2.519128103726821	772.7175135690583
516	2017-09-20T12:13:05	34.0585	-157.9987	KM1713	162.71530475043832	0.40089418554154	0.0141513541712478	2.5116006732146663																	2.5116006732146663	773.6971474517815
517	2017-09-20T12:16:05	34.0479	-157.9992	KM1713	163.4607461200865	0.40171311170820295	0.014226044676731001	2.527574118585859																	2.527574118585859	774.8780094583515
518	2017-09-20T12:19:06	34.0372	-157.9997	KM1713	163.30047202653716	0.4036275093312871	0.0144016207934269	2.5661345717290174																	2.5661345717290174	776.0699949871022
519	2017-09-20T12:22:06	34.0248	-158.0002	KM1713	163.52815763078252	0.40445245764657295	0.0144776872950519	2.5772128855760488																	2.5772128855760488	777.4510975013428
520	2017-09-20T12:25:06	34.0143	-158.0008	KM1713	164.69976103048816	0.4036275093312871	0.0144016207934269	2.5846301456497374																	2.5846301456497374	778.6212372860957
521	2017-09-20T12:31:07	34.0001	-158.0002	KM1713	165.77967017218006	0.40390183671326796	0.0144269158620519	2.58812659112598																	2.58812659112598	780.2029094675224
522	2017-09-20T12:34:07	33.9999	-157.9998	KM1713	165.2290663799092	0.4036275093312871	0.0144016207934269	2.59087656208683																	2.59087656208683	780.2460178717031
523	2017-09-20T12:37:07	33.9998	-157.9999	KM1713	164.13741910803586	0.4033538352584229	0.0143763859648655	2.567750994043015																	2.567750994043015	780.2604775547162
524	2017-09-20T12:40:08	33.9999	-157.9999	KM1713	165.630080295984	0.40390183671326796	0.0144269158620519	2.6068447718583228																	2.6068447718583228	780.2716092646849
525	2017-09-20T12:43:08	33.9998	-157.9999	KM1713	165.68764843394663	0.4030792022795889	0.0143511987911833	2.5813304091107154																	2.5813304091107154	780.2827409746537
526	2017-09-20T12:46:08	33.9998	-157.9999	KM1713	163.69291063670832	0.402259152821321	0.0142759960684905	2.5414622319108537																	2.5414622319108537	780.2827409746537
527	2017-09-20T12:49:08	33.9998	-157.9999	KM1713	164.01589865654643	0.402259152821321	0.0142759960684905	2.5411587045196318																	2.5411587045196318	780.2827409746537
528	2017-09-20T12:52:09	33.9998	-157.9999	KM1713	164.5471015835167	0.401439485196609	0.0142010884556496	2.540725409142609																	2.540725409142609	780.2827409746537
529	2017-09-20T12:55:09	33.9997	-158.0	KM1713	162.79331724048384	0.401439485196609	0.0142010884556496	2.4918915284769128																	2.4918915284769128	780.2972006646014
530	2017-09-20T12:58:09	33.9997	-158.0	KM1713	163.3676900762172	0.40089418554154	0.0141513541712478	2.5071804903217747																	2.5071804903217747	780.2972006646014
531	2017-09-20T13:01:09	33.9996	-158.0001	KM1713	163.408587286512	0.399808586158378	0.0140527199627751	2.4953158299656923																	2.4953158299656923	780.3116603614824
532	2017-09-20T13:04:09	33.9996	-158.0002	KM1713	163.44106209536338	0.40089418554154	0.0141513541712478	2.498974774870105																	2.498974774870105	780.3208890107509
533	2017-09-20T13:07:10	33.9997	-158.0001	KM1713	163.51330662705718	0.39953850604452	0.0140282213928407	2.4859873939248267																	2.4859873939248267	780.3353487076319
534	2017-09-20T13:10:10	33.9998	-158.0	KM1713	163.64109965874349	0.399808586158378	0.0140527199627751	2.503269837318129																	2.503269837318129	780.3498083975795
535	2017-09-20T13:13:10	33.9998	-158.0	KM1713	163.91562021873096	0.40089418554154	0.0141513541712478	2.5129657578898588																	2.5129657578898588	780.3498083975795
536	2017-09-20T13:16:11	33.9998	-158.0	KM1713	162.8062703545423	0.400350682114259	0.014101892689699	2.4877659335751026																	2.4877659335751026	780.3498083975795
537	2017-09-20T13:19:11	33.9998	-157.9999	KM1713	163.5157022420521	0.40007931100193	0.0140772770151918	2.504075891558505																	2.504075891558505	780.3590370251196
538	2017-09-20T13:22:11	33.9998	-157.9999	KM1713	163.97985234804491	0.3992690691249339	0.0140037811661129	2.4911348327963005																	2.4911348327963005	780.3590370251196
539	2017-09-20T13:25:11	33.9999	-157.9999	KM1713	162.29156376533615	0.399808586158378	0.0140527199627751	2.469337730856437																	2.469337730856437	780.3701687350883
540	2017-09-20T13:28:11	33.9999	-157.9998	KM1713	163.51467263666618	0.3992690691249339	0.0140037811661129	2.4868483466414397																	2.4868483466414397	780.3793973517642
541	2017-09-20T13:31:12	33.9999	-157.9998	KM1713	162.95413483421237	0.39953850604452	0.0140282213928407	2.4677129093786543																	2.4677129093786543	780.3793973517642
542	2017-09-20T13:34:12	33.9999	-157.9998	KM1713	163.66127948426495	0.397110454308241	0.0138093476120368	2.463760905813494																	2.463760905813494	780.3793973517642
543	2017-09-20T13:37:12	33.9999	-157.9998	KM1713	163.65621132098136	0.39845643681309795	0.0139304309414824	2.4896418662059028																	2.4896418662059028	780.3793973517642
544	2017-09-20T13:40:12	34.0	-157.9998	KM1713	162.65684443639756	0.39657544242968396	0.0137613446904689	2.435905196721465																	2.435905196721465	780.3905290617339
545	2017-09-20T13:43:13	34.0	-157.9998	KM1713	163.74489771587128	0.39657544242968396	0.0137613446904689	2.446295938277121																	2.446295938277121	780.3905290617339
546	2017-09-20T13:46:13	34.0	-157.9998	KM1713	162.9591632733773	0.3976480235743369	0.0138575799903295	2.4560480998702467																	2.4560480998702467	780.3905290617339
547	2017-09-20T13:49:13	34.0	-157.9998	KM1713	162.7496329583496	0.397917312450588	0.013881794147495002	2.4398705112936465																	2.4398705112936465	780.3905290617339
548	2017-09-20T13:52:13	33.9999	-157.9999	KM1713	162.43250526888897	0.397110454308241	0.0138093476120368	2.4457895154367706																	2.4457895154367706	780.4049887378137
549	2017-09-20T13:55:14	33.9998	-158.0	KM1713	163.334937714495	0.396038224331793	0.0137133401123187	2.433929339532644																	2.433929339532644	780.4194484208267
550	2017-09-20T13:58:14	33.9997	-158.0001	KM1713	162.45214762841826	0.3952347684114661	0.013641644098379998	2.4056156545376703																	2.4056156545376703	780.4339081107745
551	2017-09-20T14:01:14	33.9996	-158.0001	KM1713	162.1861328236644	0.3952347684114661	0.013641644098379998	2.4044196187699463																	2.4044196187699463	780.4450398207432
552	2017-09-20T14:04:14	33.9996	-158.0001	KM1713	161.15351240908637	0.3955019487366769	0.0136654858099611	2.3814257975431956																	2.3814257975431956	780.4450398207432
553	2017-09-20T14:07:15	33.9996	-158.0001	KM1713	163.44319104349344	0.394967719650399	0.0136178638151414	2.427458858679004																	2.427458858679004	780.4450398207432
554	2017-09-20T14:10:15	33.9996	-158.0001	KM1713	164.57875961061347	0.3955019487366769	0.0136654858099611	2.449923147071788																	2.449923147071788	780.4450398207432
555	2017-09-20T14:13:15	33.9996	-158.0001	KM1713	161.89227440676746	0.3955019487366769	0.0136654858099611	2.3857011636880707																	2.3857011636880707	780.4450398207432
556	2017-09-20T14:16:15	33.9997	-158.0	KM1713	164.01168234319354	0.39657544242968396	0.0137613446904689	2.4729051244839626																	2.4729051244839626	780.4594995176242
557	2017-09-20T14:19:16	33.9998	-158.0	KM1713	162.1913879238294	0.3939026201739179	0.0135233375909851	2.3858948363197685																	2.3858948363197685	780.4706312275938
558	2017-09-20T14:22:16	33.9998	-157.9999	KM1713	161.80407242544095	0.3955019487366769	0.0136654858099611	2.404747285281671																	2.404747285281671	780.479859855134
559	2017-09-20T14:25:16	33.9995	-157.9993	KM1713	162.66106971686338	0.394700491693147	0.0135941476737426	2.394874483714705																	2.394874483714705	780.5445226567697
560	2017-09-20T14:28:16	33.9989	-157.9982	KM1713	161.7861987393746	0.3936370099920939	0.0134998002833415	2.3778306966123157																	2.3778306966123157	780.6660395687794
561	2017-09-20T14:31:17	33.9986	-157.9975	KM1713	161.11611373334998	0.3933695827155779	0.0134761956348954	2.3448875678352024																	2.3448875678352024	780.7387619767239
562	2017-09-20T14:34:17	33.9986	-157.9973	KM1713	160.74741300458362	0.3933695827155779	0.0134761956348954	2.3439018815167443																	2.3439018815167443	780.7572194925415
563	2017-09-20T14:37:17	33.9987	-157.9972	KM1713	160.7904908907873	0.39310279231561696	0.0134526472007868	2.340301483521592																	2.340301483521592	780.7716792587604
564	2017-09-20T14:40:17	33.9987	-157.9972	KM1713	161.85457664081645	0.3933695827155779	0.0134761956348954	2.3676327012239264																	2.3676327012239264	780.7716792587604
565	2017-09-20T14:43:18	33.9988	-157.9971	KM1713	160.83545442183544	0.39177704863970003	0.0133359047418839	2.32852677004629																	2.32852677004629	780.7861390180462
566	2017-09-20T14:46:18	33.9989	-157.997	KM1713	159.43691374863366	0.391250485973246	0.0132896802510598	2.303151433091128																	2.303151433091128	780.8005987703959
567	2017-09-20T14:49:18	33.999	-157.9969	KM1713	158.800168320613	0.39204127309723996	0.0133590997797991	2.3064440522458445																	2.3064440522458445	780.8150585158144
568	2017-09-20T14:52:19	33.999	-157.9969	KM1713	160.09418220855687	0.3909879846484381	0.0132666422173371	2.304133463916355																	2.304133463916355	780.8150585158144
569	2017-09-20T14:55:19	33.9991	-157.9968	KM1713	159.44183001977638	0.3923061283059721	0.0133823501884317	2.315441497247437																	2.315441497247437	780.8295182542983
570	2017-09-20T14:58:19	33.999	-157.9968	KM1713	160.37920659930774	0.39019412431283296	0.0131973320428271	2.2935133357989343																	2.2935133357989343	780.8406499642671
571	2017-09-20T15:01:19	33.9991	-157.9968	KM1713	159.85175283513848	0.3909879846484381	0.0132666422173371	2.29370514105888																	2.29370514105888	780.8517816742359
572	2017-09-20T15:04:20	33.9991	-157.9967	KM1713	159.80824170624442	0.391513453431219	0.0133127649428212	2.30802557411668																	2.30802557411668	780.8610103778249
573	2017-09-20T15:07:20	33.9992	-157.9966	KM1713	157.85126176049081	0.3909879846484381	0.0132666422173371	2.2707500623638466																	2.2707500623638466	780.8754701093756
574	2017-09-20T15:10:20	33.9992	-157.9966	KM1713	159.4709148121083	0.3907227333435371	0.0132434837177785	2.284341524233532																	2.284341524233532	780.8754701093756
575	2017-09-20T15:13:20	33.9993	-157.9966	KM1713	159.82636004769688	0.389668030042985	0.0131513999260346	2.2854225629736025																	2.2854225629736025	780.8866018193444
576	2017-09-20T15:16:21	33.9993	-157.9966	KM1713	159.4797332882531	0.3909879846484381	0.0132666422173371	2.2841124073949826																	2.2841124073949826	780.8866018193444
577	2017-09-20T15:19:21	33.9993	-157.9965	KM1713	163.98850449789663	0.39019412431283296	0.0131973320428271	2.350881726213144																	2.350881726213144	780.8958305012053
578	2017-09-20T15:22:21	33.9994	-157.9964	KM1713	160.42140792395045	0.3909879846484381	0.0132666422173371	2.30571127927376																	2.30571127927376	780.9102902188882
579	2017-09-20T15:25:22	33.9996	-157.9962	KM1713	159.30614186822885	0.3909879846484381	0.0132666422173371	2.2804757627059264																	2.2804757627059264	780.9392096334523
580	2017-09-20T15:28:22	33.9997	-157.9961	KM1713	159.03324776498374	0.389668030042985	0.0131513999260346	2.265533866676836																	2.265533866676836	780.9536693303315
581	2017-09-20T15:31:22	33.9997	-157.996	KM1713	159.845769119229	0.39019412431283296	0.0131973320428271	2.296520717587488																	2.296520717587488	780.9628979687358
582	2017-09-20T15:34:22	33.9998	-157.9959	KM1713	158.54742144794238	0.389668030042985	0.0131513999260346	2.2522233400959704																	2.2522233400959704	780.9773576586833
583	2017-09-20T15:37:23	33.9999	-157.9958	KM1713	159.17158884935395	0.3909879846484381	0.0132666422173371	2.291149814379167																	2.291149814379167	780.9918173416967
584	2017-09-20T15:40:23	33.9999	-157.9957	KM1713	158.71613215366187	0.389405224675452	0.0131285712114734	2.2612625127238406																	2.2612625127238406	781.0010459583724
585	2017-09-20T15:43:23	34.0	-157.9956	KM1713	159.25535068810876	0.39019412431283296	0.0131973320428271	2.267893948862959																	2.267893948862959	781.0155056344522
586	2017-09-20T15:46:23	34.0001	-157.9954	KM1713	158.2689053631218	0.3907227333435371	0.0132434837177785	2.2577408921647644																	2.2577408921647644	781.0370598272392
587	2017-09-20T15:49:24	34.0003	-157.9953	KM1713	158.09555438200272	0.389142993773761	0.0131058009413163	2.2402675916099692																	2.2402675916099692	781.0611601722893
588	2017-09-20T15:52:24	34.0004	-157.9952	KM1713	158.60099550841036	0.388881387373489	0.0130830848984296	2.2465728270541563																	2.2465728270541563	781.075619820631
589	2017-09-20T15:55:24	34.0004	-157.9951	KM1713	159.0248992991064	0.389405224675452	0.0131285712114734	2.2566214205785733																	2.2566214205785733	781.0848483829852
590	2017-09-20T15:58:24	34.0005	-157.995	KM1713	158.91330327022445	0.38836004213175396	0.0130378149782071	2.2478632543421644																	2.2478632543421644	781.0993080243954
591	2017-09-20T16:01:25	34.0006	-157.9949	KM1713	157.6846927867751	0.38862040398738795	0.0130604229536713	2.220594202301359																	2.220594202301359	781.113767658871
592	2017-09-20T16:04:25	34.0007	-157.9948	KM1713	158.25242495221642	0.389142993773761	0.0131058009413163	2.2311409864499647																	2.2311409864499647	781.1282272864132
593	2017-09-20T16:07:25	34.0008	-157.9946	KM1713	158.21206253569122	0.389668030042985	0.0131513999260346	2.250470756562126																	2.250470756562126	781.1497813489531
594	2017-09-20T16:10:26	34.001	-157.9944	KM1713	156.51882391298525	0.388097293801218	0.0130151002084483	2.198839588363104																	2.198839588363104	781.1787005693651
595	2017-09-20T16:13:26	34.0011	-157.9943	KM1713	157.28721284672145	0.389668030042985	0.0131513999260346	2.238399844064728																	2.238399844064728	781.1931601691713
596	2017-09-20T16:16:26	34.0012	-157.9941	KM1713	157.9598154106342	0.389142993773761	0.0131058009413163	2.2273494572131853																	2.2273494572131853	781.2147141572833
597	2017-09-20T16:19:26	34.0013	-157.9939	KM1713	159.32748625226262	0.389668030042985	0.0131513999260346	2.274472687358545																	2.274472687358545	781.2362681267889
598	2017-09-20T16:22:26	34.0014	-157.9937	KM1713	157.8073047133273	0.3907227333435371	0.0132434837177785	2.253238335969796																	2.253238335969796	781.257822077687
599	2017-09-20T16:25:27	34.0015	-157.9935	KM1713	157.4857824340281	0.38836004213175396	0.0130378149782071	2.2257719680868635																	2.2257719680868635	781.2793760099762
600	2017-09-20T16:28:27	34.0017	-157.9932	KM1713	157.176756221931	0.389668030042985	0.0131513999260346	2.2293579797022955																	2.2293579797022955	781.3149025560867
601	2017-09-20T16:31:27	34.0018	-157.9931	KM1713	157.7333574909791	0.38862040398738795	0.0130604229536713	2.2350562172303565																	2.2350562172303565	781.3293621073543
602	2017-09-20T16:34:28	34.0019	-157.993	KM1713	157.9782884051341	0.39019412431283296	0.0131973320428271	2.2649327299649222																	2.2649327299649222	781.3438216516867
603	2017-09-20T16:37:28	34.001999999999995	-157.9928	KM1713	156.85239264717794	0.389405224675452	0.0131285712114734	2.238527245810673																	2.238527245810673	781.3653754909416
604	2017-09-20T16:40:28	34.0022	-157.9926	KM1713	157.08532609793008	0.388881387373489	0.0130830848984296	2.216538898273707																	2.216538898273707	781.3942945449354
605	2017-09-20T16:43:28	34.0023	-157.9924	KM1713	156.9785212268189	0.389142993773761	0.0131058009413163	2.2256391863517986																	2.2256391863517986	781.415848328368
606	2017-09-20T16:46:29	34.0024	-157.9923	KM1713	156.6189809499626	0.389405224675452	0.0131285712114734	2.2140249713202524																	2.2140249713202524	781.4303078380302
607	2017-09-20T16:49:29	34.0025	-157.9921	KM1713	156.5378408925892	0.389668030042985	0.0131513999260346	2.2230672460926493																	2.2230672460926493	781.4518615842479
608	2017-09-20T16:52:29	34.0026	-157.99200000000005	KM1713	154.9020664384289	0.38836004213175396	0.0130378149782071	2.1777631658290137																	2.1777631658290137	781.4663210800383
609	2017-09-20T16:55:29	34.0027	-157.9918	KM1713	155.75717359802198	0.389668030042985	0.0131513999260346	2.219977989879439																	2.219977989879439	781.487874789043
610	2017-09-20T16:58:30	34.0028	-157.9917	KM1713	155.90439658469637	0.389405224675452	0.0131285712114734	2.214777324396282																	2.214777324396282	781.5023342709683
611	2017-09-20T17:01:30	34.0029	-157.9916	KM1713	156.1134301606102	0.389405224675452	0.0131285712114734	2.2163464686080236																	2.2163464686080236	781.5167937459587
612	2017-09-20T17:04:30	34.003	-157.9915	KM1713	155.43342642377473	0.389405224675452	0.0131285712114734	2.202423187226007																	2.202423187226007	781.5312532140154
613	2017-09-20T17:07:30	34.0031	-157.9913	KM1713	156.51122241858914	0.389668030042985	0.0131513999260346	2.234584676960923																	2.234584676960923	781.5528068485872
614	2017-09-20T17:10:31	34.0032	-157.9912	KM1713	155.60436235652224	0.389930763581859	0.0131743386050594	2.226565294891216																	2.226565294891216	781.5672663027748
615	2017-09-20T17:13:31	34.0034	-157.991	KM1713	156.43082465461282	0.39204127309723996	0.0133590997797991	2.2769583003737552																	2.2769583003737552	781.5961851903454
616	2017-09-20T17:16:31	34.0036	-157.9907	KM1713	155.63001707562074	0.39204127309723996	0.0133590997797991	2.2484141740738544																	2.2484141740738544	781.6317112538437
617	2017-09-20T17:19:31	34.0038	-157.9903	KM1713	156.77525008168303	0.39177704863970003	0.0133359047418839	2.277914182881456																	2.277914182881456	781.6748182810837
618	2017-09-20T17:22:32	34.004	-157.99	KM1713	155.8227825859189	0.39204127309723996	0.0133590997797991	2.2478788768126576																	2.2478788768126576	781.7103442429747
619	2017-09-20T17:25:32	34.0041	-157.9898	KM1713	157.3046222597331	0.394700491693147	0.0135941476737426	2.319235013373374																	2.319235013373374	781.7318976914663
620	2017-09-20T17:28:32	34.0042	-157.9895	KM1713	157.86069354040282	0.394967719650399	0.0136178638151414	2.3321946592083367																	2.3321946592083367	781.7617363334572
621	2017-09-20T17:31:32	34.0045	-157.9892	KM1713	158.92768356480406	0.3955019487366769	0.0136654858099611	2.357259139680836																	2.357259139680836	781.8051144463803
622	2017-09-20T17:34:33	34.0049	-157.9888	KM1713	158.9491179662739	0.397110454308241	0.0138093476120368	2.378448828092308																	2.378448828092308	781.8629518331967
623	2017-09-20T17:37:33	34.0054	-157.9884	KM1713	159.15592526675258	0.398186553268771	0.0139060835529042	2.4035260759930317																	2.4035260759930317	781.9297379363651
624	2017-09-20T17:40:33	34.0057	-157.988	KM1713	161.2117784645423	0.39953850604452	0.0140282213928407	2.4501848712634717																	2.4501848712634717	781.9795147509736
625	2017-09-20T17:43:33	34.006	-157.9875	KM1713	160.39587236679822	0.400350682114259	0.014101892689699	2.450437686455824																	2.450437686455824	782.0364719327252
626	2017-09-20T17:46:34	34.0062	-157.9871	KM1713	161.7006879320173	0.400350682114259	0.014101892689699	2.487120446325278																	2.487120446325278	782.0795780667531
627	2017-09-20T17:49:34	34.0064	-157.9869	KM1713	163.55334038496875	0.4033538352584229	0.0143763859648655	2.561504280575261																	2.561504280575261	782.108496538253
628	2017-09-20T17:52:34	34.0065	-157.9866	KM1713	162.1538069771193	0.40253185114291706	0.0143010038970441	2.541574956478444																	2.541574956478444	782.1383344846315
629	2017-09-20T17:55:34	34.0067	-157.9863	KM1713	162.39813199156853	0.4028052004443379	0.0143260714237716	2.5479852069829763																	2.5479852069829763	782.1738597606671
630	2017-09-20T17:58:35	34.0069	-157.986	KM1713	161.43992613671222	0.40445245764657295	0.0144776872950519	2.5574041832570424																	2.5574041832570424	782.209384985897
631	2017-09-20T18:01:35	34.0071	-157.9856	KM1713	162.98978452728048	0.4028052004443379	0.0143260714237716	2.5634444979659503																	2.5634444979659503	782.2524907849554
632	2017-09-20T18:04:35	34.0074	-157.9853	KM1713	161.52146243693673	0.4030792022795889	0.0143511987911833	2.5293803225794784																	2.5293803225794784	782.2958682945631
633	2017-09-20T18:07:35	34.0077	-157.9849	KM1713	161.63952309045962	0.40390183671326796	0.0144269158620519	2.5484221015481077																	2.5484221015481077	782.3456444645517
634	2017-09-20T18:10:36	34.008	-157.9845	KM1713	161.0765244823374	0.40445245764657295	0.0144776872950519	2.538290764440119																	2.538290764440119	782.3954205378475
635	2017-09-20T18:13:36	34.0085	-157.9839	KM1713	162.03785300341443	0.4033538352584229	0.0143763859648655	2.5634490680622384																	2.5634490680622384	782.4739272033412
636	2017-09-20T18:16:36	34.0087	-157.9836	KM1713	160.9659722151761	0.4050024788097029	0.0145285310031459	2.5554486142576223																	2.5554486142576223	782.5094519713091
637	2017-09-20T18:19:37	34.0091	-157.9832	KM1713	160.71575244334102	0.40390183671326796	0.0144269158620519	2.548436580770832																	2.548436580770832	782.5672881930764
638	2017-09-20T18:22:37	34.0094	-157.9828	KM1713	160.8556309521882	0.40637739933519496	0.0146561190089782	2.5685420867956834																	2.5685420867956834	782.6170638151204
639	2017-09-20T18:25:37	34.0099	-157.9822	KM1713	160.48708816171248	0.4050024788097029	0.0145285310031459	2.5525466772090764																	2.5525466772090764	782.6955698368644
640	2017-09-20T18:28:37	34.0103	-157.9818	KM1713	159.27224690876602	0.4058267696887979	0.0146049534013377	2.539305942666144																	2.539305942666144	782.7534057257457
641	2017-09-20T18:31:38	34.0106	-157.9814	KM1713	159.52136692917108	0.40610284617792397	0.0146305492533827	2.545897329682536																	2.545897329682536	782.8031809609897
642	2017-09-20T18:34:38	34.0109	-157.981	KM1713	158.698427086341	0.40610284617792397	0.0146305492533827	2.542787271395857																	2.542787271395857	782.8529560995355
643	2017-09-20T18:37:38	34.0113	-157.9806	KM1713	159.04454235803092	0.407203646368988	0.0147331411105591	2.5533625837368144																	2.5533625837368144	782.910791711003
644	2017-09-20T18:40:38	34.0116	-157.9801	KM1713	158.45645546001057	0.40637739933519496	0.0146561190089782	2.548655266627487																	2.548655266627487	782.9677464279725
645	2017-09-20T18:43:39	34.0119	-157.9798	KM1713	159.26124518996366	0.408032137399336	0.014810617872363001	2.5791304086315927																	2.5791304086315927	783.0111230013318
646	2017-09-20T18:46:39	34.0122	-157.9794	KM1713	158.1404812923282	0.40610284617792397	0.0146305492533827	2.5512453726044764																	2.5512453726044764	783.0608977208339
647	2017-09-20T18:49:39	34.0124	-157.9791	KM1713	157.14562411121312	0.4058267696887979	0.0146049534013377	2.5266811204895867																	2.5266811204895867	783.0964215488193
648	2017-09-20T18:52:39	34.0126	-157.9788	KM1713	158.8351261373688	0.407203646368988	0.0147331411105591	2.5450477788006074																	2.5450477788006074	783.1319453259907
649	2017-09-20T18:55:40	34.0128	-157.9785	KM1713	157.59091710395703	0.407203646368988	0.0147331411105591	2.551393070297296																	2.551393070297296	783.1674690523523
650	2017-09-20T18:58:40	34.013000000000005	-157.9782	KM1713	158.09607985312832	0.40748037802528203	0.0147589378188921	2.56053978492341																	2.56053978492341	783.2029927279018
651	2017-09-20T19:01:40	34.0131	-157.9781	KM1713	157.03618854552167	0.406927573747578	0.0147074058369421	2.533858049300828																	2.533858049300828	783.2174514955248
652	2017-09-20T19:04:40	34.0132	-157.9779	KM1713	157.3854806203951	0.408032137399336	0.014810617872363001	2.5471967125668264																	2.5471967125668264	783.2390032504921
653	2017-09-20T19:07:41	34.0134	-157.9777	KM1713	156.53269461377562	0.407756193343086	0.0147847540886542	2.532934780321884																	2.532934780321884	783.2679207510641
654	2017-09-20T19:10:41	34.0135	-157.9775	KM1713	156.81082374067563	0.407756193343086	0.0147847540886542	2.543796915314353																	2.543796915314353	783.2894724501956
655	2017-09-20T19:13:41	34.0136	-157.9774	KM1713	156.5865533961605	0.4088639282297029	0.0148885802623487	2.557968283086212																	2.557968283086212	783.3039311831421
656	2017-09-20T19:16:42	34.0138	-157.9772	KM1713	156.37379321309575	0.407756193343086	0.0147847540886542	2.5358285156365583																	2.5358285156365583	783.3328486282277
657	2017-09-20T19:19:42	34.0139	-157.977	KM1713	156.25485831707678	0.4083087401835621	0.0148365433975644	2.546911302539084																	2.546911302539084	783.3544002529094
658	2017-09-20T19:22:42	34.014	-157.9768	KM1713	155.9715987527789	0.4083087401835621	0.0148365433975644	2.5384516095223435																	2.5384516095223435	783.3759518589792
659	2017-09-20T19:25:42	34.0141	-157.9767	KM1713	154.68964693966032	0.410261129217806	0.0150202061318043	2.535881660194278																	2.535881660194278	783.3904105572473
660	2017-09-20T19:31:43	34.0135	-157.9759	KM1713	154.3605171444412	0.4083087401835621	0.0148365433975644	2.5361442965256056																	2.5361442965256056	783.4899588680182
661	2017-09-20T19:34:43	34.0131	-157.9752	KM1713	153.96931384234526	0.4083087401835621	0.0148365433975644	2.5092680769226345																	2.5092680769226345	783.5684096400081
662	2017-09-20T19:37:43	34.0127	-157.9746	KM1713	154.90001670138588	0.40970032042209403	0.0149673543029522	2.5551985710195235																	2.5551985710195235	783.639456991104
663	2017-09-20T19:40:43	34.0123	-157.9738	KM1713	153.65493847607408	0.4088639282297029	0.0148885802623487	2.50320349623024																	2.50320349623024	783.7256644948828
664	2017-09-20T19:43:44	34.012	-157.9733	KM1713	153.94033113584797	0.4099803905311479	0.0149937487132815	2.532229145784285																	2.532229145784285	783.782618903733
665	2017-09-20T19:46:44	34.0114	-157.9724	KM1713	154.44964963389668	0.410540710686503	0.0150466375220081	2.5524304600424483																	2.5524304600424483	783.8891908449913
666	2017-09-20T19:49:44	34.0111	-157.9718	KM1713	154.81243503711303	0.410819619929367	0.0150730666269102	2.5717530781332605																	2.5717530781332605	783.9538471707577
667	2017-09-20T19:52:44	34.0105	-157.971	KM1713	155.84206687720214	0.411660348857799	0.0151527330905083	2.6057082026894323																	2.6057082026894323	784.0533974156133
668	2017-09-20T19:55:45	34.0101	-157.9703	KM1713	156.07915087230052	0.413066701047765	0.0152866553945299	2.622602641477925																	2.622602641477925	784.1318500665915
669	2017-09-20T19:58:45	34.0097	-157.9697	KM1713	158.64939086054443	0.415323285265125	0.0155030995766943	2.7091119319315107																	2.7091119319315107	784.2028989420157
670	2017-09-20T20:01:45	34.0093	-157.9692	KM1713	158.99974906057267	0.4161707351574229	0.0155847719209669	2.75481397218276																	2.75481397218276	784.2670186918806
671	2017-09-20T20:04:45	34.009	-157.9689	KM1713	160.0899501639024	0.41759254227541	0.0157225077381068	2.783951738738709																	2.783951738738709	784.3103958061943
672	2017-09-20T20:07:45	34.0086	-157.9684	KM1713	160.4101236878746	0.41844958404375204	0.0158059677071339	2.810749998994132																	2.810749998994132	784.3745158297362
673	2017-09-20T20:10:46	34.0081	-157.9678	KM1713	161.69373095783	0.418163222026139	0.0157780813589962	2.818666235700364																	2.818666235700364	784.4530224492488
674	2017-09-20T20:13:46	34.0079	-157.9675	KM1713	160.64911926966298	0.42045905881344603	0.0160024585536442	2.8454067178060627																	2.8454067178060627	784.4885473696393
675	2017-09-20T20:16:46	34.0079	-157.9675	KM1713	160.65847257690473	0.41873662965888503	0.0158339206249885	2.8235772988299																	2.8235772988299	784.4885473696393
676	2017-09-20T20:19:46	34.008	-157.9675	KM1713	160.7595486733797	0.42017098650109	0.0159742362929829	2.8328394263026104																	2.8328394263026104	784.4996790796089
677	2017-09-20T20:22:47	34.008	-157.9673	KM1713	160.04240448946416	0.41959609972450895	0.0159179460281856	2.8198813949155417																	2.8198813949155417	784.5181345527675
678	2017-09-20T20:25:47	34.0081	-157.9672	KM1713	160.92427351903163	0.421030195884	0.0160586872316821	2.8795179930405594																	2.8795179930405594	784.5325936671571
679	2017-09-20T20:28:47	34.0076	-157.9664	KM1713	160.20614202199778	0.42017098650109	0.0159742362929829	2.8433997200653307																	2.8433997200653307	784.6250467106723
680	2017-09-20T20:31:47	34.007	-157.9654	KM1713	159.24113508498766	0.42017098650109	0.0159742362929829	2.8163104247616872																	2.8163104247616872	784.7389597978291
681	2017-09-20T20:34:48	34.0066	-157.9645	KM1713	159.59596845593532	0.42045905881344603	0.0160024585536442	2.819409499967609																	2.819409499967609	784.8331939493428
682	2017-09-20T20:37:48	34.0063	-157.964	KM1713	159.0319415886529	0.41930968274539204	0.0158899013970448	2.8069614310004214																	2.8069614310004214	784.8901508670242
683	2017-09-20T20:40:48	34.0056	-157.9628	KM1713	158.82580628836217	0.4198832004323471	0.015946057606893	2.8063665789993704																	2.8063665789993704	785.0255546594483
684	2017-09-20T20:43:48	34.0048	-157.9618	KM1713	158.98871055405672	0.4207442869034079	0.0160305393756827	2.8161979264550983																	2.8161979264550983	785.153797521373
685	2017-09-20T20:46:49	34.0038	-157.9603	KM1713	158.53219648462797	0.41930968274539204	0.0158899013970448	2.801146627801499																	2.801146627801499	785.3314268228063
686	2017-09-20T20:49:49	34.0032	-157.9593	KM1713	158.5021256948886	0.42017098650109	0.0159742362929829	2.8071666228111454																	2.8071666228111454	785.4453432547878
687	2017-09-20T20:52:49	34.003	-157.9588	KM1713	157.76341461208915	0.42017098650109	0.0159742362929829	2.802905110087464																	2.802905110087464	785.4965749206623
688	2017-09-20T20:55:50	34.0031	-157.9587	KM1713	158.37227908295637	0.4207442869034079	0.0160305393756827	2.8226276336394887																	2.8226276336394887	785.5110343817846
689	2017-09-20T20:58:50	34.0032	-157.9586	KM1713	157.29775662652702	0.419023947866702	0.0158619235540355	2.7539754013901283																	2.7539754013901283	785.5254938359719
690	2017-09-20T21:01:50	34.0032	-157.9585	KM1713	158.94041355775963	0.41959609972450895	0.0159179460281856	2.7987138900911184																	2.7987138900911184	785.5347220941122
691	2017-09-20T21:04:50	34.0032	-157.9585	KM1713	156.68318104629708	0.418163222026139	0.0157780813589962	2.7429064444951123																	2.7429064444951123	785.5347220941122
692	2017-09-20T21:07:51	34.0032	-157.9585	KM1713	156.21781907110363	0.41930968274539204	0.0158899013970448	2.7506306660279494																	2.7506306660279494	785.5347220941122
693	2017-09-20T21:10:51	34.0032	-157.9585	KM1713	156.34713360172125	0.41759254227541	0.0157225077381068	2.7390280713668136																	2.7390280713668136	785.5347220941122
694	2017-09-20T21:13:51	34.0032	-157.9586	KM1713	155.64091991542875	0.418163222026139	0.0157780813589962	2.7270637040263006																	2.7270637040263006	785.5439503522526
695	2017-09-20T21:16:51	34.0032	-157.9586	KM1713	154.86232320222058	0.41759254227541	0.0157225077381068	2.71398614067486																	2.71398614067486	785.5439503522526
696	2017-09-20T21:19:52	34.0032	-157.9586	KM1713	156.30317934713534	0.4178775419780609	0.0157502614220398	2.7318052357951745																	2.7318052357951745	785.5439503522526
697	2017-09-20T21:22:52	34.0031	-157.9586	KM1713	155.21741783097445	0.4167375530246071	0.0156396684648211	2.6949905565762275																	2.6949905565762275	785.5550820622216
698	2017-09-20T21:25:52	34.0031	-157.9586	KM1713	154.13496287130832	0.41759254227541	0.0157225077381068	2.6833730703841034																	2.6833730703841034	785.5550820622216
699	2017-09-20T21:28:52	34.0031	-157.9586	KM1713	153.35799551581604	0.41873662965888503	0.0158339206249885	2.703107295388488																	2.703107295388488	785.5550820622216
700	2017-09-20T21:31:52	34.0031	-157.9586	KM1713	154.54246459411561	0.41930968274539204	0.0158899013970448	2.734643719712136																	2.734643719712136	785.5550820622216
701	2017-09-20T21:34:53	34.0031	-157.9586	KM1713	154.34332895742168	0.418163222026139	0.0157780813589962	2.712016449906147																	2.712016449906147	785.5550820622216
702	2017-09-20T21:37:53	34.003	-157.9587	KM1713	154.6490104673034	0.41930968274539204	0.0158899013970448	2.7182248806242546																	2.7182248806242546	785.5695415233438
703	2017-09-20T21:40:53	34.003	-157.9589	KM1713	154.74988387761906	0.418163222026139	0.0157780813589962	2.7226236943458013																	2.7226236943458013	785.587998083085
704	2017-09-20T21:43:54	34.0029	-157.9589	KM1713	155.35123624748155	0.42217943348842896	0.0161719912196093	2.789766212279652																	2.789766212279652	785.5991297930548
705	2017-09-20T21:46:54	34.0028	-157.9589	KM1713	156.02976602293174	0.4230459332169911	0.0162577645934162	2.8313193435879804																	2.8313193435879804	785.6102615030235
706	2017-09-20T21:49:54	34.0027	-157.959	KM1713	156.28682520748092	0.4230459332169911	0.0162577645934162	2.823867225495264																	2.823867225495264	785.6247209849487
707	2017-09-20T21:52:54	34.0026	-157.9591	KM1713	159.73623182139812	0.426537664777126	0.016606224362956	2.9381434522825436																	2.9381434522825436	785.6391804738076
708	2017-09-20T21:55:54	34.0026	-157.9592	KM1713	159.62539946254404	0.4271200422948	0.0166648252207127	2.9573171340779867																	2.9573171340779867	785.6484087971387
709	2017-09-20T21:58:55	34.0025	-157.9593	KM1713	158.24382210126248	0.4271200422948	0.0166648252207127	2.952944746230459																	2.952944746230459	785.6628682929324
710	2017-09-20T22:01:55	34.0025	-157.9594	KM1713	161.01777844722892	0.429472992732976	0.0169026668868415	3.0182705809511337																	3.0182705809511337	785.6720966271256
711	2017-09-20T22:04:55	34.0024	-157.9595	KM1713	160.9509749852212	0.4274122741477111	0.0166942306093561	3.0238955478885745																	3.0238955478885745	785.6865561298531
712	2017-09-20T22:07:55	34.0022	-157.9596	KM1713	158.91935568413626	0.42217943348842896	0.0161719912196093	2.8588296722397417																	2.8588296722397417	785.710656387537
713	2017-09-20T22:10:56	34.0021	-157.9597	KM1713	157.61078514930716	0.42017098650109	0.0159742362929829	2.805687411867564																	2.805687411867564	785.7251159110679
714	2017-09-20T22:13:56	34.001999999999995	-157.9599	KM1713	158.2459781145011	0.421030195884	0.0160586872316821	2.8189809264102834																	2.8189809264102834	785.7466697317157
715	2017-09-20T22:16:56	34.0019	-157.96	KM1713	158.28165270912618	0.42045905881344603	0.0160024585536442	2.8107849100049127																	2.8107849100049127	785.7611292691141
716	2017-09-20T22:19:56	34.0018	-157.9601	KM1713	157.18163582593675	0.41930968274539204	0.0158899013970448	2.7756420900292342																	2.7756420900292342	785.7755888134468
717	2017-09-20T22:22:57	34.0017	-157.9602	KM1713	157.47352167044662	0.419023947866702	0.0158619235540355	2.7885670345244606																	2.7885670345244606	785.7900483647123
718	2017-09-20T22:25:57	34.0016	-157.9603	KM1713	157.39481078889543	0.41930968274539204	0.0158899013970448	2.7809124333132336																	2.7809124333132336	785.8045079229132
719	2017-09-20T22:28:57	34.0014	-157.9605	KM1713	156.72505636521367	0.419023947866702	0.0158619235540355	2.7594441984685405																	2.7594441984685405	785.8334270601188
720	2017-09-20T22:31:57	34.0012	-157.9607	KM1713	155.11438019530843	0.4178775419780609	0.0157502614220398	2.725356158871581																	2.725356158871581	785.8623462250598
721	2017-09-20T22:34:58	34.0011	-157.9609	KM1713	156.37864817345363	0.418163222026139	0.0157780813589962	2.7458599674123234																	2.7458599674123234	785.8839002131722
722	2017-09-20T22:37:58	34.0009	-157.9612	KM1713	155.56483759696164	0.4167375530246071	0.0156396684648211	2.7021099733558884																	2.7021099733558884	785.9194269116807
723	2017-09-20T22:40:58	34.0006	-157.9614	KM1713	154.60443995735181	0.418163222026139	0.0157780813589962	2.706399511880303																	2.706399511880303	785.9575831345901
724	2017-09-20T22:43:58	34.0005	-157.9616	KM1713	154.91826570891138	0.41873662965888503	0.0158339206249885	2.73577277595988																	2.73577277595988	785.9791372343435
725	2017-09-20T22:46:59	34.0003	-157.9618	KM1713	154.49017212767572	0.41873662965888503	0.0158339206249885	2.732595857390963																	2.732595857390963	786.0080565240972
726	2017-09-20T22:49:59	34.0001	-157.96200000000005	KM1713	155.19802703321267	0.41930968274539204	0.0158899013970448	2.74930231495696																	2.74930231495696	786.0369758415884
727	2017-09-20T22:52:59	33.9999	-157.9623	KM1713	155.5833008473326	0.41930968274539204	0.0158899013970448	2.7752929609533292																	2.7752929609533292	786.0725027940912
728	2017-09-20T22:55:59	33.9997	-157.9625	KM1713	156.43983967259555	0.42045905881344603	0.0160024585536442	2.7974254836539485																	2.7974254836539485	786.1014221670519
729	2017-09-20T22:59:00	33.9996	-157.9627	KM1713	156.29157761140738	0.42045905881344603	0.0160024585536442	2.7888126652054006																	2.7888126652054006	786.1229764342643
730	2017-09-20T23:02:00	33.9994	-157.9628	KM1713	158.30332849379684	0.423336146549391	0.0162864923307983	2.874085678399082																	2.874085678399082	786.1470768084346
731	2017-09-20T23:05:00	33.9993	-157.963	KM1713	157.89713679142568	0.4230459332169911	0.0162577645934162	2.875598601752002																	2.875598601752002	786.1686311314662
732	2017-09-20T23:08:00	33.9991	-157.9632	KM1713	159.62892108768577	0.4247920226760489	0.0164313951396544	2.9296515253458035																	2.9296515253458035	786.1975505876334
733	2017-09-20T23:11:01	33.9989	-157.9633	KM1713	160.15157277714908	0.428292928323294	0.016783144575841	2.994710841276049																	2.994710841276049	786.2216509826054
734	2017-09-20T23:14:01	33.9988	-157.9635	KM1713	161.11992208709307	0.42799872528277294	0.0167533785616574	3.038646466811374																	3.038646466811374	786.2432053986674
735	2017-09-20T23:17:01	33.9986	-157.9638	KM1713	162.5397482400502	0.4297659614524289	0.0169324704865132	3.0825296259302966																	3.0825296259302966	786.2787326813577
736	2017-09-20T23:20:01	33.9983	-157.964	KM1713	160.55802016451332	0.4300596295407829	0.0169623452327251	3.051452572751965																	3.051452572751965	786.3168891460112
737	2017-09-20T23:23:02	33.998000000000005	-157.9643	KM1713	161.8947151223951	0.4297659614524289	0.0169324704865132	3.074885248248024																	3.074885248248024	786.3602685486743
738	2017-09-20T23:26:02	33.9979	-157.9645	KM1713	161.36073250686022	0.43035399866755797	0.0169922912953167	3.0789675516537587																	3.0789675516537587	786.3818231321869
739	2017-09-20T23:29:02	33.9978	-157.9646	KM1713	161.8265129080764	0.43183148969306795	0.0171432135341921	3.0939027543680875																	3.0939027543680875	786.396282953876
740	2017-09-20T23:32:02	33.9977	-157.9648	KM1713	162.42025570302704	0.43183148969306795	0.0171432135341921	3.1200525746648444																	3.1200525746648444	786.4178375746018
741	2017-09-20T23:35:03	33.9976	-157.9648	KM1713	160.9462259307715	0.43183148969306795	0.0171432135341921	3.0895348188930547																	3.0895348188930547	786.4289692845714
742	2017-09-20T23:38:03	33.9975	-157.965	KM1713	162.89472431747384	0.43331825729665296	0.017295909223034	3.16802417895581																	3.16802417895581	786.4505239425082
743	2017-09-20T23:41:03	33.9973	-157.9652	KM1713	162.07133162539213	0.43183148969306795	0.0171432135341921	3.1159563551244647																	3.1159563551244647	786.4794436482881
744	2017-09-20T23:44:03	33.9972	-157.9654	KM1713	160.3930102824539	0.431239027408117	0.0170826133507075	3.0687450028997043																	3.0687450028997043	786.5009983620394
745	2017-09-20T23:47:04	33.997	-157.9656	KM1713	160.03984414207363	0.431534905393671	0.0171128773196877	3.0518561374525324																	3.0518561374525324	786.5299181094206
746	2017-09-20T23:50:04	33.9969	-157.9658	KM1713	161.059086950204	0.4330199484944871	0.0172652294049502	3.083344143916668																	3.083344143916668	786.5514728789899
747	2017-09-20T23:53:04	33.9967	-157.9659	KM1713	160.5518546568988	0.4291797580477539	0.0168728696381991	3.044872389896863																	3.044872389896863	786.5755733654831
748	2017-09-20T23:56:04	33.9966	-157.966	KM1713	159.70797158253396	0.431534905393671	0.0171128773196877	3.0497189381122274																	3.0497189381122274	786.5900332703743
749	2017-09-21T00:00:02	33.9962	-157.9663	KM1713	159.476780278276	0.43183148969306795	0.0171432135341921	3.0535663709006284																	3.0535663709006284	786.6424661696315
750	2017-09-21T00:03:02	33.9959	-157.9666	KM1713	159.84884111452513	0.431534905393671	0.0171128773196877	3.074378511966109																	3.074378511966109	786.6858460091078
751	2017-09-21T00:06:02	33.9956	-157.9669	KM1713	159.60182021803155	0.43035399866755797	0.0169922912953167	3.0569694734159047																	3.0569694734159047	786.729225910984
752	2017-09-21T00:09:02	33.9954	-157.967	KM1713	159.4047441200587	0.43183148969306795	0.0171432135341921	3.0710178469547174																	3.0710178469547174	786.7533264515573
753	2017-09-21T00:12:03	33.9953	-157.9671	KM1713	160.45843294056962	0.43183148969306795	0.0171432135341921	3.0896187237865824																	3.0896187237865824	786.7677864465808
754	2017-09-21T00:15:03	33.9951	-157.9672	KM1713	159.30114492740523	0.431534905393671	0.0171128773196877	3.040871951095923																	3.040871951095923	786.7918869996329
755	2017-09-21T00:18:03	33.9948	-157.9674	KM1713	160.16408389413377	0.43510839979697497	0.0174808059756167	3.1117313240707336																	3.1117313240707336	786.8300438321394
756	2017-09-21T00:21:03	33.9945	-157.9675	KM1713	158.55162324112925	0.436006710939568	0.0175741511462179	3.09696490800004																	3.09696490800004	786.8646908030661
757	2017-09-21T00:24:04	33.9942	-157.9677	KM1713	157.68012182431102	0.435706743859704	0.0175429617914822	3.0820800339880874																	3.0820800339880874	786.902847698631
758	2017-09-21T00:27:04	33.994	-157.9679	KM1713	158.36703518664973	0.436006710939568	0.0175741511462179	3.1207575219056745																	3.1207575219056745	786.9317678620108
759	2017-09-21T00:30:04	33.9938	-157.968	KM1713	158.94169009578462	0.436006710939568	0.0175741511462179	3.136499130898536																	3.136499130898536	786.9558684691409
760	2017-09-21T00:33:04	33.9936	-157.9681	KM1713	158.46436625033618	0.435706743859704	0.0175429617914822	3.1356875318791086																	3.1356875318791086	786.9799690845905
761	2017-09-21T00:39:05	33.9931	-157.9684	KM1713	157.4586629047949	0.43331825729665296	0.017295909223034	3.0579954417166437																	3.0579954417166437	787.0421341766133
762	2017-09-21T00:45:05	33.9925	-157.9687	KM1713	159.31386118530796	0.437208917789419	0.0176994301912606	3.1659058080200864																	3.1659058080200864	787.1144361352751
763	2017-09-21T00:48:06	33.9924	-157.9687	KM1713	158.38261792421636	0.43901798959705896	0.0178890117178702	3.1898384628223124																	3.1898384628223124	787.125567845244
764	2017-09-21T00:51:06	33.9922	-157.9688	KM1713	158.31149191837582	0.4396245083029001	0.0179527678171282	3.193840715241087																	3.193840715241087	787.1496685189294
765	2017-09-21T00:54:06	33.9921	-157.9688	KM1713	159.69118904952938	0.4396245083029001	0.0179527678171282	3.199588191895448																	3.199588191895448	787.1608002288983
766	2017-09-21T00:57:06	33.9921	-157.9691	KM1713	158.11600181486475	0.438715813129307	0.017857247499082	3.1709061049351552																	3.1709061049351552	787.188488620904
767	2017-09-21T01:00:07	33.9923	-157.9716	KM1713	157.59704835627738	0.437509507129744	0.0177308554542083	3.130571755574989																	3.130571755574989	787.4202965438727
768	2017-09-21T01:03:07	33.9918	-157.9754	KM1713	156.61988974783873	0.4345102049608871	0.0174189470224148	3.059053678926817																	3.059053678926817	787.7754053712006
769	2017-09-21T01:06:07	33.9917	-157.9768	KM1713	158.57896217897797	0.4385650847112105	0.017841403212842152	3.168455214821792																	3.168455214821792	787.9050970117902
770	2017-09-21T01:09:07	33.9919	-157.9799	KM1713	157.02118857809054	0.436006710939568	0.0175741511462179	3.1066056770283184																	3.1066056770283184	788.1920762905618
771	2017-09-21T01:12:08	33.9921	-157.9815	KM1713	158.54193107274438	0.44022861406846897	0.0180165457871619	3.182667059230781																	3.182667059230781	788.3414167093041
772	2017-09-21T01:15:08	33.9926	-157.9843	KM1713	156.09236028483568	0.438715813129307	0.017857247499082	3.113237878177455																	3.113237878177455	788.6057667758793
773	2017-09-21T01:18:08	33.993	-157.9857	KM1713	156.93755867149386	0.439926890680524	0.0179846555080056	3.156595913291796																	3.156595913291796	788.7424351098416
774	2017-09-21T01:21:08	33.993	-157.9858	KM1713	158.10071255567254	0.4396245083029001	0.0179527678171282	3.1901835126433755																	3.1901835126433755	788.7516644760839
775	2017-09-21T01:24:09	33.993	-157.9858	KM1713	157.33415875522084	0.438715813129307	0.017857247499082	3.1490981572899597																	3.1490981572899597	788.7516644760839
776	2017-09-21T01:27:09	33.993	-157.9858	KM1713	158.77282795686097	0.440834223367367	0.018080554910661	3.2046992439055675																	3.2046992439055675	788.7516644760839
777	2017-09-21T01:30:09	33.9931	-157.9857	KM1713	157.4463682710598	0.44053105772428097	0.0180485121941368	3.171135811490959																	3.171135811490959	788.7661246305718
778	2017-09-21T01:33:09	33.9932	-157.9857	KM1713	157.11722917084202	0.43932088741426	0.0179208517635481	3.171212481775169																	3.171212481775169	788.7772563405413
779	2017-09-21T01:36:10	33.9933	-157.9857	KM1713	156.08407407685414	0.43901798959705896	0.0178890117178702	3.1225602466466964																	3.1225602466466964	788.7883880505101
780	2017-09-21T01:39:10	33.9934	-157.9856	KM1713	158.1650079612993	0.439926890680524	0.0179846555080056	3.1779628466387635																	3.1779628466387635	788.8028481841993
781	2017-09-21T01:42:10	33.9935	-157.9856	KM1713	154.86225071058558	0.4345102049608871	0.0174189470224148	3.010491116206772																	3.010491116206772	788.8139798941683
782	2017-09-21T01:45:10	33.9936	-157.9856	KM1713	151.36062866175303	0.429472992732976	0.0169026668868415	2.8631344692816607																	2.8631344692816607	788.8251116041379
783	2017-09-21T01:48:10	33.9936	-157.9856	KM1713	154.624042546543	0.43094385405432106	0.0170524214551994	2.959209974986675																	2.959209974986675	788.8251116041379
784	2017-09-21T01:51:11	33.9936	-157.9856	KM1713	151.73001037297934	0.426828506390404	0.016635489860837002	2.817563998691443																	2.817563998691443	788.8251116041379
785	2017-09-21T01:54:11	33.9936	-157.9855	KM1713	148.1174787232575	0.425663129414266	0.0165185628433886	2.7480436290247754																	2.7480436290247754	788.8343409052056
786	2017-09-21T01:57:11	33.9936	-157.9855	KM1713	150.32681973407617	0.42888344302722997	0.0168428899442839	2.829255305787296																	2.829255305787296	788.8343409052056
787	2017-09-21T02:00:12	33.9937	-157.9855	KM1713	146.0860557922141	0.423916423984574	0.0163442458700983	2.6757003407476287																	2.6757003407476287	788.8454726151746
788	2017-09-21T02:03:12	33.9938	-157.9855	KM1713	147.87485645601828	0.428292928323294	0.016783144575841	2.7794865864268643																	2.7794865864268643	788.8566043251442
789	2017-09-21T02:06:12	33.9939	-157.9855	KM1713	145.90163620471156	0.42770520361048997	0.0167237061939385	2.752071806013649																	2.752071806013649	788.867736035113
790	2017-09-21T02:09:12	33.994	-157.9854	KM1713	141.67569996498736	0.42595481063903	0.0165477533463958	2.6183797326230023																	2.6183797326230023	788.8821961272037
791	2017-09-21T02:12:13	33.9941	-157.9854	KM1713	145.59860639645854	0.432128781992404	0.0171736221666839	2.7909374542771905																	2.7909374542771905	788.8933278371733
792	2017-09-21T02:15:13	33.9942	-157.9853	KM1713	142.57463762876552	0.4300596295407829	0.0169623452327251	2.7034770220399507																	2.7034770220399507	788.9077879153972
793	2017-09-21T02:18:13	33.9943	-157.9853	KM1713	141.27537490257106	0.43094385405432106	0.0170524214551994	2.688125700302319																	2.688125700302319	788.9189196253668
794	2017-09-21T02:21:13	33.9944	-157.9852	KM1713	142.9953050461997	0.437509507129744	0.0177308554542083	2.81513939963282																	2.81513939963282	788.9333796897246
795	2017-09-21T02:24:14	33.9944	-157.9852	KM1713	142.52852807345866	0.435407491149754	0.0175118467140195	2.79460374111606																	2.79460374111606	788.9333796897246
796	2017-09-21T02:27:14	33.9944	-157.9852	KM1713	139.77214860270917	0.436006710939568	0.0175741511462179	2.744894569129458																	2.744894569129458	788.9333796897246
797	2017-09-21T02:30:14	33.9945	-157.9852	KM1713	144.93327301840773	0.442958996233629	0.0183062026779247	2.965079660331621																	2.965079660331621	788.9445113996942
798	2017-09-21T02:33:14	33.9945	-157.9851	KM1713	142.0909633617705	0.443880763532702	0.0184046956578808	2.909301083925488																	2.909301083925488	788.9537406029987
799	2017-09-21T02:36:15	33.9945	-157.9851	KM1713	139.3383359366526	0.443265519691239	0.0183389554223503	2.835066487685107																	2.835066487685107	788.9537406029987
800	2017-09-21T02:39:15	33.9945	-157.9852	KM1713	142.27499151064538	0.45005036157079	0.0190719539200092	3.0226077122722974																	3.0226077122722974	788.9629698063029
801	2017-09-21T02:42:15	33.9945	-157.9851	KM1713	141.63670710878168	0.450361853318601	0.0191059725905235	3.000187019217067																	3.000187019217067	788.9721990096073
802	2017-09-21T02:45:15	33.9946	-157.9851	KM1713	138.81907426419866	0.4491203301601209	0.0189703832288113	2.919769518287868																	2.919769518287868	788.9833307195761
803	2017-09-21T02:48:16	33.9946	-157.9851	KM1713	141.04196385663562	0.452549060465297	0.0193463483930519	3.04250992218804																	3.04250992218804	788.9833307195761
804	2017-09-21T02:51:16	33.9946	-157.9851	KM1713	144.7698168169243	0.456323904667957	0.019765435566722	3.173714342085232																	3.173714342085232	788.9833307195761
805	2017-09-21T02:54:16	33.9946	-157.9851	KM1713	141.00474879601558	0.4519224822850021	0.0192772557378283	3.0284799239863722																	3.0284799239863722	788.9833307195761
806	2017-09-21T02:57:16	33.9946	-157.9852	KM1713	139.35227999763288	0.454121153884508	0.0195202170407041	3.021127971935812																	3.021127971935812	788.9925599120178
807	2017-09-21T03:00:17	33.9945	-157.9852	KM1713	142.87168562833187	0.46077372535092803	0.0202665692296346	3.2080335640875606																	3.2080335640875606	789.0036916219867
808	2017-09-21T03:03:17	33.9945	-157.9852	KM1713	143.8358214335147	0.462054817025856	0.0204122498306485	3.266313435151708																	3.266313435151708	789.0036916219867
809	2017-09-21T03:06:17	33.9945	-157.9852	KM1713	139.87352178996937	0.458540493000392	0.0200140436913349	3.0900649285559285																	3.0900649285559285	789.0036916219867
810	2017-09-21T03:09:17	33.9945	-157.9852	KM1713	139.80457807467306	0.4566398699909829	0.0198007047639102	3.073422730559402																	3.073422730559402	789.0036916219867
811	2017-09-21T03:12:18	33.9946	-157.9851	KM1713	142.86358666796798	0.46398459847734397	0.0206329413151268	3.255726548026676																	3.255726548026676	789.0181516724779
812	2017-09-21T03:15:18	33.9947	-157.9851	KM1713	143.63943119438326	0.46853150825865997	0.0211586438748711	3.3356535344033804																	3.3356535344033804	789.0292833824475
813	2017-09-21T03:18:18	33.9947	-157.9851	KM1713	140.95225105981459	0.45917747014695204	0.020085925467656997	3.129088412388304																	3.129088412388304	789.0292833824475
814	2017-09-21T03:21:18	33.9938	-157.9846	KM1713	140.0605855167336	0.46077372535092803	0.0202665692296346	3.127445045230924																	3.127445045230924	789.1395856022183
815	2017-09-21T03:24:19	33.9896	-157.9886	KM1713	140.30006270467607	0.46237606014041704	0.020448899678451	3.16904527461272																	3.16904527461272	789.735303735165
816	2017-09-21T03:27:19	33.9831	-157.9918	KM1713	141.8913899165316	0.469513051021363	0.0212731001451569	3.3110308463825464																	3.3110308463825464	790.5168278473108
817	2017-09-21T03:33:19	33.9798	-158.0059	KM1713	142.9465291502971	0.4698387491631629	0.0213112378671582	3.3560808478004485																	3.3560808478004485	791.8691928987984
818	2017-09-21T03:36:20	33.9772	-158.0127	KM1713	139.14642818495923	0.46366301207851796	0.020596051492180998	3.1706768898997875																	3.1706768898997875	792.5604083590906
819	2017-09-21T03:39:20	33.9811	-158.0157	KM1713	138.29213158063266	0.460136489450454	0.0201942644082015	3.1078199439306555																	3.1078199439306555	793.0753479051615
820	2017-09-21T03:42:20	33.984	-158.0103	KM1713	139.33322169755684	0.46495305018931704	0.0207441680799218	3.184929796187405																	3.184929796187405	793.6692013917335
821	2017-09-21T03:45:21	33.9848	-158.0044	KM1713	141.83218778140318	0.46853150825865997	0.0211586438748711	3.300765265418913																	3.300765265418913	794.2210223227728
822	2017-09-21T04:24:23	33.9901	-157.9779	KM1713	152.75603812199992	0.500053211548011	0.0250289609405981	4.251410986356534																	4.251410986356534	796.7371122319713
823	2017-09-21T04:27:23	33.9902	-157.9779	KM1713	152.27388009476974	0.496548692431252	0.0245788906278771	4.147969850425208																	4.147969850425208	796.7482439419408
824	2017-09-21T04:30:23	33.9905	-157.9777	KM1713	154.51664087675218	0.4951535500170539	0.0244011688829835	4.176476921684958																	4.176476921684958	796.786401257878
825	2017-09-21T04:33:23	33.9906	-157.9777	KM1713	152.39882984989453	0.48893383904285	0.0236182034718123	3.961781884262255																	3.961781884262255	796.7975329678476
826	2017-09-21T04:36:24	33.9908	-157.9776	KM1713	148.3455909176531	0.478099346265649	0.0222914251105771	3.657709463944236																	3.657709463944236	796.8216337080876
827	2017-09-21T04:39:24	33.9909	-157.9775	KM1713	149.14261795823842	0.48179067254548497	0.0227382251878962	3.7451183669314574																	3.7451183669314574	796.8360940150989
828	2017-09-21T04:42:24	33.9911	-157.9774	KM1713	149.97135862050445	0.478432217139048	0.0223315325290495	3.6914216794779016																	3.6914216794779016	796.8601947428599
829	2017-09-21T04:45:25	33.9912	-157.9774	KM1713	150.74551544748812	0.481116658249959	0.0226561216942668	3.7469231469981024																	3.7469231469981024	796.8713264528287
830	2017-09-21T04:48:25	33.9913	-157.9773	KM1713	149.94292004015043	0.47776723930896603	0.0222514115460957	3.649627307791044																	3.649627307791044	796.8857867321076
831	2017-09-21T04:51:25	33.9914	-157.9772	KM1713	147.10397250862687	0.47016429169039203	0.0213494063862907	3.4593945406234017																	3.4593945406234017	796.9002470044544
832	2017-09-21T04:54:25	33.9916	-157.9772	KM1713	143.64767966921028	0.46366301207851796	0.020596051492180998	3.2712967329862006																	3.2712967329862006	796.9225104243927
833	2017-09-21T04:57:26	33.9916	-157.9771	KM1713	145.41316730641856	0.46398459847734397	0.0206329413151268	3.320340408367045																	3.320340408367045	796.9317399427048
834	2017-09-21T05:00:26	33.9917	-157.9771	KM1713	146.46710162780025	0.46853150825865997	0.0211586438748711	3.3827682280121567																	3.3827682280121567	796.9428716526743
835	2017-09-21T05:03:26	33.9918	-157.9771	KM1713	147.44858171656102	0.4698387491631629	0.0213112378671582	3.4582694763825987																	3.4582694763825987	796.9540033626431
836	2017-09-21T05:06:26	33.9919	-157.9771	KM1713	148.82537362952584	0.471145589467642	0.0214644595048629	3.5032108460765903																	3.5032108460765903	796.9651350726127
837	2017-09-21T05:09:27	33.992	-157.977	KM1713	149.61076961003818	0.47016429169039203	0.0213494063862907	3.4991242338088613																	3.4991242338088613	796.9795953033628
838	2017-09-21T05:12:27	33.992	-157.977	KM1713	148.63765267825144	0.466900590916245	0.0209691451891362	3.4090359997818602																	3.4090359997818602	796.9795953033628
839	2017-09-21T05:15:27	33.9922	-157.9769	KM1713	146.79883202732339	0.46366301207851796	0.020596051492180998	3.3206725394583																	3.3206725394583	797.0036959853679
840	2017-09-21T05:18:27	33.9923	-157.9768	KM1713	144.64297064709066	0.45917747014695204	0.020085925467656997	3.1998962481262416																	3.1998962481262416	797.0181561953199
841	2017-09-21T05:21:28	33.9924	-157.9767	KM1713	142.9414272176652	0.45600869181457104	0.0197302503629286	3.1075628507298965																	3.1075628507298965	797.032616398339
842	2017-09-21T05:24:28	33.9926	-157.9766	KM1713	144.4789257036621	0.4582225823415971	0.0199782525145452	3.169467801373136																	3.169467801373136	797.0567170637055
843	2017-09-21T05:27:28	33.9927	-157.9765	KM1713	145.15714255222107	0.45790469285184004	0.0199425746943044	3.191754768413212																	3.191754768413212	797.071177245925
844	2017-09-21T05:30:28	33.9929	-157.9764	KM1713	145.43584762722608	0.4594970996074861	0.020121995102983996	3.2175540185993703																	3.2175540185993703	797.0952778988112
845	2017-09-21T05:33:29	33.9931	-157.9764	KM1713	146.36454590550218	0.4594970996074861	0.020121995102983996	3.248740440020252																	3.248740440020252	797.1175413187497
846	2017-09-21T05:36:29	33.9932	-157.9763	KM1713	146.08187494376722	0.46077372535092803	0.0202665692296346	3.2433813972780787																	3.2433813972780787	797.1320014663053
847	2017-09-21T05:39:29	33.9933	-157.9763	KM1713	147.25357552327802	0.46237606014041704	0.020448899678451	3.3003136638228443																	3.3003136638228443	797.143133176274
848	2017-09-21T05:42:29	33.9933	-157.9763	KM1713	146.4826081429519	0.461093484651872	0.0203028511452315	3.2642039257473536																	3.2642039257473536	797.143133176274
849	2017-09-21T05:45:30	33.9933	-157.9763	KM1713	148.2698197166469	0.46173433894996596	0.0203756872642525	3.306903324616618																	3.306903324616618	797.143133176274
850	2017-09-21T05:48:30	33.9933	-157.9763	KM1713	146.45222118997373	0.46077372535092803	0.0202665692296346	3.246093192875096																	3.246093192875096	797.143133176274
851	2017-09-21T05:51:30	33.9933	-157.9762	KM1713	148.04186737485273	0.458540493000392	0.0200140436913349	3.2512596860352305																	3.2512596860352305	797.1523625099292
852	2017-09-21T05:54:30	33.9933	-157.9762	KM1713	146.56803994001712	0.4582225823415971	0.0199782525145452	3.1959781083058894																	3.1959781083058894	797.1523625099292
853	2017-09-21T05:57:31	33.9933	-157.9762	KM1713	144.16250547450406	0.45475027858765704	0.0195900605843496	3.0978670152860994																	3.0978670152860994	797.1523625099292
854	2017-09-21T06:00:31	33.9934	-157.9762	KM1713	143.65977567097892	0.45160903436010397	0.0192428362306439	3.0309221514238125																	3.0309221514238125	797.1634942198987
855	2017-09-21T06:03:31	33.9934	-157.9762	KM1713	141.43357624530663	0.4512963329096761	0.0192084986933223	2.9710841840082884																	2.9710841840082884	797.1634942198987
856	2017-09-21T06:06:31	33.9935	-157.9762	KM1713	141.84981042612972	0.4491203301601209	0.0189703832288113	2.9505659723022544																	2.9505659723022544	797.1746259298676
857	2017-09-21T06:09:32	33.9935	-157.9761	KM1713	142.0791671676	0.450361853318601	0.0191059725905235	2.9695039193764368																	2.9695039193764368	797.1838552417979
858	2017-09-21T06:12:32	33.9935	-157.9761	KM1713	141.1341374207646	0.4519224822850021	0.0192772557378283	2.9628730004648403																	2.9628730004648403	797.1838552417979
859	2017-09-21T06:15:32	33.9936	-157.9761	KM1713	143.05701649373734	0.4512963329096761	0.0192084986933223	3.007333815064374																	3.007333815064374	797.1949869517674
860	2017-09-21T06:18:33	33.9937	-157.976	KM1713	142.91200084051647	0.4523924257581911	0.019329054104084045	3.0248697478452766																	3.0248697478452766	797.2094470646572
861	2017-09-21T06:21:33	33.9938	-157.976	KM1713	142.96120850887556	0.45160903436010397	0.0192428362306439	3.0220748621819604																	3.0220748621819604	797.2205787746268
862	2017-09-21T06:24:33	33.9939	-157.9759	KM1713	143.49157112838537	0.45098437615599496	0.0191742429306529	3.0355134754220883																	3.0355134754220883	797.2350388736501
863	2017-09-21T06:27:33	33.994	-157.9758	KM1713	145.45034712414102	0.453493362834832	0.0194506103306101	3.1000859503579785																	3.1000859503579785	797.2494989657408
864	2017-09-21T06:30:34	33.9941	-157.9757	KM1713	143.61021983013399	0.454121153884508	0.0195202170407041	3.0627295614667736																	3.0627295614667736	797.2639590508984
865	2017-09-21T06:33:34	33.9943	-157.9757	KM1713	144.26226333177928	0.4544353412253039	0.0195550971799513	3.0881136818605426																	3.0881136818605426	797.2862224708368
866	2017-09-21T06:36:34	33.9944	-157.9756	KM1713	144.82746017152556	0.455065967762004	0.0196251074526677	3.0942770684266385																	3.0942770684266385	797.3006825351946
867	2017-09-21T06:39:34	33.9945	-157.9756	KM1713	144.6214788131236	0.455380516352979	0.0196601311358835	3.0968726922028305																	3.0968726922028305	797.3118142451642
868	2017-09-21T06:42:35	33.9946	-157.9755	KM1713	144.3847364948237	0.455065967762004	0.0196251074526677	3.097440865551272																	3.097440865551272	797.3262742956537
869	2017-09-21T06:45:35	33.9947	-157.9754	KM1713	145.05337634776546	0.452549060465297	0.0193463483930519	3.0789715797886967																	3.0789715797886967	797.3407343392122
870	2017-09-21T06:48:35	33.9949	-157.9753	KM1713	144.54760095552152	0.45569422963882295	0.0196951489525003	3.1171402439330183																	3.1171402439330183	797.3648349089038
871	2017-09-21T06:51:35	33.995	-157.9752	KM1713	145.457718304832	0.45223579105108497	0.0193117598151162	3.0826259280753034																	3.0826259280753034	797.3792949316621
872	2017-09-21T06:54:36	33.9951	-157.9751	KM1713	144.27526884558526	0.453493362834832	0.0194506103306101	3.06048109938541																	3.06048109938541	797.3937549474878
873	2017-09-21T06:57:36	33.9952	-157.9751	KM1713	144.62371456782859	0.453177844569835	0.0194157734534562	3.0774277426883216																	3.0774277426883216	797.4048866574567
874	2017-09-21T07:00:36	33.9954	-157.975	KM1713	144.5422373817423	0.455065967762004	0.0196251074526677	3.0988269776093214																	3.0988269776093214	797.4289872063489
875	2017-09-21T07:03:36	33.9955	-157.9749	KM1713	144.9726848856017	0.45475027858765704	0.0195900605843496	3.0754970615152																	3.0754970615152	797.4434471944413
876	2017-09-21T07:06:37	33.9956	-157.9748	KM1713	144.0011346339406	0.453807714779099	0.0194854199683124	3.0654309449396795																	3.0654309449396795	797.4579071756006
877	2017-09-21T07:09:37	33.9957	-157.9748	KM1713	146.33486638681998	0.4512963329096761	0.0192084986933223	3.0738242233562705																	3.0738242233562705	797.4690388855693
878	2017-09-21T07:12:37	33.9958	-157.9747	KM1713	144.90913221802575	0.45160903436010397	0.0192428362306439	3.037359129956488																	3.037359129956488	797.4834988528603
879	2017-09-21T07:15:37	33.996	-157.9746	KM1713	144.90108543233296	0.4512963329096761	0.0192084986933223	3.0406506870379224																	3.0406506870379224	797.5075993767931
880	2017-09-21T07:18:38	33.9961	-157.9745	KM1713	144.13874916069858	0.45223579105108497	0.0193117598151162	3.0230571720919213																	3.0230571720919213	797.5220593232848
881	2017-09-21T07:21:38	33.9961	-157.9745	KM1713	143.54377294040052	0.4512963329096761	0.0192084986933223	2.9993825581272286																	2.9993825581272286	797.5220593232848
882	2017-09-21T07:24:38	33.9962	-157.9744	KM1713	144.82630676167568	0.450361853318601	0.0191059725905235	3.024716258459593																	3.024716258459593	797.5365192628436
883	2017-09-21T07:27:38	33.9962	-157.9744	KM1713	143.29791360640775	0.4506731623255689	0.0191400687478896	2.9982495590163483																	2.9982495590163483	797.5365192628436
884	2017-09-21T07:30:38	33.9963	-157.9743	KM1713	144.52413304438102	0.4506731623255689	0.0191400687478896	3.0175420790568572																	3.0175420790568572	797.5509791954686
885	2017-09-21T07:33:39	33.9965	-157.9741	KM1713	143.42010174689594	0.4478807497166839	0.0188356472303844	2.9511343102254752																	2.9511343102254752	797.5798990399188
886	2017-09-21T07:36:39	33.9966	-157.974	KM1713	144.19163072779247	0.4488104311546921	0.0189366273656597	2.9655407371994715																	2.9655407371994715	797.594358951744
887	2017-09-21T07:39:39	33.9968	-157.9739	KM1713	143.22600706562466	0.44942960175607705	0.0190041594318607	2.9625412426194178																	2.9625412426194178	797.6184594423971
888	2017-09-21T07:42:39	33.997	-157.9737	KM1713	143.90558095410088	0.44603255600721703	0.0186357142170765	2.9245755828051734																	2.9245755828051734	797.6473792175107
889	2017-09-21T07:45:40	33.9971	-157.9736	KM1713	142.82417093614583	0.44757233075165204	0.0188021473802883	2.9364081695584368																	2.9364081695584368	797.6618390946684
890	2017-09-21T07:48:40	33.9974	-157.9734	KM1713	142.15371814829518	0.44603255600721703	0.0186357142170765	2.884397396259188																	2.884397396259188	797.6999956854448
891	2017-09-21T07:51:40	33.9975	-157.9733	KM1713	143.00190161340882	0.44726372639941	0.0187687138431327	2.910390635187245																	2.910390635187245	797.7144555348683
892	2017-09-21T07:54:41	33.9978	-157.97299999999996	KM1713	143.13115007654946	0.44757233075165204	0.0188021473802883	2.922625365508208																	2.922625365508208	797.7578350415374
893	2017-09-21T07:57:41	33.998000000000005	-157.9729	KM1713	143.34909814892333	0.44603255600721703	0.0186357142170765	2.905548199942676																	2.905548199942676	797.7819354822693
894	2017-09-21T08:00:41	33.9982	-157.9727	KM1713	142.58984468165468	0.4448027072773211	0.0185034848479155	2.865803056523687																	2.865803056523687	797.810855090978
895	2017-09-21T08:03:41	33.9986	-157.9725	KM1713	142.85012824048403	0.443572774875342	0.0183717863534539	2.8601118350073738																	2.8601118350073738	797.859055930844
896	2017-09-21T08:06:42	33.9989	-157.9723	KM1713	142.3961767988191	0.44572518744797496	0.0186025952562514	2.869844715899184																	2.869844715899184	797.8972123639653
897	2017-09-21T08:09:42	33.9993	-157.972	KM1713	141.71897958319275	0.443880763532702	0.0184046956578808	2.8280839538137834																	2.8280839538137834	797.9496447985707
898	2017-09-21T08:12:42	33.9996	-157.9717	KM1713	143.06015679626762	0.4423493108593921	0.0182413127541021	2.8559473750872337																	2.8559473750872337	797.9930239308179
899	2017-09-21T08:15:42	33.9999	-157.9715	KM1713	140.0925913139534	0.441742972571983	0.0181768768428067	2.771348005942765																	2.771348005942765	798.0311802588337
900	2017-09-21T08:18:43	34.0002	-157.9713	KM1713	141.56410712399378	0.441742972571983	0.0181768768428067	2.8039400010768447																	2.8039400010768447	798.0693365553172
901	2017-09-21T08:21:43	34.0004	-157.9711	KM1713	142.12402191468632	0.4423493108593921	0.0182413127541021	2.813655606168407																	2.813655606168407	798.0982558589387
902	2017-09-21T08:24:43	34.0006	-157.9709	KM1713	141.76126800706254	0.44053105772428097	0.0180485121941368	2.7813521236447																	2.7813521236447	798.1271751348247
903	2017-09-21T08:27:43	34.001	-157.9706	KM1713	141.53305137308743	0.4381128402054121	0.0177939312124087	2.747740622207039																	2.747740622207039	798.1796072768617
904	2017-09-21T08:30:44	34.0014	-157.9703	KM1713	140.47165680250922	0.4378108140307589	0.0177623557348974	2.7395549740524516																	2.7395549740524516	798.2320393500563
905	2017-09-21T08:33:44	34.0018	-157.9701	KM1713	141.71651372688822	0.43690904430091904	0.0176680797673999	2.7273090965417714																	2.7273090965417714	798.28023992367
906	2017-09-21T08:36:44	34.0023	-157.9697	KM1713	141.5332588128799	0.438414356293114	0.0178255589266023	2.7443231927971623																	2.7443231927971623	798.3470267714889
907	2017-09-21T08:39:44	34.0027	-157.9694	KM1713	141.62263099831517	0.4381128402054121	0.0177939312124087	2.7554517433100365																	2.7554517433100365	798.3994586209467
908	2017-09-21T08:42:45	34.003	-157.9692	KM1713	141.05646706750474	0.4378108140307589	0.0177623557348974	2.723403059139076																	2.723403059139076	798.437614623125
909	2017-09-21T08:45:45	34.0033	-157.969	KM1713	140.77384266197691	0.4348089458049321	0.0174498396259219	2.6940239631410017																	2.6940239631410017	798.4757705937699
910	2017-09-21T08:48:45	34.0036	-157.9687	KM1713	141.4012113749537	0.4381128402054121	0.0177939312124087	2.7365503320116105																	2.7365503320116105	798.5191488939221
911	2017-09-21T08:51:45	34.004	-157.9684	KM1713	141.07353256784154	0.434212175566483	0.0173881279894692	2.674362656803413																	2.674362656803413	798.5715805196388
912	2017-09-21T08:54:46	34.0045	-157.9682	KM1713	140.30871408252256	0.4345102049608871	0.0174189470224148	2.6807965562396623																	2.6807965562396623	798.6302193185843
913	2017-09-21T08:57:46	34.0048	-157.9679	KM1713	141.34519026370828	0.43331825729665296	0.017295909223034	2.6825503074395134																	2.6825503074395134	798.6735973690986
914	2017-09-21T09:00:46	34.0052	-157.9676	KM1713	141.19075119697604	0.4345102049608871	0.0174189470224148	2.6814550382736755																	2.6814550382736755	798.7260287882782
915	2017-09-21T09:03:46	34.0057	-157.9674	KM1713	142.0325999498672	0.43331825729665296	0.017295909223034	2.6679162023426293																	2.6679162023426293	798.7846675051454
916	2017-09-21T09:06:47	34.0062	-157.967	KM1713	141.3099786565611	0.43331825729665296	0.017295909223034	2.667574274053477																	2.667574274053477	798.8514534161392
917	2017-09-21T09:09:47	34.0066	-157.9667	KM1713	140.71170890700844	0.43094385405432106	0.0170524214551994	2.6332840880600354																	2.6332840880600354	798.9038845943564
918	2017-09-21T09:12:47	34.0069	-157.9665	KM1713	141.46874211204934	0.43183148969306795	0.0171432135341921	2.6596640786229573																	2.6596640786229573	798.9420401865854
919	2017-09-21T09:15:47	34.0072	-157.9662	KM1713	141.09636322748787	0.4305015345869079	0.01700730006992485	2.631307414274956																	2.631307414274956	798.9854177378021
920	2017-09-21T09:18:48	34.0074	-157.9661	KM1713	140.83203709873976	0.43183148969306795	0.0171432135341921	2.6361515255170653																	2.6361515255170653	799.0095177874597
921	2017-09-21T09:21:48	34.0077	-157.9658	KM1713	141.9970095646211	0.432128781992404	0.0171736221666839	2.661589494842256																	2.661589494842256	799.0528952346541
922	2017-09-21T09:24:48	34.008	-157.9656	KM1713	142.09953739884452	0.43035399866755797	0.0169922912953167	2.64581256126525																	2.64581256126525	799.0910507112512
923	2017-09-21T09:27:48	34.0084	-157.9653	KM1713	142.12145846270303	0.429472992732976	0.0169026668868415	2.643293643548957																	2.643293643548957	799.1434815796479
924	2017-09-21T09:30:49	34.0087	-157.965	KM1713	141.8933555738221	0.4291797580477539	0.0168728696381991	2.6364252960424976																	2.6364252960424976	799.1868588187924
925	2017-09-21T09:33:49	34.0091	-157.9648	KM1713	141.24331267404634	0.429472992732976	0.0169026668868415	2.6192241318835605																	2.6192241318835605	799.2350587849666
926	2017-09-21T09:36:49	34.0094	-157.9646	KM1713	142.609037061378	0.4291797580477539	0.0168728696381991	2.6347319415073165																	2.6347319415073165	799.2732141143931
927	2017-09-21T09:39:49	34.0097	-157.9643	KM1713	142.37327687735115	0.429472992732976	0.0169026668868415	2.6383029932804893																	2.6383029932804893	799.3165911454836
928	2017-09-21T09:42:50	34.0101	-157.964	KM1713	143.40423300923794	0.4274122741477111	0.0166942306093561	2.6406479056817656																	2.6406479056817656	799.3690217212655
929	2017-09-21T09:45:50	34.0104	-157.9638	KM1713	143.03477243258183	0.42624718815921503	0.0165770135323714	2.6046796100818392																	2.6046796100818392	799.4071769455674
930	2017-09-21T09:48:50	34.0109	-157.9635	KM1713	141.684380564356	0.425372142826698	0.0164894418574003	2.5694498629228666																	2.5694498629228666	799.4693395262805
931	2017-09-21T09:51:51	34.0113	-157.9633	KM1713	142.10072312324556	0.42595481063903	0.0165477533463958	2.5836573465786152																	2.5836573465786152	799.5175393093772
932	2017-09-21T09:54:51	34.0116	-157.963	KM1713	141.98388339948386	0.4247920226760489	0.0164313951396544	2.5580281564019307																	2.5580281564019307	799.5609159451576
933	2017-09-21T09:57:51	34.012	-157.9627	KM1713	143.06132266701383	0.4261009993991225	0.0165623834393836	2.595487825554672																	2.595487825554672	799.6133461938865
934	2017-09-21T10:00:51	34.0125	-157.9624	KM1713	141.5589459323986	0.425081849222053	0.0164603902228763	2.5616860715648646																	2.5616860715648646	799.6755085423051
935	2017-09-21T10:03:52	34.0129	-157.9621	KM1713	142.4297513168243	0.42362594680479204	0.0163153343672749	2.5712984933714687																	2.5712984933714687	799.7279386361125
936	2017-09-21T10:06:52	34.0132	-157.9618	KM1713	142.85030478083115	0.4230459332169911	0.0162577645934162	2.5494230396787785																	2.5494230396787785	799.7713149389857
937	2017-09-21T10:09:52	34.0133	-157.9617	KM1713	142.64991044201142	0.42362594680479204	0.0163153343672749	2.5595828315211486																	2.5595828315211486	799.7857736927399
938	2017-09-21T10:12:52	34.0133	-157.9616	KM1713	142.4606862761046	0.423336146549391	0.0162864923307983	2.5525842805350925																	2.5525842805350925	799.7950008533537
939	2017-09-21T10:15:53	34.0134	-157.9615	KM1713	142.49272944945812	0.42362594680479204	0.0163153343672749	2.545896867527855																	2.545896867527855	799.8094596001715
940	2017-09-21T10:18:53	34.0135	-157.9613	KM1713	144.14646237279322	0.42362594680479204	0.0163153343672749	2.5673308163903705																	2.5673308163903705	799.831011299303
941	2017-09-21T10:21:53	34.0137	-157.9611	KM1713	144.90858726700284	0.42362594680479204	0.0163153343672749	2.5848735914048784																	2.5848735914048784	799.8599287582608
942	2017-09-21T10:24:53	34.0137	-157.9611	KM1713	144.3697016809445	0.42217943348842896	0.0161719912196093	2.5638298072494177																	2.5638298072494177	799.8599287582608
943	2017-09-21T10:27:54	34.0138	-157.961	KM1713	144.26066728321769	0.4224675783304989	0.0162005142005575	2.5711021653875954																	2.5711021653875954	799.8743874773351
944	2017-09-21T10:33:54	34.0139	-157.9609	KM1713	144.64760321133585	0.41930968274539204	0.0158899013970448	2.536389270101864																	2.536389270101864	799.8888461894742
945	2017-09-21T10:36:54	34.0138	-157.9609	KM1713	144.76255424343097	0.4198832004323471	0.015946057606893	2.5412103000043778																	2.5412103000043778	799.899977899443
946	2017-09-21T10:39:55	34.0138	-157.961	KM1713	143.99264094879734	0.41930968274539204	0.0158899013970448	2.515934506878032																	2.515934506878032	799.9092050057166
947	2017-09-21T10:42:55	34.0138	-157.961	KM1713	144.69981888219843	0.418163222026139	0.0157780813589962	2.511393905845886																	2.511393905845886	799.9092050057166
948	2017-09-21T10:45:55	34.0138	-157.961	KM1713	144.56784768300395	0.418163222026139	0.0157780813589962	2.515998843608966																	2.515998843608966	799.9092050057166
949	2017-09-21T10:48:55	34.0138	-157.961	KM1713	144.70395067712255	0.41702197718344397	0.0156672150617313	2.490421657773892																	2.490421657773892	799.9092050057166
950	2017-09-21T10:51:56	34.0137	-157.961	KM1713	144.9953735439811	0.4167375530246071	0.0156396684648211	2.497303245152711																	2.497303245152711	799.9203367156862
951	2017-09-21T10:54:56	34.0138	-157.9609	KM1713	145.64375308382276	0.4167375530246071	0.0156396684648211	2.5119984003347002																	2.5119984003347002	799.9347954347618
952	2017-09-21T10:57:56	34.0139	-157.9608	KM1713	145.1319771127623	0.4167375530246071	0.0156396684648211	2.499379940704041																	2.499379940704041	799.9492541469012
953	2017-09-21T11:00:56	34.014	-157.9608	KM1713	144.7114403528871	0.4161707351574229	0.0155847719209669	2.482592310498604																	2.482592310498604	799.9603858568709
954	2017-09-21T11:03:57	34.0141	-157.9606	KM1713	145.20111527988814	0.415323285265125	0.0155030995766943	2.4814477491159312																	2.4814477491159312	799.9819374443279
955	2017-09-21T11:06:57	34.0143	-157.9604	KM1713	145.0270342271093	0.414478885379653	0.0154218583127294	2.48099687156544																	2.48099687156544	800.0108548200569
956	2017-09-21T11:09:57	34.0144	-157.9603	KM1713	144.00948355457191	0.4136303443528061	0.0153405675039119	2.4224137471222758																	2.4224137471222758	800.025313497518
957	2017-09-21T11:12:57	34.0145	-157.9602	KM1713	144.8198109349259	0.41334884347025797	0.0153135995274663	2.4372344797990846																	2.4372344797990846	800.0397721680428
958	2017-09-21T11:15:58	34.0147	-157.9599	KM1713	145.70545327590526	0.41334884347025797	0.0153135995274663	2.461947948496764																	2.461947948496764	800.0752954116756
959	2017-09-21T11:18:58	34.015	-157.9597	KM1713	144.8802511501011	0.4125025122092801	0.0152329004379759	2.4285319006962216																	2.4285319006962216	800.1134501523846
960	2017-09-21T11:21:58	34.0152	-157.9595	KM1713	145.0212255184145	0.411660348857799	0.0151527330905083	2.4192826706311807																	2.4192826706311807	800.1423674032687
961	2017-09-21T11:24:59	34.0153	-157.9593	KM1713	145.57332574454915	0.410819619929367	0.0150730666269102	2.425113357295249																	2.425113357295249	800.1639187673712
962	2017-09-21T11:27:59	34.0155	-157.9591	KM1713	144.66196688564915	0.411660348857799	0.0151527330905083	2.411490657560184																	2.411490657560184	800.1928359766399
963	2017-09-21T11:30:59	34.0156	-157.959	KM1713	144.88775991497792	0.410261129217806	0.0150202061318043	2.395663247134732																	2.395663247134732	800.2072945708701
964	2017-09-21T11:33:59	34.0157	-157.9588	KM1713	144.29902143980974	0.4099803905311479	0.0149937487132815	2.3830561416988667																	2.3830561416988667	800.2288458605227
965	2017-09-21T11:37:00	34.0158	-157.9587	KM1713	143.86901056107388	0.4088639282297029	0.0148885802623487	2.3643122906791625																	2.3643122906791625	800.2433044408807
966	2017-09-21T11:40:00	34.016	-157.9585	KM1713	144.4792915288431	0.408586003268266	0.0148625308116464	2.3677169605597044																	2.3677169605597044	800.2722215807898
967	2017-09-21T11:43:00	34.0162	-157.9583	KM1713	144.47278549416555	0.4083087401835621	0.0148365433975644	2.3598602608191084																	2.3598602608191084	800.3011386929529
968	2017-09-21T11:46:00	34.0163	-157.9582	KM1713	144.52831558589637	0.40748037802528203	0.0147589378188921	2.3513046778051683																	2.3513046778051683	800.3155972386318
969	2017-09-21T11:49:01	34.0164	-157.958	KM1713	144.8746923161499	0.407203646368988	0.0147331411105591	2.3521504595702067																	2.3521504595702067	800.337148397991
970	2017-09-21T11:52:01	34.0166	-157.9578	KM1713	145.32550403934798	0.407756193343086	0.0147847540886542	2.36329544756128																	2.36329544756128	800.3660654546675
971	2017-09-21T11:55:01	34.0167	-157.9576	KM1713	144.56726949917126	0.405276587568596	0.0145539444212138	2.3220782177230497																	2.3220782177230497	800.3876165581845
972	2017-09-21T11:58:01	34.0169	-157.9574	KM1713	145.5841574436774	0.40610284617792397	0.0146305492533827	2.341486609614676																	2.341486609614676	800.4165335732444
973	2017-09-21T12:01:02	34.0171	-157.9572	KM1713	144.79180441758015	0.4050024788097029	0.0145285310031459	2.32010651802398																	2.32010651802398	800.4454505605597
974	2017-09-21T12:04:02	34.0173	-157.957	KM1713	144.83179544057128	0.40610284617792397	0.0146305492533827	2.331436547652708																	2.331436547652708	800.4743675201305
975	2017-09-21T12:07:02	34.0175	-157.9568	KM1713	143.57840418302806	0.404728754328205	0.0145031639480651	2.2905409301613187																	2.2905409301613187	800.5032844519567
976	2017-09-21T12:10:02	34.0176	-157.9566	KM1713	144.12579378744758	0.4036275093312871	0.0144016207934269	2.2798132198121164																	2.2798132198121164	800.5248353879498
977	2017-09-21T12:13:03	34.0178	-157.9564	KM1713	141.83114958577409	0.4030792022795889	0.0143511987911833	2.234193150159961																	2.234193150159961	800.5537522781585
978	2017-09-21T12:16:03	34.018	-157.9562	KM1713	145.05020433361454	0.4030792022795889	0.0143511987911833	2.2962263227939497																	2.2962263227939497	800.5826691406224
979	2017-09-21T12:19:03	34.0181	-157.9561	KM1713	144.38429059864674	0.4030792022795889	0.0143511987911833	2.2727155955803875																	2.2727155955803875	800.5971275614496
980	2017-09-21T12:22:03	34.0182	-157.9559	KM1713	143.13649196506844	0.40171311170820295	0.014226044676731001	2.23751477433743																	2.23751477433743	800.6186783857585
981	2017-09-21T12:25:04	34.0183	-157.9558	KM1713	143.89360464341706	0.40116651032501294	0.0141761916676684	2.2471141156268204																	2.2471141156268204	800.6331367927138
982	2017-09-21T12:28:04	34.0184	-157.9557	KM1713	143.914178427322	0.400622509298007	0.0141265758251853	2.239094842041629																	2.239094842041629	800.647595192732
983	2017-09-21T12:31:04	34.0185	-157.9556	KM1713	143.79619051309518	0.40116651032501294	0.0141761916676684	2.234362185477328																	2.234362185477328	800.6620535858145
984	2017-09-21T12:34:04	34.0186	-157.9554	KM1713	143.6282535091796	0.39899813822105495	0.0139793002221414	2.2211834007885844																	2.2211834007885844	800.6836043356682
985	2017-09-21T12:37:05	34.0187	-157.9553	KM1713	142.98936316383268	0.400350682114259	0.014101892689699	2.2129811191663107																	2.2129811191663107	800.6980627148779
986	2017-09-21T12:40:05	34.0187	-157.9553	KM1713	144.0750059013546	0.40007931100193	0.0140772770151918	2.2285417730409565																	2.2285417730409565	800.6980627148779
987	2017-09-21T12:43:05	34.0187	-157.9552	KM1713	143.5480635006285	0.39899813822105495	0.0139793002221414	2.201721143194441																	2.201721143194441	800.7072892885781
988	2017-09-21T12:46:05	34.0187	-157.9552	KM1713	143.19390155924592	0.399808586158378	0.0140527199627751	2.2002351008529617																	2.2002351008529617	800.7072892885781
989	2017-09-21T12:49:06	34.0188	-157.9551	KM1713	142.87600441891095	0.398186553268771	0.0139060835529042	2.185063496392019																	2.185063496392019	800.7217476608507
990	2017-09-21T12:52:06	34.0188	-157.9551	KM1713	143.73987938092654	0.39845643681309795	0.0139304309414824	2.19710220363769																	2.19710220363769	800.7217476608507
991	2017-09-21T12:55:06	34.0187	-157.9552	KM1713	143.63158852354925	0.39845643681309795	0.0139304309414824	2.203095927047985																	2.203095927047985	800.7362060331238
992	2017-09-21T12:58:06	34.0187	-157.9552	KM1713	144.3585716119531	0.39845643681309795	0.0139304309414824	2.210530890667412																	2.210530890667412	800.7362060331238
993	2017-09-21T13:01:07	34.0187	-157.9552	KM1713	143.2599442614013	0.39845643681309795	0.0139304309414824	2.1971329534061765																	2.1971329534061765	800.7362060331238
994	2017-09-21T13:04:07	34.0187	-157.9553	KM1713	144.06205074999684	0.398186553268771	0.0139060835529042	2.2034437532904376																	2.2034437532904376	800.7454326068238
995	2017-09-21T13:07:07	34.0186	-157.9553	KM1713	144.51414576986954	0.39737891850518503	0.0138334350506641	2.2027070282996504																	2.2027070282996504	800.7565643167932
996	2017-09-21T13:10:07	34.0186	-157.9554	KM1713	144.65638915546032	0.398186553268771	0.0139060835529042	2.209412813222606																	2.209412813222606	800.7657909013627
997	2017-09-21T13:13:08	34.0185	-157.9555	KM1713	143.77361938656873	0.3976480235743369	0.0138575799903295	2.1895455001467257																	2.1895455001467257	800.7802492875084
998	2017-09-21T13:16:08	34.0185	-157.9555	KM1713	144.02802998006038	0.397917312450588	0.013881794147495002	2.1895991309139737																	2.1895991309139737	800.7802492875084
999	2017-09-21T13:19:08	34.0185	-157.9555	KM1713	142.76882697937276	0.397110454308241	0.0138093476120368	2.1592279899304425																	2.1592279899304425	800.7802492875084
1000	2017-09-21T13:22:08	34.0184	-157.9556	KM1713	143.5737934883795	0.39657544242968396	0.0137613446904689	2.173462479735594																	2.173462479735594	800.7947076805908
1001	2017-09-21T13:25:09	34.0184	-157.9556	KM1713	145.01132041510462	0.39630732265045204	0.0137373529751496	2.192506104744356																	2.192506104744356	800.7947076805908
1002	2017-09-21T13:28:09	34.0184	-157.9557	KM1713	144.27536862919112	0.39657544242968396	0.0137613446904689	2.169568488677624																	2.169568488677624	800.8039342868992
1003	2017-09-21T13:31:09	34.0183	-157.9557	KM1713	146.79481698638838	0.397917312450588	0.013881794147495002	2.240851387774617																	2.240851387774617	800.8150659968683
1004	2017-09-21T13:34:10	34.0183	-157.9557	KM1713	145.502055423139	0.39737891850518503	0.0138334350506641	2.209042707183505																	2.209042707183505	800.8150659968683
1005	2017-09-21T13:37:10	34.0182	-157.9558	KM1713	145.8770974419916	0.397110454308241	0.0138093476120368	2.2048414357814043																	2.2048414357814043	800.8295244038234
1006	2017-09-21T13:40:10	34.0182	-157.9558	KM1713	145.38139227205716	0.39630732265045204	0.0137373529751496	2.195753976296779																	2.195753976296779	800.8295244038234
1007	2017-09-21T13:43:10	34.0182	-157.9559	KM1713	145.32967884863874	0.39630732265045204	0.0137373529751496	2.1869573192576617																	2.1869573192576617	800.8387510318706
1008	2017-09-21T13:46:11	34.0182	-157.9559	KM1713	144.71813233094562	0.397110454308241	0.0138093476120368	2.186461975148351																	2.186461975148351	800.8387510318706
1009	2017-09-21T13:49:11	34.0181	-157.95600000000005	KM1713	145.12782159791774	0.396038224331793	0.0137133401123187	2.191206539932066																	2.191206539932066	800.8532094457637
1010	2017-09-21T13:52:11	34.0181	-157.95600000000005	KM1713	148.59483286824272	0.396842629457274	0.0137853175375092	2.248307098126877																	2.248307098126877	800.8532094457637
1011	2017-09-21T13:55:11	34.0181	-157.95600000000005	KM1713	146.6034194076354	0.39576976686926596	0.0136893844359856	2.2041288731053075																	2.2041288731053075	800.8532094457637
1012	2017-09-21T13:58:12	34.0181	-157.95600000000005	KM1713	145.11149265044838	0.39576976686926596	0.0136893844359856	2.1652759732281988																	2.1652759732281988	800.8532094457637
1013	2017-09-21T14:01:12	34.0181	-157.95600000000005	KM1713	148.8339962763711	0.3955019487366769	0.0136654858099611	2.236461731321437																	2.236461731321437	800.8532094457637
1014	2017-09-21T14:04:12	34.0181	-157.95600000000005	KM1713	146.68148433626774	0.39576976686926596	0.0136893844359856	2.2067166360105883																	2.2067166360105883	800.8532094457637
1015	2017-09-21T14:07:13	34.018	-157.9561	KM1713	143.17760872350877	0.3923061283059721	0.0133823501884317	2.1032395046971755																	2.1032395046971755	800.8676678665877
1016	2017-09-21T14:10:13	34.0181	-157.95600000000005	KM1713	142.27204963092947	0.3923061283059721	0.0133823501884317	2.0879991875570774																	2.0879991875570774	800.8821262874117
1017	2017-09-21T14:13:13	34.018	-157.95600000000005	KM1713	143.3692966117861	0.39204127309723996	0.0133590997797991	2.103821182045381																	2.103821182045381	800.8932579973804
1018	2017-09-21T14:16:13	34.018	-157.9561	KM1713	142.78099309752415	0.39204127309723996	0.0133590997797991	2.093713861586964																	2.093713861586964	800.9024846471611
1019	2017-09-21T14:19:14	34.0181	-157.95600000000005	KM1713	142.8581043911814	0.39177704863970003	0.0133359047418839	2.086338705189955																	2.086338705189955	800.9169430679849
1020	2017-09-21T14:22:14	34.0181	-157.9561	KM1713	140.28115533536763	0.388881387373489	0.0130830848984296	2.0094903001014464																	2.0094903001014464	800.9261697068964
1021	2017-09-21T14:25:14	34.0181	-157.9561	KM1713	140.0262602740407	0.389142993773761	0.0131058009413163	2.0079096166405925																	2.0079096166405925	800.9261697068964
1022	2017-09-21T14:28:14	34.0181	-157.95600000000005	KM1713	139.94480066415792	0.388881387373489	0.0130830848984296	1.9992864789314448																	1.9992864789314448	800.9353963458078
1023	2017-09-21T14:31:14	34.0181	-157.95600000000005	KM1713	140.32111261162626	0.389142993773761	0.0131058009413163	2.0055161578486103																	2.0055161578486103	800.9353963458078
1024	2017-09-21T14:34:15	34.0181	-157.95600000000005	KM1713	139.69413701239378	0.388881387373489	0.0130830848984296	1.9996540892288959																	1.9996540892288959	800.9353963458078
1025	2017-09-21T14:37:15	34.018	-157.9561	KM1713	139.21943826504204	0.38836004213175396	0.0130378149782071	1.9899580461674289																	1.9899580461674289	800.9498547666318
1026	2017-09-21T14:40:15	34.0179	-157.9562	KM1713	140.13815762019328	0.38836004213175396	0.0130378149782071	1.99807080047626																	1.99807080047626	800.9643131943958
1027	2017-09-21T14:43:16	34.0179	-157.9563	KM1713	139.39556501403126	0.38836004213175396	0.0130378149782071	1.983476905246176																	1.983476905246176	800.9735398550512
1028	2017-09-21T14:46:16	34.0178	-157.9563	KM1713	139.6971260861392	0.38862040398738795	0.0130604229536713	2.0016464477346823																	2.0016464477346823	800.9846715650199
1029	2017-09-21T14:49:16	34.0178	-157.9563	KM1713	139.8712207749727	0.38836004213175396	0.0130378149782071	1.9854131932711303																	1.9854131932711303	800.9846715650199
1030	2017-09-21T14:52:16	34.0178	-157.9564	KM1713	139.43199490266136	0.38783445544440703	0.0129924012915845	1.9824647443120096																	1.9824647443120096	800.9938982365445
1031	2017-09-21T14:55:16	34.0177	-157.9565	KM1713	139.33059956515768	0.38862040398738795	0.0130604229536713	1.990427924687579																	1.990427924687579	801.008356678181
1032	2017-09-21T14:58:17	34.0176	-157.9567	KM1713	138.64671870711916	0.386788024168589	0.0129021164534658	1.9549869548266503																	1.9549869548266503	801.0299075955622
1033	2017-09-21T15:01:17	34.0175	-157.9567	KM1713	139.07030597865122	0.38600501761981504	0.0128348643827073	1.9558471745772281																	1.9558471745772281	801.041039305532
1034	2017-09-21T15:04:17	34.0175	-157.9567	KM1713	138.51747227160593	0.38783445544440703	0.0129924012915845	1.95917974287651																	1.95917974287651	801.041039305532
1035	2017-09-21T15:07:17	34.0175	-157.9567	KM1713	139.72487739047384	0.38783445544440703	0.0129924012915845	1.9839807622495904																	1.9839807622495904	801.041039305532
1036	2017-09-21T15:10:17	34.0176	-157.9567	KM1713	139.76585304837596	0.38783445544440703	0.0129924012915845	1.9749401721376896																	1.9749401721376896	801.0521710155016
1037	2017-09-21T15:13:18	34.0175	-157.9567	KM1713	139.17878739886362	0.387572243035665	0.0129697564320635	1.9684589459896884																	1.9684589459896884	801.0633027254712
1038	2017-09-21T15:16:18	34.0175	-157.9567	KM1713	138.28389341820218	0.38783445544440703	0.0129924012915845	1.9599759104259007																	1.9599759104259007	801.0633027254712
1039	2017-09-21T15:19:18	34.0175	-157.9568	KM1713	138.79177919214524	0.387572243035665	0.0129697564320635	1.96635709736916																	1.96635709736916	801.0725294296009
1040	2017-09-21T15:22:19	34.0175	-157.9569	KM1713	139.49015470077907	0.38731065508429996	0.0129471655011482	1.9829829910507069																	1.9829829910507069	801.0817561337332
1041	2017-09-21T15:25:19	34.0174	-157.9569	KM1713	138.78165091981458	0.3865263994224051	0.0128796456248756	1.9556960612760133																	1.9556960612760133	801.0928878437021
1042	2017-09-21T15:28:19	34.0174	-157.957	KM1713	139.22857317325457	0.387572243035665	0.0129697564320635	1.9740925518757413																	1.9740925518757413	801.1021145587036
1043	2017-09-21T15:31:19	34.0173	-157.957	KM1713	140.44547020789298	0.38836004213175396	0.0130378149782071	2.003948525298451																	2.003948525298451	801.1132462686733
1044	2017-09-21T15:37:20	34.0171	-157.9571	KM1713	139.29648051639077	0.38783445544440703	0.0129924012915845	1.971511532171769																	1.971511532171769	801.137345906393
1045	2017-09-21T15:40:20	34.0171	-157.9571	KM1713	140.50445426023728	0.38836004213175396	0.0130378149782071	2.003695670440227																	2.003695670440227	801.137345906393
1046	2017-09-21T15:43:20	34.0171	-157.9572	KM1713	140.1406506796815	0.389405224675452	0.0131285712114734	2.004671169031948																	2.004671169031948	801.1465726540017
1047	2017-09-21T15:46:21	34.0171	-157.9572	KM1713	140.25533873885536	0.389405224675452	0.0131285712114734	2.010533761931166																	2.010533761931166	801.1465726540017
1048	2017-09-21T15:49:21	34.0171	-157.9572	KM1713	140.46870668383409	0.389142993773761	0.0131058009413163	2.0016573470992545																	2.0016573470992545	801.1465726540017
1049	2017-09-21T15:52:21	34.017	-157.9573	KM1713	141.13340344377045	0.389930763581859	0.0131743386050594	2.0368327009427967																	2.0368327009427967	801.1610311441917
1050	2017-09-21T15:55:21	34.017	-157.9574	KM1713	141.30036402026138	0.389142993773761	0.0131058009413163	2.025149230388824																	2.025149230388824	801.1702579026697
1051	2017-09-21T15:58:22	34.0169	-157.9574	KM1713	141.88809301497534	0.389668030042985	0.0131513999260346	2.0345641721210885																	2.0345641721210885	801.1813896126386
1052	2017-09-21T16:01:22	34.0169	-157.9575	KM1713	141.94246779563446	0.388881387373489	0.0130830848984296	2.016153248825931																	2.016153248825931	801.1906163819856
1053	2017-09-21T16:04:22	34.0168	-157.9575	KM1713	141.34952731383584	0.389142993773761	0.0131058009413163	2.02305546918586																	2.02305546918586	801.2017480919543
1054	2017-09-21T16:07:22	34.0168	-157.9576	KM1713	142.02358688775766	0.389668030042985	0.0131513999260346	2.037845239548663																	2.037845239548663	801.2109748721706
1055	2017-09-21T16:10:23	34.0167	-157.9577	KM1713	141.26229160020637	0.388881387373489	0.0130830848984296	2.0202371942094786																	2.0202371942094786	801.2254333831671
1056	2017-09-21T16:13:23	34.0166	-157.9577	KM1713	141.97735155043887	0.389668030042985	0.0131513999260346	2.043910020004976																	2.043910020004976	801.2365650931367
1057	2017-09-21T16:16:23	34.0166	-157.9578	KM1713	142.11811685037677	0.39019412431283296	0.0131973320428271	2.0488945471323885																	2.0488945471323885	801.2457918950907
1058	2017-09-21T16:22:24	34.0166	-157.9578	KM1713	141.77279487129783	0.39019412431283296	0.0131973320428271	2.035807608125892																	2.035807608125892	801.2457918950907
1059	2017-09-21T16:25:24	34.0166	-157.9578	KM1713	142.16245871114575	0.390458113733128	0.0132203803700564	2.0567754902623316																	2.0567754902623316	801.2457918950907
1060	2017-09-21T16:28:24	34.0167	-157.9578	KM1713	142.07539815320678	0.390458113733128	0.0132203803700564	2.048391238700308																	2.048391238700308	801.2569236050605
1061	2017-09-21T16:31:24	34.0167	-157.9578	KM1713	142.0345972286999	0.3907227333435371	0.0132434837177785	2.0589766651859183																	2.0589766651859183	801.2569236050605
1062	2017-09-21T16:34:25	34.0166	-157.9578	KM1713	142.47865361812856	0.3907227333435371	0.0132434837177785	2.06669852039398																	2.06669852039398	801.2680553150299
1063	2017-09-21T16:37:25	34.0166	-157.9579	KM1713	141.60634350804563	0.389930763581859	0.0131743386050594	2.0341817737539154																	2.0341817737539154	801.277282116984
1064	2017-09-21T16:40:25	34.0166	-157.9578	KM1713	141.68471914761585	0.39019412431283296	0.0131973320428271	2.0447864724433007																	2.0447864724433007	801.286508918938
1065	2017-09-21T16:43:26	34.0166	-157.9578	KM1713	142.1022450750761	0.39019412431283296	0.0131973320428271	2.051697219832177																	2.051697219832177	801.286508918938
1066	2017-09-21T16:46:26	34.0165	-157.9579	KM1713	142.15839147806054	0.391513453431219	0.0133127649428212	2.0714831303593524																	2.0714831303593524	801.3009674438076
1067	2017-09-21T16:49:26	34.0165	-157.958	KM1713	143.58980585903987	0.39204127309723996	0.0133590997797991	2.099750753699438																	2.099750753699438	801.3101942566307
1068	2017-09-21T16:52:26	34.0165	-157.958	KM1713	142.77361189831154	0.39204127309723996	0.0133590997797991	2.0820054849629672																	2.0820054849629672	801.3101942566307
1069	2017-09-21T16:55:27	34.0165	-157.958	KM1713	141.77856321049381	0.39204127309723996	0.0133590997797991	2.0615142586223185																	2.0615142586223185	801.3101942566307
1070	2017-09-21T16:58:27	34.0165	-157.958	KM1713	142.69648819006318	0.39204127309723996	0.0133590997797991	2.088191054094698																	2.088191054094698	801.3101942566307
1071	2017-09-21T17:01:27	34.0165	-157.958	KM1713	140.8688650499004	0.39283663727549395	0.0134291548471417	2.0607809593689668																	2.0607809593689668	801.3101942566307
1072	2017-09-21T17:04:27	34.0166	-157.9579	KM1713	142.33148426964618	0.3933695827155779	0.0134761956348954	2.098247243661575																	2.098247243661575	801.3246527815005
1073	2017-09-21T17:07:28	34.0166	-157.9578	KM1713	141.76181329018985	0.3933695827155779	0.0134761956348954	2.08798732554494																	2.08798732554494	801.3338795834546
1074	2017-09-21T17:10:28	34.0167	-157.9578	KM1713	140.94582476305234	0.3933695827155779	0.0134761956348954	2.0713586026220976																	2.0713586026220976	801.3450112934242
1075	2017-09-21T17:13:28	34.0167	-157.9578	KM1713	141.55040585518378	0.3936370099920939	0.0134998002833415	2.081599883647931																	2.081599883647931	801.3450112934242
1076	2017-09-21T17:16:28	34.0167	-157.9578	KM1713	143.21755492652534	0.3944339001377729	0.0135704880122012	2.12466258345585																	2.12466258345585	801.3450112934242
1077	2017-09-21T17:19:29	34.0167	-157.9578	KM1713	142.35538094802962	0.3955019487366769	0.0136654858099611	2.1240900828310982																	2.1240900828310982	801.3450112934242
1078	2017-09-21T17:22:29	34.0167	-157.9577	KM1713	141.46908852991902	0.39576976686926596	0.0136893844359856	2.1164457132408594																	2.1164457132408594	801.3542380845092
1079	2017-09-21T17:25:29	34.0168	-157.9577	KM1713	141.40883514312804	0.3952347684114661	0.013641644098379998	2.109305815568914																	2.109305815568914	801.365369794479
1080	2017-09-21T17:28:30	34.0169	-157.9576	KM1713	141.82258820824225	0.39576976686926596	0.0136893844359856	2.1251205556626847																	2.1251205556626847	801.3798282985388
1081	2017-09-21T17:34:30	34.017	-157.9574	KM1713	141.93636014929234	0.39630732265045204	0.0137373529751496	2.1303812323043254																	2.1303812323043254	801.4013793462167
1082	2017-09-21T17:37:30	34.017	-157.9573	KM1713	142.2941292563107	0.3976480235743369	0.0138575799903295	2.1549521902942868																	2.1549521902942868	801.4106061046948
1083	2017-09-21T17:40:30	34.0171	-157.9572	KM1713	141.25006325823333	0.396842629457274	0.0137853175375092	2.13218614885199																	2.13218614885199	801.4250645948848
1084	2017-09-21T17:43:31	34.0172	-157.9571	KM1713	141.02747636678038	0.398186553268771	0.0139060835529042	2.1388515224427427																	2.1388515224427427	801.4395230781384
1085	2017-09-21T18:05:45	34.0179	-157.9563	KM1713	137.80184369231208	0.40637739933519496	0.0146561190089782	2.219973890477458																	2.219973890477458	801.5468556425427
1086	2017-09-21T18:08:46	34.0179	-157.9563	KM1713	135.34494802856966	0.4033538352584229	0.0143763859648655	2.141187664037424																	2.141187664037424	801.5468556425427
1087	2017-09-21T18:11:46	34.0179	-157.9563	KM1713	132.52756777304774	0.40390183671326796	0.0144269158620519	2.091416386338825																	2.091416386338825	801.5468556425427
1088	2017-09-21T18:14:46	34.0179	-157.9563	KM1713	132.15629528781506	0.404728754328205	0.0145031639480651	2.0958661280061994																	2.0958661280061994	801.5468556425427
1089	2017-09-21T18:17:47	34.018	-157.9562	KM1713	131.36499176336716	0.40748037802528203	0.0147589378188921	2.138882502742689																	2.138882502742689	801.5613140703067
1090	2017-09-21T18:20:47	34.0181	-157.9562	KM1713	133.3446288164361	0.4099803905311479	0.0149937487132815	2.184853240216724																	2.184853240216724	801.5724457802755
1091	2017-09-21T18:23:47	34.0182	-157.9561	KM1713	134.95350869072698	0.411660348857799	0.0151527330905083	2.2467206526789																	2.2467206526789	801.586904194167
1092	2017-09-21T18:26:47	34.0182	-157.95600000000005	KM1713	135.86646070850293	0.410819619929367	0.0150730666269102	2.2565976325006334																	2.2565976325006334	801.596130822209
1093	2017-09-21T18:29:48	34.0182	-157.95600000000005	KM1713	135.69462882470395	0.41391251722847	0.0153675998577562	2.3015059612963515																	2.3015059612963515	801.596130822209
1094	2017-09-21T18:32:48	34.0183	-157.95600000000005	KM1713	136.46238279710144	0.41588773805324303	0.0155574699866205	2.3335910466417333																	2.3335910466417333	801.6072625321788
1095	2017-09-21T18:35:48	34.0183	-157.9559	KM1713	135.7871521508451	0.416453806220305	0.0156121874699766	2.32447157939278																	2.32447157939278	801.6164891493593
1096	2017-09-21T18:38:48	34.0184	-157.9558	KM1713	136.84398495129292	0.4160292366053329	0.0155711209537937	2.344654400333434																	2.344654400333434	801.6309475493774
1097	2017-09-21T18:41:49	34.0185	-157.9557	KM1713	136.79869635863977	0.4178775419780609	0.0157502614220398	2.364983690286661																	2.364983690286661	801.64540594246
1098	2017-09-21T18:44:49	34.0187	-157.9555	KM1713	136.6614053199924	0.416453806220305	0.0156121874699766	2.340704501119497																	2.340704501119497	801.6743227078156
1099	2017-09-21T18:47:49	34.019	-157.9552	KM1713	137.00189393561269	0.4161707351574229	0.0155847719209669	2.357132146056446																	2.357132146056446	801.7176978038257
1100	2017-09-21T18:50:49	34.0191	-157.9551	KM1713	136.44269054159693	0.41504206665128296	0.015476011445258998	2.328796642653704																	2.328796642653704	801.7321561552901
1101	2017-09-21T18:53:50	34.0193	-157.9549	KM1713	137.14184054528317	0.4178775419780609	0.0157502614220398	2.3751263235051456																	2.3751263235051456	801.761072837407
1102	2017-09-21T18:56:50	34.0195	-157.9547	KM1713	136.60868528533192	0.41588773805324303	0.0155574699866205	2.347973599153304																	2.347973599153304	801.78998949178
1103	2017-09-21T18:59:50	34.0196	-157.9545	KM1713	134.94302909642028	0.41560517519825896	0.0155302523723597	2.3183911894933216																	2.3183911894933216	801.8115400554881
1104	2017-09-21T19:02:51	34.0197	-157.9544	KM1713	134.77975567955792	0.4167375530246071	0.0156396684648211	2.3128400988219773																	2.3128400988219773	801.8259983653337
1105	2017-09-21T19:05:51	34.0199	-157.9542	KM1713	134.67182804397422	0.41588773805324303	0.0155574699866205	2.3046838063235384																	2.3046838063235384	801.8549149642149
1106	2017-09-21T19:08:51	34.0201	-157.9541	KM1713	133.91545438307438	0.4161707351574229	0.0155847719209669	2.302849564303296																	2.302849564303296	801.8790144854138
1107	2017-09-21T19:11:51	34.0202	-157.954	KM1713	134.15406846711065	0.417307080313783	0.015694827417311	2.312036553076918																	2.312036553076918	801.893472760577
1108	2017-09-21T19:14:52	34.0202	-157.9539	KM1713	133.09074111542952	0.41560517519825896	0.0155302523723597	2.2833446134090702																	2.2833446134090702	801.9026991712308
1109	2017-09-21T19:17:52	34.0203	-157.9537	KM1713	133.76872251387977	0.41702197718344397	0.0156672150617313	2.31816576323796																	2.31816576323796	801.9242496046343
1110	2017-09-21T19:20:52	34.0204	-157.9537	KM1713	133.09768021631916	0.415323285265125	0.0155030995766943	2.2791262794911606																	2.2791262794911606	801.9353813146038
1111	2017-09-21T19:23:52	34.0204	-157.9537	KM1713	134.14120967258359	0.4167375530246071	0.0156396684648211	2.3187258263266672																	2.3187258263266672	801.9353813146038
1112	2017-09-21T19:26:53	34.0202	-157.9537	KM1713	134.87327809157338	0.419023947866702	0.0158619235540355	2.3567403775013904																	2.3567403775013904	801.9576447345422
1113	2017-09-21T19:29:53	34.0173	-157.9541	KM1713	134.1595656145939	0.41873662965888503	0.0158339206249885	2.35081529649652																	2.35081529649652	802.2825671254343
1114	2017-09-21T19:32:53	34.0114	-157.9559	KM1713	133.45804658236196	0.42017098650109	0.0159742362929829	2.3504406859359355																	2.3504406859359355	802.9600129439151
1115	2017-09-21T19:35:53	34.0092	-157.9599	KM1713	134.27046739695052	0.41959609972450895	0.0159179460281856	2.3576414740791254																	2.3576414740791254	803.4029680878048
1116	2017-09-21T19:38:54	34.0076	-157.965	KM1713	134.67995661495212	0.42217943348842896	0.0161719912196093	2.390928522988549																	2.390928522988549	803.9061561384414
1117	2017-09-21T19:44:54	34.0042	-157.9747	KM1713	134.54540409594594	0.423916423984574	0.0163442458700983	2.4204244405540103																	2.4204244405540103	804.8779957534697
1118	2017-09-21T19:47:54	34.0025	-157.9739	KM1713	133.52195770391384	0.4230459332169911	0.0162577645934162	2.391560703353408																	2.391560703353408	805.0811255003225
1119	2017-09-21T19:50:54	34.0024	-157.9735	KM1713	133.993681189856	0.4230459332169911	0.0162577645934162	2.3930353730125864																	2.3930353730125864	805.119680798316
1120	2017-09-21T19:53:55	34.0024	-157.9735	KM1713	134.78310710519628	0.424499460262906	0.0164022760913355	2.4344157337011025																	2.4344157337011025	805.119680798316
1121	2017-09-21T19:56:55	34.0025	-157.9734	KM1713	135.47090045529274	0.42595481063903	0.0165477533463958	2.4590281914155496																	2.4590281914155496	805.1341403010434
1122	2017-09-21T19:59:55	34.0025	-157.9733	KM1713	135.87938785565004	0.42770520361048997	0.0167237061939385	2.498596340676372																	2.498596340676372	805.1433686352393
1123	2017-09-21T20:02:56	34.0026	-157.9732	KM1713	135.24136930524026	0.428292928323294	0.016783144575841	2.487168860629718																	2.487168860629718	805.157828131033
1124	2017-09-21T20:05:56	34.0026	-157.9732	KM1713	136.99931544082085	0.43035399866755797	0.0169922912953167	2.5604915495810117																	2.5604915495810117	805.157828131033
1125	2017-09-21T20:08:56	34.0026	-157.9732	KM1713	138.02060143445766	0.43035399866755797	0.0169922912953167	2.5845993843258763																	2.5845993843258763	805.157828131033
1126	2017-09-21T20:11:56	34.0026	-157.9732	KM1713	136.1745472907799	0.43035399866755797	0.0169922912953167	2.5498725327767118																	2.5498725327767118	805.157828131033
1127	2017-09-21T20:14:56	34.0026	-157.9733	KM1713	137.08363725815136	0.430649070506258	0.017022308844533002	2.570541074170164																	2.570541074170164	805.1670564543639
1128	2017-09-21T20:17:57	34.0026	-157.9732	KM1713	137.84246822176084	0.43242546046049996	0.0172040887862246	2.6002015782268444																	2.6002015782268444	805.1762847776947
1129	2017-09-21T20:20:57	34.0027	-157.9732	KM1713	139.28861415523752	0.4330199484944871	0.0172652294049502	2.6697168797590733																	2.6697168797590733	805.1874164876635
1130	2017-09-21T20:23:57	34.0027	-157.9732	KM1713	138.65120079094956	0.4345102049608871	0.0174189470224148	2.652870371981534																	2.652870371981534	805.1874164876635
1131	2017-09-21T20:26:58	34.0027	-157.9732	KM1713	138.50372104050888	0.4345102049608871	0.0174189470224148	2.659911535206975																	2.659911535206975	805.1874164876635
1132	2017-09-21T20:29:58	34.0027	-157.9731	KM1713	137.84914873965946	0.43630739409467695	0.0176054149555397	2.6674758438577064																	2.6674758438577064	805.1966448001292
1133	2017-09-21T20:32:58	34.0028	-157.97299999999996	KM1713	138.6987674764208	0.436608795034428	0.0176367533971842	2.691610869701288																	2.691610869701288	805.2111042820562
1134	2017-09-21T20:35:58	34.0029	-157.9729	KM1713	139.08975186378177	0.4378108140307589	0.0177623557348974	2.717215866378333																	2.717215866378333	805.2255637570433
1135	2017-09-21T20:38:59	34.003	-157.9729	KM1713	137.62591692421998	0.436608795034428	0.0176367533971842	2.6636771613808103																	2.6636771613808103	805.236695467013
1136	2017-09-21T20:41:59	34.003	-157.9728	KM1713	138.9400955043939	0.4381128402054121	0.0177939312124087	2.7185413439173507																	2.7185413439173507	805.2459237468834
1137	2017-09-21T20:44:59	34.0032	-157.9727	KM1713	137.16048468604072	0.4378108140307589	0.0177623557348974	2.687323618144313																	2.687323618144313	805.2700239712847
1138	2017-09-21T20:47:59	34.0033	-157.9726	KM1713	137.42590368847914	0.437208917789419	0.0176994301912606	2.6832798877459103																	2.6832798877459103	805.2844834185382
1139	2017-09-21T20:51:00	34.0035	-157.9724	KM1713	138.32585617115998	0.437208917789419	0.0176994301912606	2.6928702259515065																	2.6928702259515065	805.3134022922421
1140	2017-09-21T20:54:00	34.0036	-157.9724	KM1713	138.33667305037451	0.437208917789419	0.0176994301912606	2.700401405018962																	2.700401405018962	805.324534002211
1141	2017-09-21T20:57:00	34.0036	-157.9723	KM1713	138.3271365605747	0.43901798959705896	0.0178890117178702	2.728385053029437																	2.728385053029437	805.3337622168902
1142	2017-09-21T21:00:00	34.0037	-157.9723	KM1713	139.2850558870276	0.43901798959705896	0.0178890117178702	2.756122140573792																	2.756122140573792	805.3448939268599
1143	2017-09-21T21:03:01	34.0038	-157.9722	KM1713	138.62542507339606	0.4396245083029001	0.0179527678171282	2.7444428675928885																	2.7444428675928885	805.3593533394411
1144	2017-09-21T21:06:01	34.0039	-157.9722	KM1713	138.02426241750584	0.43932088741426	0.0179208517635481	2.7297868557142597																	2.7297868557142597	805.3704850494107
1145	2017-09-21T21:09:01	34.0038	-157.9721	KM1713	138.45907835189598	0.44144088599132597	0.0181447739317438	2.7578125574844106																	2.7578125574844106	805.3849444550565
1146	2017-09-21T21:12:01	34.0038	-157.9722	KM1713	138.32667452920484	0.442045780287512	0.0182090563892786	2.754250327295017																	2.754250327295017	805.3941726480025
1147	2017-09-21T21:15:02	34.0038	-157.9722	KM1713	138.41328307793077	0.439926890680524	0.0179846555080056	2.743752449778865																	2.743752449778865	805.3941726480025
1148	2017-09-21T21:18:02	34.0038	-157.9723	KM1713	137.92043732088112	0.44022861406846897	0.0180165457871619	2.7454921012496385																	2.7454921012496385	805.4034008409512
1149	2017-09-21T21:21:02	34.0038	-157.9722	KM1713	137.42288072385037	0.4423493108593921	0.0182413127541021	2.7495812798010295																	2.7495812798010295	805.4126290339
1150	2017-09-21T21:24:02	34.0037	-157.9723	KM1713	138.50437030847152	0.442958996233629	0.0183062026779247	2.7974180079334725																	2.7974180079334725	805.4270884464813
1151	2017-09-21T21:27:03	34.0036	-157.9723	KM1713	138.34592825449224	0.442958996233629	0.0183062026779247	2.7982197654628447																	2.7982197654628447	805.4382201564508
1152	2017-09-21T21:30:03	34.0034	-157.9724	KM1713	136.78298312815133	0.440834223367367	0.018080554910661	2.7408016004412183																	2.7408016004412183	805.4623203642103
1153	2017-09-21T21:33:03	34.0034	-157.9725	KM1713	137.5901551376403	0.442045780287512	0.0182090563892786	2.769927473861184																	2.769927473861184	805.4715486006203
1154	2017-09-21T21:36:04	34.0033	-157.9725	KM1713	137.03431065586884	0.443880763532702	0.0184046956578808	2.7887981018935504																	2.7887981018935504	805.4826803105891
1155	2017-09-21T21:39:04	34.0033	-157.9726	KM1713	139.46349067916444	0.445109467792442	0.0185364429112779	2.8547657549794483																	2.8547657549794483	805.4919085578641
1156	2017-09-21T21:42:04	34.0032	-157.9726	KM1713	136.4597162315062	0.445109467792442	0.0185364429112779	2.784851535128737																	2.784851535128737	805.5030402678337
1157	2017-09-21T21:45:04	34.0032	-157.9728	KM1713	136.29980381690405	0.443572774875342	0.0183717863534539	2.767194961449248																	2.767194961449248	805.5214967841142
1158	2017-09-21T21:48:05	34.0031	-157.9728	KM1713	137.52912127941966	0.443572774875342	0.0183717863534539	2.784034357065712																	2.784034357065712	805.5326284940829
1159	2017-09-21T21:51:05	34.0029	-157.9729	KM1713	136.8458185759169	0.44418948741425	0.0184376835227225	2.782988731301511																	2.782988731301511	805.5567287226454
1160	2017-09-21T21:54:05	34.0028	-157.97299999999996	KM1713	137.0396309563722	0.444496677310642	0.0184706052739957	2.7951738061319764																	2.7951738061319764	805.5711881976324
1161	2017-09-21T21:57:05	34.0027	-157.9731	KM1713	136.68365161474884	0.44572518744797496	0.0186025952562514	2.8006383664920165																	2.8006383664920165	805.5856476795593
1162	2017-09-21T22:00:06	34.0025	-157.9732	KM1713	136.12836142470712	0.44418948741425	0.0184376835227225	2.772436762972966																	2.772436762972966	805.6097479247626
1163	2017-09-21T22:03:06	34.0024	-157.9734	KM1713	136.31025302879334	0.44757233075165204	0.0188021473802883	2.8188947866235448																	2.8188947866235448	805.6313016709801
1164	2017-09-21T22:06:06	34.0022	-157.9735	KM1713	138.22774750496947	0.44633924866090297	0.0186688452999169	2.8471246192766237																	2.8471246192766237	805.6554019286642
1165	2017-09-21T22:09:07	34.0021	-157.9736	KM1713	136.98715106620682	0.44726372639941	0.0187687138431327	2.8402311752106364																	2.8402311752106364	805.6698614521948
1166	2017-09-21T22:12:07	34.0019	-157.9737	KM1713	137.33457293272014	0.44603255600721703	0.0186357142170765	2.8371045332352987																	2.8371045332352987	805.6939617223602
1167	2017-09-21T22:15:07	34.0018	-157.9739	KM1713	137.12410472966536	0.44757233075165204	0.0188021473802883	2.8495502749636																	2.8495502749636	805.7155155802202
1168	2017-09-21T22:18:07	34.0015	-157.974	KM1713	136.18668146244045	0.4481899049331261	0.0188692270506336	2.8378599393713646																	2.8378599393713646	805.7501623485846
1169	2017-09-21T22:21:08	34.0014	-157.9741	KM1713	137.44896211464012	0.4484997981585421	0.0189028870319391	2.8665727961275462																	2.8665727961275462	805.7646219206543
1170	2017-09-21T22:24:08	34.0012	-157.9742	KM1713	137.52714567289857	0.4484997981585421	0.0189028870319391	2.8728189303728966																	2.8728189303728966	805.7887222199415
1171	2017-09-21T22:27:08	34.0011	-157.9742	KM1713	136.5370840953704	0.4519224822850021	0.0192772557378283	2.8924572159391344																	2.8924572159391344	805.7998539299105
1172	2017-09-21T22:30:08	34.001	-157.9743	KM1713	136.64423401835185	0.4506731623255689	0.0191400687478896	2.879788171432493																	2.879788171432493	805.8143135297165
1173	2017-09-21T22:33:09	34.0009	-157.9743	KM1713	138.72981983876323	0.45005036157079	0.0190719539200092	2.930272716986034																	2.930272716986034	805.8254452396852
1174	2017-09-21T22:36:09	34.0008	-157.9743	KM1713	137.30966950051328	0.4519224822850021	0.0192772557378283	2.91607322141868																	2.91607322141868	805.836576949655
1175	2017-09-21T22:39:09	34.0007	-157.9743	KM1713	136.31222626112995	0.453493362834832	0.0194506103306101	2.9105937007489806																	2.9105937007489806	805.8477086596237
1176	2017-09-21T22:42:09	34.0006	-157.9744	KM1713	135.7837692636505	0.4491203301601209	0.0189703832288113	2.8489905284399946																	2.8489905284399946	805.862168287166
1177	2017-09-21T22:45:10	34.0005	-157.9744	KM1713	135.43943537497975	0.45098437615599496	0.0191742429306529	2.859509621178137																	2.859509621178137	805.8732999971347
1178	2017-09-21T22:48:10	34.0004	-157.9744	KM1713	135.0599000217845	0.45098437615599496	0.0191742429306529	2.853530229329849																	2.853530229329849	805.8844317071045
1179	2017-09-21T22:51:10	34.0004	-157.9745	KM1713	135.22269882870614	0.4506731623255689	0.0191400687478896	2.864731334748225																	2.864731334748225	805.8936602694588
1180	2017-09-21T22:54:10	34.0004	-157.9744	KM1713	135.83055654693527	0.45005036157079	0.0190719539200092	2.8673392738305936																	2.8673392738305936	805.9028888318129
1181	2017-09-21T22:57:11	34.0004	-157.9744	KM1713	135.4704424688472	0.45005036157079	0.0190719539200092	2.8541620372179772																	2.8541620372179772	805.9028888318129
1182	2017-09-21T23:00:11	34.0003	-157.9745	KM1713	134.87334069790148	0.4506731623255689	0.0191400687478896	2.8440279423071586																	2.8440279423071586	805.9173484801564
1183	2017-09-21T23:03:11	34.0003	-157.9745	KM1713	134.50341967154932	0.4488104311546921	0.0189366273656597	2.8108981414023724																	2.8108981414023724	805.9173484801564
1184	2017-09-21T23:06:11	34.0003	-157.9745	KM1713	133.63799459207064	0.4481899049331261	0.0188692270506336	2.7906943906340955																	2.7906943906340955	805.9173484801564
1185	2017-09-21T23:09:12	34.0004	-157.9745	KM1713	134.20198191010627	0.4491203301601209	0.0189703832288113	2.8189597321832283																	2.8189597321832283	805.9284801901252
1186	2017-09-21T23:12:12	34.0004	-157.9745	KM1713	134.33317103131753	0.4491203301601209	0.0189703832288113	2.816017707710857																	2.816017707710857	805.9284801901252
1187	2017-09-21T23:15:12	34.0003	-157.9745	KM1713	134.08670956126198	0.4488104311546921	0.0189366273656597	2.8122639609453044																	2.8122639609453044	805.9396119000942
1188	2017-09-21T23:18:12	34.0003	-157.9745	KM1713	134.15944897258134	0.44942960175607705	0.0190041594318607	2.8212196579937863																	2.8212196579937863	805.9396119000942
1189	2017-09-21T23:21:13	34.0003	-157.9745	KM1713	133.22619511233043	0.45098437615599496	0.0191742429306529	2.822705813294822																	2.822705813294822	805.9396119000942
1190	2017-09-21T23:24:13	34.0004	-157.9745	KM1713	134.09537392181485	0.44757233075165204	0.0188021473802883	2.79242420630896																	2.79242420630896	805.9507436100629
1191	2017-09-21T23:27:13	34.0004	-157.9745	KM1713	132.60759144182774	0.4491203301601209	0.0189703832288113	2.7792366693136024																	2.7792366693136024	805.9507436100629
1192	2017-09-21T23:30:13	34.0005	-157.9745	KM1713	132.81657143651827	0.452863077709812	0.0193810195401295	2.8364181604099588																	2.8364181604099588	805.9618753200325
1193	2017-09-21T23:33:14	34.0005	-157.9744	KM1713	133.69505224285228	0.4512963329096761	0.0192084986933223	2.8271657428724133																	2.8271657428724133	805.9711038715224
1194	2017-09-21T23:36:14	34.0006	-157.9744	KM1713	134.32533880819886	0.452863077709812	0.0193810195401295	2.870247882544976																	2.870247882544976	805.9822355814913
1195	2017-09-21T23:39:14	34.0005	-157.9745	KM1713	133.1802435312864	0.4484997981585421	0.0189028870319391	2.7946442931678663																	2.7946442931678663	805.9966952159668
1196	2017-09-21T23:42:14	34.0005	-157.9745	KM1713	132.87418673725458	0.45160903436010397	0.0192428362306439	2.81020491662787																	2.81020491662787	805.9966952159668
1197	2017-09-21T23:45:15	34.0004	-157.9746	KM1713	132.72012618752734	0.44973961163882503	0.0190380162647674	2.8028580013346813																	2.8028580013346813	806.0111548573768
1198	2017-09-21T23:48:15	34.0002	-157.9747	KM1713	133.20359665938972	0.4519224822850021	0.0192772557378283	2.8443248135887687																	2.8443248135887687	806.0352551982668
1199	2017-09-21T23:51:15	34.0	-157.9748	KM1713	133.3586810712392	0.453493362834832	0.0194506103306101	2.857253304690925																	2.857253304690925	806.059355547476
1200	2017-09-21T23:54:15	33.9999	-157.9748	KM1713	132.74305718290935	0.4544353412253039	0.0195550971799513	2.868211670423925																	2.868211670423925	806.0704872574457
1201	2017-09-21T23:57:16	33.9997	-157.975	KM1713	133.58725903480192	0.45569422963882295	0.0196951489525003	2.8984429432831327																	2.8984429432831327	806.0994066304063
1202	2017-09-22T00:00:01	33.9994	-157.9751	KM1713	132.13497220648307	0.4544353412253039	0.0195550971799513	2.859462775672136																	2.859462775672136	806.1340534595413
1203	2017-09-22T00:03:02	33.9992	-157.9753	KM1713	133.55493285681084	0.456323904667957	0.019765435566722	2.9020493909112743																	2.9020493909112743	806.1629729018408
1204	2017-09-22T00:06:02	33.9989	-157.9754	KM1713	133.90504372874682	0.456323904667957	0.019765435566722	2.9251188573375404																	2.9251188573375404	806.1976197454452
1205	2017-09-22T00:09:02	33.9988	-157.9755	KM1713	132.53817630335251	0.45569422963882295	0.0196951489525003	2.8813945650228834																	2.8813945650228834	806.2120794977968
1206	2017-09-22T00:12:02	33.9986	-157.9756	KM1713	132.84459962116986	0.45600869181457104	0.0197302503629286	2.8980040518033072																	2.8980040518033072	806.2361799052483
1207	2017-09-22T00:15:03	33.9984	-157.9757	KM1713	132.64107137396488	0.45475027858765704	0.0195900605843496	2.8785461290963115																	2.8785461290963115	806.2602803210216
1208	2017-09-22T00:18:03	33.9981	-157.9758	KM1713	133.8258725953965	0.454121153884508	0.0195202170407041	2.884574596454329																	2.884574596454329	806.2949271877756
1209	2017-09-22T00:21:03	33.9979	-157.976	KM1713	132.25760499344565	0.45475027858765704	0.0195900605843496	2.8704273928211785																	2.8704273928211785	806.3238468103523
1210	2017-09-22T00:24:03	33.9978	-157.9761	KM1713	132.38931618408958	0.4519224822850021	0.0192772557378283	2.8199145783819355																	2.8199145783819355	806.3383066320413
1211	2017-09-22T00:27:04	33.9975	-157.9762	KM1713	132.69255286009815	0.454121153884508	0.0195202170407041	2.838190402532077																	2.838190402532077	806.3729535161577
1212	2017-09-22T00:30:04	33.9974	-157.9762	KM1713	132.639337173747	0.452549060465297	0.0193463483930519	2.8338090575238715																	2.8338090575238715	806.3840852261275
1213	2017-09-22T00:36:04	33.9973	-157.9763	KM1713	132.54251793534235	0.453807714779099	0.0194854199683124	2.8521052352436564																	2.8521052352436564	806.3985450824838
1214	2017-09-22T00:39:05	33.9974	-157.9762	KM1713	132.5756417369305	0.456323904667957	0.019765435566722	2.8952659747206932																	2.8952659747206932	806.4130049388402
1215	2017-09-22T00:42:05	33.9974	-157.9762	KM1713	132.14244204245398	0.45569422963882295	0.0196951489525003	2.8697872007866816																	2.8697872007866816	806.4130049388402
1216	2017-09-22T00:45:05	33.9974	-157.9762	KM1713	132.81677634886344	0.455065967762004	0.0196251074526677	2.882155307841813																	2.882155307841813	806.4130049388402
1217	2017-09-22T00:48:05	33.9974	-157.9763	KM1713	132.32553066737088	0.4544353412253039	0.0195550971799513	2.8526326302182867																	2.8526326302182867	806.4222338271138
1218	2017-09-22T00:51:06	33.9973	-157.9763	KM1713	132.4869982168262	0.45475027858765704	0.0195900605843496	2.849630518778985																	2.849630518778985	806.4333655370825
1219	2017-09-22T00:54:06	33.9972	-157.9763	KM1713	131.9392287838596	0.45098437615599496	0.0191742429306529	2.7889903446558826																	2.7889903446558826	806.4444972470521
1220	2017-09-22T00:57:06	33.9972	-157.9764	KM1713	134.51864079873795	0.453493362834832	0.0194506103306101	2.8902886030337074																	2.8902886030337074	806.4537261570524
1221	2017-09-22T01:00:06	33.9971	-157.9764	KM1713	131.30828189087057	0.452863077709812	0.0193810195401295	2.8142573191864195																	2.8142573191864195	806.4648578670214
1222	2017-09-22T01:03:07	33.997	-157.9765	KM1713	131.62862967752434	0.450361853318601	0.0191059725905235	2.7904998328827704																	2.7904998328827704	806.4793177441774
1223	2017-09-22T01:06:07	33.9969	-157.9765	KM1713	131.9870846640605	0.450361853318601	0.0191059725905235	2.7945971716938565																	2.7945971716938565	806.490449454147
1224	2017-09-22T01:09:07	33.9969	-157.9765	KM1713	131.90525709670456	0.453493362834832	0.0194506103306101	2.813121604629277																	2.813121604629277	806.490449454147
1225	2017-09-22T01:12:07	33.9969	-157.9765	KM1713	131.2995859783887	0.452863077709812	0.0193810195401295	2.8027182299288182																	2.8027182299288182	806.490449454147
1226	2017-09-22T01:15:08	33.9968	-157.9765	KM1713	130.83059283978022	0.453493362834832	0.0194506103306101	2.7877005563999617																	2.7877005563999617	806.5015811641158
1227	2017-09-22T01:18:08	33.9968	-157.9765	KM1713	131.45558782311238	0.452549060465297	0.0193463483930519	2.8097914016560943																	2.8097914016560943	806.5015811641158
1228	2017-09-22T01:21:08	33.9969	-157.9765	KM1713	132.9697207475313	0.452863077709812	0.0193810195401295	2.8527419553745466																	2.8527419553745466	806.5127128740846
1229	2017-09-22T01:24:08	33.9969	-157.9765	KM1713	131.09681883282033	0.455065967762004	0.0196251074526677	2.825922760127187																	2.825922760127187	806.5127128740846
1230	2017-09-22T01:27:09	33.997	-157.9764	KM1713	131.90538303842294	0.453177844569835	0.0194157734534562	2.83690131333306																	2.83690131333306	806.5271727581743
1231	2017-09-22T01:30:09	33.997	-157.9765	KM1713	132.25995330780376	0.455065967762004	0.0196251074526677	2.86369593418576																	2.86369593418576	806.5364016898989
1232	2017-09-22T01:33:09	33.997	-157.9765	KM1713	131.78074533468038	0.456323904667957	0.019765435566722	2.8605151175180024																	2.8605151175180024	806.5364016898989
1233	2017-09-22T01:36:09	33.9969	-157.9765	KM1713	131.96551310525442	0.45790469285184004	0.0199425746943044	2.8958863327064908																	2.8958863327064908	806.5475333998685
1234	2017-09-22T01:39:10	33.9969	-157.9765	KM1713	133.44018389007144	0.45790469285184004	0.0199425746943044	2.9192043383723725																	2.9192043383723725	806.5475333998685
1235	2017-09-22T01:42:10	33.9969	-157.9765	KM1713	133.26757768511786	0.45727118322550797	0.0198714737510605	2.9113819475420195																	2.9113819475420195	806.5475333998685
1236	2017-09-22T01:45:10	33.9968	-157.9765	KM1713	133.31140764777356	0.4594970996074861	0.020121995102983996	2.950408874410839																	2.950408874410839	806.5586651098372
1237	2017-09-22T01:48:10	33.9968	-157.9765	KM1713	132.9309389767219	0.45758756041411497	0.0199069818405919	2.9169620869825987																	2.9169620869825987	806.5586651098372
1238	2017-09-22T01:51:11	33.9969	-157.9765	KM1713	132.75069415476472	0.45917747014695204	0.020085925467656997	2.9205206418802385																	2.9205206418802385	806.569796819806
1239	2017-09-22T01:54:11	33.9969	-157.9765	KM1713	132.4810565924082	0.4598174920808929	0.0201581508430025	2.9329698062718004																	2.9329698062718004	806.569796819806
1240	2017-09-22T01:57:11	33.997	-157.9764	KM1713	132.28576979438958	0.4594970996074861	0.020121995102983996	2.9252019475153332																	2.9252019475153332	806.5842567038957
1241	2017-09-22T02:00:12	33.9971	-157.9764	KM1713	132.91506302994344	0.461093484651872	0.0203028511452315	2.9531434576957234																	2.9531434576957234	806.5953884138652
1242	2017-09-22T02:03:12	33.9971	-157.9764	KM1713	132.68192350797042	0.4594970996074861	0.020121995102983996	2.9335684647518585																	2.9335684647518585	806.5953884138652
1243	2017-09-22T02:06:12	33.9972	-157.9763	KM1713	133.54142809338202	0.460136489450454	0.0201942644082015	2.9569334384337007																	2.9569334384337007	806.6098482840889
1244	2017-09-22T02:09:12	33.9973	-157.9763	KM1713	133.2671559997207	0.4598174920808929	0.0201581508430025	2.9474514354601484																	2.9474514354601484	806.6209799940585
1245	2017-09-22T02:12:13	33.9973	-157.9763	KM1713	132.69992449044148	0.46173433894996596	0.0203756872642525	2.9724741132996964																	2.9724741132996964	806.6209799940585
1246	2017-09-22T02:15:13	33.9973	-157.9762	KM1713	133.90052898118483	0.46173433894996596	0.0203756872642525	2.9944499715806545																	2.9944499715806545	806.6302088931952
1247	2017-09-22T02:18:13	33.9975	-157.9762	KM1713	134.76165668872315	0.460136489450454	0.0201942644082015	3.0225697747333924																	3.0225697747333924	806.6524723131337
1248	2017-09-22T02:21:13	33.9975	-157.9761	KM1713	134.0587027031705	0.46237606014041704	0.020448899678451	3.0192107044718224																	3.0192107044718224	806.6617011905437
1249	2017-09-22T02:24:13	33.9976	-157.9761	KM1713	133.33346137729876	0.463020848795052	0.0205224620521984	2.991148411659866																	2.991148411659866	806.6728329005124
1250	2017-09-22T02:27:14	33.9976	-157.9761	KM1713	134.39387181911866	0.464306952560606	0.0206699192006992	3.0417097150962515																	3.0417097150962515	806.6728329005124
1251	2017-09-22T02:30:14	33.9977	-157.9761	KM1713	134.00422030355318	0.46366301207851796	0.020596051492180998	3.006476302225567																	3.006476302225567	806.683964610482
1252	2017-09-22T02:33:14	33.9976	-157.9761	KM1713	133.90427139981765	0.46560036346816397	0.0208188289722582	3.0604214040136424																	3.0604214040136424	806.6950963204516
1253	2017-09-22T02:36:15	33.9976	-157.9761	KM1713	133.98942496393653	0.46560036346816397	0.0208188289722582	3.0564733175986487																	3.0564733175986487	806.6950963204516
1254	2017-09-22T02:39:15	33.9976	-157.9761	KM1713	134.12327656813065	0.46495305018931704	0.0207441680799218	3.0535165516341163																	3.0535165516341163	806.6950963204516
1255	2017-09-22T02:42:15	33.9976	-157.9761	KM1713	134.07326726031093	0.46625077094169803	0.0208938467479524	3.0822286813541697																	3.0822286813541697	806.6950963204516
1256	2017-09-22T02:45:15	33.9977	-157.9761	KM1713	134.19356901643505	0.4652763209760539	0.020781454021973	3.05791569540616																	3.05791569540616	806.7062280304212
1257	2017-09-22T02:48:16	33.9977	-157.9761	KM1713	134.4470834468086	0.466900590916245	0.0209691451891362	3.0963146806409787																	3.0963146806409787	806.7062280304212
1258	2017-09-22T02:51:16	33.9977	-157.976	KM1713	135.58001236682978	0.467552852156329	0.0210447895445249	3.1319285418204217																	3.1319285418204217	806.7154568861038
1259	2017-09-22T02:54:16	33.9978	-157.976	KM1713	135.42834996769122	0.46853150825865997	0.0211586438748711	3.1360957120821964																	3.1360957120821964	806.7265885960727
1260	2017-09-22T02:57:16	33.9978	-157.976	KM1713	137.09895668415328	0.4714730902499221	0.0215030261525291	3.225136363350333																	3.225136363350333	806.7265885960727
1261	2017-09-22T03:00:17	33.9979	-157.976	KM1713	135.65404005848237	0.47016429169039203	0.0213494063862907	3.1709337138120035																	3.1709337138120035	806.7377203060422
1262	2017-09-22T03:03:17	33.9979	-157.9759	KM1713	134.6294082729822	0.46853150825865997	0.0211586438748711	3.130982079055558																	3.130982079055558	806.7469491399976
1263	2017-09-22T03:06:17	33.9979	-157.9759	KM1713	136.24249958159504	0.471145589467642	0.0214644595048629	3.2078217919265417																	3.2078217919265417	806.7469491399976
1264	2017-09-22T03:09:17	33.998000000000005	-157.9759	KM1713	135.00379419657082	0.47016429169039203	0.0213494063862907	3.15716488656472																	3.15716488656472	806.7580808499672
1265	2017-09-22T03:12:18	33.998000000000005	-157.9759	KM1713	135.99600765079012	0.4714730902499221	0.0215030261525291	3.1941429770466425																	3.1941429770466425	806.7580808499672
1266	2017-09-22T03:15:18	33.9981	-157.9759	KM1713	136.37754188606218	0.47016429169039203	0.0213494063862907	3.1893432420695875																	3.1893432420695875	806.7692125599359
1267	2017-09-22T03:18:18	33.9981	-157.9758	KM1713	137.16324447830937	0.472459437555675	0.0216193031450453	3.245495197840825																	3.245495197840825	806.7784413721637
1268	2017-09-22T03:21:18	33.9982	-157.9758	KM1713	136.8723925466826	0.47311942834923	0.0216972875832452	3.2440424061568334																	3.2440424061568334	806.7895730821326
1269	2017-09-22T03:24:19	33.9983	-157.9757	KM1713	136.43457182239482	0.473780525957499	0.0217756489885863	3.23449994757181																	3.23449994757181	806.8040328760869
1270	2017-09-22T03:27:19	33.9985	-157.9756	KM1713	136.54577583250472	0.4744447836503421	0.021854384965949998	3.2520365302921244																	3.2520365302921244	806.8281332960196
1271	2017-09-22T03:30:19	33.9985	-157.9756	KM1713	137.339783897962	0.473449583084068	0.0217364215759844	3.2557790741937405																	3.2557790741937405	806.8281332960196
1272	2017-09-22T03:33:19	33.9986	-157.9755	KM1713	136.3451785074666	0.47311942834923	0.0216972875832452	3.2237937498894964																	3.2237937498894964	806.8425930691712
1273	2017-09-22T03:36:20	33.9987	-157.9755	KM1713	136.3980582674087	0.472129870882292	0.0215804516964824	3.2247208576488684																	3.2247208576488684	806.8537247791402
1274	2017-09-22T03:39:20	33.9986	-157.9755	KM1713	137.30776656286145	0.4754364044885901	0.0219725448370867	3.2808704925436545																	3.2808704925436545	806.8648564891089
1275	2017-09-22T03:42:20	33.9986	-157.9755	KM1713	136.51909667054557	0.47411225885095	0.0218149700440607	3.2312555905813287																	3.2312555905813287	806.8648564891089
1276	2017-09-22T03:45:20	33.9986	-157.9755	KM1713	137.15216470528895	0.475768393353711	0.0220121117247777	3.28202832206676																	3.28202832206676	806.8648564891089
1277	2017-09-22T03:48:21	33.9986	-157.9755	KM1713	136.02782054343126	0.472459437555675	0.0216193031450453	3.2199365106289224																	3.2199365106289224	806.8648564891089
1278	2017-09-22T03:51:21	33.9986	-157.9755	KM1713	136.78899662339356	0.4744447836503421	0.021854384965949998	3.2503738233180965																	3.2503738233180965	806.8648564891089
1279	2017-09-22T03:54:21	33.9986	-157.9756	KM1713	137.2061608228218	0.47411225885095	0.0218149700440607	3.2697678788089015																	3.2697678788089015	806.8740852470149
1280	2017-09-22T03:57:21	33.9986	-157.9756	KM1713	137.61811620546655	0.4714730902499221	0.0215030261525291	3.2442483298661524																	3.2442483298661524	806.8740852470149
1281	2017-09-22T04:00:22	33.9985	-157.9756	KM1713	137.69131753192002	0.4714730902499221	0.0215030261525291	3.2530921888008324																	3.2530921888008324	806.8852169569846
1282	2017-09-22T04:03:22	33.9984	-157.9757	KM1713	137.10457066186873	0.4727897909638429	0.0216582473389871	3.2423100449801137																	3.2423100449801137	806.8996767370717
1283	2017-09-22T04:06:22	33.9984	-157.9757	KM1713	136.97493512256966	0.47411225885095	0.0218149700440607	3.2482128708778024																	3.2482128708778024	806.8996767370717
1284	2017-09-22T04:09:23	33.9984	-157.9757	KM1713	137.3414732147515	0.47180108907008794	0.0215416927724259	3.250935002769209																	3.250935002769209	806.8996767370717
1285	2017-09-22T04:12:23	33.9984	-157.9757	KM1713	137.13054967469432	0.47180108907008794	0.0215416927724259	3.2387856282750134																	3.2387856282750134	806.8996767370717
1286	2017-09-22T04:15:23	33.9984	-157.9757	KM1713	137.38080229598947	0.4744447836503421	0.021854384965949998	3.269424160185628																	3.269424160185628	806.8996767370717
1287	2017-09-22T04:18:23	33.9984	-157.9757	KM1713	137.50100405877302	0.47311942834923	0.0216972875832452	3.2532855999081027																	3.2532855999081027	806.8996767370717
1288	2017-09-22T04:21:24	33.9984	-157.9757	KM1713	137.54724187997863	0.472129870882292	0.0215804516964824	3.247009530546078																	3.247009530546078	806.8996767370717
1289	2017-09-22T04:24:24	33.9984	-157.9757	KM1713	137.5735862341277	0.47311942834923	0.0216972875832452	3.2588729716637315																	3.2588729716637315	806.8996767370717
1290	2017-09-22T04:27:24	33.9985	-157.9757	KM1713	136.62420915960257	0.47311942834923	0.0216972875832452	3.2208241629808683																	3.2208241629808683	806.9108084470413
1291	2017-09-22T04:30:24	33.9985	-157.9757	KM1713	137.58036513839028	0.472129870882292	0.0215804516964824	3.234654646169583																	3.234654646169583	806.9108084470413
1292	2017-09-22T04:33:25	33.9986	-157.9756	KM1713	140.02477578868704	0.471145589467642	0.0214644595048629	3.287212462424708																	3.287212462424708	806.9252682201944
1293	2017-09-22T04:36:25	33.9986	-157.9756	KM1713	137.72961394897757	0.47081770998527295	0.0214260169873753	3.2237714774536235																	3.2237714774536235	806.9252682201944
1294	2017-09-22T04:39:25	33.9986	-157.9756	KM1713	138.64538906406833	0.4714730902499221	0.0215030261525291	3.2589986131667548																	3.2589986131667548	806.9252682201944
1295	2017-09-22T04:42:26	33.9987	-157.9755	KM1713	138.35804076927758	0.4714730902499221	0.0215030261525291	3.227879056638656																	3.227879056638656	806.9397279864118
1296	2017-09-22T04:45:26	33.9988	-157.9754	KM1713	136.57496671820257	0.47180108907008794	0.0215416927724259	3.206453841272852																	3.206453841272852	806.9541877456976
1297	2017-09-22T04:48:26	33.9991	-157.9752	KM1713	137.5352968342693	0.46788015103890396	0.0210827472085256	3.2002880375556395																	3.2002880375556395	806.992344157798
1298	2017-09-22T04:51:26	33.9993	-157.975	KM1713	138.08116573642388	0.46853150825865997	0.0211586438748711	3.1895652314666583																	3.1895652314666583	807.0212636139652
1299	2017-09-22T04:54:27	33.9996	-157.9749	KM1713	138.02090560788628	0.468857909381501	0.0211967050338517	3.204786837160898																	3.204786837160898	807.0559104459945
1300	2017-09-22T04:57:27	33.9997	-157.9748	KM1713	137.46099184678295	0.46853150825865997	0.0211586438748711	3.1823751766094417																	3.1823751766094417	807.0703701428755
1301	2017-09-22T05:00:27	33.9998	-157.9748	KM1713	136.3587348342694	0.46788015103890396	0.0210827472085256	3.129787070916493																	3.129787070916493	807.0815018528451
1302	2017-09-22T05:03:27	34.0	-157.9746	KM1713	138.84165241215638	0.46788015103890396	0.0210827472085256	3.20606340202358																	3.20606340202358	807.1104212119365
1303	2017-09-22T05:06:28	34.0002	-157.9744	KM1713	137.69903240654835	0.46560036346816397	0.0208188289722582	3.134589561538533																	3.134589561538533	807.1393405432938
1304	2017-09-22T05:09:28	34.0003	-157.9743	KM1713	137.3947936961293	0.466900590916245	0.0209691451891362	3.133079129550433																	3.133079129550433	807.1538001985717
1305	2017-09-22T05:12:28	34.0005	-157.9742	KM1713	137.07566830748223	0.4659251795078471	0.0208562931432561	3.1401007889495802																	3.1401007889495802	807.1779005353013
1306	2017-09-22T05:15:28	34.0006	-157.9741	KM1713	136.73974445330322	0.464306952560606	0.0206699192006992	3.094875774529534																	3.094875774529534	807.1923601697771
1307	2017-09-22T05:18:29	34.0007	-157.974	KM1713	135.58262425599452	0.46446851436075604	0.02068845227990935	3.066491609323565																	3.066491609323565	807.2068197973192
1308	2017-09-22T05:21:29	34.0009	-157.974	KM1713	136.67062689952078	0.46560036346816397	0.0208188289722582	3.094253873933161																	3.094253873933161	807.2290832172577
1309	2017-09-22T05:24:29	34.001	-157.9738	KM1713	134.75355282803164	0.46334219153589395	0.0205592495221412	3.051055891049244																	3.051055891049244	807.2506372425813
1310	2017-09-22T05:27:29	34.0011	-157.9737	KM1713	135.27815356329813	0.46237606014041704	0.020448899678451	3.0311973134964285																	3.0311973134964285	807.2650968423875
1311	2017-09-22T05:30:30	34.0013	-157.9736	KM1713	135.07216149803705	0.462054817025856	0.0204122498306485	3.0155778706174323																	3.0155778706174323	807.2891971458351
1312	2017-09-22T05:33:30	34.0014	-157.9735	KM1713	133.023988326335	0.461093484651872	0.0203028511452315	2.955497177180985																	2.955497177180985	807.3036567248384
1313	2017-09-22T05:36:30	34.0016	-157.9734	KM1713	134.3606612985927	0.4626980701199339	0.0204856370160164	3.0206004062941663																	3.0206004062941663	807.3277570158058
1314	2017-09-22T05:39:30	34.0017	-157.9732	KM1713	134.31783043857246	0.462054817025856	0.0204122498306485	3.0026712055561617																	3.0026712055561617	807.3493109108825
1315	2017-09-22T05:42:31	34.0019	-157.9731	KM1713	133.49558295584998	0.45917747014695204	0.020085925467656997	2.9391499407994286																	2.9391499407994286	807.3734111893684
1316	2017-09-22T05:45:31	34.001999999999995	-157.9731	KM1713	135.0135885945112	0.46077372535092803	0.0202665692296346	3.0141720032425097																	3.0141720032425097	807.3845428993374
1317	2017-09-22T05:48:31	34.0022	-157.97299999999996	KM1713	134.28666349336874	0.46077372535092803	0.0202665692296346	2.965255868149831																	2.965255868149831	807.4086431653437
1318	2017-09-22T05:51:32	34.0023	-157.9729	KM1713	133.77010929864565	0.4582225823415971	0.0199782525145452	2.925325130665286																	2.925325130665286	807.4231026819364
1319	2017-09-22T05:54:32	34.0025	-157.9728	KM1713	134.45651338199175	0.4594970996074861	0.020121995102983996	2.9625450387549104																	2.9625450387549104	807.4472029354602
1320	2017-09-22T05:57:32	34.0026	-157.9726	KM1713	133.35869998330884	0.45885860188218197	0.0200499417319638	2.9377824563811985																	2.9377824563811985	807.4687566630707
1321	2017-09-22T06:00:32	34.0028	-157.9725	KM1713	133.95090593619705	0.45917747014695204	0.020085925467656997	2.9617744399453865																	2.9617744399453865	807.4928569041133
1322	2017-09-22T06:03:33	34.003	-157.9724	KM1713	133.46113663286732	0.45917747014695204	0.020085925467656997	2.9206280541715057																	2.9206280541715057	807.5169571368355
1323	2017-09-22T06:47:51	34.0046	-157.9712	KM1713	141.46882308951558	0.442045780287512	0.0182090563892786	2.8554529579572034																	2.8554529579572034	807.7266836397001
1324	2017-09-22T06:50:51	34.0047	-157.9712	KM1713	143.46196864101287	0.446954832107187	0.018735344923918002	2.9621374235802187																	2.9621374235802187	807.7378153496691
1325	2017-09-22T06:53:51	34.0047	-157.9712	KM1713	144.1175699746624	0.45005036157079	0.0190719539200092	3.024210672397462																	3.024210672397462	807.7378153496691
1326	2017-09-22T06:56:51	34.0047	-157.9712	KM1713	142.3189218919772	0.450361853318601	0.0191059725905235	2.974949278519495																	2.974949278519495	807.7378153496691
1327	2017-09-22T06:59:52	34.0047	-157.9712	KM1713	139.7510623028841	0.444496677310642	0.0184706052739957	2.8255192611085405																	2.8255192611085405	807.7378153496691
1328	2017-09-22T07:02:52	34.0047	-157.9712	KM1713	141.1829104107698	0.44973961163882503	0.0190380162647674	2.9348086142065046																	2.9348086142065046	807.7378153496691
1329	2017-09-22T07:05:52	34.0047	-157.9712	KM1713	143.6754214523802	0.45475027858765704	0.0195900605843496	3.0614518322149284																	3.0614518322149284	807.7378153496691
1330	2017-09-22T07:08:52	34.0047	-157.9713	KM1713	142.85434527969426	0.455380516352979	0.0196601311358835	3.0614179083768738																	3.0614179083768738	807.7470434448284
1331	2017-09-22T07:11:53	34.0048	-157.9712	KM1713	142.96812153809265	0.4491203301601209	0.0189703832288113	2.9761646538424777																	2.9761646538424777	807.7615027880655
1332	2017-09-22T07:14:53	34.0049	-157.9711	KM1713	138.57799353313237	0.443880763532702	0.0184046956578808	2.7928459480436496																	2.7928459480436496	807.7759621243675
1333	2017-09-22T07:17:53	34.0051	-157.971	KM1713	138.54343184416578	0.443572774875342	0.0183717863534539	2.8030950000677457																	2.8030950000677457	807.80006226972
1334	2017-09-22T07:20:53	34.0052	-157.9708	KM1713	141.06519508260078	0.44757233075165204	0.0188021473802883	2.887789855186274																	2.887789855186274	807.8216155135186
1335	2017-09-22T07:23:54	34.0053	-157.9708	KM1713	139.85978102996916	0.45098437615599496	0.0191742429306529	2.925534286497267																	2.925534286497267	807.8327472234874
1336	2017-09-22T07:26:54	34.0054	-157.9707	KM1713	141.45431297740336	0.4512963329096761	0.0192084986933223	2.961884596761793																	2.961884596761793	807.8472065251171
1337	2017-09-22T07:29:54	34.0053	-157.9704	KM1713	140.95441746030627	0.450361853318601	0.0191059725905235	2.940276321561951																	2.940276321561951	807.8770448041835
1338	2017-09-22T07:36:05	34.0015	-157.9614	KM1713	141.81614629048823	0.44973961163882503	0.0190380162647674	2.9388793214789435																	2.9388793214789435	808.8091027555382
1339	2017-09-22T07:39:05	34.0009	-157.9597	KM1713	142.0348601046285	0.450361853318601	0.0191059725905235	2.94579780939876																	2.94579780939876	808.9796124447952
1340	2017-09-22T07:42:06	34.0005	-157.9578	KM1713	143.32174367523322	0.4512963329096761	0.0192084986933223	2.9857632302930064																	2.9857632302930064	809.1605198227171
1341	2017-09-22T07:45:06	34.0005	-157.957	KM1713	143.3990660517705	0.44973961163882503	0.0190380162647674	2.9761042864040954																	2.9761042864040954	809.2343482346332
1342	2017-09-22T07:48:06	34.0007	-157.9568	KM1713	143.11257252112733	0.450361853318601	0.0191059725905235	2.9804461278935404																	2.9804461278935404	809.2632674966509
1343	2017-09-22T07:51:06	34.0011	-157.9565	KM1713	143.02009327287868	0.45098437615599496	0.0191742429306529	2.9825807242279074																	2.9825807242279074	809.3156996214765
1344	2017-09-22T07:54:07	34.0014	-157.9563	KM1713	142.13274215149318	0.4484997981585421	0.0189028870319391	2.9424796188983278																	2.9424796188983278	809.3538557918309
1345	2017-09-22T07:57:07	34.0017	-157.9561	KM1713	144.06806014405538	0.45005036157079	0.0190719539200092	2.9757070167783053																	2.9757070167783053	809.3920119306532
1346	2017-09-22T08:00:07	34.0019	-157.95600000000005	KM1713	142.35002005450443	0.4491203301601209	0.0189703832288113	2.9358846676057007																	2.9358846676057007	809.4161122091373
1347	2017-09-22T08:03:07	34.0021	-157.9558	KM1713	142.91776707712373	0.450361853318601	0.0191059725905235	2.9519256323059286																	2.9519256323059286	809.4450312770023
1348	2017-09-22T08:06:08	34.0025	-157.9556	KM1713	143.55622594359784	0.4506731623255689	0.0191400687478896	2.9699269713755965																	2.9699269713755965	809.4932317923706
1349	2017-09-22T08:09:08	34.0027	-157.9553	KM1713	145.30899925856315	0.4478807497166839	0.0188356472303844	2.9685749301560067																	2.9685749301560067	809.5287580844771
1350	2017-09-22T08:12:08	34.003	-157.9551	KM1713	143.19042983124862	0.44603255600721703	0.0186357142170765	2.908782333256015																	2.908782333256015	809.5669140866554
1351	2017-09-22T08:15:09	34.0034	-157.9549	KM1713	142.6100909282469	0.4488104311546921	0.0189366273656597	2.9205641942494087																	2.9205641942494087	809.615114527136
1352	2017-09-22T08:18:09	34.0037	-157.9546	KM1713	143.15784260206243	0.44603255600721703	0.0186357142170765	2.8975469541452217																	2.8975469541452217	809.6584928064874
1353	2017-09-22T08:21:09	34.004	-157.9544	KM1713	142.6700291343676	0.44603255600721703	0.0186357142170765	2.8855543179368017																	2.8855543179368017	809.6966487035526
1354	2017-09-22T08:24:09	34.0043	-157.9541	KM1713	142.21977326722538	0.44603255600721703	0.0186357142170765	2.8723139548193486																	2.8723139548193486	809.7400268580827
1355	2017-09-22T08:27:10	34.0047	-157.9539	KM1713	142.23950321846252	0.44633924866090297	0.0186688452999169	2.8737330933786924																	2.8737330933786924	809.7882271903927
1356	2017-09-22T08:30:10	34.005	-157.9537	KM1713	142.15379523288962	0.44633924866090297	0.0186688452999169	2.8731866870236096																	2.8731866870236096	809.8263829823441
1357	2017-09-22T08:33:10	34.0055	-157.9534	KM1713	142.79411225292674	0.4478807497166839	0.0188356472303844	2.8996042852388664																	2.8996042852388664	809.8885463470108
1358	2017-09-22T08:36:10	34.006	-157.9531	KM1713	141.38367727953658	0.446954832107187	0.018735344923918002	2.859464494557997																	2.859464494557997	809.950709639092
1359	2017-09-22T08:39:11	34.0064	-157.9527	KM1713	140.97773688700374	0.44603255600721703	0.0186357142170765	2.849489314629286																	2.849489314629286	810.0085466098304
1360	2017-09-22T08:42:11	34.0067	-157.9524	KM1713	141.66038693817742	0.4468007527760855	0.01871870019825745	2.8698240370249484																	2.8698240370249484	810.0519242650684
1361	2017-09-22T08:45:11	34.0071	-157.9521	KM1713	140.96752041228518	0.443265519691239	0.0183389554223503	2.809738316176732																	2.809738316176732	810.1043553572257
1362	2017-09-22T08:48:11	34.0075	-157.9518	KM1713	142.00155289207925	0.443265519691239	0.0183389554223503	2.8239902167185007																	2.8239902167185007	810.1567863805342
1363	2017-09-22T08:51:12	34.0078	-157.9516	KM1713	140.41848385583427	0.4411381127212409	0.0181126741188991	2.7714758098958816																	2.7714758098958816	810.1949418781543
1364	2017-09-22T08:54:12	34.0082	-157.9513	KM1713	142.02150111146878	0.44053105772428097	0.0180485121941368	2.779282211183204																	2.779282211183204	810.247372780977
1365	2017-09-22T08:57:12	34.0086	-157.951	KM1713	141.4145887875448	0.44022861406846897	0.0180165457871619	2.77281873766678																	2.77281873766678	810.29980361495
1366	2017-09-22T09:00:12	34.0089	-157.9506	KM1713	141.05688721239406	0.440834223367367	0.018080554910661	2.7762996522673924																	2.7762996522673924	810.3495793981543
1367	2017-09-22T09:03:13	34.0094	-157.9504	KM1713	140.9723115493169	0.4396245083029001	0.0179527678171282	2.7518086797473																	2.7518086797473	810.4082178619411
1368	2017-09-22T09:06:13	34.0097	-157.95	KM1713	141.41371926671312	0.43901798959705896	0.0178890117178702	2.7555937238022308																	2.7555937238022308	810.4579933872867
1369	2017-09-22T09:09:13	34.0102	-157.9498	KM1713	140.21585367872208	0.44022861406846897	0.0180165457871619	2.7367444619930543																	2.7367444619930543	810.5166317963498
1370	2017-09-22T09:12:13	34.0105	-157.9495	KM1713	140.7375764327031	0.44053105772428097	0.0180485121941368	2.7619135641331733																	2.7619135641331733	810.5600086609967
1371	2017-09-22T09:15:14	34.0109	-157.9492	KM1713	141.3876873429413	0.438715813129307	0.017857247499082	2.7554022259308466																	2.7554022259308466	810.612439099074
1372	2017-09-22T09:18:14	34.0113	-157.94899999999996	KM1713	141.0121794242867	0.4381128402054121	0.0177939312124087	2.722192876122185																	2.722192876122185	810.6606388821716
1373	2017-09-22T09:21:14	34.0117	-157.9487	KM1713	140.9909625559991	0.438414356293114	0.0178255589266023	2.7294472815373485																	2.7294472815373485	810.7130691825398
1374	2017-09-22T09:24:14	34.012	-157.9484	KM1713	141.49720873015684	0.437509507129744	0.0177308554542083	2.733747483292013																	2.733747483292013	810.7564457350951
1375	2017-09-22T09:27:15	34.0124	-157.9482	KM1713	140.40893945193181	0.43901798959705896	0.0178890117178702	2.7206499609722354																	2.7206499609722354	810.8046454266495
1376	2017-09-22T09:30:15	34.0126	-157.94799999999995	KM1713	143.41460431112228	0.438715813129307	0.017857247499082	2.7809193773849543																	2.7809193773849543	810.8335630381945
1377	2017-09-22T09:33:15	34.0129	-157.9478	KM1713	142.5857240139477	0.436608795034428	0.0176367533971842	2.7391092878064467																	2.7391092878064467	810.8717179996765
1378	2017-09-22T09:36:15	34.0132	-157.9476	KM1713	141.23715960020328	0.4345102049608871	0.0174189470224148	2.6895455262249683																	2.6895455262249683	810.9098729296214
1379	2017-09-22T09:39:16	34.0135	-157.9473	KM1713	141.6213348783448	0.4345102049608871	0.0174189470224148	2.6910660510340474																	2.6910660510340474	810.9532491700746
1380	2017-09-22T09:42:16	34.0139	-157.9471	KM1713	139.9422890152201	0.435706743859704	0.0175429617914822	2.6607609830876715																	2.6607609830876715	811.0014487367987
1381	2017-09-22T09:45:16	34.0143	-157.9468	KM1713	141.09395261924362	0.435557117504729	0.01752740425275085	2.7042039498801236																	2.7042039498801236	811.0538785896101
1382	2017-09-22T09:48:16	34.0146	-157.9465	KM1713	141.0814151299761	0.435407491149754	0.0175118467140195	2.6845354718243253																	2.6845354718243253	811.0972546011856
1383	2017-09-22T09:51:17	34.0149	-157.9461	KM1713	140.9507672700986	0.4330199484944871	0.0172652294049502	2.6573670891077565																	2.6573670891077565	811.1470284503273
1384	2017-09-22T09:54:17	34.0153	-157.9458	KM1713	141.39713602287608	0.43183148969306795	0.0171432135341921	2.6368886513949685																	2.6368886513949685	811.1994581309958
1385	2017-09-22T09:57:17	34.0156	-157.9454	KM1713	142.12206642785952	0.43242546046049996	0.0172040887862246	2.6640355062567327																	2.6640355062567327	811.2492317544817
1386	2017-09-22T10:00:18	34.016	-157.9452	KM1713	141.60830704723298	0.431239027408117	0.0170826133507075	2.6452607680591576																	2.6452607680591576	811.2974311464368
1387	2017-09-22T10:06:18	34.0168	-157.9444	KM1713	139.7894262850248	0.42799872528277294	0.0167533785616574	2.5561266329839287																	2.5561266329839287	811.4130994286301
1388	2017-09-22T10:09:18	34.0172	-157.944	KM1713	141.52325711196326	0.42770520361048997	0.0167237061939385	2.5860049683346498																	2.5860049683346498	811.4709334032608
1389	2017-09-22T10:12:18	34.0174	-157.9436	KM1713	142.02440153975454	0.4271200422948	0.0166648252207127	2.5832910215073746																	2.5832910215073746	811.5140353683188
1390	2017-09-22T10:15:19	34.0178	-157.9432	KM1713	141.44316154448612	0.425372142826698	0.0164894418574003	2.561347959828674																	2.561347959828674	811.5718691764812
1391	2017-09-22T10:18:19	34.018	-157.94299999999996	KM1713	139.97835453997382	0.425081849222053	0.0164603902228763	2.5253612312335143																	2.5253612312335143	811.6007860389466
1392	2017-09-22T10:21:19	34.0183	-157.9426	KM1713	140.18782718359702	0.42275641102600997	0.0162291052709792	2.488585702558394																	2.488585702558394	811.6505587920124
1393	2017-09-22T10:24:19	34.0185	-157.9424	KM1713	140.99074827184594	0.424207594585505	0.0163732263898665	2.5344714467936145																	2.5344714467936145	811.6794755851132
1394	2017-09-22T10:27:20	34.0189	-157.942	KM1713	141.98896112749046	0.42275641102600997	0.0162291052709792	2.535742020892814																	2.535742020892814	811.7373090880769
1395	2017-09-22T10:30:20	34.0191	-157.9417	KM1713	141.53124815516438	0.4207442869034079	0.0160305393756827	2.495970196128236																	2.495970196128236	811.7728312137442
1396	2017-09-22T10:33:20	34.0193	-157.9414	KM1713	141.14602407473325	0.4207442869034079	0.0160305393756827	2.486626370030044																	2.486626370030044	811.8083532885926
1397	2017-09-22T10:36:21	34.0196	-157.9412	KM1713	141.49596543630466	0.42017098650109	0.0159742362929829	2.4805641054273733																	2.4805641054273733	811.8465075456688
1398	2017-09-22T10:39:21	34.0199	-157.9409	KM1713	141.46718133889198	0.41873662965888503	0.0158339206249885	2.455634869699176																	2.455634869699176	811.8898824543954
1399	2017-09-22T10:42:21	34.0201	-157.9405	KM1713	139.85990104549	0.419023947866702	0.0158619235540355	2.430635869910891																	2.430635869910891	811.9329834142778
1400	2017-09-22T10:45:21	34.0204	-157.9401	KM1713	140.99732988632994	0.41759254227541	0.0157225077381068	2.445325361399572																	2.445325361399572	811.9827554903201
1401	2017-09-22T10:48:22	34.0206	-157.9396	KM1713	140.97453072959274	0.417307080313783	0.015694827417311	2.438745071804647																	2.438745071804647	812.0339786409677
1402	2017-09-22T10:51:22	34.0209	-157.9393	KM1713	139.94488797862482	0.416453806220305	0.0156121874699766	2.4086070376422506																	2.4086070376422506	812.0773533415968
1403	2017-09-22T10:54:22	34.021	-157.9389	KM1713	139.4077489746773	0.414478885379653	0.0154218583127294	2.3633183112984537																	2.3633183112984537	812.1159009401445
1404	2017-09-22T10:57:22	34.0212	-157.9387	KM1713	139.38876648965982	0.41391251722847	0.0153675998577562	2.355767680031154																	2.355767680031154	812.1448173586725
1405	2017-09-22T11:00:23	34.0213	-157.9385	KM1713	139.19966006671982	0.4127842703249329	0.0152597458738168	2.340249586511691																	2.340249586511691	812.166367605923
1406	2017-09-22T11:03:23	34.0215	-157.9382	KM1713	138.84328684907499	0.413066701047765	0.0152866553945299	2.3486774050770696																	2.3486774050770696	812.2018891217464
1407	2017-09-22T11:06:23	34.0216	-157.9379	KM1713	139.72894540092926	0.413066701047765	0.0152866553945299	2.3497467226273585																	2.3497467226273585	812.2317225003312
1408	2017-09-22T11:09:23	34.0218	-157.9378	KM1713	138.62744502843256	0.41109919497863895	0.015099558822828001	2.3206390170007505																	2.3206390170007505	812.2558219507846
1409	2017-09-22T11:12:24	34.0219	-157.9375	KM1713	140.0981140290105	0.409420917298431	0.0149410227507627	2.3127880633543856																	2.3127880633543856	812.2856552386045
1410	2017-09-22T11:15:24	34.0221	-157.9372	KM1713	140.4886626893007	0.409142179571736	0.0149147539070167	2.326709121978395																	2.326709121978395	812.3211766019612
1411	2017-09-22T11:18:24	34.0222	-157.937	KM1713	139.46313817392374	0.4088639282297029	0.0148885802623487	2.2783358864999315																	2.2783358864999315	812.3427266816683
1412	2017-09-22T11:21:24	34.0223	-157.9368	KM1713	140.12570944236808	0.4088639282297029	0.0148885802623487	2.294942694097589																	2.294942694097589	812.364276742762
1413	2017-09-22T11:24:25	34.0225	-157.9365	KM1713	139.45445572853671	0.4088639282297029	0.0148885802623487	2.286592182231128																	2.286592182231128	812.3997980044737
1414	2017-09-22T11:27:25	34.0227	-157.9362	KM1713	139.47615407635504	0.408032137399336	0.014810617872363001	2.2745003416540106																	2.2745003416540106	812.4353192153606
1415	2017-09-22T11:30:25	34.0228	-157.936	KM1713	138.44227723742873	0.406652158591564	0.0146817318517344	2.24519306981617																	2.24519306981617	812.4568691833737
1416	2017-09-22T11:33:26	34.023	-157.9357	KM1713	138.32422363921577	0.406652158591564	0.0146817318517344	2.234157309279895																	2.234157309279895	812.4923903180286
1417	2017-09-22T11:36:26	34.0232	-157.9353	KM1713	138.45694651938453	0.404728754328205	0.0145031639480651	2.2176914860578902																	2.2176914860578902	812.5354901237396
1418	2017-09-22T11:39:26	34.0234	-157.935	KM1713	138.65655317604495	0.4058267696887979	0.0146049534013377	2.224776064963538																	2.224776064963538	812.5710111567469
1419	2017-09-22T11:42:26	34.0237	-157.9347	KM1713	138.77856564867662	0.405276587568596	0.0145539444212138	2.2276586348706253																	2.2276586348706253	812.6143852746832
1420	2017-09-22T11:45:27	34.0238	-157.9344	KM1713	139.59120476469266	0.404176818963934	0.0144522713145445	2.2267523324837004																	2.2267523324837004	812.6442179876227
1421	2017-09-22T11:48:27	34.024	-157.9341	KM1713	138.91914258017286	0.40390183671326796	0.0144269158620519	2.2052135033492184																	2.2052135033492184	812.6797388681576
1422	2017-09-22T11:51:27	34.0241	-157.9338	KM1713	138.37040763155338	0.4028052004443379	0.0143260714237716	2.1947424893808747																	2.1947424893808747	812.7095714903265
1423	2017-09-22T11:54:27	34.0243	-157.9334	KM1713	138.15708059568786	0.40198710392924397	0.0142510477959401	2.1645315667375256																	2.1645315667375256	812.7526708864743
1424	2017-09-22T11:57:28	34.0246	-157.9331	KM1713	137.5031894164805	0.40171311170820295	0.014226044676731001	2.1540559495466054																	2.1540559495466054	812.7960448171109
1425	2017-09-22T12:00:28	34.0247	-157.9328	KM1713	138.34778952188483	0.40089418554154	0.0141513541712478	2.1589872972547326																	2.1589872972547326	812.8258772577327
1426	2017-09-22T12:03:28	34.0249	-157.9325	KM1713	137.88957880813768	0.400622509298007	0.0141265758251853	2.144390498224053																	2.144390498224053	812.861397909554
1427	2017-09-22T12:06:28	34.025	-157.9322	KM1713	137.91321318914146	0.399808586158378	0.0140527199627751	2.1353618301854653																	2.1353618301854653	812.8912302594009
1428	2017-09-22T12:09:28	34.0251	-157.9318	KM1713	138.02849203214862	0.39953850604452	0.0140282213928407	2.1246188527804817																	2.1246188527804817	812.9297761511021
1429	2017-09-22T12:12:29	34.0253	-157.9314	KM1713	138.02629169681185	0.39872696461787	0.0139548364516459	2.1309980008752856																	2.1309980008752856	812.9728751749129
1430	2017-09-22T12:15:29	34.0249	-157.9309	KM1713	137.57202103618022	0.39845643681309795	0.0139304309414824	2.115076264633589																	2.115076264633589	813.0369888246868
1431	2017-09-22T12:18:29	34.0221	-157.9277	KM1713	137.61729617250222	0.397917312450588	0.013881794147495002	2.0998425845507653																	2.0998425845507653	813.4663048493485
1432	2017-09-22T12:21:29	34.0196	-157.9246	KM1713	137.0409539054815	0.39845643681309795	0.0139304309414824	2.095480224231029																	2.095480224231029	813.8653691491733
1433	2017-09-22T12:24:30	34.0174	-157.9217	KM1713	136.2014500241572	0.39657544242968396	0.0137613446904689	2.0677085585797403																	2.0677085585797403	814.2280938757362
1434	2017-09-22T12:27:30	34.017	-157.9204	KM1713	136.87022833764237	0.39576976686926596	0.0136893844359856	2.057556221322124																	2.057556221322124	814.3560394143242
1435	2017-09-22T12:30:30	34.0172	-157.9199	KM1713	137.41357218510996	0.396842629457274	0.0137853175375092	2.086212799080414																	2.086212799080414	814.4072642291419
1436	2017-09-22T12:33:31	34.0174	-157.9196	KM1713	136.4376155395929	0.39657544242968396	0.0137613446904689	2.0640851374943026																	2.0640851374943026	814.4427867867636
1437	2017-09-22T12:36:31	34.0176	-157.9191	KM1713	136.65084908781128	0.396038224331793	0.0137133401123187	2.0610841367529757																	2.0610841367529757	814.4940114058056
1438	2017-09-22T12:39:31	34.0177	-157.9189	KM1713	136.8131201237285	0.39630732265045204	0.0137373529751496	2.069044991219217																	2.069044991219217	814.5155623231847
1439	2017-09-22T12:42:31	34.0178	-157.9186	KM1713	137.38002688514342	0.394967719650399	0.0136178638151414	2.0559553639351638																	2.0559553639351638	814.5453968514403
1440	2017-09-22T12:45:32	34.018	-157.9184	KM1713	136.3143188167943	0.3944339001377729	0.0135704880122012	2.0386339961578632																	2.0386339961578632	814.5743137139041
1441	2017-09-22T12:48:32	34.0181	-157.9181	KM1713	136.18100457990914	0.3944339001377729	0.0135704880122012	2.038780918540699																	2.038780918540699	814.6041481513977
1442	2017-09-22T12:51:32	34.0182	-157.9179	KM1713	135.6456051482996	0.39283663727549395	0.0134291548471417	2.0038801988975474																	2.0038801988975474	814.6256989757088
1443	2017-09-22T12:54:32	34.0184	-157.9177	KM1713	135.6343470528663	0.3939026201739179	0.0135233375909851	2.0033343107103234																	2.0033343107103234	814.6546157826822
1444	2017-09-22T12:57:33	34.0185	-157.9176	KM1713	135.18020765550915	0.39310279231561696	0.0134526472007868	1.996407484887729																	1.996407484887729	814.6690741757649
1445	2017-09-22T13:00:33	34.0186	-157.9174	KM1713	136.21233703014462	0.3925711160821021	0.0134057184404048	1.9991004757011641																	1.9991004757011641	814.6906249256184
1446	2017-09-22T13:03:33	34.0187	-157.9172	KM1713	135.64125281491405	0.39283663727549395	0.0134291548471417	1.9909682596487568																	1.9909682596487568	814.712175656856
1447	2017-09-22T13:06:33	34.0187	-157.9171	KM1713	134.97899152824678	0.39204127309723996	0.0133590997797991	1.9871882365531448																	1.9871882365531448	814.7214022305559
1448	2017-09-22T13:09:34	34.0187	-157.9171	KM1713	134.3490995166314	0.390458113733128	0.0132203803700564	1.9525847009995343																	1.9525847009995343	814.7214022305559
1449	2017-09-22T13:12:34	34.0187	-157.9171	KM1713	135.38285837841656	0.39019412431283296	0.0131973320428271	1.9604921508288216																	1.9604921508288216	814.7214022305559
1450	2017-09-22T13:15:34	34.0188	-157.9169	KM1713	135.04089328787728	0.389142993773761	0.0131058009413163	1.9437860263774744																	1.9437860263774744	814.7429529431807
1451	2017-09-22T13:18:34	34.0189	-157.9167	KM1713	135.97005264706274	0.39019412431283296	0.0131973320428271	1.9770078005282123																	1.9770078005282123	814.7645036371915
1452	2017-09-22T13:21:35	34.0191	-157.9165	KM1713	135.00901073414335	0.389930763581859	0.0131743386050594	1.9590037252219048																	1.9590037252219048	814.7934203470543
1453	2017-09-22T13:24:35	34.0192	-157.9164	KM1713	134.65502887824414	0.389405224675452	0.0131285712114734	1.938047818769132																	1.938047818769132	814.8078786915815
1454	2017-09-22T13:27:35	34.0193	-157.9162	KM1713	136.84503874162607	0.389930763581859	0.0131743386050594	1.9821638059766096																	1.9821638059766096	814.829429311134
1455	2017-09-22T13:30:35	34.0193	-157.916	KM1713	135.27093285763334	0.388881387373489	0.0130830848984296	1.9501428958050409																	1.9501428958050409	814.8478823280984
1456	2017-09-22T13:33:36	34.0194	-157.9159	KM1713	133.96352948875008	0.38836004213175396	0.0130378149782071	1.91826757637558																	1.91826757637558	814.8623406587529
1457	2017-09-22T13:36:36	34.0195	-157.9157	KM1713	134.5639818030378	0.388881387373489	0.0130830848984296	1.9357185821878349																	1.9357185821878349	814.8838912410761
1458	2017-09-22T13:39:36	34.0196	-157.9156	KM1713	134.68166201248155	0.38836004213175396	0.0130378149782071	1.9383975577549155																	1.9383975577549155	814.8983495578558
1459	2017-09-22T13:42:36	34.0197	-157.9154	KM1713	134.6353379825237	0.388097293801218	0.0130151002084483	1.9266987067930097																	1.9266987067930097	814.9199001029493
1460	2017-09-22T13:45:37	34.0198	-157.9153	KM1713	134.94115919721057	0.38836004213175396	0.0130378149782071	1.93152759746364																	1.93152759746364	814.934358405858
1461	2017-09-22T13:48:37	34.0198	-157.9152	KM1713	133.4682687552648	0.3862653977340829	0.0128572283104373	1.8891454576613127																	1.8891454576613127	814.9435848599913
1462	2017-09-22T13:51:37	34.0198	-157.9152	KM1713	134.96548857669563	0.38836004213175396	0.0130378149782071	1.930874849617214																	1.930874849617214	814.9435848599913
1463	2017-09-22T13:54:38	34.0198	-157.9152	KM1713	135.37533533695958	0.38836004213175396	0.0130378149782071	1.9361572248241845																	1.9361572248241845	814.9435848599913
1464	2017-09-22T14:00:38	34.0198	-157.9153	KM1713	134.06498599931012	0.38704969010317103	0.0129246283704079	1.9062407883536323																	1.9062407883536323	814.9528113141248
1465	2017-09-22T14:03:38	34.0198	-157.9153	KM1713	133.93531413295588	0.38704969010317103	0.0129246283704079	1.9062629571301792																	1.9062629571301792	814.9528113141248
1466	2017-09-22T14:06:38	34.0198	-157.9153	KM1713	135.19232850419172	0.387572243035665	0.0129697564320635	1.9197368841478195																	1.9197368841478195	814.9528113141248
1467	2017-09-22T14:09:39	34.0198	-157.9153	KM1713	134.94862315908122	0.38836004213175396	0.0130378149782071	1.92647275170302																	1.92647275170302	814.9528113141248
1468	2017-09-22T14:12:39	34.0197	-157.9153	KM1713	134.42429653598677	0.38836004213175396	0.0130378149782071	1.9233898394666784																	1.9233898394666784	814.9639430240935
1469	2017-09-22T14:15:39	34.0197	-157.9154	KM1713	134.9676275160875	0.388097293801218	0.0130151002084483	1.9298769276588703																	1.9298769276588703	814.9731694890967
1470	2017-09-22T14:18:40	34.0197	-157.9154	KM1713	135.10067363901132	0.38731065508429996	0.0129471655011482	1.920414577210558																	1.920414577210558	814.9731694890967
1471	2017-09-22T14:21:40	34.0197	-157.9154	KM1713	137.57571036210553	0.388097293801218	0.0130151002084483	1.9652302966327184																	1.9652302966327184	814.9731694890967
1472	2017-09-22T14:24:40	34.0197	-157.9154	KM1713	137.19076688726315	0.38836004213175396	0.0130378149782071	1.9738113504690649																	1.9738113504690649	814.9731694890967
1473	2017-09-22T14:27:40	34.0197	-157.9153	KM1713	136.22252763066558	0.388097293801218	0.0130151002084483	1.936347704559644																	1.936347704559644	814.9823959540997
1474	2017-09-22T14:30:41	34.0197	-157.9154	KM1713	136.23631889789783	0.387572243035665	0.0129697564320635	1.9388525739893965																	1.9388525739893965	814.9916224191029
1475	2017-09-22T14:33:41	34.0197	-157.9155	KM1713	135.933447965205	0.38783445544440703	0.0129924012915845	1.9313395961221715																	1.9313395961221715	815.0008488841063
1476	2017-09-22T14:36:41	34.0197	-157.9155	KM1713	135.63885051380086	0.38836004213175396	0.0130378149782071	1.9332716790732751																	1.9332716790732751	815.0008488841063
1477	2017-09-22T14:39:41	34.0197	-157.9154	KM1713	136.1031784048974	0.389405224675452	0.0131285712114734	1.9528121475431104																	1.9528121475431104	815.0100753491092
1478	2017-09-22T14:42:42	34.0197	-157.9154	KM1713	135.50757736608372	0.38836004213175396	0.0130378149782071	1.9333560537419536																	1.9333560537419536	815.0100753491092
1479	2017-09-22T14:45:42	34.0197	-157.9154	KM1713	136.66252456376355	0.388097293801218	0.0130151002084483	1.9413932784464467																	1.9413932784464467	815.0100753491092
1480	2017-09-22T14:48:42	34.0197	-157.9154	KM1713	135.5610971648961	0.388097293801218	0.0130151002084483	1.9236110104813813																	1.9236110104813813	815.0100753491092
1481	2017-09-22T14:51:42	34.0196	-157.9155	KM1713	137.73896858043722	0.38783445544440703	0.0129924012915845	1.9638466717895044																	1.9638466717895044	815.024533658955
1482	2017-09-22T14:54:43	34.0196	-157.9156	KM1713	136.75067558356392	0.38836004213175396	0.0130378149782071	1.9446106432079635																	1.9446106432079635	815.0337601348281
1483	2017-09-22T14:57:43	34.0196	-157.9156	KM1713	137.20112932830182	0.38731065508429996	0.0129471655011482	1.9402041802551853																	1.9402041802551853	815.0337601348281
1484	2017-09-22T15:00:43	34.0195	-157.9157	KM1713	138.05806973172847	0.387572243035665	0.0129697564320635	1.9682343383749537																	1.9682343383749537	815.0482184516078
1485	2017-09-22T15:03:43	34.0195	-157.9157	KM1713	136.43102773690885	0.38704969010317103	0.0129246283704079	1.9384946003117185																	1.9384946003117185	815.0482184516078
1486	2017-09-22T15:06:44	34.0195	-157.9158	KM1713	135.2329210371792	0.38600501761981504	0.0128348643827073	1.905049796523952																	1.905049796523952	815.0574449383507
1487	2017-09-22T15:09:44	34.0194	-157.9158	KM1713	134.90121938869376	0.386788024168589	0.0129021164534658	1.8967291993263984																	1.8967291993263984	815.0685766483203
1488	2017-09-22T15:12:44	34.0193	-157.916	KM1713	136.6292355731474	0.38704969010317103	0.0129246283704079	1.9309743382861224																	1.9309743382861224	815.0901272492576
1489	2017-09-22T15:15:44	34.0193	-157.9161	KM1713	135.5218855147645	0.38600501761981504	0.0128348643827073	1.8954852180863329																	1.8954852180863329	815.0993537577399
1490	2017-09-22T15:18:45	34.0193	-157.9161	KM1713	139.70921341543706	0.3857452575993249	0.0128125537145454	1.9591821035601416																	1.9591821035601416	815.0993537577399
1491	2017-09-22T15:21:45	34.0194	-157.916	KM1713	135.12874688270838	0.385485028417554	0.0127902706709207	1.883849303707248																	1.883849303707248	815.1138120883943
1492	2017-09-22T15:24:45	34.0194	-157.9159	KM1713	135.09508236090753	0.384964691279864	0.0127458229374991	1.891428002164346																	1.891428002164346	815.1230385860068
1493	2017-09-22T15:27:45	34.0194	-157.9158	KM1713	134.98576454081615	0.3839299014099579	0.0126576018740393	1.870151418999607																	1.870151418999607	815.1322650836194
1494	2017-09-22T15:30:46	34.0195	-157.9158	KM1713	134.92982932382864	0.38444682955101	0.0127015866560459	1.876410751767804																	1.876410751767804	815.143396793589
1495	2017-09-22T15:37:11	34.0196	-157.9155	KM1713	134.40197621953033	0.384705451726668	0.0127236784282604	1.8644273276868024																	1.8644273276868024	815.1732307772755
1496	2017-09-22T15:40:12	34.0197	-157.9153	KM1713	134.41683669282142	0.3839299014099579	0.0126576018740393	1.861836900842724																	1.861836900842724	815.1947813223691
1497	2017-09-22T15:43:12	34.0199	-157.9151	KM1713	134.55776065946424	0.3857452575993249	0.0128125537145454	1.8880844528532312																	1.8880844528532312	815.2236979212503
1498	2017-09-22T15:46:12	34.0199	-157.915	KM1713	134.3204923456862	0.384188361752855	0.0126795598788066	1.8586393627762283																	1.8586393627762283	815.2329243645137
1499	2017-09-22T15:49:12	34.02	-157.915	KM1713	134.1507422028517	0.38444682955101	0.0127015866560459	1.8643400750910601																	1.8643400750910601	815.2440560744833
1500	2017-09-22T15:52:12	34.02	-157.915	KM1713	133.21615832120884	0.38444682955101	0.0127015866560459	1.8487306243000328																	1.8487306243000328	815.2440560744833
1501	2017-09-22T15:55:13	34.02	-157.915	KM1713	134.3323778890587	0.383672056588914	0.0126356961621369	1.8629057496958783																	1.8629057496958783	815.2440560744833
1502	2017-09-22T15:58:13	34.0199	-157.9151	KM1713	134.85257473744258	0.383672056588914	0.0126356961621369	1.8704245636236845																	1.8704245636236845	815.2585143635196
1503	2017-09-22T16:01:13	34.0198	-157.9152	KM1713	135.01037509432237	0.38522454968438996	0.0127680203096548	1.877851142268228																	1.877851142268228	815.2729726594922
1504	2017-09-22T16:04:14	34.0198	-157.9154	KM1713	134.70744283559108	0.384188361752855	0.0126795598788066	1.869036962281004																	1.869036962281004	815.2914255677589
1505	2017-09-22T16:07:14	34.0197	-157.9155	KM1713	134.84991252557577	0.3834148258238621	0.0126138426185643	1.8512170168709785																	1.8512170168709785	815.3058838706676
1506	2017-09-22T16:10:14	34.0196	-157.9156	KM1713	135.2679805888592	0.3839299014099579	0.0126576018740393	1.8687606003209445																	1.8687606003209445	815.3203421805132
1507	2017-09-22T16:13:14	34.0195	-157.9158	KM1713	136.49711444573802	0.383672056588914	0.0126356961621369	1.8899625331055527																	1.8899625331055527	815.3418927442187
1508	2017-09-22T16:16:15	34.0195	-157.9158	KM1713	135.8672316718558	0.3834148258238621	0.0126138426185643	1.867814908386089																	1.867814908386089	815.3418927442187
1509	2017-09-22T16:19:15	34.0194	-157.9159	KM1713	136.12709553336865	0.3834148258238621	0.0126138426185643	1.881396782299089																	1.881396782299089	815.3563510679373
1510	2017-09-22T16:22:15	34.0194	-157.916	KM1713	136.3551665879063	0.38444682955101	0.0127015866560459	1.893684062576758																	1.893684062576758	815.3655775655499
1511	2017-09-22T16:25:15	34.0193	-157.9161	KM1713	135.39613055122587	0.3831582076524311	0.0125920411190828	1.85455039535629																	1.85455039535629	815.3800358962043
1512	2017-09-22T16:28:16	34.0193	-157.9162	KM1713	135.03141699919078	0.384964691279864	0.0127458229374991	1.8802622933022888																	1.8802622933022888	815.3892624046864
1513	2017-09-22T16:31:16	34.0191	-157.9164	KM1713	135.3159945127803	0.3834148258238621	0.0126138426185643	1.8681107383412243																	1.8681107383412243	815.4181790868053
1514	2017-09-22T16:34:16	34.0185	-157.9163	KM1713	134.39024731088665	0.38444682955101	0.0127015866560459	1.8654134154377044																	1.8654134154377044	815.485603624385
1515	2017-09-22T16:37:16	34.0161	-157.9154	KM1713	134.9743841328839	0.383672056588914	0.0126356961621369	1.8641422159477867																	1.8641422159477867	815.7653727273836
1516	2017-09-22T16:40:16	34.017	-157.9156	KM1713	135.47260261524642	0.3834148258238621	0.0126138426185643	1.8685485332667005																	1.8685485332667005	815.8672434700536
1517	2017-09-22T16:43:17	34.0176	-157.9156	KM1713	133.96198032849864	0.3834148258238621	0.0126138426185643	1.8473505157205048																	1.8473505157205048	815.9340337298695
1518	2017-09-22T16:46:17	34.0175	-157.9157	KM1713	134.41445199307938	0.3834148258238621	0.0126138426185643	1.8522430018115128																	1.8522430018115128	815.9484921853767
1519	2017-09-22T16:49:17	34.0174	-157.9158	KM1713	136.66953780718376	0.384188361752855	0.0126795598788066	1.907253468932435																	1.907253468932435	815.9629506478215
1520	2017-09-22T16:52:17	34.0173	-157.916	KM1713	135.61401333891752	0.384705451726668	0.0127236784282604	1.8778841390073209																	1.8778841390073209	815.9845016210447
1521	2017-09-22T16:55:18	34.0173	-157.9161	KM1713	134.65747032938486	0.384188361752855	0.0126795598788066	1.866524580016221																	1.866524580016221	815.9937283469154
1522	2017-09-22T16:58:18	34.0172	-157.9161	KM1713	134.73010259832694	0.3834148258238621	0.0126138426185643	1.8561041105539084																	1.8561041105539084	816.0048600568844
1523	2017-09-22T17:01:18	34.0172	-157.9162	KM1713	135.20150196923709	0.384188361752855	0.0126795598788066	1.872838968370316																	1.872838968370316	816.0140867936241
1524	2017-09-22T17:04:18	34.0172	-157.9163	KM1713	134.3102111153745	0.3839299014099579	0.0126576018740393	1.8599608335857585																	1.8599608335857585	816.0233135303639
1525	2017-09-22T17:07:19	34.0171	-157.9163	KM1713	134.6909477062982	0.385485028417554	0.0127902706709207	1.884117837843559																	1.884117837843559	816.0344452403335
1526	2017-09-22T17:10:19	34.0171	-157.9163	KM1713	134.72958443481082	0.38522454968438996	0.0127680203096548	1.8792332025511271																	1.8792332025511271	816.0344452403335
1527	2017-09-22T17:13:19	34.0171	-157.9163	KM1713	133.993963899319	0.384705451726668	0.0127236784282604	1.8642741233815348																	1.8642741233815348	816.0344452403335
1528	2017-09-22T17:16:19	34.0171	-157.9163	KM1713	134.72077881308954	0.38522454968438996	0.0127680203096548	1.881774039362229																	1.881774039362229	816.0344452403335
1529	2017-09-22T17:19:20	34.0171	-157.9163	KM1713	134.50551222496452	0.38704969010317103	0.0129246283704079	1.9014833490371053																	1.9014833490371053	816.0344452403335
1530	2017-09-22T17:22:20	34.017	-157.9164	KM1713	133.6507667592615	0.38444682955101	0.0127015866560459	1.8610141896475485																	1.8610141896475485	816.0489037305234
1531	2017-09-22T17:25:20	34.0166	-157.9164	KM1713	133.92351676459276	0.385485028417554	0.0127902706709207	1.881095169922567																	1.881095169922567	816.0934305704002
1532	2017-09-22T17:28:20	34.0154	-157.9155	KM1713	134.38207757191282	0.3857452575993249	0.0128125537145454	1.8903865296101388																	1.8903865296101388	816.2507191476068
1533	2017-09-22T17:31:20	34.0139	-157.9136	KM1713	134.09665039847664	0.3862653977340829	0.0128572283104373	1.887742378178464																	1.887742378178464	816.4928257523497
1534	2017-09-22T17:34:21	34.0117	-157.9126	KM1713	133.89680623430286	0.3857452575993249	0.0128125537145454	1.886762441441088																	1.886762441441088	816.7545297712903
1535	2017-09-22T17:37:21	34.0097	-157.9123	KM1713	135.18659361693668	0.38704969010317103	0.0129246283704079	1.9171095791022192																	1.9171095791022192	816.9788783797168
1536	2017-09-22T17:40:21	34.0078	-157.912	KM1713	134.49263678580016	0.38731065508429996	0.0129471655011482	1.9038556667989013																	1.9038556667989013	817.1921848484254
1537	2017-09-22T17:43:21	34.0063	-157.9118	KM1713	134.90096240768872	0.38704969010317103	0.0129246283704079	1.9096485394341969																	1.9096485394341969	817.3601773472135
1538	2017-09-22T17:46:22	34.0042	-157.9115	KM1713	135.10152913172792	0.38783445544440703	0.0129924012915845	1.9317664180651417																	1.9317664180651417	817.5955768164398
1539	2017-09-22T17:49:22	34.0028	-157.9113	KM1713	134.76508838518194	0.38836004213175396	0.0130378149782071	1.9300116244297376																	1.9300116244297376	817.7525098406475
1540	2017-09-22T17:52:22	34.001	-157.9111	KM1713	134.2447625651088	0.389142993773761	0.0131058009413163	1.9319070036763144																	1.9319070036763144	817.9537288821837
1541	2017-09-22T17:55:22	33.9989	-157.9109	KM1713	133.89914667914212	0.389405224675452	0.0131285712114734	1.93584281394066																	1.93584281394066	818.1882223137288
1542	2017-09-22T17:58:23	33.9976	-157.9095	KM1713	133.49674502277625	0.388881387373489	0.0130830848984296	1.9214811788870567																	1.9214811788870567	818.3822199466227
1543	2017-09-22T18:01:23	33.9959	-157.9079	KM1713	134.2716076827162	0.390458113733128	0.0132203803700564	1.9418184542024344																	1.9418184542024344	818.6222530444163
1544	2017-09-22T18:04:23	33.9925	-157.9077	KM1713	134.43687291488143	0.390458113733128	0.0132203803700564	1.9492557287111003																	1.9492557287111003	819.0011810281368
1545	2017-09-22T18:14:51	33.9798	-157.9109	KM1713	143.36737397631913	0.401439485196609	0.0142010884556496	2.2492100316247403																	2.2492100316247403	820.445433123066
1546	2017-09-22T18:17:51	33.9776	-157.9112	KM1713	143.0300277910175	0.4036275093312871	0.0144016207934269	2.274384771201829																	2.274384771201829	820.6918915024812
1547	2017-09-22T18:20:51	33.9748	-157.9118	KM1713	142.81420856331258	0.4028052004443379	0.0143260714237716	2.259996539317042																	2.259996539317042	821.0084622998601
1548	2017-09-22T18:23:52	33.9725	-157.9133	KM1713	142.1548643429424	0.4036275093312871	0.0144016207934269	2.2560562479039885																	2.2560562479039885	821.2995387777928
1549	2017-09-22T18:26:52	33.971	-157.9135	KM1713	142.31224555226947	0.40445245764657295	0.0144776872950519	2.2855875692631966																	2.2855875692631966	821.4675321191693
1550	2017-09-22T18:29:52	33.9706	-157.9134	KM1713	144.1123942090512	0.40748037802528203	0.0147589378188921	2.342108562585409																	2.342108562585409	821.5130059047569
1551	2017-09-22T18:32:52	33.9701	-157.9132	KM1713	144.55129354743715	0.407203646368988	0.0147331411105591	2.355971981362079																	2.355971981362079	821.5716470217642
1552	2017-09-22T18:35:53	33.9699	-157.9114	KM1713	143.3443296834035	0.4083087401835621	0.0148365433975644	2.340117397568449																	2.340117397568449	821.7393053297392
1553	2017-09-22T18:38:53	33.9703	-157.9105	KM1713	143.23132648410203	0.406927573747578	0.0147074058369421	2.3175316267673205																	2.3175316267673205	821.8335710993739
1554	2017-09-22T18:41:53	33.9706	-157.9103	KM1713	142.2826402766849	0.40198710392924397	0.0142510477959401	2.2442592303510427																	2.2442592303510427	821.8717305062444
1555	2017-09-22T18:44:53	33.9707	-157.9101	KM1713	141.8792480802523	0.400350682114259	0.014101892689699	2.2078811913334664																	2.2078811913334664	821.8932901675242
1556	2017-09-22T18:47:54	33.9707	-157.9099	KM1713	140.99145332941302	0.402259152821321	0.0142759960684905	2.2233407006404406																	2.2233407006404406	821.9117537432012
1557	2017-09-22T18:50:54	33.9713	-157.9095	KM1713	141.25905541371722	0.404728754328205	0.0145031639480651	2.25004226705918																	2.25004226705918	821.9880724413811
1558	2017-09-22T18:53:54	33.9719	-157.9091	KM1713	142.18498151163254	0.404176818963934	0.0144522713145445	2.269380282074394																	2.269380282074394	822.0643910134952
1559	2017-09-22T18:56:54	33.972	-157.9086	KM1713	142.23844054969038	0.40610284617792397	0.0146305492533827	2.2986189387912104																	2.2986189387912104	822.1118725888216
1560	2017-09-22T18:59:55	33.9727	-157.907	KM1713	142.48895435906823	0.40637739933519496	0.0146561190089782	2.305246249768486																	2.305246249768486	822.2788720463451
1561	2017-09-22T19:02:55	33.9728	-157.9034	KM1713	142.35145641609276	0.406927573747578	0.0147074058369421	2.3116787928372604																	2.3116787928372604	822.611394774339
1562	2017-09-22T19:05:55	33.9703	-157.8988	KM1713	141.88802790591856	0.40970032042209403	0.0149673543029522	2.347292836058512																	2.347292836058512	823.1191164182225
1563	2017-09-22T19:08:56	33.9597	-157.8982	KM1713	141.03661096638066	0.410819619929367	0.0150730666269102	2.354040641199374																	2.354040641199374	824.3003772324932
1564	2017-09-22T19:11:56	33.9482	-157.8994	KM1713	140.05859372360663	0.410261129217806	0.0150202061318043	2.325974087377705																	2.325974087377705	825.5853102272748
1565	2017-09-22T19:14:56	33.9384	-157.9014	KM1713	139.99847018489814	0.411379437423719	0.015126114260371004	2.342979153618306																	2.342979153618306	826.6917421810358
1566	2017-09-22T19:17:56	33.9303	-157.9029	KM1713	139.92763875616387	0.41109919497863895	0.015099558822828001	2.3490674544376984																	2.3490674544376984	827.6039912236826
1567	2017-09-22T19:20:57	33.9205	-157.9049	KM1713	139.46109566949946	0.412221425098996	0.0152061189343896	2.3599687165262138																	2.3599687165262138	828.7104296596175
1568	2017-09-22T19:23:57	33.9124	-157.9066	KM1713	139.64117952058714	0.4127842703249329	0.0152597458738168	2.3749568030946477																	2.3749568030946477	829.6256715937958
1569	2017-09-22T19:26:57	33.9041	-157.9088	KM1713	139.936146976968	0.41560517519825896	0.0155302523723597	2.40303181315308																	2.40303181315308	830.5716949040677
1570	2017-09-22T19:29:57	33.8925	-157.9105	KM1713	138.34524058366543	0.41419536370141996	0.0153946967426796	2.3657923372648244																	2.3657923372648244	831.8724915825841
1571	2017-09-22T19:32:58	33.8825	-157.9131	KM1713	138.06797632237829	0.414478885379653	0.0154218583127294	2.363265759697469																	2.363265759697469	833.0112958016797
1572	2017-09-22T19:35:58	33.8743	-157.9148	KM1713	138.5097802485055	0.41476151775798903	0.0154489878240566	2.364496052142186																	2.364496052142186	833.9375182135152
1573	2017-09-22T19:38:58	33.8644	-157.9171	KM1713	136.87320409979264	0.415323285265125	0.0155030995766943	2.3374079911874537																	2.3374079911874537	835.0598739870039
1574	2017-09-22T19:41:58	33.8529	-157.9199	KM1713	137.1306726712071	0.41588773805324303	0.0155574699866205	2.356233607571613																	2.356233607571613	836.365924709371
1575	2017-09-22T19:44:59	33.843	-157.9219	KM1713	138.65667915804724	0.417307080313783	0.015694827417311	2.4194067529295777																	2.4194067529295777	837.4833678996997
1576	2017-09-22T19:47:59	33.8349	-157.9247	KM1713	138.0515593587135	0.41930968274539204	0.0158899013970448	2.431225044156985																	2.431225044156985	838.4214670706215
1577	2017-09-22T19:50:59	33.8252	-157.9274	KM1713	137.585227441321	0.42217943348842896	0.0161719912196093	2.4714462983834484																	2.4714462983834484	839.5297318963326
1578	2017-09-22T19:53:59	33.8119	-157.9313	KM1713	138.02608962300806	0.426828506390404	0.016635489860837002	2.5249138196015863																	2.5249138196015863	841.0535507217775
1579	2017-09-22T19:57:00	33.7922	-157.9369	KM1713	137.00152589076143	0.42888344302722997	0.0168428899442839	2.5458439071603083																	2.5458439071603083	843.306846802583
1580	2017-09-22T20:00:00	33.7815	-157.9394	KM1713	137.53114546428824	0.4300596295407829	0.0169623452327251	2.5773012844575445																	2.5773012844575445	844.5201887434947
1581	2017-09-22T20:03:00	33.7708	-157.9426	KM1713	137.50268642618363	0.430649070506258	0.017022308844533002	2.5868780671562																	2.5868780671562	845.7475324398137
1582	2017-09-22T20:06:00	33.7619	-157.9468	KM1713	137.798286507963	0.4300596295407829	0.0169623452327251	2.5745804552675624																	2.5745804552675624	846.8117647636192
1583	2017-09-22T20:09:01	33.7495	-157.9496	KM1713	137.33330892119355	0.4271200422948	0.0166648252207127	2.5333392765314264																	2.5333392765314264	848.2162116255357
1584	2017-09-22T20:12:01	33.7388	-157.954	KM1713	137.09296322062212	0.4247920226760489	0.0164313951396544	2.509126998572582																	2.509126998572582	849.4750116613636
1585	2017-09-22T20:15:01	33.7298	-157.9576	KM1713	136.5052341558087	0.424936935949051	0.01644589268126535	2.4993451226043724																	2.4993451226043724	850.5308417015176
1586	2017-09-22T20:18:01	33.7175	-157.9613	KM1713	135.32332432241262	0.4247920226760489	0.0164313951396544	2.479193040971503																	2.479193040971503	851.9422454432613
1587	2017-09-22T20:21:02	33.7087	-157.9649	KM1713	136.83665314593782	0.4300596295407829	0.0169623452327251	2.5859583279558915																	2.5859583279558915	852.9770005943477
1588	2017-09-22T20:24:02	33.6961	-157.968	KM1713	137.10582743248005	0.43331825729665296	0.017295909223034	2.6270814427087577																	2.6270814427087577	854.4086751146757
1589	2017-09-22T20:27:02	33.6853	-157.9723	KM1713	136.57605925521204	0.4327223501130581	0.0172346226506808	2.616718082151824																	2.616718082151824	855.6751515368958
1590	2017-09-22T20:30:02	33.6747	-157.9753	KM1713	134.95955957430255	0.4291797580477539	0.0168728696381991	2.539556409302205																	2.539556409302205	856.8873954112503
1591	2017-09-22T20:33:03	33.664	-157.9792	KM1713	134.40125757443232	0.42799872528277294	0.0167533785616574	2.5142085568090065																	2.5142085568090065	858.1320832492128
1592	2017-09-22T20:36:03	33.6552	-157.9842	KM1713	135.93610514977146	0.43035399866755797	0.0169922912953167	2.5808915614698336																	2.5808915614698336	859.2156965297467
1593	2017-09-22T20:39:03	33.6428	-157.9878	KM1713	135.16970975976074	0.42799872528277294	0.0167533785616574	2.5437041465656183																	2.5437041465656183	860.6357680324166
1594	2017-09-22T20:42:04	33.6339	-157.9929	KM1713	134.9437991508082	0.42595481063903	0.0165477533463958	2.498858278553075																	2.498858278553075	861.733461807479
1595	2017-09-22T20:45:04	33.6232	-157.9967	KM1713	134.59723237469743	0.4274122741477111	0.0166942306093561	2.5041081918483696																	2.5041081918483696	862.9755393229184
1596	2017-09-22T20:48:04	33.6107	-158.0002	KM1713	133.86648257379738	0.424207594585505	0.0163732263898665	2.479791668889457																	2.479791668889457	864.404328844632
1597	2017-09-22T20:51:04	33.5999	-158.0044	KM1713	132.56585052732441	0.4247920226760489	0.0164313951396544	2.4514895484102133																	2.4514895484102133	865.6680421327965
1598	2017-09-22T20:54:04	33.591	-158.0093	KM1713	134.32706301894316	0.4224675783304989	0.0162005142005575	2.4372867167360863																	2.4372867167360863	866.7579774229407
1599	2017-09-22T20:57:05	33.5802	-158.0132	KM1713	132.26115141704545	0.4207442869034079	0.0160305393756827	2.370583269324946																	2.370583269324946	868.0134230026282
1600	2017-09-22T21:00:05	33.5693	-158.0165	KM1713	132.81080777044596	0.4230459332169911	0.0162577645934162	2.4266980690300355																	2.4266980690300355	869.2647848878241
1601	2017-09-22T21:03:05	33.5587	-158.0212	KM1713	132.82151750147642	0.424499460262906	0.0164022760913355	2.452342834856049																	2.452342834856049	870.5227070319796
1602	2017-09-22T21:06:05	33.5461	-158.0246	KM1713	131.91725655301292	0.42362594680479204	0.0163153343672749	2.413860410993025																	2.413860410993025	871.960330593122
1603	2017-09-22T21:09:06	33.5371	-158.0292	KM1713	131.28616727458214	0.42217943348842896	0.0161719912196093	2.377226564669268																	2.377226564669268	873.0493042462549
1604	2017-09-22T21:12:06	33.5263	-158.0329	KM1713	130.73821151681184	0.42017098650109	0.0159742362929829	2.3367736464225453																	2.3367736464225453	874.2995919277977
1605	2017-09-22T21:15:06	33.5154	-158.0368	KM1713	130.8737036334966	0.4178775419780609	0.0157502614220398	2.3122715194841565																	2.3122715194841565	875.5657788685187
1606	2017-09-22T21:18:06	33.5026	-158.0399	KM1713	131.154603210674	0.41959609972450895	0.0159179460281856	2.3376925285614663																	2.3376925285614663	877.0193989413463
1607	2017-09-22T21:21:07	33.4934	-158.0436	KM1713	132.34145068891593	0.42131678738063	0.0160869022816644	2.3889295916570217																	2.3889295916570217	878.0995763614911
1608	2017-09-22T21:24:07	33.4805	-158.0472	KM1713	134.47698165355715	0.4247920226760489	0.0164313951396544	2.4859383628678384																	2.4859383628678384	879.5739487792205
1609	2017-09-22T21:27:07	33.4714	-158.0513	KM1713	132.09546834106294	0.42362594680479204	0.0163153343672749	2.4220116739684494																	2.4220116739684494	880.656106666836
1610	2017-09-22T21:30:07	33.4585	-158.0542	KM1713	132.2960077269199	0.4247920226760489	0.0164313951396544	2.4250067247821097																	2.4250067247821097	882.1171314461159
1611	2017-09-22T21:33:08	33.4475	-158.0585	KM1713	132.23017220078287	0.424499460262906	0.0164022760913355	2.4224888652252967																	2.4224888652252967	883.4051009139612
1612	2017-09-22T21:36:08	33.4365	-158.0616	KM1713	132.7818377470661	0.423916423984574	0.0163442458700983	2.420141338552184																	2.420141338552184	884.6629911051533
1613	2017-09-22T21:39:08	33.4274	-158.066	KM1713	133.92465344256914	0.4271200422948	0.0166648252207127	2.4834530526603533																	2.4834530526603533	885.7553370897351
1614	2017-09-22T21:42:08	33.4164	-158.0696	KM1713	132.38124747822891	0.4274122741477111	0.0166942306093561	2.4680331141497387																	2.4680331141497387	887.0246849073151
1615	2017-09-22T21:45:09	33.4035	-158.0725	KM1713	132.14010196078746	0.42624718815921503	0.0165770135323714	2.432450783469936																	2.432450783469936	888.4857411705905
1616	2017-09-22T21:48:09	33.3944	-158.0768	KM1713	133.40688593482264	0.425372142826698	0.0164894418574003	2.456240085383525																	2.456240085383525	889.5747006877922
1617	2017-09-22T21:51:09	33.3834	-158.0798	KM1713	132.7743909852523	0.4271200422948	0.0166648252207127	2.4549621667252417																	2.4549621667252417	890.8305349025911
1618	2017-09-22T21:54:09	33.3726	-158.0842	KM1713	132.03301258147008	0.426537664777126	0.016606224362956	2.43758862149673																	2.43758862149673	892.1004292770151
1619	2017-09-22T21:57:10	33.3598	-158.0871	KM1713	132.25559607341742	0.43035399866755797	0.0169922912953167	2.4923739645317755																	2.4923739645317755	893.5505714717201
1620	2017-09-22T22:00:10	33.3507	-158.0914	KM1713	132.71107310225273	0.43361727821545504	0.0173266622793485	2.550532630246144																	2.550532630246144	894.6396047103112
1621	2017-09-22T22:03:10	33.3397	-158.0949	KM1713	131.83800616626868	0.435407491149754	0.0175118467140195	2.5548624337962185																	2.5548624337962185	895.9066097517502
1622	2017-09-22T22:06:10	33.325	-158.0989	KM1713	132.37184119251256	0.4345102049608871	0.0174189470224148	2.554625314113062																	2.554625314113062	897.5847270852901
1623	2017-09-22T22:09:11	33.3125	-158.1026	KM1713	134.41838459744793	0.437509507129744	0.0177308554542083	2.629340292905765																	2.629340292905765	899.0181238197695
1624	2017-09-22T22:12:11	33.3034	-158.1067	KM1713	132.9994261597279	0.43932088741426	0.0179208517635481	2.6353334478074224																	2.6353334478074224	900.1005410249817
1625	2017-09-22T22:15:11	33.2905	-158.1096	KM1713	134.9165159387473	0.44053105772428097	0.0180485121941368	2.670239600310493																	2.670239600310493	901.5616618901263
1626	2017-09-22T22:18:12	33.2813	-158.1131	KM1713	133.85217829554898	0.438414356293114	0.0178255589266023	2.6435884475783067																	2.6435884475783067	902.6363205214597
1627	2017-09-22T22:21:12	33.2721	-158.1164	KM1713	135.07697430731528	0.442958996233629	0.0183062026779247	2.7184427446531623																	2.7184427446531623	903.7054952387074
1628	2017-09-22T22:24:12	33.261	-158.1196	KM1713	134.72428386523165	0.441742972571983	0.0181768768428067	2.6858257606507308																	2.6858257606507308	904.9765049056996
1629	2017-09-22T22:27:12	33.2519	-158.1235	KM1713	134.53842445975945	0.43901798959705896	0.0178890117178702	2.6490103243119685																	2.6490103243119685	906.0525786776548
1630	2017-09-22T22:30:12	33.2408	-158.1278	KM1713	134.4762290221433	0.438715813129307	0.017857247499082	2.6417925757173006																	2.6417925757173006	907.3514279864861
1631	2017-09-22T22:33:13	33.2296	-158.1307	KM1713	132.69725536957944	0.436608795034428	0.0176367533971842	2.594711521020957																	2.594711521020957	908.6270837344236
1632	2017-09-22T22:36:13	33.2166	-158.1351	KM1713	133.66695299675277	0.435407491149754	0.0175118467140195	2.587483230644059																	2.587483230644059	910.1310936154857
1633	2017-09-22T22:39:13	33.2054	-158.1382	KM1713	133.8583920568288	0.436006710939568	0.0175741511462179	2.614964918360596																	2.614964918360596	911.41083842295
1634	2017-09-22T22:42:14	33.1941	-158.1419	KM1713	132.7587223780774	0.43510839979697497	0.0174808059756167	2.5601222538511537																	2.5601222538511537	912.71508081125
1635	2017-09-22T22:45:14	33.1829	-158.1464	KM1713	132.64266764255433	0.4330199484944871	0.0172652294049502	2.5454527054732807																	2.5454527054732807	914.030424396993
1636	2017-09-22T22:48:14	33.1737	-158.1503	KM1713	134.4419068713173	0.43510839979697497	0.0174808059756167	2.6045341218794658																	2.6045341218794658	915.1170921648016
1637	2017-09-22T22:51:14	33.1589	-158.1546	KM1713	134.99691997367964	0.435706743859704	0.0175429617914822	2.614603095295033																	2.614603095295033	916.8126097906093
1638	2017-09-22T22:54:15	33.1458	-158.1583	KM1713	135.51598701855409	0.437509507129744	0.0177308554542083	2.636310028692664																	2.636310028692664	918.3110794424678
1639	2017-09-22T22:57:15	33.1384	-158.1614	KM1713	136.0584703932145	0.4381128402054121	0.0177939312124087	2.6772651635558042																	2.6772651635558042	919.1840324555054
1640	2017-09-22T23:00:15	33.1272	-158.1644	KM1713	137.40228183221174	0.443572774875342	0.0183717863534539	2.775169262399856																	2.775169262399856	920.461762879319
1641	2017-09-22T23:03:15	33.1161	-158.1681	KM1713	136.65815186389187	0.443880763532702	0.0184046956578808	2.7532209649784685																	2.7532209649784685	921.7446292290092
1642	2017-09-22T23:06:16	33.1069	-158.1724	KM1713	137.590970457483	0.44144088599132597	0.0181447739317438	2.75914536047813																	2.75914536047813	922.8444307964876
1643	2017-09-22T23:09:16	33.0939	-158.1753	KM1713	136.81275413114273	0.43901798959705896	0.0178890117178702	2.696196901677203																	2.696196901677203	924.3166046133168
1644	2017-09-22T23:12:16	33.0848	-158.1795	KM1713	137.7623153631118	0.44144088599132597	0.0181447739317438	2.7560676864324702																	2.7560676864324702	925.4026868797673
1645	2017-09-22T23:15:16	33.0718	-158.1825	KM1713	136.98231816357242	0.44603255600721703	0.0186357142170765	2.8260218851793866																	2.8260218851793866	926.8766155415992
1646	2017-09-22T23:18:17	33.0607	-158.1861	KM1713	138.6242282544118	0.443572774875342	0.0183717863534539	2.8436532192373187																	2.8436532192373187	928.1570620149364
1647	2017-09-22T23:21:17	33.0515	-158.1903	KM1713	139.42990906039424	0.444496677310642	0.0184706052739957	2.880103008561558																	2.880103008561558	929.2535870454334
1648	2017-09-22T23:24:17	33.0405	-158.1933	KM1713	137.90543071523072	0.441742972571983	0.0181768768428067	2.7934651756322797																	2.7934651756322797	930.5096648096028
1649	2017-09-22T23:27:17	33.0294	-158.1974	KM1713	137.75648025395392	0.438414356293114	0.0178255589266023	2.744586958850846																	2.744586958850846	931.8031687965872
1650	2017-09-22T23:30:18	33.0184	-158.2	KM1713	135.38367912656037	0.43361727821545504	0.0173266622793485	2.6287385283266045																	2.6287385283266045	933.0514707980047
1651	2017-09-22T23:33:18	33.0054	-158.2032	KM1713	135.55126542173394	0.430649070506258	0.017022308844533002	2.5978154170631966																	2.5978154170631966	934.529100153636
1652	2017-09-22T23:39:18	32.985	-158.2101	KM1713	134.0448106898898	0.42888344302722997	0.0168428899442839	2.5532614317441324																	2.5532614317441324	936.8895765868477
1653	2017-09-22T23:42:19	32.9738	-158.2127	KM1713	134.39431884450278	0.4327223501130581	0.0172346226506808	2.608001191385565																	2.608001191385565	938.1597480587184
1654	2017-09-22T23:45:19	32.9607	-158.2148	KM1713	134.8322498807708	0.42799872528277294	0.0167533785616574	2.5497811766176097																	2.5497811766176097	939.6311317242237
1655	2017-09-22T23:48:19	32.9496	-158.2177	KM1713	134.8697210851357	0.42595481063903	0.0165477533463958	2.5091063073649176																	2.5091063073649176	940.8960943977684
1656	2017-09-22T23:51:19	32.9403	-158.2202	KM1713	132.97068860034375	0.424499460262906	0.0164022760913355	2.446801486468265																	2.446801486468265	941.9573588139276
1657	2017-09-22T23:54:19	32.929	-158.2223	KM1713	133.95224332437678	0.425081849222053	0.0164603902228763	2.4947301204665107																	2.4947301204665107	943.2304510099553
1658	2017-09-23T00:00:02	32.9063	-158.2273	KM1713	136.12916679692742	0.42770520361048997	0.0167237061939385	2.54658041398509																	2.54658041398509	945.800181633555
1659	2017-09-23T00:03:02	32.8932	-158.2304	KM1713	136.2774448484253	0.42624718815921503	0.0165770135323714	2.5416032478731223																	2.5416032478731223	947.2869410783907
1660	2017-09-23T00:06:02	32.8819	-158.2324	KM1713	139.035427037668	0.436006710939568	0.0175741511462179	2.7197365741311743																	2.7197365741311743	948.5586415728743
1661	2017-09-23T00:09:02	32.8707	-158.235	KM1713	140.42658593464495	0.4378108140307589	0.0177623557348974	2.775684126331382																	2.775684126331382	949.8288671882269
1662	2017-09-23T00:12:03	32.8612	-158.2376	KM1713	140.75412663481868	0.4396245083029001	0.0179527678171282	2.815069577917032																	2.815069577917032	950.9139617192587
1663	2017-09-23T00:15:03	32.8498	-158.2405	KM1713	140.3047800795488	0.435407491149754	0.0175118467140195	2.743321506164152																	2.743321506164152	952.2116282797456
1664	2017-09-23T00:18:03	32.8365	-158.2426	KM1713	140.50086302223758	0.43690904430091904	0.0176680797673999	2.778238464133884																	2.778238464133884	953.705115796431
1665	2017-09-23T00:21:03	32.8271	-158.2452	KM1713	140.7266769304535	0.44053105772428097	0.0180485121941368	2.8283603367164267																	2.8283603367164267	954.7793856487892
1666	2017-09-23T00:24:04	32.8136	-158.2478	KM1713	139.48129609862733	0.4423493108593921	0.0182413127541021	2.825682511650097																	2.825682511650097	956.3017222050056
1667	2017-09-23T00:27:04	32.8041	-158.2504	KM1713	140.47302745134948	0.43242546046049996	0.0172040887862246	2.7170736062645733																	2.7170736062645733	957.3868517872928
1668	2017-09-23T00:30:04	32.7927	-158.2532	KM1713	138.53798652103032	0.42770520361048997	0.0167237061939385	2.589177423918468																	2.589177423918468	958.6826304939909
1669	2017-09-23T00:33:04	32.7814	-158.256	KM1713	138.3612776681116	0.42624718815921503	0.0165770135323714	2.573485666364972																	2.573485666364972	959.9675162021988
1670	2017-09-23T00:36:05	32.7699	-158.2595	KM1713	138.58552165954328	0.426537664777126	0.016606224362956	2.5821586323470087																	2.5821586323470087	961.288911622784
1671	2017-09-23T00:39:05	32.7566	-158.2617	KM1713	140.93401652936967	0.4230459332169911	0.0162577645934162	2.589884504527587																	2.589884504527587	962.7836832540248
1672	2017-09-23T00:42:05	32.7452	-158.2649	KM1713	140.45763641095218	0.4247920226760489	0.0164313951396544	2.576366297671284																	2.576366297671284	964.0875818499447
1673	2017-09-23T00:45:05	32.7357	-158.2676	KM1713	143.0110192878871	0.423336146549391	0.0162864923307983	2.6096764032027937																	2.6096764032027937	965.1748921704652
1674	2017-09-23T00:48:06	32.7225	-158.2697	KM1713	142.65284303910954	0.425372142826698	0.0164894418574003	2.614536919880308																	2.614536919880308	966.6573787759386
1675	2017-09-23T00:51:06	32.7113	-158.273	KM1713	142.59197693302318	0.424207594585505	0.0163732263898665	2.6152061872406733																	2.6152061872406733	967.941867787478
1676	2017-09-23T00:54:06	32.7019	-158.2752	KM1713	146.10118704823617	0.4300596295407829	0.0169623452327251	2.7480219424789314																	2.7480219424789314	969.0083465612264
1677	2017-09-23T00:57:06	32.6905	-158.2779	KM1713	146.2525504591613	0.437208917789419	0.0176994301912606	2.85497548040717																	2.85497548040717	970.302322418218
1678	2017-09-23T01:00:07	32.6772	-158.2806	KM1713	145.48280937085693	0.436608795034428	0.0176367533971842	2.841680444857661																	2.841680444857661	971.8042958397757
1679	2017-09-23T01:03:07	32.6677	-158.2835	KM1713	146.88755992295108	0.437509507129744	0.0177308554542083	2.8833791260103547																	2.8833791260103547	972.896163596793
1680	2017-09-23T01:06:07	32.6524	-158.287	KM1713	146.7719553134547	0.437509507129744	0.0177308554542083	2.880843978398321																	2.880843978398321	974.6306129113423
1681	2017-09-23T01:09:07	32.639	-158.2899	KM1713	144.7304882871686	0.435407491149754	0.0175118467140195	2.8251379096947207																	2.8251379096947207	976.1468266089737
1682	2017-09-23T01:12:08	32.6278	-158.2934	KM1713	144.81313253682941	0.43901798959705896	0.0178890117178702	2.8461863985889613																	2.8461863985889613	977.4360288629781
1683	2017-09-23T01:15:08	32.6184	-158.2964	KM1713	148.2263686751653	0.44053105772428097	0.0180485121941368	2.943819842922873																	2.943819842922873	978.5195522517123
1684	2017-09-23T01:18:08	32.6069	-158.2992	KM1713	148.6011237206683	0.442045780287512	0.0182090563892786	2.9903396179167165																	2.9903396179167165	979.8263442687287
1685	2017-09-23T01:21:08	32.5974	-158.3012	KM1713	150.0090183765291	0.443265519691239	0.0183389554223503	3.0314222526373182																	3.0314222526373182	980.9003597056856
1686	2017-09-23T01:24:09	32.5878	-158.304	KM1713	149.99290610833523	0.444496677310642	0.0184706052739957	3.046518966284188																	3.046518966284188	982.0007964989893
1687	2017-09-23T01:27:09	32.5745	-158.3068	KM1713	150.26090216550713	0.44757233075165204	0.0188021473802883	3.1143686744539125																	3.1143686744539125	983.5044288577296
1688	2017-09-23T01:30:09	32.565	-158.3094	KM1713	150.263270993468	0.4506731623255689	0.0191400687478896	3.1362655474248573																	3.1362655474248573	984.5897048557069
1689	2017-09-23T01:33:09	32.5535	-158.3112	KM1713	149.58151676844997	0.4481899049331261	0.0188692270506336	3.0952854854532452																	3.0952854854532452	985.8809429239776
1690	2017-09-23T01:36:10	32.5401	-158.3134	KM1713	149.50012150555332	0.450361853318601	0.0191059725905235	3.1461102272428523																	3.1461102272428523	987.3868092471664
1691	2017-09-23T01:39:10	32.5306	-158.3158	KM1713	148.81204048218032	0.44726372639941	0.0187687138431327	3.0780037604769737																	3.0780037604769737	988.4680411176204
1692	2017-09-23T01:42:10	32.5172	-158.3182	KM1713	148.9642257674781	0.4484997981585421	0.0189028870319391	3.089054481721761																	3.089054481721761	989.976603300614
1693	2017-09-23T01:45:10	32.5058	-158.321	KM1713	149.51213738078457	0.452549060465297	0.0193463483930519	3.1743336215781452																	3.1743336215781452	991.2725525448027
1694	2017-09-23T01:48:11	32.4962	-158.3233	KM1713	149.21617560273762	0.4488104311546921	0.0189366273656597	3.1214353494454388																	3.1214353494454388	992.3627939560248
1695	2017-09-23T01:51:11	32.4808	-158.326	KM1713	150.0003705452252	0.4484997981585421	0.0189028870319391	3.1294912853755874																	3.1294912853755874	994.0957218804308
1696	2017-09-23T01:54:11	32.4674	-158.3289	KM1713	150.02635420188003	0.450361853318601	0.0191059725905235	3.150176632288729																	3.150176632288729	995.6120289481956
1697	2017-09-23T01:57:12	32.4597	-158.3306	KM1713	148.90123063423343	0.441742972571983	0.0181768768428067	2.996839653617928																	2.996839653617928	996.4839151069747
1698	2017-09-23T02:00:12	32.4483	-158.3327	KM1713	148.12563211795836	0.437208917789419	0.0176994301912606	2.9161413164802386																	2.9161413164802386	997.7681694475481
1699	2017-09-23T02:03:12	32.4388	-158.3355	KM1713	150.14351556406098	0.437208917789419	0.0176994301912606	2.9468215937437385																	2.9468215937437385	998.8579045032483
1700	2017-09-23T02:06:12	32.4254	-158.3374	KM1713	148.93861794417273	0.43901798959705896	0.0178890117178702	2.9691635379812795																	2.9691635379812795	1000.3601975407353
1701	2017-09-23T02:09:13	32.4158	-158.3399	KM1713	150.07802838513948	0.441742972571983	0.0181768768428067	3.018888736888832																	3.018888736888832	1001.4543575818911
1702	2017-09-23T02:12:13	32.4043	-158.3427	KM1713	150.06238061485362	0.441742972571983	0.0181768768428067	3.0317743496810183																	3.0317743496810183	1002.7612687382968
1703	2017-09-23T02:15:13	32.3908	-158.3449	KM1713	149.66353346731162	0.43901798959705896	0.0178890117178702	2.9813712236906404																	2.9813712236906404	1004.2782090918809
1704	2017-09-23T02:18:13	32.3793	-158.3471	KM1713	149.06719680702992	0.4381128402054121	0.0177939312124087	2.954161769385337																	2.954161769385337	1005.5749531065724
1705	2017-09-23T02:21:14	32.3677	-158.3489	KM1713	149.37298764913547	0.437208917789419	0.0176994301912606	2.938955552942649																	2.938955552942649	1006.8772733458993
1706	2017-09-23T02:24:14	32.3582	-158.3513	KM1713	149.23238905529902	0.43331825729665296	0.017295909223034	2.89108926203026																	2.89108926203026	1007.9585951472127
1707	2017-09-23T02:27:14	32.3448	-158.3542	KM1713	148.78628396909045	0.436006710939568	0.0175741511462179	2.9172347804025365																	2.9172347804025365	1009.4749687602812
1708	2017-09-23T02:30:14	32.3352	-158.3566	KM1713	148.20750089251666	0.434212175566483	0.0173881279894692	2.8590102171538185																	2.8590102171538185	1010.5671914685879
1709	2017-09-23T02:33:15	32.3236	-158.3584	KM1713	149.71174860483552	0.437509507129744	0.0177308554542083	2.950027732547124																	2.950027732547124	1011.8695224343056
1710	2017-09-23T02:36:15	32.3101	-158.3608	KM1713	151.8681477123281	0.43901798959705896	0.0178890117178702	3.0188844816460048																	3.0188844816460048	1013.3891692498538
1711	2017-09-23T02:39:15	32.3007	-158.3635	KM1713	152.59071663258058	0.44726372639941	0.0187687138431327	3.151433189097188																	3.151433189097188	1014.4659448424214
1712	2017-09-23T02:42:15	32.2892	-158.3655	KM1713	152.3290153315807	0.44633924866090297	0.0186688452999169	3.152091162588424																	3.152091162588424	1015.759850817605
1713	2017-09-23T02:45:16	32.2778	-158.3684	KM1713	153.09250425897775	0.4491203301601209	0.0189703832288113	3.1878763218500934																	3.1878763218500934	1017.0578810396913
1714	2017-09-23T02:48:16	32.2663	-158.3704	KM1713	154.59564705582778	0.450361853318601	0.0191059725905235	3.2548691498788136																	3.2548691498788136	1018.3517939282928
1715	2017-09-23T02:51:16	32.2549	-158.3733	KM1713	156.23678795884285	0.4519224822850021	0.0192772557378283	3.3048495371718114																	3.3048495371718114	1019.6498386368603
1716	2017-09-23T02:54:16	32.2415	-158.3752	KM1713	154.0707326590806	0.4481899049331261	0.0188692270506336	3.210020444970888																	3.210020444970888	1021.1521748695876
1717	2017-09-23T02:57:17	32.23	-158.3781	KM1713	155.84734045251741	0.450361853318601	0.0191059725905235	3.274212931578385																	3.274212931578385	1022.4611200124637
1718	2017-09-23T03:00:17	32.2204	-158.3799	KM1713	156.9343402189635	0.44973961163882503	0.0190380162647674	3.2620064655358925																	3.2620064655358925	1023.5431239021483
1719	2017-09-23T03:03:17	32.209	-158.3826	KM1713	158.256798282157	0.4582225823415971	0.0199782525145452	3.4318706565852923																	3.4318706565852923	1024.837365390435
1720	2017-09-23T03:06:17	32.1956	-158.3847	KM1713	160.04628952402206	0.4659251795078471	0.0208562931432561	3.592538612257221																	3.592538612257221	1026.3420728049914
1721	2017-09-23T03:09:18	32.186	-158.3878	KM1713	158.5411494694473	0.4659251795078471	0.0208562931432561	3.568393594188786																	3.568393594188786	1027.4499020325225
1722	2017-09-23T03:12:18	32.1725	-158.3898	KM1713	159.2905675582886	0.47643288970822795	0.0220915114328239	3.7673208316677966																	3.7673208316677966	1028.9644507533915
1723	2017-09-23T03:15:18	32.1632	-158.3925	KM1713	157.588766454947	0.469185089682389	0.0212348570516482	3.5938358393606817																	3.5938358393606817	1030.0305038820939
1724	2017-09-23T03:18:18	32.152	-158.3957	KM1713	157.63661140538844	0.466900590916245	0.0209691451891362	3.5797134601781795																	3.5797134601781795	1031.3132088004763
1725	2017-09-23T03:21:19	32.1407	-158.3985	KM1713	156.5288733918466	0.460136489450454	0.0201942644082015	3.425150860410685																	3.425150860410685	1032.5984773718858
1726	2017-09-23T03:24:19	32.1294	-158.4013	KM1713	154.44451181176484	0.456955559487396	0.0198360502238447	3.3408487188864555																	3.3408487188864555	1033.8837526585833
1727	2017-09-23T03:27:19	32.1161	-158.4034	KM1713	153.51712272243338	0.4594970996074861	0.020121995102983996	3.3620256505822863																	3.3620256505822863	1035.3774485740519
1728	2017-09-23T03:30:19	32.1048	-158.4065	KM1713	151.51731672675726	0.46077372535092803	0.0202665692296346	3.3424553055560926																	3.3424553055560926	1036.6688454742507
1729	2017-09-23T03:33:20	32.0935	-158.4086	KM1713	151.55782298115	0.45790469285184004	0.0199425746943044	3.291668568267625																	3.291668568267625	1037.9422213495725
1730	2017-09-23T03:36:20	32.0841	-158.4119	KM1713	153.3199400444037	0.45790469285184004	0.0199425746943044	3.330662656849345																	3.330662656849345	1039.0339053125413
1731	2017-09-23T03:39:20	32.0728	-158.4147	KM1713	155.46896401843338	0.45790469285184004	0.0199425746943044	3.3749277880213704																	3.3749277880213704	1040.3192142153507
1732	2017-09-23T03:42:21	32.0597	-158.4169	KM1713	157.81142712993628	0.458540493000392	0.0200140436913349	3.420122618579544																	3.420122618579544	1041.7921620840877
1733	2017-09-23T03:45:21	32.0486	-158.4195	KM1713	159.93574685382143	0.4612537459637575	0.020321035408751298	3.528000054576043																	3.528000054576043	1043.0518957025445
1734	2017-09-23T03:48:21	32.0375	-158.4222	KM1713	159.12569074467208	0.4582225823415971	0.0199782525145452	3.4586136439696413																	3.4586136439696413	1044.3135066556288
1735	2017-09-23T03:51:21	32.0282	-158.4246	KM1713	157.334371265251	0.450361853318601	0.0191059725905235	3.287486552124846																	3.287486552124846	1045.3732404158784
1736	2017-09-23T03:54:22	32.0172	-158.4276	KM1713	157.79788475196466	0.453493362834832	0.0194506103306101	3.3542264257777985																	3.3542264257777985	1046.6300369185726
1737	2017-09-23T03:57:22	32.0042	-158.43	KM1713	156.86674336314047	0.45917747014695204	0.020085925467656997	3.418167446631568																	3.418167446631568	1048.0947836009454
1738	2017-09-23T04:00:22	31.995	-158.4326	KM1713	157.83552805790976	0.464630076160906	0.0207069853591195	3.5305365346430118																	3.5305365346430118	1049.1479030034425
1739	2017-09-23T04:03:22	31.9839	-158.4352	KM1713	158.8768333171638	0.463020848795052	0.0205224620521984	3.5215653564812515																	3.5215653564812515	1050.4076703785001
1740	2017-09-23T04:06:23	31.969	-158.4379	KM1713	155.88679355141304	0.45885860188218197	0.0200499417319638	3.3930821351349247																	3.3930821351349247	1052.0857753994321
1741	2017-09-23T04:09:23	31.958	-158.4408	KM1713	155.15613196586338	0.455065967762004	0.0196251074526677	3.3359712800936285																	3.3359712800936285	1053.3405179493943
1742	2017-09-23T04:12:23	31.9471	-158.4429	KM1713	153.93305614765802	0.44973961163882503	0.0190380162647674	3.208222872408331																	3.208222872408331	1054.569979357928
1743	2017-09-23T04:15:23	31.9361	-158.4457	KM1713	153.5473301234242	0.44603255600721703	0.0186357142170765	3.1403618144264707																	3.1403618144264707	1055.8227077618396
1744	2017-09-23T04:18:24	31.9252	-158.4481	KM1713	151.91982688482975	0.44633924866090297	0.0186688452999169	3.1108538605674902																	3.1108538605674902	1057.0570671942694
1745	2017-09-23T04:21:24	31.9162	-158.4498	KM1713	151.02555158777687	0.44633924866090297	0.0186688452999169	3.0911077334828527																	3.0911077334828527	1058.0717153156456
1746	2017-09-23T04:24:24	31.907	-158.4525	KM1713	151.36315165944112	0.4491203301601209	0.0189703832288113	3.13930519779284																	3.13930519779284	1059.12713389162
1747	2017-09-23T04:27:25	31.8941	-158.4549	KM1713	151.83375285932703	0.450361853318601	0.0191059725905235	3.174503853575495																	3.174503853575495	1060.580926209521
1748	2017-09-23T04:30:25	31.8849	-158.4574	KM1713	152.42755241954504	0.453177844569835	0.0194157734534562	3.2257769169624826																	3.2257769169624826	1061.6319490730746
1749	2017-09-23T04:33:25	31.8739	-158.4595	KM1713	151.11186644776615	0.444496677310642	0.0184706052739957	3.06528038118644																	3.06528038118644	1062.872422913815
1750	2017-09-23T04:36:25	31.861	-158.4623	KM1713	150.10021996279232	0.44022861406846897	0.0180165457871619	2.9746522123891337																	2.9746522123891337	1064.3326075379869
1751	2017-09-23T04:39:26	31.8519	-158.4643	KM1713	149.32052758531842	0.44053105772428097	0.0180485121941368	2.970792400188185																	2.970792400188185	1065.3630921141091
1752	2017-09-23T04:42:26	31.839	-158.4668	KM1713	149.59468802225774	0.441742972571983	0.0181768768428067	2.9901588438899744																	2.9901588438899744	1066.8184117142903
1753	2017-09-23T04:45:26	31.82800000000001	-158.4698	KM1713	149.52056761181612	0.44418948741425	0.0184376835227225	2.9972606675152904																	2.9972606675152904	1068.0753397313433
1754	2017-09-23T04:48:26	31.8168	-158.4723	KM1713	150.39411881058868	0.44053105772428097	0.0180485121941368	2.978349683753404																	2.978349683753404	1069.3443170531993
1755	2017-09-23T04:51:27	31.8038	-158.4753	KM1713	149.8368430083564	0.442958996233629	0.0183062026779247	2.9849748501445283																	2.9849748501445283	1070.819003577341
1756	2017-09-23T04:54:27	31.7925	-158.4785	KM1713	150.81373767429054	0.442045780287512	0.0182090563892786	3.0248951686824967																	3.0248951686824967	1072.112807265889
1757	2017-09-23T04:57:27	31.7833	-158.4803	KM1713	150.37202354216484	0.443265519691239	0.0183389554223503	3.015896184646912																	3.015896184646912	1073.1509901997354
1758	2017-09-23T05:00:27	31.7721	-158.4828	KM1713	151.4208986291804	0.44633924866090297	0.0186688452999169	3.0924375670386226																	3.0924375670386226	1074.4199888456446
1759	2017-09-23T05:03:28	31.761	-158.485	KM1713	152.44914678966146	0.44772654023416797	0.018818897305336348	3.1141430577848284																	3.1141430577848284	1075.6730285675048
1760	2017-09-23T05:06:28	31.7497	-158.4877	KM1713	152.59038404980208	0.445416960599956	0.0185694796514513	3.0933061465164724																	3.0933061465164724	1076.9566106984723
1761	2017-09-23T05:09:28	31.7384	-158.4906	KM1713	152.96154721745688	0.44144088599132597	0.0181447739317438	3.0348636531268283																	3.0348636531268283	1078.2441027689997
1762	2017-09-23T05:12:28	31.7292	-158.4938	KM1713	154.22529377761552	0.443265519691239	0.0183389554223503	3.0935361517663598																	3.0935361517663598	1079.312092294243
1763	2017-09-23T05:15:29	31.7162	-158.496	KM1713	155.3345490991911	0.44942960175607705	0.0190041594318607	3.1985415292444004																	3.1985415292444004	1080.7741306835048
1764	2017-09-23T05:18:29	31.705	-158.4994	KM1713	155.4070742311462	0.453807714779099	0.0194854199683124	3.27189446443292																	3.27189446443292	1082.0617868017682
1765	2017-09-23T05:21:29	31.69400000000001	-158.5023	KM1713	155.4229285949274	0.452549060465297	0.0193463483930519	3.263445628727049																	3.263445628727049	1083.316700822548
1766	2017-09-23T05:24:29	31.6848	-158.5054	KM1713	156.74553746922751	0.4491203301601209	0.0189703832288113	3.2543316159212674																	3.2543316159212674	1084.3820820713238
1767	2017-09-23T05:27:30	31.6719	-158.5077	KM1713	155.48368003143455	0.44603255600721703	0.0186357142170765	3.164981143176144																	3.164981143176144	1085.8345083679792
1768	2017-09-23T05:30:30	31.6607	-158.5107	KM1713	155.01870508056984	0.44726372639941	0.0187687138431327	3.1644662552535947																	3.1644662552535947	1087.1132489741526
1769	2017-09-23T05:33:30	31.6515	-158.5139	KM1713	154.54617785138785	0.44757233075165204	0.0188021473802883	3.1573515210802148																	3.1573515210802148	1088.18131052459
1770	2017-09-23T05:36:31	31.6404	-158.5161	KM1713	155.11598027765348	0.4478807497166839	0.0188356472303844	3.1784126027043653																	3.1784126027043653	1089.4343952918773
1771	2017-09-23T05:42:31	31.6181	-158.5203	KM1713	154.0946046183618	0.446954832107187	0.018735344923918002	3.1388642799715902																	3.1388642799715902	1091.948483300815
1772	2017-09-23T05:45:31	31.605	-158.52200000000005	KM1713	154.46890936885433	0.445109467792442	0.0185364429112779	3.1278043040210552																	3.1278043040210552	1093.4156156391027
1773	2017-09-23T05:48:31	31.5938	-158.5247	KM1713	154.05561329009961	0.445109467792442	0.0185364429112779	3.1286527463036937																	3.1286527463036937	1094.6883771965504
1774	2017-09-23T05:51:32	31.5827	-158.5265	KM1713	153.6497203873241	0.444496677310642	0.0184706052739957	3.092571117212938																	3.092571117212938	1095.9357299519556
1775	2017-09-23T05:54:32	31.5717	-158.5285	KM1713	155.94440036304073	0.4484997981585421	0.0189028870319391	3.1975101005159248																	3.1975101005159248	1097.1748206625493
1776	2017-09-23T05:57:32	31.5625	-158.531	KM1713	158.19981976785962	0.453177844569835	0.0194157734534562	3.320911070707333																	3.320911070707333	1098.2260289733663
1777	2017-09-23T06:00:33	31.5515	-158.5329	KM1713	156.85675267461446	0.446954832107187	0.018735344923918002	3.2008818840130253																	3.2008818840130253	1099.4637091928025
1778	2017-09-23T06:03:33	31.5405	-158.5348	KM1713	155.71880490840633	0.443880763532702	0.0184046956578808	3.1199756943894315																	3.1199756943894315	1100.701392506377
1779	2017-09-23T06:06:33	31.5295	-158.5363	KM1713	154.05775263369281	0.438414356293114	0.0178255589266023	2.9994435822011365																	2.9994435822011365	1101.9341232868635
1780	2017-09-23T06:09:33	31.5185	-158.5374	KM1713	151.80601080003598	0.43932088741426	0.0179208517635481	2.9740988626529066																	2.9740988626529066	1103.1630520310182
1781	2017-09-23T06:12:34	31.5056	-158.5393	KM1713	149.52060423439542	0.4345102049608871	0.0174189470224148	2.8493501876983482																	2.8493501876983482	1104.6103189305663
1782	2017-09-23T06:15:34	31.4964	-158.5404	KM1713	146.58844800349362	0.429912795496606	0.01694740785961915	2.7283053432118622																	2.7283053432118622	1105.6397442084863
1783	2017-09-23T06:18:34	31.4853	-158.5422	KM1713	146.41411528081372	0.425663129414266	0.0165185628433886	2.6566291438223155																	2.6566291438223155	1106.887121357004
1784	2017-09-23T06:21:34	31.4724	-158.5434	KM1713	145.20351287987478	0.423916423984574	0.0163442458700983	2.609862813523224																	2.609862813523224	1108.3276237541638
1785	2017-09-23T06:24:35	31.4613	-158.5451	KM1713	145.11170067431445	0.423336146549391	0.0162864923307983	2.6061174855689293																	2.6061174855689293	1109.5737415248784
1786	2017-09-23T06:27:35	31.4522	-158.5467	KM1713	144.88787635953506	0.421604063022587	0.0161151846860337	2.5697720249580267																	2.5697720249580267	1110.5980574329658
1787	2017-09-23T06:30:35	31.4393	-158.5483	KM1713	145.03397438045715	0.4207442869034079	0.0160305393756827	2.5489520328019046																	2.5489520328019046	1112.0420649205007
1788	2017-09-23T06:33:36	31.4283	-158.5501	KM1713	145.58766287559018	0.423916423984574	0.0163442458700983	2.609542185139734																	2.609542185139734	1113.2784306180774
1789	2017-09-23T06:36:36	31.419	-158.5517	KM1713	147.09302496546846	0.426828506390404	0.016635489860837002	2.6918878304888727																	2.6918878304888727	1114.324776688263
1790	2017-09-23T06:39:36	31.406	-158.5534	KM1713	147.89390711826164	0.43035399866755797	0.0169922912953167	2.75316661247858																	2.75316661247858	1115.7808832663673
1791	2017-09-23T06:42:36	31.395	-158.5553	KM1713	147.46746050291927	0.4247920226760489	0.0164313951396544	2.646922540517388																	2.646922540517388	1117.0186074493342
1792	2017-09-23T06:45:37	31.3858	-158.5568	KM1713	147.0829103742391	0.4247920226760489	0.0164313951396544	2.64517464984615																	2.64517464984615	1118.052596332741
1793	2017-09-23T06:48:37	31.3728	-158.5587	KM1713	147.35035101086055	0.421891974861681	0.0161435361659798	2.6120356820798887																	2.6120356820798887	1119.5109405008527
1794	2017-09-23T06:51:37	31.3616	-158.5606	KM1713	146.3631371116141	0.4224675783304989	0.0162005142005575	2.5874150511486627																	2.5874150511486627	1120.7707033814752
1795	2017-09-23T06:54:37	31.3524	-158.5624	KM1713	149.93815213706438	0.42362594680479204	0.0163153343672749	2.6806455691111086																	2.6806455691111086	1121.8090160411014
1796	2017-09-23T06:57:38	31.3414	-158.565	KM1713	147.87252474018518	0.42362594680479204	0.0163153343672749	2.6547209542585617																	2.6547209542585617	1123.0582030258274
1797	2017-09-23T07:00:38	31.3305	-158.5667	KM1713	145.27344080540223	0.4178775419780609	0.0157502614220398	2.5092336008206058																	2.5092336008206058	1124.282278057596
1798	2017-09-23T07:03:38	31.3177	-158.5693	KM1713	145.42072400547187	0.4198832004323471	0.015946057606893	2.553525048121664																	2.553525048121664	1125.728427930136
1799	2017-09-23T07:06:38	31.3049	-158.572	KM1713	144.71275832736106	0.4198832004323471	0.015946057606893	2.5333593884637216																	2.5333593884637216	1127.176240020653
1800	2017-09-23T07:09:39	31.294	-158.5748	KM1713	144.9762363783111	0.4224675783304989	0.0162005142005575	2.5717894709015496																	2.5717894709015496	1128.4184812481349
1801	2017-09-23T07:12:39	31.2812	-158.5768	KM1713	146.07863712036362	0.418163222026139	0.0157780813589962	2.5235565881921698																	2.5235565881921698	1129.8559861910464
1802	2017-09-23T07:15:39	31.272	-158.5795	KM1713	147.82818300267544	0.416453806220305	0.0156121874699766	2.528638408442044																	2.528638408442044	1130.9118279775766
1803	2017-09-23T07:18:39	31.2591	-158.5818	KM1713	149.0143003745834	0.4207442869034079	0.0160305393756827	2.629594744513453																	2.629594744513453	1132.3643990550245
1804	2017-09-23T07:21:40	31.2517	-158.5832	KM1713	149.71576726860658	0.425372142826698	0.0164894418574003	2.7027634551784514																	2.7027634551784514	1133.198849362682
1805	2017-09-23T07:24:40	31.2426	-158.5852	KM1713	149.6496758692063	0.42624718815921503	0.0165770135323714	2.7076014583792265																	2.7076014583792265	1134.2295619964711
1806	2017-09-23T07:27:40	31.2315	-158.5875	KM1713	148.72874927218413	0.42362594680479204	0.0163153343672749	2.6369015949506305																	2.6369015949506305	1135.4844241407432
1807	2017-09-23T07:30:40	31.2185	-158.5897	KM1713	147.5691623038388	0.4207442869034079	0.0160305393756827	2.5749599271828334																	2.5749599271828334	1136.9466211927647
1808	2017-09-23T07:33:41	31.2074	-158.5925	KM1713	146.86330934464658	0.42131678738063	0.0160869022816644	2.5655324814378258																	2.5655324814378258	1138.2106686454954
1809	2017-09-23T07:39:41	31.1871	-158.5972	KM1713	148.13588913395554	0.42362594680479204	0.0163153343672749	2.623005183432812																	2.623005183432812	1140.5142953900026
1810	2017-09-23T07:42:41	31.1761	-158.5993	KM1713	146.6118396977094	0.4224675783304989	0.0162005142005575	2.5803412057163104																	2.5803412057163104	1141.7550083511571
1811	2017-09-23T07:45:42	31.1631	-158.6024	KM1713	148.89208223499938	0.4224675783304989	0.0162005142005575	2.6246903104948323																	2.6246903104948323	1143.231946140348
1812	2017-09-23T07:48:42	31.1539	-158.6043	KM1713	147.48555628939	0.42888344302722997	0.0168428899442839	2.6806495221147557																	2.6806495221147557	1144.2719336473267
1813	2017-09-23T07:51:42	31.1388	-158.6075	KM1713	148.03320847332247	0.43510839979697497	0.0174808059756167	2.7764455511387345																	2.7764455511387345	1145.98024522097
1814	2017-09-23T07:54:42	31.1258	-158.6104	KM1713	147.22132815689434	0.4330199484944871	0.0172652294049502	2.734667526827082																	2.734667526827082	1147.4535133077147
1815	2017-09-23T07:57:43	31.1183	-158.612	KM1713	146.98827845407288	0.437058981045169	0.017683754979330252	2.780135514146232																	2.780135514146232	1148.3022001848547
1816	2017-09-23T08:00:43	31.1072	-158.6141	KM1713	148.4994558036174	0.44022861406846897	0.0180165457871619	2.8595816845604323																	2.8595816845604323	1149.5539237954406
1817	2017-09-23T08:03:43	31.0959	-158.6171	KM1713	150.1841859373763	0.441742972571983	0.0181768768428067	2.89692164637716																	2.89692164637716	1150.8438989138456
1818	2017-09-23T08:06:44	31.0866	-158.6192	KM1713	150.74211239345325	0.45005036157079	0.0190719539200092	3.03342589328839																	3.03342589328839	1151.8983250036376
1819	2017-09-23T08:09:44	31.0735	-158.6222	KM1713	155.67478655411568	0.466575624850595	0.020931458067706	3.3744501443727644																	3.3744501443727644	1153.3843624704484
1820	2017-09-23T08:12:44	31.0622	-158.6243	KM1713	156.9705435347014	0.46334219153589395	0.0205592495221412	3.363503771101411																	3.363503771101411	1154.6580829173542
1821	2017-09-23T08:15:44	31.0509	-158.6268	KM1713	159.74501959077404	0.453807714779099	0.0194854199683124	3.2487276426772587																	3.2487276426772587	1155.9383585360174
1822	2017-09-23T08:18:45	31.0416	-158.6294	KM1713	159.69561609218957	0.456323904667957	0.019765435566722	3.2977171332954063																	3.2977171332954063	1157.0028899247372
1823	2017-09-23T08:21:45	31.0303	-158.6325	KM1713	161.55416263431388	0.456323904667957	0.019765435566722	3.3212095455942166																	3.3212095455942166	1158.2950579602953
1824	2017-09-23T08:24:45	31.0172	-158.6351	KM1713	161.50311827042057	0.45917747014695204	0.020085925467656997	3.3692393249146986																	3.3692393249146986	1159.7742538022105
1825	2017-09-23T08:27:45	31.0079	-158.6372	KM1713	161.67741083628528	0.45475027858765704	0.0195900605843496	3.3120200778138424																	3.3120200778138424	1160.8287113487672
1826	2017-09-23T08:30:46	30.9967	-158.6403	KM1713	162.64604792920102	0.45160903436010397	0.0192428362306439	3.2939303695281805																	3.2939303695281805	1162.1100696661613
1827	2017-09-23T08:33:46	30.9856	-158.6428	KM1713	162.62634587483726	0.453177844569835	0.0194157734534562	3.3236819392594947																	3.3236819392594947	1163.3685091135985
1828	2017-09-23T08:36:46	30.9728	-158.6453	KM1713	162.64719790191745	0.44603255600721703	0.0186357142170765	3.202510427348284																	3.202510427348284	1164.813206525281
1829	2017-09-23T08:39:46	30.9636	-158.6477	KM1713	160.4381848853667	0.436608795034428	0.0176367533971842	2.9896602444006706																	2.9896602444006706	1165.862631619319
1830	2017-09-23T08:42:47	30.9507	-158.6499	KM1713	159.0831503247083	0.43242546046049996	0.0172040887862246	2.9191858980846																	2.9191858980846	1167.313898036837
1831	2017-09-23T08:45:47	30.9414	-158.6529	KM1713	158.25427388344497	0.43035399866755797	0.0169922912953167	2.886926901950344																	2.886926901950344	1168.3880365311538
1832	2017-09-23T08:48:47	30.9283	-158.6553	KM1713	158.6994261790049	0.43035399866755797	0.0169922912953167	2.8711061373053326																	2.8711061373053326	1169.8641863012158
1833	2017-09-23T08:51:47	30.919	-158.6574	KM1713	157.1677189167158	0.42624718815921503	0.0165770135323714	2.795656691511339																	2.795656691511339	1170.9186793252188
1834	2017-09-23T08:54:48	30.9079	-158.6604	KM1713	157.75555612460315	0.42624718815921503	0.0165770135323714	2.7967907807809147																	2.7967907807809147	1172.1870819493213
1835	2017-09-23T08:57:48	30.8949	-158.6625	KM1713	157.14767802184568	0.42362594680479204	0.0163153343672749	2.7675632741634786																	2.7675632741634786	1173.648039387356
1836	2017-09-23T11:17:19	30.3823	-158.7749	KM1713	145.9884853071356	0.39845643681309795	0.0139304309414824	2.229538946928546																	2.229538946928546	1231.7158187568748
1837	2017-09-23T11:23:20	30.3583	-158.7801	KM1713	143.28584100532683	0.39872696461787	0.0139548364516459	2.173895644809836																	2.173895644809836	1234.433707515584
1838	2017-09-23T11:26:20	30.3492	-158.7828	KM1713	141.40771651075883	0.40007931100193	0.0140772770151918	2.1749430100704883																	2.1749430100704883	1235.4793678951946
1839	2017-09-23T11:29:20	30.3363	-158.786	KM1713	146.0673669201565	0.401439485196609	0.0142010884556496	2.257351851638324																	2.257351851638324	1236.9478964220045
1840	2017-09-23T11:32:20	30.327	-158.7889	KM1713	148.3972987152742	0.40253185114291706	0.0143010038970441	2.3102364306297																	2.3102364306297	1238.01998586503
1841	2017-09-23T11:35:21	30.3142	-158.7912	KM1713	148.85767041699918	0.408586003268266	0.0148625308116464	2.3965932930600977																	2.3965932930600977	1239.4618830211027
1842	2017-09-23T11:38:21	30.3031	-158.7945	KM1713	149.52930485965734	0.40610284617792397	0.0146305492533827	2.3643015777393046																	2.3643015777393046	1240.7375524006986
1843	2017-09-23T11:41:21	30.2922	-158.7968	KM1713	150.13157603581496	0.4058267696887979	0.0146049534013377	2.3757295625800965																	2.3757295625800965	1241.9708817128799
1844	2017-09-23T11:44:21	30.283	-158.7999	KM1713	150.9701553403219	0.40610284617792397	0.0146305492533827	2.4023495723582493																	2.4023495723582493	1243.0374691874288
1845	2017-09-23T11:47:22	30.272	-158.8022	KM1713	151.05854602403497	0.4050024788097029	0.0145285310031459	2.3915573661042417																	2.3915573661042417	1244.281759607471
1846	2017-09-23T11:50:22	30.2609	-158.8052	KM1713	149.72312640597357	0.40445245764657295	0.0144776872950519	2.3693685147797394																	2.3693685147797394	1245.5505970915665
1847	2017-09-23T11:53:22	30.2478	-158.8069	KM1713	152.24793825418968	0.40445245764657295	0.0144776872950519	2.4162608379868327																	2.4162608379868327	1247.0179843229892
1848	2017-09-23T11:56:22	30.2367	-158.8091	KM1713	150.24518358739363	0.4050024788097029	0.0145285310031459	2.3960526138861207																	2.3960526138861207	1248.2715860546398
1849	2017-09-23T11:59:23	30.2256	-158.8113	KM1713	150.9876252797426	0.4028052004443379	0.0143260714237716	2.382299177590576																	2.382299177590576	1249.5251918186736
1850	2017-09-23T12:02:23	30.2145	-158.8141	KM1713	151.37585932824283	0.40390183671326796	0.0144269158620519	2.387251434382792																	2.387251434382792	1250.7898239666245
1851	2017-09-23T12:05:23	30.2053	-158.8159	KM1713	149.38334985584763	0.402259152821321	0.0142759960684905	2.3483201676060825																	2.3483201676060825	1251.8284769267234
1852	2017-09-23T12:08:23	30.1942	-158.8183	KM1713	148.26646942687282	0.40116651032501294	0.0141761916676684	2.3030959290288995																	2.3030959290288995	1253.0854859335268
1853	2017-09-23T12:11:24	30.1811	-158.82	KM1713	149.43462972780853	0.40089418554154	0.0141513541712478	2.3180069990930696																	2.3180069990930696	1254.5528855214616
1854	2017-09-23T12:14:24	30.1699	-158.8223	KM1713	149.1028519076579	0.40116651032501294	0.0141761916676684	2.316037010412701																	2.316037010412701	1255.8191313170025
1855	2017-09-23T12:17:24	30.1587	-158.8243	KM1713	150.4848316353219	0.399808586158378	0.0140527199627751	2.3203484037331013																	2.3203484037331013	1257.0806544198847
1856	2017-09-23T12:20:24	30.1496	-158.8262	KM1713	151.62829445195106	0.402259152821321	0.0142759960684905	2.3559676965055782																	2.3559676965055782	1258.1100160806861
1857	2017-09-23T12:23:25	30.1367	-158.8279	KM1713	151.9275971185396	0.40116651032501294	0.0141761916676684	2.3532629760926493																	2.3532629760926493	1259.555301497199
1858	2017-09-23T12:26:25	30.1257	-158.8302	KM1713	149.94563625744584	0.398186553268771	0.0139060835529042	2.279863143656522																	2.279863143656522	1260.799650402068
1859	2017-09-23T12:29:25	30.1146	-158.8316	KM1713	148.17810181207614	0.397110454308241	0.0138093476120368	2.2265592033697517																	2.2265592033697517	1262.042601586089
1860	2017-09-23T12:32:26	30.1055	-158.8337	KM1713	147.91968437185278	0.396038224331793	0.0137133401123187	2.203350359557652																	2.203350359557652	1263.0755748267031
1861	2017-09-23T12:35:26	30.0926	-158.8352	KM1713	150.46657474322416	0.398186553268771	0.0139060835529042	2.282154580392293																	2.282154580392293	1264.5188134870332
1862	2017-09-23T12:38:26	30.0817	-158.83700000000005	KM1713	150.35746645390628	0.397110454308241	0.0138093476120368	2.26273114264835																	2.26273114264835	1265.744493757403
1863	2017-09-23T12:41:26	30.0707	-158.8391	KM1713	151.8239736471249	0.3976480235743369	0.0138575799903295	2.2999892100469324																	2.2999892100469324	1266.9855791638042
1864	2017-09-23T12:44:27	30.0598	-158.841	KM1713	150.91599437407748	0.3992690691249339	0.0140037811661129	2.3022676032906624																	2.3022676032906624	1268.2126649598845
1865	2017-09-23T12:47:27	30.0507	-158.8424	KM1713	149.25051351107192	0.397110454308241	0.0138093476120368	2.2571745181255816																	2.2571745181255816	1269.2345920839016
1866	2017-09-23T12:50:27	30.0397	-158.8442	KM1713	150.17975667592657	0.3976480235743369	0.0138575799903295	2.2745070103982536																	2.2745070103982536	1270.4713034462975
1867	2017-09-23T12:53:27	30.0287	-158.8465	KM1713	151.6118365447711	0.39845643681309795	0.0139304309414824	2.3093332177613606																	2.3093332177613606	1271.7156910325025
1868	2017-09-23T12:56:28	30.0158	-158.8481	KM1713	153.14057796906553	0.400350682114259	0.014101892689699	2.3658676976187585																	2.3658676976187585	1273.1599382294694
1869	2017-09-23T12:59:28	30.0047	-158.85	KM1713	154.05920490410554	0.39845643681309795	0.0139304309414824	2.3621350063318904																	2.3621350063318904	1274.4090576603105
1870	2017-09-23T13:02:28	29.9954	-158.8516	KM1713	151.76905522638668	0.39845643681309795	0.0139304309414824	2.321526907417961																	2.321526907417961	1275.4557344002105
1871	2017-09-23T13:05:28	29.9824	-158.8538	KM1713	151.18909027929448	0.39576976686926596	0.0136893844359856	2.2742325340424325																	2.2742325340424325	1276.9183191443467
1872	2017-09-23T13:08:29	29.9694	-158.8572	KM1713	151.52920330807845	0.39657544242968396	0.0137613446904689	2.2675586885795687																	2.2675586885795687	1278.4021147446415
1873	2017-09-23T13:11:29	29.9582	-158.8603	KM1713	151.4926145049355	0.3944339001377729	0.0135704880122012	2.248748197388544																	2.248748197388544	1279.684209199035
1874	2017-09-23T13:14:29	29.9452	-158.862	KM1713	151.98370882575702	0.394700491693147	0.0135941476737426	2.254442271101441																	2.254442271101441	1281.1405908935726
1875	2017-09-23T13:17:29	29.9342	-158.8647	KM1713	154.35186622789612	0.39657544242968396	0.0137613446904689	2.321808433356103																	2.321808433356103	1282.3924710357132
1876	2017-09-23T13:20:30	29.9232	-158.8664	KM1713	154.35735945956984	0.39416794346868894	0.0135468846960108	2.265232573609704																	2.265232573609704	1283.6278933254528
1877	2017-09-23T13:23:30	29.9158	-158.8682	KM1713	154.09687565784662	0.394700491693147	0.0135941476737426	2.258347859346306																	2.258347859346306	1284.4697475328844
1878	2017-09-23T13:26:30	29.9048	-158.8698	KM1713	154.56659174779605	0.39416794346868894	0.0135468846960108	2.282353586066534																	2.282353586066534	1285.7039297491376
1879	2017-09-23T13:29:30	29.8958	-158.8723	KM1713	151.61300152418778	0.39283663727549395	0.0134291548471417	2.216191201135271																	2.216191201135271	1286.734421362063
1880	2017-09-23T13:32:31	29.8851	-158.8744	KM1713	152.1163023205128	0.3944339001377729	0.0135704880122012	2.2270849583630943																	2.2270849583630943	1287.9426339744753
1881	2017-09-23T13:35:31	29.8743	-158.876	KM1713	153.0261906417639	0.394700491693147	0.0135941476737426	2.2440300927102115																	2.2440300927102115	1289.1547368819695
1882	2017-09-23T13:41:31	29.8527	-158.8804	KM1713	154.9974614124973	0.3952347684114661	0.013641644098379998	2.282555330534495																	2.282555330534495	1291.5964157104875
1883	2017-09-23T13:44:32	29.8418	-158.8825	KM1713	156.43136906475667	0.396038224331793	0.0137133401123187	2.3123533769826308																	2.3123533769826308	1292.8265964167986
1884	2017-09-23T13:47:32	29.8291	-158.8843	KM1713	156.0844678051204	0.3955019487366769	0.0136654858099611	2.3105992501276758																	2.3105992501276758	1294.2509683931714
1885	2017-09-23T13:50:32	29.8201	-158.8865	KM1713	153.82143955742652	0.3909879846484381	0.0132666422173371	2.2084052064194934																	2.2084052064194934	1295.2751027036245
1886	2017-09-23T13:53:33	29.8056	-158.8893	KM1713	152.704164973866	0.389668030042985	0.0131513999260346	2.179131398603093																	2.179131398603093	1296.911699315903
1887	2017-09-23T13:56:33	29.7947	-158.8916	KM1713	152.90484279450854	0.3909879846484381	0.0132666422173371	2.1921817659751768																	2.1921817659751768	1298.1452286409606
1888	2017-09-23T13:59:33	29.7855	-158.8934	KM1713	154.06807309257863	0.3925711160821021	0.0134057184404048	2.235419107397711																	2.235419107397711	1299.1840042289416
1889	2017-09-23T14:02:33	29.7744	-158.8952	KM1713	154.39412063758553	0.39204127309723996	0.0133590997797991	2.2131212671842166																	2.2131212671842166	1300.431802642903
1890	2017-09-23T14:05:34	29.7634	-158.8979	KM1713	152.86744226942042	0.3909879846484381	0.0132666422173371	2.1768591386812832																	2.1768591386812832	1301.6837756506548
1891	2017-09-23T14:08:34	29.7524	-158.9002	KM1713	152.7026027413555	0.391513453431219	0.0133127649428212	2.179232773745745																	2.179232773745745	1302.928272997892
1892	2017-09-23T14:11:34	29.7413	-158.9023	KM1713	154.41561774797904	0.3909879846484381	0.0132666422173371	2.1943884827660542																	2.1943884827660542	1304.1804509975516
1893	2017-09-23T14:14:34	29.732	-158.9042	KM1713	155.41617371432952	0.3909879846484381	0.0132666422173371	2.2044563058739217																	2.2044563058739217	1305.2318634346382
1894	2017-09-23T14:17:35	29.7209	-158.9064	KM1713	154.6924940757591	0.3909879846484381	0.0132666422173371	2.2017848641387245																	2.2017848641387245	1306.4856515867873
1895	2017-09-23T14:20:35	29.7097	-158.9086	KM1713	155.01849922916995	0.389668030042985	0.0131513999260346	2.190161371564701																	2.190161371564701	1307.7504155246154
1896	2017-09-23T14:23:35	29.6966	-158.9108	KM1713	154.65234368042263	0.389405224675452	0.0131285712114734	2.17105595485184																	2.17105595485184	1309.2241027945015
1897	2017-09-23T14:26:35	29.6854	-158.9133	KM1713	156.18502913560891	0.389930763581859	0.0131743386050594	2.20557920147602																	2.20557920147602	1310.494077231082
1898	2017-09-23T14:29:36	29.6744	-158.9154	KM1713	155.2548165938019	0.38836004213175396	0.0130378149782071	2.1710755401515582																	2.1710755401515582	1311.735294179249
1899	2017-09-23T14:32:36	29.6651	-158.9175	KM1713	154.11710584086703	0.388881387373489	0.0130830848984296	2.1671877772074204																	2.1671877772074204	1312.7902810465068
1900	2017-09-23T14:35:36	29.6519	-158.9196	KM1713	153.07558418800392	0.38836004213175396	0.0130378149782071	2.1358757339967576																	2.1358757339967576	1314.2736422138742
1901	2017-09-23T14:38:36	29.6407	-158.9217	KM1713	153.45981688941367	0.38836004213175396	0.0130378149782071	2.1325514225431315																	2.1325514225431315	1315.5368386832815
1902	2017-09-23T14:41:37	29.6314	-158.9239	KM1713	152.94929734596815	0.387572243035665	0.0129697564320635	2.1245841464775737																	2.1245841464775737	1316.5937447292806
1903	2017-09-23T14:44:37	29.6203	-158.9259	KM1713	154.7914918828198	0.38783445544440703	0.0129924012915845	2.149786179140268																	2.149786179140268	1317.8444285586318
1904	2017-09-23T14:47:37	29.6072	-158.928	KM1713	153.85481688077257	0.387572243035665	0.0129697564320635	2.1364180755076525																	2.1364180755076525	1319.316776141648
1905	2017-09-23T14:50:37	29.596	-158.9303	KM1713	153.4209085837617	0.38600501761981504	0.0128348643827073	2.107829040207074																	2.107829040207074	1320.5832459382734
1906	2017-09-23T14:53:38	29.5848	-158.9322	KM1713	154.11941271001794	0.38600501761981504	0.0128348643827073	2.1146758851524736																	2.1146758851524736	1321.8434900087766
1907	2017-09-23T14:56:38	29.5736	-158.9347	KM1713	152.2115200250549	0.38600501761981504	0.0128348643827073	2.0860500525922983																	2.0860500525922983	1323.1135155874624
1908	2017-09-23T14:59:38	29.5643	-158.9375	KM1713	152.11551255839746	0.384964691279864	0.0127458229374991	2.07550344131658																	2.07550344131658	1324.183671059543
1909	2017-09-23T15:02:38	29.5514	-158.9395	KM1713	150.91507044044397	0.384705451726668	0.0127236784282604	2.05517383611373																	2.05517383611373	1325.6326614730447
1910	2017-09-23T15:05:39	29.5421	-158.9424	KM1713	149.58800412873052	0.384188361752855	0.0126795598788066	2.033298558098341																	2.033298558098341	1326.7053266441847
1911	2017-09-23T15:08:39	29.531	-158.9443	KM1713	145.675390185163	0.384705451726668	0.0127236784282604	1.9798475646324727																	1.9798475646324727	1327.9545736835776
1912	2017-09-23T15:11:39	29.5199	-158.9472	KM1713	146.11060717745448	0.3831582076524311	0.0125920411190828	1.973841896935113																	1.973841896935113	1329.2217199106158
1913	2017-09-23T15:14:39	29.507	-158.94899999999996	KM1713	144.71071807550416	0.382640206671618	0.0125481907026838	1.9497539954179999																	1.9497539954179999	1330.6682585717306
1914	2017-09-23T15:17:40	29.4978	-158.9518	KM1713	144.01961844312854	0.380332613292029	0.0123538233083768	1.9207074109892648																	1.9207074109892648	1331.7276948657466
1915	2017-09-23T15:20:40	29.4868	-158.9537	KM1713	144.04138696625168	0.380075713284613	0.0123323523031341	1.91494080727992																	1.91494080727992	1332.9659446709313
1916	2017-09-23T15:23:40	29.4757	-158.9561	KM1713	143.91736490206185	0.37981942508312105	0.0123109324309697	1.9136692788237721																	1.9136692788237721	1334.2232609640055
1917	2017-09-23T15:26:40	29.4646	-158.9587	KM1713	143.9206434003706	0.37981942508312105	0.0123109324309697	1.9072101111869464																	1.9072101111869464	1335.4843114918967
1918	2017-09-23T15:29:41	29.4515	-158.9607	KM1713	143.58755945390604	0.3785426989138129	0.0122044489203669	1.8990048311739307																	1.8990048311739307	1336.9553937526246
1919	2017-09-23T15:32:41	29.4403	-158.963	KM1713	143.80697416575038	0.378798263412997	0.0122256919863542	1.8875752216356216																	1.8875752216356216	1338.2219238595426
1920	2017-09-23T15:35:41	29.4311	-158.9653	KM1713	143.73757722758012	0.381094204309067	0.0124178189846211	1.9204053047512848																	1.9204053047512848	1339.2700342723379
1921	2017-09-23T15:38:41	29.4201	-158.9677	KM1713	147.46908002224004	0.385485028417554	0.0127902706709207	2.0184172885808382																	2.0184172885808382	1340.5164364618406
1922	2017-09-23T15:41:42	29.409	-158.9705	KM1713	145.60848030415113	0.39019412431283296	0.0131973320428271	2.057196870065752																	2.057196870065752	1341.781534425352
1923	2017-09-23T15:44:42	29.398000000000003	-158.9729	KM1713	145.1234567381659	0.3925711160821021	0.0134057184404048	2.082829969648534																	2.082829969648534	1343.0279460643942
1924	2017-09-23T15:47:42	29.3869	-158.9749	KM1713	144.94498119245213	0.3933695827155779	0.0134761956348954	2.095240478978874																	2.095240478978874	1344.2786990959835
1925	2017-09-23T15:50:42	29.3739	-158.9779	KM1713	143.46108123686525	0.39177704863970003	0.0133359047418839	2.0558099432598738																	2.0558099432598738	1345.754789670876
1926	2017-09-23T15:53:43	29.3646	-158.9798	KM1713	142.99568476094038	0.39204127309723996	0.0133590997797991	2.0419210404589583																	2.0419210404589583	1346.8063191559995
1927	2017-09-23T15:56:43	29.3514	-158.9822	KM1713	145.55839761237857	0.389142993773761	0.0131058009413163	2.047278999529369																	2.047278999529369	1348.2940401379938
1928	2017-09-23T15:59:43	29.3401	-158.9848	KM1713	144.17431445222445	0.38704969010317103	0.0129246283704079	1.9965446730289609																	1.9965446730289609	1349.576973469353
1929	2017-09-23T16:02:43	29.3289	-158.9878	KM1713	146.7106134638939	0.386788024168589	0.0129021164534658	2.0247903348440004																	2.0247903348440004	1350.8572648974941
1930	2017-09-23T16:05:44	29.3197	-158.9898	KM1713	145.30804752959483	0.389668030042985	0.0131513999260346	2.057360435440715																	2.057360435440715	1351.8996148882495
1931	2017-09-23T16:08:44	29.3048	-158.9931	KM1713	146.29254237570214	0.3933695827155779	0.0134761956348954	2.142984854049126																	2.142984854049126	1353.5888859305255
1932	2017-09-23T16:11:44	29.2936	-158.9959	KM1713	147.34418108726646	0.388881387373489	0.0130830848984296	2.125903100300336																	2.125903100300336	1354.8649239543308
1933	2017-09-23T16:14:44	29.2806	-158.9977	KM1713	145.15987573466657	0.38862040398738795	0.0130604229536713	2.0740032689629646																	2.0740032689629646	1356.3225603092035
1934	2017-09-23T16:17:45	29.2715	-159.0003	KM1713	144.86204841526597	0.38862040398738795	0.0130604229536713	2.063827278415526																	2.063827278415526	1357.366530883418
1935	2017-09-23T16:20:45	29.2586	-159.0023	KM1713	146.6384404871917	0.38862040398738795	0.0130604229536713	2.080751041986883																	2.080751041986883	1358.8155960759386
1936	2017-09-23T16:23:45	29.2513	-159.0043	KM1713	148.94466389590934	0.389930763581859	0.0131743386050594	2.132983427303255																	2.132983427303255	1359.651102676004
1937	2017-09-23T16:26:45	29.2421	-159.006	KM1713	148.73869763579648	0.391513453431219	0.0133127649428212	2.1511317183833074																	2.1511317183833074	1360.6884451747994
1938	2017-09-23T16:29:46	29.2293	-159.0083	KM1713	148.69647911150378	0.3909879846484381	0.0132666422173371	2.1463055083493137																	2.1463055083493137	1362.1307133291486
1939	2017-09-23T16:32:46	29.2183	-159.011	KM1713	147.22165702964364	0.38836004213175396	0.0130378149782071	2.08101946065375																	2.08101946065375	1363.3829804772874
1940	2017-09-23T16:35:46	29.2074	-159.0131	KM1713	145.56072691228565	0.38783445544440703	0.0129924012915845	2.0428472111265994																	2.0428472111265994	1364.6133720934572
1941	2017-09-23T16:38:46	29.1965	-159.0148	KM1713	146.58832811898031	0.38731065508429996	0.0129471655011482	2.038656655040032																	2.038656655040032	1365.8379212907973
1942	2017-09-23T16:41:47	29.1856	-159.0168	KM1713	147.38837611387424	0.38731065508429996	0.0129471655011482	2.0467006329882635																	2.0467006329882635	1367.0667456262981
1943	2017-09-23T16:44:47	29.1747	-159.0193	KM1713	146.14821317986167	0.387572243035665	0.0129697564320635	2.031648524316752																	2.031648524316752	1368.3041907872102
1944	2017-09-23T16:47:47	29.1657	-159.0215	KM1713	146.46872660690653	0.3862653977340829	0.0128572283104373	2.016592468850567																	2.016592468850567	1369.3286116966012
1945	2017-09-23T16:50:47	29.1548	-159.0232	KM1713	147.59009948145172	0.384705451726668	0.0127236784282604	2.0110430694292																	2.0110430694292	1370.55316995442
1946	2017-09-23T16:53:48	29.1404	-159.0262	KM1713	148.07822419954667	0.38600501761981504	0.0128348643827073	2.0313574681691944																	2.0313574681691944	1372.1824543595785
1947	2017-09-23T16:56:48	29.1279	-159.0283	KM1713	148.76977830463832	0.384705451726668	0.0127236784282604	2.023478931686613																	2.023478931686613	1373.588820265041
1948	2017-09-23T16:59:48	29.1207	-159.0301	KM1713	148.4029789154494	0.384964691279864	0.0127458229374991	2.014098693353969																	2.014098693353969	1374.4091940617495
1949	2017-09-23T17:02:48	29.1101	-159.0318	KM1713	147.6391562240671	0.3843175956519325	0.012690573267426251	1.9994723044629528																	1.9994723044629528	1375.600681206983
1950	2017-09-23T17:05:49	29.1013	-159.0342	KM1713	148.0078029748161	0.384964691279864	0.0127458229374991	2.021974206610743																	2.021974206610743	1376.6076989421495
1951	2017-09-23T17:08:49	29.0906	-159.0363	KM1713	147.95385513053918	0.3865263994224051	0.0128796456248756	2.031941983449018																	2.031941983449018	1377.8161802756129
1952	2017-09-23T17:14:49	29.0674	-159.0402	KM1713	145.00698120942468	0.3862653977340829	0.0128572283104373	1.9984842517473165																	1.9984842517473165	1380.4264588263975
1953	2017-09-23T17:17:49	29.0568	-159.0417	KM1713	143.98269861424754	0.3857452575993249	0.0128125537145454	1.9797461763697075																	1.9797461763697075	1381.6154124257278
1954	2017-09-23T17:20:50	29.0463	-159.0436	KM1713	144.699727282415	0.38600501761981504	0.0128348643827073	2.0029746480160413																	2.0029746480160413	1382.7987752312908
1955	2017-09-23T17:23:50	29.0358	-159.0456	KM1713	144.10010379742315	0.3839299014099579	0.0126576018740393	1.9673099691671485																	1.9673099691671485	1383.9837006969128
1956	2017-09-23T17:26:50	29.027	-159.0474	KM1713	142.74880295452698	0.3834148258238621	0.0126138426185643	1.951945047934216																	1.951945047934216	1384.978834245964
1957	2017-09-23T17:29:50	29.0165	-159.0493	KM1713	142.6974290047865	0.3839299014099579	0.0126576018740393	1.94899154815728																	1.94899154815728	1386.1622053949116
1958	2017-09-23T17:32:51	29.0042	-159.0519	KM1713	142.8598350265431	0.38522454968438996	0.0127680203096548	1.9783177139315613																	1.9783177139315613	1387.5546042974925
1959	2017-09-23T17:35:51	28.9955	-159.0543	KM1713	144.08385644830298	0.3865263994224051	0.0128796456248756	2.0025990292678166																	2.0025990292678166	1388.5508530376167
1960	2017-09-23T17:38:51	28.9849	-159.0562	KM1713	145.5893748105489	0.38704969010317103	0.0129246283704079	2.0302881595351403																	2.0302881595351403	1389.7452291200934
1961	2017-09-23T17:41:52	28.9744	-159.0586	KM1713	147.0085367780902	0.38704969010317103	0.0129246283704079	2.0502200043415333																	2.0502200043415333	1390.937195148499
1962	2017-09-23T17:44:52	28.9639	-159.0613	KM1713	146.48541946073325	0.38783445544440703	0.0129924012915845	2.054695829220321																	2.054695829220321	1392.1352375581548
1963	2017-09-23T17:47:52	28.9533	-159.0635	KM1713	144.7092368822921	0.391250485973246	0.0132896802510598	2.075883368714788																	2.075883368714788	1393.3344971781726
1964	2017-09-23T17:50:52	28.9429	-159.0656	KM1713	145.85052566738568	0.39845643681309795	0.0139304309414824	2.2082994415948844																	2.2082994415948844	1394.510128329057
1965	2017-09-23T17:53:53	28.9323	-159.0678	KM1713	145.74885198874372	0.396038224331793	0.0137133401123187	2.1666097402531674																	2.1666097402531674	1395.7093957124216
1966	2017-09-23T17:56:53	28.9198	-159.0696	KM1713	141.75239963490282	0.38836004213175396	0.0130378149782071	1.9930376610872609																	1.9930376610872609	1397.1118675334822
1967	2017-09-23T17:59:53	28.9093	-159.0718	KM1713	140.38893215170884	0.387572243035665	0.0129697564320635	1.9611586563292491																	1.9611586563292491	1398.3001926688116
1968	2017-09-23T18:02:53	28.9005	-159.0743	KM1713	140.51307287431558	0.38731065508429996	0.0129471655011482	1.9676188951747549																	1.9676188951747549	1399.3096232613027
1969	2017-09-23T18:05:54	28.8898	-159.076	KM1713	140.8467783549601	0.389405224675452	0.0131285712114734	1.9953306247463003																	1.9953306247463003	1400.5121839718504
1970	2017-09-23T18:08:54	28.8792	-159.0781	KM1713	141.49707539687617	0.391513453431219	0.0133127649428212	2.0473096183615604																	2.0473096183615604	1401.709766635718
1971	2017-09-23T18:11:54	28.8686	-159.0807	KM1713	140.11640733336918	0.39283663727549395	0.0134291548471417	2.027758008793039																	2.027758008793039	1402.9166397446827
1972	2017-09-23T18:14:54	28.8561	-159.0829	KM1713	141.90131765782016	0.3933695827155779	0.0134761956348954	2.0760274499991005																	2.0760274499991005	1404.3245359410096
1973	2017-09-23T18:17:55	28.8454	-159.0847	KM1713	144.84812565414538	0.39416794346868894	0.0135468846960108	2.128284726109801																	2.128284726109801	1405.5284889902741
1974	2017-09-23T18:20:55	28.8348	-159.0869	KM1713	145.84231193283028	0.39576976686926596	0.0136893844359856	2.170268361818568																	2.170268361818568	1406.7277923702306
1975	2017-09-23T18:23:55	28.8242	-159.0895	KM1713	145.09667006195588	0.396842629457274	0.0137853175375092	2.1697830320981635																	2.1697830320981635	1407.9346882114544
1976	2017-09-23T18:26:55	28.8154	-159.0916	KM1713	143.51211509696628	0.402259152821321	0.0142759960684905	2.2277578884366025																	2.2277578884366025	1408.9354605805677
1977	2017-09-23T18:29:56	28.8048	-159.0936	KM1713	143.24234354305676	0.4088639282297029	0.0148885802623487	2.326695132282478																	2.326695132282478	1410.1314386633999
1978	2017-09-23T18:32:56	28.794	-159.0952	KM1713	143.645625552225	0.4099803905311479	0.0149937487132815	2.3472973509839883																	2.3472973509839883	1411.3437523110433
1979	2017-09-23T18:35:56	28.7832	-159.0973	KM1713	143.4482099495389	0.41419536370141996	0.0153946967426796	2.403624543050551																	2.403624543050551	1412.5633084319695
1980	2017-09-23T18:38:56	28.7706	-159.0995	KM1713	144.3632007207833	0.41702197718344397	0.0156672150617313	2.4689411980600107																	2.4689411980600107	1413.9822340503306
1981	2017-09-23T18:41:57	28.7617	-159.1012	KM1713	143.51784187270687	0.41504206665128296	0.015476011445258998	2.4189687940143205																	2.4189687940143205	1414.9867480535086
1982	2017-09-23T18:44:57	28.7491	-159.1033	KM1713	142.9141190022395	0.41560517519825896	0.0155302523723597	2.4395223231634287																	2.4395223231634287	1416.404236568932
1983	2017-09-23T18:47:57	28.7382	-159.1054	KM1713	145.2686689540507	0.415323285265125	0.0155030995766943	2.4556997884997576																	2.4556997884997576	1417.6347823219894
1984	2017-09-23T18:50:58	28.7273	-159.1075	KM1713	145.63185827756055	0.41702197718344397	0.0156672150617313	2.500084319214984																	2.500084319214984	1418.8653316367108
1985	2017-09-23T18:53:58	28.7164	-159.1096	KM1713	145.9020248391111	0.42017098650109	0.0159742362929829	2.5575587264062425																	2.5575587264062425	1420.0958845122225
1986	2017-09-23T18:56:58	28.7073	-159.1124	KM1713	145.93947502628774	0.42217943348842896	0.0161719912196093	2.5940914619291044																	2.5940914619291044	1421.1451071719046
1987	2017-09-23T18:59:58	28.6946	-159.1145	KM1713	146.28774510117015	0.42770520361048997	0.0167237061939385	2.6817021981946567																	2.6817021981946567	1422.5736266698293
1988	2017-09-23T19:02:59	28.6856	-159.1173	KM1713	147.58838724700175	0.430649070506258	0.017022308844533002	2.753499321834067																	2.753499321834067	1423.6121210847778
1989	2017-09-23T19:05:59	28.6749	-159.1198	KM1713	146.05908733209404	0.4291797580477539	0.0168728696381991	2.7122962341515207																	2.7122962341515207	1424.8279793902427
1990	2017-09-23T19:08:59	28.6605	-159.1227	KM1713	146.23672890336428	0.42770520361048997	0.0167237061939385	2.7050416926087117																	2.7050416926087117	1426.455778454304
1991	2017-09-23T19:11:59	28.6497	-159.1251	KM1713	146.00623728244733	0.42888344302722997	0.0168428899442839	2.6935618421664915																	2.6935618421664915	1427.6806483123428
1992	2017-09-23T19:15:00	28.6264	-159.1302	KM1713	145.64673770170015	0.4271200422948	0.0166648252207127	2.654602304352365																	2.654602304352365	1430.3217632475605
1993	2017-09-23T19:18:00	28.6174	-159.1333	KM1713	144.5945686522384	0.421891974861681	0.0161435361659798	2.55968947690154																	2.55968947690154	1431.3684093334678
1994	2017-09-23T19:21:00	28.6084	-159.1351	KM1713	143.2634241244831	0.417307080313783	0.015694827417311	2.4683746852384054																	2.4683746852384054	1432.3855878964862
1995	2017-09-23T19:24:00	28.5994	-159.1378	KM1713	142.45354555950013	0.41588773805324303	0.0155574699866205	2.437128927550915																	2.437128927550915	1433.4216093276043
1996	2017-09-23T19:27:01	28.5886	-159.1405	KM1713	142.01385232349753	0.41844958404375204	0.0158059677071339	2.4592416192302404																	2.4592416192302404	1434.6524571928198
1997	2017-09-23T19:30:01	28.5777	-159.1431	KM1713	142.47670434050613	0.415323285265125	0.0155030995766943	2.42977146249488																	2.42977146249488	1435.8921451326526
1998	2017-09-23T19:33:01	28.565	-159.1459	KM1713	140.82444411515732	0.4125025122092801	0.0152329004379759	2.3600091511196																	2.3600091511196	1437.3321289114347
[truncated: 748 more rows]
