# Supplementary material for: Understanding opposing predictions of Prochlorococcus in a changing climate
Source: Nat Commun. 2023 Mar 15;14:1445. doi: 10.1038/s41467-023-36928-9 (PMC10017810; doi:10.1038/s41467-023-36928-9)
Supplement: Supplementary file 4 — Supplementary Code [file 41467_2023_36928_MOESM4_ESM.zip › Supplemental Code/Cruises/KM1906.csv]

	time	lat	lon	cruise	prochloro_abundance	prochloro_diameter	prochloro_carbon_content	prochloro_biomass	synecho_abundance	synecho_diameter	synecho_carbon_content	synecho_biomass	croco_abundance	croco_diameter	croco_carbon_content	croco_biomass	picoeuk_abundance	picoeuk_diameter	picoeuk_carbon_content	picoeuk_biomass	unknown_abundance	unknown_diameter	unknown_carbon_content	unknown_biomass	total_biomass	distance
0	2019-04-10T17:24:34	22.6659	-157.9989	KM1906	61.249737853260186	0.524200625315871	0.0282673033033595	1.7814978254703866																	1.7814978254703866	0.0
1	2019-04-10T17:27:35	22.6751	-157.9986	KM1906	58.14393506245978	0.525102825126289	0.0283930556397252	1.6945166956405846																	1.6945166956405846	1.0245808108879182
2	2019-04-10T17:30:35	22.6844	-157.9983	KM1906	57.76058100244485	0.5245022367605491	0.0283091964907681	1.6839893847056793																	1.6839893847056793	2.060288288323932
3	2019-04-10T17:33:35	22.6933	-157.9981	KM1906	68.84918971713428	0.526009094798689	0.028519596558244997	2.023290243741855																	2.023290243741855	3.0512233848241093
4	2019-04-10T17:36:35	22.7025	-157.9978	KM1906	96.87224425560714	0.5263125929146529	0.0285619754760587	2.8601659794928715																	2.8601659794928715	4.075804010496428
5	2019-04-10T17:39:36	22.7106	-157.9978	KM1906	85.43875809945864	0.530249500759246	0.0291165436287628	2.547695466124132																	2.547695466124132	4.97747251800311
6	2019-04-10T17:42:36	22.7201	-157.9977	KM1906	98.71805036248873	0.5340657398213425	0.02966030486704255	3.024239359470334																	3.024239359470334	6.035034815551508
7	2019-04-10T17:45:36	22.7301	-157.9983	KM1906	98.17508206516321	0.532685525803045	0.0294629937320373	2.989697875732797																	2.989697875732797	7.1499091926109495
8	2019-04-10T17:48:36	22.7392	-157.9988	KM1906	97.94743125256248	0.5342191204167	0.0296823137313143	3.001795630310977																	3.001795630310977	8.164194671967628
9	2019-04-10T17:51:36	22.7476	-157.9995	KM1906	98.54347606169657	0.5345266139014211	0.029726436538073997	3.0313806642229126																	3.0313806642229126	9.102015722937884
10	2019-04-10T17:54:37	22.7571	-158.0002	KM1906	98.18991549002192	0.5354535056216629	0.0298594379390516	3.028652345072108																	3.028652345072108	10.161966767518283
11	2019-04-10T18:00:37	22.7758	-158.0013	KM1906	95.43404230452265	0.527517627410399	0.0287311542490371	2.8331761724036078																	2.8331761724036078	12.246656402712436
12	2019-04-10T18:03:37	22.7841	-158.0014	KM1906	95.98261566642996	0.529032566722517	0.028944535311170305	2.852307589329107																	2.852307589329107	13.170645333591152
13	2019-04-11T00:03:02	23.6025	-157.9998	KM1906	94.61636186485391	0.579731669472491	0.0366526429969892	3.657634559006795																	3.657634559006795	104.27270682021728
14	2019-04-11T00:06:02	23.6081	-157.9998	KM1906	97.79131929801243	0.578709472108181	0.0364863379850547	3.755844166617223																	3.755844166617223	104.8960825784937
15	2019-04-11T00:09:02	23.6137	-157.9999	KM1906	98.99665497048969	0.57600301571022	0.0360475915923566	3.7522454197914143																	3.7522454197914143	105.51954177737022
16	2019-04-11T00:12:02	23.6193	-157.9999	KM1906	96.9399931192158	0.576339558050885	0.0361020462514165	3.706704053500712																	3.706704053500712	106.14291753564626
17	2019-04-11T00:15:03	23.6259	-157.9999	KM1906	98.5242236369038	0.5792197583709084	0.03656935831554655	3.8405671901072855																	3.8405671901072855	106.87761039361506
18	2019-04-11T00:18:03	23.6329	-157.9999	KM1906	92.80682833040144	0.58794420492012	0.038007295211656	3.7583433891465865																	3.7583433891465865	107.65683009146021
19	2019-04-11T00:21:03	23.6397	-158.0	KM1906	102.32622180883196	0.584499412692717	0.0374355863860075	4.103829066976977																	4.103829066976977	108.41385505999375
20	2019-04-11T00:24:04	23.6472	-158.0	KM1906	93.84039391533784	0.5855293687429829	0.0376059203636027	3.7820229632337337																	3.7820229632337337	109.24873330768526
21	2019-04-11T00:27:04	23.6545	-158.0	KM1906	91.68978501759287	0.586561237924484	0.0377772420758088	3.658512513926279																	3.658512513926279	110.06134813543801
22	2019-04-11T00:30:04	23.6619	-158.0001	KM1906	93.88571262291113	0.577015054810904	0.0362113458589793	3.5789566720824224																	3.5789566720824224	110.88515777359751
23	2019-04-11T00:33:04	23.6688	-158.0	KM1906	88.20621536620253	0.57600301571022	0.0360475915923566	3.3577802204388765																	3.3577802204388765	111.6533134266173
24	2019-04-11T00:36:05	23.6763	-158.0	KM1906	89.1252754534741	0.570989391007419	0.0352437597971597	3.3083131944806654																	3.3083131944806654	112.48819167430881
25	2019-04-11T00:39:05	23.6836	-158.0	KM1906	95.22927404912164	0.5706580941109269	0.0351910242652055	3.549877228708392																	3.549877228708392	113.30080650206156
26	2019-04-11T00:42:05	23.6909	-158.0002	KM1906	86.70445587422724	0.574995294551446	0.0358852274564593	3.2973422747276606																	3.2973422747276606	114.11367704496416
27	2019-04-11T00:45:05	23.6936	-158.0002	KM1906	91.61982191677521	0.5773540130704949	0.0362661914288565	3.4810583981442367																	3.4810583981442367	114.41423321413319
28	2019-04-11T00:48:05	23.6996	-158.0002	KM1906	87.22828760698108	0.5746607121538809	0.0358313847531987	3.2777668994670344																	3.2777668994670344	115.08213581228641
29	2019-04-11T01:03:07	23.7344	-158.0	KM1906	76.49715307104651	0.580744180723603	0.0368182294483811	2.9539257343905883																	2.9539257343905883	118.95602450658656
30	2019-04-11T01:06:07	23.7344	-158.0	KM1906	84.94688932366742	0.5860455514706785	0.03769149086852535	3.4150157605041143																	3.4150157605041143	118.95602450658656
31	2019-04-11T01:09:07	23.7344	-158.0	KM1906	87.80305699123372	0.5907028197413199	0.0384692745959418	3.6089711729687393																	3.6089711729687393	118.95602450658656
32	2019-04-11T01:12:08	23.7344	-158.0	KM1906	84.18623436821451	0.580068928517525	0.0367077698022362	3.299450587795685																	3.299450587795685	118.95602450658656
33	2019-04-11T01:15:08	23.769	-158.0	KM1906	85.06443471255153	0.5734917276947065	0.035643535555736905	3.232772052266617																	3.232772052266617	122.80759615593672
34	2019-04-11T01:18:08	23.769	-158.0	KM1906	90.52269176810604	0.5743269265624139	0.0357776702760333	3.4386219372976856																	3.4386219372976856	122.80759615593672
35	2019-04-11T01:21:08	23.7827	-157.9999	KM1906	91.13353642424549	0.5776937804842719	0.0363211679249501	3.5314157660356846																	3.5314157660356846	124.33267444465298
36	2019-04-11T01:24:09	23.7889	-157.9998	KM1906	88.28235640992744	0.5804061521139471	0.0367629337821495	3.439026680608266																	3.439026680608266	125.02291562769315
37	2019-04-11T01:27:09	23.7944	-157.9997	KM1906	84.6909187011982	0.580068928517525	0.0367077698022362	3.292760682532475																	3.292760682532475	125.63524439852087
38	2019-04-11T01:30:09	23.7944	-157.9997	KM1906	89.43056445687729	0.573323676375228	0.0356166389245756	3.3700578483592603																	3.3700578483592603	125.63524439852087
39	2019-04-11T01:33:09	23.8123	-157.9995	KM1906	91.74131978672285	0.5736597790141851	0.0356704321868982	3.4542982697103013																	3.4542982697103013	127.62792459697997
40	2019-04-11T01:36:10	23.8152	-157.9995	KM1906	89.61869357043051	0.5736597790141851	0.0356704321868982	3.390414076827477																	3.390414076827477	127.95074418608738
41	2019-04-11T01:39:10	23.8152	-157.9995	KM1906	93.15366879488856	0.573993935879456	0.0357240837195932	3.552576527267404																	3.552576527267404	127.95074418608738
42	2019-04-11T01:42:10	23.8327	-157.9995	KM1906	82.3773049398799	0.575666857377892	0.0359932987663914	3.1336080920277367																	3.1336080920277367	129.89879343070066
43	2019-04-11T01:45:10	23.838	-157.9996	KM1906	89.65585623592011	0.573993935879456	0.0357240837195932	3.4097044621355184																	3.4097044621355184	130.4888619190344
44	2019-04-11T01:48:11	23.8492	-157.9996	KM1906	89.87618707188534	0.57533067565723	0.0359391986919137	3.4254531800428283																	3.4254531800428283	131.73561343558688
45	2019-04-11T01:51:11	23.8492	-157.9996	KM1906	91.12051162655595	0.578370361268415	0.0364311668075271	3.500894865851813																	3.500894865851813	131.73561343558688
46	2019-04-11T01:54:11	23.8576	-157.9997	KM1906	91.44128844361828	0.5776937804842719	0.0363211679249501	3.5281119754605816																	3.5281119754605816	132.6707324955045
47	2019-04-11T01:57:11	23.8576	-157.9997	KM1906	92.21227229936758	0.576339558050885	0.0361020462514165	3.5450019130590933																	3.5450019130590933	132.6707324955045
48	2019-04-11T02:00:12	23.871	-157.9997	KM1906	91.60731600862982	0.576339558050885	0.0361020462514165	3.5181500251407267																	3.5181500251407267	134.16238163137965
49	2019-04-11T02:03:12	23.871	-157.9997	KM1906	94.826568054401	0.581252838471126	0.0369014371066373	3.7145283529522106																	3.7145283529522106	134.16238163137965
50	2019-04-11T02:06:12	23.871	-157.9997	KM1906	93.5237403174884	0.581083016268204	0.0368736571152897	3.658466422042897																	3.658466422042897	134.16238163137965
51	2019-04-11T02:09:12	23.871	-157.9997	KM1906	92.24355011957294	0.5773540130704949	0.0362661914288565	3.5752884522113617																	3.5752884522113617	134.16238163137965
52	2019-04-11T02:12:13	23.871	-157.9997	KM1906	83.66982917288925	0.582103445051809	0.0370408713235996	3.2650148656956413																	3.2650148656956413	134.16238163137965
53	2019-04-11T02:15:13	23.871	-157.9997	KM1906	92.07434020306292	0.5773540130704949	0.0362661914288565	3.524364856845418																	3.524364856845418	134.16238163137965
54	2019-04-11T02:18:13	23.871	-157.9997	KM1906	91.78740403967451	0.5746607121538809	0.0358313847531987	3.494560488675968																	3.494560488675968	134.16238163137965
55	2019-04-11T02:21:13	23.871	-157.9997	KM1906	89.7445103844463	0.573993935879456	0.0357240837195932	3.3881007229050137																	3.3881007229050137	134.16238163137965
56	2019-04-11T02:24:14	23.871	-157.9997	KM1906	91.96787271528187	0.572320163397324	0.0354560265680879	3.4256195431986116																	3.4256195431986116	134.16238163137965
57	2019-04-11T02:27:14	23.9173	-158.0004	KM1906	90.59730562497455	0.56966538062734	0.035033165137191	3.3579216208028777																	3.3579216208028777	139.31685572578786
58	2019-04-11T02:30:14	23.9278	-158.0005	KM1906	79.9296636373465	0.575666857377892	0.0359932987663914	3.0248638021975083																	3.0248638021975083	140.485729563658
59	2019-04-11T02:36:15	23.9278	-158.0005	KM1906	91.0615834793911	0.5716543592837521	0.03534960882912	3.3797969533373835																	3.3797969533373835	140.485729563658
60	2019-04-11T02:39:15	23.9278	-158.0005	KM1906	89.60740760758848	0.5680004079505679	0.0347695800129709	3.286805982072482																	3.286805982072482	140.485729563658
61	2019-04-11T02:42:15	23.9278	-158.0005	KM1906	88.11383215904745	0.569997865384077	0.0350859296703253	3.24910788405026																	3.24910788405026	140.485729563658
62	2019-04-11T02:45:15	23.9278	-158.0005	KM1906	87.87708318116766	0.569997865384077	0.0350859296703253	3.221011791229522																	3.221011791229522	140.485729563658
63	2019-04-11T02:48:16	23.9278	-158.0005	KM1906	87.60040552972346	0.56733715016844	0.0346650469226078	3.2147320010134397																	3.2147320010134397	140.485729563658
64	2019-04-11T02:51:16	23.9278	-158.0005	KM1906	84.88230234010629	0.570989391007419	0.0352437597971597	3.1406364689355657																	3.1406364689355657	140.485729563658
65	2019-04-11T02:54:16	23.9837	-158.0012	KM1906	87.5144037647986	0.572320163397324	0.0354560265680879	3.243885043061152																	3.243885043061152	146.7087628735999
66	2019-04-11T02:57:16	23.9837	-158.0012	KM1906	87.58820666703373	0.572320163397324	0.0354560265680879	3.273671868450811																	3.273671868450811	146.7087628735999
67	2019-04-11T03:00:17	23.9837	-158.0012	KM1906	87.8591078858913	0.570989391007419	0.0352437597971597	3.2658111754286563																	3.2658111754286563	146.7087628735999
68	2019-04-11T03:03:17	23.9837	-158.0012	KM1906	84.03243722281944	0.573993935879456	0.0357240837195932	3.1544764003899166																	3.1544764003899166	146.7087628735999
69	2019-04-11T03:06:17	24.0143	-158.0015	KM1906	89.15866438493917	0.574995294551446	0.0358852274564593	3.3850647173123973																	3.3850647173123973	150.1152027432544
70	2019-04-11T03:09:17	24.0178	-158.0014	KM1906	91.1725774497338	0.576339558050885	0.0361020462514165	3.484559589596675																	3.484559589596675	150.50494525274922
71	2019-04-11T03:12:18	24.0178	-158.0014	KM1906	77.94692309793913	0.583472708840823	0.0372660853603093	3.037916337734904																	3.037916337734904	150.50494525274922
72	2019-04-11T03:15:18	24.0398	-158.001	KM1906	88.17962492567725	0.579731669472491	0.0366526429969892	3.4177820925946825																	3.4177820925946825	152.9542590946583
73	2019-04-11T03:18:18	24.0482	-158.001	KM1906	91.5956169610545	0.582444537680183	0.0370969736234956	3.5911651045338675																	3.5911651045338675	153.88932273207297
74	2019-04-11T03:21:18	24.0563	-158.001	KM1906	88.51556895005619	0.5827864445578629	0.037153209849648	3.479838124246037																	3.479838124246037	154.79099123957963
75	2019-04-11T03:24:19	24.0644	-158.0009	KM1906	95.63538898456598	0.5869061233653311	0.0378345915421539	3.835482161052385																	3.835482161052385	155.69271703796502
76	2019-04-11T03:27:19	24.0724	-158.0009	KM1906	92.74488044320931	0.5927908098598371	0.0388210861065133	3.7970147413833213																	3.7970147413833213	156.58325383550252
77	2019-04-11T03:30:19	24.0807	-158.0009	KM1906	98.88512008489849	0.588286857741426	0.0380645851573078	4.008062071767363																	4.008062071767363	157.50718576294796
78	2019-04-11T03:33:20	24.0887	-158.0009	KM1906	67.19073609668378	0.5924420754162529	0.0387621397671506	2.7786091696951742																	2.7786091696951742	158.39772256048548
79	2019-04-11T03:45:21	24.1204	-158.0015	KM1906	90.29946146024572	0.590356763845812	0.0384110994364371	3.713683695848415																	3.713683695848415	161.9270012386639
80	2019-04-11T03:48:21	24.1284	-158.0017	KM1906	90.03607287236422	0.5955942056514799	0.0392964469902698	3.7519637152703176																	3.7519637152703176	162.817769809609
81	2019-04-11T03:51:21	24.1365	-158.0015	KM1906	98.58485052989248	0.5931403767951109	0.0388801731613649	4.056876011134413																	4.056876011134413	163.719667201048
82	2019-04-11T03:54:21	24.1442	-158.0012	KM1906	99.49251149421805	0.594541165763985	0.0391174767360461	4.1684486057194645																	4.1684486057194645	164.57735044091456
83	2019-04-11T03:57:22	24.151	-158.0011	KM1906	96.79238543756952	0.593666397152044	0.038969086014804005	4.022004979582432																	4.022004979582432	165.33437486853884
84	2019-04-11T04:00:22	24.1567	-158.0011	KM1906	102.31373764629178	0.590011532080474	0.0383530628207477	4.174159396981207																	4.174159396981207	165.96888233678447
85	2019-04-11T04:03:22	24.163	-158.0011	KM1906	97.15528522494688	0.5893197318632121	0.0382372768692183	3.953088776468746																	3.953088776468746	166.67018006484528
86	2019-04-11T04:06:22	24.1689	-158.0011	KM1906	94.3960287913854	0.5931403767951109	0.0388801731613649	3.8739477440852217																	3.8739477440852217	167.3269509530293
87	2019-04-11T04:09:23	24.1748	-158.0011	KM1906	91.30570674684263	0.592094171481787	0.0387033338081638	3.7478431793637057																	3.7478431793637057	167.9837218412133
88	2019-04-11T04:12:23	24.1804	-158.001	KM1906	92.48121263223713	0.589665668314146	0.038295115822352996	3.7793033434515193																	3.7793033434515193	168.60718031208486
89	2019-04-11T04:15:23	24.1868	-158.0008	KM1906	98.52555350782772	0.587598366122691	0.0379497015120568	3.9923086087381137																	3.9923086087381137	169.31989917739006
90	2019-04-11T04:18:23	24.1942	-158.0005	KM1906	95.3182205350653	0.591745951905821	0.0386446346485865	3.924122648160081																	3.924122648160081	170.14420878596727
91	2019-04-11T04:21:24	24.2021	-158.0001	KM1906	93.04945136751923	0.5931403767951109	0.0388801731613649	3.7928079687459593																	3.7928079687459593	171.02455124138072
92	2019-04-11T04:24:24	24.2102	-157.9996	KM1906	98.47723655512242	0.5907028197413199	0.0384692745959418	3.9905751195176657																	3.9905751195176657	171.92764767353353
93	2019-04-11T04:27:24	24.2183	-157.9993	KM1906	92.7700443237475	0.591049701734344	0.0385275886299907	3.7330798860473102																	3.7330798860473102	172.82983042890723
94	2019-04-11T04:30:24	24.2263	-157.9991	KM1906	90.1552494958357	0.585873929114982	0.0376629525501553	3.554671733502556																	3.554671733502556	173.72059864465137
95	2019-04-11T04:48:26	24.2729	-157.9986	KM1906	93.36805219468141	0.5869061233653311	0.0378345915421539	3.7100889112434574																	3.7100889112434574	178.90822371291756
96	2019-04-11T04:51:26	24.2808	-157.9983	KM1906	97.72361205580499	0.58794420492012	0.038007295211656	3.886378655793065																	3.886378655793065	179.78815554109775
97	2019-04-11T04:54:26	24.2887	-157.9981	KM1906	96.0452496369173	0.593842016094705	0.0389987707619894	3.9273146410826967																	3.9273146410826967	180.66779474542332
98	2019-04-11T04:57:27	24.2964	-157.9983	KM1906	102.27425375536222	0.5943664943878765	0.0390877903196444	4.2088703048552265																	4.2088703048552265	181.5251765795761
99	2019-04-11T05:00:27	24.3044	-157.9985	KM1906	98.71657669959612	0.5962964869393571	0.0394160517818949	4.111235441874164																	4.111235441874164	182.41594451118505
100	2019-04-11T05:03:27	24.3123	-157.9985	KM1906	99.56353146839727	0.602662871465988	0.0405110105875903	4.2369229608971075																	4.2369229608971075	183.29534959875332
101	2019-04-11T05:06:27	24.32	-157.9987	KM1906	103.85499791230455	0.59840246692964	0.0397762273100372	4.366627247272629																	4.366627247272629	184.1527313435854
102	2019-04-11T05:09:28	24.3278	-157.999	KM1906	97.69010596354539	0.6048002884965931	0.0408827535690113	4.245270889939881																	4.245270889939881	185.02153781541156
103	2019-04-11T05:12:28	24.3356	-157.9992	KM1906	97.11634134893326	0.6049798411325009	0.04091411414476435	4.174964671550835																	4.174964671550835	185.8900481350111
104	2019-04-11T05:15:28	24.3433	-157.9993	KM1906	95.89439184351488	0.610198148947117	0.041830773027353996	4.230205886711765																	4.230205886711765	186.74724980617833
105	2019-04-11T05:18:28	24.3511	-157.9993	KM1906	104.05408840205669	0.608397004309332	0.0415128486841036	4.566087529473356																	4.566087529473356	187.61552318377738
106	2019-04-11T05:21:29	24.3586	-157.9994	KM1906	102.7527720356057	0.605159393768409	0.0409454747205174	4.407326609518876																	4.407326609518876	188.4504630200013
107	2019-04-11T05:24:29	24.3666	-157.9994	KM1906	93.97755958904716	0.591745951905821	0.0386446346485865	3.8145261938429296																	3.8145261938429296	189.3409998175388
108	2019-04-11T05:27:29	24.3744	-157.9996	KM1906	96.1394435444764	0.593842016094705	0.0389987707619894	3.930734316632359																	3.930734316632359	190.20950999196253
109	2019-04-11T05:30:29	24.3823	-157.9997	KM1906	103.57889831054968	0.596645698100655	0.0394757272377048	4.3128901982592325																	4.3128901982592325	191.0889735281506
110	2019-04-11T05:33:30	24.3899	-157.9997	KM1906	98.0570191384522	0.5991076653398361	0.0398973953574319	4.114046697307157																	4.114046697307157	191.9349834858113
111	2019-04-11T05:36:30	24.3976	-157.9998	KM1906	106.612369275722	0.601237428370511	0.0402643478769161	4.528882961743378																	4.528882961743378	192.79218510549103
112	2019-04-11T05:39:30	24.4056	-158.0001	KM1906	105.10052929598804	0.6001717217997061	0.0400802338630663	4.436244170537488																	4.436244170537488	193.683241039963
113	2019-04-11T05:42:30	24.4134	-158.0001	KM1906	111.92211755727405	0.603017019912235	0.0405725289083602	4.72743102643533																	4.72743102643533	194.55151441756212
114	2019-04-11T05:45:31	24.421	-158.0002	KM1906	108.0902757321585	0.6066013658370311	0.0411975026540972	4.659776270590586																	4.659776270590586	195.39758509350446
115	2019-04-11T05:48:31	24.4285	-158.0003	KM1906	111.813301164102	0.608397004309332	0.0415128486841036	4.852358463784313																	4.852358463784313	196.23252486163327
116	2019-04-11T05:51:31	24.4364	-158.0006	KM1906	111.530409844331	0.609115586353249	0.0416396163353548	4.843142036340003																	4.843142036340003	197.112455396724
117	2019-04-11T05:54:31	24.4442	-158.0008	KM1906	111.8712850165151	0.602662871465988	0.0405110105875903	4.7344206299121225																	4.7344206299121225	197.98096530954564
118	2019-04-11T05:57:32	24.4498	-158.0009	KM1906	110.19866606343577	0.596645698100655	0.0394757272377048	4.533337850544671																	4.533337850544671	198.60442342978715
119	2019-04-11T06:00:32	24.4547	-158.0011	KM1906	106.50924592674416	0.5886303285365	0.0381220118643397	4.218546551168009																	4.218546551168009	199.15025359376583
120	2019-04-11T06:03:32	24.4597	-158.0012	KM1906	108.50635861208866	0.58484191311558	0.0374922290547303	4.2159956702318535																	4.2159956702318535	199.70693132114602
121	2019-04-11T06:06:32	24.4643	-158.0012	KM1906	112.41677250606578	0.58312916762861	0.0372095803217628	4.331677001935733																	4.331677001935733	200.2189899797301
122	2019-04-11T06:09:33	24.4699	-158.0011	KM1906	103.25609801695083	0.581083016268204	0.0368736571152897	3.95070621821698																	3.95070621821698	200.8424480736944
123	2019-04-11T06:12:33	24.4751	-158.0011	KM1906	97.43910661295904	0.576339558050885	0.0361020462514165	3.6397957301644426																	3.6397957301644426	201.42129699209408
124	2019-04-11T06:15:33	24.4807	-158.001	KM1906	103.44073049126108	0.573993935879456	0.0357240837195932	3.8155085215999685																	3.8155085215999685	202.04475507193283
125	2019-04-11T06:18:33	24.4867	-158.0011	KM1906	90.36495867606787	0.572988374162816	0.0355629737706048	3.3193286204597143																	3.3193286204597143	202.71273449711623
126	2019-04-11T06:21:34	24.4935	-158.0009	KM1906	94.47992802100102	0.570989391007419	0.0352437597971597	3.4395202838171293																	3.4395202838171293	203.4699618687088
127	2019-04-11T06:24:34	24.5014	-158.0007	KM1906	95.7167616713728	0.57600301571022	0.0360475915923566	3.5602525410274453																	3.5602525410274453	204.3496002862921
128	2019-04-11T06:27:34	24.509	-158.0005	KM1906	96.1679060829375	0.58159288827304	0.03695706340515645	3.707892301944056																	3.707892301944056	205.1958527518763
129	2019-04-11T06:30:34	24.5166	-158.0003	KM1906	102.6041496634858	0.583472708840823	0.0372660853603093	3.9708734496041362																	3.9708734496041362	206.0421051881351
130	2019-04-11T06:33:35	24.5231	-158.0002	KM1906	73.05057741597487	0.5886303285365	0.0381220118643397	2.911869825049785																	2.911869825049785	206.76573721322399
131	2019-04-11T06:37:05	24.5307	-158.0001	KM1906	99.86199755906557	0.580068928517525	0.0367077698022362	3.800150252981786																	3.800150252981786	207.61180778344024
132	2019-04-11T06:40:05	24.5383	-158.0002	KM1906	101.65084613732745	0.575666857377892	0.0359932987663914	3.7718830464196182																	3.7718830464196182	208.45787834631875
133	2019-04-11T06:43:06	24.5461	-158.0002	KM1906	97.32654464940387	0.5776937804842719	0.0363211679249501	3.6383346638516594																	3.6383346638516594	209.32615172391786
134	2019-04-11T06:46:06	24.5537	-158.0001	KM1906	100.7503360548962	0.581422660674048	0.0369292170979849	3.81651480362061																	3.81651480362061	210.1722222719226
135	2019-04-11T06:49:06	24.5615	-158.0	KM1906	104.28967194129291	0.58312916762861	0.0372095803217628	4.013129216398963																	4.013129216398963	211.0405546791255
136	2019-04-11T06:52:06	24.5691	-158.0001	KM1906	101.40629699248012	0.5827864445578629	0.037153209849648	3.8924948129031383																	3.8924948129031383	211.8866252122496
137	2019-04-11T06:55:07	24.577	-158.0001	KM1906	102.09782224962072	0.579731669472491	0.0366526429969892	3.8758095084932775																	3.8758095084932775	212.76603029981788
138	2019-04-11T06:58:07	24.5845	-158.0002	KM1906	95.56561593720177	0.582103445051809	0.0370408713235996	3.6412452285158894																	3.6412452285158894	213.60096991545157
139	2019-04-11T07:01:07	24.5924	-158.0003	KM1906	98.40894167439863	0.579390124275447	0.0365970757650106	3.702143572592055																	3.702143572592055	214.48043325677253
140	2019-04-11T07:04:07	24.6001	-158.0002	KM1906	97.16246093241972	0.580744180723603	0.0368182294483811	3.665881672637988																	3.665881672637988	215.3376346836881
141	2019-04-11T07:07:08	24.6077	-157.9999	KM1906	81.91241362067997	0.5804061521139471	0.0367629337821495	3.0947557405352084																	3.0947557405352084	216.184189328711
142	2019-04-11T07:19:09	24.6381	-157.9998	KM1906	88.34284560355476	0.573993935879456	0.0357240837195932	3.2246921758973004																	3.2246921758973004	219.56824428979732
143	2019-04-11T07:22:09	24.6459	-158.0001	KM1906	100.43999252626274	0.5743269265624139	0.0357776702760333	3.673765053037725																	3.673765053037725	220.43704807375676
144	2019-04-11T07:25:09	24.6536	-158.0002	KM1906	103.92047168107037	0.5736597790141851	0.0356704321868982	3.782006798405033																	3.782006798405033	221.294249449547
145	2019-04-11T07:28:09	24.6614	-158.0003	KM1906	100.59581948865824	0.5703275861961321	0.0351384143226242	3.621450247286549																	3.621450247286549	222.16258176255172
146	2019-04-11T07:31:10	24.6695	-158.0002	KM1906	104.00144364688528	0.5701627257901045	0.03511217199647475	3.7387770451632165																	3.7387770451632165	223.0643070155809
147	2019-04-11T07:34:10	24.6774	-158.0	KM1906	102.67471263701736	0.568331816441201	0.0348220459479317	3.6508725992830486																	3.6508725992830486	223.9439447783145
148	2019-04-11T07:37:10	24.6853	-157.9997	KM1906	97.73697495661273	0.566018842946496	0.0344574809972288	3.4501588773543097																	3.4501588773543097	224.823873232188
149	2019-04-11T07:40:10	24.6933	-157.9998	KM1906	100.28664819622948	0.562414910579769	0.0338943767891159	3.470902573683915																	3.470902573683915	225.7144674625489
150	2019-04-11T07:43:11	24.7012	-157.9997	KM1906	100.81246196025371	0.5601291848644561	0.0335400067247152	3.4624230286171502																	3.4624230286171502	226.59393070247012
151	2019-04-11T07:46:11	24.7091	-157.9997	KM1906	102.11675090314972	0.562088995872733	0.0338436192736199	3.5330386142422325																	3.5330386142422325	227.47333579003845
152	2019-04-11T07:49:11	24.7171	-157.9999	KM1906	94.04248458483065	0.560454001760088	0.0335903174193365	3.2387188953622905																	3.2387188953622905	228.36410220889945
153	2019-04-11T07:52:11	24.7248	-158.0	KM1906	102.05409611973681	0.5614331122327171	0.0337419712546247	3.5049814000571766																	3.5049814000571766	229.22130351652268
154	2019-04-11T07:55:12	24.7326	-158.0	KM1906	100.02653221817499	0.554963605672341	0.0327479501154556	3.356132914870696																	3.356132914870696	230.0895768941222
155	2019-04-11T07:58:12	24.7395	-157.9999	KM1906	95.42465134888904	0.5614331122327171	0.0337419712546247	3.3002746820500457																	3.3002746820500457	230.85773142005178
156	2019-04-11T08:01:12	24.7458	-157.9997	KM1906	106.11912639047092	0.5627416033036899	0.033945255471909	3.7019936577630745																	3.7019936577630745	231.55932056928953
157	2019-04-11T08:04:12	24.7524	-157.9996	KM1906	104.52127197426258	0.5633973302356861	0.0340473774970691	3.6612734720059983																	3.6612734720059983	232.29408297488774
158	2019-04-11T08:07:13	24.7597	-157.9998	KM1906	108.89650342569077	0.570989391007419	0.0352437597971597	3.9466008381023534																	3.9466008381023534	233.1069492622207
159	2019-04-11T08:10:13	24.7661	-157.9999	KM1906	107.75778198462595	0.570989391007419	0.0352437597971597	3.8943915702724463																	3.8943915702724463	233.81945040509947
160	2019-04-11T08:13:13	24.7734	-158.0001	KM1906	102.40988118423158	0.5716543592837521	0.03534960882912	3.699947119911049																	3.699947119911049	234.6323166369769
161	2019-04-11T08:16:13	24.7801	-158.0001	KM1906	103.66884313436415	0.5689970087056371	0.0349273538536395	3.716029773687187																	3.716029773687187	235.37814120491487
162	2019-04-11T08:19:14	24.7871	-158.0002	KM1906	104.36293821640542	0.56966538062734	0.035033165137191	3.7497039782967656																	3.7497039782967656	236.15742644016282
163	2019-04-11T08:22:14	24.7948	-158.0001	KM1906	104.07436626907959	0.5663472419583921	0.0345091870363546	3.6829340802658113																	3.6829340802658113	237.0146276806263
164	2019-04-11T08:25:14	24.8025	-158.0001	KM1906	103.12421228292406	0.5666764249176539	0.0345610165070736	3.6628826185725893																	3.6628826185725893	237.87176934825627
165	2019-04-11T08:28:14	24.8101	-157.9999	KM1906	107.66334391148364	0.5686640160633659	0.0348746371284933	3.838252588535248																	3.838252588535248	238.718020646866
166	2019-04-11T08:31:15	24.8179	-157.9998	KM1906	95.91561368413055	0.571321478769048	0.0352966212182912	3.45461195350544																	3.45461195350544	239.5863528117353
167	2019-04-11T08:34:15	24.8255	-157.9997	KM1906	104.68835356298833	0.567006393695707	0.0346129697040391	3.7061577273572985																	3.7061577273572985	240.43242309609192
168	2019-04-11T08:37:15	24.8332	-157.9998	KM1906	105.21339915590836	0.565361407664394	0.0343544473205787	3.71494260190503																	3.71494260190503	241.28962429965404
169	2019-04-11T08:40:15	24.841	-158.0	KM1906	110.9116927462215	0.5663472419583921	0.0345091870363546	3.9169152953773336																	3.9169152953773336	242.15813271477933
170	2019-04-11T08:43:15	24.8485	-158.0001	KM1906	105.96997829919228	0.569330796261095	0.0349801964230678	3.8055404304730116																	3.8055404304730116	242.99307207070797
171	2019-04-11T08:46:16	24.8569	-158.0003	KM1906	109.24372928229914	0.56733715016844	0.0346650469226078	3.878291795657587																	3.878291795657587	243.92835390630702
172	2019-04-11T08:49:16	24.8646	-158.0005	KM1906	106.49784929988694	0.5680004079505679	0.0347695800129709	3.798997138851543																	3.798997138851543	244.78573357206298
173	2019-04-11T08:52:16	24.8725	-158.0003	KM1906	113.07774320203221	0.569330796261095	0.0349801964230678	4.021109988182957																	4.021109988182957	245.66537060483316
174	2019-04-11T08:55:16	24.8802	-158.0001	KM1906	108.85804050794063	0.5686640160633659	0.0348746371284933	3.878784081861264																	3.878784081861264	246.5227502105332
175	2019-04-11T08:58:17	24.8879	-158.0	KM1906	106.08654867320585	0.5680004079505679	0.0347695800129709	3.7689475844327767																	3.7689475844327767	247.37995136145756
176	2019-04-11T09:01:17	24.8956	-158.0002	KM1906	103.23845531460272	0.5676686962162221	0.0347172484588416	3.6685949507684623																	3.6685949507684623	248.23733090784472
177	2019-04-11T09:04:17	24.9032	-158.0004	KM1906	109.38978736050673	0.566018842946496	0.0344574809972288	3.850257659493924																	3.850257659493924	249.08358184349828
178	2019-04-11T09:07:18	24.9114	-158.0004	KM1906	107.89284758334028	0.5666764249176539	0.0345610165070736	3.804030032353488																	3.804030032353488	249.99638206097455
179	2019-04-11T09:10:18	24.9195	-158.0004	KM1906	105.98050051959505	0.566018842946496	0.0344574809972288	3.7236515547050693																	3.7236515547050693	250.89805056848127
180	2019-04-11T09:13:18	24.9273	-158.0003	KM1906	113.4072829526054	0.560779594051932	0.0336407482146132	3.9056801885204386																	3.9056801885204386	251.7663826293873
181	2019-04-11T09:16:18	24.9352	-158.0003	KM1906	104.83987877675655	0.55850706186846	0.0332900833442129	3.5685934901864904																	3.5685934901864904	252.6457877169556
182	2019-04-11T09:19:19	24.9431	-158.0003	KM1906	111.71842748598084	0.558184891424598	0.0332404542066114	3.7703874044419647																	3.7703874044419647	253.5251928045243
183	2019-04-11T09:22:19	24.951	-158.0002	KM1906	105.49040783987844	0.55625596889638	0.032944896581261	3.52917858007249																	3.52917858007249	254.40465581038845
184	2019-04-11T09:25:19	24.9588	-158.0002	KM1906	106.992755280241	0.553037923937339	0.0324555780558592	3.5422982219488297																	3.5422982219488297	255.2729291879876
185	2019-04-11T09:28:19	24.9666	-158.0001	KM1906	110.53018638377337	0.54889087172733	0.0318313192475973	3.593352129950657																	3.593352129950657	256.14126121146484
186	2019-04-11T09:31:20	24.9744	-157.9999	KM1906	108.68280287469284	0.54920751782497	0.0318787841154082	3.526979501718018																	3.526979501718018	257.00976911908737
187	2019-04-11T09:34:20	24.9822	-157.9999	KM1906	105.11028400664264	0.549524919813662	0.0319263622903752	3.4089288190227505																	3.4089288190227505	257.87804249668653
188	2019-04-11T09:37:20	24.99	-158.0001	KM1906	107.38339073892266	0.544784757494778	0.0312204981149663	3.4355135953828806																	3.4355135953828806	258.7465503448305
189	2019-04-11T09:40:20	24.9977	-158.0	KM1906	98.39992729239842	0.546044873629825	0.0314073161377041	3.1383728738604044																	3.1383728738604044	259.6037513898378
190	2019-04-11T09:43:21	25.0058	-158.0	KM1906	101.53664410861107	0.54196260689779	0.0308051131010508	3.187887039860983																	3.187887039860983	260.50541989734484
191	2019-04-11T09:46:21	25.0135	-158.0001	KM1906	102.77539953702295	0.539159907036209	0.0303956105702747	3.202579740608622																	3.202579740608622	261.3626209270827
192	2019-04-11T09:49:21	25.0213	-158.0	KM1906	100.23471676184448	0.5413403891870989	0.0307138586331502	3.139401253684221																	3.139401253684221	262.2309528983925
193	2019-04-11T09:52:21	25.0288	-157.9998	KM1906	106.49413590049255	0.5425877988449099	0.0308968037705542	3.3430057477142645																	3.3430057477142645	263.0660748381991
194	2019-04-11T09:55:22	25.0363	-157.9998	KM1906	96.01050931160714	0.5435264222061429	0.0310349408910314	3.0343124108065465																	3.0343124108065465	263.9009530858906
195	2019-04-11T09:58:22	25.0438	-157.9996	KM1906	96.08178694077671	0.541029985512009	0.0306683587933233	2.9990929887433384																	2.9990929887433384	264.7360749661255
196	2019-04-11T10:01:22	25.0496	-157.9995	KM1906	104.64506086192272	0.538848203315782	0.0303503928418045	3.2180699566837903																	3.2180699566837903	265.381792903006
197	2019-04-11T10:04:22	25.0539	-157.9995	KM1906	103.64675382242169	0.537917539011329	0.0302153847457893	3.2110925579814737																	3.2110925579814737	265.8604564316821
198	2019-04-11T10:07:23	25.058000000000003	-157.9996	KM1906	97.48574714771057	0.5376087939833689	0.0301705962241069	3.0042764528984107																	3.0042764528984107	266.3169679315065
199	2019-04-11T10:10:23	25.0626	-157.9997	KM1906	102.4097497572852	0.538227021069069	0.0302602801857094	3.158022724886668																	3.158022724886668	266.829125868892
200	2019-04-11T10:13:23	25.0679	-157.9996	KM1906	95.3490961090781	0.5397804678645779	0.0304861024792971	2.9571742535733265																	2.9571742535733265	267.41919265886656
201	2019-04-11T10:16:23	25.0752	-157.9996	KM1906	100.39775207994923	0.5363739231097729	0.0299922124405594	3.081757714842836																	3.081757714842836	268.2318074866193
202	2019-04-11T10:19:24	25.0831	-157.9995	KM1906	101.12987260289029	0.538227021069069	0.0302602801857094	3.110992720948908																	3.110992720948908	269.1112703680104
203	2019-04-11T10:22:24	25.0908	-157.9993	KM1906	94.07942178756548	0.5404037370570071	0.0305770133566999	2.924676764557212																	2.924676764557212	269.96864916025083
204	2019-04-11T10:25:24	25.0987	-157.9993	KM1906	102.36506961152472	0.5432137091001289	0.0309888274454624	3.2166533938879853																	3.2166533938879853	270.8480542478191
205	2019-04-11T10:28:24	25.1061	-157.9995	KM1906	102.17017196859376	0.5404037370570071	0.0305770133566999	3.182937317124352																	3.182937317124352	271.67204745818907
206	2019-04-11T10:31:25	25.1146	-157.9997	KM1906	101.33336620976984	0.540091730940386	0.0305315037275355	3.1438003449857925																	3.1438003449857925	272.61845753573897
207	2019-04-11T10:38:09	25.1289	-157.9999	KM1906	101.41688700905077	0.539469946060035	0.0304408093538762	3.152437912448115																	3.152437912448115	274.2104196837069
208	2019-04-11T10:41:09	25.1371	-158.0001	KM1906	99.07795890356743	0.538227021069069	0.0302602801857094	3.0684399105395985																	3.0684399105395985	275.12344240295744
209	2019-04-11T10:44:10	25.1453	-158.0003	KM1906	97.55281274233973	0.5404037370570071	0.0305770133566999	3.0268314947856982																	3.0268314947856982	276.0364650923299
210	2019-04-11T10:47:10	25.1533	-158.0004	KM1906	96.54693401534892	0.538227021069069	0.0302602801857094	2.9727606238333038																	2.9727606238333038	276.9270588958473
211	2019-04-11T10:50:10	25.1614	-158.0003	KM1906	95.90541586105051	0.5404037370570071	0.0305770133566999	2.977805654444196																	2.977805654444196	277.828783698172
212	2019-04-11T10:53:11	25.1693	-158.0004	KM1906	100.24812340552666	0.538227021069069	0.0302602801857094	3.099141239062248																	3.099141239062248	278.7082464980805
213	2019-04-11T10:56:11	25.1771	-158.0005	KM1906	101.22603574378796	0.5404037370570071	0.0305770133566999	3.1415838112892813																	3.1415838112892813	279.5765783203463
214	2019-04-11T10:59:11	25.1853	-158.0004	KM1906	98.981625125158	0.5363739231097729	0.0299922124405594	3.030515055173784																	3.030515055173784	280.4894341244108
215	2019-04-11T11:02:11	25.1933	-158.0003	KM1906	96.73304582664629	0.533298543205956	0.0295504775185794	2.921131415688551																	2.921131415688551	281.38002789053866
216	2019-04-11T11:05:11	25.2016	-158.0002	KM1906	93.16939228388544	0.532380111589603	0.029419408033281	2.802962319101174																	2.802962319101174	282.30401472024533
217	2019-04-11T11:08:12	25.2095	-158.0003	KM1906	97.24055749770294	0.530856046607839	0.0292026332214522	2.905096811918592																	2.905096811918592	283.1834774820843
218	2019-04-11T11:11:12	25.2179	-158.0003	KM1906	98.02275634650852	0.5317713059416129	0.0293325398120794	2.9414279758671835																	2.9414279758671835	284.11854111949896
219	2019-04-11T11:14:12	25.2261	-158.0003	KM1906	96.65257610542056	0.532380111589603	0.029419408033281	2.9121685760440026																	2.9121685760440026	285.03134133697483
220	2019-04-11T11:17:13	25.2347	-158.0001	KM1906	99.794319306079	0.5336061498804621	0.0295943761037153	3.0254317677582026																	3.0254317677582026	285.98888021070013
221	2019-04-11T11:20:13	25.2432	-158.0	KM1906	99.22612305022598	0.5316183988610366	0.02931083706971175	2.967946363006686																	2.967946363006686	286.93512913204034
222	2019-04-11T11:23:13	25.2512	-157.9999	KM1906	99.6383238309531	0.530552412131644	0.0291595371085322	2.9848938425440785																	2.9848938425440785	287.82572284397065
223	2019-04-11T11:26:13	25.2594	-157.9998	KM1906	96.52453001133786	0.5294891252878116	0.02900898399493525	2.8628510923886537																	2.8628510923886537	288.73857858036496
224	2019-04-11T11:29:14	25.2674	-157.9997	KM1906	95.74894336568676	0.529641553480833	0.0290305010513562	2.8309078964128616																	2.8309078964128616	289.6291722771151
225	2019-04-11T11:32:14	25.2752	-157.9997	KM1906	102.13733755721131	0.528729160635016	0.0289017059252555	3.0201995766182117																	3.0201995766182117	290.4974456547146
226	2019-04-11T11:35:14	25.2835	-157.9997	KM1906	101.57424535889842	0.5281244681924129	0.0288163506307648	3.0042752984971166																	3.0042752984971166	291.42137758215966
227	2019-04-11T11:38:14	25.2913	-157.9998	KM1906	96.89877584949929	0.528729160635016	0.0289017059252555	2.8646637563515087																	2.8646637563515087	292.2897092947497
228	2019-04-11T11:41:15	25.2956	-157.9997	KM1906	98.50844448613148	0.5281244681924129	0.0288163506307648	2.903301897219286																	2.903301897219286	292.76847862169024
229	2019-04-11T11:44:15	25.2956	-157.9997	KM1906	100.00926586299065	0.5276691567420505	0.02875242795239545	2.943935177312168																	2.943935177312168	292.76847862169024
230	2019-04-11T11:47:15	25.2956	-157.9997	KM1906	92.19684824586949	0.528729160635016	0.0289017059252555	2.7251729856822013																	2.7251729856822013	292.76847862169024
231	2019-04-11T11:50:15	25.2956	-157.9997	KM1906	103.21792915604357	0.527820686073702	0.0287737016557538	3.0410961115078954																	3.0410961115078954	292.76847862169024
232	2019-04-11T11:53:16	25.2956	-157.9997	KM1906	100.18191552872689	0.526009094798689	0.028519596558244997	2.928660324923273																	2.928660324923273	292.76847862169024
233	2019-04-11T11:56:16	25.3344	-157.9996	KM1906	100.98662832787242	0.529641553480833	0.0290305010513562	2.9930509054640173																	2.9930509054640173	297.0875938119228
234	2019-04-11T11:59:16	25.3436	-157.9997	KM1906	103.71603270077664	0.5284264771074061	0.0288589785372824	3.0727093522600817																	3.0727093522600817	298.11176054536946
235	2019-04-11T12:02:16	25.3436	-157.9997	KM1906	103.37995587444668	0.530856046607839	0.0292026332214522	3.0907502573596286																	3.0907502573596286	298.11176054536946
236	2019-04-11T12:05:17	25.3436	-157.9997	KM1906	101.03894714488469	0.529641553480833	0.0290305010513562	3.002903720639073																	3.002903720639073	298.11176054536946
237	2019-04-11T12:08:17	25.3436	-157.9997	KM1906	96.10270492686286	0.52994713761377	0.0290736378943471	2.8543587980412077																	2.8543587980412077	298.11176054536946
238	2019-04-11T12:11:17	25.3654	-158.0003	KM1906	100.55210890455446	0.529641553480833	0.0290305010513562	2.9934156461467682																	2.9934156461467682	300.5392237930767
239	2019-04-11T12:14:17	25.3654	-158.0003	KM1906	98.46108566968313	0.528729160635016	0.0289017059252555	2.914398632107422																	2.914398632107422	300.5392237930767
240	2019-04-11T12:17:18	25.3654	-158.0003	KM1906	101.25138133234022	0.527517627410399	0.0287311542490371	2.9933331919282176																	2.9933331919282176	300.5392237930767
241	2019-04-11T12:20:18	25.3846	-158.0003	KM1906	95.66938989992997	0.529641553480833	0.0290305010513562	2.852433819664701																	2.852433819664701	302.6765121071667
242	2019-04-11T12:23:18	25.3937	-158.0001	KM1906	100.021160758645	0.528729160635016	0.0289017059252555	2.96600719989252																	2.96600719989252	303.6896973709921
243	2019-04-11T12:26:18	25.3937	-158.0001	KM1906	101.4884131583023	0.527820686073702	0.0287737016557538	3.006221051247089																	3.006221051247089	303.6896973709921
244	2019-04-11T12:29:18	25.4067	-158.0	KM1906	99.27798251433079	0.527820686073702	0.0287737016557538	2.9321500600659767																	2.9321500600659767	305.13685460352417
245	2019-04-11T12:32:19	25.4181	-158.0004	KM1906	99.8978042299473	0.527820686073702	0.0287737016557538	2.962607168622432																	2.962607168622432	306.40650669733463
246	2019-04-11T12:35:19	25.4181	-158.0004	KM1906	102.43040681609492	0.5276691567420505	0.02875242795239545	3.0262698906483445																	3.0262698906483445	306.40650669733463
247	2019-04-11T12:38:19	25.4181	-158.0004	KM1906	96.404547402686	0.528729160635016	0.0289017059252555	2.858166966608476																	2.858166966608476	306.40650669733463
248	2019-04-11T12:41:19	25.4381	-158.0006	KM1906	99.51427472040683	0.526009094798689	0.028519596558244997	2.9280346705236084																	2.9280346705236084	308.6329394833872
249	2019-04-11T12:44:20	25.4381	-158.0006	KM1906	101.66087824834769	0.5281244681924129	0.0288163506307648	2.9987021782311296																	2.9987021782311296	308.6329394833872
250	2019-04-11T12:47:20	25.4381	-158.0006	KM1906	100.71403142972818	0.528729160635016	0.0289017059252555	2.972380244357685																	2.972380244357685	308.6329394833872
251	2019-04-11T12:50:20	25.4381	-158.0006	KM1906	101.80840715875941	0.529032566722517	0.028944535311170305	3.0161190516893264																	3.0161190516893264	308.6329394833872
252	2019-04-11T12:53:20	25.4731	-158.0001	KM1906	100.55674709308089	0.527820686073702	0.0287737016557538	2.972278914052531																	2.972278914052531	312.5293620755861
253	2019-04-11T12:56:21	25.4731	-158.0001	KM1906	105.65852837224922	0.529032566722517	0.028944535311170305	3.1334207678118484																	3.1334207678118484	312.5293620755861
254	2019-04-11T12:59:21	25.4731	-158.0001	KM1906	98.30042402296448	0.530856046607839	0.0292026332214522	2.943053683503147																	2.943053683503147	312.5293620755861
255	2019-04-11T13:02:21	25.4946	-158.0002	KM1906	99.88234229914907	0.526612774944392	0.0286041190226881	2.9338624671980686																	2.9338624671980686	314.9227008142217
256	2019-04-11T13:05:21	25.4946	-158.0002	KM1906	100.97466210656214	0.527517627410399	0.0287311542490371	2.976598870053932																	2.976598870053932	314.9227008142217
257	2019-04-11T13:08:22	25.4946	-158.0002	KM1906	99.38136807479464	0.523000940178208	0.0281007066491562	2.8763318709166468																	2.8763318709166468	314.9227008142217
258	2019-04-11T13:11:22	25.4946	-158.0002	KM1906	99.4754067602631	0.525102825126289	0.0283930556397252	2.9027469106733697																	2.9027469106733697	314.9227008142217
259	2019-04-11T13:14:22	25.5289	-157.9999	KM1906	100.83610098053049	0.5227028024171311	0.0280593051581085	2.905405921884867																	2.905405921884867	318.74099628382254
260	2019-04-11T13:17:22	25.5289	-157.9999	KM1906	101.39334519523169	0.5281244681924129	0.0288163506307648	2.988484266629662																	2.988484266629662	318.74099628382254
261	2019-04-11T13:20:23	25.5289	-157.9999	KM1906	102.68624062093849	0.527820686073702	0.0287737016557538	3.02688412827674																	3.02688412827674	318.74099628382254
262	2019-04-11T13:23:23	25.5289	-157.9999	KM1906	101.83739882865284	0.5281244681924129	0.0288163506307648	3.017807483028168																	3.017807483028168	318.74099628382254
263	2019-04-11T13:26:23	25.5289	-157.9999	KM1906	102.58639777774343	0.5304009564454449	0.0291380403686475	3.086442724349268																	3.086442724349268	318.74099628382254
264	2019-04-11T13:29:23	25.5289	-157.9999	KM1906	103.00809824186979	0.532380111589603	0.029419408033281	3.111630281374305																	3.111630281374305	318.74099628382254
265	2019-04-11T13:32:24	25.5289	-157.9999	KM1906	105.8941715224806	0.5336061498804621	0.0295943761037153	3.218640011139035																	3.218640011139035	318.74099628382254
266	2019-04-11T13:35:24	25.5289	-157.9999	KM1906	104.86250967879695	0.533912359225985	0.0296382960027708	3.2022352469685984																	3.2022352469685984	318.74099628382254
267	2019-04-11T13:38:24	25.5289	-157.9999	KM1906	105.30251383560804	0.5342191204167	0.0296823137313143	3.2197815067088618																	3.2197815067088618	318.74099628382254
268	2019-04-11T13:41:24	25.5996	-158.0006	KM1906	105.54511144957188	0.532075424718394	0.0293759261336212	3.189640193775196																	3.189640193775196	326.6114291463882
269	2019-04-11T13:44:25	25.5996	-158.0006	KM1906	107.29050324849794	0.532380111589603	0.029419408033281	3.2645615543708346																	3.2645615543708346	326.6114291463882
270	2019-04-11T13:47:25	25.5996	-158.0006	KM1906	107.60669169794815	0.536066513588243	0.0299478602379863	3.2999064118649786																	3.2999064118649786	326.6114291463882
271	2019-04-11T13:50:25	25.6189	-158.0007	KM1906	107.40276426045912	0.5369909454297059	0.0300812347284496	3.3286588795846246																	3.3286588795846246	328.75987262120105
272	2019-04-11T13:53:26	25.6189	-158.0007	KM1906	113.9172808223063	0.5376087939833689	0.0301705962241069	3.540808322649136																	3.540808322649136	328.75987262120105
273	2019-04-11T13:56:26	25.6189	-158.0007	KM1906	113.63040426098296	0.538848203315782	0.0303503928418045	3.5512553790371286																	3.5512553790371286	328.75987262120105
274	2019-04-11T13:59:26	25.6189	-158.0007	KM1906	115.48264318727767	0.539314926548122	0.03041820996207545	3.6340053774295735																	3.6340053774295735	328.75987262120105
275	2019-04-11T14:02:26	25.6189	-158.0007	KM1906	115.38460362829552	0.5407164879882129	0.0306226316255151	3.6212665397771366																	3.6212665397771366	328.75987262120105
276	2019-04-11T14:05:26	25.6189	-158.0007	KM1906	111.98522134656606	0.540091730940386	0.0305315037275355	3.511197354105539																	3.511197354105539	328.75987262120105
277	2019-04-11T14:08:27	25.6189	-158.0007	KM1906	114.2775741641445	0.538848203315782	0.0303503928418045	3.5729920789596177																	3.5729920789596177	328.75987262120105
278	2019-04-11T14:11:27	25.6609	-158.0013	KM1906	109.50788456591005	0.537300561735914	0.0301259053198633	3.38780308743843																	3.38780308743843	333.4355785377452
279	2019-04-11T14:14:27	25.6609	-158.0013	KM1906	108.90280973650951	0.5345266139014211	0.029726436538073997	3.3360411077603565																	3.3360411077603565	333.4355785377452
280	2019-04-11T14:17:28	25.6609	-158.0013	KM1906	112.63266469327488	0.532685525803045	0.0294629937320373	3.4008332411370135																	3.4008332411370135	333.4355785377452
281	2019-04-11T14:20:28	25.6609	-158.0013	KM1906	107.14641791964516	0.5284264771074061	0.0288589785372824	3.1866871825490852																	3.1866871825490852	333.4355785377452
282	2019-04-11T14:23:28	25.6609	-158.0013	KM1906	105.6752922173058	0.529032566722517	0.028944535311170305	3.1532401186852037																	3.1532401186852037	333.4355785377452
283	2019-04-11T14:26:28	25.6609	-158.0013	KM1906	100.11220929750938	0.5272152904795979	0.0286887081687304	2.9583243289383883																	2.9583243289383883	333.4355785377452
284	2019-04-11T14:29:29	25.7029	-157.9993	KM1906	102.83054858354453	0.530249500759246	0.0291165436287628	3.0783276529163324																	3.0783276529163324	338.11519999483966
285	2019-04-11T14:32:29	25.7029	-157.9993	KM1906	103.33914622311123	0.527517627410399	0.0287311542490371	3.057065362164152																	3.057065362164152	338.11519999483966
286	2019-04-11T14:39:12	25.7179	-157.9988	KM1906	101.65414962425213	0.5336061498804621	0.0295943761037153	3.109919244143982																	3.109919244143982	339.78570937873565
287	2019-04-11T14:42:13	25.7269	-157.9987	KM1906	103.26247239655727	0.533298543205956	0.0295504775185794	3.1437255707757688																	3.1437255707757688	340.7876134684643
288	2019-04-11T14:45:13	25.7269	-157.9987	KM1906	106.69851054767359	0.531160405914011	0.0292458322125266	3.235442970826444																	3.235442970826444	340.7876134684643
289	2019-04-11T14:48:13	25.7468	-157.9994	KM1906	104.06676906028204	0.5281244681924129	0.0288163506307648	3.111204508632118																	3.111204508632118	343.0039355369938
290	2019-04-11T14:51:13	25.7538	-158.0	KM1906	104.620829417896	0.527820686073702	0.0287737016557538	3.1045612582221405																	3.1045612582221405	343.78547394838716
291	2019-04-11T14:54:13	25.7609	-158.0002	KM1906	100.91461548297922	0.529032566722517	0.028944535311170305	3.0009012023809847																	3.0009012023809847	344.57607966918795
292	2019-04-11T14:57:14	25.768	-158.0001	KM1906	105.7147890548884	0.527517627410399	0.0287311542490371	3.137687463035985																	3.137687463035985	345.36649465531616
293	2019-04-11T15:00:14	25.7754	-158.0	KM1906	105.35556775788694	0.527517627410399	0.0287311542490371	3.1362598154330565																	3.1362598154330565	346.190302186596
294	2019-04-11T15:03:14	25.7814	-157.9999	KM1906	106.43401127634822	0.5281244681924129	0.0288163506307648	3.1619847811475004																	3.1619847811475004	346.85828000019137
295	2019-04-11T15:06:15	25.789	-157.9997	KM1906	103.5164749663184	0.527820686073702	0.0287737016557538	3.0739177648682565																	3.0739177648682565	347.70452743311296
296	2019-04-11T15:09:15	25.7964	-157.9996	KM1906	103.31482608826529	0.526913673562499	0.0286463631735252	3.0577289619774457																	3.0577289619774457	348.5283349428002
297	2019-04-11T15:12:15	25.8046	-157.9994	KM1906	102.48528914954129	0.526009094798689	0.028519596558244997	3.013618984737584																	3.013618984737584	349.44135520685893
298	2019-04-11T15:15:15	25.8119	-157.9994	KM1906	107.98853481735952	0.525102825126289	0.0283930556397252	3.1795762686957785																	3.1795762686957785	350.253970034612
299	2019-04-11T15:18:16	25.8187	-157.9995	KM1906	103.1011498384858	0.526009094798689	0.028519596558244997	3.0502878633972417																	3.0502878633972417	351.0109926386084
300	2019-04-11T15:21:16	25.8255	-157.9996	KM1906	103.1269070551218	0.5248021729426761	0.0283510760782018	3.0405805598207656																	3.0405805598207656	351.76801523498887
301	2019-04-11T15:24:16	25.8322	-157.9999	KM1906	99.66033570447284	0.520315267531119	0.0277299669642781	2.8540652537756794																	2.8540652537756794	352.514445289321
302	2019-04-11T15:27:16	25.8384	-158.0001	KM1906	99.3923647540072	0.519719197664393	0.0276480912154039	2.8371311197396087																	2.8371311197396087	353.2049021395563
303	2019-04-11T15:30:17	25.8447	-158.0004	KM1906	102.90552805783764	0.5218051603623239	0.0279353133739953	2.9761859791124556																	2.9761859791124556	353.9068436252494
304	2019-04-11T15:33:17	25.8506	-158.0008	KM1906	101.02164976637891	0.5206143700828689	0.027771051486046004	2.9020947143199205																	2.9020947143199205	354.5648358609943
305	2019-04-11T15:36:17	25.8572	-158.0011	KM1906	99.02992720955544	0.5206143700828689	0.027771051486046004	2.851344261246206																	2.851344261246206	355.30014311164916
306	2019-04-11T15:39:17	25.8638	-158.0014	KM1906	100.3968434918724	0.520315267531119	0.0277299669642781	2.8854486653892666																	2.8854486653892666	356.03545029373635
307	2019-04-11T15:42:18	25.8706	-158.0012	KM1906	100.19283288197671	0.51912596349112	0.0275666049754413	2.855628466554108																	2.855628466554108	356.79267160854033
308	2019-04-11T15:45:18	25.8772	-158.001	KM1906	101.76099646876641	0.5195707123125595	0.0276276953691166	2.897335467154162																	2.897335467154162	357.52763750092504
309	2019-04-11T15:48:18	25.8835	-158.0009	KM1906	94.62534429603191	0.521210159197373	0.0278531369612974	2.7088706155301634																	2.7088706155301634	358.2290067398307
310	2019-04-11T15:51:18	25.8894	-158.0009	KM1906	99.04321958738122	0.51912596349112	0.0275666049754413	2.8234061044462653																	2.8234061044462653	358.88577762801435
311	2019-04-11T15:54:19	25.8957	-158.0008	KM1906	100.03441637891314	0.520016877290416	0.027688980285067995	2.8516687429876293																	2.8516687429876293	359.5871468521437
312	2019-04-11T15:57:19	25.9025	-158.0008	KM1906	100.48682353326755	0.521210159197373	0.0278531369612974	2.876000877371812																	2.876000877371812	360.34410313005037
313	2019-04-11T16:00:19	25.9091	-158.0006	KM1906	100.43760389839895	0.520016877290416	0.027688980285067995	2.8668250253087337																	2.8668250253087337	361.07906887494016
314	2019-04-11T16:03:19	25.9146	-158.0007	KM1906	97.05730099476177	0.51912596349112	0.0275666049754413	2.7664441290729287																	2.7664441290729287	361.6913947906546
315	2019-04-11T16:06:20	25.9202	-158.0008	KM1906	97.36415193496332	0.521210159197373	0.0278531369612974	2.781967120861032																	2.781967120861032	362.3148509470426
316	2019-04-11T16:09:20	25.9253	-158.0009	KM1906	97.37993609448229	0.5218051603623239	0.0279353133739953	2.7907019448092085																	2.7907019448092085	362.8826564265699
317	2019-04-11T16:12:20	25.9305	-158.0009	KM1906	98.1280128772296	0.521507305109543	0.0278941761836526	2.81627666033691																	2.81627666033691	363.46150534496917
318	2019-04-11T16:15:20	25.9356	-158.0011	KM1906	95.7333944595414	0.519719197664393	0.0276480912154039	2.729090470831657																	2.729090470831657	364.02957549381125
319	2019-04-11T16:18:21	25.9416	-158.0011	KM1906	95.74075257060154	0.521507305109543	0.0278941761836526	2.741382659973057																	2.741382659973057	364.6974780919645
320	2019-04-11T16:21:21	25.9478	-158.0008	KM1906	102.4881822792939	0.523899630511383	0.0282255050633164	2.9762095839125937																	2.9762095839125937	365.38829709935
321	2019-04-11T16:24:21	25.9545	-158.0005	KM1906	98.06991928233394	0.5221037266490379	0.0279765487661927	2.8317031190328588																	2.8317031190328588	366.134725900901
322	2019-04-11T16:27:21	25.962	-158.0003	KM1906	98.2879348477975	0.521507305109543	0.0278941761836526	2.8298736670646782																	2.8298736670646782	366.9698440854667
323	2019-04-11T16:30:22	25.9694	-157.9999	KM1906	97.9330132424282	0.5221037266490379	0.0279765487661927	2.812424767261372																	2.812424767261372	367.79456278318696
324	2019-04-11T16:33:22	25.9774	-157.9995	KM1906	99.78960684980343	0.520913720936521	0.0278121954736196	2.8616370762826184																	2.8616370762826184	368.68599878758596
325	2019-04-11T16:36:22	25.9849	-157.9992	KM1906	97.78117648707416	0.5245022367605491	0.0283091964907681	2.8407246890937765																	2.8407246890937765	369.52141658629023
326	2019-04-11T16:39:22	25.9849	-157.9992	KM1906	99.38599208369943	0.524200625315871	0.0282673033033595	2.887812366778518																	2.887812366778518	369.52141658629023
327	2019-04-11T16:42:23	25.9849	-157.9992	KM1906	98.98475133536331	0.523299789647616	0.0281422069729918	2.8656195684246626																	2.8656195684246626	369.52141658629023
328	2019-04-11T16:45:23	26.0089	-157.999	KM1906	97.1393484910779	0.5245022367605491	0.0283091964907681	2.8340131359947347																	2.8340131359947347	372.1931019196192
329	2019-04-11T16:48:23	26.0089	-157.999	KM1906	99.92861232467042	0.523899630511383	0.0282255050633164	2.8991237076742786																	2.8991237076742786	372.1931019196192
330	2019-04-11T16:51:23	26.0089	-157.999	KM1906	97.53516381325208	0.523000940178208	0.0281007066491562	2.839420720195439																	2.839420720195439	372.1931019196192
331	2019-04-11T16:54:24	26.0333	-157.9989	KM1906	96.32207474199842	0.5245022367605491	0.0283091964907681	2.8124922964267896																	2.8124922964267896	374.9092575727557
332	2019-04-11T16:57:24	26.0333	-157.9989	KM1906	98.1974229482946	0.5246522048516125	0.02833013628448495	2.8771461535866583																	2.8771461535866583	374.9092575727557
333	2019-04-11T17:00:24	26.0458	-157.9988	KM1906	99.40496016230414	0.5248021729426761	0.0283510760782018	2.9054271926499453																	2.9054271926499453	376.30075726436036
334	2019-04-11T17:03:24	26.0573	-157.9987	KM1906	76.64904351427128	0.525102825126289	0.0283930556397252	2.2496989061090886																	2.2496989061090886	377.58094297387566
335	2019-04-11T17:06:25	26.0573	-157.9987	KM1906	65.30459858768435	0.52359935252433	0.0281838063655469	1.8976913017151933																	1.8976913017151933	377.58094297387566
336	2019-04-11T17:11:29	26.0573	-157.9987	KM1906	59.81689718540586	0.523899630511383	0.0282255050633164	1.7433670815981683																	1.7433670815981683	377.58094297387566
337	2019-04-11T17:14:29	26.0573	-157.9987	KM1906	67.37360938362161	0.5248021729426761	0.0283510760782018	1.9708674984567869																	1.9708674984567869	377.58094297387566
338	2019-04-11T17:17:30	26.0573	-157.9987	KM1906	60.297926474908216	0.521507305109543	0.0278941761836526	1.7376523159376431																	1.7376523159376431	377.58094297387566
339	2019-04-11T17:20:30	26.0978	-157.9991	KM1906	72.43619327030251	0.5249524990344825	0.0283720658589635	2.11259408608875																	2.11259408608875	382.08946290351724
340	2019-04-11T17:23:30	26.0978	-157.9991	KM1906	96.23130185246836	0.5248021729426761	0.0283510760782018	2.8057454573216885																	2.8057454573216885	382.08946290351724
341	2019-04-11T17:26:31	26.0978	-157.9991	KM1906	100.4622753419373	0.523899630511383	0.0282255050633164	2.926350603260984																	2.926350603260984	382.08946290351724
342	2019-04-11T17:29:31	26.0978	-157.9991	KM1906	96.92202051487708	0.523299789647616	0.0281422069729918	2.8148638266127413																	2.8148638266127413	382.08946290351724
343	2019-04-11T17:32:31	26.0978	-157.9991	KM1906	89.00507064892925	0.526009094798689	0.028519596558244997	2.624894181070008																	2.624894181070008	382.08946290351724
344	2019-04-11T17:35:31	26.138	-157.9993	KM1906	99.01402611201831	0.525102825126289	0.0283930556397252	2.899970252443364																	2.899970252443364	386.56445495996684
345	2019-04-11T17:38:32	26.138	-157.9993	KM1906	97.44071624061331	0.525102825126289	0.0283930556397252	2.8486137990435516																	2.8486137990435516	386.56445495996684
346	2019-04-11T17:41:32	26.138	-157.9993	KM1906	94.24475848880951	0.5248021729426761	0.0283510760782018	2.7629177618807645																	2.7629177618807645	386.56445495996684
347	2019-04-11T17:44:32	26.138	-157.9993	KM1906	82.3906275649005	0.5257062843389461	0.0284773156402354	2.4091706698852167																	2.4091706698852167	386.56445495996684
348	2019-04-11T17:47:32	26.138	-157.9993	KM1906	65.70208957856333	0.5272152904795979	0.0286887081687304	1.9408957647072724																	1.9408957647072724	386.56445495996684
349	2019-04-11T19:55:54	26.4224	-157.9996	KM1906	62.51758678164436	0.5614331122327171	0.0337419712546247	2.21034639081544																	2.21034639081544	418.2230522729879
350	2019-04-11T20:04:55	26.4721	-157.9999	KM1906	86.11415318129939	0.558184891424598	0.0332404542066114	2.9796477071237155																	2.9796477071237155	423.75559292472974
351	2019-04-11T20:07:55	26.4801	-158.0001	KM1906	107.30055342152504	0.559478195020089	0.0334396827309033	3.726462141063172																	3.726462141063172	424.6463526737925
352	2019-04-11T20:10:55	26.4801	-158.0001	KM1906	113.98976751701416	0.5627416033036899	0.033945255471909	4.032054189670069																	4.032054189670069	424.6463526737925
353	2019-04-11T20:13:55	26.4886	-158.0001	KM1906	107.76572534653688	0.56159707703483	0.0337673676647213	3.7832872888574127																	3.7832872888574127	425.59254802117636
354	2019-04-11T20:16:56	26.4989	-157.9998	KM1906	107.66637231277453	0.564054851799643	0.0341498514060468	3.8321255210207417																	3.8321255210207417	426.7395036350477
355	2019-04-11T20:19:56	26.4989	-157.9998	KM1906	99.1917559467092	0.564054851799643	0.0341498514060468	3.5277456708096837																	3.5277456708096837	426.7395036350477
356	2019-04-11T20:22:56	26.4989	-157.9998	KM1906	108.65575958970041	0.565361407664394	0.0343544473205787	3.894043151852772																	3.894043151852772	426.7395036350477
357	2019-04-11T20:25:56	26.4989	-157.9998	KM1906	111.91243199764799	0.5689970087056371	0.0349273538536395	4.098692769767992																	4.098692769767992	426.7395036350477
358	2019-04-11T20:28:57	26.5264	-157.9996	KM1906	110.2903604761011	0.569330796261095	0.0349801964230678	4.042276713849579																	4.042276713849579	429.80078870140215
359	2019-04-11T20:31:57	26.5264	-157.9996	KM1906	121.22176080240904	0.572988374162816	0.0355629737706048	4.498315926261221																	4.498315926261221	429.80078870140215
360	2019-04-11T20:34:57	26.5264	-157.9996	KM1906	109.28875176424265	0.569997865384077	0.0350859296703253	3.9945772175004426																	3.9945772175004426	429.80078870140215
361	2019-04-11T20:40:58	26.5562	-158.0	KM1906	112.2252050942916	0.572320163397324	0.0354560265680879	4.170785876305051																	4.170785876305051	433.1182774329622
362	2019-04-11T20:43:58	26.5562	-158.0	KM1906	112.59223307771255	0.57533067565723	0.0359391986919137	4.203356897387397																	4.203356897387397	433.1182774329622
363	2019-04-11T20:46:58	26.5562	-158.0	KM1906	114.23839309442042	0.577015054810904	0.0362113458589793	4.312518994340662																	4.312518994340662	433.1182774329622
364	2019-04-11T20:49:58	26.5562	-158.0	KM1906	108.8385432278578	0.570989391007419	0.0352437597971597	4.015380358529201																	4.015380358529201	433.1182774329622
365	2019-04-11T20:52:59	26.5562	-158.0	KM1906	108.76997025385856	0.5691639024833659	0.03495377513835365	3.954197595065868																	3.954197595065868	433.1182774329622
366	2019-04-11T20:55:59	26.5562	-158.0	KM1906	104.62838095944271	0.5706580941109269	0.0351910242652055	3.841357314023707																	3.841357314023707	433.1182774329622
367	2019-04-11T20:58:59	26.5562	-158.0	KM1906	108.85612710131471	0.5680004079505679	0.0347695800129709	3.961701339403224																	3.961701339403224	433.1182774329622
368	2019-04-11T21:01:59	26.5562	-158.0	KM1906	107.82699950028723	0.5706580941109269	0.0351910242652055	3.9750257693340765																	3.9750257693340765	433.1182774329622
369	2019-04-11T21:05:00	26.5562	-158.0	KM1906	110.48340698136292	0.5716543592837521	0.03534960882912	4.0870660260176965																	4.0870660260176965	433.1182774329622
370	2019-04-11T21:08:00	26.6224	-157.9997	KM1906	103.91739035696794	0.573993935879456	0.0357240837195932	3.8892008103330897																	3.8892008103330897	440.487529941688
371	2019-04-11T21:11:00	26.6329	-157.9995	KM1906	110.7311070075305	0.572320163397324	0.0354560265680879	4.111542760786837																	4.111542760786837	441.65652891675535
372	2019-04-11T21:14:00	26.6329	-157.9995	KM1906	103.65810335506352	0.569330796261095	0.0349801964230678	3.790514607041359																	3.790514607041359	441.65652891675535
373	2019-04-11T21:17:01	26.6438	-157.9995	KM1906	108.3976990123954	0.566018842946496	0.0344574809972288	3.927053046188364																	3.927053046188364	442.86988530340017
374	2019-04-11T21:20:01	26.6532	-157.9999	KM1906	117.69259753031305	0.570989391007419	0.0352437597971597	4.348270042136658																	4.348270042136658	443.91702256562525
375	2019-04-11T21:23:01	26.6532	-157.9999	KM1906	115.77287647185119	0.566018842946496	0.0344574809972288	4.163981374456727																	4.163981374456727	443.91702256562525
376	2019-04-11T21:26:02	26.6717	-158.0005	KM1906	110.35334951312174	0.56966538062734	0.035033165137191	4.04785327253813																	4.04785327253813	445.97725372177126
377	2019-04-11T21:29:02	26.6717	-158.0005	KM1906	108.04167282632069	0.56966538062734	0.035033165137191	3.9784144775751713																	3.9784144775751713	445.97725372177126
378	2019-04-11T21:32:02	26.684	-157.9997	KM1906	106.23717700400567	0.5686640160633659	0.0348746371284933	3.885967099234713																	3.885967099234713	447.34876437459764
379	2019-04-11T21:35:02	26.684	-157.9997	KM1906	108.46968073059664	0.5688305123845014	0.0349009954910664	3.9865376333256943																	3.9865376333256943	447.34876437459764
380	2019-04-11T21:38:03	26.684	-157.9997	KM1906	101.88625587651995	0.5680004079505679	0.0347695800129709	3.7308094586308633																	3.7308094586308633	447.34876437459764
381	2019-04-11T21:41:03	26.684	-157.9997	KM1906	95.3304704108349	0.5666764249176539	0.0345610165070736	3.4608555609780427																	3.4608555609780427	447.34876437459764
382	2019-04-11T21:44:03	26.684	-157.9997	KM1906	95.57718748750996	0.5630690759017621	0.0339962556112472	3.423078372096312																	3.423078372096312	447.34876437459764
383	2019-04-11T21:47:03	26.7285	-158.0001	KM1906	95.84434608370873	0.5633973302356861	0.0340473774970691	3.448219130685691																	3.448219130685691	452.3025350095621
384	2019-04-11T21:50:03	26.7285	-158.0001	KM1906	94.04215037925465	0.5614331122327171	0.0337419712546247	3.2930472145606875																	3.2930472145606875	452.3025350095621
385	2019-04-11T21:53:04	26.7432	-158.0001	KM1906	93.38788076633296	0.5575389960099859	0.0331414679650109	3.257473041324908																	3.257473041324908	453.9388963750376
386	2019-04-11T21:56:04	26.7432	-158.0001	KM1906	93.76743720127274	0.5591537118280849	0.0333896973232034	3.2596849015018696																	3.2596849015018696	453.9388963750376
387	2019-04-11T21:59:04	26.7432	-158.0001	KM1906	91.67264084625795	0.559478195020089	0.0334396827309033	3.195115953512857																	3.195115953512857	453.9388963750376
388	2019-04-11T22:02:04	26.7432	-158.0001	KM1906	94.692021198541	0.5588300013909789	0.033339830955471	3.3319301863994006																	3.3319301863994006	453.9388963750376
389	2019-04-11T22:05:05	26.7697	-158.0006	KM1906	95.83786898550927	0.5601291848644561	0.0335400067247152	3.3753993470367716																	3.3753993470367716	456.88921814495615
390	2019-04-11T22:08:05	26.7697	-158.0006	KM1906	93.70305632426422	0.5611059635909991	0.0336912993972472	3.3055629026551823																	3.3055629026551823	456.88921814495615
391	2019-04-11T22:11:05	26.7798	-158.0007	KM1906	98.23270658550757	0.5630690759017621	0.0339962556112472	3.49260193520348																	3.49260193520348	458.0135647751762
392	2019-04-11T22:14:05	26.7798	-158.0007	KM1906	104.5418701719297	0.5647065721017621	0.0342519054512112	3.7482895003789287																	3.7482895003789287	458.0135647751762
393	2019-04-11T22:17:06	26.7887	-158.0008	KM1906	63.575172890446	0.5632332030687239	0.034021816554158146	2.257313216928216																	2.257313216928216	459.0043367993904
394	2019-04-11T22:29:07	26.7944	-158.0008	KM1906	86.77388874611619	0.5630690759017621	0.0339962556112472	3.1090230638641496																	3.1090230638641496	459.63884426763605
395	2019-04-11T22:32:07	26.7944	-158.0008	KM1906	95.66848062495664	0.565361407664394	0.0343544473205787	3.4790817041580224																	3.4790817041580224	459.63884426763605
396	2019-04-11T22:35:07	26.7944	-158.0008	KM1906	95.97145246126648	0.5630690759017621	0.0339962556112472	3.441108959915843																	3.441108959915843	459.63884426763605
397	2019-04-11T22:38:07	26.839	-158.0002	KM1906	99.40946343570116	0.5630690759017621	0.0339962556112472	3.5456144435293138																	3.5456144435293138	464.60394472674216
398	2019-04-11T22:41:08	26.839	-158.0002	KM1906	100.48448193515436	0.5614331122327171	0.0337419712546247	3.5652453494835377																	3.5652453494835377	464.60394472674216
399	2019-04-11T22:44:08	26.8509	-157.9999	KM1906	101.23674595615364	0.559803452811694	0.0334897874627404	3.546685939669004																	3.546685939669004	465.9289532772012
400	2019-04-11T22:47:08	26.8657	-157.9997	KM1906	89.27336902940728	0.555285653664233	0.0327970224223026	3.059497786514601																	3.059497786514601	467.5765660728192
401	2019-04-11T22:50:08	26.8715	-157.9998	KM1906	86.75543640227508	0.547308363006909	0.0315951487728662	2.8578362005476765																	2.8578362005476765	468.2222816086
402	2019-04-11T22:53:09	26.8715	-157.9998	KM1906	87.99470946835243	0.5496839996557581	0.0319502081666791	2.9162861062005287																	2.9162861062005287	468.2222816086
403	2019-04-11T22:56:09	26.8715	-157.9998	KM1906	89.5243831552957	0.5501619986863001	0.0320218596443617	2.9993210212514163																	2.9993210212514163	468.2222816086
404	2019-04-11T22:59:09	26.8986	-157.9999	KM1906	87.48485563857733	0.549843079497854	0.031974054042983	2.91664305877963																	2.91664305877963	471.2389913486345
405	2019-04-11T23:02:09	26.8986	-157.9999	KM1906	85.45996589991191	0.54857485500794	0.0317839610794433	2.8333114081230413																	2.8333114081230413	471.2389913486345
406	2019-04-11T23:05:10	26.9124	-158.0002	KM1906	89.09109078124092	0.550799638253811	0.0321176955188838	2.99528207385352																	2.99528207385352	472.77545595655863
407	2019-04-11T23:08:10	26.9124	-158.0002	KM1906	88.92675214770098	0.549524919813662	0.0319263622903752	2.952945567568181																	2.952945567568181	472.77545595655863
408	2019-04-11T23:11:10	26.9124	-158.0002	KM1906	90.90882447213829	0.547940099139907	0.0316893298307192	3.027571107352274																	3.027571107352274	472.77545595655863
409	2019-04-11T23:14:10	26.9124	-158.0002	KM1906	89.62093691311311	0.54857485500794	0.0317839610794433	2.9524110032932884																	2.9524110032932884	472.77545595655863
410	2019-04-11T23:17:11	26.9437	-158.0004	KM1906	91.02560614457407	0.5482570987065011	0.0317365890469667	3.016185134368498																	3.016185134368498	476.25973771755946
411	2019-04-11T23:20:11	26.9437	-158.0004	KM1906	95.29438399064655	0.5512779961329395	0.03218979392109595	3.2066580119657435																	3.2066580119657435	476.25973771755946
412	2019-04-11T23:23:11	26.9437	-158.0004	KM1906	95.97767284819024	0.551118289946974	0.0321657229036968	3.2219303282861795																	3.2219303282861795	476.25973771755946
413	2019-04-11T23:26:12	26.9437	-158.0004	KM1906	96.17792059668777	0.550799638253811	0.0321176955188838	3.2243314465573287																	3.2243314465573287	476.25973771755946
414	2019-04-11T23:29:12	26.9753	-158.0002	KM1906	107.81491465332891	0.5575389960099859	0.0331414679650109	3.738939472556413																	3.738939472556413	479.77741404045713
415	2019-04-11T23:32:12	26.9835	-158.0002	KM1906	102.5588881703998	0.554642324635931	0.0326989946740315	3.492486850194605																	3.492486850194605	480.69021425793306
416	2019-04-11T23:35:12	26.9835	-158.0002	KM1906	98.43740675183685	0.553197847008006	0.0324798138028993	3.326611716773725																	3.326611716773725	480.69021425793306
417	2019-04-11T23:38:13	26.9989	-158.0002	KM1906	95.06561540219109	0.5557702641423725	0.0328708653111987	3.2396039397130876																	3.2396039397130876	482.4044975931929
418	2019-04-11T23:41:13	26.9989	-158.0002	KM1906	94.74254431317115	0.553357770078673	0.0325040495499394	3.2383355729450365																	3.2383355729450365	482.4044975931929
419	2019-04-11T23:44:13	26.9989	-158.0002	KM1906	93.93600886384532	0.5536783797501371	0.0325526367541735	3.17452160972562																	3.17452160972562	482.4044975931929
420	2019-04-11T23:47:13	26.9989	-158.0002	KM1906	89.11062211275318	0.556895952873082	0.0330429479275996	3.0665061324081715																	3.0665061324081715	482.4044975931929
421	2019-04-11T23:50:14	27.0355	-158.0001	KM1906	60.139583408686455	0.5614331122327171	0.0337419712546247	2.11461436148089																	2.11461436148089	486.4787155111423
422	2019-04-11T23:53:14	27.0385	-158.0	KM1906	57.903010569385394	0.559478195020089	0.0334396827309033	2.018503369721077																	2.018503369721077	486.8128139705294
423	2019-04-11T23:56:14	27.0504	-158.0001	KM1906	57.81485929336012	0.560779594051932	0.0336407482146132	2.0315858430643847																	2.0315858430643847	488.13752455883383
424	2019-04-12T00:00:02	27.0504	-158.0001	KM1906	87.42392212328507	0.5633973302356861	0.0340473774970691	3.1181160060442568																	3.1181160060442568	488.13752455883383
425	2019-04-12T00:03:02	27.0504	-158.0001	KM1906	102.01969421124815	0.5689970087056371	0.0349273538536395	3.7128178788416353																	3.7128178788416353	488.13752455883383
426	2019-04-12T00:06:02	27.0734	-158.0004	KM1906	103.1904128905057	0.569997865384077	0.0350859296703253	3.8220409942186864																	3.8220409942186864	490.6979905607305
427	2019-04-12T00:09:02	27.0734	-158.0004	KM1906	102.08892883773646	0.5686640160633659	0.0348746371284933	3.787780581808681																	3.787780581808681	490.6979905607305
428	2019-04-12T00:12:02	27.0848	-158.0004	KM1906	104.55588566417809	0.569330796261095	0.0349801964230678	3.8694049342070787																	3.8694049342070787	491.96700549722175
429	2019-04-12T00:15:03	27.0848	-158.0004	KM1906	100.65465558230831	0.568331816441201	0.0348220459479317	3.725449678458321																	3.725449678458321	491.96700549722175
430	2019-04-12T00:18:03	27.0848	-158.0004	KM1906	93.27715291101843	0.5686640160633659	0.0348746371284933	3.4915498186663525																	3.4915498186663525	491.96700549722175
431	2019-04-12T00:21:03	27.0848	-158.0004	KM1906	91.70930194846586	0.564054851799643	0.0341498514060468	3.325914803134685																	3.325914803134685	491.96700549722175
432	2019-04-12T00:24:03	27.0848	-158.0004	KM1906	88.8250192048641	0.554642324635931	0.0326989946740315	3.0474916836978965																	3.0474916836978965	491.96700549722175
433	2019-04-12T00:27:04	27.1247	-158.0008	KM1906	88.93469799059451	0.551118289946974	0.0321657229036968	2.9891368524108968																	2.9891368524108968	496.40873463149023
434	2019-04-12T00:30:04	27.1326	-157.9998	KM1906	92.8836766307534	0.5539997547744151	0.0326013399447822	3.1630264214270705																	3.1630264214270705	497.2937025854857
435	2019-04-12T00:33:04	27.1407	-157.9981	KM1906	91.38681966536535	0.554963605672341	0.0327479501154556	3.1323692725964696																	3.1323692725964696	498.21096334797613
436	2019-04-12T00:36:04	27.1482	-157.9952	KM1906	90.83341008701105	0.553357770078673	0.0325040495499394	3.0923852303033867																	3.0923852303033867	499.09388025777764
437	2019-04-12T00:42:05	27.1593	-157.9934	KM1906	91.48034022147371	0.5567357661370009	0.03301840586762605	3.1934398961922																	3.1934398961922	500.3422962679225
438	2019-04-12T00:45:05	27.1676	-157.9942	KM1906	93.86610684821972	0.555608470442468	0.0328462118735512	3.2329156770498564																	3.2329156770498564	501.26961923058303
439	2019-04-12T00:48:05	27.1761	-157.9949	KM1906	93.54035878291569	0.5543218087285021	0.0326501558197159	3.1917705491611983																	3.1917705491611983	502.2183506223312
440	2019-04-12T00:51:06	27.1845	-157.9957	KM1906	93.6639636951779	0.5528783817225661	0.032431400026114346	3.195713886323437																	3.195713886323437	503.1567640607971
441	2019-04-12T00:54:06	27.1928	-157.9965	KM1906	94.43395096176071	0.557217091134208	0.0330921492201484	3.242540582298886																	3.242540582298886	504.08408549516975
442	2019-04-12T00:57:06	27.1998	-157.9972	KM1906	96.62081374564121	0.5565755794009201	0.0329938638076525	3.352076791163982																	3.352076791163982	504.86638137898916
443	2019-04-12T01:00:06	27.2096	-157.9981	KM1906	97.91509395223318	0.5578616693304621	0.0331909044425667	3.425346786464506																	3.425346786464506	505.9609217596914
444	2019-04-12T01:03:07	27.218000000000004	-157.999	KM1906	98.64369936830029	0.55850706186846	0.0332900833442129	3.4340821684881657																	3.4340821684881657	506.90022044114716
445	2019-04-12T01:06:07	27.226	-157.9994	KM1906	98.92170861187216	0.5601291848644561	0.0335400067247152	3.465768243854139																	3.465768243854139	507.7916370431488
446	2019-04-12T01:09:07	27.2334	-157.9997	KM1906	95.52267520486951	0.5524005149760209	0.0323589810965637	3.242024175168553																	3.242024175168553	508.6159186136112
447	2019-04-12T01:12:07	27.2414	-158.0	KM1906	100.72290194919545	0.55850706186846	0.0332900833442129	3.5181999857905324																	3.5181999857905324	509.5069502711833
448	2019-04-12T01:15:07	27.249	-158.0	KM1906	105.90025687842385	0.5611059635909991	0.0336912993972472	3.7555290319799046																	3.7555290319799046	510.35296022884455
449	2019-04-12T01:18:08	27.2578	-158.0003	KM1906	109.74376169525898	0.5601291848644561	0.0335400067247152	3.833363613170116																	3.833363613170116	511.33300047123964
450	2019-04-12T01:21:08	27.2657	-157.9999	KM1906	108.08005391995859	0.5630690759017621	0.0339962556112472	3.8679734604468887																	3.8679734604468887	512.2132958529237
451	2019-04-12T01:24:08	27.2737	-157.9999	KM1906	106.16849694624399	0.562414910579769	0.0338943767891159	3.780304662201526																	3.780304662201526	513.1038326504615
452	2019-04-12T01:27:08	27.2819	-157.9999	KM1906	104.51417359248491	0.563726368171603	0.0340986214200054	3.7459898789205015																	3.7459898789205015	514.0166328679375
453	2019-04-12T01:30:09	27.2899	-157.9997	KM1906	106.18844653999685	0.5650335995464829	0.0343031152623909	3.843437827430904																	3.843437827430904	514.907389445419
454	2019-04-12T01:33:09	27.2976	-157.9995	KM1906	103.70420730410936	0.5614331122327171	0.0337419712546247	3.7105400766111214																	3.7105400766111214	515.7647594213363
455	2019-04-12T01:36:09	27.3053	-157.9993	KM1906	105.45574101936585	0.566018842946496	0.0344574809972288	3.8460238920941054																	3.8460238920941054	516.6221293655906
456	2019-04-12T01:39:09	27.3136	-157.9991	KM1906	104.46500180237196	0.569330796261095	0.0349801964230678	3.8356881995369285																	3.8356881995369285	517.546273041139
457	2019-04-12T01:42:09	27.3214	-157.9989	KM1906	105.25832518192264	0.5666764249176539	0.0345610165070736	3.8334542604001247																	3.8334542604001247	518.4147717043309
458	2019-04-12T01:45:10	27.3292	-157.9986	KM1906	110.05087741849329	0.56966538062734	0.035033165137191	4.1058327035232125																	4.1058327035232125	519.2835518210999
459	2019-04-12T01:48:10	27.3373	-157.9981	KM1906	103.30409571108305	0.572320163397324	0.0354560265680879	3.8855132300884567																	3.8855132300884567	520.1865749872445
460	2019-04-12T01:51:10	27.345	-157.9977	KM1906	98.92579484817156	0.572988374162816	0.0355629737706048	3.7340517713911296																	3.7340517713911296	521.0446287441251
461	2019-04-12T01:54:10	27.3528	-157.9972	KM1906	101.7277295800285	0.571987251045428	0.0354027439115411	3.8215185173813775																	3.8215185173813775	521.9143084029516
462	2019-04-12T01:57:11	27.3607	-157.9969	KM1906	100.21234104927755	0.5666764249176539	0.0345610165070736	3.666109652410717																	3.666109652410717	522.7942135351065
463	2019-04-12T02:00:11	27.367	-157.9967	KM1906	99.072684797483	0.568331816441201	0.0348220459479317	3.622392128412727																	3.622392128412727	523.4957899357437
464	2019-04-12T02:03:11	27.3728	-157.9964	KM1906	102.25756232544614	0.570989391007419	0.0352437597971597	3.8052734204043834																	3.8052734204043834	524.1421098820791
465	2019-04-12T02:06:11	27.3782	-157.9961	KM1906	103.86821456408178	0.5743269265624139	0.0357776702760333	3.942635852478508																	3.942635852478508	524.7439532827049
466	2019-04-12T02:09:11	27.3833	-157.9959	KM1906	107.58006493551935	0.582103445051809	0.0370408713235996	4.237982668832045																	4.237982668832045	525.3120145926976
467	2019-04-12T02:12:12	27.3889	-157.9958	KM1906	102.72985939278729	0.580744180723603	0.0368182294483811	4.032476022310877																	4.032476022310877	525.9354687067641
468	2019-04-12T02:15:12	27.3942	-157.9957	KM1906	100.81583477226236	0.580744180723603	0.0368182294483811	3.9328118318645937																	3.9328118318645937	526.5255321173917
469	2019-04-12T02:18:12	27.401	-157.9958	KM1906	107.45001877162778	0.5776937804842719	0.0363211679249501	4.157491758019011																	4.157491758019011	527.2825529114805
470	2019-04-12T02:21:12	27.4075	-157.9959	KM1906	107.44695277899635	0.5766769037785029	0.0361566309035185	4.116067249982094																	4.116067249982094	528.0061815449395
471	2019-04-12T02:24:13	27.4156	-157.996	KM1906	108.08751708255093	0.5736597790141851	0.0356704321868982	4.036507395175345																	4.036507395175345	528.9079042011895
472	2019-04-12T02:27:13	27.4239	-157.9963	KM1906	107.23961427126568	0.5766769037785029	0.0361566309035185	4.049703878174904																	4.049703878174904	529.8323115455769
473	2019-04-12T02:30:13	27.431	-157.9966	KM1906	107.95233856576479	0.580068928517525	0.0367077698022362	4.14186121195905																	4.14186121195905	530.6232185926419
474	2019-04-12T02:33:13	27.4356	-157.9969	KM1906	91.56582991969174	0.58381685689299	0.0373227054099035	3.642638811554764																	3.642638811554764	531.1361343615347
475	2019-04-12T02:45:14	27.4709	-158.0002	KM1906	90.02782934111805	0.588974619257991	0.0381795756592254	3.6898828270307167																	3.6898828270307167	535.0791258808122
476	2019-04-12T02:48:14	27.4791	-158.001	KM1906	112.04925795616356	0.590011532080474	0.0383530628207477	4.6267251515952035																	4.6267251515952035	535.9953391421324
477	2019-04-12T02:51:15	27.4868	-158.0013	KM1906	108.31065968436243	0.591745951905821	0.0386446346485865	4.494514574991637																	4.494514574991637	536.8529926640783
478	2019-04-12T02:54:15	27.495	-158.0018	KM1906	107.41134480044391	0.5962964869393571	0.0394160517818949	4.5414597307306614																	4.5414597307306614	537.7671272334488
479	2019-04-12T02:57:15	27.5031	-158.0023	KM1906	108.348475100054	0.5955942056514799	0.0392964469902698	4.5404354202719714																	4.5404354202719714	538.6701463419971
480	2019-04-12T03:00:16	27.511	-158.0026	KM1906	110.81770579602629	0.5955942056514799	0.0392964469902698	4.681247667201558																	4.681247667201558	539.5500501146604
481	2019-04-12T03:03:16	27.5194	-158.0029	KM1906	121.56963906834213	0.595946896142691	0.0393563887907884	5.15257908912897																	5.15257908912897	540.4855826994158
482	2019-04-12T03:06:16	27.5275	-158.0032	KM1906	122.88056732673252	0.596645698100655	0.0394757272377048	5.241024446258959																	5.241024446258959	541.3877374405491
483	2019-04-12T03:09:16	27.5353	-158.0033	KM1906	122.94395594115116	0.5924420754162529	0.0387621397671506	5.121944341669212																	5.121944341669212	542.2560669272268
484	2019-04-12T03:12:17	27.5435	-158.0034	KM1906	114.48820430071966	0.6001717217997061	0.0400802338630663	4.912961422635585																	4.912961422635585	543.1689205091478
485	2019-04-12T03:15:17	27.5515	-158.0034	KM1906	117.48666461084645	0.598050898966864	0.0397158570258936	5.031156408672022																	5.031156408672022	544.0594573066853
486	2019-04-12T03:18:17	27.5594	-158.0034	KM1906	107.91589197624435	0.600881345510757	0.0402028301511477	4.5845497210380115																	4.5845497210380115	544.9388623942536
487	2019-04-12T03:21:17	27.5677	-158.0034	KM1906	114.8259892537049	0.594191823011768	0.0390581039032427	4.767161901424865																	4.767161901424865	545.8627943216986
488	2019-04-12T03:24:17	27.5755	-158.0034	KM1906	117.23751056950266	0.593490778209383	0.0389394012676186	4.8584727768642715																	4.8584727768642715	546.7310676992984
489	2019-04-12T03:27:18	27.5833	-158.0036	KM1906	112.27659300338846	0.583472708840823	0.0372660853603093	4.4879702394780665																	4.4879702394780665	547.599565295372
490	2019-04-12T03:30:18	27.5909	-158.0038	KM1906	115.0565454126175	0.585013572131994	0.0375206179971986	4.651464167718723																	4.651464167718723	548.4458053381044
491	2019-04-12T03:33:18	27.5986	-158.004	KM1906	116.33280915029071	0.5893197318632121	0.0382372768692183	4.740857706934817																	4.740857706934817	549.3031740717997
492	2019-04-12T03:36:18	27.6064	-158.0043	KM1906	82.34060388484473	0.58312916762861	0.0372095803217628	3.238384413904296																	3.238384413904296	550.1719516471471
493	2019-04-12T03:48:20	27.6367	-158.0029	KM1906	108.9026374662274	0.590011532080474	0.0383530628207477	4.423514612912157																	4.423514612912157	553.547685035545
494	2019-04-12T03:51:20	27.6443	-158.0024	KM1906	118.20744829144348	0.591397411796927	0.0385860418701023	4.8594176100369415																	4.8594176100369415	554.3951306007325
495	2019-04-12T03:54:20	27.652	-158.002	KM1906	112.85543455090657	0.59840246692964	0.0397762273100372	4.823372744781524																	4.823372744781524	555.2531792874497
496	2019-04-12T03:57:20	27.6595	-158.0017	KM1906	124.9451481049892	0.593842016094705	0.0389987707619894	5.212164718831715																	5.212164718831715	556.0885813786239
497	2019-04-12T04:00:21	27.6663	-158.0017	KM1906	123.17923699843813	0.5869061233653311	0.0378345915421539	4.935561581569593																	4.935561581569593	556.8455376565306
498	2019-04-12T04:03:21	27.6716	-158.0018	KM1906	118.76035407618626	0.583472708840823	0.0372660853603093	4.631020873003046																	4.631020873003046	557.4356006504206
499	2019-04-12T04:06:21	27.6767	-158.0018	KM1906	114.09839562251085	0.5869061233653311	0.0378345915421539	4.5303589971320335																	4.5303589971320335	558.0033178588507
500	2019-04-12T04:09:21	27.6816	-158.0017	KM1906	124.24316159189051	0.590011532080474	0.0383530628207477	5.0026439859480565																	5.0026439859480565	558.548860718891
501	2019-04-12T04:12:22	27.6863	-158.0016	KM1906	113.40854326980858	0.593490778209383	0.0389394012676186	4.616792795737414																	4.616792795737414	559.0721439404515
502	2019-04-12T04:18:22	27.699	-158.0006	KM1906	112.85947636943001	0.594891342460035	0.0391769913024547	4.6513023970484655																	4.6513023970484655	560.4893029907249
503	2019-04-12T04:21:22	27.7054	-158.0002	KM1906	118.39073896398277	0.5969957428916539	0.0395355451495354	4.940178466513928																	4.940178466513928	561.202822349924
504	2019-04-12T04:24:23	27.7143	-158.0002	KM1906	110.0469275322842	0.5969957428916539	0.0395355451495354	4.52611524389746																	4.52611524389746	562.1935445371846
505	2019-04-12T04:27:23	27.7223	-158.0003	KM1906	122.08243746061821	0.5893197318632121	0.0382372768692183	4.922507353840748																	4.922507353840748	563.0841358547012
506	2019-04-12T04:30:23	27.7303	-158.0004	KM1906	112.5585810505621	0.5891471755606015	0.03820842626422185	4.520630603734275																	4.520630603734275	563.9747271642179
507	2019-04-12T04:33:23	27.7382	-158.0004	KM1906	111.20123634846158	0.590011532080474	0.0383530628207477	4.468986954457961																	4.468986954457961	564.8541322517863
508	2019-04-12T04:36:24	27.7463	-158.0003	KM1906	116.98373193614333	0.5872518321096079	0.0378920779119655	4.674730045356034																	4.674730045356034	565.7558545825681
509	2019-04-12T04:42:34	27.76	-158.0003	KM1906	113.17391684833946	0.585873929114982	0.0376629525501553	4.478111885363296																	4.478111885363296	567.2808988483513
510	2019-04-12T04:45:34	27.7679	-158.0002	KM1906	117.37881225194222	0.5855293687429829	0.0376059203636027	4.640789079291543																	4.640789079291543	568.1603590997335
511	2019-04-12T04:48:35	27.7758	-158.0002	KM1906	112.75361579010656	0.585873929114982	0.0376629525501553	4.438248359822488																	4.438248359822488	569.0397641873017
512	2019-04-12T04:51:35	27.7837	-158.0	KM1906	118.5301618097531	0.58381685689299	0.0373227054099035	4.6634722117893865																	4.6634722117893865	569.9193898453054
513	2019-04-12T04:54:35	27.7916	-158.0	KM1906	119.83127068672282	0.582103445051809	0.0370408713235996	4.658508998498231																	4.658508998498231	570.7987949328739
514	2019-04-12T04:57:36	27.7996	-157.9999	KM1906	113.45844184035931	0.583472708840823	0.0372660853603093	4.4363850561860945																	4.4363850561860945	571.6893861730271
515	2019-04-12T05:00:36	27.8077	-157.9996	KM1906	110.84696008434094	0.584499412692717	0.0374355863860075	4.351245210588003																	4.351245210588003	572.5915384282263
516	2019-04-12T05:03:36	27.8158	-157.9993	KM1906	117.80145542567116	0.581763115872032	0.03698490971232799	4.564577342540144																	4.564577342540144	573.4936906113122
517	2019-04-12T05:06:36	27.8237	-157.9992	KM1906	116.24703626049887	0.578709472108181	0.0364863379850547	4.4419338385001																	4.4419338385001	574.3731508060944
518	2019-04-12T05:09:37	27.8318	-157.9992	KM1906	113.55984807991241	0.580068928517525	0.0367077698022362	4.3653709627111015																	4.3653709627111015	575.2748193136015
519	2019-04-12T05:12:37	27.8399	-157.9992	KM1906	76.19807617192062	0.584499412692717	0.0374355863860075	2.9761033394562726																	2.9761033394562726	576.1764878211081
520	2019-04-12T05:15:37	27.84800000000001	-157.9992	KM1906	72.74998937999943	0.584499412692717	0.0374355863860075	2.840224779065315																	2.840224779065315	577.078156328616
521	2019-04-12T05:18:37	27.8559	-157.9991	KM1906	79.20515016143685	0.5804061521139471	0.0367629337821495	3.054939164475482																	3.054939164475482	577.9576164907007
522	2019-04-12T05:21:38	27.8637	-157.9991	KM1906	81.22853730714272	0.5855293687429829	0.0376059203636027	3.1875286886079466																	3.1875286886079466	578.8258898683004
523	2019-04-12T05:24:38	27.8716	-157.999	KM1906	79.793554918384	0.5869061233653311	0.0378345915421539	3.1609967408415414																	3.1609967408415414	579.7053500144352
524	2019-04-12T05:27:38	27.879	-157.9989	KM1906	66.90337272383645	0.590011532080474	0.0383530628207477	2.6887417986257005																	2.6887417986257005	580.529155322341
525	2019-04-12T05:30:38	27.8869	-157.9986	KM1906	76.18369805319972	0.5893197318632121	0.0382372768692183	3.029943707471705																	3.029943707471705	581.4090556730988
526	2019-04-12T05:33:39	27.8946	-157.9983	KM1906	71.40681656895994	0.58794420492012	0.038007295211656	2.836180503736474																	2.836180503736474	582.2667053871891
527	2019-04-12T05:36:39	27.9021	-157.998	KM1906	71.15080924324495	0.58484191311558	0.0374922290547303	2.785718921369837																	2.785718921369837	583.1021051476782
528	2019-04-12T05:39:39	27.91	-157.9978	KM1906	74.31431179936294	0.5855293687429829	0.0376059203636027	2.917766584727712																	2.917766584727712	583.9817302927089
529	2019-04-12T05:42:39	27.9178	-157.9977	KM1906	71.6942307701549	0.581083016268204	0.0368736571152897	2.78227356936328																	2.78227356936328	584.850059387082
530	2019-04-12T05:45:40	27.9257	-157.998	KM1906	72.92420524480532	0.585185231148408	0.0375490069396669	2.8587358802875964																	2.8587358802875964	585.7299593828759
531	2019-04-12T05:48:40	27.9338	-157.9982	KM1906	71.93884184314898	0.585185231148408	0.0375490069396669	2.8374800622458256																	2.8374800622458256	586.6318424215866
532	2019-04-12T05:51:40	27.9416	-157.9985	KM1906	71.36903902943897	0.587598366122691	0.0379497015120568	2.8284520506680733																	2.8284520506680733	587.5006169008673
533	2019-04-12T05:54:40	27.9495	-157.9987	KM1906	68.65940308364696	0.588286857741426	0.0380645851573078	2.7489734879875045																	2.7489734879875045	588.3802418851503
534	2019-04-12T05:57:41	27.9574	-157.999	KM1906	68.4584621341575	0.587598366122691	0.0379497015120568	2.7248779736497752																	2.7248779736497752	589.260141590693
535	2019-04-12T06:00:41	27.9637	-157.999	KM1906	71.65318446394409	0.587598366122691	0.0379497015120568	2.8619195715241865																	2.8619195715241865	589.9614393187537
536	2019-04-12T06:03:41	27.9686	-157.9989	KM1906	65.35727500216704	0.5907028197413199	0.0384692745959418	2.629091307091408																	2.629091307091408	590.5069817091477
537	2019-04-12T06:06:41	27.9736	-157.999	KM1906	70.12638689237271	0.58794420492012	0.038007295211656	2.8035613513925703																	2.8035613513925703	591.0636540297862
538	2019-04-12T06:09:42	27.9792	-157.9991	KM1906	69.80635770441815	0.592094171481787	0.0387033338081638	2.805318559367936																	2.805318559367936	591.6871073014734
539	2019-04-12T06:12:42	27.9846	-157.9992	KM1906	71.66793440993385	0.587598366122691	0.0379497015120568	2.8512631291558654																	2.8512631291558654	592.288300015515
540	2019-04-12T06:15:42	27.9908	-157.9994	KM1906	66.6871803289826	0.5907028197413199	0.0384692745959418	2.695844977701461																	2.695844977701461	592.9787459840052
541	2019-04-12T06:18:42	27.9976	-157.9997	KM1906	59.217481738903906	0.58794420492012	0.038007295211656	2.358548186284056																	2.358548186284056	593.7362764013915
542	2019-04-12T06:21:43	28.005	-157.9998	KM1906	60.718313475147006	0.588286857741426	0.0380645851573078	2.403650850451179																	2.403650850451179	594.5600815723798
543	2019-04-12T06:24:43	28.0124	-158.0	KM1906	52.94848437787521	0.5886303285365	0.0381220118643397	2.104703453707728																	2.104703453707728	595.384062585924
544	2019-04-12T06:27:43	28.0201	-157.9999	KM1906	54.9635179282529	0.5872518321096079	0.0378920779119655	2.1805247924267044																	2.1805247924267044	596.2412605869216
545	2019-04-12T06:30:43	28.0278	-157.9999	KM1906	53.4610432262113	0.594891342460035	0.0391769913024547	2.1898436342517864																	2.1898436342517864	597.0984022545515
546	2019-04-12T06:33:44	28.0354	-158.0	KM1906	56.55989790899928	0.593842016094705	0.0389987707619894	2.3018580651537883																	2.3018580651537883	597.9444692704849
547	2019-04-12T06:36:44	28.0431	-158.0	KM1906	63.2699234948561	0.594891342460035	0.0391769913024547	2.6002952233058223																	2.6002952233058223	598.8016109381148
548	2019-04-12T06:39:44	28.0513	-157.9996	KM1906	67.95579578826636	0.591745951905821	0.0386446346485865	2.762215729029436																	2.762215729029436	599.715256679587
549	2019-04-12T06:42:45	28.0592	-157.9997	KM1906	71.65825189463493	0.5927908098598371	0.0388210861065133	2.9228160134371013																	2.9228160134371013	600.5947166346634
550	2019-04-12T06:45:45	28.0672	-158.0	KM1906	70.12213879863373	0.594891342460035	0.0391769913024547	2.8696448513565027																	2.8696448513565027	601.4857408768587
551	2019-04-12T06:48:45	28.0751	-158.0001	KM1906	69.63320201144703	0.593490778209383	0.0389394012676186	2.8170970277251786																	2.8170970277251786	602.3652008157032
552	2019-04-12T06:51:45	28.0832	-158.0	KM1906	70.12249177422423	0.591745951905821	0.0386446346485865	2.8198698982258987																	2.8198698982258987	603.2669228122478
553	2019-04-12T06:54:45	28.0904	-157.9999	KM1906	68.73925089432278	0.5907028197413199	0.0384692745959418	2.766031715143453																	2.766031715143453	604.0684660961514
554	2019-04-12T06:57:46	28.0989	-157.9999	KM1906	69.60681858617241	0.588286857741426	0.0380645851573078	2.773557280089143																	2.773557280089143	605.0146614435353
555	2019-04-12T07:00:46	28.1065	-157.9997	KM1906	71.82187098691294	0.592094171481787	0.0387033338081638	2.8977094744774483																	2.8977094744774483	605.8608993094394
556	2019-04-12T07:03:46	28.1143	-157.9995	KM1906	73.52673204079065	0.593490778209383	0.0389394012676186	3.001973381727332																	3.001973381727332	606.7293947211224
557	2019-04-12T07:06:46	28.1219	-157.9994	KM1906	78.15904603065931	0.590356763845812	0.0384110994364371	3.1416070538341896																	3.1416070538341896	607.5754616452394
558	2019-04-12T07:09:47	28.1298	-157.9994	KM1906	71.22271598984388	0.593490778209383	0.0389394012676186	2.880987822363683																	2.880987822363683	608.4548667328078
559	2019-04-12T07:12:47	28.1375	-157.9995	KM1906	70.91766008841162	0.592094171481787	0.0387033338081638	2.8529455315853016																	2.8529455315853016	609.3120646108081
560	2019-04-12T07:15:47	28.1454	-157.9996	KM1906	71.23995525447808	0.595946896142691	0.0393563887907884	2.9162232172878415																	2.9162232172878415	610.1915244778123
561	2019-04-12T07:18:47	28.1531	-157.9995	KM1906	75.91178894263696	0.5927908098598371	0.0388210861065133	3.0933083265363455																	3.0933083265363455	611.0487223394431
562	2019-04-12T07:21:48	28.1609	-157.9995	KM1906	70.36181120460823	0.5907028197413199	0.0384692745959418	2.8268588194499884																	2.8268588194499884	611.9169957170426
563	2019-04-12T07:24:48	28.1685	-157.9995	KM1906	68.42214357994818	0.5952423550906911	0.0392366479408122	2.790389108388481																	2.790389108388481	612.7630056747032
564	2019-04-12T07:27:48	28.1765	-157.9995	KM1906	64.83991864306282	0.58381685689299	0.0373227054099035	2.5483756443589165																	2.5483756443589165	613.6535424722407
565	2019-04-12T07:30:48	28.1845	-157.9996	KM1906	58.22209106647423	0.5862171738263751	0.0377200291868954	2.2882178423972537																	2.2882178423972537	614.5441333250561
566	2019-04-12T07:33:49	28.1921	-157.9997	KM1906	59.007205914798405	0.581763115872032	0.03698490971232799	2.276044459683264																	2.276044459683264	615.3902001745222
567	2019-04-12T07:36:49	28.1998	-157.9999	KM1906	53.21578441440312	0.58312916762861	0.0372095803217628	2.0472179392960204																	2.0472179392960204	616.2475663999434
568	2019-04-12T07:39:49	28.208	-158.0002	KM1906	60.8196971779236	0.581083016268204	0.0368736571152897	2.345841345327834																	2.345841345327834	617.1608409325313
569	2019-04-12T07:42:49	28.2163	-158.0005	KM1906	57.759655895607956	0.578370361268415	0.0364311668075271	2.1987999011798096																	2.1987999011798096	618.0852413910038
570	2019-04-12T07:45:50	28.224	-158.0001	KM1906	53.65265028000461	0.580068928517525	0.0367077698022362	2.039467555669124																	2.039467555669124	618.9432805306623
571	2019-04-12T07:48:50	28.2317	-157.9999	KM1906	51.37292557530135	0.584499412692717	0.0374355863860075	2.00388189105689																	2.00388189105689	619.8006466219988
572	2019-04-12T07:51:50	28.2395	-157.9997	KM1906	54.62026882196622	0.5869061233653311	0.0378345915421539	2.1510801892879434																	2.1510801892879434	620.6691415146435
573	2019-04-12T07:54:51	28.2474	-157.9995	KM1906	54.30543170273147	0.5804061521139471	0.0367629337821495	2.0710123995412943																	2.0710123995412943	621.5487652817894
574	2019-04-12T07:57:51	28.2551	-157.9994	KM1906	57.220128063653185	0.578709472108181	0.0364863379850547	2.1675271991227265																	2.1675271991227265	622.4059630362448
575	2019-04-12T08:00:51	28.2618	-157.9993	KM1906	60.81468435340441	0.580068928517525	0.0367077698022362	2.3140286777779666																	2.3140286777779666	623.1518520527943
576	2019-04-12T08:03:51	28.268	-157.9992	KM1906	61.16949132983135	0.58484191311558	0.0374922290547303	2.3833219252435995																	2.3833219252435995	623.8420877080325
577	2019-04-12T08:06:52	28.2734	-157.9992	KM1906	63.62184441652978	0.583472708840823	0.0372660853603093	2.4672751496379943																	2.4672751496379943	624.4432000463703
578	2019-04-12T08:09:52	28.2789	-157.9994	KM1906	62.014055261741426	0.5804061521139471	0.0367629337821495	2.362604244485897																	2.362604244485897	625.0557579639816
579	2019-04-12T08:12:52	28.2845	-157.9995	KM1906	63.06331177511834	0.5804061521139471	0.0367629337821495	2.3933794120308254																	2.3933794120308254	625.6792107953378
580	2019-04-12T08:15:52	28.2904	-157.9997	KM1906	62.08242708964545	0.5804061521139471	0.0367629337821495	2.3468672399745616																	2.3468672399745616	626.3362742212947
581	2019-04-12T08:18:53	28.2976	-157.9999	KM1906	64.88937495309385	0.57600301571022	0.0360475915923566	2.422444130604415																	2.422444130604415	627.1379970455682
582	2019-04-12T08:21:53	28.3055	-157.9999	KM1906	61.94048701250698	0.576339558050885	0.0361020462514165	2.309815828105149																	2.309815828105149	628.0174021331366
583	2019-04-12T08:24:53	28.3136	-158.0	KM1906	64.27188718890085	0.5780320580192061	0.0363761270198486	2.40580623782032																	2.40580623782032	628.9191238995755
584	2019-04-12T08:27:53	28.3215	-158.0001	KM1906	63.306817210918204	0.578709472108181	0.0364863379850547	2.398528072654058																	2.398528072654058	629.7985835861059
585	2019-04-12T08:30:54	28.3292	-158.0	KM1906	62.89513053506669	0.585185231148408	0.0375490069396669	2.4294142043368177																	2.4294142043368177	630.6557812625423
586	2019-04-12T08:33:54	28.3373	-157.9998	KM1906	62.351231090653926	0.585873929114982	0.0376629525501553	2.43295829528884																	2.43295829528884	631.5576626919659
587	2019-04-12T08:36:54	28.3445	-157.9998	KM1906	61.26141352717881	0.58794420492012	0.038007295211656	2.40145811313682																	2.40145811313682	632.3591458097499
588	2019-04-12T08:39:54	28.3518	-157.9999	KM1906	42.71297153662718	0.590011532080474	0.0383530628207477	1.6892386278480769																	1.6892386278480769	633.1718196897189
589	2019-04-12T08:43:36	28.3599	-157.9998	KM1906	61.43010581089758	0.593490778209383	0.0389394012676186	2.4619038696072346																	2.4619038696072346	634.0735414097687
590	2019-04-12T08:46:37	28.3673	-157.9999	KM1906	58.32197351634383	0.594191823011768	0.0390581039032427	2.355676524730039																	2.355676524730039	634.8973461848079
591	2019-04-12T08:49:37	28.3761	-158.0001	KM1906	63.23158900229925	0.591397411796927	0.0385860418701023	2.53360647618104																	2.53360647618104	635.877132508698
592	2019-04-12T08:52:37	28.3838	-158.0002	KM1906	57.92932813258274	0.594891342460035	0.0391769913024547	2.349336047046454																	2.349336047046454	636.734330127562
593	2019-04-12T08:55:37	28.3908	-158.0002	KM1906	61.01990700532754	0.593842016094705	0.0389987707619894	2.4675533784328123																	2.4675533784328123	637.5135498254073
594	2019-04-12T08:58:38	28.399	-158.0002	KM1906	56.57706889368789	0.5969957428916539	0.0395355451495354	2.3132159652193423																	2.3132159652193423	638.4263500428834
595	2019-04-12T09:01:38	28.4066	-158.0001	KM1906	59.475464018173724	0.593490778209383	0.0389394012676186	2.404489501514332																	2.404489501514332	639.2724166634972
596	2019-04-12T09:04:38	28.4149	-158.0003	KM1906	57.40252454632272	0.595946896142691	0.0393563887907884	2.334503847561294																	2.334503847561294	640.1965560800447
597	2019-04-12T09:07:38	28.4227	-158.0003	KM1906	59.71739288390575	0.597874620147234	0.03968573336411835	2.4479018304446662																	2.4479018304446662	641.0648294576439
598	2019-04-12T09:10:39	28.4305	-158.0001	KM1906	61.295808235761136	0.598754645777687	0.0398367391074754	2.5367245108814944																	2.5367245108814944	641.9333235555679
599	2019-04-12T09:13:39	28.4383	-158.0	KM1906	57.62511558120978	0.6048002884965931	0.0408827535690113	2.433268024855264																	2.433268024855264	642.8016521103748
600	2019-04-12T09:16:39	28.4466	-158.0001	KM1906	59.6377389983959	0.6040845458237509	0.0407579664054068	2.5105498171011287																	2.5105498171011287	643.7256358834014
601	2019-04-12T09:19:39	28.4547	-158.0001	KM1906	57.75512560091504	0.605159393768409	0.0409454747205174	2.439079228258392																	2.439079228258392	644.6273043909081
602	2019-04-12T09:22:40	28.4624	-158.0002	KM1906	59.382516762210166	0.6019521462202391	0.0403878242405686	2.4815406013586907																	2.4815406013586907	645.4845019267667
603	2019-04-12T09:25:40	28.4707	-158.0003	KM1906	62.15579124710264	0.605159393768409	0.0409454747205174	2.628436358061717																	2.628436358061717	646.4084856761635
604	2019-04-12T09:28:40	28.4783	-158.0005	KM1906	67.022494567929	0.608756449533761	0.0415762006892045	2.883192446575716																	2.883192446575716	647.2547219559377
605	2019-04-12T09:31:40	28.4861	-158.0004	KM1906	64.12139507889266	0.6055193562889439	0.0410083455986664	2.7184102354765693																	2.7184102354765693	648.1230504608677
606	2019-04-12T09:34:41	28.4939	-158.0004	KM1906	60.45800444214785	0.598754645777687	0.0398367391074754	2.4877402123582444																	2.4877402123582444	648.9913238384669
607	2019-04-12T09:37:41	28.5019	-158.0004	KM1906	61.90602831294423	0.588974619257991	0.0381795756592254	2.4430559611766136																	2.4430559611766136	649.8818606360044
608	2019-04-12T09:40:41	28.5093	-158.0003	KM1906	63.98688104163538	0.581083016268204	0.0368736571152897	2.4261029336505544																	2.4261029336505544	650.7056652549518
609	2019-04-12T09:43:41	28.517	-158.0002	KM1906	66.6441232294409	0.578709472108181	0.0364863379850547	2.4875123511415795																	2.4875123511415795	651.5628627330625
610	2019-04-12T09:46:42	28.5247	-158.0002	KM1906	64.78208511552522	0.578709472108181	0.0364863379850547	2.4263205462825583																	2.4263205462825583	652.4200044006924
611	2019-04-12T09:49:42	28.5328	-158.0001	KM1906	64.80254597451639	0.5780320580192061	0.0363761270198486	2.4011459832253585																	2.4011459832253585	653.3217259470765
612	2019-04-12T09:52:42	28.5403	-158.0001	KM1906	62.62263233074076	0.5773540130704949	0.0362661914288565	2.322581631469976																	2.322581631469976	654.1566041947676
613	2019-04-12T09:55:43	28.5478	-158.0	KM1906	60.52052269394621	0.575666857377892	0.0359932987663914	2.2385268576249002																	2.2385268576249002	654.9915397075333
614	2019-04-12T09:58:43	28.5551	-158.0	KM1906	59.34118569374821	0.572988374162816	0.0355629737706048	2.156822098009236																	2.156822098009236	655.8041545352867
615	2019-04-12T10:01:43	28.562	-157.9999	KM1906	57.44959333716217	0.5746607121538809	0.0358313847531987	2.100413047356104																	2.100413047356104	656.572304750282
616	2019-04-12T10:04:43	28.5671	-157.9999	KM1906	54.48479423004918	0.5766769037785029	0.0361566309035185	2.0069226946979426																	2.0069226946979426	657.1400219587125
617	2019-04-12T10:07:44	28.573	-157.9999	KM1906	51.671530778453636	0.5804061521139471	0.0367629337821495	1.955076285468772																	1.955076285468772	657.7967928468966
618	2019-04-12T10:10:44	28.5786	-157.9998	KM1906	58.6144895467581	0.5746607121538809	0.0358313847531987	2.147237823334592																	2.147237823334592	658.4202452511337
619	2019-04-12T10:13:44	28.584	-158.0	KM1906	55.38846630889896	0.571987251045428	0.0354027439115411	2.0016206259472518																	2.0016206259472518	659.0216754305367
620	2019-04-12T10:16:44	28.5908	-158.0	KM1906	62.817014286931524	0.5627416033036899	0.033945255471909	2.1833301896010866																	2.1833301896010866	659.7786317084439
621	2019-04-12T10:19:45	28.5988	-158.0	KM1906	62.55316341612608	0.5630690759017621	0.0339962556112472	2.1642721813460866																	2.1642721813460866	660.6691685059814
622	2019-04-12T10:22:45	28.6064	-158.0002	KM1906	57.60526916512958	0.565361407664394	0.0343544473205787	2.03632964205768																	2.03632964205768	661.5154042361404
623	2019-04-12T10:25:45	28.6145	-158.0002	KM1906	59.717144034140475	0.5676686962162221	0.0347172484588416	2.13782263523117																	2.13782263523117	662.417072743647
624	2019-04-12T10:28:45	28.6228	-158.0005	KM1906	51.181741090892274	0.574995294551446	0.0358852274564593	1.8842172784482103																	1.8842172784482103	663.3414696197777
625	2019-04-12T10:31:46	28.6304	-158.0007	KM1906	50.57687793150545	0.573993935879456	0.0357240837195932	1.8680547796836733																	1.8680547796836733	664.1877052467877
626	2019-04-12T10:34:46	28.6388	-158.0006	KM1906	45.839907240378636	0.571321478769048	0.0352966212182912	1.6678049729713875																	1.6678049729713875	665.1228199260922
627	2019-04-12T10:37:46	28.6472	-158.0006	KM1906	47.890772919687656	0.563726368171603	0.0340986214200054	1.6888251919237105																	1.6888251919237105	666.057883563507
628	2019-04-12T10:40:47	28.6554	-158.0007	KM1906	46.359000098541934	0.5647065721017621	0.0342519054512112	1.6360806581552525																	1.6360806581552525	666.9707360510821
629	2019-04-12T10:43:47	28.6621	-158.0006	KM1906	42.061038390435826	0.5629053396027262	0.0339707555415781	1.4901337570452036																	1.4901337570452036	667.7166245813781
630	2019-04-12T10:46:47	28.6715	-158.0004	KM1906	41.02146067485131	0.562414910579769	0.0338943767891159	1.4519707661640289																	1.4519707661640289	668.7631876431767
631	2019-04-12T10:49:47	28.6794	-158.0	KM1906	41.73770322040136	0.5611059635909991	0.0336912993972472	1.4672498686670552																	1.4672498686670552	669.6434600086237
632	2019-04-12T10:52:48	28.6873	-157.9998	KM1906	41.67764114549687	0.5588300013909789	0.033339830955471	1.4528459211337381																	1.4528459211337381	670.5230819631158
633	2019-04-12T10:55:48	28.6958	-157.9996	KM1906	39.48371977907762	0.556895952873082	0.0330429479275996	1.3694675681491195																	1.3694675681491195	671.4694788409897
634	2019-04-12T10:58:48	28.7033	-157.9997	KM1906	40.07855850873819	0.555608470442468	0.0328462118735512	1.3728389371283445																	1.3728389371283445	672.3044141843869
635	2019-04-12T11:01:48	28.7115	-157.9997	KM1906	39.617372640753935	0.55850706186846	0.0332900833442129	1.3711883990081264																	1.3711883990081264	673.2172144018632
636	2019-04-12T11:04:49	28.7199	-157.9999	KM1906	39.1817748529111	0.5575389960099859	0.0331414679650109	1.3508872779272298																	1.3508872779272298	674.1524818743195
637	2019-04-12T11:07:49	28.7278	-158.0	KM1906	38.6636813874086	0.55625596889638	0.032944896581261	1.320078020060814																	1.320078020060814	675.0319411416766
638	2019-04-12T11:10:49	28.7355	-158.0002	KM1906	41.02753806776956	0.5588300013909789	0.033339830955471	1.4223824198697697																	1.4223824198697697	675.8893051023744
639	2019-04-12T11:13:49	28.7441	-158.0003	KM1906	41.910343671995314	0.555932057842277	0.0328955187488462	1.4284060030130266																	1.4284060030130266	676.8466819145847
640	2019-04-12T11:16:50	28.7519	-158.0005	KM1906	38.82110884618034	0.555285653664233	0.0327970224223026	1.3230722715761076																	1.3230722715761076	677.7151746674037
641	2019-04-12T11:19:50	28.76	-158.0005	KM1906	38.57993360601406	0.5575389960099859	0.0331414679650109	1.328472972426998																	1.328472972426998	678.6168431749109
642	2019-04-12T11:22:50	28.7679	-158.0005	KM1906	35.613764427198234	0.556895952873082	0.0330429479275996	1.2234525045632456																	1.2234525045632456	679.4962482624793
643	2019-04-12T11:25:50	28.7757	-158.0005	KM1906	36.814182197309314	0.5578616693304621	0.0331909044425667	1.2752439304492755																	1.2752439304492755	680.3645216400782
644	2019-04-12T11:28:51	28.7833	-158.0003	KM1906	38.92536608931524	0.5578616693304621	0.0331909044425667	1.346382825787776																	1.346382825787776	681.2107566086394
645	2019-04-12T11:31:51	28.792	-158.0003	KM1906	38.606250088112716	0.5601291848644561	0.0335400067247152	1.3492003782122832																	1.3492003782122832	682.1792153759612
646	2019-04-12T11:34:51	28.7995	-158.0	KM1906	43.37674883224121	0.55850706186846	0.0332900833442129	1.5062282475435682																	1.5062282475435682	683.0146063993631
647	2019-04-12T11:37:51	28.8077	-157.9999	KM1906	39.69400737388647	0.55850706186846	0.0332900833442129	1.365301856735282																	1.365301856735282	683.9274587348552
648	2019-04-12T11:40:52	28.8154	-157.9996	KM1906	44.83822644946023	0.5578616693304621	0.0331909044425667	1.5450121428482997																	1.5450121428482997	684.7850997158108
649	2019-04-12T11:43:52	28.8231	-157.9994	KM1906	46.28262961171551	0.55850706186846	0.0332900833442129	1.5942344381349216																	1.5942344381349216	685.6424633035635
650	2019-04-12T11:46:52	28.8311	-157.9995	KM1906	47.08131913288002	0.557217091134208	0.0330921492201484	1.6140696821849774																	1.6140696821849774	686.5330534978901
651	2019-04-12T11:49:52	28.8388	-157.9996	KM1906	47.966638742051856	0.555285653664233	0.0327970224223026	1.6287637294900807																	1.6287637294900807	687.3902506342044
652	2019-04-12T11:52:53	28.8469	-158.0	KM1906	45.96894960804861	0.556895952873082	0.0330429479275996	1.5931450701993382																	1.5931450701993382	688.2927623185103
653	2019-04-12T11:55:53	28.8548	-158.0002	KM1906	47.82195620826946	0.55625596889638	0.032944896581261	1.6358008045212546																	1.6358008045212546	689.1723835780684
654	2019-04-12T11:58:53	28.8625	-158.0002	KM1906	47.87674792673666	0.555285653664233	0.0327970224223026	1.6286592287220505																	1.6286592287220505	690.0295252456982
655	2019-04-12T12:01:53	28.868	-158.0005	KM1906	48.133533511411244	0.553037923937339	0.0324555780558592	1.6259822332989753																	1.6259822332989753	690.6424674168982
656	2019-04-12T12:04:54	28.8726	-158.0007	KM1906	50.918216085900276	0.5539997547744151	0.0326013399447822	1.718948485303561																	1.718948485303561	691.1548970996832
657	2019-04-12T12:07:54	28.8779	-158.0007	KM1906	46.57165317469343	0.5536783797501371	0.0325526367541735	1.5751897258781205																	1.5751897258781205	691.7448777280521
658	2019-04-12T12:10:54	28.8827	-158.0007	KM1906	46.286213055564396	0.5539997547744151	0.0326013399447822	1.568151918667655																	1.568151918667655	692.2791998065745
659	2019-04-12T12:13:54	28.8878	-158.0005	KM1906	51.386293411123326	0.5524005149760209	0.0323589810965637	1.7312519983216264																	1.7312519983216264	692.8472515905968
660	2019-04-12T12:16:55	28.8971	-158.0002	KM1906	52.07030331313953	0.5520788163669129	0.0323104940534611	1.7491456134731085																	1.7491456134731085	693.8829134229246
661	2019-04-12T12:19:55	28.9055	-157.9999	KM1906	46.350709088163	0.5536783797501371	0.0325526367541735	1.5640625942383195																	1.5640625942383195	694.8184339961944
662	2019-04-12T12:22:55	28.9137	-157.9998	KM1906	47.55125590894664	0.5539997547744151	0.0326013399447822	1.6065621416669775																	1.6065621416669775	695.7312862255337
663	2019-04-12T12:25:55	28.922	-157.9997	KM1906	50.154981739197204	0.554642324635931	0.0326989946740315	1.700513823307136																	1.700513823307136	696.6552695300556
664	2019-04-12T12:28:56	28.9298	-157.9997	KM1906	52.09850461818448	0.551118289946974	0.0321657229036968	1.7357723799928029																	1.7357723799928029	697.5235429076552
665	2019-04-12T12:31:56	28.9379	-157.9999	KM1906	49.4340035717696	0.5480985989232039	0.03171295943884295	1.6290656622553266																	1.6290656622553266	698.425421914047
666	2019-04-12T12:34:56	28.9463	-158.0002	KM1906	52.65237214806342	0.54857485500794	0.0317839610794433	1.7338034813160093																	1.7338034813160093	699.3609421279837
667	2019-04-12T12:37:56	28.9544	-158.0004	KM1906	53.62802316770542	0.54920751782497	0.0318787841154082	1.7706676751037798																	1.7706676751037798	700.2628210673503
668	2019-04-12T12:40:57	28.9619	-158.0003	KM1906	37.06555101845943	0.547308363006909	0.0315951487728662	1.2145357638707426																	1.2145357638707426	701.0977561277816
669	2019-04-12T12:44:37	28.9698	-158.0002	KM1906	52.9730328212485	0.5438398818144521	0.0310811644176692	1.7177442879938716																	1.7177442879938716	701.9772151436541
670	2019-04-12T12:47:37	28.9778	-158.0	KM1906	54.589272969083616	0.5435264222061429	0.0310349408910314	1.751183587812829																	1.751183587812829	702.8679649063353
671	2019-04-12T12:50:38	28.9855	-157.9999	KM1906	53.86150142401157	0.5454134177226779	0.0313136896653439	1.7547091793603702																	1.7547091793603702	703.7251618860219
672	2019-04-12T12:53:38	28.9943	-157.9998	KM1906	50.449964505159045	0.5438398818144521	0.0310811644176692	1.628744603119713																	1.628744603119713	704.7048007540084
673	2019-04-12T12:56:38	29.0025	-157.9998	KM1906	53.41439307098878	0.5435264222061429	0.0310349408910314	1.714974486167759																	1.714974486167759	705.6176009714846
674	2019-04-12T12:59:38	29.0119	-158.0002	KM1906	55.16911997482135	0.541651127148809	0.0307594314718289	1.7590241842244208																	1.7590241842244208	706.664706064034
675	2019-04-12T13:02:39	29.02	-158.0005	KM1906	53.30764290163979	0.5404037370570071	0.0305770133566999	1.6951163681273955																	1.6951163681273955	707.5668473742654
676	2019-04-12T13:05:39	29.0295	-158.0005	KM1906	56.98795086893446	0.5376087939833689	0.0301705962241069	1.7894379394113682																	1.7894379394113682	708.6243598213413
677	2019-04-12T13:08:39	29.0383	-158.0003	KM1906	52.64204332237551	0.5404037370570071	0.0305770133566999	1.6520861081478757																	1.6520861081478757	709.6041436822998
678	2019-04-12T13:11:40	29.0467	-157.9997	KM1906	58.718520473201465	0.5404037370570071	0.0305770133566999	1.8583110216046173																	1.8583110216046173	710.5410287535118
679	2019-04-12T13:14:40	29.0557	-157.9997	KM1906	55.25056141471188	0.538848203315782	0.0303503928418045	1.7327681306981768																	1.7327681306981768	711.5428826507414
680	2019-04-12T13:17:40	29.0645	-157.9997	KM1906	57.6192914977796	0.538848203315782	0.0303503928418045	1.8150785736213904																	1.8150785736213904	712.5224731280325
681	2019-04-12T13:20:40	29.0734	-157.9997	KM1906	55.034755850506684	0.538848203315782	0.0303503928418045	1.7400083986021095																	1.7400083986021095	713.5131953152933
682	2019-04-12T13:23:41	29.082	-157.9997	KM1906	58.321153060620425	0.5407164879882129	0.0306226316255151	1.8410753825841344																	1.8410753825841344	714.4705223726459
683	2019-04-12T13:26:41	29.0908	-157.9999	KM1906	54.05461947653811	0.54196260689779	0.0308051131010508	1.7182904878006933																	1.7182904878006933	715.4503060367938
684	2019-04-12T13:29:41	29.0997	-157.9999	KM1906	54.831504241164254	0.5413403891870989	0.0307138586331502	1.7346511745323223																	1.7346511745323223	716.4410282240541
685	2019-04-12T13:32:41	29.1086	-157.9998	KM1906	54.8497826682041	0.542274830204821	0.0308509037805184	1.7416391079023068																	1.7416391079023068	717.4317981524637
686	2019-04-12T13:35:42	29.1173	-157.9998	KM1906	54.29438511863428	0.54196260689779	0.0308051131010508	1.7261248246601029																	1.7261248246601029	718.4002569197858
687	2019-04-12T13:38:42	29.1263	-157.9999	KM1906	57.23839749256238	0.541495758167954	0.03073664505248955	1.8226654870981152																	1.8226654870981152	719.4021580115375
688	2019-04-12T13:41:42	29.1352	-158.0	KM1906	54.93504776140689	0.542274830204821	0.0308509037805184	1.7665139701106864																	1.7665139701106864	720.3929279152634
689	2019-04-12T13:44:42	29.1439	-158.0001	KM1906	53.244183782564036	0.5435264222061429	0.0310349408910314	1.71542976611481																	1.71542976611481	721.3614354875692
690	2019-04-12T13:47:43	29.1528	-158.0	KM1906	55.31316637870422	0.54196260689779	0.0308051131010508	1.7903026454014883																	1.7903026454014883	722.3522053749555
691	2019-04-12T13:50:43	29.1614	-158.0002	KM1906	55.1423547241184	0.54196260689779	0.0308051131010508	1.7709027639592467																	1.7709027639592467	723.3097298394032
692	2019-04-12T13:53:43	29.17	-158.0004	KM1906	53.4777380618721	0.538227021069069	0.0302602801857094	1.6910916351784515																	1.6910916351784515	724.2672542707901
693	2019-04-12T13:56:43	29.179	-158.0006	KM1906	50.7204704091958	0.539159907036209	0.0303956105702747	1.6026858336099572																	1.6026858336099572	725.2692967392303
694	2019-04-12T13:59:44	29.1874	-158.0008	KM1906	50.664614099506	0.536066513588243	0.0299478602379863	1.5724733313066237																	1.5724733313066237	726.2045623801603
695	2019-04-12T14:02:44	29.1949	-158.001	KM1906	50.61798121516046	0.5345266139014211	0.029726436538073997	1.564185980417016																	1.564185980417016	727.0396668305118
696	2019-04-12T14:05:44	29.2006	-158.0012	KM1906	47.144079317974025	0.5342191204167	0.0296823137313143	1.4543796387592838																	1.4543796387592838	727.6744718660649
697	2019-04-12T14:08:44	29.206	-158.0013	KM1906	46.370234923194225	0.534680727664843	0.0297485506059822	1.4290697630272235																	1.4290697630272235	728.2756627338882
698	2019-04-12T14:11:45	29.2117	-158.0015	KM1906	47.47601144204029	0.5336061498804621	0.0295943761037153	1.453681582100516																	1.453681582100516	728.9104677050177
699	2019-04-12T14:14:45	29.2178	-158.0016	KM1906	48.2721921146377	0.5351438047495211	0.0298149983902031	1.487686193339482																	1.487686193339482	729.5895715164958
700	2019-04-12T14:17:45	29.2244	-158.0017	KM1906	54.2364091079975	0.533912359225985	0.0296382960027708	1.6778967907901188																	1.6778967907901188	730.3243286049308
701	2019-04-12T14:20:45	29.232	-158.0016	KM1906	56.989390750625475	0.5336061498804621	0.0295943761037153	1.759864460824026																	1.759864460824026	731.1703943345468
702	2019-04-12T14:23:46	29.2397	-158.0013	KM1906	54.83254392133539	0.5317713059416129	0.0293325398120794	1.6738862808094093																	1.6738862808094093	732.0280312302111
703	2019-04-12T14:26:46	29.2478	-158.001	KM1906	53.176803306437066	0.5342191204167	0.0296823137313143	1.6458400631331025																	1.6458400631331025	732.9301704504902
704	2019-04-12T14:29:46	29.2558	-158.0006	KM1906	53.02178992394144	0.5342191204167	0.0296823137313143	1.64316871474278																	1.64316871474278	733.8215542160665
705	2019-04-12T14:32:46	29.2637	-158.0001	KM1906	54.131754040618716	0.5363739231097729	0.0299922124405594	1.6952521325142933																	1.6952521325142933	734.7022988515894
706	2019-04-12T14:35:47	29.2714	-157.9997	KM1906	54.31834429249586	0.5354535056216629	0.0298594379390516	1.6949068659408024																	1.6949068659408024	735.5603201819544
707	2019-04-12T14:38:47	29.2792	-157.9994	KM1906	54.166522403798936	0.5334523465432089	0.02957242681114735	1.6783030085919974																	1.6783030085919974	736.4290820652487
708	2019-04-12T14:41:47	29.2872	-157.999	KM1906	54.97761467686361	0.5348348414282651	0.0297706646738904	1.7130206815895008																	1.7130206815895008	737.3204653109673
709	2019-04-12T14:44:47	29.295	-157.9987	KM1906	56.17596564389686	0.5348348414282651	0.0297706646738904	1.7512553332962255																	1.7512553332962255	738.1892270432387
710	2019-04-12T14:47:47	29.303	-157.9985	KM1906	53.03864072810018	0.53668206647299	0.0300366705197983	1.6836038211593451																	1.6836038211593451	739.0799754627539
711	2019-04-12T14:50:48	29.3105	-157.9986	KM1906	53.388715580923844	0.5369909454297059	0.0300812347284496	1.6925322347210427																	1.6925322347210427	739.9149101392022
712	2019-04-12T14:53:48	29.3185	-157.9988	KM1906	55.88493002129427	0.538848203315782	0.0303503928418045	1.7865346752218028																	1.7865346752218028	740.8056584944634
713	2019-04-12T14:56:48	29.3264	-157.999	KM1906	57.29832573346347	0.537917539011329	0.0302153847457893	1.8338677722093493																	1.8338677722093493	741.6852777836716
714	2019-04-12T14:59:48	29.3344	-157.9992	KM1906	55.525381832399894	0.5407164879882129	0.0306226316255151	1.780560652608201																	1.780560652608201	742.5760260729986
715	2019-04-12T15:02:49	29.3425	-157.9994	KM1906	56.89586303485638	0.5407164879882129	0.0306226316255151	1.830143288777226																	1.830143288777226	743.4779034289157
716	2019-04-12T15:05:49	29.3506	-157.9997	KM1906	58.84939578638724	0.5413403891870989	0.0307138586331502	1.8873056436862483																	1.8873056436862483	744.3800417027009
717	2019-04-12T15:08:49	29.3588	-157.9999	KM1906	57.16146283845333	0.5404037370570071	0.0305770133566999	1.8307838705968504																	1.8307838705968504	745.2930481564574
718	2019-04-12T15:11:49	29.3668	-158.0001	KM1906	58.156684786880454	0.538848203315782	0.0303503928418045	1.8504290147879656																	1.8504290147879656	746.1837963113595
719	2019-04-12T15:14:50	29.3749	-158.0005	KM1906	58.77286486293308	0.541651127148809	0.0307594314718289	1.880204095857482																	1.880204095857482	747.0862993917402
720	2019-04-12T15:17:50	29.3831	-158.0007	KM1906	56.52925207995435	0.538227021069069	0.0302602801857094	1.7777578777675471																	1.7777578777675471	747.9993057470937
721	2019-04-12T15:20:50	29.391	-158.0006	KM1906	55.91308077726841	0.5369909454297059	0.0300812347284496	1.7473031562558																	1.7473031562558	748.8787643220858
722	2019-04-12T15:23:50	29.3994	-158.0004	KM1906	58.3150533432915	0.53668206647299	0.0300366705197983	1.8238460700832555																	1.8238460700832555	749.8140291263336
723	2019-04-12T15:26:51	29.4076	-158.0001	KM1906	57.16520549096932	0.53575983616076	0.0299036136599342	1.7899496360576486																	1.7899496360576486	750.7272928653207
724	2019-04-12T15:29:51	29.4156	-157.9999	KM1906	56.48393990901864	0.53575983616076	0.0299036136599342	1.7745102330180949																	1.7745102330180949	751.6180408175809
725	2019-04-12T15:32:51	29.4237	-157.9997	KM1906	58.230360333624155	0.5354535056216629	0.0298594379390516	1.812826327878824																	1.812826327878824	752.5199178405328
726	2019-04-12T15:35:51	29.4315	-157.9993	KM1906	57.94936809829333	0.5349893230888929	0.029792831532046763	1.8012672631339663																	1.8012672631339663	753.389056892249
727	2019-04-12T15:38:52	29.4397	-157.9993	KM1906	57.00012588858304	0.5351438047495211	0.0298149983902031	1.76641652233953																	1.76641652233953	754.3018571097249
728	2019-04-12T15:41:52	29.4478	-157.999	KM1906	53.62817717631741	0.530552412131644	0.0291595371085322	1.6419038363339744																	1.6419038363339744	755.2039944866738
729	2019-04-12T15:44:52	29.4561	-157.9989	KM1906	55.15743542618021	0.5317713059416129	0.0293325398120794	1.6825291931758306																	1.6825291931758306	756.1279772589861
730	2019-04-12T15:47:52	29.4643	-157.9987	KM1906	52.22381250607411	0.5281244681924129	0.0288163506307648	1.5750099132660222																	1.5750099132660222	757.0409832851515
731	2019-04-12T15:50:53	29.4725	-157.9985	KM1906	49.62052815681504	0.5272152904795979	0.0286887081687304	1.4844050039026857																	1.4844050039026857	757.9539892780423
732	2019-04-12T15:53:53	29.4801	-157.9983	KM1906	48.65996347203242	0.5281244681924129	0.0288163506307648	1.4547790730696308																	1.4547790730696308	758.8002212178466
733	2019-04-12T15:56:53	29.4889	-157.9982	KM1906	49.052125588950155	0.5281244681924129	0.0288163506307648	1.464850947556055																	1.464850947556055	759.7798596204602
734	2019-04-12T15:59:53	29.4965	-157.998	KM1906	48.71828959657669	0.526612774944392	0.0286041190226881	1.4445496568010432																	1.4445496568010432	760.6260914884339
735	2019-04-12T16:02:54	29.5046	-157.9983	KM1906	46.44465216146457	0.5248021729426761	0.0283510760782018	1.3778104966776594																	1.3778104966776594	761.5282283404528
736	2019-04-12T16:05:54	29.5098	-157.9986	KM1906	45.56907106211139	0.52359935252433	0.0281838063655469	1.3415854691539717																	1.3415854691539717	762.1078064298533
737	2019-04-12T16:08:54	29.5143	-157.9987	KM1906	44.33618428434704	0.5258576895688174	0.0284984560992402	1.3068622852123273																	1.3068622852123273	762.6088270416587
738	2019-04-12T16:11:54	29.5198	-157.999	KM1906	43.28072868474184	0.5245022367605491	0.0283091964907681	1.2739068917462608																	1.2739068917462608	763.2217603999338
739	2019-04-12T16:14:55	29.5255	-157.9993	KM1906	43.519508419895885	0.526009094798689	0.028519596558244997	1.2866232054883031																	1.2866232054883031	763.8569329440404
740	2019-04-12T16:17:55	29.5335	-157.9996	KM1906	46.26940957439163	0.526913673562499	0.0286463631735252	1.376609456836941																	1.376609456836941	764.7479436661674
741	2019-04-12T16:20:55	29.5422	-157.9999	KM1906	45.49851229726889	0.5245022367605491	0.0283091964907681	1.3394337503308746																	1.3394337503308746	765.7168381721733
742	2019-04-12T16:23:55	29.551	-158.0001	KM1906	47.20385995403776	0.5257062843389461	0.0284773156402354	1.4023711531255976																	1.4023711531255976	766.6966201016171
743	2019-04-12T16:26:56	29.5592	-158.0002	KM1906	45.69975807798893	0.52359935252433	0.0281838063655469	1.3475585810577415																	1.3475585810577415	767.609471679239
744	2019-04-12T16:29:56	29.568	-158.0004	KM1906	47.61021239743498	0.5263125929146529	0.0285619754760587	1.4134020910833904																	1.4134020910833904	768.5892535442787
745	2019-04-12T16:32:56	29.5768	-158.0008	KM1906	47.30042286481906	0.525102825126289	0.0283930556397252	1.4009893146084176																	1.4009893146084176	769.56960921507
746	2019-04-12T16:35:56	29.5858	-158.001	KM1906	45.94146979437322	0.5272152904795979	0.0286887081687304	1.3672428099512186																	1.3672428099512186	770.5716501821995
747	2019-04-12T16:38:57	29.5945	-158.0012	KM1906	47.618458181371146	0.525102825126289	0.0283930556397252	1.4096640068497734																	1.4096640068497734	771.5403024349054
748	2019-04-12T16:41:57	29.6019	-158.0012	KM1906	32.92168851399407	0.5245022367605491	0.0283091964907681	0.9702005648800038																	0.9702005648800038	772.3640489726275
749	2019-04-12T16:45:39	29.6109	-158.0014	KM1906	48.71694199974011	0.526612774944392	0.0286041190226881	1.4592475509966771																	1.4592475509966771	773.3660898467027
750	2019-04-12T16:48:40	29.6191	-158.0014	KM1906	44.58759381827729	0.526612774944392	0.0286041190226881	1.3222617598094135																	1.3222617598094135	774.2788900641788
751	2019-04-12T16:51:40	29.6276	-158.0014	KM1906	45.37170907683378	0.526612774944392	0.0286041190226881	1.3471342476459611																	1.3471342476459611	775.2250854115626
752	2019-04-12T16:54:40	29.6363	-158.0015	KM1906	44.88236437269397	0.5257062843389461	0.0284773156402354	1.3317496040517642																	1.3317496040517642	776.1935925137567
753	2019-04-12T16:57:40	29.6448	-158.0016	KM1906	41.26845255073487	0.526913673562499	0.0286463631735252	1.222994441334806																	1.222994441334806	777.1398373247969
754	2019-04-12T17:00:40	29.6533	-158.0018	KM1906	43.74393283784955	0.525404195020611	0.0284351354139945	1.288717935189445																	1.288717935189445	778.0862304778937
755	2019-04-12T17:03:41	29.6617	-158.0016	KM1906	43.66455748229861	0.524200625315871	0.0282673033033595	1.2879197373683209																	1.2879197373683209	779.0214942417447
756	2019-04-12T17:06:41	29.67	-158.0012	KM1906	44.71261148535877	0.524200625315871	0.0282673033033595	1.3244531044779313																	1.3244531044779313	779.9462359169597
757	2019-04-12T17:09:41	29.6785	-158.001	KM1906	45.566511677019975	0.525102825126289	0.0283930556397252	1.3522736936917708																	1.3522736936917708	780.8926289709982
758	2019-04-12T17:12:41	29.687	-158.0008	KM1906	43.24671283537106	0.5245022367605491	0.0283091964907681	1.2857507505320511																	1.2857507505320511	781.8390219916129
759	2019-04-12T17:15:42	29.6955	-158.0005	KM1906	43.10074236600463	0.525102825126289	0.0283930556397252	1.277031536944095																	1.277031536944095	782.785661970523
760	2019-04-12T17:18:42	29.7037	-158.0001	KM1906	44.35061092917147	0.5264626839295226	0.0285830472493734	1.3223789241788406																	1.3223789241788406	783.6992812519934
761	2019-04-12T17:21:42	29.7123	-157.9999	KM1906	44.135903007331294	0.526009094798689	0.028519596558244997	1.3094818073413343																	1.3094818073413343	784.6568035863537
762	2019-04-12T17:24:42	29.7206	-157.9996	KM1906	44.92048665685424	0.5263125929146529	0.0285619754760587	1.3523829597095949																	1.3523829597095949	785.5811906257376
763	2019-04-12T17:27:43	29.7283	-157.9992	KM1906	45.07024218117095	0.527517627410399	0.0287311542490371	1.3459774655960959																	1.3459774655960959	786.4392040594914
764	2019-04-12T17:30:43	29.7373	-157.9994	KM1906	42.51469578321285	0.528729160635016	0.0289017059252555	1.2751629268151812																	1.2751629268151812	787.4412444642212
765	2019-04-12T17:33:43	29.7457	-157.9994	KM1906	46.46599973312761	0.526009094798689	0.028519596558244997	1.3823734506490564																	1.3823734506490564	788.3763081016355
766	2019-04-12T17:36:43	29.7538	-157.9995	KM1906	44.37188959912524	0.52994713761377	0.0290736378943471	1.3456480467799588																	1.3456480467799588	789.2780284026038
767	2019-04-12T17:39:44	29.7621	-157.9996	KM1906	44.641637424865635	0.530249500759246	0.0291165436287628	1.3613320262557178																	1.3613320262557178	790.2020108672751
768	2019-04-12T17:42:44	29.7709	-157.9997	KM1906	45.757975197796156	0.530856046607839	0.0292026332214522	1.3814647041910213																	1.3814647041910213	791.1816490023692
769	2019-04-12T17:45:44	29.7789	-157.9998	KM1906	46.364615280222786	0.528729160635016	0.0289017059252555	1.4034417186381625																	1.4034417186381625	792.0722382144303
770	2019-04-12T18:05:41	29.8132	-157.9941	KM1906	50.134481339807955	0.5376087939833689	0.0301705962241069	1.5751888631887838																	1.5751888631887838	795.9299137144466
771	2019-04-12T18:08:42	29.8135	-157.9931	KM1906	46.04626660917828	0.5345266139014211	0.029726436538073997	1.4377441443585095																	1.4377441443585095	796.0321083829822
772	2019-04-12T18:11:42	29.8137	-157.993	KM1906	48.11741825463978	0.530552412131644	0.0291595371085322	1.4861588815355944																	1.4861588815355944	796.0563765629025
773	2019-04-12T18:14:42	29.8139	-157.993	KM1906	46.92583389886899	0.53668206647299	0.0300366705197983	1.4808923805129854																	1.4808923805129854	796.0786399828411
774	2019-04-12T18:17:42	29.814	-157.993	KM1906	42.565314713820186	0.5424313145248656	0.0308738537755363	1.3637200775843976																	1.3637200775843976	796.08977169281
775	2019-04-12T18:20:43	29.8139	-157.9922	KM1906	37.7683807763702	0.5376087939833689	0.0301705962241069	1.1940520533592045																	1.1940520533592045	796.16783636654
776	2019-04-12T18:23:43	29.8136	-157.9901	KM1906	42.74149383732357	0.539469946060035	0.0304408093538762	1.3652177903679743																	1.3652177903679743	796.3733933154483
777	2019-04-12T18:26:43	29.8134	-157.9887	KM1906	47.07169928599377	0.54196260689779	0.0308051131010508	1.5137184742255814																	1.5137184742255814	796.5104316149799
778	2019-04-12T18:29:43	29.8133	-157.9882	KM1906	49.878313836626006	0.5429015145972991	0.0309428133321022	1.6216743877798658																	1.6216743877798658	796.5599901042688
779	2019-04-12T18:35:44	29.8152	-157.9779	KM1906	46.46620913905455	0.54889087172733	0.0318313192475973	1.5383667951405378																	1.5383667951405378	797.5770337142337
780	2019-04-12T18:38:44	29.8218	-157.9762	KM1906	42.98795497241778	0.547308363006909	0.0315951487728662	1.4133952684311566																	1.4133952684311566	798.3298485841193
781	2019-04-12T18:41:44	29.8293	-157.9769	KM1906	46.37745242222128	0.541029985512009	0.0306683587933233	1.4965426336723595																	1.4965426336723595	799.1674592010129
782	2019-04-12T18:44:45	29.8372	-157.9779	KM1906	47.88801745909464	0.544154089707091	0.0311274982881591	1.5571970721821822																	1.5571970721821822	800.0521501695108
783	2019-04-12T18:47:45	29.8451	-157.9787	KM1906	47.85886082245882	0.5430576118487139	0.0309658203887823	1.5461960163383532																	1.5461960163383532	800.9349413324006
784	2019-04-12T18:50:45	29.8527	-157.9795	KM1906	38.622094624001434	0.546361732581582	0.0314542970678893	1.267662087891571																	1.267662087891571	801.7844699379319
785	2019-04-12T18:53:45	29.8606	-157.9804	KM1906	48.7888800668602	0.538227021069069	0.0302602801857094	1.542096069584747																	1.542096069584747	802.668157019726
786	2019-04-12T18:56:46	29.8683	-157.9813	KM1906	49.51270396456209	0.539159907036209	0.0303956105702747	1.568803726465731																	1.568803726465731	803.5296906574151
787	2019-04-12T18:59:46	29.8763	-157.9821	KM1906	47.64822369991901	0.5407164879882129	0.0306226316255151	1.5201154687519134																	1.5201154687519134	804.4235692810945
788	2019-04-12T19:02:46	29.8841	-157.9829	KM1906	46.18011809979245	0.54572876927588	0.0313604470923399	1.5126625861044676																	1.5126625861044676	805.2952692981559
789	2019-04-12T19:05:46	29.8916	-157.9837	KM1906	42.50389201756312	0.546044873629825	0.0314073161377041	1.3933749475564676																	1.3933749475564676	806.1337101339391
790	2019-04-12T19:08:47	29.8993	-157.9846	KM1906	47.07532085305543	0.546361732581582	0.0314542970678893	1.5524784681694188																	1.5524784681694188	806.9952410487946
791	2019-04-12T19:11:47	29.9072	-157.9855	KM1906	47.61225327278135	0.54920751782497	0.0318787841154082	1.5846085473697622																	1.5846085473697622	807.8789241401618
792	2019-04-12T19:14:47	29.9152	-157.9865	KM1906	43.044814833593854	0.550799638253811	0.0321176955188838	1.442965752130881																	1.442965752130881	808.7746730041756
793	2019-04-12T19:17:47	29.9229	-157.9875	KM1906	44.949990366497964	0.5482570987065011	0.0317365890469667	1.4980753604896624																	1.4980753604896624	809.6372277040282
794	2019-04-12T19:20:48	29.9307	-157.9885	KM1906	42.808477083992145	0.549524919813662	0.0319263622903752	1.4289451928865533																	1.4289451928865533	810.510844313762
795	2019-04-12T19:23:48	29.9386	-157.9894	KM1906	43.09434667504085	0.546679347932512	0.0315013901499848	1.4180216384424424																	1.4180216384424424	811.3945247141594
796	2019-04-12T19:26:48	29.9463	-157.9905	KM1906	46.84637676523346	0.550481679192073	0.0320697793662887	1.5745048420952417																	1.5745048420952417	812.2582087747998
797	2019-04-12T19:29:49	29.9544	-157.9916	KM1906	44.599565515358094	0.551757877185481	0.0322621218969687	1.5154774997759053																	1.5154774997759053	813.1660978799265
798	2019-04-12T19:32:49	29.962	-157.9926	KM1906	44.311798862277776	0.550481679192073	0.0320697793662887	1.4820799966658127																	1.4820799966658127	814.0175873377034
799	2019-04-12T19:35:49	29.9702	-157.9936	KM1906	44.97987977405437	0.550799638253811	0.0321176955188838	1.5258228115497348																	1.5258228115497348	814.9354676167966
800	2019-04-12T19:38:49	29.978	-157.9945	KM1906	41.22119771919611	0.551757877185481	0.0322621218969687	1.3991269696064506																	1.3991269696064506	815.8080674224176
801	2019-04-12T19:41:50	29.9859	-157.9956	KM1906	43.32217336074621	0.54904919477615	0.03185505168150275	1.4524157729925598																	1.4524157729925598	816.6938454314053
802	2019-04-12T19:44:50	29.9937	-157.9966	KM1906	43.55624059713025	0.54920751782497	0.0318787841154082	1.4551632694972363																	1.4551632694972363	817.5674552934132
803	2019-04-12T19:47:50	30.0017	-157.9971	KM1906	42.95947646829831	0.550481679192073	0.0320697793662887	1.4383286714868295																	1.4383286714868295	818.4592956945447
804	2019-04-12T19:50:50	30.0096	-157.9976	KM1906	41.302750529203855	0.553357770078673	0.0325040495499394	1.3994191580649231																	1.3994191580649231	819.3400206510985
805	2019-04-12T19:53:51	30.0175	-157.9981	KM1906	44.983738056085215	0.553357770078673	0.0325040495499394	1.5304821134903015																	1.5304821134903015	820.2207453976071
806	2019-04-12T19:56:51	30.0255	-157.9985	KM1906	42.0049526297708	0.5543218087285021	0.0326501558197159	1.44740717761617																	1.44740717761617	821.1121163209204
807	2019-04-12T19:59:51	30.0333	-157.999	KM1906	42.315676230893324	0.556895952873082	0.0330429479275996	1.4681800874028308																	1.4681800874028308	821.9817258234167
808	2019-04-12T20:02:51	30.0412	-157.9993	KM1906	47.18185182613936	0.555608470442468	0.0328462118735512	1.653085624703471																	1.653085624703471	822.8616059890743
809	2019-04-12T20:05:52	30.0485	-157.9996	KM1906	46.379813665879915	0.5601291848644561	0.0335400067247152	1.6468647093107764																	1.6468647093107764	823.674734839837
810	2019-04-12T20:08:52	30.0538	-157.9998	KM1906	44.44742174658884	0.561761041836943	0.0337927640748179	1.588605125542668																	1.588605125542668	824.2650301077689
811	2019-04-12T20:11:52	30.0593	-158.0	KM1906	42.47291869474336	0.562414910579769	0.0338943767891159	1.5332991852332658																	1.5332991852332658	824.8775773269123
812	2019-04-12T20:14:52	30.0649	-158.0	KM1906	43.10898467122985	0.5689970087056371	0.0349273538536395	1.5893496022949607																	1.5893496022949607	825.5009530851887
813	2019-04-12T20:17:53	30.0703	-158.0	KM1906	43.145089579110135	0.5676686962162221	0.0347172484588416	1.5914548473602923																	1.5914548473602923	826.1020654235263
814	2019-04-12T20:20:53	30.0757	-158.0	KM1906	44.82587030473237	0.5666764249176539	0.0345610165070736	1.6389267505554674																	1.6389267505554674	826.7031777618644
815	2019-04-12T20:23:53	30.0815	-158.0001	KM1906	44.67761524733913	0.5703275861961321	0.0351384143226242	1.6640055327993764																	1.6640055327993764	827.3488887942453
816	2019-04-12T20:26:53	30.0892	-158.0003	KM1906	45.07923254856659	0.5706580941109269	0.0351910242652055	1.6794620495327508																	1.6794620495327508	828.2062469127153
817	2019-04-12T20:29:54	30.0971	-158.0004	KM1906	44.71472103294307	0.571987251045428	0.0354027439115411	1.6787031034568465																	1.6787031034568465	829.0857047398082
818	2019-04-12T20:32:54	30.1052	-158.0003	KM1906	44.064452787562246	0.57533067565723	0.0359391986919137	1.68059947036151																	1.68059947036151	829.9874246763796
819	2019-04-12T20:35:54	30.1128	-158.0002	KM1906	45.18743600467996	0.5746607121538809	0.0358313847531987	1.7265730718677892																	1.7265730718677892	830.8334894376766
820	2019-04-12T20:38:54	30.1208	-158.0003	KM1906	47.5029288490219	0.573993935879456	0.0357240837195932	1.8062933029312955																	1.8062933029312955	831.724078290612
821	2019-04-12T20:41:55	30.1286	-158.0002	KM1906	44.10745525279224	0.5706580941109269	0.0351910242652055	1.6502168609358436																	1.6502168609358436	832.5924050497412
822	2019-04-12T20:44:55	30.136	-158.0	KM1906	46.94714397329668	0.569997865384077	0.0350859296703253	1.7396815548038302																	1.7396815548038302	833.4163765970743
823	2019-04-12T20:47:55	30.1439	-158.0001	KM1906	46.0723388568498	0.572988374162816	0.0355629737706048	1.7386849005746443																	1.7386849005746443	834.2958343742158
824	2019-04-12T20:50:55	30.1517	-158.0001	KM1906	46.63389562947632	0.572988374162816	0.0355629737706048	1.7647232479898332																	1.7647232479898332	835.1641077518153
825	2019-04-12T20:53:56	30.1597	-158.0002	KM1906	38.46877312861902	0.576339558050885	0.0361020462514165	1.461987754227117																	1.461987754227117	836.0546965637344
826	2019-04-12T20:56:56	30.167	-158.0001	KM1906	44.67618371358143	0.56966538062734	0.035033165137191	1.6539737879655676																	1.6539737879655676	836.8673683843707
827	2019-04-12T20:59:56	30.1753	-158.0002	KM1906	46.111902201063224	0.5703275861961321	0.0351384143226242	1.7098427692091984																	1.7098427692091984	837.7913504305534
828	2019-04-12T21:02:56	30.1833	-158.0001	KM1906	43.93435888303339	0.5678345520833951	0.03474341423590625	1.6042982470548832																	1.6042982470548832	838.6819392175728
829	2019-04-12T21:05:57	30.1913	-158.0001	KM1906	43.81471759918206	0.5706580941109269	0.0351910242652055	1.6250710145793223																	1.6250710145793223	839.5724760151103
830	2019-04-12T21:08:57	30.1994	-158.0001	KM1906	38.30395323901623	0.571987251045428	0.0354027439115411	1.4285987858162559																	1.4285987858162559	840.4741445226174
831	2019-04-12T21:11:57	30.2077	-158.0001	KM1906	43.51525699933913	0.5665118334380229	0.034535101771714094	1.5876328955247472																	1.5876328955247472	841.3980764500626
832	2019-04-12T21:14:57	30.2158	-158.0001	KM1906	45.91072643664868	0.5666764249176539	0.0345610165070736	1.6883103036601603																	1.6883103036601603	842.2997449575696
833	2019-04-12T21:17:58	30.224	-158.0001	KM1906	43.11721757469854	0.56733715016844	0.0346650469226078	1.5918459363033524																	1.5918459363033524	843.2125451750454
834	2019-04-12T21:20:58	30.2323	-158.0002	KM1906	45.136976082083365	0.5666764249176539	0.0345610165070736	1.6609842986631884																	1.6609842986631884	844.1365271632252
835	2019-04-12T21:23:58	30.2405	-158.0002	KM1906	45.70258811102698	0.566018842946496	0.0344574809972288	1.6650856686624598																	1.6650856686624598	845.0493273807016
836	2019-04-12T21:26:58	30.2485	-158.0002	KM1906	44.3708289055459	0.569330796261095	0.0349801964230678	1.633801876955916																	1.633801876955916	845.9398641782392
837	2019-04-12T21:29:59	30.2567	-158.0	KM1906	42.25670822804542	0.5680004079505679	0.0347695800129709	1.5400157855102157																	1.5400157855102157	846.8528669628346
838	2019-04-12T21:32:59	30.2646	-158.0	KM1906	43.2577551154389	0.570989391007419	0.0352437597971597	1.6057602159929742																	1.6057602159929742	847.7322720504033
839	2019-04-12T21:35:59	30.2725	-157.9999	KM1906	43.59862298721684	0.5716543592837521	0.03534960882912	1.6371849821972684																	1.6371849821972684	848.6117296900454
840	2019-04-12T21:38:59	30.2805	-157.9999	KM1906	47.77167964781018	0.570989391007419	0.0352437597971597	1.7761842967384036																	1.7761842967384036	849.502266487583
841	2019-04-12T21:42:00	30.2882	-157.9999	KM1906	47.453948344744475	0.5706580941109269	0.0351910242652055	1.7755514052393564																	1.7755514052393564	850.3594081552128
842	2019-04-12T21:48:00	30.301	-158.0	KM1906	44.4053106732469	0.56966538062734	0.035033165137191	1.653822273192192																	1.653822273192192	851.7842994491388
843	2019-04-12T21:51:00	30.3093	-158.0002	KM1906	45.89681572076088	0.571321478769048	0.0352966212182912	1.7083365979860567																	1.7083365979860567	852.7084312894707
844	2019-04-12T21:54:01	30.3171	-158.0003	KM1906	45.82125289156549	0.573156025269022	0.0355898063475902	1.7334877170959615																	1.7334877170959615	853.5767578444127
845	2019-04-12T21:57:01	30.3251	-158.0003	KM1906	46.169168102923116	0.572320163397324	0.0354560265680879	1.7422536728261433																	1.7422536728261433	854.46729464195
846	2019-04-12T22:00:01	30.3333	-158.0004	KM1906	46.4045497061862	0.5676686962162221	0.0347172484588416	1.7166960795482005																	1.7166960795482005	855.3801454263803
847	2019-04-12T22:03:01	30.3408	-158.0004	KM1906	46.02256077851965	0.56966538062734	0.035033165137191	1.7118738131382658																	1.7118738131382658	856.215023674072
848	2019-04-12T22:06:02	30.3466	-158.0003	KM1906	44.56987344504678	0.567006393695707	0.0346129697040391	1.641158484681169																	1.641158484681169	856.8607343203488
849	2019-04-12T22:09:02	30.3522	-158.0003	KM1906	44.033613755728474	0.5656899983191012	0.0344059019176	1.6164626864322331																	1.6164626864322331	857.4841100786252
850	2019-04-12T22:12:02	30.3586	-158.0001	KM1906	43.008370079469564	0.5647065721017621	0.0342519054512112	1.569637389932767																	1.569637389932767	858.1967984937025
851	2019-04-12T22:15:02	30.3641	-158.0	KM1906	40.67211881210507	0.5680004079505679	0.0347695800129709	1.5053111888571635																	1.5053111888571635	858.809117880679
852	2019-04-12T22:18:03	30.37	-157.9999	KM1906	43.36183918805869	0.563726368171603	0.0340986214200054	1.5811222094933204																	1.5811222094933204	859.4659589922061
853	2019-04-12T22:21:03	30.376	-157.9998	KM1906	45.65437010361523	0.566018842946496	0.0344574809972288	1.6551819968095618																	1.6551819968095618	860.1339306350318
854	2019-04-12T22:24:03	30.3839	-157.9999	KM1906	46.3348456065216	0.561761041836943	0.0337927640748179	1.6511036022517849																	1.6511036022517849	861.013388155283
855	2019-04-12T22:27:03	30.3931	-157.9999	KM1906	40.974172277881976	0.5642175876353526	0.03417533450097785	1.4686402253608024																	1.4686402253608024	862.0375054724514
856	2019-04-12T22:30:04	30.4023	-158.0	KM1906	45.344125042425354	0.5630690759017621	0.0339962556112472	1.6340863673442203																	1.6340863673442203	863.0616677973325
857	2019-04-12T22:33:04	30.4115	-157.9997	KM1906	47.95036905471242	0.564054851799643	0.0341498514060468	1.7270388259638525																	1.7270388259638525	864.0861900364467
858	2019-04-12T22:36:04	30.4205	-157.9997	KM1906	46.05362651957071	0.5627416033036899	0.033945255471909	1.6466014352152736																	1.6466014352152736	865.0880439336763
859	2019-04-12T22:39:04	30.4297	-157.9995	KM1906	45.988170801566106	0.5656899983191012	0.0344059019176	1.6642477025944955																	1.6642477025944955	866.1123411688059
860	2019-04-12T22:42:05	30.4383	-157.9999	KM1906	48.06621150180994	0.56733715016844	0.0346650469226078	1.7642450361093311																	1.7642450361093311	867.0704377255424
861	2019-04-12T22:45:05	30.4475	-158.0001	KM1906	46.43221039571711	0.5686640160633659	0.0348746371284933	1.7145385980862993																	1.7145385980862993	868.0947348950139
862	2019-04-12T22:48:05	30.4563	-158.0002	KM1906	48.67002936297582	0.569330796261095	0.0349801964230678	1.8178015218797288																	1.8178015218797288	869.0743723734764
863	2019-04-12T22:51:05	30.4656	-158.0004	KM1906	42.7160852931468	0.5748280033526636	0.035858306104829006	1.6226586238891527																	1.6226586238891527	870.1097992534677
864	2019-04-12T22:54:06	30.4743	-158.0004	KM1906	48.54690185533892	0.571987251045428	0.0354027439115411	1.8376208821990907																	1.8376208821990907	871.0782580207901
865	2019-04-12T22:57:06	30.4835	-158.0	KM1906	50.48414318561486	0.5743269265624139	0.0357776702760333	1.9241386182978384																	1.9241386182978384	872.1030940266287
866	2019-04-12T23:00:06	30.492	-157.9997	KM1906	47.73387053887318	0.569330796261095	0.0349801964230678	1.781263266070256																	1.781263266070256	873.049726901368
867	2019-04-12T23:03:06	30.5009	-157.9995	KM1906	46.78475542398117	0.5686640160633659	0.0348746371284933	1.716322739641406																	1.716322739641406	874.0406347979256
868	2019-04-12T23:06:06	30.5097	-157.9997	KM1906	46.07033705026772	0.566018842946496	0.0344574809972288	1.6775904305914149																	1.6775904305914149	875.0204130602715
869	2019-04-12T23:09:07	30.5181	-157.9997	KM1906	46.579378820340146	0.568331816441201	0.0348220459479317	1.7198976503972985																	1.7198976503972985	875.9554766976863
870	2019-04-12T23:12:07	30.5272	-157.9998	KM1906	50.529153786487186	0.572320163397324	0.0354560265680879	1.9033211990612369																	1.9033211990612369	876.9685076906012
871	2019-04-12T23:15:07	30.5355	-157.9997	KM1906	54.6850507719311	0.5804061521139471	0.0367629337821495	2.1487016934819767																	2.1487016934819767	877.8924893691542
872	2019-04-12T23:18:07	30.544	-157.9997	KM1906	57.357757411330546	0.582444537680183	0.0370969736234956	2.2698535306998253																	2.2698535306998253	878.8386847165381
873	2019-04-12T23:21:08	30.5535	-158.0	KM1906	59.2599030376546	0.584157727932686	0.0373790786114818	2.3583444575813743																	2.3583444575813743	879.8965881625168
874	2019-04-12T23:24:08	30.562	-158.0001	KM1906	57.668706918859606	0.585185231148408	0.0375490069396669	2.320952978158716																	2.320952978158716	880.8428320640448
875	2019-04-12T23:27:08	30.5705	-158.0001	KM1906	57.61917182274261	0.589665668314146	0.038295115822352996	2.3851915586975845																	2.3851915586975845	881.7890274114287
876	2019-04-12T23:30:08	30.5792	-158.0003	KM1906	58.137425725648725	0.5927908098598371	0.0388210861065133	2.449689420303748																	2.449689420303748	882.7576758499913
877	2019-04-12T23:33:09	30.5879	-158.0002	KM1906	57.2415102151021	0.5943664943878765	0.0390877903196444	2.395215495301252																	2.395215495301252	883.7261820300972
878	2019-04-12T23:36:09	30.5963	-158.0001	KM1906	56.00553901049582	0.5869061233653311	0.0378345915421539	2.2974203628853007																	2.2974203628853007	884.6612947648593
879	2019-04-12T23:39:09	30.6051	-158.0002	KM1906	49.60947369389617	0.6019521462202391	0.0403878242405686	2.14921049419036																	2.14921049419036	885.640932099592
880	2019-04-12T23:42:09	30.6135	-158.0003	KM1906	53.205987152288245	0.608397004309332	0.0415128486841036	2.36839958001168																	2.36839958001168	886.576044816924
881	2019-04-12T23:45:10	30.6221	-158.0002	KM1906	57.388898426971004	0.6278894716029979	0.0450317328635804	2.763519993587402																	2.763519993587402	887.5334198044438
882	2019-04-12T23:48:10	30.6301	-158.0002	KM1906	63.53787075848052	0.6149309138091701	0.0426728438729585	2.9096035514472494																	2.9096035514472494	888.4239566019812
883	2019-04-12T23:51:10	30.6391	-158.0002	KM1906	62.267742902883164	0.594541165763985	0.0391174767360461	2.6545018647137306																	2.6545018647137306	889.425810499211
884	2019-04-12T23:54:10	30.6477	-158.0003	KM1906	62.956574079404	0.585185231148408	0.0375490069396669	2.5159218636054312																	2.5159218636054312	890.3831854613771
885	2019-04-12T23:57:11	30.6557	-158.0003	KM1906	65.97783506483978	0.5891471755606015	0.03820842626422185	2.701128083203625																	2.701128083203625	891.2737222589146
886	2019-04-13T00:00:01	30.6634	-158.0002	KM1906	56.050558430190236	0.5962964869393571	0.0394160517818949	2.3411566219940694																	2.3411566219940694	892.1309174124193
887	2019-04-13T00:06:02	30.6755	-158.0001	KM1906	59.40557172358631	0.607317053412266	0.0413231901123783	2.6277574670537094																	2.6277574670537094	893.4778883488193
888	2019-04-13T00:09:02	30.6808	-158.0002	KM1906	53.96854614826418	0.608756449533761	0.0415762006892045	2.4323136334877407																	2.4323136334877407	894.0679466504791
889	2019-04-13T00:12:02	30.6858	-158.0002	KM1906	51.52162317485447	0.6127406682006551	0.0422817765694111	2.3663860381643667																	2.3663860381643667	894.6245321489399
890	2019-04-13T00:15:03	30.6915	-158.0002	KM1906	48.14669496107978	0.6182267334396739	0.0432656423221877	2.2563755991151053																	2.2563755991151053	895.2590396171856
891	2019-04-13T00:18:03	30.6967	-158.0003	KM1906	47.884764695716235	0.6215431429049371	0.043866848569117996	2.2714550692190985																	2.2714550692190985	895.8379676762403
892	2019-04-13T00:21:03	30.7019	-158.0004	KM1906	52.18573570692993	0.6182267334396739	0.0432656423221877	2.4461899567607985																	2.4461899567607985	896.4168957267677
893	2019-04-13T00:24:03	30.7084	-158.0006	KM1906	55.86751234125418	0.62043398285627	0.0436652958856285	2.601044984051692																	2.601044984051692	897.1407100398906
894	2019-04-13T00:27:04	30.717	-158.0007	KM1906	55.9529499873498	0.6208034473643921	0.0437323400636833	2.6154994575664268																	2.6154994575664268	898.0980849333611
895	2019-04-13T00:30:04	30.725	-158.0005	KM1906	63.68763687914272	0.610198148947117	0.041830773027353996	2.8715269405928106																	2.8715269405928106	898.9888273721951
896	2019-04-13T00:33:04	30.7326	-158.0003	KM1906	57.25543817933039	0.6019521462202391	0.0403878242405686	2.4947651061476965																	2.4947651061476965	899.8350537566575
897	2019-04-13T00:36:04	30.7416	-158.0005	KM1906	61.37879564030738	0.589665668314146	0.038295115822352996	2.49477443173395																	2.49477443173395	900.8370903895268
898	2019-04-13T00:39:05	30.7498	-158.0007	KM1906	58.969917687183894	0.590356763845812	0.0384110994364371	2.408561282478184																	2.408561282478184	901.750091130968
899	2019-04-13T00:42:05	30.7572	-158.0005	KM1906	57.26997530770512	0.59840246692964	0.0397762273100372	2.437385026944317																	2.437385026944317	902.5740598293767
900	2019-04-13T00:45:05	30.7659	-158.0001	KM1906	56.48798804093129	0.608756449533761	0.0415762006892045	2.512888343595207																	2.512888343595207	903.543274134552
901	2019-04-13T00:48:05	30.7733	-157.9997	KM1906	57.389907345263566	0.61201068551724	0.0421521713987637	2.6170991300140765																	2.6170991300140765	904.3679086589862
902	2019-04-13T00:51:06	30.7816	-157.9996	KM1906	54.89491551005214	0.610198148947117	0.041830773027353996	2.4774400805296493																	2.4774400805296493	905.2918900848853
903	2019-04-13T00:54:06	30.7901	-157.9996	KM1906	48.80218611955899	0.6001717217997061	0.0400802338630663	2.1216992639166943																	2.1216992639166943	906.2380854322687
904	2019-04-13T00:57:06	30.7983	-157.9997	KM1906	43.72196961744501	0.594191823011768	0.0390581039032427	1.844223876479717																	1.844223876479717	907.1509357343558
905	2019-04-13T01:00:06	30.8064	-157.9999	KM1906	42.52287763921829	0.58381685689299	0.0373227054099035	1.7356820577832748																	1.7356820577832748	908.0528070019966
906	2019-04-13T01:03:07	30.8143	-158.0002	KM1906	44.709323748077296	0.5827864445578629	0.037153209849648	1.7847292490612792																	1.7847292490612792	908.9326796998763
907	2019-04-13T01:06:07	30.8231	-158.0003	KM1906	45.701897323147726	0.584157727932686	0.0373790786114818	1.8560529390443328																	1.8560529390443328	909.9123168232953
908	2019-04-13T01:09:07	30.8315	-158.0005	KM1906	48.82120914622246	0.589665668314146	0.038295115822352996	2.0127942397744083																	2.0127942397744083	910.8475758794207
909	2019-04-13T01:12:07	30.8392	-158.0007	KM1906	49.30117290806203	0.5955942056514799	0.0392964469902698	2.0830323996094458																	2.0830323996094458	911.7049306911197
910	2019-04-13T01:15:08	30.8477	-158.0006	KM1906	49.34965565831257	0.5971711830970166	0.03956552550349515	2.14087746667548																	2.14087746667548	912.6511743059873
911	2019-04-13T01:18:08	30.8556	-158.0002	KM1906	55.60831172272539	0.6015943612639439	0.0403260124565342	2.4093954207722565																	2.4093954207722565	913.5314098145308
912	2019-04-13T01:21:08	30.8637	-158.0001	KM1906	58.95898323506335	0.5989311555587615	0.03986706723245365	2.5021132491180627																	2.5021132491180627	914.4331289558647
913	2019-04-13T01:24:08	30.8719	-157.9998	KM1906	57.43728446587308	0.59840246692964	0.0397762273100372	2.4589008044131724																	2.4589008044131724	915.3463791456143
914	2019-04-13T01:27:09	30.8802	-157.9997	KM1906	53.35065719532009	0.597698341327604	0.0396556097023431	2.2529140144802207																	2.2529140144802207	916.2703604699553
915	2019-04-13T01:30:09	30.8886	-157.9997	KM1906	51.63721276256855	0.596645698100655	0.0394757272377048	2.186589844396744																	2.186589844396744	917.20542410737
916	2019-04-13T01:33:09	30.8968	-157.9996	KM1906	52.71429327210168	0.593490778209383	0.0389394012676186	2.2087854656044628																	2.2087854656044628	918.1182743067328
917	2019-04-13T01:39:10	30.9134	-157.9995	KM1906	47.313459611096704	0.58794420492012	0.038007295211656	1.9346780638007133																	1.9346780638007133	919.9661628455873
918	2019-04-13T01:42:10	30.9217	-157.9996	KM1906	47.59911621496879	0.590356763845812	0.0384110994364371	1.9532273943634952																	1.9532273943634952	920.8901441271272
919	2019-04-13T01:45:10	30.9299	-157.9997	KM1906	50.81735596698629	0.591049701734344	0.0385275886299907	2.1054447552561																	2.1054447552561	921.8029942919278
920	2019-04-13T01:48:10	30.9381	-158.0	KM1906	51.113824475479746	0.5886303285365	0.0381220118643397	2.080669876890853																	2.080669876890853	922.7162438599288
921	2019-04-13T01:51:11	30.9463	-158.0001	KM1906	49.75223608963789	0.5886303285365	0.0381220118643397	2.0225083843808576																	2.0225083843808576	923.6290940075977
922	2019-04-13T01:54:11	30.9547	-158.0002	KM1906	51.234724651885564	0.58794420492012	0.038007295211656	2.106866754727436																	2.106866754727436	924.5642063779866
923	2019-04-13T01:57:11	30.9608	-158.0002	KM1906	49.44076507440507	0.5886303285365	0.0381220118643397	2.0309719390171943																	2.0309719390171943	925.2432406861091
924	2019-04-13T02:00:11	30.9652	-158.0003	KM1906	48.033734235134865	0.5893197318632121	0.0382372768692183	1.988475948423856																	1.988475948423856	925.7331289296808
925	2019-04-13T02:03:12	30.9702	-158.0005	KM1906	46.69012492010511	0.593490778209383	0.0389394012676186	1.938550720221004																	1.938550720221004	926.2900417081115
926	2019-04-13T02:06:12	30.9751	-158.0006	KM1906	45.361140817763356	0.591745951905821	0.0386446346485865	1.8823471690661608																	1.8823471690661608	926.8355789958877
927	2019-04-13T02:09:12	30.9803	-158.0008	KM1906	46.89376829222478	0.594191823011768	0.0390581039032427	1.98596480513862																	1.98596480513862	927.4147425476332
928	2019-04-13T02:12:12	30.9853	-158.0009	KM1906	41.65258687892025	0.6040845458237509	0.0407579664054068	1.8435383758412072																	1.8435383758412072	927.9714098582382
929	2019-04-13T02:15:13	30.9921	-158.0008	KM1906	46.8048810356849	0.610198148947117	0.041830773027353996	2.1094904198990387																	2.1094904198990387	928.728426286725
930	2019-04-13T02:18:13	30.9998	-158.0008	KM1906	47.56689318435706	0.608397004309332	0.0415128486841036	2.1261590669339294																	2.1261590669339294	929.5855679543547
931	2019-04-13T02:21:13	31.0081	-158.0007	KM1906	47.84125463021197	0.610560727361793	0.0418947963833541	2.156146260409113																	2.156146260409113	930.5095491466792
932	2019-04-13T02:24:13	31.0162	-158.0006	KM1906	47.835521208382254	0.6143810870692745	0.04257462065633135	2.192668408540015																	2.192668408540015	931.4112681267312
933	2019-04-13T02:27:14	31.0252	-158.0004	KM1906	46.97393087922315	0.6147476185296394	0.042640087731255855	2.1596407010761376																	2.1596407010761376	932.4133036811363
934	2019-04-13T02:30:14	31.0334	-158.0001	KM1906	48.94988255829952	0.617128377371004	0.0430674142143049	2.2652284551893773																	2.2652284551893773	933.3265523527327
935	2019-04-13T02:33:14	31.0417	-157.9999	KM1906	49.837670256789465	0.615660456970042	0.0428037934777816	2.3060518352888684																	2.3060518352888684	934.2506811850257
936	2019-04-13T02:36:14	31.05	-157.9997	KM1906	50.821925374428396	0.6141978508884399	0.0425419097231095	2.3310937623017978																	2.3310937623017978	935.1748099829907
937	2019-04-13T02:39:15	31.0586	-157.9995	KM1906	49.48504295348594	0.61201068551724	0.0421521713987637	2.2571841329030584																	2.2571841329030584	936.1323270109393
938	2019-04-13T02:42:15	31.0666	-157.9997	KM1906	49.678893811067546	0.6127406682006551	0.0422817765694111	2.272624276765536																	2.272624276765536	937.0230679880896
939	2019-04-13T02:48:15	31.0797	-158.0009	KM1906	51.379510932961814	0.613467522342255	0.0424115330246025	2.352948109772678																	2.352948109772678	938.4858034607769
940	2019-04-13T02:51:16	31.0861	-158.0018	KM1906	45.85432576682057	0.617493623458812	0.0431333327656408	2.1174866985719083																	2.1174866985719083	939.2033809808388
941	2019-04-13T02:54:16	31.0889	-158.0019	KM1906	46.08923483385685	0.615295250521053	0.0427382406184871	2.1248361975743406																	2.1248361975743406	939.515214608818
942	2019-04-13T02:57:16	31.0906	-158.0011	KM1906	47.42087232076865	0.6132855921740186	0.0423790552379715	2.1772545922391666																	2.1772545922391666	939.7192423332964
943	2019-04-13T03:00:16	31.0908	-158.0009	KM1906	48.619670047679215	0.6066013658370311	0.0411975026540972	2.191588333352335																	2.191588333352335	939.7485535177252
944	2019-04-13T03:03:17	31.0907	-158.0009	KM1906	50.30461008587078	0.617859741454568	0.0431994086763867	2.3553200990846737																	2.3553200990846737	939.7596852276947
945	2019-04-13T03:06:17	31.0908	-158.0009	KM1906	49.96532735853432	0.622283346011748	0.0440019028664161	2.3743342987235816																	2.3743342987235816	939.7708169376643
946	2019-04-13T03:09:17	31.0908	-158.0009	KM1906	49.99064599123991	0.6237709717536539	0.0442736894057154	2.3692137320354																	2.3692137320354	939.7708169376643
947	2019-04-13T03:12:17	31.0909	-158.0009	KM1906	50.89657805252335	0.620065398225797	0.0435984113729068	2.406641582105016																	2.406641582105016	939.7819486476336
948	2019-04-13T03:15:18	31.0909	-158.0009	KM1906	52.311203687108744	0.623400290104217	0.0442056957148136	2.505004205071369																	2.505004205071369	939.7819486476336
949	2019-04-13T03:18:18	31.0909	-158.0008	KM1906	50.0480337464695	0.624514809320607	0.0444101501095059	2.402630983205086																	2.402630983205086	939.7914812775833
950	2019-04-13T03:21:18	31.0909	-158.0009	KM1906	49.88177336764703	0.6241424471479201	0.0443418384156532	2.370704408955145																	2.370704408955145	939.8010139075328
951	2019-04-13T03:24:18	31.0909	-158.0009	KM1906	50.75357147442279	0.623027087331965	0.0441376027310198	2.4309626905293142																	2.4309626905293142	939.8010139075328
952	2019-04-13T03:27:19	31.0909	-158.001	KM1906	49.23292560571272	0.621173793850588	0.0437995442882211	2.3417921056524205																	2.3417921056524205	939.8105465374823
953	2019-04-13T03:30:19	31.0909	-158.0009	KM1906	50.31963422167711	0.6256368236381981	0.0446160564383853	2.4222858665782843																	2.4222858665782843	939.8200791674319
954	2019-04-13T03:33:19	31.0909	-158.0009	KM1906	49.6569418320521	0.623400290104217	0.0442056957148136	2.384475170714397																	2.384475170714397	939.8200791674319
955	2019-04-13T03:36:19	31.0908	-158.0009	KM1906	51.48795233990847	0.626760347746504	0.0448233026820493	2.482570065931047																	2.482570065931047	939.8312108774013
956	2019-04-13T03:39:20	31.0908	-158.0009	KM1906	56.433120450862894	0.628636058483484	0.0451702031731412	2.7373877450422985																	2.7373877450422985	939.8312108774013
957	2019-04-13T03:42:20	31.0907	-158.001	KM1906	52.231317571681956	0.630138650172433	0.0454491225361875	2.5381488207346083																	2.5381488207346083	939.8458664663527
958	2019-04-13T03:45:20	31.0907	-158.001	KM1906	50.22232819770103	0.630514723967884	0.0455192549339328	2.4690351475170265																	2.4690351475170265	939.8458664663527
959	2019-04-13T03:48:20	31.0906	-158.001	KM1906	52.62986380540271	0.630891695518964	0.0455895547502955	2.59150878717915																	2.59150878717915	939.856998176322
960	2019-04-13T03:51:21	31.0906	-158.001	KM1906	52.94082484499999	0.629386214092181	0.0453093353787425	2.5895042154128367																	2.5895042154128367	939.856998176322
961	2019-04-13T03:54:21	31.0906	-158.001	KM1906	52.75902082008607	0.630891695518964	0.0455895547502955	2.596023978150445																	2.596023978150445	939.856998176322
962	2019-04-13T03:57:21	31.0905	-158.001	KM1906	51.19032117968466	0.6320280181626121	0.0458014627124437	2.5175659637005583																	2.5175659637005583	939.8681298862912
963	2019-04-13T04:00:21	31.0905	-158.001	KM1906	52.75161433478129	0.630514723967884	0.0455192549339328	2.6010182511648345																	2.6010182511648345	939.8681298862912
964	2019-04-13T04:03:22	31.0904	-158.001	KM1906	52.27326596281232	0.629386214092181	0.0453093353787425	2.557901407627083																	2.557901407627083	939.8792615962602
965	2019-04-13T04:06:22	31.0904	-158.001	KM1906	50.11547006060683	0.6320280181626121	0.0458014627124437	2.4595289074291884																	2.4595289074291884	939.8792615962602
966	2019-04-13T04:09:22	31.0904	-158.0011	KM1906	50.063961430460786	0.630514723967884	0.0455192549339328	2.445275898608388																	2.445275898608388	939.8887942763736
967	2019-04-13T04:12:22	31.0903	-158.001	KM1906	49.65828264175763	0.6241424471479201	0.0443418384156532	2.3811278627573125																	2.3811278627573125	939.9034498914277
968	2019-04-13T04:15:23	31.0903	-158.0011	KM1906	48.5434501563968	0.6241424471479201	0.0443418384156532	2.31674906019514																	2.31674906019514	939.9129825815738
969	2019-04-13T04:18:23	31.0903	-158.0011	KM1906	49.86391015099472	0.619881544801673	0.0435650487590915	2.3528170687222603																	2.3528170687222603	939.9129825815738
970	2019-04-13T04:21:23	31.0904	-158.001	KM1906	51.52712125700744	0.618594601500499	0.0433320340795858	2.418922638745248																	2.418922638745248	939.927638196628
971	2019-04-13T04:24:23	31.0904	-158.001	KM1906	53.04643181911746	0.623027087331965	0.0441376027310198	2.5273014356431376																	2.5273014356431376	939.927638196628
972	2019-04-13T04:27:24	31.0904	-158.001	KM1906	49.72606755232832	0.619330860221094	0.0434651198234001	2.348427061631264																	2.348427061631264	939.927638196628
973	2019-04-13T04:30:24	31.0905	-158.001	KM1906	50.3969306670463	0.6256368236381981	0.0446160564383853	2.4182653555595284																	2.4182653555595284	939.9387699065973
974	2019-04-13T04:33:24	31.0905	-158.001	KM1906	50.851446881096706	0.6208034473643921	0.0437323400636833	2.400532825602606																	2.400532825602606	939.9387699065973
975	2019-04-13T04:36:24	31.0906	-158.001	KM1906	49.77962082850483	0.623027087331965	0.0441376027310198	2.359977111960774																	2.359977111960774	939.9499016165663
976	2019-04-13T04:42:25	31.0908	-158.0009	KM1906	49.74412178713868	0.623027087331965	0.0441376027310198	2.370217085202276																	2.370217085202276	939.9741200245173
977	2019-04-13T04:45:25	31.0909	-158.0009	KM1906	51.51573627614553	0.622283346011748	0.0440019028664161	2.432312648425685																	2.432312648425685	939.9852517344867
978	2019-04-13T04:48:25	31.091	-158.0009	KM1906	51.965033597111386	0.6182267334396739	0.0432656423221877	2.4354830057495933																	2.4354830057495933	939.9963834444554
979	2019-04-13T04:51:26	31.091	-158.0009	KM1906	52.368218469152715	0.622283346011748	0.0440019028664161	2.4743708503708466																	2.4743708503708466	939.9963834444554
980	2019-04-13T04:54:26	31.091	-158.0008	KM1906	53.45767538835239	0.6226547733400172	0.0440696719102842	2.539290251536544																	2.539290251536544	940.0059160643723
981	2019-04-13T04:57:26	31.091	-158.0009	KM1906	51.45046073157853	0.6226547733400172	0.0440696719102842	2.4539221286743764																	2.4539221286743764	940.0154486842888
982	2019-04-13T05:00:26	31.091	-158.0009	KM1906	51.71045545962402	0.623027087331965	0.0441376027310198	2.4756835726066653																	2.4756835726066653	940.0154486842888
983	2019-04-13T05:03:27	31.091	-158.0009	KM1906	51.406564093573856	0.6219128032355731	0.0439342952141451	2.4533933757060056																	2.4533933757060056	940.0154486842888
984	2019-04-13T05:06:27	31.0909	-158.0009	KM1906	52.29953750676457	0.627136645239459	0.0448927148480532	2.51574422478184																	2.51574422478184	940.0265803942576
985	2019-04-13T05:09:27	31.0909	-158.0009	KM1906	50.25326893329665	0.62601043907751	0.0446849738704188	2.4098161788680037																	2.4098161788680037	940.0265803942576
986	2019-04-13T05:12:27	31.0909	-158.0008	KM1906	53.48188547184276	0.626384946403913	0.0447540558207286	2.5758401664173083																	2.5758401664173083	940.0361130242073
987	2019-04-13T05:15:28	31.091	-158.0009	KM1906	53.09385414358524	0.627513841022049	0.0449622927133521	2.5495519487571494																	2.5495519487571494	940.0507686001068
988	2019-04-13T05:18:28	31.0909	-158.0009	KM1906	53.74116201412804	0.6241424471479201	0.0443418384156532	2.5732276288454345																	2.5732276288454345	940.0619003100757
989	2019-04-13T05:21:28	31.0909	-158.0009	KM1906	55.279896368394354	0.6254495130560455	0.044581659770845605	2.6638445603559537																	2.6638445603559537	940.0619003100757
990	2019-04-13T05:24:28	31.0909	-158.001	KM1906	59.17648244973551	0.6278894716029979	0.0450317328635804	2.8855671086784844																	2.8855671086784844	940.0714329400251
991	2019-04-13T05:27:29	31.0909	-158.0009	KM1906	57.215397229454574	0.631269566968777	0.0456600223849339	2.8193269032747765																	2.8193269032747765	940.0809655699749
992	2019-04-13T05:30:29	31.0908	-158.001	KM1906	57.1640142529849	0.631648340465544	0.0457306582384605	2.8214397286188344																	2.8214397286188344	940.0956211524003
993	2019-04-13T05:33:29	31.0908	-158.001	KM1906	56.67720374104096	0.6358310965760721	0.0465160980339996	2.8084297611753617																	2.8084297611753617	940.0956211524003
994	2019-04-13T05:36:29	31.0907	-158.001	KM1906	53.98543534493789	0.6320280181626121	0.0458014627124437	2.6593893120028724																	2.6593893120028724	940.10675286237
995	2019-04-13T05:39:30	31.0906	-158.001	KM1906	55.52146531127022	0.6320280181626121	0.0458014627124437	2.7516515417904888																	2.7516515417904888	940.1178845723393
996	2019-04-13T05:42:30	31.0906	-158.001	KM1906	54.7274076210357	0.6303266870701585	0.04548418873506015	2.690923513791542																	2.690923513791542	940.1178845723393
997	2019-04-13T05:45:30	31.0905	-158.0011	KM1906	53.03722338695711	0.6320280181626121	0.0458014627124437	2.6049001730836747																	2.6049001730836747	940.132540174342
998	2019-04-13T05:48:30	31.0905	-158.0011	KM1906	56.88230242761571	0.631269566968777	0.0456600223849339	2.7900912723331883																	2.7900912723331883	940.132540174342
999	2019-04-13T05:51:31	31.0904	-158.0011	KM1906	53.52486448138941	0.630514723967884	0.0455192549339328	2.606186136792337																	2.606186136792337	940.1436718843112
1000	2019-04-13T05:54:31	31.0904	-158.0011	KM1906	55.39495451719744	0.632784295745524	0.0459432067885605	2.7267678237054045																	2.7267678237054045	940.1436718843112
1001	2019-04-13T05:57:31	31.0904	-158.0011	KM1906	54.908364231624425	0.628636058483484	0.0451702031731412	2.679890978210588																	2.679890978210588	940.1436718843112
1002	2019-04-13T06:00:31	31.0905	-158.0011	KM1906	55.81579400152906	0.632784295745524	0.0459432067885605	2.76142797045042																	2.76142797045042	940.1548035942805
1003	2019-04-13T06:03:32	31.0905	-158.001	KM1906	54.55411429580535	0.62601043907751	0.0446849738704188	2.6360634645098435																	2.6360634645098435	940.1643362643609
1004	2019-04-13T06:06:32	31.0904	-158.001	KM1906	54.66877638620798	0.626760347746504	0.0448233026820493	2.635121390711017																	2.635121390711017	940.1754679743303
1005	2019-04-13T06:09:32	31.0905	-158.001	KM1906	52.90101186977262	0.624514809320607	0.0444101501095059	2.5356888095941583																	2.5356888095941583	940.1865996842993
1006	2019-04-13T06:12:32	31.0905	-158.0011	KM1906	55.21123197235242	0.6256368236381981	0.0446160564383853	2.65205235741766																	2.65205235741766	940.19613235438
1007	2019-04-13T06:15:33	31.0905	-158.0011	KM1906	56.948940204173745	0.623027087331965	0.0441376027310198	2.7117279847589386																	2.7117279847589386	940.19613235438
1008	2019-04-13T06:18:33	31.0905	-158.001	KM1906	56.85306436763554	0.623027087331965	0.0441376027310198	2.6999857998114845																	2.6999857998114845	940.2056650244606
1009	2019-04-13T06:21:33	31.0906	-158.0011	KM1906	55.544258955243166	0.622283346011748	0.0440019028664161	2.6347545501360345																	2.6347545501360345	940.2203206264636
1010	2019-04-13T06:24:33	31.0906	-158.001	KM1906	53.855966452194096	0.6237709717536539	0.0442736894057154	2.570721629820078																	2.570721629820078	940.2298532865117
1011	2019-04-13T06:27:34	31.0906	-158.0011	KM1906	55.476648979627285	0.6237709717536539	0.0442736894057154	2.6417843652111244																	2.6417843652111244	940.2393859465594
1012	2019-04-13T06:30:34	31.0905	-158.001	KM1906	53.50327348424761	0.6278894716029979	0.0450317328635804	2.56776675802956																	2.56776675802956	940.2540415485623
1013	2019-04-13T06:33:34	31.0905	-158.0011	KM1906	53.71721952715875	0.6261976927407115	0.044719514845573696	2.5542208015226238																	2.5542208015226238	940.2635742186427
1014	2019-04-13T06:36:35	31.0904	-158.0011	KM1906	56.87144990759504	0.6241424471479201	0.0443418384156532	2.7118355060449706																	2.7118355060449706	940.2747059286121
1015	2019-04-13T06:42:35	31.0904	-158.0011	KM1906	55.684025166204904	0.623400290104217	0.0442056957148136	2.6484831603693597																	2.6484831603693597	940.2747059286121
1016	2019-04-13T06:45:35	31.0904	-158.0011	KM1906	56.999825521975886	0.620065398225797	0.0435984113729068	2.6621862986243467																	2.6621862986243467	940.2747059286121
1017	2019-04-13T06:48:36	31.0904	-158.0011	KM1906	54.88588402312403	0.62043398285627	0.0436652958856285	2.5792160947466782																	2.5792160947466782	940.2747059286121
1018	2019-04-13T06:51:36	31.0903	-158.0011	KM1906	52.39798833446857	0.62043398285627	0.0436652958856285	2.4529888384708682																	2.4529888384708682	940.2858376385813
1019	2019-04-13T08:27:25	31.1832	-157.9987	KM1906	51.917978113495465	0.58794420492012	0.038007295211656	2.1096615577660582																	2.1096615577660582	950.6297241457803
1020	2019-04-13T08:30:25	31.1909	-157.9991	KM1906	49.745858185588816	0.585185231148408	0.0375490069396669	1.9834614651303413																	1.9834614651303413	951.4877118086873
1021	2019-04-13T08:33:25	31.1986	-157.9996	KM1906	51.13011301002609	0.585873929114982	0.0376629525501553	2.0386199948226134																	2.0386199948226134	952.3461747627083
1022	2019-04-13T08:36:25	31.2064	-157.9996	KM1906	47.74577611226211	0.582103445051809	0.0370408713235996	1.8845110719765823																	1.8845110719765823	953.2144481403074
1023	2019-04-13T08:39:25	31.2142	-157.9995	KM1906	49.679522162664355	0.579731669472491	0.0366526429969892	1.9369579209388703																	1.9369579209388703	954.0827737132606
1024	2019-04-13T08:42:26	31.2221	-157.9997	KM1906	51.43951670762343	0.578370361268415	0.0364311668075271	2.0085846442105235																	2.0085846442105235	954.9623848872636
1025	2019-04-13T08:45:26	31.23	-157.9999	KM1906	51.24280808389637	0.5804061521139471	0.0367629337821495	2.002292910558631																	2.002292910558631	955.841996026826
1026	2019-04-13T08:48:26	31.2371	-158.0	KM1906	51.44694052653268	0.578709472108181	0.0364863379850547	1.980252207719685																	1.980252207719685	956.6324047474588
1027	2019-04-13T08:51:26	31.2457	-158.0	KM1906	50.73085401803647	0.5827864445578629	0.037153209849648	1.9994864758908188																	1.9994864758908188	957.5897318048114
1028	2019-04-13T08:54:27	31.2533	-158.0001	KM1906	52.88559881686404	0.580744180723603	0.0368182294483811	2.05620862792409																	2.05620862792409	958.4357952868776
1029	2019-04-13T08:57:27	31.2609	-158.0002	KM1906	50.56103930752239	0.582103445051809	0.0370408713235996	1.9756694281452447																	1.9756694281452447	959.2818587603267
1030	2019-04-13T09:00:27	31.2685	-158.0002	KM1906	55.85559980484662	0.582103445051809	0.0370408713235996	2.1896993214317795																	2.1896993214317795	960.1278687179877
1031	2019-04-13T09:03:28	31.2767	-158.0002	KM1906	59.79413892578294	0.582273991365996	0.0370689224735476	2.349756172896193																	2.349756172896193	961.040668935464
1032	2019-04-13T09:06:28	31.2844	-158.0002	KM1906	55.45627196720733	0.588974619257991	0.0381795756592254	2.217159135303812																	2.217159135303812	961.8978106030937
1033	2019-04-13T09:09:28	31.2921	-158.0002	KM1906	61.971417418472264	0.590011532080474	0.0383530628207477	2.4969463672720544																	2.4969463672720544	962.7549522707236
1034	2019-04-13T09:12:28	31.3	-158.0001	KM1906	56.48461990781568	0.593842016094705	0.0389987707619894	2.300573915947189																	2.300573915947189	963.6344087994555
1035	2019-04-13T09:15:29	31.3078	-158.0001	KM1906	62.62208495866609	0.5924420754162529	0.0387621397671506	2.566931037767087																	2.566931037767087	964.5026821770548
1036	2019-04-13T09:18:29	31.3152	-158.0002	KM1906	63.28465360049698	0.590011532080474	0.0383530628207477	2.5538660191534346																	2.5538660191534346	965.326483613464
1037	2019-04-13T09:21:29	31.3229	-158.0001	KM1906	63.49766021330004	0.5908762607378321	0.03849843161296625	2.5716882018094367																	2.5716882018094367	966.183678032547
1038	2019-04-13T09:24:29	31.3311	-158.0001	KM1906	61.769040647056656	0.590356763845812	0.0384110994364371	2.4960402900653254																	2.4960402900653254	967.0964782500231
1039	2019-04-13T09:27:30	31.339	-158.0002	KM1906	59.97361138450166	0.585185231148408	0.0375490069396669	2.367176327196377																	2.367176327196377	967.9759347361693
1040	2019-04-13T09:30:30	31.3468	-158.0001	KM1906	58.29128597301658	0.5836447828669065	0.0372943953851064	2.292989317479908																	2.292989317479908	968.8442601625777
1041	2019-04-13T09:33:30	31.3544	-158.0	KM1906	55.4954574878837	0.5829578060932366	0.0371813950857054	2.18110555882326																	2.18110555882326	969.6903235299224
1042	2019-04-13T09:36:30	31.3622	-157.9999	KM1906	52.13067172220374	0.58312916762861	0.0372095803217628	2.045300548971821																	2.045300548971821	970.5586489392888
1043	2019-04-13T09:39:31	31.3703	-157.9998	KM1906	49.59591753023797	0.585185231148408	0.0375490069396669	1.9752661772704256																	1.9752661772704256	971.4603675430952
1044	2019-04-13T09:42:31	31.3768	-157.9998	KM1906	45.59613842960226	0.5962964869393571	0.0394160517818949	1.9038323644390511																	1.9038323644390511	972.1839286910944
1045	2019-04-13T09:45:31	31.3855	-157.9999	KM1906	49.39146143487503	0.5996388811309991	0.039988669499899945	2.1048206288320186																	2.1048206288320186	973.152434085182
1046	2019-04-13T09:48:31	31.3935	-158.0	KM1906	48.47093007468054	0.6066013658370311	0.0411975026540972	2.1084791859704857																	2.1084791859704857	974.043021580089
1047	2019-04-13T09:51:32	31.4014	-158.0001	KM1906	50.75876671293518	0.6076761790650749	0.0413862589598294	2.223168554087793																	2.223168554087793	974.9224779980353
1048	2019-04-13T09:54:32	31.4092	-158.0002	KM1906	50.177022168839684	0.61201068551724	0.0421521713987637	2.2264844979456697																	2.2264844979456697	975.7908033553597
1049	2019-04-13T09:57:32	31.4165	-158.0001	KM1906	49.330808283293216	0.610198148947117	0.041830773027353996	2.1889143391235946																	2.1889143391235946	976.6034737139211
1050	2019-04-13T10:00:32	31.4221	-158.0001	KM1906	49.50567517863659	0.61237524476952	0.0422168969437672	2.2448319520959514																	2.2448319520959514	977.2268494721974
1051	2019-04-13T10:03:33	31.4273	-158.0001	KM1906	49.7439054785633	0.62043398285627	0.0436652958856285	2.2893749633162863																	2.2893749633162863	977.8056983905966
1052	2019-04-13T10:06:33	31.4325	-158.0001	KM1906	47.22669656831318	0.6226552166718564	0.04406975279871795	2.2091803282122404																	2.2091803282122404	978.3845473089964
1053	2019-04-13T10:09:33	31.4375	-158.0002	KM1906	49.34874948164198	0.618594601500499	0.0433320340795858	2.271127532072203																	2.271127532072203	978.9412138410167
1054	2019-04-13T10:12:33	31.4433	-158.0004	KM1906	52.35912822025098	0.617859741454568	0.0431994086763867	2.371436086298578																	2.371436086298578	979.5871323730072
1055	2019-04-13T10:15:34	31.4507	-158.0005	KM1906	53.869116449095145	0.617128377371004	0.0430674142143049	2.4403632558290185																	2.4403632558290185	980.4109336512804
1056	2019-04-13T10:18:34	31.4588	-158.0006	KM1906	51.713262723555495	0.6189633477283921	0.0433985843260216	2.3619907510249094																	2.3619907510249094	981.312652160674
1057	2019-04-13T10:21:34	31.4656	-158.0005	KM1906	51.76913280493483	0.6028399456891115	0.040541769747975256	2.224744854965942																	2.224744854965942	982.0696679894853
1058	2019-04-13T10:24:34	31.4754	-158.0003	KM1906	55.74070919661735	0.6048002884965931	0.0408827535690113	2.396921600705047																	2.396921600705047	983.160740815293
1059	2019-04-13T10:27:35	31.4834	-158.0003	KM1906	53.37775397295946	0.605880178104605	0.0410713665608826	2.2935497621173																	2.2935497621173	984.0512776128304
1060	2019-04-13T10:30:35	31.4913	-158.0003	KM1906	50.5137110357789	0.607317053412266	0.0413231901123783	2.1884791674343256																	2.1884791674343256	984.9306827003987
1061	2019-04-13T10:33:35	31.4994	-158.0003	KM1906	50.070738902410476	0.600881345510757	0.0402028301511477	2.11860702990056																	2.11860702990056	985.8323512079061
1062	2019-04-13T10:36:35	31.5073	-158.0003	KM1906	47.94955387323329	0.59840246692964	0.0397762273100372	2.0043983746224283																	2.0043983746224283	986.7117562954744
1063	2019-04-13T10:39:36	31.5155	-158.0005	KM1906	48.04478096173411	0.5955942056514799	0.0392964469902698	1.9864182760992248																	1.9864182760992248	987.62475382642
1064	2019-04-13T10:42:36	31.5231	-158.0003	KM1906	49.845303146278866	0.5908762607378321	0.03849843161296625	2.013776019431833																	2.013776019431833	988.4709766351648
1065	2019-04-13T10:45:36	31.5309	-158.0001	KM1906	47.78491850824559	0.5891471755606015	0.03820842626422185	1.910805001663772																	1.910805001663772	989.3394573732646
1066	2019-04-13T10:48:36	31.5393	-158.0	KM1906	50.90498114191701	0.588286857741426	0.0380645851573078	2.0287404780525744																	2.0287404780525744	990.2745691440966
1067	2019-04-13T10:51:37	31.5469	-157.9997	KM1906	45.82552095818077	0.589665668314146	0.038295115822352996	1.8410123445755056																	1.8410123445755056	991.1210576974877
1068	2019-04-13T10:54:37	31.5549	-157.9992	KM1906	47.64739666170816	0.58794420492012	0.038007295211656	1.8860065083809576																	1.8860065083809576	992.012856707555
1069	2019-04-13T10:57:37	31.563	-157.9989	KM1906	49.560944483024024	0.5869061233653311	0.0378345915421539	1.9595948604843385																	1.9595948604843385	992.9149741305408
1070	2019-04-13T11:00:37	31.571	-157.9989	KM1906	51.51568788465495	0.5862171738263751	0.0377200291868954	2.038941061874209																	2.038941061874209	993.805510928078
1071	2019-04-13T11:03:38	31.5788	-157.9989	KM1906	49.15307230528978	0.588974619257991	0.0381795756592254	1.9662649950569189																	1.9662649950569189	994.6737843056776
1072	2019-04-13T11:06:38	31.5869	-157.999	KM1906	50.53532598214881	0.588115531330773	0.0380359401844819	2.022375930132331																	2.022375930132331	995.5755026781488
1073	2019-04-13T11:09:38	31.5949	-157.9994	KM1906	50.45441289018712	0.5853572999456955	0.0375774636516348	2.0037685114976624																	2.0037685114976624	996.4668468049333
1074	2019-04-13T11:12:38	31.603	-157.9997	KM1906	50.45678057881741	0.588286857741426	0.0380645851573078	2.0290141562162773																	2.0290141562162773	997.368963842885
1075	2019-04-13T11:15:39	31.611	-157.9999	KM1906	51.779223969784795	0.590011532080474	0.0383530628207477	2.0859288538664904																	2.0859288538664904	998.2597024715512
1076	2019-04-13T11:18:39	31.619	-158.0001	KM1906	53.76914436610492	0.592616442638045	0.03879161293683195	2.195523711263243																	2.195523711263243	999.1504410655352
1077	2019-04-13T11:21:39	31.6263	-158.0001	KM1906	52.09097445993599	0.591397411796927	0.0385860418701023	2.1189084761673014																	2.1189084761673014	999.9630558932885
1078	2019-04-13T11:24:39	31.6347	-158.0002	KM1906	50.585651818942594	0.5931403767951109	0.0388801731613649	2.092311028221772																	2.092311028221772	1000.8981675656793
1079	2019-04-13T11:27:39	31.6428	-158.0003	KM1906	53.401052590507604	0.5952423550906911	0.0392366479408122	2.203663891445077																	2.203663891445077	1001.7998858783037
1080	2019-04-13T11:30:40	31.6509	-158.0004	KM1906	51.6112584293336	0.594891342460035	0.0391769913024547	2.1325706966644224																	2.1325706966644224	1002.7016041822508
1081	2019-04-13T11:33:40	31.6585	-158.0005	KM1906	48.71682250513246	0.5962964869393571	0.0394160517818949	2.0189931942680888																	2.0189931942680888	1003.5476672032707
1082	2019-04-13T11:36:40	31.6669	-158.0003	KM1906	50.63057713979824	0.5969957428916539	0.0395355451495354	2.08936498187659																	2.08936498187659	1004.4829228327558
1083	2019-04-13T11:39:41	31.6744	-158.0002	KM1906	47.414330754799565	0.597346623302379	0.0395955058574549	1.964378070158168																	1.964378070158168	1005.3178548328136
1084	2019-04-13T11:42:41	31.6828	-158.0	KM1906	45.69774673986338	0.59840246692964	0.0397762273100372	1.9079098998279844																	1.9079098998279844	1006.2531103965806
1085	2019-04-13T11:45:41	31.6905	-157.9999	KM1906	46.32538766229139	0.596645698100655	0.0394757272377048	1.9263380528424991																	1.9263380528424991	1007.110304402457
1086	2019-04-13T11:48:41	31.6984	-157.9999	KM1906	46.494414050729645	0.5955942056514799	0.0392964469902698	1.9129490756207697																	1.9129490756207697	1007.9897094900251
1087	2019-04-13T11:51:41	31.7068	-158.0001	KM1906	44.543977832203495	0.598050898966864	0.0397158570258936	1.8515304439877505																	1.8515304439877505	1008.92496495456
1088	2019-04-13T11:54:42	31.7149	-158.0002	KM1906	42.935056912722324	0.59840246692964	0.0397762273100372	1.7901699477664186																	1.7901699477664186	1009.8266831899057
1089	2019-04-13T11:57:42	31.72300000000001	-158.0002	KM1906	44.04978827854058	0.594541165763985	0.0391174767360461	1.8146078363796383																	1.8146078363796383	1010.7283516974136
1090	2019-04-13T12:00:42	31.7296	-158.0003	KM1906	45.872568070010175	0.5969957428916539	0.0395355451495354	1.902655623068589																	1.902655623068589	1011.463105563812
1091	2019-04-13T12:03:42	31.7351	-158.0005	KM1906	41.96033469241157	0.595946896142691	0.0393563887907884	1.72757728615189																	1.72757728615189	1012.0756423565193
1092	2019-04-13T12:06:43	31.7406	-158.0007	KM1906	40.037793178046186	0.5969957428916539	0.0395355451495354	1.6636778093609077																	1.6636778093609077	1012.6881791144783
1093	2019-04-13T12:09:43	31.746	-158.0008	KM1906	41.75814577024277	0.5952423550906911	0.0392366479408122	1.7122985174389491																	1.7122985174389491	1013.2893659897893
1094	2019-04-13T12:12:43	31.7522	-158.0007	KM1906	43.742466319022896	0.596645698100655	0.0394757272377048	1.806808392394844																	1.806808392394844	1013.97959692002
1095	2019-04-13T12:15:43	31.76	-158.0006	KM1906	40.48578545787095	0.597346623302379	0.0395955058574549	1.6799397179479636																	1.6799397179479636	1014.8479218875397
1096	2019-04-13T12:18:44	31.7681	-158.0002	KM1906	42.46194392707829	0.593842016094705	0.0389987707619894	1.739440236826981																	1.739440236826981	1015.7503847990815
1097	2019-04-13T12:21:44	31.7724	-158.0001	KM1906	43.360231168544296	0.5955942056514799	0.0392964469902698	1.7776165447665249																	1.7776165447665249	1016.2291418744983
1098	2019-04-13T12:24:44	31.7837	-157.9999	KM1906	42.22421596683747	0.594191823011768	0.0390581039032427	1.7209784860468682																	1.7209784860468682	1017.4871674725913
1099	2019-04-13T12:27:45	31.7922	-157.9999	KM1906	45.07590180352209	0.591049701734344	0.0385275886299907	1.8234189639398823																	1.8234189639398823	1018.433362819975
1100	2019-04-13T12:30:45	31.8	-157.9997	KM1906	43.34126968996127	0.591397411796927	0.0385860418701023	1.757843378355242																	1.757843378355242	1019.3018423604981
1101	2019-04-13T12:33:45	31.8079	-157.9997	KM1906	45.093659134737436	0.591049701734344	0.0385275886299907	1.8459277288282965																	1.8459277288282965	1020.1812474480663
1102	2019-04-13T12:36:45	31.8155	-157.9997	KM1906	42.77673984821758	0.594191823011768	0.0390581039032427	1.7605107385021699																	1.7605107385021699	1021.0272574057268
1103	2019-04-13T12:39:46	31.8241	-157.9996	KM1906	44.21185361296444	0.5927908098598371	0.0388210861065133	1.8118673732356725																	1.8118673732356725	1021.9846311897516
1104	2019-04-13T12:42:46	31.8322	-157.9996	KM1906	44.44565564358942	0.5886303285365	0.0381220118643397	1.7973689220981333																	1.7973689220981333	1022.8862996972583
1105	2019-04-13T12:45:46	31.8397	-157.9998	KM1906	42.96467290153531	0.589665668314146	0.038295115822352996	1.752375750827137																	1.752375750827137	1023.7213921673813
1106	2019-04-13T12:51:47	31.8531	-158.0001	KM1906	42.175618841361405	0.5869061233653311	0.0378345915421539	1.6930903610601922																	1.6930903610601922	1025.2133110287507
1107	2019-04-13T12:54:47	31.8607	-158.0002	KM1906	40.928349407022345	0.586561237924484	0.0377772420758088	1.6268526284031155																	1.6268526284031155	1026.0593738184664
1108	2019-04-13T12:57:47	31.869	-158.0003	KM1906	42.694263183277286	0.585873929114982	0.0376629525501553	1.6866987529911002																	1.6866987529911002	1026.9833541141525
1109	2019-04-13T13:00:47	31.8766	-158.0003	KM1906	42.14525299688404	0.58381685689299	0.0373227054099035	1.6525462999861846																	1.6525462999861846	1027.8293640718132
1110	2019-04-13T13:03:48	31.8845	-158.0003	KM1906	45.82812589728788	0.5827864445578629	0.037153209849648	1.7761991471085627																	1.7761991471085627	1028.7087691593815
1111	2019-04-13T13:06:48	31.8925	-158.0002	KM1906	47.00435840820551	0.585873929114982	0.0376629525501553	1.8292756051223409																	1.8292756051223409	1029.5993561131133
1112	2019-04-13T13:09:48	31.9004	-158.0001	KM1906	49.0187348415438	0.5855293687429829	0.0376059203636027	1.9115737353444848																	1.9115737353444848	1030.4788119829584
1113	2019-04-13T13:12:48	31.9085	-158.0001	KM1906	49.81439299701547	0.585185231148408	0.0375490069396669	1.9469044708648533																	1.9469044708648533	1031.3804804904648
1114	2019-04-13T13:15:49	31.9167	-158.0001	KM1906	52.8635753354729	0.5869061233653311	0.0378345915421539	2.079700621728505																	2.079700621728505	1032.293280707941
1115	2019-04-13T13:18:49	31.9245	-158.0	KM1906	54.325720006058866	0.588286857741426	0.0380645851573078	2.1455056063832774																	2.1455056063832774	1033.1616054918443
1116	2019-04-13T13:21:49	31.9325	-158.0	KM1906	53.38884265852774	0.585185231148408	0.0375490069396669	2.08526816724498																	2.08526816724498	1034.0521422893821
1117	2019-04-13T13:24:49	31.94	-158.0	KM1906	51.82931079518655	0.5915716818513741	0.0386153382593444	2.071937326120592																	2.071937326120592	1034.8870205370736
1118	2019-04-13T13:27:50	31.9485	-158.0	KM1906	51.91684082574049	0.5872518321096079	0.0378920779119655	2.0437980142928707																	2.0437980142928707	1035.8332158844569
1119	2019-04-13T13:30:50	31.9564	-158.0001	KM1906	55.295970901537046	0.58381685689299	0.0373227054099035	2.157184296252164																	2.157184296252164	1036.712671692494
1120	2019-04-13T13:33:50	31.9638	-158.0	KM1906	54.76042574871782	0.5836447828669065	0.0372943953851064	2.1367020023150243																	2.1367020023150243	1037.5364723685068
1121	2019-04-13T13:36:50	31.9718	-157.9999	KM1906	52.37535465787263	0.582103445051809	0.0370408713235996	2.0337845483219565																	2.0337845483219565	1038.4270592358027
1122	2019-04-13T13:39:51	31.9801	-157.9999	KM1906	55.12799755918926	0.581422660674048	0.0369292170979849	2.126028081066744																	2.126028081066744	1039.3509911632477
1123	2019-04-13T13:42:51	31.9882	-158.0	KM1906	47.89219744486124	0.584499412692717	0.0374355863860075	1.8670386348482824																	1.8670386348482824	1040.2527091047857
1124	2019-04-13T13:45:51	31.9962	-158.0	KM1906	50.408966310784514	0.582444537680183	0.0370969736234956	1.9741192994588528																	1.9741192994588528	1041.1432459023235
1125	2019-04-13T13:48:51	32.0044	-158.0002	KM1906	50.96129266908335	0.5862171738263751	0.0377200291868954	2.0251451573676547																	2.0251451573676547	1042.0562413602074
1126	2019-04-13T13:51:52	32.0119	-158.0003	KM1906	49.823799259442396	0.5827864445578629	0.037153209849648	1.9465247253069355																	1.9465247253069355	1042.8911729684733
1127	2019-04-13T13:54:52	32.0204	-158.0004	KM1906	52.110322821266564	0.5886303285365	0.0381220118643397	2.0863912529592223																	2.0863912529592223	1043.8374153908317
1128	2019-04-13T13:57:52	32.027	-158.0003	KM1906	57.1857885818221	0.586561237924484	0.0377772420758088	2.257036995321115																	2.257036995321115	1044.572168864677
1129	2019-04-13T14:00:52	32.0324	-158.0003	KM1906	56.69292590813578	0.585185231148408	0.0375490069396669	2.204323467344042																	2.204323467344042	1045.173281203015
1130	2019-04-13T14:03:53	32.0376	-158.0003	KM1906	56.68074230983201	0.5827864445578629	0.037153209849648	2.1921568824528026																	2.1921568824528026	1045.7521301214138
1131	2019-04-13T14:06:53	32.0428	-158.0004	KM1906	61.70867351242968	0.58312916762861	0.0372095803217628	2.3979521896193727																	2.3979521896193727	1046.331055945695
1132	2019-04-13T14:09:53	32.0479	-158.0004	KM1906	64.6880692626806	0.5855293687429829	0.0376059203636027	2.53664135760086																	2.53664135760086	1046.8987731541251
1133	2019-04-13T14:12:54	32.0553	-158.0005	KM1906	69.63031172319694	0.5776937804842719	0.0363211679249501	2.6435878728591957																	2.6435878728591957	1047.7225737221756
1134	2019-04-13T14:15:54	32.0632	-158.0007	KM1906	69.25495584018086	0.5804061521139471	0.0367629337821495	2.664241421204085																	2.664241421204085	1048.6021812019892
1135	2019-04-13T14:18:54	32.0711	-158.0009	KM1906	69.46393272079611	0.581422660674048	0.0369292170979849	2.67554105932265																	2.67554105932265	1049.4817886468488
1136	2019-04-13T14:21:54	32.0787	-158.001	KM1906	67.2243150914917	0.580068928517525	0.0367077698022362	2.580919973738278																	2.580919973738278	1050.327851186281
1137	2019-04-13T14:24:55	32.0869	-158.0011	KM1906	63.92338517421964	0.578709472108181	0.0364863379850547	2.4441629529662583																	2.4441629529662583	1051.2407001298732
1138	2019-04-13T14:27:55	32.0949	-158.0011	KM1906	66.69761751076965	0.577015054810904	0.0362113458589793	2.53600856062248																	2.53600856062248	1052.131236927411
1139	2019-04-13T14:30:55	32.1028	-158.001	KM1906	68.15921390638809	0.581083016268204	0.0368736571152897	2.6312815368958145																	2.6312815368958145	1053.010692573585
1140	2019-04-13T14:33:55	32.1108	-158.0011	KM1906	68.11315716739884	0.580744180723603	0.0368182294483811	2.6488710624844622																	2.6488710624844622	1053.9012792890896
1141	2019-04-13T14:36:56	32.1187	-158.0011	KM1906	65.41238697483458	0.581083016268204	0.0368736571152897	2.5266218199234465																	2.5266218199234465	1054.780684376658
1142	2019-04-13T14:39:56	32.1267	-158.0012	KM1906	60.353331400941755	0.580068928517525	0.0367077698022362	2.3467523721012835																	2.3467523721012835	1055.6712710747777
1143	2019-04-13T14:42:56	32.1342	-158.0012	KM1906	57.34309165510775	0.5766769037785029	0.0361566309035185	2.1864908227523																	2.1864908227523	1056.5061493224691
1144	2019-04-13T14:45:57	32.1421	-158.0012	KM1906	55.10976303508309	0.572988374162816	0.0355629737706048	2.0824287494599454																	2.0824287494599454	1057.3855544100372
1145	2019-04-13T14:48:57	32.1506	-158.0012	KM1906	55.0846705501165	0.571321478769048	0.0352966212182912	2.071000015077809																	2.071000015077809	1058.3317497574208
1146	2019-04-13T14:51:57	32.1584	-158.0011	KM1906	53.130324272207936	0.5706580941109269	0.0351910242652055	1.9828975409345824																	1.9828975409345824	1059.200074279352
1147	2019-04-13T14:54:57	32.1665	-158.0011	KM1906	51.3447136638401	0.5680004079505679	0.0347695800129709	1.9134446739185682																	1.9134446739185682	1060.1017427868587
1148	2019-04-13T14:57:58	32.1745	-158.0009	KM1906	52.41556076472015	0.5689970087056371	0.0349273538536395	1.9568606878454824																	1.9568606878454824	1060.9924789608056
1149	2019-04-13T15:00:58	32.1824	-158.001	KM1906	54.41670651172151	0.5689970087056371	0.0349273538536395	2.0186053522855283																	2.0186053522855283	1061.8719345188038
1150	2019-04-13T15:03:58	32.1906	-158.001	KM1906	53.70998387301261	0.5716543592837521	0.03534960882912	2.012264133676208																	2.012264133676208	1062.7847347362801
1151	2019-04-13T15:06:58	32.1985	-158.001	KM1906	51.7216058159564	0.5703275861961321	0.0351384143226242	1.9282250373100185																	1.9282250373100185	1063.6641398238482
1152	2019-04-13T15:09:59	32.2065	-158.0008	KM1906	55.58177104248336	0.5716543592837521	0.03534960882912	2.0844553277964515																	2.0844553277964515	1064.5548758576872
1153	2019-04-13T15:12:59	32.2147	-158.0008	KM1906	55.248509790514575	0.570989391007419	0.0352437597971597	2.060091560311798																	2.060091560311798	1065.4676760751634
1154	2019-04-13T15:15:59	32.2224	-158.0007	KM1906	56.968117469201616	0.573323676375228	0.0356166389245756	2.1489542179049206																	2.1489542179049206	1066.3248694784456
1155	2019-04-13T15:18:59	32.2308	-158.0006	KM1906	58.124618861751735	0.5743269265624139	0.0357776702760333	2.217913488118962																	2.217913488118962	1067.2599805320385
1156	2019-04-13T15:22:00	32.2386	-158.0004	KM1906	57.929689748808244	0.5743269265624139	0.0357776702760333	2.1871543657468795																	2.1871543657468795	1068.1284581087016
1157	2019-04-13T15:25:00	32.2467	-158.0005	KM1906	57.11767559544449	0.573993935879456	0.0357240837195932	2.1607197268094342																	2.1607197268094342	1069.030175771079
1158	2019-04-13T15:28:00	32.2548	-158.0005	KM1906	57.45615321877033	0.5746607121538809	0.0358313847531987	2.1849177162290307																	2.1849177162290307	1069.9318442785866
1159	2019-04-13T15:31:00	32.2628	-158.0005	KM1906	58.01154349565531	0.575666857377892	0.0359932987663914	2.211048389299086																	2.211048389299086	1070.8223810761237
1160	2019-04-13T15:34:01	32.2709	-158.0004	KM1906	57.83198254696626	0.577015054810904	0.0362113458589793	2.2161184928608133																	2.2161184928608133	1071.724098712305
1161	2019-04-13T15:37:01	32.2794	-158.0004	KM1906	58.53066106596538	0.576339558050885	0.0361020462514165	2.2276630364476																	2.2276630364476	1072.6702940596892
1162	2019-04-13T15:40:01	32.288000000000004	-158.0004	KM1906	59.736106395056495	0.580068928517525	0.0367077698022362	2.327585913680318																	2.327585913680318	1073.6276211170423
1163	2019-04-13T15:43:01	32.2966	-158.0004	KM1906	58.697913954798224	0.582444537680183	0.0370969736234956	2.2909315326695903																	2.2909315326695903	1074.5849481743946
1164	2019-04-13T15:46:02	32.305	-158.0003	KM1906	60.12806703067915	0.584157727932686	0.0373790786114818	2.3866647654951985																	2.3866647654951985	1075.5200591505236
1165	2019-04-13T15:49:02	32.314	-158.0003	KM1906	57.69485260431672	0.585185231148408	0.0375490069396669	2.2880839283349204																	2.2880839283349204	1076.5219130477535
1166	2019-04-13T15:52:02	32.3229	-158.0002	KM1906	54.90120638975383	0.584157727932686	0.0373790786114818	2.163035448194534																	2.163035448194534	1077.5126798969686
1167	2019-04-13T15:55:02	32.3314	-158.0	KM1906	58.57043880682861	0.5855293687429829	0.0376059203636027	2.3262493510756803																	2.3262493510756803	1078.4590622489256
1168	2019-04-13T15:58:03	32.3398	-157.9999	KM1906	63.1025005054064	0.5804061521139471	0.0367629337821495	2.454953527342929																	2.454953527342929	1079.3941731886903
1169	2019-04-13T16:01:03	32.3486	-157.9998	KM1906	64.01650022748903	0.582103445051809	0.0370408713235996	2.5123992623310643																	2.5123992623310643	1080.373808809746
1170	2019-04-13T16:04:03	32.3566	-157.9996	KM1906	61.830792572453824	0.5855293687429829	0.0376059203636027	2.469874669694108																	2.469874669694108	1081.2645441853979
1171	2019-04-13T16:07:03	32.3621	-157.9992	KM1906	60.5002291310031	0.587598366122691	0.0379497015120568	2.422627905814542																	2.422627905814542	1081.877942465615
1172	2019-04-13T16:10:04	32.367	-157.9989	KM1906	60.84777796000947	0.587598366122691	0.0379497015120568	2.4465812454412292																	2.4465812454412292	1082.424125126284
1173	2019-04-13T16:13:04	32.3719	-157.9988	KM1906	57.104662714760046	0.58484191311558	0.0374922290547303	2.258541157111138																	2.258541157111138	1082.9696599398796
1174	2019-04-13T16:16:04	32.3765	-157.9986	KM1906	55.27272325540464	0.584499412692717	0.0374355863860075	2.1786059491767538																	2.1786059491767538	1083.48206370892
1175	2019-04-13T16:19:04	32.3833	-157.9984	KM1906	45.55062638772748	0.580068928517525	0.0367077698022362	1.767027661732131																	1.767027661732131	1084.239253457106
1176	2019-04-13T16:22:05	32.3918	-157.9985	KM1906	46.10996186883648	0.5771845339406996	0.0362387686439179	1.7628536026847814																	1.7628536026847814	1085.1854954966864
1177	2019-04-13T16:25:05	32.4004	-157.9983	KM1906	47.573953078642	0.581083016268204	0.0368736571152897	1.8549491451701137																	1.8549491451701137	1086.1430071029097
1178	2019-04-13T16:28:05	32.4089	-157.9981	KM1906	48.27772814534328	0.578370361268415	0.0364311668075271	1.8648470769594208																	1.8648470769594208	1087.0893891345436
1179	2019-04-13T16:31:06	32.4174	-157.998	KM1906	44.20246257863192	0.581083016268204	0.0368736571152897	1.7260980164369617																	1.7260980164369617	1088.0356311476517
1180	2019-04-13T16:34:06	32.4259	-157.9978	KM1906	45.08695038089182	0.579731669472491	0.0366526429969892	1.7562343603090635																	1.7562343603090635	1088.9820131089657
1181	2019-04-13T16:37:06	32.4343	-157.9976	KM1906	51.70314722079977	0.5804061521139471	0.0367629337821495	1.993782226692298																	1.993782226692298	1089.9172655460832
1182	2019-04-13T16:40:06	32.4427	-157.9977	KM1906	63.497688852246064	0.579560896873969	0.0366248593809999	2.484936658189408																	2.484936658189408	1090.852376378203
1183	2019-04-13T16:43:07	32.4509	-157.9979	KM1906	58.92188011791559	0.579731669472491	0.0366526429969892	2.302939260890504																	2.302939260890504	1091.7653699276543
1184	2019-04-13T16:46:07	32.4595	-157.9981	KM1906	60.85794186809608	0.581083016268204	0.0368736571152897	2.387284974398753																	2.387284974398753	1092.7228812922085
1185	2019-04-13T16:49:07	32.4677	-157.9983	KM1906	63.611398981130534	0.578709472108181	0.0364863379850547	2.443182707696731																	2.443182707696731	1093.6358747695779
1186	2019-04-13T16:52:07	32.4755	-157.9986	KM1906	61.4719425222364	0.572320163397324	0.0354560265680879	2.30690755436576																	2.30690755436576	1094.5046051280651
1187	2019-04-13T17:04:08	32.5093	-157.9995	KM1906	68.27775175456748	0.592094171481787	0.0387033338081638	2.828287893046416																	2.828287893046416	1098.2680719032255
1188	2019-04-13T17:07:08	32.5174	-157.9997	KM1906	53.00670794872408	0.575666857377892	0.0359932987663914	2.0190706640586025																	2.0190706640586025	1099.1699358398246
1189	2019-04-13T17:10:09	32.5258	-157.9999	KM1906	59.99592753311337	0.571987251045428	0.0354027439115411	2.2308323276979825																	2.2308323276979825	1100.105187893563
1190	2019-04-13T17:13:09	32.5348	-158.0002	KM1906	57.991657897796706	0.5716543592837521	0.03534960882912	2.1578953862226187																	2.1578953862226187	1101.1074373502208
1191	2019-04-13T17:16:09	32.5432	-158.0006	KM1906	62.203214830907505	0.5743269265624139	0.0357776702760333	2.3298791527200318																	2.3298791527200318	1102.0432541336174
1192	2019-04-13T17:19:09	32.5516	-158.0009	KM1906	60.9134532944759	0.5706580941109269	0.0351910242652055	2.2766487473529065																	2.2766487473529065	1102.9787414109992
1193	2019-04-13T17:22:10	32.5598	-158.0009	KM1906	54.707929762405605	0.5706580941109269	0.0351910242652055	2.0094785799225416																	2.0094785799225416	1103.8915416284754
1194	2019-04-13T17:25:10	32.5682	-158.0009	KM1906	55.269731636351956	0.5686640160633659	0.0348746371284933	2.018172282995757																	2.018172282995757	1104.8266052658894
1195	2019-04-13T17:28:10	32.5767	-158.001	KM1906	56.01768609247861	0.568331816441201	0.0348220459479317	2.0529915509204675																	2.0529915509204675	1105.7728471140267
1196	2019-04-13T17:31:11	32.585	-158.001	KM1906	56.31443742541746	0.570989391007419	0.0352437597971597	2.0839946089532546																	2.0839946089532546	1106.6967790414715
1197	2019-04-13T17:34:11	32.5936	-158.001	KM1906	48.277291298062366	0.560454001760088	0.0335903174193365	1.6934902262113103																	1.6934902262113103	1107.6541060988247
1198	2019-04-13T17:37:11	32.6018	-158.0011	KM1906	47.5428186889201	0.5578616693304621	0.0331909044425667	1.6412261375216266																	1.6412261375216266	1108.5669544910659
1199	2019-04-13T17:40:11	32.6104	-158.0011	KM1906	43.259220588542405	0.5520788163669129	0.0323104940534611	1.4720999446125294																	1.4720999446125294	1109.5242815484191
1200	2019-04-13T17:43:12	32.6184	-158.0013	KM1906	44.46534232064455	0.555932057842277	0.0328955187488462	1.53016714963953																	1.53016714963953	1110.4150157721845
1201	2019-04-13T17:46:12	32.626999999999995	-158.0013	KM1906	42.601699963681504	0.5588300013909789	0.033339830955471	1.4895535456229312																	1.4895535456229312	1111.3723428295368
1202	2019-04-13T17:52:12	32.6401	-158.0006	KM1906	47.3088819848922	0.5676686962162221	0.0347172484588416	1.7319974241787155																	1.7319974241787155	1112.8320725496537
1203	2019-04-13T17:55:13	32.6479	-158.0	KM1906	47.27865086835477	0.568331816441201	0.0348220459479317	1.7389928092475406																	1.7389928092475406	1113.7021654135258
1204	2019-04-13T17:58:13	32.6565	-157.9995	KM1906	47.836497286940784	0.573993935879456	0.0357240837195932	1.7979117562111684																	1.7979117562111684	1114.660638769214
1205	2019-04-13T18:01:13	32.6644	-157.9992	KM1906	48.94536725239026	0.5771845339406996	0.0362387686439179	1.8857938220163213																	1.8857938220163213	1115.540493160868
1206	2019-04-13T18:04:13	32.6703	-157.9992	KM1906	49.17326482939136	0.581422660674048	0.0369292170979849	1.9093526256528075																	1.9093526256528075	1116.1972640490517
1207	2019-04-13T18:07:14	32.6757	-157.9994	KM1906	48.375192571178076	0.580068928517525	0.0367077698022362	1.882210343245537																	1.882210343245537	1116.7986684491066
1208	2019-04-13T18:10:14	32.6806	-157.9995	KM1906	49.79173535911542	0.5804061521139471	0.0367629337821495	1.9365697727108948																	1.9365697727108948	1117.344202707914
1209	2019-04-13T18:13:14	32.6855	-157.9997	KM1906	48.67335145760333	0.579390124275447	0.0365970757650106	1.8803705336261791																	1.8803705336261791	1117.889978271182
1210	2019-04-13T18:16:14	32.6907	-157.9999	KM1906	46.972603281386576	0.5746607121538809	0.0358313847531987	1.7850322304563049																	1.7850322304563049	1118.46913037616
1211	2019-04-13T18:19:15	32.6975	-157.9999	KM1906	53.839687016372054	0.573993935879456	0.0357240837195932	2.0296033087482708																	2.0296033087482708	1119.2260866540666
1212	2019-04-13T18:22:15	32.7054	-157.9999	KM1906	48.927112741183045	0.5776937804842719	0.0363211679249501	1.8812811955455704																	1.8812811955455704	1120.105491741635
1213	2019-04-13T18:25:15	32.7134	-158.0	KM1906	46.55563136190304	0.577015054810904	0.0362113458589793	1.7885872190012957																	1.7885872190012957	1120.9960777950162
1214	2019-04-13T18:28:15	32.7214	-157.9999	KM1906	47.877909698708784	0.577015054810904	0.0362113458589793	1.8394512246279664																	1.8394512246279664	1121.8866638395634
1215	2019-04-13T18:31:16	32.7291	-157.9999	KM1906	46.083689600151494	0.585185231148408	0.0375490069396669	1.8302107857353511																	1.8302107857353511	1122.7438055071934
1216	2019-04-13T18:34:16	32.7369	-157.9998	KM1906	45.68724669841414	0.5827864445578629	0.037153209849648	1.8046921625406656																	1.8046921625406656	1123.6121293768017
1217	2019-04-13T18:37:16	32.745	-157.9998	KM1906	43.88652189233545	0.5869061233653311	0.0378345915421539	1.7549871062644204																	1.7549871062644204	1124.513797884308
1218	2019-04-13T18:40:16	32.7527	-157.9999	KM1906	44.30107302009112	0.5863892058754294	0.0377486356313521	1.7781810008978969																	1.7781810008978969	1125.370990681457
1219	2019-04-13T18:43:17	32.7604	-158.0	KM1906	42.69963831513032	0.588286857741426	0.0380645851573078	1.720945768520649																	1.720945768520649	1126.2281834697662
1220	2019-04-13T18:46:17	32.7683	-158.0	KM1906	43.7474447084516	0.5893197318632121	0.0382372768692183	1.792370375888646																	1.792370375888646	1127.1075885573352
1221	2019-04-13T18:49:17	32.7757	-157.9998	KM1906	42.852513120476296	0.5869061233653311	0.0378345915421539	1.7277891270083487																	1.7277891270083487	1127.9315477726655
1222	2019-04-13T18:52:17	32.7837	-157.9999	KM1906	45.13564924935886	0.585873929114982	0.0376629525501553	1.801725382876053																	1.801725382876053	1128.8221337483794
1223	2019-04-13T18:55:18	32.7913	-158.0	KM1906	45.54169193600629	0.583472708840823	0.0372660853603093	1.8055142280330247																	1.8055142280330247	1129.6681954633104
1224	2019-04-13T18:58:18	32.799	-158.0002	KM1906	46.92267688595578	0.5869061233653311	0.0378345915421539	1.8822574207063665																	1.8822574207063665	1130.5255414180874
1225	2019-04-13T19:01:18	32.806999999999995	-158.0003	KM1906	47.94827136025911	0.590011532080474	0.0383530628207477	1.9557999179899448																	1.9557999179899448	1131.4161273680404
1226	2019-04-13T19:04:18	32.8145	-158.0004	KM1906	49.02637312325167	0.5766769037785029	0.0361566309035185	1.89163491540476																	1.89163491540476	1132.2510580356345
1227	2019-04-13T19:07:19	32.8223	-158.0004	KM1906	49.12699173101467	0.58381685689299	0.0373227054099035	1.964400459839993																	1.964400459839993	1133.119331413233
1228	2019-04-13T19:10:19	32.8306	-158.0003	KM1906	46.83423183382593	0.5771845339406996	0.0362387686439179	1.8003255207586415																	1.8003255207586415	1134.0433106915946
1229	2019-04-13T19:13:19	32.8381	-158.0001	KM1906	47.52398509487988	0.5855293687429829	0.0376059203636027	1.9007614132815192																	1.9007614132815192	1134.87839848779
1230	2019-04-13T19:16:20	32.8462	-158.0	KM1906	47.45106381105053	0.589665668314146	0.038295115822352996	1.924600822461076																	1.924600822461076	1135.7801154981544
1231	2019-04-13T19:19:20	32.8535	-158.0	KM1906	45.860795295075036	0.587598366122691	0.0379497015120568	1.838037023790408																	1.838037023790408	1136.5927303259066
1232	2019-04-13T19:22:20	32.8615	-158.0001	KM1906	43.219406770640354	0.5869061233653311	0.0378345915421539	1.7404251683468508																	1.7404251683468508	1137.4833162155676
1233	2019-04-13T19:25:20	32.87	-158.0002	KM1906	42.31767488109474	0.581083016268204	0.0368736571152897	1.6599896536180376																	1.6599896536180376	1138.4295577588525
1234	2019-04-13T19:28:21	32.8773	-158.0002	KM1906	41.50527325495656	0.5827864445578629	0.037153209849648	1.6220304675032329																	1.6220304675032329	1139.2421725866054
1235	2019-04-13T19:31:21	32.8856	-158.0001	KM1906	39.34386135178229	0.573993935879456	0.0357240837195932	1.4775242778940902																	1.4775242778940902	1140.166151806298
1236	2019-04-13T19:34:21	32.8931	-157.9999	KM1906	41.206960191020066	0.5768459792947035	0.0361839883812489	1.5860401498252767																	1.5860401498252767	1141.0012393428046
1237	2019-04-13T19:37:21	32.9007	-158.0	KM1906	41.96580597262201	0.579390124275447	0.0365970757650106	1.6218558084824537																	1.6218558084824537	1141.8473009303145
1238	2019-04-13T19:40:22	32.9091	-158.0001	KM1906	42.520094022135616	0.5809135984959035	0.036845943281835394	1.6634947037895786																	1.6634947037895786	1142.78241127227
1239	2019-04-13T19:43:22	32.9167	-158.0	KM1906	43.836094383568266	0.5775238967773835	0.0362936796769033	1.7072218385736069																	1.7072218385736069	1143.6284728411251
1240	2019-04-13T19:46:22	32.9247	-157.9998	KM1906	41.91248437704186	0.581083016268204	0.0368736571152897	1.6518515072028288																	1.6518515072028288	1144.5192057110346
1241	2019-04-13T19:49:22	32.9326	-157.9997	KM1906	41.155172017062654	0.5827864445578629	0.037153209849648	1.6122071364312511																	1.6122071364312511	1145.398660432322
1242	2019-04-13T19:52:23	32.9405	-158.0	KM1906	44.87213137317872	0.5869061233653311	0.0378345915421539	1.8078711606569184																	1.8078711606569184	1146.278512042819
1243	2019-04-13T19:55:23	32.9483	-158.0001	KM1906	44.97048414807549	0.590011532080474	0.0383530628207477	1.8168624784697691																	1.8168624784697691	1147.14683567253
1244	2019-04-13T19:58:23	32.9558	-158.0003	KM1906	46.246958622159994	0.5855293687429829	0.0376059203636027	1.8513986326987395																	1.8513986326987395	1147.9819229127174
1245	2019-04-13T20:01:23	32.9638	-158.0004	KM1906	45.31353991927641	0.5869061233653311	0.0378345915421539	1.8143594859827747																	1.8143594859827747	1148.8725086890638
1246	2019-04-13T20:04:24	32.9698	-158.0004	KM1906	46.834520351714495	0.5869061233653311	0.0378345915421539	1.890487304878014																	1.890487304878014	1149.540411287217
1247	2019-04-13T20:07:24	32.9748	-158.0002	KM1906	42.623333104923965	0.5894927000886789	0.03826619634578565	1.7279977794640449																	1.7279977794640449	1150.0973100818035
1248	2019-04-13T20:10:24	32.9795	-158.0001	KM1906	45.07862912997643	0.592094171481787	0.0387033338081638	1.85367241035237																	1.85367241035237	1150.620583781455
1249	2019-04-13T20:13:24	32.985	-158.0	KM1906	47.48932265988514	0.590011532080474	0.0383530628207477	1.9350633054554551																	1.9350633054554551	1151.2328990332774
1250	2019-04-13T20:16:25	32.9902	-158.0	KM1906	45.68522413898484	0.590011532080474	0.0383530628207477	1.858146402960556																	1.858146402960556	1151.8117479516768
1251	2019-04-13T20:19:25	32.9966	-158.0001	KM1906	48.60349692620737	0.5869061233653311	0.0378345915421539	1.963933632787288																	1.963933632787288	1152.5242385657014
1252	2019-04-13T20:22:25	33.0039	-158.0002	KM1906	47.04223162717433	0.590529791793566	0.03844018701618945	1.937575203457777																	1.937575203457777	1153.3369070194094
1253	2019-04-13T20:25:26	33.0122	-158.0002	KM1906	47.86220852929564	0.587598366122691	0.0379497015120568	1.928670307102891																	1.928670307102891	1154.2608389468546
1254	2019-04-13T20:28:26	33.0198	-158.0	KM1906	46.48197616447436	0.58794420492012	0.038007295211656	1.8870576658199087																	1.8870576658199087	1155.1070548492376
1255	2019-04-13T20:31:26	33.0277	-157.9999	KM1906	48.563019964525786	0.5927908098598371	0.0388210861065133	2.0171786916893524																	2.0171786916893524	1155.9865094637414
1256	2019-04-13T20:34:26	33.0357	-157.9999	KM1906	47.183567514604384	0.5872518321096079	0.0378920779119655	1.9041376776578625																	1.9041376776578625	1156.8770462612786
1257	2019-04-13T20:37:27	33.0442	-158.0001	KM1906	43.04549397853764	0.5886303285365	0.0381220118643397	1.7499788659069666																	1.7499788659069666	1157.8234256519231
1258	2019-04-13T20:40:27	33.0521	-158.0003	KM1906	48.232446940083825	0.587598366122691	0.0379497015120568	1.954678359646257																	1.954678359646257	1158.7030287208242
1259	2019-04-13T20:43:27	33.0602	-158.0003	KM1906	48.7803115645366	0.5869061233653311	0.0378345915421539	1.971883421147042																	1.971883421147042	1159.604697228331
1260	2019-04-13T20:46:27	33.0681	-158.0003	KM1906	51.88640352799535	0.58312916762861	0.0372095803217628	2.0553483106173207																	2.0553483106173207	1160.4841023158992
1261	2019-04-13T20:49:28	33.076	-158.0002	KM1906	51.31959276654896	0.5855293687429829	0.0376059203636027	2.0783093948288																	2.0783093948288	1161.3635568761074
1262	2019-04-13T20:52:28	33.084	-158.0001	KM1906	46.15567709479245	0.593490778209383	0.0389394012676186	1.922388858081008																	1.922388858081008	1162.2541425190827
1263	2019-04-13T20:55:28	33.0922	-157.9999	KM1906	50.566439697359236	0.593842016094705	0.0389987707619894	2.103628893900995																	2.103628893900995	1163.1671333031234
1264	2019-04-13T20:58:28	33.1001	-157.9997	KM1906	47.911155410059784	0.598050898966864	0.0397158570258936	2.0338009505670427																	2.0338009505670427	1164.0467361561493
1265	2019-04-13T21:01:29	33.1081	-157.9995	KM1906	49.9582204435325	0.596645698100655	0.0394757272377048	2.120153939113017																	2.120153939113017	1164.9374682122996
1266	2019-04-13T21:04:29	33.1161	-157.9995	KM1906	52.19941697291669	0.602309566422276	0.0404496387723555	2.2714824969068084																	2.2714824969068084	1165.8280050098374
1267	2019-04-13T21:07:29	33.1243	-157.9996	KM1906	45.73604962595842	0.608397004309332	0.0415128486841036	2.0326553476679834																	2.0326553476679834	1166.7408528378896
1268	2019-04-13T21:10:29	33.1325	-157.9998	KM1906	53.091361025726	0.602309566422276	0.0404496387723555	2.3112312165000644																	2.3112312165000644	1167.6538434472175
1269	2019-04-13T21:13:30	33.1405	-158.0	KM1906	53.18793204338781	0.608397004309332	0.0415128486841036	2.3617845577495875																	2.3617845577495875	1168.5445753593665
1270	2019-04-13T21:16:30	33.1485	-158.0002	KM1906	50.229422655463495	0.6048002884965931	0.0408827535690113	2.211296151713644																	2.211296151713644	1169.4353072359477
1271	2019-04-13T21:19:30	33.1565	-158.0002	KM1906	43.9940835756586	0.608397004309332	0.0415128486841036	1.9549268341272257																	1.9549268341272257	1170.3258440334853
1272	2019-04-13T21:22:30	33.1644	-158.0001	KM1906	47.48212530553627	0.59840246692964	0.0397762273100372	2.056801802107536																	2.056801802107536	1171.205298494217
1273	2019-04-13T21:25:31	33.1724	-158.0002	KM1906	44.84985266650156	0.6001717217997061	0.0400802338630663	1.9473022920732144																	1.9473022920732144	1172.095884038947
1274	2019-04-13T21:28:31	33.1806	-158.0	KM1906	45.76135727944848	0.5969957428916539	0.0395355451495354	1.953574600097001																	1.953574600097001	1173.0088744396032
1275	2019-04-13T21:31:31	33.1884	-157.9999	KM1906	47.19759286840657	0.599461527623023	0.0399581964047407	2.0476648361121152																	2.0476648361121152	1173.8771977958854
1276	2019-04-13T21:34:31	33.1963	-158.0001	KM1906	45.21051181081878	0.598050898966864	0.0397158570258936	1.937833268077648																	1.937833268077648	1174.7568002157827
1277	2019-04-13T21:37:32	33.2042	-158.0002	KM1906	49.95264540410366	0.5962964869393571	0.0394160517818949	2.1319735607098256																	2.1319735607098256	1175.6362546316834
1278	2019-04-13T21:40:32	33.2121	-158.0001	KM1906	45.01290164064847	0.6076761790650749	0.0413862589598294	2.0166745895826708																	2.0166745895826708	1176.5157090386826
1279	2019-04-13T21:43:32	33.22	-157.9999	KM1906	45.762573855844536	0.608756449533761	0.0415762006892045	2.0658381817741494																	2.0658381817741494	1177.395311351776
1280	2019-04-13T21:46:32	33.2276	-157.9998	KM1906	46.477013193113365	0.608756449533761	0.0415762006892045	2.0892822552513																	2.0892822552513	1178.2413725572376
1281	2019-04-13T21:49:33	33.2359	-157.9996	KM1906	43.987713624777136	0.609115586353249	0.0416396163353548	1.9823446025008409																	1.9823446025008409	1179.1654921399788
1282	2019-04-13T21:52:33	33.2439	-157.9996	KM1906	43.865773892421366	0.608397004309332	0.0415128486841036	1.9540925496359882																	1.9540925496359882	1180.056028937516
1283	2019-04-13T21:55:33	33.2516	-157.9996	KM1906	48.58504183554278	0.5992845964814295	0.0399277958810863	2.091597877993567																	2.091597877993567	1180.913170605147
1284	2019-04-13T21:58:34	33.2594	-157.9997	KM1906	51.26260689442604	0.602662871465988	0.0405110105875903	2.2222952762251875																	2.2222952762251875	1181.781493880379
1285	2019-04-13T22:01:34	33.2655	-157.9997	KM1906	49.53750504444396	0.596645698100655	0.0394757272377048	2.102413003554281																	2.102413003554281	1182.4605281885015
1286	2019-04-13T22:04:34	33.2724	-157.9997	KM1906	48.859563599391535	0.59840246692964	0.0397762273100372	2.0892067024600456																	2.0892067024600456	1183.2286161763773
1287	2019-04-13T22:07:34	33.2799	-157.9998	KM1906	49.76362897826836	0.599461527623023	0.0399581964047407	2.1179598172169176																	2.1179598172169176	1184.063546292953
1288	2019-04-13T22:10:35	33.2855	-157.9997	KM1906	50.176081453053634	0.595946896142691	0.0393563887907884	2.113763892786676																	2.113763892786676	1184.6869915063498
1289	2019-04-13T22:13:35	33.2909	-157.9996	KM1906	50.40709554258424	0.594191823011768	0.0390581039032427	2.105437526600788																	2.105437526600788	1185.2881758628405
1290	2019-04-13T22:16:35	33.2958	-157.9996	KM1906	51.7408341327207	0.5952423550906911	0.0392366479408122	2.1631764224456167																	2.1631764224456167	1185.8336296513319
1291	2019-04-13T22:19:35	33.3007	-157.9995	KM1906	53.456371978382165	0.594891342460035	0.0391769913024547	2.2415195075837544																	2.2415195075837544	1186.3791627874664
1292	2019-04-13T22:22:36	33.3071	-157.9997	KM1906	48.205970986068586	0.594891342460035	0.0391769913024547	2.020403367024148																	2.020403367024148	1187.0918351724206
1293	2019-04-13T22:25:36	33.3145	-157.9998	KM1906	52.687227256760046	0.5955942056514799	0.0392964469902698	2.2087945658989376																	2.2087945658989376	1187.9156342381755
1294	2019-04-13T22:28:36	33.3222	-157.9999	KM1906	54.5996348873562	0.597346623302379	0.0395955058574549	2.3070022442027183																	2.3070022442027183	1188.7728263786717
1295	2019-04-13T22:31:36	33.3304	-158.0001	KM1906	55.05764964142334	0.602309566422276	0.0404496387723555	2.3920828512285097																	2.3920828512285097	1189.685816128474
1296	2019-04-13T22:34:37	33.3384	-158.0	KM1906	54.32653952985604	0.6001717217997061	0.0400802338630663	2.3151932552133063																	2.3151932552133063	1190.576401488358
1297	2019-04-13T22:37:37	33.3461	-157.9999	KM1906	51.98989505097503	0.593842016094705	0.0389987707619894	2.1736665123916974																	2.1736665123916974	1191.4335936011705
1298	2019-04-13T22:40:37	33.3544	-157.9998	KM1906	52.20369396323391	0.591745951905821	0.0386446346485865	2.14750216420588																	2.14750216420588	1192.357572318752
1299	2019-04-13T22:43:37	33.3618	-157.9997	KM1906	52.24262330879952	0.600881345510757	0.0402028301511477	2.2171155953442727																	2.2171155953442727	1193.1813713274955
1300	2019-04-13T22:46:38	33.37	-157.9995	KM1906	55.84367672706807	0.6019521462202391	0.0403878242405686	2.4295112500470117																	2.4295112500470117	1194.0943609049968
1301	2019-04-13T22:52:44	33.3831	-157.9992	KM1906	55.29134250625592	0.604442038431964	0.0408201817875749	2.4322849887745988																	2.4322849887745988	1195.5528815430325
1302	2019-04-13T22:55:45	33.3906	-157.9993	KM1906	54.83168320572471	0.609475580496766	0.0417031833660314	2.449007811946684																	2.449007811946684	1196.3878115279645
1303	2019-04-13T22:58:45	33.3986	-157.9995	KM1906	57.98806814418536	0.610922208669768	0.0419589181573892	2.594297817076788																	2.594297817076788	1197.2785422904485
1304	2019-04-13T23:01:45	33.4067	-157.9997	KM1906	57.520134389637136	0.617493623458812	0.0431333327656408	2.641794531170999																	2.641794531170999	1198.1804023332982
1305	2019-04-13T23:04:45	33.4147	-157.9997	KM1906	55.69834556802274	0.62043398285627	0.0436652958856285	2.6043474958050505																	2.6043474958050505	1199.070939130836
1306	2019-04-13T23:07:46	33.4227	-157.9997	KM1906	54.69065472139599	0.624514809320607	0.0444101501095059	2.5995655129155337																	2.5995655129155337	1199.9614759283731
1307	2019-04-13T23:10:46	33.4306	-157.9998	KM1906	55.79317496366573	0.629386214092181	0.0453093353787425	2.720687043671799																	2.720687043671799	1200.8409300887406
1308	2019-04-13T23:13:46	33.4386	-157.9998	KM1906	57.85996118351575	0.631269566968777	0.0456600223849339	2.832968108811732																	2.832968108811732	1201.7314668862782
1309	2019-04-13T23:16:46	33.4466	-157.9998	KM1906	56.43733758515246	0.6196976913775489	0.0435316861452762	2.64995935581538																	2.64995935581538	1202.6220036838154
1310	2019-04-13T23:19:47	33.4546	-157.9998	KM1906	56.70222313717661	0.6297626354972801	0.0453791506806875	2.7597711501811744																	2.7597711501811744	1203.5125404813532
1311	2019-04-13T23:22:47	33.4625	-158.0	KM1906	56.55501946321544	0.622283346011748	0.0440019028664161	2.667838117728184																	2.667838117728184	1204.3921416994158
1312	2019-04-13T23:25:47	33.4707	-158.0002	KM1906	61.92259113463923	0.610922208669768	0.0419589181573892	2.76158072876437																	2.76158072876437	1205.3051308383067
1313	2019-04-13T23:28:47	33.4787	-158.0003	KM1906	61.121605738629064	0.611284169532505	0.0420231823722295	2.731250242477805																	2.731250242477805	1206.1957160416016
1314	2019-04-13T23:31:48	33.4867	-158.0003	KM1906	57.94169841148936	0.6131036620057819	0.0423465774513405	2.6056672502984437																	2.6056672502984437	1207.0862528391385
1315	2019-04-13T23:34:48	33.4945	-158.0003	KM1906	58.0399378715936	0.6127406682006551	0.0422817765694111	2.6068825986332467																	2.6068825986332467	1207.954526216738
1316	2019-04-13T23:37:48	33.501999999999995	-158.0004	KM1906	61.39227493607413	0.624514809320607	0.0444101501095059	2.9208600735704286																	2.9208600735704286	1208.7894560689724
1317	2019-04-13T23:40:48	33.5103	-158.0004	KM1906	62.47319513198638	0.6335436725143709	0.0460855952869954	3.063001676196792																	3.063001676196792	1209.713387996418
1318	2019-04-13T23:43:49	33.5184	-158.0004	KM1906	58.39296958558981	0.6450688001111171	0.0482796358510736	3.0086509161887345																	3.0086509161887345	1210.6150565039247
1319	2019-04-13T23:46:49	33.5266	-158.0003	KM1906	61.004757368837396	0.650935500996736	0.0494208144158648	3.1773213127899886																	3.1773213127899886	1211.52790389447
1320	2019-04-13T23:49:49	33.5347	-158.0001	KM1906	58.227138186746814	0.647409906873971	0.0487329525725299	3.038790940079735																	3.038790940079735	1212.4297633724962
1321	2019-04-13T23:52:49	33.5423	-158.0	KM1906	59.3999344783411	0.6495623245135544	0.04915210159053415	3.1211812694058185																	3.1211812694058185	1213.2758242083667
1322	2019-04-13T23:55:50	33.5505	-158.0	KM1906	61.61846668986939	0.6412020515904799	0.0475365276795098	3.131680177211261																	3.131680177211261	1214.1886244258424
1323	2019-04-14T00:00:02	33.5602	-157.9998	KM1906	60.70375079555294	0.6196976913775489	0.0435316861452762	2.83106309566158																	2.83106309566158	1215.2685596770716
1324	2019-04-14T00:03:02	33.5656	-157.9998	KM1906	60.42779328618389	0.617859741454568	0.0431994086763867	2.796763301615864																	2.796763301615864	1215.8696720154096
1325	2019-04-14T00:06:02	33.5707	-157.9997	KM1906	59.04570927170248	0.627136645239459	0.0448927148480532	2.8130873616835896																	2.8130873616835896	1216.4374649875458
1326	2019-04-14T00:09:02	33.5755	-157.9996	KM1906	57.341391849053856	0.6400448061867541	0.0473156258775841	2.8816849308702315																	2.8816849308702315	1216.9718675550835
1327	2019-04-14T00:12:03	33.5808	-157.9997	KM1906	55.678033108521994	0.6402377390532099	0.04735239974008875	2.812831045362917																	2.812831045362917	1217.5619210716236
1328	2019-04-14T00:15:03	33.5862	-157.9999	KM1906	54.83601429470993	0.641972553496686	0.0476841929239385	2.779980663134856																	2.779980663134856	1218.1633194776473
1329	2019-04-14T00:18:03	33.5929	-158.0003	KM1906	58.1483527441294	0.6365974233554251	0.0466606987668517	2.8944777389101852																	2.8944777389101852	1218.9100658141301
1330	2019-04-14T00:21:03	33.6002	-158.0003	KM1906	57.050824459576646	0.626760347746504	0.0448233026820493	2.7100021657926585																	2.7100021657926585	1219.722680641883
1331	2019-04-14T00:24:04	33.608000000000004	-158.0004	KM1906	56.542873182690144	0.615660456970042	0.0428037934777816	2.5677066544375218																	2.5677066544375218	1220.591003517919
1332	2019-04-14T00:27:04	33.6158	-158.0003	KM1906	59.41106481732324	0.6131036620057819	0.0423465774513405	2.682512141459525																	2.682512141459525	1221.4593263849986
1333	2019-04-14T00:30:04	33.6238	-158.0002	KM1906	59.902481589861424	0.615295250521053	0.0427382406184871	2.725166252261164																	2.725166252261164	1222.3499114260032
1334	2019-04-14T00:33:04	33.6317	-158.0002	KM1906	62.317767210374356	0.6220980746236604	0.0439680990402806	2.9446764200654654																	2.9446764200654654	1223.2293165135716
1335	2019-04-14T00:36:05	33.6399	-158.0002	KM1906	59.282277960167406	0.635066963142852	0.046372032058975	2.943019491279741																	2.943019491279741	1224.142116731047
1336	2019-04-14T00:39:05	33.6477	-158.0001	KM1906	59.06561455167885	0.635066963142852	0.046372032058975	2.944497971960306																	2.944497971960306	1225.01043956149
1337	2019-04-14T00:42:05	33.6557	-158.0001	KM1906	57.90785625859919	0.6324059631607349	0.0458722667613343	2.817613493076357																	2.817613493076357	1225.9009763590275
1338	2019-04-14T00:45:05	33.6638	-158.0001	KM1906	59.520929841587154	0.6377417681327099	0.0468776294184245	2.9924264270945016																	2.9924264270945016	1226.8026448665344
1339	2019-04-14T00:48:06	33.672	-158.0	KM1906	59.32423424719906	0.632784295745524	0.0459432067885605	2.91654437793944																	2.91654437793944	1227.715492098307
1340	2019-04-14T00:51:06	33.6799	-157.9999	KM1906	58.86427369541232	0.6446801790570279	0.0482047500306141	3.0371858045033013																	3.0371858045033013	1228.5949459762946
1341	2019-04-14T00:54:06	33.6876	-157.9998	KM1906	57.26204815731799	0.6464310225448275	0.0485432925453541	2.942850381068645																	2.942850381068645	1229.4521376924724
1342	2019-04-14T00:57:06	33.6959	-157.9999	KM1906	56.30956522869026	0.6346862607184771	0.04630025628843901	2.7959678167076656																	2.7959678167076656	1230.3761160420447
1343	2019-04-14T01:00:07	33.7033	-157.9999	KM1906	54.33305004606932	0.631648340465544	0.0457306582384605	2.660653809137299																	2.660653809137299	1231.1998625797667
1344	2019-04-14T01:03:07	33.7116	-157.9998	KM1906	56.096572130841544	0.626384946403913	0.0447540558207286	2.7038798859645565																	2.7038798859645565	1232.1238409123755
1345	2019-04-14T01:06:07	33.7197	-157.9997	KM1906	53.82716600330057	0.625262202473893	0.0445472631033059	2.585953075053655																	2.585953075053655	1233.025556961714
1346	2019-04-14T01:09:07	33.7277	-157.9997	KM1906	56.36988431058271	0.62043398285627	0.0436652958856285	2.6561594027530946																	2.6561594027530946	1233.9160937592512
1347	2019-04-14T01:12:08	33.7352	-158.0	KM1906	56.50879690927871	0.615295250521053	0.0427382406184871	2.5843933400563777																	2.5843933400563777	1234.7514338278932
1348	2019-04-14T01:15:08	33.7434	-158.0002	KM1906	51.90663106654204	0.61383225127864	0.042476643658473	2.3612650740845385																	2.3612650740845385	1235.6644217757214
1349	2019-04-14T01:18:08	33.7517	-158.0004	KM1906	56.30539034280897	0.6127406682006551	0.0422817765694111	2.5299590859755403																	2.5299590859755403	1236.5885391364916
1350	2019-04-14T01:21:08	33.7597	-158.0007	KM1906	54.792312605294846	0.615295250521053	0.0427382406184871	2.4975885009413106																	2.4975885009413106	1237.479508660962
1351	2019-04-14T01:24:09	33.7679	-158.0004	KM1906	59.80681260744192	0.615295250521053	0.0427382406184871	2.71846823926661																	2.71846823926661	1238.392730976232
1352	2019-04-14T01:27:09	33.7761	-157.9999	KM1906	58.207269706468296	0.6167613155266171	0.0430013924694265	2.6523663355948424																	2.6523663355948424	1239.3067029821182
1353	2019-04-14T01:30:09	33.784	-157.9998	KM1906	55.93511563987165	0.61237524476952	0.0422168969437672	2.5330148077643684																	2.5330148077643684	1240.1861567418864
1354	2019-04-14T01:33:09	33.792	-157.9996	KM1906	60.747381719769976	0.608036162015256	0.0414494783639359	2.6867539767404782																	2.6867539767404782	1241.0768857435014
1355	2019-04-14T01:36:10	33.8	-157.9996	KM1906	61.44539959731918	0.609475580496766	0.0417031833660314	2.729276699188488																	2.729276699188488	1241.9674225410388
1356	2019-04-14T01:39:10	33.8078	-157.9995	KM1906	56.90327511227397	0.608397004309332	0.0415128486841036	2.5149664291587843																	2.5149664291587843	1242.8357451873487
1357	2019-04-14T01:42:10	33.815	-157.9996	KM1906	56.969032461340845	0.6066013658370311	0.0411975026540972	2.52944640867056																	2.52944640867056	1243.6372816699495
1358	2019-04-14T01:45:10	33.8238	-157.9996	KM1906	60.80640490778644	0.6015943612639439	0.0403260124565342	2.6310483149079915																	2.6310483149079915	1244.616872147241
1359	2019-04-14T01:48:11	33.832	-157.9997	KM1906	56.37146775074317	0.5955942056514799	0.0392964469902698	2.361363642880604																	2.361363642880604	1245.5297192039113
1360	2019-04-14T01:51:11	33.84	-157.9998	KM1906	55.64681674121974	0.5886303285365	0.0381220118643397	2.2621724945485244																	2.2621724945485244	1246.4203040024636
1361	2019-04-14T01:54:11	33.8475	-157.9996	KM1906	51.815942214312344	0.5869061233653311	0.0378345915421539	2.084327084511895																	2.084327084511895	1247.2553869977505
1362	2019-04-14T01:57:11	33.8562	-157.9995	KM1906	54.21957775209972	0.59840246692964	0.0397762273100372	2.321435750032712																	2.321435750032712	1248.2238898877486
1363	2019-04-14T02:00:12	33.8637	-157.9992	KM1906	55.10848397697414	0.603017019912235	0.0405725289083602	2.383889169865604																	2.383889169865604	1249.0592285723296
1364	2019-04-14T02:03:12	33.8685	-157.9987	KM1906	57.955065738799725	0.605880178104605	0.0410713665608826	2.5440367097571346																	2.5440367097571346	1249.595545613747
1365	2019-04-14T02:06:12	33.8733	-157.9983	KM1906	58.60437158887581	0.6219128032355731	0.0439342952141451	2.763101899408287																	2.763101899408287	1250.1311451810413
1366	2019-04-14T02:09:12	33.8775	-157.9979	KM1906	56.36699134046928	0.6335436725143709	0.0460855952869954	2.7729939598032125																	2.7729939598032125	1250.6001363006524
1367	2019-04-14T02:12:12	33.883	-157.9974	KM1906	54.65262275542818	0.6320280181626121	0.0458014627124437	2.6493554146861875																	2.6493554146861875	1251.2141216033492
1368	2019-04-14T02:15:13	33.891	-157.9973	KM1906	52.41328516860285	0.6396598593909151	0.0472422533060684	2.6659841183712194																	2.6659841183712194	1252.1047063445974
1369	2019-04-14T02:18:13	33.8994	-157.9971	KM1906	48.88471087116145	0.6763416940795011	0.0545519873146693	2.816439602804909																	2.816439602804909	1253.0399525766936
1370	2019-04-14T02:21:13	33.9077	-157.997	KM1906	51.395787193973895	0.712276011252369	0.0623468626186855	3.2940183229959046																	3.2940183229959046	1253.9639306971012
1371	2019-04-14T02:24:14	33.916	-157.9967	KM1906	51.685812766489754	0.729347049545192	0.0662753765152883	3.500298322101384																	3.500298322101384	1254.8882781971831
1372	2019-04-14T02:27:14	33.9236	-157.9964	KM1906	53.23842847336195	0.7252580753113436	0.0653208655962643	3.5983476949728783																	3.5983476949728783	1255.734741899602
1373	2019-04-14T02:30:14	33.931999999999995	-157.9965	KM1906	52.24331618022472	0.729347049545192	0.0662753765152883	3.5291004260736445																	3.5291004260736445	1256.669851154119
1374	2019-04-14T02:33:14	33.9402	-157.9967	KM1906	49.11677487950118	0.7162762281109871	0.0632540983071128	3.1946219893811345																	3.1946219893811345	1257.5828382394573
1375	2019-04-14T02:36:14	33.9484	-157.9969	KM1906	51.72750083952005	0.723670734783604	0.06495259831437293	3.431860721705569																	3.431860721705569	1258.4958252888055
1376	2019-04-14T02:39:15	33.9559	-157.9971	KM1906	52.807515263478535	0.7189493133101129	0.0638649997635806	3.4709569156224847																	3.4709569156224847	1259.3309077642552
1377	2019-04-14T02:42:15	33.9644	-157.9974	KM1906	55.11967585157072	0.712276011252369	0.0623468626186855	3.544093696948745																	3.544093696948745	1260.277508450329
1378	2019-04-14T02:45:15	33.9722	-157.9976	KM1906	51.50321426115984	0.689749413691626	0.0573858751795341	3.0966762279562863																	3.0966762279562863	1261.1459781280475
1379	2019-04-14T02:48:16	33.9808	-157.9977	KM1906	49.12286653532768	0.68425983628095	0.0562147311329602	2.8557597374976003																	2.8557597374976003	1262.1033496907235
1380	2019-04-14T02:51:16	33.9887	-157.9978	KM1906	49.71049647240245	0.673047285252644	0.0538689340259202	2.7684670718130566																	2.7684670718130566	1262.9828032175135
1381	2019-04-14T02:54:16	33.9964	-157.9979	KM1906	51.39714080090718	0.682375305982185	0.05581626816474775	2.977174398499676																	2.977174398499676	1263.8399945733324
1382	2019-04-14T02:57:16	34.005	-157.9978	KM1906	50.848867840108156	0.689749413691626	0.0573858751795341	3.0431058297984825																	3.0431058297984825	1264.7973661106687
1383	2019-04-14T03:00:16	34.013000000000005	-157.9979	KM1906	53.486529624401854	0.6809128227494329	0.0555083160552172	3.101204953154186																	3.101204953154186	1265.687950714671
1384	2019-04-14T03:03:17	34.0209	-157.998	KM1906	55.480988161260655	0.6796661286063901	0.0552461550844108	3.2246519595207297																	3.2246519595207297	1266.5674042047501
1385	2019-04-14T03:06:17	34.029	-157.9982	KM1906	57.457419352757434	0.692296898605521	0.0579343346174889	3.4699895201473385																	3.4699895201473385	1267.4692614916494
1386	2019-04-14T03:09:17	34.0366	-157.9983	KM1906	57.745358548023006	0.7017609959041821	0.0599997630309485	3.603310581863608																	3.603310581863608	1268.3153217435452
1387	2019-04-14T03:12:17	34.0444	-157.9984	KM1906	55.754072237494576	0.6935822311385329	0.0582121050595539	3.39215318170819																	3.39215318170819	1269.1836441169628
1388	2019-04-14T03:15:18	34.052	-157.9985	KM1906	53.67625774267421	0.7091849993886741	0.0616511488777788	3.3854135998427264																	3.3854135998427264	1270.0297043505984
1389	2019-04-14T03:18:18	34.0606	-157.9987	KM1906	48.944032609452975	0.7185017891496591	0.0637623005093519	3.184686518225218																	3.184686518225218	1270.9872090825147
1390	2019-04-14T03:21:18	34.0684	-157.9988	KM1906	36.68716810254911	0.7185017891496591	0.0637623005093519	2.416691274806096																	2.416691274806096	1271.8555314281994
1391	2019-04-14T03:24:18	34.076	-157.9989	KM1906	27.67693877117681	0.723896494822782	0.0650049752521093	1.8390376710048881																	1.8390376710048881	1272.7015916333708
1392	2019-04-14T03:27:19	34.0844	-157.999	KM1906	22.522693091641802	0.7257133794918159	0.0654264973936299	1.5000790854387112																	1.5000790854387112	1273.6367007244767
1393	2019-04-14T03:30:19	34.092	-157.9991	KM1906	16.254666744383776	0.720298305921482	0.0641745708379267	1.0577814446324767																	1.0577814446324767	1274.4827609106653
1394	2019-04-14T03:33:19	34.1004	-157.9993	KM1906	15.176605312861307	0.7142750019898495	0.06279927866480275	0.9582738450329196																	0.9582738450329196	1275.4180062808953
1395	2019-04-14T03:36:19	34.1084	-157.9995	KM1906	15.63139492698771	0.711389615390266	0.0621467539994624	0.983899549341546																	0.983899549341546	1276.3087338590167
1396	2019-04-14T03:39:20	34.1166	-157.9996	KM1906	14.1810726620099	0.7196227374668729	0.06401953926064075	0.9114337357549944																	0.9114337357549944	1277.2215806032298
1397	2019-04-14T03:42:20	34.1245	-157.9996	KM1906	12.785265703212831	0.729347049545192	0.0662753765152883	0.8510180417800739																	0.8510180417800739	1278.100985690798
1398	2019-04-14T03:45:20	34.1324	-157.9997	KM1906	14.983830250290909	0.697871761389533	0.059145654691329	0.9176806098574282																	0.9176806098574282	1278.9804390536326
1399	2019-04-14T03:48:20	34.1401	-157.9998	KM1906	15.259508214889605	0.7026264050199389	0.0601909134955575	0.9439737698652813																	0.9439737698652813	1279.8376302412196
1400	2019-04-14T03:54:21	34.1525	-158.0001	KM1906	15.743022423533835	0.690383470688577	0.0575221536484037	0.931548090988541																	0.931548090988541	1281.2182389445047
1401	2019-04-14T03:57:21	34.1573	-158.0001	KM1906	16.936365940606567	0.703278305224846	0.06033490438354075	1.0413143446986048																	1.0413143446986048	1281.7525610230268
1402	2019-04-14T04:00:21	34.1622	-158.0002	KM1906	15.94767348103148	0.7127207968035499	0.0624472753420551	1.0123236445666026																	1.0123236445666026	1282.2980925820116
1403	2019-04-14T04:03:21	34.1668	-158.0002	KM1906	16.301882494635446	0.698736656325111	0.0593346377999753	0.98795827394403																	0.98795827394403	1282.810151240596
1404	2019-04-14T04:06:22	34.1716	-158.0004	KM1906	16.800358417273966	0.712276011252369	0.0623468626186855	1.063678265253669																	1.063678265253669	1283.3447907392278
1405	2019-04-14T04:09:22	34.1773	-158.0008	KM1906	17.325706509503146	0.712276011252369	0.0623468626186855	1.1007014659404335																	1.1007014659404335	1283.9803666969376
1406	2019-04-14T04:12:22	34.1842	-158.0008	KM1906	18.759943588111685	0.7189493133101129	0.0638649997635806	1.2209091649742647																	1.2209091649742647	1284.7484546848132
1407	2019-04-14T04:15:22	34.1915	-158.0005	KM1906	20.809118344693967	0.7202988439162654	0.06417469429866465	1.3611815358988102																	1.3611815358988102	1285.5615389166987
1408	2019-04-14T04:18:23	34.1983	-158.0001	KM1906	18.95337519461646	0.728891771541348	0.0661685910122223	1.256454898485944																	1.256454898485944	1286.3193906301703
1409	2019-04-14T04:21:23	34.2058	-158.0	KM1906	16.911925053965007	0.717163424252098	0.0634565872620833	1.0756710673144998																	1.0756710673144998	1287.1543196390692
1410	2019-04-14T04:24:23	34.2142	-157.9999	KM1906	16.574606902200912	0.7118328133213174	0.06224680830907395	1.0558240992902281																	1.0558240992902281	1288.08942859072
1411	2019-04-14T04:27:23	34.2222	-157.9996	KM1906	15.507486480785987	0.724802771130871	0.0652152337988987	1.0194716250896738																	1.0194716250896738	1288.9803934319675
1412	2019-04-14T04:30:24	34.2303	-157.9995	KM1906	15.034481974682246	0.716719297338669	0.0633552220842975	0.957643187933961																	0.957643187933961	1289.882108913807
1413	2019-04-14T04:33:24	34.2389	-157.9994	KM1906	13.883088152942467	0.7065556446950859	0.0610630953258964	0.8631305577992129																	0.8631305577992129	1290.8394802057844
1414	2019-04-14T04:36:24	34.2469	-157.9992	KM1906	17.676372606086396	0.694437675352191	0.0583975981342217	1.073227311722574																	1.073227311722574	1291.7302071587958
1415	2019-04-14T04:39:24	34.2555	-157.9994	KM1906	14.757510898522206	0.6918704934807691	0.0578421851254633	0.8877276604954996																	0.8877276604954996	1292.6877110726207
1416	2019-04-14T04:42:24	34.2631	-157.9996	KM1906	15.015180733927933	0.697871761389533	0.059145654691329	0.9090145406014656																	0.9090145406014656	1293.533921113633
1417	2019-04-14T04:45:25	34.2716	-157.9997	KM1906	17.998767938550152	0.7061200215193281	0.060965819177578	1.1271900879996757																	1.1271900879996757	1294.4801611812006
1418	2019-04-14T04:48:25	34.2797	-157.9999	KM1906	40.258155031818106	0.7074300132611121	0.0612583448237353	2.5130403701154376																	2.5130403701154376	1295.3820173509116
1419	2019-04-14T04:51:25	34.2881	-158.0001	KM1906	55.700359672332134	0.69486490818925	0.058490432428188	3.379316667656101																	3.379316667656101	1296.3172619141146
1420	2019-04-14T04:54:26	34.2958	-158.0003	KM1906	65.92025841602378	0.707868763622213	0.0613563192832597	4.174855033048439																	4.174855033048439	1297.1746009138956
1421	2019-04-14T04:57:26	34.3042	-158.0005	KM1906	66.61048592040785	0.7144968453419202	0.0628496357290086	4.307108064516949																	4.307108064516949	1298.1098454077785
1422	2019-04-14T05:00:26	34.3125	-158.0005	KM1906	66.52877408465488	0.723896494822782	0.0650049752521093	4.433670084161952																	4.433670084161952	1299.0337773352232
1423	2019-04-14T05:03:26	34.3207	-158.0004	KM1906	66.23972025851481	0.723896494822782	0.0650049752521093	4.3963485034184835																	4.3963485034184835	1299.946623854593
1424	2019-04-14T05:06:27	34.3287	-158.0002	KM1906	64.78020628103621	0.7209736313406205	0.06432980232602935	4.268197559085143																	4.268197559085143	1300.837350437845
1425	2019-04-14T05:09:27	34.3366	-158.0002	KM1906	65.73049298416021	0.7234449747444258	0.0649002213766366	4.367734149564197																	4.367734149564197	1301.7167555254134
1426	2019-04-14T05:12:27	34.3441	-158.0001	KM1906	64.9072306627579	0.720750118689823	0.0642782542554044	4.26946763455092																	4.26946763455092	1302.5516843676073
1427	2019-04-14T05:15:27	34.3528	-158.0002	KM1906	60.849075389843186	0.729347049545192	0.0662753765152883	4.111986521712234																	4.111986521712234	1303.5201867427945
1428	2019-04-14T05:18:28	34.3612	-158.0002	KM1906	61.339722329014975	0.738086603359741	0.0683435408896429	4.27983445492638																	4.27983445492638	1304.4552503802079
1429	2019-04-14T05:21:28	34.3693	-158.0002	KM1906	65.80443062132298	0.743675169493413	0.0696864980599823	4.652204319792522																	4.652204319792522	1305.3569188877154
1430	2019-04-14T05:24:28	34.3776	-158.0002	KM1906	69.55292761545047	0.704367119905532	0.0605763759078625	4.398214021625169																	4.398214021625169	1306.2808508151604
1431	2019-04-14T05:27:28	34.3852	-158.0003	KM1906	70.50330803970782	0.6763416940795011	0.0545519873146693	4.032524950600322																	4.032524950600322	1307.1269106527561
1432	2019-04-14T05:30:29	34.3934	-158.0004	KM1906	71.75105237909425	0.68383927491752	0.0561258081109754	4.177932469031549																	4.177932469031549	1308.0397570918847
1433	2019-04-14T05:33:29	34.4014	-158.0004	KM1906	71.09802795468515	0.679247556548313	0.05515861374837901	4.09859541951328																	4.09859541951328	1308.9302938894225
1434	2019-04-14T05:36:29	34.4097	-158.0004	KM1906	79.36853257527319	0.682583590679162	0.0558603076469705	4.611092710376458																	4.611092710376458	1309.8542258168675
1435	2019-04-14T05:39:29	34.4173	-158.0003	KM1906	71.6623206420728	0.6784134005392299	0.0549841560174222	4.132525235663804																	4.132525235663804	1310.700285616213
1436	2019-04-14T05:42:30	34.4256	-158.0003	KM1906	72.18755985107201	0.6734577713086372	0.0539538524811586	4.078884004021127																	4.078884004021127	1311.6242175436591
1437	2019-04-14T05:45:30	34.434	-158.0002	KM1906	69.4440760480024	0.6749015836764235	0.0542526049620359	3.9069768752889056																	3.9069768752889056	1312.559326258593
1438	2019-04-14T05:48:30	34.442	-158.0002	KM1906	67.38254288935818	0.677997811846002	0.0548972386306955	3.8135133244836608																	3.8135133244836608	1313.4498630561307
1439	2019-04-14T05:51:30	34.4503	-158.0	KM1906	65.2946256995788	0.675108049090599	0.05429538384683	3.6782005337524257																	3.6782005337524257	1314.373977381062
1440	2019-04-14T05:54:31	34.4574	-158.0	KM1906	63.2740671667971	0.683419715118611	0.0560370968586674	3.6784338849230775																	3.6784338849230775	1315.164328788877
1441	2019-04-14T05:57:31	34.4664	-157.9999	KM1906	60.10198142440266	0.689749413691626	0.0573858751795341	3.579643938797359																	3.579643938797359	1316.1662247262684
1442	2019-04-14T06:00:31	34.4733	-157.9997	KM1906	53.054697498223845	0.689749413691626	0.0573858751795341	3.17366205342081																	3.17366205342081	1316.9345319856448
1443	2019-04-14T06:03:31	34.4785	-157.9995	KM1906	53.98904671571804	0.6918704934807691	0.0578421851254633	3.2298865239450727																	3.2298865239450727	1317.51367178671
1444	2019-04-14T06:06:32	34.4833	-157.9995	KM1906	54.46975823737233	0.689749413691626	0.0573858751795341	3.2647507248678407																	3.2647507248678407	1318.0479938652327
1445	2019-04-14T06:09:32	34.4882	-157.9995	KM1906	51.7025224377497	0.69486490818925	0.058490432428188	3.1047227108929123																	3.1047227108929123	1318.5934476537245
1446	2019-04-14T06:12:32	34.4932	-157.9997	KM1906	49.07136571788455	0.6937968455531325	0.0582585449920792	2.968006770676696																	2.968006770676696	1319.1503355566645
1447	2019-04-14T06:15:33	34.4994	-157.9999	KM1906	52.21467232310371	0.692296898605521	0.0579343346174889	3.1312437009726017																	3.1312437009726017	1319.8407454397404
1448	2019-04-14T06:18:33	34.507	-158.0003	KM1906	49.377787132574426	0.6952931609077521	0.0585834883342716	3.006723138005833																	3.006723138005833	1320.6875508022865
1449	2019-04-14T06:21:33	34.5147	-158.0004	KM1906	49.64507833248375	0.697010823559369	0.058957556062696995	3.012252129368942																	3.012252129368942	1321.5447415497508
1450	2019-04-14T06:24:33	34.5225	-158.0005	KM1906	51.17543252231361	0.696581891772158	0.0588638425817416	3.1116546511488266																	3.1116546511488266	1322.4130633689792
1451	2019-04-14T06:27:33	34.5305	-158.0004	KM1906	50.1486572187786	0.7021931846060699	0.0600952243216381	3.10106270450678																	3.10106270450678	1323.3036473882125
1452	2019-04-14T06:30:34	34.5383	-158.0001	KM1906	51.31113779295248	0.705242251853905	0.0607707316646186	3.2235529482821734																	3.2235529482821734	1324.1723564779165
1453	2019-04-14T06:33:34	34.546	-158.0002	KM1906	54.14349044849814	0.697871761389533	0.059145654691329	3.3197193708555086																	3.3197193708555086	1325.0295471885047
1454	2019-04-14T06:36:34	34.5542	-158.0002	KM1906	55.46717252409229	0.7017609959041821	0.0599997630309485	3.399364510331587																	3.399364510331587	1325.9423474059806
1455	2019-04-14T06:39:34	34.5621	-158.0003	KM1906	57.52700177107401	0.7017609959041821	0.0599997630309485	3.5799740238926																	3.5799740238926	1326.8218002766032
1456	2019-04-14T06:42:35	34.57	-158.0002	KM1906	66.56660941872275	0.7017609959041821	0.0599997630309485	4.1239409545187184																	4.1239409545187184	1327.7012531381495
1457	2019-04-14T06:45:35	34.5782	-158.0002	KM1906	78.52361315567352	0.7039311164015509	0.0604795450343902	4.8967294549412985																	4.8967294549412985	1328.6140533556254
1458	2019-04-14T06:48:35	34.5864	-158.0002	KM1906	72.61467770784307	0.705242251853905	0.0607707316646186	4.545685943068328																	4.545685943068328	1329.526853573101
1459	2019-04-14T06:51:35	34.5942	-158.0001	KM1906	71.48454108861155	0.7074300132611121	0.0612583448237353	4.550144207599344																	4.550144207599344	1330.3951753089082
1460	2019-04-14T06:54:36	34.6026	-158.0	KM1906	70.09658388835273	0.70699230778153	0.0611606036898354	4.383928165022871																	4.383928165022871	1331.3302838417892
1461	2019-04-14T06:57:36	34.6105	-157.9998	KM1906	66.82108103644325	0.7144968453419202	0.0628496357290086	4.300705990254879																	4.300705990254879	1332.2098798235538
1462	2019-04-14T07:00:36	34.6176	-157.9999	KM1906	67.95439607273039	0.7039311164015509	0.0604795450343902	4.247535323559261																	4.247535323559261	1333.0002843266052
1463	2019-04-14T07:03:36	34.6266	-158.0	KM1906	63.116510966394536	0.7156108064040549	0.06310250059174335	4.059024313450363																	4.059024313450363	1334.002180102484
1464	2019-04-14T07:06:37	34.6346	-158.0001	KM1906	60.95252981200432	0.720298305921482	0.0641745708379267	3.97627799461154																	3.97627799461154	1334.8927640035886
1465	2019-04-14T07:09:37	34.6424	-158.0003	KM1906	59.65062250191597	0.7185017891496591	0.0637623005093519	3.92077890103881																	3.92077890103881	1335.7612305734026
1466	2019-04-14T07:12:37	34.6499	-158.0004	KM1906	56.708601755155144	0.7185017891496591	0.0637623005093519	3.707561104906421																	3.707561104906421	1336.5961590458792
1467	2019-04-14T07:15:37	34.6584	-158.0003	KM1906	48.46511728030535	0.721644668631966	0.0644846118452678	3.2152766837233755																	3.2152766837233755	1337.5423987009924
1468	2019-04-14T07:18:38	34.6663	-158.0	KM1906	46.73865775890282	0.722542925428189	0.0646918748417621	3.1216471178613743																	3.1216471178613743	1338.4222326649945
1469	2019-04-14T07:21:38	34.6732	-157.9999	KM1906	49.87654109144884	0.7229939500863075	0.06479604810919935	3.3017797036281435																	3.3017797036281435	1339.190375213649
1470	2019-04-14T07:24:38	34.6824	-157.9998	KM1906	48.51956719591686	0.7180548612417701	0.0636600441259	3.171996982906835																	3.171996982906835	1340.2145334440836
1471	2019-04-14T07:27:38	34.6899	-157.9997	KM1906	44.025250047227146	0.7153873987579301	0.0630517858278518	2.8565070862466584																	2.8565070862466584	1341.049461868088
1472	2019-04-14T07:30:39	34.6982	-157.9995	KM1906	42.699639560242034	0.7140531586377791	0.0627489216005969	2.736281986005283																	2.736281986005283	1341.9735751087453
1473	2019-04-14T07:33:39	34.7062	-157.9996	KM1906	43.26937759364941	0.707868763622213	0.0613563192832597	2.746389740277256																	2.746389740277256	1342.8641589285069
1474	2019-04-14T07:36:39	34.7129	-157.9996	KM1906	44.152898723551594	0.709844376010915	0.06179919502942035	2.8145228720621533																	2.8145228720621533	1343.6099834964446
1475	2019-04-14T07:39:39	34.7219	-157.9997	KM1906	40.747327032083156	0.7017609959041821	0.0599997630309485	2.533182035740136																	2.533182035740136	1344.6118791760796
1476	2019-04-14T07:42:40	34.7299	-157.9999	KM1906	38.41718787821059	0.7083085613591521	0.0614545276253989	2.433367885300238																	2.433367885300238	1345.502603939869
1477	2019-04-14T07:45:40	34.7378	-157.9998	KM1906	37.768453794497425	0.7039311164015509	0.0604795450343902	2.3813176652415944																	2.3813176652415944	1346.3820566084107
1478	2019-04-14T07:48:40	34.7451	-157.9997	KM1906	40.98675323068354	0.7076493884416625	0.0613073320534975	2.5787214824392155																	2.5787214824392155	1347.1947229181928
1479	2019-04-14T07:51:40	34.7534	-157.9997	KM1906	45.67708720188656	0.698736656325111	0.0593346377999753	2.820793743300352																	2.820793743300352	1348.1186548456378
1480	2019-04-14T07:54:41	34.7593	-157.9996	KM1906	43.3370129682672	0.698736656325111	0.0593346377999753	2.6591434664318987																	2.6591434664318987	1348.7754894078785
1481	2019-04-14T07:57:41	34.7641	-157.9995	KM1906	52.07401722027889	0.697871761389533	0.059145654691329	3.184142540930087																	3.184142540930087	1349.3098897403488
1482	2019-04-14T08:00:41	34.7698	-157.9994	KM1906	43.83549832881123	0.69959766532866	0.0595237820750731	2.6911550707718126																	2.6911550707718126	1349.9444630996775
1483	2019-04-14T08:03:41	34.7748	-157.9994	KM1906	48.53535387403533	0.694437675352191	0.0583975981342217	2.922627282806629																	2.922627282806629	1350.501048598139
1484	2019-04-14T08:06:42	34.78	-157.9993	KM1906	64.60391136151425	0.679247556548313	0.05515861374837901	3.67908426575572																	3.67908426575572	1351.0799697242592
1485	2019-04-14T08:09:42	34.7849	-157.9993	KM1906	65.58796785952367	0.662469695727236	0.0517118663957471	3.5471401555478854																	3.5471401555478854	1351.6254235127508
1486	2019-04-14T08:12:42	34.7908	-157.9994	KM1906	65.54407727126393	0.662067049155192	0.0516308143756039	3.532037838315765																	3.532037838315765	1352.2822580264015
1487	2019-04-14T08:15:42	34.7983	-157.9997	KM1906	65.9699657559761	0.65766550041392	0.0507498788444355	3.49460258416267																	3.49460258416267	1353.1175865695902
1488	2019-04-14T08:18:43	34.8062	-157.9998	KM1906	59.72904753561553	0.6493655361563959	0.049113764653889	3.098249936324992																	3.098249936324992	1353.9970391593358
1489	2019-04-14T08:21:43	34.8136	-157.9999	KM1906	47.73695854363425	0.6746951182622479	0.0542098260772418	2.709978172093305																	2.709978172093305	1354.8208363992385
1490	2019-04-14T08:24:43	34.8219	-157.9999	KM1906	48.94461324121989	0.6872080942566159	0.05684191490866099	2.869151973492338																	2.869151973492338	1355.7447683266832
1491	2019-04-14T08:27:43	34.829	-157.9998	KM1906	47.6242331756516	0.6905951591107521	0.057567652040804	2.8196472860750066																	2.8196472860750066	1356.5351725589387
1492	2019-04-14T08:30:44	34.8368	-157.9998	KM1906	42.601095389634594	0.6961527357334499	0.0587702671001648	2.5988406381285682																	2.5988406381285682	1357.4034459365373
1493	2019-04-14T08:33:44	34.8459	-157.9997	KM1906	35.454921331845924	0.7039311164015509	0.0604795450343902	2.211834236592908																	2.211834236592908	1358.416472743034
1494	2019-04-14T08:36:44	34.8538	-157.9997	KM1906	45.37131207026592	0.6935822311385329	0.0582121050595539	2.7310252325752056																	2.7310252325752056	1359.2958778306026
1495	2019-04-14T08:39:45	34.8614	-157.9997	KM1906	38.96774233750681	0.694011459967732	0.0583049849246045	2.3252571166878497																	2.3252571166878497	1360.1418877882636
1496	2019-04-14T08:42:45	34.8695	-157.9997	KM1906	41.475294494882775	0.6916577203611876	0.0577962414656923	2.462261967238278																	2.462261967238278	1361.0435562957705
1497	2019-04-14T08:45:45	34.8769	-157.9998	KM1906	43.19419115510549	0.694437675352191	0.0583975981342217	2.5700063054178064																	2.5700063054178064	1361.8673534577506
1498	2019-04-14T08:48:45	34.885	-157.9999	KM1906	46.96978621518356	0.6784134005392299	0.0549841560174222	2.695362169261281																	2.695362169261281	1362.7690682060945
1499	2019-04-14T08:51:45	34.8909	-157.9999	KM1906	32.197598546334056	0.6796661286063901	0.0552461550844108	1.8691381081063008																	1.8691381081063008	1363.4258390942791
1500	2019-04-14T08:55:14	34.899	-157.9999	KM1906	49.489856358089256	0.689749413691626	0.0573858751795341	2.923495779027791																	2.923495779027791	1364.3275076017853
1501	2019-04-14T08:58:15	34.907	-157.9998	KM1906	45.121944105203454	0.6961527357334499	0.0587702671001648	2.73500124436013																	2.73500124436013	1365.218091193016
1502	2019-04-14T09:01:15	34.9148	-157.9998	KM1906	36.265745619623814	0.716719297338669	0.0633552220842975	2.3673716123623043																	2.3673716123623043	1366.0863645706156
1503	2019-04-14T09:04:15	34.9227	-157.9999	KM1906	34.80370592342862	0.712276011252369	0.0623468626186855	2.2171733562639164																	2.2171733562639164	1366.9658170259936
1504	2019-04-14T09:07:15	34.9303	-157.9998	KM1906	37.45997336446043	0.7028435323143041	0.06023887229613115	2.355355008724513																	2.355355008724513	1367.8118762118409
1505	2019-04-14T09:10:16	34.9389	-157.9998	KM1906	33.82622368712635	0.69959766532866	0.0595237820750731	2.0983000500777544																	2.0983000500777544	1368.7692032691932
1506	2019-04-14T09:13:16	34.9466	-157.9999	KM1906	34.73897838812005	0.697010823559369	0.058957556062696995	2.1539460027071926																	2.1539460027071926	1369.6263935064712
1507	2019-04-14T09:16:16	34.9547	-158.0001	KM1906	23.879801774740358	0.7039311164015509	0.0604795450343902	1.5078179162268692																	1.5078179162268692	1370.5282466493072
1508	2019-04-14T09:19:16	34.9626	-158.0	KM1906	24.20738284893484	0.710948000040137	0.0620470569659807	1.5371153761673917																	1.5371153761673917	1371.4076990586195
1509	2019-04-14T09:22:17	34.9701	-158.0001	KM1906	25.65962113176421	0.7100645177291709	0.0618486222203524	1.6280731383741107																	1.6280731383741107	1372.2426271423676
1510	2019-04-14T09:25:17	34.9788	-158.0	KM1906	21.693000471262803	0.69959766532866	0.0595237820750731	1.3567775010603544																	1.3567775010603544	1373.2111288636413
1511	2019-04-14T09:28:17	34.9867	-158.0	KM1906	16.21574151964012	0.727071630040899	0.0657432443392472	1.0715521019617111																	1.0715521019617111	1374.0905339512096
1512	2019-04-14T09:31:18	34.9946	-158.0001	KM1906	15.82391842157798	0.703060659608669	0.0602868310967048	0.9891818891109856																	0.9891818891109856	1374.9699863235599
1513	2019-04-14T09:34:18	35.0029	-158.0001	KM1906	15.354819904694473	0.6918704934807691	0.0578421851254633	0.926871940790029																	0.926871940790029	1375.8939182510048
1514	2019-04-14T09:37:18	35.0104	-158.0001	KM1906	12.13659210621874	0.713166644137652	0.0625479277686128	0.7768222672065529																	0.7768222672065529	1376.7287964986965
1515	2019-04-14T09:40:18	35.0187	-158.0003	KM1906	9.408195038267204	0.698087766858249	0.0591928477998427	0.5896539567404049																	0.5896539567404049	1377.6529083323112
1516	2019-04-14T09:43:19	35.0265	-158.0004	KM1906	11.594671591967563	0.69744077928372	0.0590514932545468	0.7165982698373506																	0.7165982698373506	1378.521229563481
1517	2019-04-14T09:46:19	35.0339	-158.0005	KM1906	13.593484180234215	0.6850987265365911	0.0563929371479757	0.8014287260548056																	0.8014287260548056	1379.345026531923
1518	2019-04-14T09:49:19	35.0418	-158.0004	KM1906	9.743483287464413	0.705242251853905	0.0607707316646186	0.607735557447535																	0.607735557447535	1380.224478849727
1519	2019-04-14T09:52:19	35.0498	-158.0004	KM1906	8.724309139566863	0.7160552210805835	0.06320365683137386	0.5671320906577731																	0.5671320906577731	1381.115015647264
1520	2019-04-14T09:55:20	35.0573	-158.0004	KM1906	9.526158149321484	0.67099888600744	0.053447047210289	0.5440333972049008																	0.5440333972049008	1381.9498938949555
1521	2019-04-14T09:58:20	35.0634	-158.0003	KM1906	8.53379365743914	0.685519237216151	0.0564823362391642	0.5053194325739272																	0.5053194325739272	1382.6289893353046
1522	2019-04-14T10:01:20	35.0687	-158.0002	KM1906	9.11927107163332	0.662873303488895	0.0517931119016059	0.5063808837969704																	0.5063808837969704	1383.2190403125526
1523	2019-04-14T10:04:20	35.0741	-158.0003	KM1906	5.2039918100839815	0.7017609959041821	0.0599997630309485	0.31973965604041976																	0.31973965604041976	1383.8202216881134
1524	2019-04-14T10:07:21	35.0797	-158.0003	KM1906	7.002310804494189	0.6935822311385329	0.0582121050595539	0.4307485515447785																	0.4307485515447785	1384.4435974463904
1525	2019-04-14T10:10:21	35.0857	-158.0004	KM1906	7.230724328833181	0.685519237216151	0.0564823362391642	0.4284067267798796																	0.4284067267798796	1385.111562161515
1526	2019-04-14T10:13:21	35.0934	-158.0003	KM1906	8.97011416381077	0.690383470688577	0.0575221536484037	0.5379096833916542																	0.5379096833916542	1385.9687522247348
1527	2019-04-14T10:16:21	35.1013	-158.0003	KM1906	6.7665755127561145	0.7118322849554759	0.0622466890276519	0.4348756614775003																	0.4348756614775003	1386.8481573123029
1528	2019-04-14T10:19:21	35.1092	-158.0002	KM1906	8.363945422711524	0.7149415912058359	0.0629505902801162	0.5355785676609358																	0.5355785676609358	1387.7276095521606
1529	2019-04-14T10:22:22	35.1169	-158.0001	KM1906	11.081178084278816	0.722542925428189	0.0646918748417621	0.7256618456523427																	0.7256618456523427	1388.584799587487
1530	2019-04-14T10:25:22	35.1249	-158.0	KM1906	7.417772694333795	0.7250301518218529	0.0652679867322228	0.4988514575941333																	0.4988514575941333	1389.4753829300582
1531	2019-04-14T10:28:22	35.133	-157.9999	KM1906	10.79388082348294	0.705242251853905	0.0607707316646186	0.6781554738424286																	0.6781554738424286	1390.3770973989135
1532	2019-04-14T10:31:22	35.1411	-158.0	KM1906	12.91366629047133	0.70699230778153	0.0611606036898354	0.8202572002492975																	0.8202572002492975	1391.2788118586252
1533	2019-04-14T10:34:23	35.149	-158.0001	KM1906	11.934353376436533	0.7348470910926992	0.0675725157702037	0.8170367515753633																	0.8170367515753633	1392.1582640524234
1534	2019-04-14T10:37:23	35.157	-158.0001	KM1906	15.683334947146303	0.7198475691427081	0.0640711343419249	1.0342836330292302																	1.0342836330292302	1393.0488008499606
1535	2019-04-14T10:40:23	35.165	-158.0001	KM1906	14.083206239260194	0.7140531586377791	0.0627489216005969	0.923238970238354																	0.923238970238354	1393.9393376474984
1536	2019-04-14T10:43:23	35.1731	-158.0002	KM1906	18.893965529596226	0.711389615390266	0.0621467539994624	1.2147397008425365																	1.2147397008425365	1394.841052071079
1537	2019-04-14T10:46:24	35.1807	-158.0001	KM1906	18.688741931339887	0.7245770136678085	0.0651628574588281	1.251791684720075																	1.251791684720075	1395.6871109559906
1538	2019-04-14T10:49:24	35.189	-157.9999	KM1906	21.568576896983384	0.70568138527347	0.0608682576528257	1.3828502324538587																	1.3828502324538587	1396.6112220396176
1539	2019-04-14T10:52:24	35.19360000000001	-157.9998	KM1906	22.814257916301784	0.7185020872759416	0.0637625219447403	1.5034032080403494																	1.5034032080403494	1397.1233615018493
1540	2019-04-14T10:55:24	35.2047	-157.9999	KM1906	24.05465605172628	0.716719297338669	0.0633552220842975	1.5608540764287748																	1.5608540764287748	1398.3590147903446
1541	2019-04-14T10:58:25	35.2129	-157.9999	KM1906	23.01406044951108	0.720298305921482	0.0641745708379267	1.4983802042354524																	1.4983802042354524	1399.2718150078201
1542	2019-04-14T11:01:25	35.2206	-158.0	KM1906	26.106768901180878	0.719397905791038	0.0639679441793566	1.7058041437847873																	1.7058041437847873	1400.1290049199606
1543	2019-04-14T11:04:25	35.2285	-158.0001	KM1906	26.54103275338501	0.7162762281109871	0.0632540983071128	1.7240343573579595																	1.7240343573579595	1401.0084570216886
1544	2019-04-14T11:07:25	35.2367	-158.0002	KM1906	24.03345028348319	0.730260868638198	0.0664897128784205	1.6224342184087777																	1.6224342184087777	1401.9213025243946
1545	2019-04-14T11:10:26	35.2446	-158.0002	KM1906	27.54779529603357	0.7198475691427081	0.0640711343419249	1.801718941351412																	1.801718941351412	1402.800707611963
1546	2019-04-14T11:13:26	35.2528	-158.0001	KM1906	24.815247444487227	0.709624234292659	0.0617497678384883	1.5790368986467906																	1.5790368986467906	1403.7135530966925
1547	2019-04-14T11:16:26	35.2602	-158.0	KM1906	21.712857746541253	0.7039311164015509	0.0604795450343902	1.3735994246558156																	1.3735994246558156	1404.5373497854896
1548	2019-04-14T11:19:27	35.2683	-157.9999	KM1906	19.978043782970623	0.7144968453419202	0.0628496357290086	1.2797967360813327																	1.2797967360813327	1405.4390641014975
1549	2019-04-14T11:22:27	35.2764	-157.9998	KM1906	21.06236323085147	0.7118322849554759	0.0622466890276519	1.3574065554774752																	1.3574065554774752	1406.3407784083456
1550	2019-04-14T11:25:27	35.2842	-157.9997	KM1906	20.21512964341616	0.7065556446950859	0.0610630953258964	1.2833850476667772																	1.2833850476667772	1407.209099337369
1551	2019-04-14T11:28:27	35.2919	-157.9995	KM1906	18.593594471085908	0.710505852201248	0.0619477125853637	1.1894269308000407																	1.1894269308000407	1408.0664336276513
1552	2019-04-14T11:31:28	35.2999	-157.9995	KM1906	19.00687251695785	0.7116109501728709	0.06219672151355715	1.2215055263297794																	1.2215055263297794	1408.9569704251892
1553	2019-04-14T11:34:28	35.3077	-157.9994	KM1906	18.969358014849586	0.708746810520145	0.0615527647775699	1.211924357936311																	1.211924357936311	1409.825291326611
1554	2019-04-14T11:37:28	35.3156	-157.9997	KM1906	21.77865702510056	0.7017609959041821	0.0599997630309485	1.3701593433860118																	1.3701593433860118	1410.7051185427742
1555	2019-04-14T11:40:29	35.3232	-157.9998	KM1906	19.16418342876561	0.711389615390266	0.0621467539994624	1.2351060914890584																	1.2351060914890584	1411.5511772560044
1556	2019-04-14T11:43:29	35.331	-157.9999	KM1906	20.100645259641308	0.7149415912058359	0.0629505902801162	1.3084494585337183																	1.3084494585337183	1412.4194981300516
1557	2019-04-14T11:46:29	35.3388	-158.0001	KM1906	20.562516134017816	0.7083085613591521	0.0614545276253989	1.3076271380790805																	1.3076271380790805	1413.2879614412036
1558	2019-04-14T11:49:29	35.3467	-158.0001	KM1906	17.666936426163993	0.714942122049925	0.0629507107784302	1.1392813425353103																	1.1392813425353103	1414.1673665287724
1559	2019-04-14T11:52:30	35.3543	-158.0001	KM1906	17.26733721009928	0.709624234292659	0.0617497678384883	1.1063131566019275																	1.1063131566019275	1415.0133764864331
1560	2019-04-14T11:55:30	35.3622	-158.0001	KM1906	17.87914493073746	0.7061200215193281	0.060965819177578	1.1375578740416392																	1.1375578740416392	1415.8927815740014
1561	2019-04-14T11:58:30	35.3702	-157.9999	KM1906	17.600119015559102	0.713166644137652	0.0625479277686128	1.1376356001772714																	1.1376356001772714	1416.7835034142975
1562	2019-04-14T12:01:30	35.378	-157.9999	KM1906	17.27873384282733	0.7091849993886741	0.0616511488777788	1.1128559840697256																	1.1128559840697256	1417.651776791897
1563	2019-04-14T12:04:30	35.3835	-157.9997	KM1906	18.5452695797081	0.704804164228109	0.0606734379340043	1.163571872745583																	1.163571872745583	1418.2642898651197
1564	2019-04-14T12:07:31	35.3884	-157.9997	KM1906	17.998517334675697	0.704804164228109	0.0606734379340043	1.12592292231655																	1.12592292231655	1418.8097436536111
1565	2019-04-14T12:10:31	35.3934	-157.9997	KM1906	15.886696456635056	0.700896901864183	0.0598091950634147	0.9902253602663902																	0.9902253602663902	1419.3663291520725
1566	2019-04-14T12:13:31	35.3984	-157.9996	KM1906	19.26722757267908	0.712276011252369	0.0623468626186855	1.2422613950988526																	1.2422613950988526	1419.922988615932
1567	2019-04-14T12:16:32	35.4038	-157.9995	KM1906	17.962763955006093	0.707868763622213	0.0613563192832597	1.1498375456364365																	1.1498375456364365	1420.524169432565
1568	2019-04-14T12:19:32	35.4107	-157.9996	KM1906	19.497209982725693	0.700896901864183	0.0598091950634147	1.2064117979521634																	1.2064117979521634	1421.2923110051574
1569	2019-04-14T12:22:32	35.4178	-157.9998	KM1906	19.280817839197802	0.7065556446950859	0.0610630953258964	1.218792455521703																	1.218792455521703	1422.0828706577704
1570	2019-04-14T12:25:32	35.4266	-158.0001	KM1906	19.94536890884119	0.708746810520145	0.0615527647775699	1.2820792432286447																	1.2820792432286447	1423.0628390726529
1571	2019-04-14T12:28:33	35.4346	-158.0002	KM1906	19.769666917869905	0.7118322849554759	0.0622466890276519	1.2752328868775276																	1.2752328868775276	1423.9534220606406
1572	2019-04-14T12:31:33	35.4423	-158.0002	KM1906	21.033720012968672	0.704804164228109	0.0606734379340043	1.3206901845434835																	1.3206901845434835	1424.8105637282706
1573	2019-04-14T12:34:33	35.4508	-158.0002	KM1906	18.84621355721605	0.7083085613591521	0.0614545276253989	1.1936747080623578																	1.1936747080623578	1425.756759075654
1574	2019-04-14T12:37:33	35.4584	-158.0003	KM1906	20.93500110546172	0.707868763622213	0.0613563192832597	1.3397230732080168																	1.3397230732080168	1426.6028176257205
1575	2019-04-14T12:40:34	35.4664	-158.0004	KM1906	22.86250540926845	0.708746810520145	0.0615527647775699	1.4400939108945308																	1.4400939108945308	1427.493400577223
1576	2019-04-14T12:43:34	35.4746	-158.0005	KM1906	22.039769853928014	0.704804164228109	0.0606734379340043	1.403872602371675																	1.403872602371675	1428.4062458139445
1577	2019-04-14T12:46:34	35.48300000000001	-158.0004	KM1906	21.303999066751864	0.704367119905532	0.0605763759078625	1.3271890259637933																	1.3271890259637933	1429.3413533896967
1578	2019-04-14T12:49:34	35.4908	-158.0004	KM1906	22.56080461214096	0.7015454161807195	0.05995214605586725	1.4100063030200556																	1.4100063030200556	1430.2096267672946
1579	2019-04-14T12:52:34	35.4979	-158.0004	KM1906	15.386905942338302	0.6972258014215444	0.0590045246586219	0.9526104549324332																	0.9526104549324332	1430.9999781751096
1580	2019-04-14T12:56:17	35.5051	-158.0004	KM1906	23.02809360620355	0.6937968455531325	0.0582585449920792	1.4017203793078303																	1.4017203793078303	1431.801461292893
1581	2019-04-14T12:59:18	35.5138	-158.0004	KM1906	22.434311593992643	0.697871761389533	0.059145654691329	1.3993807489226509																	1.3993807489226509	1432.7699200602156
1582	2019-04-14T13:02:18	35.5209	-158.0004	KM1906	21.107268770001433	0.7017609959041821	0.0599997630309485	1.2996473554223602																	1.2996473554223602	1433.5602714680294
1583	2019-04-14T13:05:18	35.5295	-158.0006	KM1906	23.303705386760768	0.7004627900047471	0.0597138304706799	1.4231364918538765																	1.4231364918538765	1434.5177699818933
1584	2019-04-14T13:08:18	35.5375	-158.0007	KM1906	23.53199685834216	0.6998136886544615	0.05957123753162985	1.470253117916945																	1.470253117916945	1435.4083528517701
1585	2019-04-14T13:11:19	35.5454	-158.0006	KM1906	22.78034939062342	0.7017609959041821	0.0599997630309485	1.413330453740646																	1.413330453740646	1436.287804585594
1586	2019-04-14T13:14:19	35.55300000000001	-158.0006	KM1906	20.781044174105002	0.7019770902551259	0.0600474936762933	1.3091173476950857																	1.3091173476950857	1437.133814543256
1587	2019-04-14T13:17:19	35.5613	-158.0005	KM1906	17.995305038598662	0.7109484013423235	0.06204765562400215	1.1430988493301415																	1.1430988493301415	1438.0577908516711
1588	2019-04-14T13:20:19	35.5698	-158.0003	KM1906	16.423802669685706	0.681330357605629	0.0555961188220415	0.9620501093979644																	0.9620501093979644	1439.004159497863
1589	2019-04-14T13:23:20	35.5779	-158.0003	KM1906	13.516005286588399	0.7019770902551259	0.0600474936762933	0.838831323611622																	0.838831323611622	1439.9058280053696
1590	2019-04-14T13:26:20	35.5858	-158.0002	KM1906	11.340130845098505	0.7015454161807195	0.05995214605586725	0.7054382018086884																	0.7054382018086884	1440.78527969219
1591	2019-04-14T13:29:20	35.5943	-158.0003	KM1906	10.778944566099305	0.704367119905532	0.0605763759078625	0.6879108953465358																	0.6879108953465358	1441.7315183407532
1592	2019-04-14T13:32:21	35.6023	-158.0003	KM1906	12.524783688205837	0.682583590679162	0.0558603076469705	0.7406867153704374																	0.7406867153704374	1442.622055138291
1593	2019-04-14T13:35:21	35.61	-158.0004	KM1906	11.687260819909838	0.696581891772158	0.0588638425817416	0.7255831662452454																	0.7255831662452454	1443.4792445864593
1594	2019-04-14T13:38:21	35.6183	-158.0004	KM1906	12.417607730691195	0.6859407517301559	0.0565719487420246	0.733559901968728																	0.733559901968728	1444.403176513904
1595	2019-04-14T13:41:21	35.6264	-158.0004	KM1906	10.731979451657207	0.69486490818925	0.058490432428188	0.6513279320204723																	0.6513279320204723	1445.3048450214108
1596	2019-04-14T13:44:22	35.6341	-158.0005	KM1906	12.034484688562387	0.6861520121025481	0.05661686195401665	0.7224102743368745																	0.7224102743368745	1446.162034440792
1597	2019-04-14T13:47:22	35.6423	-158.0005	KM1906	14.878405661142876	0.675518284003295	0.0543807144745013	0.8435081624206668																	0.8435081624206668	1447.0748346582682
1598	2019-04-14T13:50:22	35.6507	-158.0004	KM1906	17.209326047269712	0.675108049090599	0.05429538384683	0.994223921262986																	0.994223921262986	1448.0099420505192
1599	2019-04-14T13:53:22	35.6588	-158.0004	KM1906	18.872391803280152	0.6876306520779241	0.0569322414247413	1.1318122648041278																	1.1318122648041278	1448.9116105580258
1600	2019-04-14T13:56:23	35.6671	-158.0003	KM1906	26.13947017581173	0.6859407517301559	0.0565719487420246	1.5730906769399222																	1.5730906769399222	1449.835586749212
1601	2019-04-14T13:59:23	35.6752	-158.0	KM1906	36.584221463137666	0.685519237216151	0.0564823362391642	2.237330267660215																	2.237330267660215	1450.7376633003735
1602	2019-04-14T14:02:23	35.6831	-157.9997	KM1906	42.71957323842247	0.681748889192446	0.0556841311898248	2.5642368406535017																	2.5642368406535017	1451.617486673119
1603	2019-04-14T14:05:23	35.6915	-157.9995	KM1906	39.1216598829236	0.6830011544990051	0.0559485968717082	2.329580714143517																	2.329580714143517	1452.5527251388226
1604	2019-04-14T14:08:24	35.7	-157.9993	KM1906	38.07374604176151	0.6788299813172389	0.0550712808915468	2.23962449067552																	2.23962449067552	1453.4990932214707
1605	2019-04-14T14:11:24	35.7081	-157.999	KM1906	37.15641735973201	0.685519237216151	0.0564823362391642	2.236917116526647																	2.236917116526647	1454.4011694362714
1606	2019-04-14T14:14:24	35.7135	-157.9986	KM1906	36.96171912720642	0.680496282250151	0.0554207223901885	2.2193315898853454																	2.2193315898853454	1455.003368074159
1607	2019-04-14T14:17:24	35.7186	-157.9982	KM1906	31.936982112644202	0.684049555599235	0.056170269621967805	1.9229376639192408																	1.9229376639192408	1455.5722352051414
1608	2019-04-14T14:20:25	35.7242	-157.9979	KM1906	32.14595778747137	0.690171782266402	0.0574766552560034	1.957368119109472																	1.957368119109472	1456.1962002809018
1609	2019-04-14T14:23:25	35.7296	-157.9976	KM1906	34.144667189738996	0.689749413691626	0.0573858751795341	2.0946306992173387																	2.0946306992173387	1456.7979236571896
1610	2019-04-14T14:26:25	35.7353	-157.9974	KM1906	34.10157621077896	0.689328050985236	0.0572953112953067	2.094593053771903																	2.094593053771903	1457.432688447288
1611	2019-04-14T14:29:25	35.7427	-157.9974	KM1906	36.51106637541729	0.677169040103209	0.0547240788488599	2.154368409819129																	2.154368409819129	1458.2564349850102
1612	2019-04-14T14:32:25	35.7499	-157.9972	KM1906	34.413085607208146	0.685519237216151	0.0564823362391642	2.0762636433842787																	2.0762636433842787	1459.0581217604847
1613	2019-04-14T14:35:26	35.7582	-157.997	KM1906	34.270206735829895	0.6859407517301559	0.0565719487420246	2.0705770269063875																	2.0705770269063875	1459.9822303259966
1614	2019-04-14T14:38:26	35.7658	-157.9966	KM1906	34.21816982611347	0.6830011544990051	0.0559485968717082	2.050710190725256																	2.050710190725256	1460.8290114811664
1615	2019-04-14T14:41:26	35.7729	-157.9962	KM1906	35.253523517840165	0.6784134005392299	0.0549841560174222	2.074168401632675																	2.074168401632675	1461.6201881889176
1616	2019-04-14T14:44:26	35.7818	-157.9959	KM1906	34.86841121522032	0.6796661286063901	0.0552461550844108	2.06423909679026																	2.06423909679026	1462.6112807675079
1617	2019-04-14T14:47:27	35.7896	-157.9955	KM1906	35.33170476957223	0.6811215901775309	0.05555221743862935	2.0893595813837766																	2.0893595813837766	1463.4803051380509
1618	2019-04-14T14:50:27	35.7976	-157.9953	KM1906	34.599689034816635	0.6718163064618741	0.053615228405375	2.006325136360698																	2.006325136360698	1464.371025014059
1619	2019-04-14T14:53:27	35.8054	-157.9956	KM1906	32.60497979601108	0.6718163064618741	0.053615228405375	1.9064523954557984																	1.9064523954557984	1465.2397207371246
1620	2019-04-14T14:56:28	35.8134	-157.9957	KM1906	29.671643213273395	0.668135174605505	0.0528603231488425	1.6755431531584035																	1.6755431531584035	1466.1303032896042
1621	2019-04-14T14:59:28	35.8214	-157.9959	KM1906	27.656423472466567	0.6796661286063901	0.0552461550844108	1.6006423331894315																	1.6006423331894315	1467.0210230559371
1622	2019-04-14T15:02:28	35.8291	-157.996	KM1906	27.705873777253352	0.669771469113606	0.053195148679379994	1.5647498466078724																	1.5647498466078724	1467.8782122420953
1623	2019-04-14T15:05:28	35.837	-157.9962	KM1906	26.390405899311595	0.6734577713086372	0.0539538524811586	1.5224388190535034																	1.5224388190535034	1468.7578025409887
1624	2019-04-14T15:08:29	35.8453	-157.9964	KM1906	36.774527199884545	0.6738692372685009	0.0540389736519869	2.113907311389946																	2.113907311389946	1469.681910719668
1625	2019-04-14T15:11:29	35.8534	-157.9966	KM1906	41.89830376242839	0.6796661286063901	0.0552461550844108	2.449529756130308																	2.449529756130308	1470.5837597920913
1626	2019-04-14T15:14:29	35.8606	-157.9969	KM1906	45.844346547954785	0.675723891111816	0.054423481638096655	2.672498665834328																	2.672498665834328	1471.3856997921653
1627	2019-04-14T15:17:29	35.8692	-157.9974	KM1906	45.58184124338459	0.6796661286063901	0.0552461550844108	2.671461316299037																	2.671461316299037	1472.3440888684013
1628	2019-04-14T15:26:30	35.8934	-157.9985	KM1906	45.46829006570736	0.684679217300851	0.0563037509602202	2.7230414540890866																	2.7230414540890866	1475.0397889910917
1629	2019-04-14T15:29:30	35.9016	-157.999	KM1906	47.13596406218241	0.6800812054282706	0.05533343873729965	2.7577150593946995																	2.7577150593946995	1475.953702055696
1630	2019-04-14T15:32:31	35.9098	-157.9994	KM1906	49.79817278800869	0.6718163064618741	0.053615228405375	2.845060308582545																	2.845060308582545	1476.867214503968
1631	2019-04-14T15:35:31	35.9181	-157.9998	KM1906	46.52681336832878	0.6718163064618741	0.053615228405375	2.6561970176303946																	2.6561970176303946	1477.7918499410187
1632	2019-04-14T15:38:31	35.9262	-158.0002	KM1906	45.560399370569236	0.6734577713086372	0.0539538524811586	2.6376644105653275																	2.6376644105653275	1478.6942391656414
1633	2019-04-14T15:41:31	35.9343	-158.0007	KM1906	45.71349070554968	0.6665110664459165	0.0525296735990409	2.5608496528437725																	2.5608496528437725	1479.5970333103098
1634	2019-04-14T15:44:32	35.9425	-158.001	KM1906	45.547751685111464	0.665703751447475	0.0523653954787221	2.5413836948810427																	2.5413836948810427	1480.5102338948168
1635	2019-04-14T15:47:32	35.9511	-158.0013	KM1906	43.37002157034807	0.6644871528303461	0.0521191541744097	2.4113122823018958																	2.4113122823018958	1481.467942623951
1636	2019-04-14T15:50:32	35.9591	-158.0015	KM1906	40.98639986392977	0.658863129247216	0.0509883562036645	2.2503822950037202																	2.2503822950037202	1482.3586617551505
1637	2019-04-14T15:53:32	35.9671	-158.0016	KM1906	42.04146376498189	0.656871759151527	0.0505918349134668	2.2816696496117936																	2.2816696496117936	1483.2492441303693
1638	2019-04-14T15:56:33	35.9759	-158.0017	KM1906	38.113194472523105	0.6584630358051801	0.0509086782344804	2.082755801490876																	2.082755801490876	1484.228876033285
1639	2019-04-14T15:59:33	35.9845	-158.0017	KM1906	33.627621567923306	0.659660154373291	0.051147922167697	1.8459296217211043																	1.8459296217211043	1485.1862030906373
1640	2019-04-14T16:02:33	35.9926	-158.0017	KM1906	50.86768687210818	0.6226547733400172	0.0440696719102842	2.463464408372348																	2.463464408372348	1486.0878715981448
1641	2019-04-14T16:05:33	35.9981	-158.0016	KM1906	34.524453686923835	0.593842016094705	0.0389987707619894	1.5146230912955922																	1.5146230912955922	1486.7001818852136
1642	2019-04-14T16:08:34	36.0039	-158.0015	KM1906	32.88971746586935	0.5891471755606015	0.03820842626422185	1.4009810373284708																	1.4009810373284708	1487.3458838673907
1643	2019-04-14T16:11:34	36.0098	-158.0014	KM1906	31.002519180426024	0.58484191311558	0.0374922290547303	1.3077715211979466																	1.3077715211979466	1488.002716486004
1644	2019-04-14T16:14:34	36.0153	-158.0012	KM1906	33.051626363533856	0.579900298995008	0.0366802063996127	1.417563282753345																	1.417563282753345	1488.6152253308549
1645	2019-04-14T16:17:34	36.0213	-158.001	KM1906	31.14103065684753	0.572320163397324	0.0354560265680879	1.2847593196730709																	1.2847593196730709	1489.2833706321442
1646	2019-04-14T16:20:35	36.0287	-158.0009	KM1906	30.172976712473478	0.585013572131994	0.0375206179971986	1.2880975317895695																	1.2880975317895695	1490.1071663655514
1647	2019-04-14T16:23:35	36.0366	-158.0006	KM1906	30.532640088279482	0.581083016268204	0.0368736571152897	1.2689065720840196																	1.2689065720840196	1490.986986025542
1648	2019-04-14T16:26:35	36.045	-158.0004	KM1906	39.64958809633193	0.609656007253832	0.0417350427543238	1.9257077371317315																	1.9257077371317315	1491.9222229387626
1649	2019-04-14T16:29:35	36.0539	-158.0	KM1906	41.61669981621071	0.616393487389165	0.0429353690292443	2.019210827098639																	2.019210827098639	1492.9135989919614
1650	2019-04-14T16:32:36	36.0623	-157.9997	KM1906	41.585788404118816	0.61383225127864	0.042476643658473	2.0894944959552944																	2.0894944959552944	1493.8490522835325
1651	2019-04-14T16:35:36	36.0703	-157.9995	KM1906	43.01607364597661	0.6066013658370311	0.0411975026540972	2.1014260912152483																	2.1014260912152483	1494.739770901097
1652	2019-04-14T16:38:36	36.0794	-157.9993	KM1906	44.91817860977008	0.6138326866153475	0.042476721373856004	2.2122735316311632																	2.2122735316311632	1495.7529163190395
1653	2019-04-14T16:41:36	36.0881	-157.9993	KM1906	49.23606739886512	0.617128377371004	0.0430674142143049	2.3773172563802616																	2.3773172563802616	1496.7213750863614
1654	2019-04-14T16:44:37	36.0967	-157.9993	KM1906	45.01137963438815	0.6033720137743679	0.0406341940844002	2.0598519641269526																	2.0598519641269526	1497.6787021437146
1655	2019-04-14T16:47:37	36.1052	-157.9993	KM1906	39.80143987099311	0.59840246692964	0.0397762273100372	1.7616675924039182																	1.7616675924039182	1498.6248974910986
1656	2019-04-14T17:06:21	36.1546	-157.9995	KM1906	30.511565044040818	0.6450688001111171	0.0482796358510736	1.5954859176877905																	1.5954859176877905	1504.1239916157288
1657	2019-04-14T17:09:21	36.1629	-157.9995	KM1906	22.018013891808994	0.647409906873971	0.0487329525725299	1.1677107353875371																	1.1677107353875371	1505.0479235431735
1658	2019-04-14T17:12:21	36.1713	-157.9996	KM1906	20.85199470685789	0.652906906874871	0.0498078810550101	1.135155054060598																	1.135155054060598	1505.9830303634815
1659	2019-04-14T17:18:22	36.1875	-157.9999	KM1906	23.08763417301077	0.652906906874871	0.0498078810550101	1.2416513874495796																	1.2416513874495796	1507.7865688288111
1660	2019-04-14T17:21:22	36.1957	-158.0001	KM1906	20.413146799866745	0.645457723789125	0.0483547147298136	1.0666159740939631																	1.0666159740939631	1508.6995458671483
1661	2019-04-14T17:24:22	36.204	-158.0002	KM1906	22.836689768724927	0.6517241474123461	0.0495752939694701	1.2140077506099314																	1.2140077506099314	1509.6235214612107
1662	2019-04-14T17:27:23	36.2122	-158.0004	KM1906	23.01089304994107	0.654886355834573	0.0501983490365125	1.2259161148414293																	1.2259161148414293	1510.5364984250346
1663	2019-04-14T17:30:23	36.2207	-158.0006	KM1906	31.779701116281533	0.650935500996736	0.0494208144158648	1.6908341465342795																	1.6908341465342795	1511.4828642454206
1664	2019-04-14T17:33:23	36.2291	-158.0006	KM1906	43.187436507388135	0.6503465961346165	0.04930546010952985	2.2849137059414018																	2.2849137059414018	1512.4179278828353
1665	2019-04-14T17:36:23	36.2373	-158.0006	KM1906	46.65252377204278	0.6429408331305275	0.04786977496249965	2.409764333565456																	2.409764333565456	1513.3307281003106
1666	2019-04-14T17:39:24	36.2454	-158.0006	KM1906	47.78322555023711	0.6440990973715686	0.04809277776788765	2.4969986439957497																	2.4969986439957497	1514.2323966078175
1667	2019-04-14T17:42:24	36.2537	-158.0005	KM1906	44.03417479304227	0.648972896742811	0.049037273378997	2.3177292549203403																	2.3177292549203403	1515.1563721464222
1668	2019-04-14T17:45:24	36.262	-158.0003	KM1906	45.989011482520745	0.6578646465629395	0.0507895313631082	2.519764714870578																	2.519764714870578	1516.0804784691009
1669	2019-04-14T17:48:24	36.2703	-158.0002	KM1906	45.99092337486965	0.654886355834573	0.0501983490365125	2.4398124833353267																	2.4398124833353267	1517.004453989175
1670	2019-04-14T17:51:25	36.2787	-158.0	KM1906	40.86442517514704	0.652906906874871	0.0498078810550101	2.181786004284285																	2.181786004284285	1517.9396898726197
1671	2019-04-14T17:54:25	36.287	-157.9999	KM1906	44.73067958263304	0.643905711241344	0.0480555129854603	2.372497798599494																	2.372497798599494	1518.8636653740489
1672	2019-04-14T17:57:25	36.2953	-157.9998	KM1906	46.295275963087995	0.6519217599600355	0.049614034048469605	2.4970370408595897																	2.4970370408595897	1519.7876408662094
1673	2019-04-14T18:00:25	36.3035	-157.9998	KM1906	44.37749079069531	0.648581192397783	0.048960964267646	2.3663653302309577																	2.3663653302309577	1520.7004410836855
1674	2019-04-14T18:03:26	36.3099	-157.9996	KM1906	46.68477685130311	0.654491501622828	0.0501201559209735	2.5144758050120686																	2.5144758050120686	1521.4130963931127
1675	2019-04-14T18:06:26	36.3153	-157.9994	KM1906	49.94305197992689	0.6493655361563959	0.049113764653889	2.652612116642981																	2.652612116642981	1522.0144763732212
1676	2019-04-14T18:09:26	36.3211	-157.9992	KM1906	50.605187630513534	0.645457723789125	0.0483547147298136	2.671014755369044																	2.671014755369044	1522.6603647067452
1677	2019-04-14T18:12:26	36.3265	-157.9991	KM1906	51.250642237422674	0.645457723789125	0.0483547147298136	2.6810260073582963																	2.6810260073582963	1523.261543947469
1678	2019-04-14T18:15:27	36.3332	-157.9993	KM1906	52.574811761072034	0.648972896742811	0.049037273378997	2.8122271178224607																	2.8122271178224607	1524.0075841480468
1679	2019-04-14T18:18:27	36.3413	-157.9998	KM1906	57.138264656986344	0.6446801790570279	0.0482047500306141	2.998729113831061																	2.998729113831061	1524.9103666842216
1680	2019-04-14T18:21:27	36.3491	-157.9999	KM1906	62.874120631771966	0.643134927814754	0.0479069859082744	3.289742591018148																	3.289742591018148	1525.7786863547585
1681	2019-04-14T18:24:27	36.3574	-158.0	KM1906	66.11092938845822	0.6493655361563959	0.049113764653889	3.53133995754106																	3.53133995754106	1526.7026617775502
1682	2019-04-14T18:27:28	36.3656	-157.9999	KM1906	69.97851825923226	0.6493655361563959	0.049113764653889	3.670444737095589																	3.670444737095589	1527.6155060114475
1683	2019-04-14T18:30:28	36.3737	-157.9996	KM1906	73.63569285492926	0.643905711241344	0.0480555129854603	3.8690541198697774																	3.8690541198697774	1528.5175753940098
1684	2019-04-14T18:33:28	36.3816	-157.9995	KM1906	75.10151347449631	0.643905711241344	0.0480555129854603	3.927664074587684																	3.927664074587684	1529.3970261504599
1685	2019-04-14T18:36:28	36.3896	-157.9994	KM1906	70.02700064091286	0.64819042089445	0.0488848368860148	3.699334113786688																	3.699334113786688	1530.287608036828
1686	2019-04-14T18:39:28	36.3976	-157.9997	KM1906	72.20326416037193	0.645457723789125	0.0483547147298136	3.773793504874877																	3.773793504874877	1531.1785504682205
1687	2019-04-14T18:42:29	36.4058	-157.9999	KM1906	65.87105788833583	0.6456520122776429	0.04839235836033785	3.4424676584492864																	3.4424676584492864	1532.0915265567444
1688	2019-04-14T18:45:29	36.4138	-158.0001	KM1906	55.760442517753255	0.648972896742811	0.049037273378997	3.0129069522669303																	3.0129069522669303	1532.9822435836484
1689	2019-04-14T18:48:29	36.4218	-158.0002	KM1906	57.60676956558486	0.64819042089445	0.0488848368860148	3.049927874612909																	3.049927874612909	1533.872825432666
1690	2019-04-14T18:51:30	36.4299	-158.0001	KM1906	48.201420083035266	0.651329354105521	0.0494979621099731	2.538900229552961																	2.538900229552961	1534.7745384262662
1691	2019-04-14T18:54:30	36.4377	-158.0001	KM1906	41.52634209054962	0.654886355834573	0.0501983490365125	2.2363588323888557																	2.2363588323888557	1535.6428118038648
1692	2019-04-14T18:57:30	36.4456	-158.0	KM1906	44.94004943341604	0.647409906873971	0.0487329525725299	2.3638138214021014																	2.3638138214021014	1536.5222624851328
1693	2019-04-14T19:00:30	36.4535	-158.0	KM1906	46.839410132631905	0.6400448061867541	0.0473156258775841	2.4270426531404623																	2.4270426531404623	1537.4016675727012
1694	2019-04-14T19:03:31	36.4618	-157.9999	KM1906	47.409566690707976	0.649759112870713	0.0491904385271793	2.4975189891124363																	2.4975189891124363	1538.3256428787674
1695	2019-04-14T19:15:32	36.4938	-157.9997	KM1906	57.012514317474356	0.641972553496686	0.0476841929239385	3.0119275718616967																	3.0119275718616967	1541.8878350516195
1696	2019-04-14T19:18:32	36.5014	-157.9998	KM1906	59.09684300046385	0.650542585846916	0.0493438504485563	3.1893509236484903																	3.1893509236484903	1542.733892334268
1697	2019-04-14T19:21:32	36.5097	-157.9999	KM1906	59.70250398894208	0.6517241474123461	0.0495752939694701	3.2482606408696424																	3.2482606408696424	1543.6578675867358
1698	2019-04-14T19:24:32	36.5175	-158.0	KM1906	59.77248940786049	0.6503465961346165	0.04930546010952985	3.2794191219853275																	3.2794191219853275	1544.5261870568704
1699	2019-04-14T19:27:33	36.5256	-158.0001	KM1906	61.47671497339526	0.646235805346164	0.0485054689761117	3.3099545909600288																	3.3099545909600288	1545.4278999407488
1700	2019-04-14T19:30:33	36.5336	-158.0003	KM1906	53.24271875936383	0.640817458783321	0.0474628968992192	2.8305286581491025																	2.8305286581491025	1546.3186164114886
1701	2019-04-14T19:33:33	36.5416	-158.0001	KM1906	69.73034580711726	0.6358310965760721	0.0465160980339996	3.5609122534001005																	3.5609122534001005	1547.2093328450633
1702	2019-04-14T19:36:33	36.5496	-157.9999	KM1906	57.62043918242397	0.6503465961346165	0.04930546010952985	3.1119200770541324																	3.1119200770541324	1548.1000492414692
1703	2019-04-14T19:39:34	36.5574	-157.9998	KM1906	63.914144835782025	0.642165868994699	0.047721241476363904	3.3601060205654503																	3.3601060205654503	1548.9683686640692
1704	2019-04-14T19:42:34	36.5654	-157.9997	KM1906	60.79718818769394	0.629386214092181	0.0453093353787425	3.0598304781159897																	3.0598304781159897	1549.858950346362
1705	2019-04-14T19:45:34	36.5734	-157.9997	KM1906	50.020629802733886	0.645457723789125	0.0483547147298136	2.6636175469401158																	2.6636175469401158	1550.7494871438998
1706	2019-04-14T19:48:34	36.5813	-157.9998	KM1906	75.60256576067395	0.6373594100127521	0.0468051467211264	3.940743178267641																	3.940743178267641	1551.6289376655875
1707	2019-04-14T19:51:35	36.5893	-157.9999	KM1906	52.94456222485333	0.643905711241344	0.0480555129854603	2.7805355086753303																	2.7805355086753303	1552.5195193201075
1708	2019-04-14T19:54:35	36.5973	-157.9999	KM1906	66.91863106896939	0.639275829343705	0.0471690554709193	3.3863653311573185																	3.3863653311573185	1553.410056117645
1709	2019-04-14T19:57:35	36.6052	-158.0	KM1906	68.66671767406996	0.641586843260203	0.0476102722809262	3.5768480420383937																	3.5768480420383937	1554.2895066112037
1710	2019-04-14T20:00:35	36.6133	-157.9999	KM1906	35.611176853371624	0.6882675197927789	0.05706837910575425	2.184250824070889																	2.184250824070889	1555.1912193944352
1711	2019-04-14T20:03:36	36.6214	-157.9998	KM1906	37.212841916897396	0.6844695267909005	0.056259241046590205	2.277686778714988																	2.277686778714988	1556.0929321683661
1712	2019-04-14T20:06:36	36.6295	-157.9997	KM1906	35.55339626722417	0.682375305982185	0.05581626816474775	2.1770912999538177																	2.1770912999538177	1556.994644932996
1713	2019-04-14T20:09:36	36.63800000000001	-157.9998	KM1906	32.02939623230796	0.689328050985236	0.0572953112953067	1.9798233816271344																	1.9798233816271344	1557.9408824458276
1714	2019-04-14T20:12:36	36.6444	-157.9997	KM1906	31.72709162812119	0.6959416106786325	0.05872531980796675	1.981017696455068																	1.981017696455068	1558.6533678730584
1715	2019-04-14T20:15:37	36.6498	-157.9995	KM1906	26.640821655087127	0.697871761389533	0.059145654691329	1.7135930105797923																	1.7135930105797923	1559.2547455528934
1716	2019-04-14T20:18:37	36.6552	-157.9994	KM1906	26.481269044790864	0.6976562703366265	0.0590985739729379	1.698637240208854																	1.698637240208854	1559.8559242282813
1717	2019-04-14T20:21:37	36.6611	-157.9994	KM1906	25.677492451171688	0.700029711980263	0.0596186929881866	1.6346287288070742																	1.6346287288070742	1560.5126951164652
1718	2019-04-14T20:24:37	36.6674	-157.9995	KM1906	28.547661473209075	0.6832134287830789	0.0559934799077426	1.7576796908146628																	1.7576796908146628	1561.2140496883335
1719	2019-04-14T20:27:38	36.6758	-157.9999	KM1906	25.88809010122199	0.6859407517301559	0.0565719487420246	1.6071027071899968																	1.6071027071899968	1562.1497951002436
1720	2019-04-14T20:30:38	36.684	-158.0001	KM1906	24.533699755096396	0.691444947241606	0.0577502978059213	1.5720313295447623																	1.5720313295447623	1563.0627699277743
1721	2019-04-14T20:33:38	36.6922	-158.0003	KM1906	23.074789003272468	0.6978722758053425	0.0591457670814516	1.4391034837323233																	1.4391034837323233	1563.9757447180814
1722	2019-04-14T20:36:39	36.7002	-158.0005	KM1906	24.595749476757412	0.681748889192446	0.0556841311898248	1.4596037503679549																	1.4596037503679549	1564.8664604142127
1723	2019-04-14T20:39:39	36.7081	-158.0005	KM1906	28.93882199358881	0.692296898605521	0.0579343346174889	1.8188382690420173																	1.8188382690420173	1565.745865501781
1724	2019-04-14T20:42:39	36.7161	-158.0005	KM1906	29.643542014046496	0.6935822311385329	0.0582121050595539	1.8358117588182743																	1.8358117588182743	1566.6364022993182
1725	2019-04-14T20:45:39	36.7241	-158.0004	KM1906	23.050619687406783	0.7004638217489555	0.05971443011135705	1.4780380121562835																	1.4780380121562835	1567.526983797061
1726	2019-04-14T20:48:39	36.7322	-158.0003	KM1906	25.93894811043578	0.6950820614553455	0.05853797382064775	1.6163014138456369																	1.6163014138456369	1568.428696443691
1727	2019-04-14T20:51:40	36.7401	-158.0002	KM1906	25.53528030824774	0.7021931846060699	0.0600952243216381	1.6411426519250345																	1.6411426519250345	1569.3081467783427
1728	2019-04-14T20:54:40	36.7473	-158.0001	KM1906	17.266218188426222	0.692724321635817	0.0580267040868867	1.0783067387038674																	1.0783067387038674	1570.1096795322062
1729	2019-04-14T20:58:22	36.7553	-158.0001	KM1906	27.658926633188372	0.690384480161612	0.0575223706153959	1.7108245352487026																	1.7108245352487026	1571.0002163297436
1730	2019-04-14T21:01:23	36.7632	-158.0003	KM1906	28.217521794637126	0.690171782266402	0.0574766552560034	1.7613082738791697																	1.7613082738791697	1571.879802282763
1731	2019-04-14T21:04:23	36.7712	-158.0005	KM1906	25.618438289644534	0.7002462509925049	0.05966626172943325	1.614860209333336																	1.614860209333336	1572.770517648369
1732	2019-04-14T21:07:23	36.7792	-158.0005	KM1906	26.08909834979082	0.695722435942334	0.0586767663815003	1.6001557828308934																	1.6001557828308934	1573.6610544459063
1733	2019-04-14T21:10:23	36.7872	-158.0003	KM1906	30.25640910448201	0.6927248318035505	0.05802681433813545	1.8778881262643201																	1.8778881262643201	1574.551769736993
1734	2019-04-14T21:13:23	36.7948	-158.0003	KM1906	31.13167798476368	0.7000302276667034	0.0596188062728765	2.004882728074384																	2.004882728074384	1575.3977796946544
1735	2019-04-14T22:04:28	36.9104	-158.0007	KM1906	16.859687053877558	0.6961527357334499	0.0587702671001648	1.0430341599022794																	1.0430341599022794	1588.2660857443784
1736	2019-04-14T22:07:28	36.9105	-158.0008	KM1906	19.757103212664198	0.69315276500158	0.058119294058782	1.2097624762171202																	1.2097624762171202	1588.2803383347689
1737	2019-04-14T22:10:28	36.9105	-158.0008	KM1906	22.40116176264749	0.695079034548501	0.0585369603812298	1.376922503504701																	1.376922503504701	1588.2803383347689
1738	2019-04-14T22:13:28	36.9105	-158.0008	KM1906	21.94247523739542	0.7017609959041821	0.0599997630309485	1.3513855194090003																	1.3513855194090003	1588.2803383347689
1739	2019-04-14T22:16:29	36.9104	-158.0007	KM1906	21.08725733833475	0.689749413691626	0.0573858751795341	1.2761449146167592																	1.2761449146167592	1588.2945909251596
1740	2019-04-14T22:19:29	36.9104	-158.0007	KM1906	17.93072771057075	0.6935822311385329	0.0582121050595539	1.0969605762608092																	1.0969605762608092	1588.2945909251596
1741	2019-04-14T22:22:29	36.9105	-158.0007	KM1906	21.25255949803276	0.700029711980263	0.0596186929881866	1.3426157437495587																	1.3426157437495587	1588.3057226351284
1742	2019-04-14T22:25:29	36.9105	-158.0007	KM1906	20.96776717426653	0.697010823559369	0.058957556062696995	1.270435943359925																	1.270435943359925	1588.3057226351284
1743	2019-04-14T22:28:30	36.9106	-158.0008	KM1906	29.80890601888937	0.689961605047994	0.05743148166805536	1.8033048167992385																	1.8033048167992385	1588.3199752182336
1744	2019-04-14T22:31:30	36.9106	-158.0008	KM1906	25.699566369283925	0.6935822311385329	0.0582121050595539	1.5437848815327984																	1.5437848815327984	1588.3199752182336
1745	2019-04-14T22:34:30	36.9106	-158.0009	KM1906	24.134451727431998	0.6935822311385329	0.0582121050595539	1.5012948245635402																	1.5012948245635402	1588.3288758392484
1746	2019-04-14T22:37:30	36.9107	-158.0009	KM1906	21.216585014072773	0.7026264050199389	0.0601909134955575	1.3398742961453476																	1.3398742961453476	1588.3400075492173
1747	2019-04-14T22:40:31	36.9107	-158.0009	KM1906	18.150345257747574	0.704367119905532	0.0605763759078625	1.1277339619396562																	1.1277339619396562	1588.3400075492173
1748	2019-04-14T22:43:31	36.9107	-158.0009	KM1906	22.62950050005589	0.6878424353492485	0.0569775124955821	1.3601428725201603																	1.3601428725201603	1588.3400075492173
1749	2019-04-14T22:46:31	36.9107	-158.0009	KM1906	20.48739559051105	0.6935822311385329	0.0582121050595539	1.254763796272569																	1.254763796272569	1588.3400075492173
1750	2019-04-14T22:49:32	36.9107	-158.0008	KM1906	20.494056042662532	0.6927248318035505	0.05802681433813545	1.2637174030421163																	1.2637174030421163	1588.3489081585642
1751	2019-04-14T22:52:32	36.9107	-158.0008	KM1906	16.991648265336632	0.6961527357334499	0.0587702671001648	1.0503957214959776																	1.0503957214959776	1588.3489081585642
1752	2019-04-14T22:55:32	36.9106	-158.0008	KM1906	19.848703948831595	0.70568138527347	0.0608682576528257	1.2312543089547383																	1.2312543089547383	1588.360039868533
1753	2019-04-14T22:58:32	36.9107	-158.0009	KM1906	20.648374565320147	0.6965816076130269	0.05886412981802355	1.2766301884986333																	1.2766301884986333	1588.3742924443507
1754	2019-04-14T23:01:33	36.9107	-158.0009	KM1906	18.1377674137996	0.686786542754384	0.0567518035046711	1.0932191180722004																	1.0932191180722004	1588.3742924443507
1755	2019-04-14T23:04:33	36.9108	-158.0009	KM1906	18.294484261023182	0.7017609959041821	0.0599997630309485	1.1262434469011282																	1.1262434469011282	1588.3854241543202
1756	2019-04-14T23:07:33	36.9107	-158.0009	KM1906	17.07879482828416	0.7076504345703409	0.06130756565761715	1.064624854149217																	1.064624854149217	1588.3965558642894
1757	2019-04-14T23:10:33	36.9107	-158.0009	KM1906	18.742192142283532	0.698736656325111	0.0593346377999753	1.1716425053498538																	1.1716425053498538	1588.3965558642894
1758	2019-04-14T23:13:34	36.9107	-158.0009	KM1906	17.2873172134504	0.7080886624906825	0.0614054234543293	1.0950379368388583																	1.0950379368388583	1588.3965558642894
1759	2019-04-14T23:16:34	36.9107	-158.0009	KM1906	18.622821338492827	0.7061200215193281	0.060965819177578	1.1769229399900556																	1.1769229399900556	1588.3965558642894
1760	2019-04-14T23:19:34	36.9108	-158.0009	KM1906	15.867907471094489	0.710948000040137	0.0620470569659807	1.0314279233524437																	1.0314279233524437	1588.407687574259
1761	2019-04-14T23:22:34	36.9107	-158.0009	KM1906	18.11911917134182	0.71361052857103	0.0626484473223159	1.1676391352491928																	1.1676391352491928	1588.4188192842284
1762	2019-04-14T23:25:35	36.9107	-158.0009	KM1906	19.314995896465003	0.710948000040137	0.0620470569659807	1.2475143789036152																	1.2475143789036152	1588.4188192842284
1763	2019-04-14T23:28:35	36.9106	-158.0008	KM1906	16.30960720261443	0.691019546631598	0.0576588660512577	0.99350541892718																	0.99350541892718	1588.433071860046
1764	2019-04-14T23:31:35	36.9105	-158.0007	KM1906	16.204934306008276	0.71361052857103	0.0626484473223159	1.0468249474723308																	1.0468249474723308	1588.4473244431506
1765	2019-04-14T23:34:35	36.9105	-158.0007	KM1906	16.351019790433668	0.70568138527347	0.0608682576528257	1.0410598642216344																	1.0410598642216344	1588.4473244431506
1766	2019-04-14T23:37:36	36.9104	-158.0006	KM1906	17.2903422808435	0.7100645177291709	0.0618486222203524	1.1080504289550384																	1.1080504289550384	1588.4615770335413
1767	2019-04-14T23:40:36	36.9104	-158.0006	KM1906	16.03108640923975	0.714942122049925	0.0629507107784302	1.051730077993612																	1.051730077993612	1588.4615770335413
1768	2019-04-14T23:43:36	36.9104	-158.0006	KM1906	16.838643744835284	0.713831744739786	0.0626987817488107	1.077582316260708																	1.077582316260708	1588.4615770335413
1769	2019-04-14T23:46:36	36.9105	-158.0006	KM1906	18.39465142023782	0.7216465220590059	0.06448506454858324	1.2108309127578794																	1.2108309127578794	1588.4727087435099
1770	2019-04-14T23:49:37	36.9106	-158.0007	KM1906	17.552706314070562	0.7045856420668205	0.06062490692093341	1.119758517685856																	1.119758517685856	1588.4869613266146
1771	2019-04-14T23:52:37	36.9109	-158.0007	KM1906	17.90750843608225	0.713166644137652	0.0625479277686128	1.1483774436761958																	1.1483774436761958	1588.520356456522
1772	2019-04-14T23:55:37	36.9109	-158.0008	KM1906	19.2791743830918	0.7144973749218075	0.06284975594035655	1.267450976758969																	1.267450976758969	1588.5292570425327
1773	2019-04-15T00:00:02	36.9108	-158.0008	KM1906	19.205654882945968	0.7176086113761608	0.0635581944167368	1.233423664631052																	1.233423664631052	1588.5403887525015
1774	2019-04-15T00:03:02	36.9108	-158.0009	KM1906	21.24009637469648	0.7259372005858851	0.06547923906907295	1.4191952839857631																	1.4191952839857631	1588.5492893501803
1775	2019-04-15T00:06:02	36.9108	-158.0008	KM1906	22.927064462905914	0.7316322657029091	0.0668124170639847	1.5504625856923708																	1.5504625856923708	1588.5581899478589
1776	2019-04-15T00:09:02	36.9109	-158.0009	KM1906	24.240201726916318	0.7325485518585971	0.0670285084896467	1.6735956278160642																	1.6735956278160642	1588.5724425091034
1777	2019-04-15T00:12:03	36.9109	-158.0009	KM1906	23.472241382186304	0.730719414922472	0.0665972649570008	1.5929329757979962																	1.5929329757979962	1588.5724425091034
1778	2019-04-15T00:15:03	36.9109	-158.0009	KM1906	26.54147978872866	0.7279819160457729	0.0659555902653434	1.8118241916226647																	1.8118241916226647	1588.5724425091034
1779	2019-04-15T00:18:03	36.9109	-158.0009	KM1906	26.77444256846969	0.7404037859799429	0.0688985763505783	1.884466956619576																	1.884466956619576	1588.5724425091034
1780	2019-04-15T00:21:03	36.9109	-158.0008	KM1906	27.66327007125686	0.7284375777795121	0.0660620598182317	1.8765845129994752																	1.8765845129994752	1588.581343095114
1781	2019-04-15T00:24:04	36.9108	-158.0008	KM1906	27.938195297243	0.7385513256177301	0.068454487426413	1.9503596879315888																	1.9503596879315888	1588.5924748050827
1782	2019-04-15T00:27:04	36.9107	-158.0007	KM1906	33.155338748021045	0.7252580753113436	0.0653208655962643	2.2371431863144817																	2.2371431863144817	1588.606727373614
1783	2019-04-15T00:30:04	36.9107	-158.0007	KM1906	39.04937919627852	0.739939013243297	0.0687871567332905	2.751850526794026																	2.751850526794026	1588.606727373614
1784	2019-04-15T00:33:04	36.9106	-158.0006	KM1906	33.699139175604145	0.7357717673749808	0.0677917801508288	2.3212436803814103																	2.3212436803814103	1588.6209799494316
1785	2019-04-15T00:36:05	36.9106	-158.0006	KM1906	30.43029689876989	0.7343864038787629	0.06746327505692801	2.102299633914853																	2.102299633914853	1588.6209799494316
1786	2019-04-15T00:39:05	36.9105	-158.0006	KM1906	29.042622780725328	0.7316322657029091	0.0668124170639847	1.98183730774759																	1.98183730774759	1588.6321116594008
1787	2019-04-15T00:42:05	36.9106	-158.0006	KM1906	31.02336148505937	0.7394753473603101	0.0686760024611949	2.1553439539443917																	2.1553439539443917	1588.6432433693703
1788	2019-04-15T00:45:05	36.9106	-158.0006	KM1906	28.0032327560916	0.726165745882462	0.0655319739472906	1.8820835757344287																	1.8820835757344287	1588.6432433693703
1789	2019-04-15T00:48:06	36.9107	-158.0007	KM1906	28.19823968537776	0.7325485518585971	0.0670285084896467	1.9363889312909592																	1.9363889312909592	1588.657495945188
1790	2019-04-15T00:51:06	36.9107	-158.0007	KM1906	27.77781446464539	0.733237682823717	0.0671914014947218	1.9011567336259096																	1.9011567336259096	1588.657495945188
1791	2019-04-15T00:54:06	36.9106	-158.0007	KM1906	30.6462709885784	0.737621600151231	0.0682326725831811	2.1470388075042557																	2.1470388075042557	1588.6686276551568
1792	2019-04-15T01:00:07	36.9105	-158.0006	KM1906	32.474273528514665	0.7346167474857309	0.06751789541356584	2.2642509803294484																	2.2642509803294484	1588.6828802382613
1793	2019-04-15T01:03:07	36.9106	-158.0006	KM1906	33.70088219521362	0.745074938188843	0.0700257478873208	2.394574280096714																	2.394574280096714	1588.6940119482308
1794	2019-04-15T01:06:07	36.9107	-158.0007	KM1906	38.80493906931709	0.7574039521322196	0.07305447324581074	2.84048041147534																	2.84048041147534	1588.7082645240484
1795	2019-04-15T01:09:07	36.9107	-158.0007	KM1906	32.6654081699422	0.7455437571905109	0.0701393714923409	2.3088276198008777																	2.3088276198008777	1588.7082645240484
1796	2019-04-15T01:12:08	36.9107	-158.0007	KM1906	31.889701017863146	0.7427367328668392	0.0694601439533397	2.265073589761524																	2.265073589761524	1588.7082645240484
1797	2019-04-15T01:15:08	36.9107	-158.0007	KM1906	28.988283043008607	0.727071630040899	0.0657432443392472	1.977487398618919																	1.977487398618919	1588.7082645240484
1798	2019-04-15T01:18:08	36.9108	-158.0007	KM1906	36.041642810029416	0.7348470910926992	0.0675725157702037	2.545054170134382																	2.545054170134382	1588.719396234018
1799	2019-04-15T01:21:08	36.9109	-158.0008	KM1906	36.827146838307314	0.7362332243980519	0.0679016493436193	2.568685357095331																	2.568685357095331	1588.733648795262
1800	2019-04-15T01:24:09	36.9108	-158.0008	KM1906	34.40979697747759	0.7362332243980519	0.0679016493436193	2.416544227891195																	2.416544227891195	1588.7447805052311
1801	2019-04-15T01:27:09	36.9109	-158.0008	KM1906	36.19141641677001	0.7455437571905109	0.0701393714923409	2.590505248753945																	2.590505248753945	1588.7559122151995
1802	2019-04-15T01:30:09	36.9109	-158.0008	KM1906	37.620906519628186	0.7394775557988365	0.06867653188849565	2.6838767638869636																	2.6838767638869636	1588.7559122151995
1803	2019-04-15T01:33:09	36.9111	-158.0009	KM1906	32.42872805733699	0.7411024132970134	0.06906628420275959	2.2460038741168846																	2.2460038741168846	1588.77988887241
1804	2019-04-15T01:36:10	36.911	-158.0009	KM1906	33.29284067810469	0.7343864038787629	0.06746327505692801	2.3126057644152187																	2.3126057644152187	1588.791020582379
1805	2019-04-15T01:42:10	36.911	-158.0009	KM1906	30.030306731382193	0.7408696682125071	0.0690102619464848	2.108922108045648																	2.108922108045648	1588.791020582379
1806	2019-04-15T01:45:10	36.9109	-158.0008	KM1906	32.206514720289434	0.742034831684367	0.06929095670056071	2.2559290338092617																	2.2559290338092617	1588.8052731363364
1807	2019-04-15T01:48:11	36.9109	-158.0007	KM1906	33.070606380312014	0.7467185486709055	0.07042487697349031	2.3510830180064826																	2.3510830180064826	1588.814173722347
1808	2019-04-15T01:51:11	36.9109	-158.0007	KM1906	30.80322512917953	0.749315514250563	0.0710585244656653	2.2098738472649506																	2.2098738472649506	1588.814173722347
1809	2019-04-15T01:54:11	36.9109	-158.0006	KM1906	27.640585080172052	0.7390127856950178	0.0685651129023735	1.9238813918217823																	1.9238813918217823	1588.823074308358
1810	2019-04-15T01:57:12	36.9108	-158.0006	KM1906	23.87258932363705	0.7446072356769909	0.0699123948762772	1.665961467341753																	1.665961467341753	1588.8342060183268
1811	2019-04-15T02:00:12	36.9107	-158.0006	KM1906	27.259310980877107	0.746250065295658	0.0703114131106293	1.962400784987138																	1.962400784987138	1588.8453377282965
1812	2019-04-15T02:03:12	36.9107	-158.0005	KM1906	27.145982144300376	0.7602816023699079	0.0737727663804459	2.0071614505310214																	2.0071614505310214	1588.8542383376432
1813	2019-04-15T02:06:12	36.9106	-158.0005	KM1906	27.271706577221533	0.7387820556563741	0.06850980016439326	1.916988203695353																	1.916988203695353	1588.865370047612
1814	2019-04-15T02:09:12	36.9106	-158.0005	KM1906	24.434441118644447	0.7576440605209616	0.0731142772129169	1.772173488367205																	1.772173488367205	1588.865370047612
1815	2019-04-15T02:12:13	36.9106	-158.0005	KM1906	26.16756288227602	0.7422684269892529	0.0693472628429104	1.8366609296955068																	1.8366609296955068	1588.865370047612
1816	2019-04-15T02:15:13	36.9105	-158.0005	KM1906	30.599918017185196	0.7483715117179692	0.0708276860168003	2.178519669612024																	2.178519669612024	1588.8765017575815
1817	2019-04-15T02:18:13	36.9106	-158.0005	KM1906	34.52621882983832	0.746483375028172	0.0703675677249807	2.469585141021873																	2.469585141021873	1588.887633467551
1818	2019-04-15T02:21:14	36.9106	-158.0005	KM1906	32.73717737704641	0.743675169493413	0.0696864980599823	2.348977461365267																	2.348977461365267	1588.887633467551
1819	2019-04-15T02:24:14	36.9107	-158.0005	KM1906	33.36671543034915	0.752155409136729	0.0717555022048506	2.3882559236077605																	2.3882559236077605	1588.89876517752
1820	2019-04-15T02:27:14	36.9107	-158.0005	KM1906	31.330162957449414	0.7432061566745849	0.0695732945312343	2.244542719966001																	2.244542719966001	1588.89876517752
1821	2019-04-15T02:30:14	36.9107	-158.0005	KM1906	33.88747383385825	0.755011061404321	0.0724605212431694	2.423587565154956																	2.423587565154956	1588.89876517752
1822	2019-04-15T02:33:15	36.9107	-158.0006	KM1906	34.71087342427279	0.766087950185917	0.07523512384999781	2.6212373174880046																	2.6212373174880046	1588.9076657868668
1823	2019-04-15T02:36:15	36.9107	-158.0006	KM1906	32.31596415082286	0.7528675957697241	0.0719309603848264	2.3754103088325507																	2.3754103088325507	1588.9076657868668
1824	2019-04-15T02:39:15	36.9107	-158.0006	KM1906	28.862806549477767	0.7509715601966005	0.07146429651450575	2.0859444356661774																	2.0859444356661774	1588.9076657868668
1825	2019-04-15T02:42:15	36.9107	-158.0006	KM1906	37.37517058409925	0.7325485518585971	0.0670285084896467	2.5944162449206813																	2.5944162449206813	1588.9076657868668
1826	2019-04-15T02:45:16	36.9107	-158.0006	KM1906	37.692547002401206	0.7512091064473442	0.0715225011972256	2.723100747214196																	2.723100747214196	1588.9076657868668
1827	2019-04-15T02:48:16	36.9107	-158.0006	KM1906	40.60196245013329	0.7490802227894056	0.07100087226193444	2.9078964414488944																	2.9078964414488944	1588.9076657868668
1828	2019-04-15T02:51:16	36.9107	-158.0006	KM1906	38.12472253731993	0.7526298227219409	0.07187238132102701	2.7942614118882614																	2.7942614118882614	1588.9076657868668
1829	2019-04-15T02:54:16	36.9108	-158.0006	KM1906	40.104284301868546	0.7564479865924871	0.0728164679208956	2.9568513452668035																	2.9568513452668035	1588.9187974968365
1830	2019-04-15T02:57:16	36.9109	-158.0007	KM1906	42.22836222000918	0.7483715117179692	0.0708276860168003	3.072287337684583																	3.072287337684583	1588.9330500580804
1831	2019-04-15T03:00:17	36.9109	-158.0007	KM1906	40.57580699609126	0.7559684407388041	0.0726976776353319	3.0288511642081097																	3.0288511642081097	1588.9330500580804
1832	2019-04-15T03:03:17	36.9109	-158.0008	KM1906	38.34483133101385	0.7634161060723375	0.07456001690812415	2.8744575431999486																	2.8744575431999486	1588.9419506440909
1833	2019-04-15T03:06:17	36.9109	-158.0007	KM1906	37.97418571703413	0.7559684407388041	0.0726976776353319	2.802660168952605																	2.802660168952605	1588.9508512301015
1834	2019-04-15T03:09:18	36.9108	-158.0007	KM1906	41.37581200941217	0.7578824548211479	0.0731736542507679	3.0707396853306492																	3.0707396853306492	1588.9619829400706
1835	2019-04-15T03:12:18	36.9107	-158.0006	KM1906	39.31745316875261	0.7622075470781171	0.0742556988009659	2.936009784308529																	2.936009784308529	1588.976235508602
1836	2019-04-15T03:15:18	36.9107	-158.0006	KM1906	36.533086346296614	0.7500236367066225	0.07123203191001634	2.639975996236739																	2.639975996236739	1588.976235508602
1837	2019-04-15T03:18:18	36.9107	-158.0005	KM1906	35.61905987512202	0.766087368923333	0.0752349766842772	2.663260456735939																	2.663260456735939	1588.985136117949
1838	2019-04-15T03:21:19	36.9107	-158.0006	KM1906	36.75748187152315	0.75740338167722	0.0730543311621784	2.7358470096182788																	2.7358470096182788	1588.9940367272961
1839	2019-04-15T03:24:19	36.9108	-158.0007	KM1906	37.16373441550185	0.749315514250563	0.0710585244656653	2.733252443037148																	2.733252443037148	1589.0082892958276
1840	2019-04-15T03:27:19	36.9109	-158.0007	KM1906	43.10218660937688	0.7677920870504811	0.07566761046883036	3.2493652505661714																	3.2493652505661714	1589.0194210057962
1841	2019-04-15T03:30:19	36.9109	-158.0007	KM1906	42.41064654884004	0.75740338167722	0.0730543311621784	3.0931796646072423																	3.0931796646072423	1589.0194210057962
1842	2019-04-15T03:33:20	36.9109	-158.0007	KM1906	30.826626560647412	0.7446072356769909	0.0699123948762772	2.1688545936294585																	2.1688545936294585	1589.0194210057962
1843	2019-04-15T03:36:20	36.9108	-158.0006	KM1906	22.4652565824756	0.728891771541348	0.0661685910122223	1.528461299471202																	1.528461299471202	1589.0336735670403
1844	2019-04-15T03:39:20	36.9107	-158.0005	KM1906	27.321209132296605	0.7392440665276641	0.06862055768178421	1.9306776250478488																	1.9306776250478488	1589.0479261355715
1845	2019-04-15T03:42:20	36.9105	-158.0005	KM1906	27.86022517447592	0.7371582567278749	0.06812220001069644	1.9499128990068617																	1.9499128990068617	1589.0701895555098
1846	2019-04-15T03:45:21	36.9105	-158.0004	KM1906	33.168309099113	0.7427367328668392	0.0694601439533397	2.339396234655473																	2.339396234655473	1589.0790901881905
1847	2019-04-15T03:48:21	36.9104	-158.0003	KM1906	35.819921699436776	0.7554888948851209	0.0725788873497682	2.633396999579128																	2.633396999579128	1589.0933427785815
1848	2019-04-15T03:51:21	36.9103	-158.0003	KM1906	33.76429566852189	0.7394753473603101	0.0686760024611949	2.3836390230542386																	2.3836390230542386	1589.104474488551
1849	2019-04-15T03:54:21	36.91	-158.0006	KM1906	22.960959956656108	0.754058805605927	0.0722246340233089	1.6767551027756364																	1.6767551027756364	1589.1472323253024
1850	2019-04-15T04:49:58	36.91	-158.0006	KM1906	40.15007716107265	0.7234449747444258	0.0649002213766366	2.594764669110714																	2.594764669110714	1589.1472323253024
1851	2019-04-15T04:52:59	36.91	-158.0006	KM1906	49.31094178211289	0.7243512536286305	0.06511048052109175	3.116856480959418																	3.116856480959418	1589.1472323253024
1852	2019-04-15T04:55:59	36.91	-158.0006	KM1906	52.72593649176228	0.7223180935111599	0.06463999731962486	3.4480671795104616																	3.4480671795104616	1589.1472323253024
1853	2019-04-15T04:58:59	36.91	-158.0006	KM1906	42.950720263006936	0.703060659608669	0.0602868310967048	2.6551848159997284																	2.6551848159997284	1589.1472323253024
1854	2019-04-15T05:01:59	36.91	-158.0006	KM1906	47.647201555214274	0.69315276500158	0.058119294058782	2.881928787648353																	2.881928787648353	1589.1472323253024
1855	2019-04-15T05:05:00	36.91	-158.0006	KM1906	56.30627841454535	0.7039311164015509	0.0604795450343902	3.557984551499096																	3.557984551499096	1589.1472323253024
1856	2019-04-15T05:08:00	36.91	-158.0006	KM1906	63.297769746735604	0.7107270665597185	0.0619976881099074	4.050036261823166																	4.050036261823166	1589.1472323253024
1857	2019-04-15T05:11:00	36.91	-158.0006	KM1906	52.89899538449064	0.708746810520145	0.0615527647775699	3.3605713269683397																	3.3605713269683397	1589.1472323253024
1858	2019-04-15T05:14:01	36.91	-158.0006	KM1906	53.89253574651725	0.7142750019898495	0.06279927866480275	3.4845063377765064																	3.4845063377765064	1589.1472323253024
1859	2019-04-15T05:17:01	36.91	-158.0006	KM1906	50.12968855430753	0.7061200215193281	0.060965819177578	3.1637402593764854																	3.1637402593764854	1589.1472323253024
1860	2019-04-15T05:20:01	36.91	-158.0006	KM1906	51.94821989914736	0.707868763622213	0.0613563192832597	3.2610379630640387																	3.2610379630640387	1589.1472323253024
1861	2019-04-15T05:23:01	37.1447	-157.9995	KM1906	53.33847511514223	0.7149415912058359	0.0629505902801162	3.4361482263693786																	3.4361482263693786	1615.2735385119367
1862	2019-04-15T05:26:02	37.1541	-157.9992	KM1906	53.86149587027755	0.7185017891496591	0.0637623005093519	3.4864968619107963																	3.4864968619107963	1616.3202577517925
1863	2019-04-15T05:29:02	37.1635	-157.999	KM1906	55.9546438917985	0.7054618185636875	0.06081949465872215	3.5190653445570064																	3.5190653445570064	1617.3667889106796
1864	2019-04-15T05:32:02	37.173	-157.9989	KM1906	53.20416206820965	0.7034959508410229	0.0603829776703767	3.3509999604848626																	3.3509999604848626	1618.4243385600698
1865	2019-04-15T05:35:02	37.1824	-157.9989	KM1906	58.156738883738356	0.705023208041007	0.06072208479931145	3.625511573537717																	3.625511573537717	1619.4707192971764
1866	2019-04-15T05:38:03	37.1917	-157.999	KM1906	52.580075173490044	0.7198475691427081	0.0640711343419249	3.4111893436033767																	3.4111893436033767	1620.5060063077397
1867	2019-04-15T05:41:03	37.2008	-157.9991	KM1906	47.23909115567152	0.683419715118611	0.0560370968586674	2.8934804924796365																	2.8934804924796365	1621.5190307236762
1868	2019-04-15T05:44:03	37.2106	-157.9993	KM1906	47.288527399106044	0.720522357288924	0.064227087675557	3.0710754685664017																	3.0710754685664017	1622.6100824045511
1869	2019-04-15T05:47:03	37.2203	-157.9994	KM1906	51.637895246743355	0.6976562703366265	0.0590985739729379	3.242794907725804																	3.242794907725804	1623.6898946613253
1870	2019-04-15T05:50:03	37.2301	-157.9995	KM1906	45.4416482130785	0.7211973936608944	0.0643814330503361	2.9021160502329866																	2.9021160502329866	1624.7808382474466
1871	2019-04-15T05:53:04	37.2398	-157.9997	KM1906	51.67836398003486	0.689328050985236	0.0572953112953067	3.0669837552269983																	3.0669837552269983	1625.8607595908975
1872	2019-04-15T05:56:04	37.2497	-157.9999	KM1906	46.48694665778493	0.7091849993886741	0.0616511488777788	2.9613922577047065																	2.9613922577047065	1626.9629413786954
1873	2019-04-15T06:02:04	37.2648	-158.0003	KM1906	46.96832974121902	0.705024252589501	0.0607223167803441	2.9234379733324563																	2.9234379733324563	1628.6442031535373
1874	2019-04-15T06:05:05	37.271	-158.0001	KM1906	44.86507862900621	0.686786542754384	0.0567518035046711	2.618535068908029																	2.618535068908029	1629.3345965507385
1875	2019-04-15T06:08:05	37.2764	-158.0	KM1906	45.730313019358476	0.6912343404359615	0.05770549493674615	2.8116868340534484																	2.8116868340534484	1629.9357741524545
1876	2019-04-15T06:11:05	37.2816	-158.0	KM1906	45.68429878025192	0.7100645177291709	0.0618486222203524	2.8591307195604263																	2.8591307195604263	1630.514623070853
1877	2019-04-15T06:14:05	37.2869	-157.9999	KM1906	47.83503927557866	0.6935822311385329	0.0582121050595539	2.9133830912751812																	2.9133830912751812	1631.1046701752105
1878	2019-04-15T06:17:05	37.2921	-158.0	KM1906	48.29022923141447	0.700029711980263	0.0596186929881866	3.0076504096848704																	3.0076504096848704	1631.6835868383805
1879	2019-04-15T06:20:06	37.2977	-158.0	KM1906	53.58813068685353	0.6963673137528039	0.0588170548409532	3.2699631293191183																	3.2699631293191183	1632.306962596657
1880	2019-04-15T06:23:06	37.3049	-158.0003	KM1906	44.22970875153805	0.7039311164015509	0.0604795450343902	2.705456017420665																	2.705456017420665	1633.1088858222513
1881	2019-04-15T06:26:06	37.3122	-158.0004	KM1906	48.610550093980436	0.69486490818925	0.058490432428188	2.9065236277539364																	2.9065236277539364	1633.9215488835055
1882	2019-04-15T06:29:06	37.3203	-158.0005	KM1906	48.61954632267029	0.696581891772158	0.0588638425817416	2.9654088002266534																	2.9654088002266534	1634.8232608520507
1883	2019-04-15T06:32:07	37.3308	-158.0008	KM1906	49.41239731886213	0.6876306520779241	0.0569322414247413	2.95759715350448																	2.95759715350448	1635.9923920362753
1884	2019-04-15T06:35:07	37.341	-158.0009	KM1906	47.01782120877112	0.6944376960231424	0.05839779669691275	2.8798021997784216																	2.8798021997784216	1637.1278609485737
1885	2019-04-15T06:38:07	37.3506	-158.0009	KM1906	45.46640805922926	0.700679330616421	0.0597617725530108	2.770179489488567																	2.770179489488567	1638.1965051056186
1886	2019-04-15T06:41:07	37.3604	-158.0006	KM1906	45.17483194964378	0.692296898605521	0.0579343346174889	2.760641929214899																	2.760641929214899	1639.287735601801
1887	2019-04-15T06:44:08	37.3703	-158.0003	KM1906	46.64271295854335	0.689328050985236	0.0572953112953067	2.806200634554364																	2.806200634554364	1640.3900944632055
1888	2019-04-15T06:47:08	37.38	-157.9998	KM1906	44.198323938569146	0.6948669479550329	0.0584908756530524	2.665818116215937																	2.665818116215937	1641.470775855222
1889	2019-04-15T06:50:08	37.3897	-157.9995	KM1906	44.776243684102894	0.6844695267909005	0.056259241046590205	2.6446973540477554																	2.6446973540477554	1642.550877714364
1890	2019-04-15T06:53:08	37.3991	-157.9995	KM1906	43.96641170171376	0.704367119905532	0.0605763759078625	2.7731901492028177																	2.7731901492028177	1643.5972584514707
1891	2019-04-15T06:56:09	37.4088	-157.9994	KM1906	46.897039121296814	0.692724321635817	0.0580267040868867	2.847411581692937																	2.847411581692937	1644.6770705262354
1892	2019-04-15T06:59:09	37.4187	-157.9994	KM1906	45.95703638742488	0.7000302276667034	0.0596188062728765	2.8295745393382563																	2.8295745393382563	1645.7791098131884
1893	2019-04-15T07:02:09	37.4284	-157.9993	KM1906	46.43420339545514	0.703060659608669	0.0602868310967048	2.831562426691013																	2.831562426691013	1646.8589218690095
1894	2019-04-15T07:05:09	37.4379	-157.9996	KM1906	42.79387171050326	0.6991671608268855	0.05942920993752419	2.6293957679008577																	2.6293957679008577	1647.916766740213
1895	2019-04-15T07:08:10	37.4478	-157.9997	KM1906	47.98023863377386	0.6905951591107521	0.057567652040804	2.962951138005752																	2.962951138005752	1649.0188414666284
1896	2019-04-15T07:11:10	37.4573	-157.9998	KM1906	50.36834932138446	0.712276011252369	0.0623468626186855	3.226419845354578																	3.226419845354578	1650.0763908357278
1897	2019-04-15T07:14:10	37.4668	-158.0001	KM1906	48.04528579103976	0.692724321635817	0.0580267040868867	2.9509854132597595																	2.9509854132597595	1651.1342354502358
1898	2019-04-15T07:17:10	37.4763	-158.0004	KM1906	47.08783933682991	0.7037135336212871	0.06043126135238345	2.9531583093052567																	2.9531583093052567	1652.1920799803477
1899	2019-04-15T07:20:11	37.486	-158.0008	KM1906	45.493629934584796	0.705242251853905	0.0607707316646186	2.833219207458043																	2.833219207458043	1653.2724338321682
1900	2019-04-15T07:23:11	37.4958	-158.0008	KM1906	43.991624235692775	0.689749413691626	0.0573858751795341	2.6856047634128983																	2.6856047634128983	1654.3633414091526
1901	2019-04-15T07:26:11	37.5053	-158.0005	KM1906	44.684922850485755	0.713166644137652	0.0625479277686128	2.813917576616858																	2.813917576616858	1655.4211856815855
1902	2019-04-15T07:29:11	37.5148	-158.0002	KM1906	47.468136329668006	0.703278305224846	0.06033490438354075	2.964609594045196																	2.964609594045196	1656.4790298695925
1903	2019-04-15T07:32:12	37.5245	-157.9999	KM1906	44.00370609555081	0.7116155809334115	0.06219827499448261	2.8007908874841227																	2.8007908874841227	1657.5591305560326
1904	2019-04-15T07:35:12	37.5342	-157.9999	KM1906	44.60967361615092	0.7080884118906285	0.0614055548006526	2.8448034765273342																	2.8448034765273342	1658.6389064230466
1905	2019-04-15T07:38:12	37.5438	-158.0002	KM1906	42.521060917894495	0.7072122041586495	0.06120970730457805	2.7337974003359884																	2.7337974003359884	1659.7078786118075
1906	2019-04-15T07:41:12	37.5533	-158.0004	KM1906	46.366747902785185	0.7080886624906825	0.0614054234543293	2.902202689595471																	2.902202689595471	1660.7655383600156
1907	2019-04-15T07:44:13	37.5631	-158.0004	KM1906	45.83223124360516	0.7004627900047471	0.0597138304706799	2.7960389288121603																	2.7960389288121603	1661.8564459369989
1908	2019-04-15T07:47:13	37.5727	-158.0005	KM1906	46.903935421433104	0.6993821564611945	0.05947643963341935	2.885768456668272																	2.885768456668272	1662.9251265187243
1909	2019-04-15T07:50:13	37.5824	-158.0007	KM1906	48.08361396857489	0.700896901864183	0.0598091950634147	2.9879331250746164																	2.9879331250746164	1664.0050465378808
1910	2019-04-15T07:53:13	37.592	-158.0007	KM1906	50.35517188219879	0.699166647593729	0.0594290971917656	3.1120389482742326																	3.1120389482742326	1665.0736906949262
1911	2019-04-15T07:56:14	37.6015	-158.0003	KM1906	47.963864550248786	0.6963666297508515	0.05881716122209865	2.9361782589627987																	2.9361782589627987	1666.13179146168
1912	2019-04-15T07:59:14	37.6105	-157.9998	KM1906	53.47308546907874	0.70524357071243	0.06077109754272025	3.355588206455186																	3.355588206455186	1667.1346152369433
1913	2019-04-15T08:02:14	37.6162	-157.9993	KM1906	50.12136464331231	0.7122765408795131	0.0623469821848535	3.1837500810647708																	3.1837500810647708	1667.7706526854065
1914	2019-04-15T08:05:14	37.6212	-157.999	KM1906	45.38931069199521	0.69486490818925	0.058490432428188	2.761009424500948																	2.761009424500948	1668.3278663997874
1915	2019-04-15T08:08:15	37.6264	-157.9991	KM1906	51.68664236766315	0.7127207968035499	0.0624472753420551	3.26849439971341																	3.26849439971341	1668.9067824600418
1916	2019-04-15T08:11:15	37.6311	-157.9993	KM1906	49.1097880457728	0.707868763622213	0.0613563192832597	3.1372075274125213																	3.1372075274125213	1669.430269860361
1917	2019-04-15T08:14:15	37.6368	-157.9998	KM1906	47.396281704408686	0.7026264050199389	0.0601909134955575	2.9361762602611963																	2.9361762602611963	1670.0663064621078
1918	2019-04-15T08:17:15	37.6441	-158.0003	KM1906	53.97421550106589	0.7021931846060699	0.0600952243216381	3.3272991879535843																	3.3272991879535843	1670.880115622715
1919	2019-04-15T08:20:16	37.6518	-158.0007	KM1906	52.54985236936561	0.705242251853905	0.0607707316646186	3.288200725760845																	3.288200725760845	1671.73798203539
1920	2019-04-15T08:23:16	37.6604	-158.0011	KM1906	54.325799136497224	0.7039311164015509	0.0604795450343902	3.3000017554693715																	3.3000017554693715	1672.6959579043735
1921	2019-04-15T08:26:16	37.6697	-158.0014	KM1906	53.985288469175565	0.692724321635817	0.0580267040868867	3.2309654789999414																	3.2309654789999414	1673.731544396174
1922	2019-04-15T08:29:16	37.6793	-158.0011	KM1906	57.108565863159896	0.7041491181535415	0.06052796047112635	3.5573935957293767																	3.5573935957293767	1674.8005153921542
1923	2019-04-15T08:32:17	37.6889	-158.0009	KM1906	58.66841804369975	0.700679845934465	0.0597615127670473	3.6136733053457055																	3.6136733053457055	1675.8693047856975
1924	2019-04-15T08:35:17	37.6985	-158.0007	KM1906	47.914539765858066	0.704804164228109	0.0606734379340043	2.979484125135208																	2.979484125135208	1676.9380941416482
1925	2019-04-15T08:38:17	37.708	-158.0009	KM1906	50.095171881059066	0.682583590679162	0.0558603076469705	2.946824977296016																	2.946824977296016	1677.995753278033
1926	2019-04-15T08:41:18	37.7175	-158.0007	KM1906	50.6648735730881	0.703060659608669	0.0602868310967048	3.1597920181761645																	3.1597920181761645	1679.0534123768182
1927	2019-04-15T08:44:18	37.7269	-158.0007	KM1906	42.624473775958464	0.7008953539422225	0.05980922800956755	2.614962107715026																	2.614962107715026	1680.0997931139248
1928	2019-04-15T08:47:18	37.7362	-158.0007	KM1906	48.44482372322758	0.695722435942334	0.0586767663815003	2.953934978575336																	2.953934978575336	1681.1350421410616
1929	2019-04-15T08:50:18	37.7458	-158.0005	KM1906	52.33901517347663	0.707868763622213	0.0613563192832597	3.234999662251742																	3.234999662251742	1682.203831311739
1930	2019-04-15T08:53:19	37.7555	-158.0004	KM1906	49.276234251875	0.7185017891496591	0.0637623005093519	3.1563806473702885																	3.1563806473702885	1683.2836430508967
1931	2019-04-15T08:56:19	37.7651	-158.0002	KM1906	55.64025785596001	0.717163424252098	0.0634565872620833	3.5961106451903126																	3.5961106451903126	1684.3524321459522
1932	2019-04-15T08:59:19	37.7748	-157.9998	KM1906	50.34265988122692	0.7076493884416625	0.0613073320534975	3.1247128117179392																	3.1247128117179392	1685.4327815250645
1933	2019-04-15T09:02:19	37.7844	-157.9996	KM1906	48.744302019129066	0.70111336916072	0.05985686207210035	2.9757607926569642																	2.9757607926569642	1686.5015705444864
1934	2019-04-15T09:05:19	37.794	-157.9999	KM1906	49.9102215801125	0.7061200215193281	0.060965819177578	3.07037382018723																	3.07037382018723	1687.5705405296296
1935	2019-04-15T09:08:20	37.8037	-158.0002	KM1906	48.14286686719119	0.7021931846060699	0.0600952243216381	2.9593032330425166																	2.9593032330425166	1688.6506387824813
1936	2019-04-15T09:11:20	37.8132	-158.0005	KM1906	45.641283920518674	0.69959766532866	0.0595237820750731	2.770135266739043																	2.770135266739043	1689.7084803148264
1937	2019-04-15T09:14:20	37.8226	-158.0007	KM1906	44.912811606418714	0.69315276500158	0.058119294058782	2.6895786436220286																	2.6895786436220286	1690.7550088427329
1938	2019-04-15T09:17:21	37.832	-158.0009	KM1906	35.765722445723874	0.689114104992093	0.0572497085139885	2.1023282865806707																	2.1023282865806707	1691.8015373330004
1939	2019-04-15T09:20:21	37.8413	-158.0008	KM1906	33.37030768842965	0.686786542754384	0.0567518035046711	1.9529287294666773																	1.9529287294666773	1692.8368236881142
1940	2019-04-15T09:23:21	37.8509	-158.0004	KM1906	32.69643034168604	0.68678570190404	0.05675209508338295	1.8838754494257501																	1.8838754494257501	1693.9060461345155
1941	2019-04-15T09:26:21	37.8607	-158.0002	KM1906	30.328111394593183	0.696581891772158	0.0588638425817416	1.8289317039749688																	1.8289317039749688	1694.9970953252405
1942	2019-04-15T09:29:22	37.8702	-157.9998	KM1906	37.12739587810182	0.680496282250151	0.0554207223901885	2.1594605118870294																	2.1594605118870294	1696.0551918389635
1943	2019-04-15T09:32:22	37.8798	-157.9995	KM1906	33.40407520060985	0.69486490818925	0.058490432428188	2.0598093884220874																	2.0598093884220874	1697.1241610672794
1944	2019-04-15T09:35:22	37.8895	-157.9994	KM1906	42.678446947929935	0.7021937004620604	0.060095338263253	2.624215922126018																	2.624215922126018	1698.2039726764403
1945	2019-04-15T09:38:22	37.8994	-157.9997	KM1906	44.04919456068981	0.7034958880051101	0.0603831880655475	2.7232325003570788																	2.7232325003570788	1699.3063270204325
1946	2019-04-15T09:41:23	37.9091	-158.0	KM1906	43.60258585582104	0.712276011252369	0.0623468626186855	2.761825292178069																	2.761825292178069	1700.386424352988
1947	2019-04-15T09:44:23	37.9186	-158.0002	KM1906	36.91823210838076	0.7021931846060699	0.0600952243216381	2.293081113968589																	2.293081113968589	1701.44408265509
1948	2019-04-15T09:47:23	37.9283	-158.0001	KM1906	35.70086744539653	0.6959375858378921	0.05872351674083255	2.1666557761167																	2.1666557761167	1702.5238942265821
1949	2019-04-15T09:50:23	37.9379	-157.9998	KM1906	39.994554446232755	0.69959766532866	0.0595237820750731	2.4198974865701866																	2.4198974865701866	1703.592862942079
1950	2019-04-15T09:53:24	37.9475	-157.9995	KM1906	38.3985671745138	0.6859407517301559	0.0565719487420246	2.3065003509971547																	2.3065003509971547	1704.6618315728158
1951	2019-04-15T09:56:24	37.9571	-157.9991	KM1906	46.37575632192441	0.682375305982185	0.05581626816474775	2.692469244126176																	2.692469244126176	1705.7310523532435
1952	2019-04-15T10:02:24	37.9708	-157.9989	KM1906	40.05978299928607	0.690386499113421	0.057522804550614	2.415459561242458																	2.415459561242458	1707.256197625201
1953	2019-04-15T10:05:24	37.977	-157.9989	KM1906	35.409449881782656	0.689114104992093	0.0572497085139885	2.145749385339792																	2.145749385339792	1707.9463636432922
1954	2019-04-15T10:08:25	37.9823	-157.9989	KM1906	35.89996104119867	0.699166647593729	0.0594290971917656	2.163361268675929																	2.163361268675929	1708.5363442716614
1955	2019-04-15T10:11:25	37.9877	-157.999	KM1906	36.664872002591366	0.6905951591107521	0.057567652040804	2.197273574210956																	2.197273574210956	1709.1375206360767
1956	2019-04-15T10:14:25	37.9932	-157.9992	KM1906	40.44190022975294	0.7008953539422225	0.05980922800956755	2.4580604961367998																	2.4580604961367998	1709.7500160566865
1957	2019-04-15T10:17:25	37.9998	-157.9994	KM1906	34.53294122222764	0.6937968455531325	0.0582585449920792	2.0579557824412227																	2.0579557824412227	1710.4849183701606
1958	2019-04-15T10:20:26	38.0077	-157.9997	KM1906	32.59628916915973	0.6935822311385329	0.0582121050595539	1.95198584426918																	1.95198584426918	1711.3647170712354
1959	2019-04-15T10:23:26	38.0172	-158.0002	KM1906	30.41184986926144	0.7056799044615976	0.06086826662995035	1.8645767484475508																	1.8645767484475508	1712.4231383396414
1960	2019-04-15T10:26:26	38.0272	-157.9999	KM1906	35.44233512158925	0.7259395270235736	0.06547920300185815	2.280904135441375																	2.280904135441375	1713.5366201608974
1961	2019-04-15T10:29:26	38.0368	-158.0	KM1906	27.61938308956513	0.6910211378735855	0.05765942019073335	1.6331059150355136																	1.6331059150355136	1714.6053002877743
1962	2019-04-15T10:32:27	38.0463	-158.0	KM1906	24.385736489661664	0.7026269221073695	0.06019102770917145	1.5144826546128027																	1.5144826546128027	1715.6628127348504
1963	2019-04-15T10:35:27	38.0559	-157.9999	KM1906	20.69548959618302	0.71361052857103	0.0626484473223159	1.2734994537333733																	1.2734994537333733	1716.7314928429676
1964	2019-04-15T10:38:27	38.0654	-157.9999	KM1906	24.263768898082407	0.702196953203149	0.06009668775253505	1.477671402210376																	1.477671402210376	1717.789005290043
1965	2019-04-15T10:41:28	38.0752	-158.0	KM1906	21.442233180871927	0.7176086113761608	0.0635581944167368	1.3873467811315072																	1.3873467811315072	1718.8799480659522
1966	2019-04-15T10:47:28	38.0944	-158.0001	KM1906	26.894129500035984	0.712276011252369	0.0623468626186855	1.7280090593075559																	1.7280090593075559	1721.0172543392514
1967	2019-04-15T10:50:28	38.1043	-157.9999	KM1906	23.88610782095957	0.710948000040137	0.0620470569659807	1.4959057371688451																	1.4959057371688451	1722.1194328824618
1968	2019-04-15T10:53:29	38.1127	-157.9999	KM1906	23.53960249251479	0.7140536869564751	0.06274904152566227	1.5290078141733607																	1.5290078141733607	1723.0544965198756
1969	2019-04-15T10:56:29	38.1234	-157.9999	KM1906	25.1110253964716	0.6809128227494329	0.0555083160552172	1.5160472539056005																	1.5160472539056005	1724.245589486582
1970	2019-04-15T10:59:29	38.1334	-157.9999	KM1906	26.138933186213432	0.7080922696242495	0.0614072206989652	1.6300398613680511																	1.6300398613680511	1725.3587604835047
1971	2019-04-15T11:02:29	38.1431	-158.0001	KM1906	24.63153409519208	0.688904387507634	0.0572045167867672	1.4844901432583184																	1.4844901432583184	1726.4386783263296
1972	2019-04-15T11:05:30	38.1527	-158.0002	KM1906	23.916999440759465	0.705242251853905	0.0607707316646186	1.4489468622037796																	1.4489468622037796	1727.5073583393264
1973	2019-04-15T11:08:30	38.1623	-158.0005	KM1906	26.91238712609221	0.7043691013474642	0.06057685466749765	1.6566685266870238																	1.6566685266870238	1728.5763250717187
1974	2019-04-15T11:11:30	38.172	-158.0006	KM1906	25.74789442322185	0.7156095699735956	0.06310332086952636	1.6220365014542748																	1.6220365014542748	1729.6561364063168
1975	2019-04-15T11:14:30	38.1809	-158.0005	KM1906	26.66229155160883	0.7178326067008785	0.0636094438857176	1.663627818223598																	1.663627818223598	1730.6468972392768
1976	2019-04-15T11:17:30	38.1906	-158.0004	KM1906	23.81030719832509	0.69744077928372	0.0590514932545468	1.4640416998346102																	1.4640416998346102	1731.7267085557746
1977	2019-04-15T11:20:31	38.2002	-158.0003	KM1906	27.454845614904823	0.6811225857212986	0.05555242679000665	1.5739696885437626																	1.5739696885437626	1732.795388522066
1978	2019-04-15T11:23:31	38.2096	-158.0002	KM1906	27.40290878449925	0.7105114108862569	0.0619498136981277	1.7395174337884194																	1.7395174337884194	1733.8418058207494
1979	2019-04-15T11:26:31	38.2192	-158.0001	KM1906	29.346117455815914	0.7076493884416625	0.0613073320534975	1.831262071856552																	1.831262071856552	1734.910485768354
1980	2019-04-15T11:29:32	38.2282	-158.0	KM1906	30.31601908341889	0.7100645177291709	0.0618486222203524	1.8933010479583463																	1.8933010479583463	1735.9123778323346
1981	2019-04-15T11:32:32	38.2379	-157.9999	KM1906	28.464992360617682	0.7178326067008785	0.0636094438857176	1.7994072327199924																	1.7994072327199924	1736.9921891027886
1982	2019-04-15T11:35:32	38.2462	-157.9998	KM1906	29.61394312638704	0.7065556446950859	0.0610630953258964	1.817771166806428																	1.817771166806428	1737.9161623948496
1983	2019-04-15T11:38:32	38.2565	-157.9997	KM1906	27.42503936580821	0.724802771130871	0.0652152337988987	1.7684412388030355																	1.7684412388030355	1739.0627618460635
1984	2019-04-15T11:41:33	38.2661	-157.9995	KM1906	32.65749285285995	0.7013298364572571	0.059904529080785994	2.032038334556763																	2.032038334556763	1740.1315489736107
1985	2019-04-15T11:44:33	38.275	-157.9996	KM1906	23.894781491369443	0.725257532512835	0.0653207396655469	1.5056716976924296																	1.5056716976924296	1741.1223097067248
1986	2019-04-15T11:47:33	38.2852	-157.9999	KM1906	30.804458642851554	0.7061200215193281	0.060965819177578	1.8923480866709799																	1.8923480866709799	1742.258046707867
1987	2019-04-15T11:50:33	38.2946	-158.0002	KM1906	31.66413112589015	0.7078692873101321	0.0613564362245671	1.983376966783798																	1.983376966783798	1743.3047556847187
1988	2019-04-15T11:53:34	38.3041	-158.0003	KM1906	26.52119148109036	0.704804164228109	0.0606734379340043	1.6142345556136628																	1.6142345556136628	1744.3623042146153
1989	2019-04-15T11:56:34	38.3124	-158.0003	KM1906	28.191545953638247	0.7162751012909985	0.0632543923484265	1.7903677268063811																	1.7903677268063811	1745.2862361420605
1990	2019-04-15T11:59:34	38.3189	-158.0001	KM1906	30.231149780902186	0.6959375858378921	0.05872351674083255	1.8177392102494199																	1.8177392102494199	1746.0100081138764
1991	2019-04-15T12:02:34	38.3244	-157.9999	KM1906	27.45072063823193	0.713608821072735	0.06264845553553186	1.7659538755666313																	1.7659538755666313	1746.6225012619839
1992	2019-04-15T12:05:35	38.3301	-157.9998	KM1906	26.79558684251594	0.7091849993886741	0.0616511488777788	1.7011617219738957																	1.7011617219738957	1747.2570688201874
1993	2019-04-15T12:08:35	38.3348	-157.9997	KM1906	27.931892107704115	0.711389615390266	0.0621467539994624	1.7872368535116																	1.7872368535116	1747.7803320517144
1994	2019-04-15T12:11:35	38.3413	-157.9996	KM1906	28.960601094865666	0.709190961585898	0.0616536788446489	1.8017806317303944																	1.8017806317303944	1748.5039458788556
1995	2019-04-15T12:14:35	38.3493	-157.9997	KM1906	29.449088670081352	0.694011459967732	0.0583049849246045	1.805722449579168																	1.805722449579168	1749.3945254701596
1996	2019-04-15T12:17:36	38.3588	-158.0001	KM1906	28.424914186588268	0.704151455731287	0.0605287813806617	1.8053722841540318																	1.8053722841540318	1750.4526142244297
1997	2019-04-15T12:20:36	38.366	-158.0002	KM1906	29.17486567161727	0.7061200215193281	0.060965819177578	1.8332191184076168																	1.8332191184076168	1751.2541448681222
1998	2019-04-15T12:23:36	38.3773	-158.0003	KM1906	30.500229483737158	0.7056811366866165	0.0608682754210983	1.9065917795068839																	1.9065917795068839	1752.512058369433
[truncated: 5,849 more rows]
