# Supplementary material for: Understanding opposing predictions of Prochlorococcus in a changing climate
Source: Nat Commun. 2023 Mar 15;14:1445. doi: 10.1038/s41467-023-36928-9 (PMC10017810; doi:10.1038/s41467-023-36928-9)
Supplement: Supplementary file 4 — Supplementary Code [file 41467_2023_36928_MOESM4_ESM.zip › Supplemental Code/Cruises/KN210-04.csv]

	time	lat	lon	cruise	prochloro_abundance	prochloro_diameter	prochloro_carbon_content	prochloro_biomass	synecho_abundance	synecho_diameter	synecho_carbon_content	synecho_biomass	croco_abundance	croco_diameter	croco_carbon_content	croco_biomass	picoeuk_abundance	picoeuk_diameter	picoeuk_carbon_content	picoeuk_biomass	unknown_abundance	unknown_diameter	unknown_carbon_content	unknown_biomass	total_biomass	distance
0	2013-03-26T23:55:07	-37.3706	-48.5224	KN210-04	103.44180314017315	0.6036207707297789	0.0406774050891043	4.468858849489607																	4.468858849489607	0.0
1	2013-03-27T00:00:21	-37.374	-48.5005	KN210-04	110.30621650081905	0.59571982054471	0.0393177959720534	4.641662589029774																	4.641662589029774	1.9739977933012152
2	2013-03-27T00:03:21	-37.3757	-48.4885	KN210-04	105.978124733822	0.6103840897686171	0.0418636060778832	4.660160475663196																	4.660160475663196	3.052272769364814
3	2013-03-27T00:06:21	-37.3775	-48.4753	KN210-04	101.87252655998086	0.6172479882439991	0.0430890012366852	4.588119209179621																	4.588119209179621	4.237005683760312
4	2013-03-27T00:09:22	-37.3792	-48.4634	KN210-04	108.90070773167692	0.606152839976287	0.0411189895503121	4.733447728736415																	4.733447728736415	5.306524579189294
5	2013-03-27T00:12:22	-37.3807	-48.4506	KN210-04	108.73567082519621	0.6053043955428961	0.040970800659678	4.732383349408876																	4.732383349408876	6.451002205025773
6	2013-03-27T00:15:22	-37.3823	-48.4382	KN210-04	103.94730779311651	0.6181093541825881	0.0432444580553543	4.737459087399029																	4.737459087399029	7.5621956222592095
7	2013-03-27T00:18:23	-37.3838	-48.426	KN210-04	109.0764258896714	0.602785780037379	0.040532360755861	4.7121847646202495																	4.7121847646202495	8.654151159271866
8	2013-03-27T00:21:23	-37.3854	-48.413000000000004	KN210-04	111.39563762325164	0.5903809477612729	0.0384151649737034	4.636629626115418																	4.636629626115418	9.817714767995335
9	2013-03-27T00:24:23	-37.3868	-48.4022	KN210-04	110.62010802427065	0.593658174428379	0.0389676961335675	4.68389299445895																	4.68389299445895	10.785585923434844
10	2013-03-27T00:27:23	-37.3884	-48.3881	KN210-04	111.60683121517069	0.606996884831556	0.0412669628191803	4.936637407276017																	4.936637407276017	12.045336680517604
11	2013-03-27T00:30:24	-37.3898	-48.3759	KN210-04	107.30715100537209	0.619838753781183	0.0435572837675056	4.954338518975392																	4.954338518975392	13.135559340902068
12	2013-03-27T00:33:24	-37.3913	-48.3627	KN210-04	102.54837876198569	0.6312535435556421	0.0456570342469759	4.937835080225885																	4.937835080225885	14.314888507815594
13	2013-03-27T00:36:24	-37.3928	-48.3505	KN210-04	103.35135774017981	0.6299241443859069	0.0454091202671614	4.9290761408255195																	4.9290761408255195	15.406716036796196
14	2013-03-27T00:39:24	-37.3944	-48.3381	KN210-04	95.81927886309441	0.636623093211404	0.0466655649389126	4.699015773772825																	4.699015773772825	16.51773474000355
15	2013-03-27T00:42:25	-37.3957	-48.3257	KN210-04	89.51133699626999	0.636623093211404	0.0466655649389126	4.4001977610277905																	4.4001977610277905	17.623870096886602
16	2013-03-27T00:45:25	-37.3971	-48.3137	KN210-04	91.34544320476296	0.6255132101163	0.0445933117045886	4.294195694624177																	4.294195694624177	18.696486180408094
17	2013-03-27T00:48:25	-37.3993	-48.3018	KN210-04	88.29232792740568	0.620271685755558	0.0436358449492634	4.0401868920663455																	4.0401868920663455	19.77697101896121
18	2013-03-27T00:51:25	-37.4014	-48.2897	KN210-04	94.78114002948278	0.6116621713675999	0.0420902945758996	4.1975725165178295																	4.1975725165178295	20.87223000237669
19	2013-03-27T00:54:25	-37.4034	-48.2777	KN210-04	96.78631414568716	0.60152996669674	0.040314887497223	4.13103109317552																	4.13103109317552	21.956482553454236
20	2013-03-27T00:57:26	-37.4055	-48.2655	KN210-04	95.8176095426944	0.59571982054471	0.0393177959720534	4.005352068638434																	4.005352068638434	23.060324843055557
21	2013-03-27T01:00:26	-37.4074	-48.2531	KN210-04	90.72735087979409	0.6036207707297789	0.0406774050891043	3.903678384407553																	3.903678384407553	24.176999041180935
22	2013-03-27T01:03:26	-37.4091	-48.2411	KN210-04	95.53968992344052	0.5986095109054079	0.0398118018574354	4.033574827144299																	4.033574827144299	25.254808490949756
23	2013-03-27T01:06:26	-37.4109	-48.2288	KN210-04	91.13240442134227	0.599440354746627	0.0399545584554011	3.8492798012123086																	3.8492798012123086	26.360679968707885
24	2013-03-27T01:09:27	-37.4131	-48.2171	KN210-04	98.0943344339438	0.591605510858182	0.0386210252246367	4.028113807938807																	4.028113807938807	27.42376042464805
25	2013-03-27T01:12:27	-37.4153	-48.2049	KN210-04	99.39548758741509	0.591196349517301	0.0385522414628864	4.0811200559529865																	4.0811200559529865	28.529876713474184
26	2013-03-27T01:15:27	-37.4174	-48.1933	KN210-04	96.96131670758348	0.603202777659506	0.0406047964639664	4.196345784452781																	4.196345784452781	29.58176752863348
27	2013-03-27T01:18:27	-37.4196	-48.1815	KN210-04	89.32402430464785	0.627721306679435	0.0450005620107038	4.270457356110931																	4.270457356110931	30.6533657444286
28	2013-03-27T01:21:28	-37.4217	-48.1701	KN210-04	84.00249776062974	0.650747500633464	0.0493839890253969	4.34894175295215																	4.34894175295215	31.687967302347808
29	2013-03-27T01:24:28	-37.4239	-48.1583	KN210-04	83.97235973386438	0.659605832581098	0.0511370468403632	4.474187142498576																	4.474187142498576	32.759507200077145
30	2013-03-27T01:27:28	-37.4262	-48.1465	KN210-04	83.71566937212083	0.65679565727645	0.0505766820669901	4.434502462917872																	4.434502462917872	33.83361544670561
31	2013-03-27T01:30:28	-37.4286	-48.1348	KN210-04	85.59609572035541	0.642952635522584	0.0478720238050157	4.3105268063336215																	4.3105268063336215	34.901838351975016
32	2013-03-27T01:33:29	-37.431	-48.1226	KN210-04	88.06528255666842	0.642952635522584	0.0478720238050157	4.42666327104876																	4.42666327104876	36.01287783104676
33	2013-03-27T01:36:29	-37.4332	-48.1114	KN210-04	89.3565811952163	0.636173063623523	0.0465805708262836	4.389393212821393																	4.389393212821393	37.0327312707724
34	2013-03-27T01:39:29	-37.4357	-48.0991	KN210-04	88.9774208317775	0.634824972953625	0.0463264084138868	4.319350992150207																	4.319350992150207	38.15499592505875
35	2013-03-27T01:42:29	-37.438	-48.0874	KN210-04	82.3672102542807	0.6479820595092529	0.0488442453726806	4.2291260213946895																	4.2291260213946895	39.22036257788785
36	2013-03-27T01:45:30	-37.4403	-48.0755	KN210-04	77.0575936916298	0.6671905792857371	0.0526679607911466	4.277517569378398																	4.277517569378398	40.30286577505355
37	2013-03-27T01:48:30	-37.4426	-48.0637	KN210-04	73.62601269857116	0.672960736263239	0.0538510293824483	4.161935496660494																	4.161935496660494	41.376752075751476
38	2013-03-27T01:51:30	-37.4449	-48.0523	KN210-04	76.83539488948044	0.6691078488616479	0.05305935588545599	4.2808485166897166																	4.2808485166897166	42.416308787615925
39	2013-03-27T01:54:30	-37.4472	-48.0401	KN210-04	77.23854028924595	0.6662385009625911	0.0524742039844212	4.270736311410289																	4.270736311410289	43.524496385295365
40	2013-03-27T01:57:31	-37.4494	-48.0283	KN210-04	72.76199204111717	0.676836147766587	0.0546548358099282	4.1834309138517884																	4.1834309138517884	44.59569032939945
41	2013-03-27T02:00:31	-37.4517	-48.0165	KN210-04	75.43613575664129	0.665764161652129	0.0523776715165925	4.134595644055767																	4.134595644055767	45.66945344256664
42	2013-03-27T02:03:31	-37.4539	-48.0046	KN210-04	74.07420695550681	0.660547556647467	0.0513255818107009	3.99141535695138																	3.99141535695138	46.74919109511207
43	2013-03-27T02:06:31	-37.4561	-47.9927	KN210-04	74.55923954848917	0.65492776758578	0.050206549819866	3.921794000052462																	3.921794000052462	47.828898622352206
44	2013-03-27T02:09:31	-37.4579	-47.982	KN210-04	76.5634956222992	0.653065416266605	0.0498390998890875	3.9931258597627344																	3.9931258597627344	48.7953982456106
45	2013-03-27T02:12:32	-37.4604	-47.9687	KN210-04	79.42143084138263	0.649825433462409	0.0492033750998666	4.11256363485348																	4.11256363485348	50.00311463134128
46	2013-03-27T02:15:32	-37.4626	-47.9569	KN210-04	81.9759701784915	0.648901601366772	0.0490233841105779	4.199650365493556																	4.199650365493556	51.074129416997
47	2013-03-27T02:18:32	-37.4649	-47.945	KN210-04	76.94341381124944	0.654463121527578	0.050114535800937006	4.028174272719172																	4.028174272719172	52.15629657934619
48	2013-03-27T02:21:33	-37.4669	-47.9334	KN210-04	81.78967027330731	0.655393522837494	0.0502987834927685	4.30432120918294																	4.30432120918294	53.20510623455103
49	2013-03-27T02:24:33	-37.4691	-47.9212	KN210-04	80.71616765405224	0.65866754070048	0.0509493977473581	4.282911045650871																	4.282911045650871	54.310466519187116
50	2013-03-27T02:27:33	-37.4713	-47.9094	KN210-04	77.64348100289044	0.655860389930567	0.0503912373439979	4.099008271327336																	4.099008271327336	55.3813631945865
51	2013-03-27T02:30:34	-37.4734	-47.8975	KN210-04	76.46353466940052	0.661963963970736	0.0516100635160979	4.112961469272362																	4.112961469272362	56.4583622264112
52	2013-03-27T02:33:34	-37.4755	-47.8854	KN210-04	78.77567808780107	0.669589922539917	0.0531579998485603	4.379200568550145																	4.379200568550145	57.55258669510455
53	2013-03-27T02:36:34	-37.4774	-47.8742	KN210-04	79.91814640060086	0.6734435491510379	0.0539509103016719	4.501505111631702																	4.501505111631702	58.564366222999055
54	2013-03-27T02:39:34	-37.4796	-47.8611	KN210-04	83.30826933014819	0.6691078488616479	0.05305935588545599	4.620450836298651																	4.620450836298651	59.7472389444994
55	2013-03-27T02:42:34	-37.4814	-47.8501	KN210-04	81.94753806464078	0.6681471429382839	0.0528627721599174	4.529831187300152																	4.529831187300152	60.73938800515188
56	2013-03-27T02:45:35	-37.4836	-47.8375	KN210-04	79.73280177316659	0.667668323711037	0.0527651862315611	4.3852211109854595																	4.3852211109854595	61.87902662748658
57	2013-03-27T02:48:35	-37.4857	-47.8254	KN210-04	80.96315432796307	0.664810364441701	0.0521845726679279	4.408189909042296																	4.408189909042296	62.97310856020042
58	2013-03-27T02:51:35	-37.4876	-47.8137	KN210-04	82.12751411758198	0.660547556647467	0.0513255818107009	4.408981129254543																	4.408981129254543	64.0279852276211
59	2013-03-27T02:54:36	-37.4897	-47.8013	KN210-04	78.48015590090587	0.655393522837494	0.0502987834927685	4.121615162306991																	4.121615162306991	65.14791175255081
60	2013-03-27T02:57:35	-37.4915	-47.7904	KN210-04	76.53265296112653	0.654463121527578	0.050114535800937006	3.9940481732063593																	3.9940481732063593	66.13128333457985
61	2013-03-27T03:00:36	-37.4937	-47.7772	KN210-04	79.66542191368853	0.6479820595092529	0.0488442453726806	4.065343008112967																	4.065343008112967	67.32258462037105
62	2013-03-27T03:03:36	-37.4956	-47.7653	KN210-04	76.96749992847762	0.642952635522584	0.0478720238050157	3.8495935173929294																	3.8495935173929294	68.39466396602337
63	2013-03-27T03:06:36	-37.4977	-47.7534	KN210-04	77.07395313728122	0.6388725086842459	0.0470921807592714	3.7690653617355534																	3.7690653617355534	69.4713292610853
64	2013-03-27T03:09:37	-37.4996	-47.7417	KN210-04	81.6907460663832	0.632144763395295	0.0458232899636255	3.9250982825665326																	3.9250982825665326	70.52604327261028
65	2013-03-27T03:12:37	-37.5018	-47.7299	KN210-04	81.70297972851706	0.630809353502694	0.0455741991389605	3.9167665671622287																	3.9167665671622287	71.59652570420646
66	2013-03-27T03:15:37	-37.5039	-47.718	KN210-04	86.0020145778132	0.6237585704583299	0.0442714143263659	4.027422477303952																	4.027422477303952	72.67310581959322
67	2013-03-27T03:18:37	-37.5061	-47.7059	KN210-04	85.98516992908405	0.619838753781183	0.0435572837675056	3.977357569264352																	3.977357569264352	73.76933628541491
68	2013-03-27T03:21:38	-37.5083	-47.6942	KN210-04	87.36040180086512	0.6112354735872672	0.0420145366676554	3.926786990122682																	3.926786990122682	74.83113602084231
69	2013-03-27T03:24:38	-37.5105	-47.6821	KN210-04	90.37562625410564	0.599024437573813	0.0398830950615829	3.910751194050462																	3.910751194050462	75.92730509945955
70	2013-03-27T03:27:38	-37.5126	-47.6705	KN210-04	86.08493953627777	0.59571982054471	0.0393177959720534	3.662656453614349																	3.662656453614349	76.97792354610066
71	2013-03-27T03:30:38	-37.5147	-47.6589	KN210-04	86.21688431670933	0.5802955361867211	0.0367448389191199	3.4532673792069515																	3.4532673792069515	78.02851389560148
72	2013-03-27T03:33:39	-37.5165	-47.6478	KN210-04	93.54312649932751	0.5672932161002371	0.0346581295551153	3.5489431089045405																	3.5489431089045405	79.0288647591495
73	2013-03-27T03:36:39	-37.5188	-47.6417	KN210-04	95.00436670090977	0.564204271425783	0.0341732492919573	3.587956675246743																	3.587956675246743	79.62520923053512
74	2013-03-27T03:39:39	-37.5208	-47.6339	KN210-04	93.5597189500925	0.5653573826878371	0.0343538170423167	3.5362150623820985																	3.5362150623820985	80.34896699845153
75	2013-03-27T03:42:39	-37.5232	-47.6231	KN210-04	94.72916191055047	0.5692462290947521	0.0349668084273629	3.6377412841866117																	3.6377412841866117	81.33919540123581
76	2013-03-27T03:45:39	-37.5256	-47.6148	KN210-04	89.08730573965715	0.589567959489474	0.0382787793648454	3.701502492831079																	3.701502492831079	82.11914373363979
77	2013-03-27T03:48:40	-37.5274	-47.6081	KN210-04	87.94386524280054	0.6120898877520989	0.0421662333318642	3.9652033874753294																	3.9652033874753294	82.74365286499106
78	2013-03-27T03:51:40	-37.529	-47.6014	KN210-04	84.90194768476209	0.6259529127259339	0.0446743625090892	4.020144473751824																	4.020144473751824	83.36136597906749
79	2013-03-27T03:54:40	-37.5311	-47.5911	KN210-04	84.97042637224303	0.630366221285859	0.0454915613022893	4.094396045235329																	4.094396045235329	84.30020085240966
80	2013-03-27T03:57:41	-37.5336	-47.5806	KN210-04	84.54620671838096	0.634824972953625	0.0463264084138868	4.118097043162706																	4.118097043162706	85.26797012411143
81	2013-03-27T04:00:41	-37.5361	-47.5687	KN210-04	86.21569884768435	0.629481567852427	0.0453270207480466	4.113095145538462																	4.113095145538462	86.35465236076797
82	2013-03-27T04:03:41	-37.5388	-47.5574	KN210-04	89.62147578035696	0.618974837499886	0.0434006579665541	4.112974741885257																	4.112974741885257	87.39639647611509
83	2013-03-27T04:06:41	-37.5412	-47.5471	KN210-04	89.2479077903144	0.613374716965345	0.0423949656061325	4.024706818015083																	4.024706818015083	88.34398227733143
84	2013-03-27T04:12:42	-37.5447	-47.5294	KN210-04	97.61752323105206	0.5814905320143089	0.0369403196818213	3.941630754883081																	3.941630754883081	89.95408636008915
85	2013-03-27T04:15:42	-37.5461	-47.522	KN210-04	100.24591752364695	0.5692462290947521	0.0349668084273629	3.9554917615421465																	3.9554917615421465	90.62554667982248
86	2013-03-27T04:18:42	-37.5479	-47.5134	KN210-04	101.51627119176901	0.5626619702695961	0.0339328535309264	3.8599287622026615																	3.8599287622026615	91.41056914414557
87	2013-03-27T04:21:42	-37.5504	-47.501999999999995	KN210-04	106.99498576502909	0.5649720954361149	0.0342934842239887	4.174795341385331																	4.174795341385331	92.45446213719434
88	2013-03-27T04:24:42	-37.5525	-47.4907	KN210-04	107.09490950234593	0.560739480801527	0.0336345350972584	4.093551764400643																	4.093551764400643	93.47875198331516
89	2013-03-27T04:27:43	-37.5548	-47.4787	KN210-04	102.6308824511383	0.566904565581984	0.0345969369870042	4.0288429938515655																	4.0288429938515655	94.5682654789832
90	2013-03-27T04:30:43	-37.5569	-47.468	KN210-04	107.4556946941677	0.561893623912188	0.0338132996331267	4.130845708780002																	4.130845708780002	95.54102197740116
91	2013-03-27T04:33:44	-37.5594	-47.4549	KN210-04	100.27865736098585	0.562277894077772	0.0338730380244847	3.858110848242072																	3.858110848242072	96.73005686170212
92	2013-03-27T04:36:44	-37.5621	-47.44300000000001	KN210-04	98.42076360466288	0.5527769831554721	0.0324160334500971	3.5885320525397946																	3.5885320525397946	97.82230175403136
93	2013-03-27T04:39:44	-37.5644	-47.4316	KN210-04	98.299626772493	0.558070004548626	0.0332228232864352	3.6009801572358437																	3.6009801572358437	98.86029681281502
94	2013-03-27T04:42:44	-37.5669	-47.42	KN210-04	95.09184107259372	0.5790986460637271	0.0365496541132129	3.771473657978156																	3.771473657978156	99.9209938363488
95	2013-03-27T04:45:45	-37.5697	-47.4081	KN210-04	95.33347996016512	0.582291552575052	0.037071810909518	3.817623887945319																	3.817623887945319	101.01625213641256
96	2013-03-27T04:48:44	-37.5722	-47.3969	KN210-04	91.34790679211923	0.5871352129827271	0.0378726858359304	3.73967635584877																	3.73967635584877	102.04286523935814
97	2013-03-27T04:51:45	-37.5749	-47.3849	KN210-04	86.94758244093072	0.584305003511604	0.0374034350247029	3.5007769730929414																	3.5007769730929414	103.14342130936808
98	2013-03-27T04:54:45	-37.5773	-47.3746	KN210-04	87.43814477688439	0.58390354744988	0.0373370422812403	3.526944139919636																	3.526944139919636	104.0905846271688
99	2013-03-27T04:57:45	-37.5802	-47.361999999999995	KN210-04	90.90849722661517	0.584305003511604	0.0374034350247029	3.6501980577490944																	3.6501980577490944	105.24809088904672
100	2013-03-27T05:00:46	-37.5829	-47.3505	KN210-04	89.98817168024095	0.585919906567255	0.0376705979362444	3.638297447251656																	3.638297447251656	106.30617453516649
101	2013-03-27T05:03:46	-37.5856	-47.339	KN210-04	93.86844697061665	0.59283473824165	0.0388285112902016	3.904149428636956																	3.904149428636956	107.3642229038998
102	2013-03-27T05:06:46	-37.5879	-47.3271	KN210-04	89.10005232426754	0.598195572382532	0.0397406784376528	3.810403125136536																	3.810403125136536	108.4447071617467
103	2013-03-27T05:09:46	-37.5901	-47.3159	KN210-04	84.72485163846851	0.590788162591853	0.038483621509278004	3.51362181458088																	3.51362181458088	109.46254266127495
104	2013-03-27T05:12:47	-37.5924	-47.3042	KN210-04	87.43926184881653	0.5790986460637271	0.0365496541132129	3.460161411631024																	3.460161411631024	110.52583480967918
105	2013-03-27T05:15:47	-37.5943	-47.2934	KN210-04	86.10353325805336	0.5599742030535071	0.0335160908912759	3.1809342931618088																	3.1809342931618088	111.5016273547836
106	2013-03-27T05:18:47	-37.5966	-47.2811	KN210-04	95.08616685889857	0.544937927945408	0.0312431884157948	3.3008176553099515																	3.3008176553099515	112.61629906253759
107	2013-03-27T05:21:47	-37.5989	-47.2691	KN210-04	95.12596301651018	0.55618004011572	0.0329333052357096	3.5147556697867195																	3.5147556697867195	113.70520314664594
108	2013-03-27T05:24:48	-37.601	-47.258	KN210-04	102.32728163768043	0.5649720954361149	0.0342934842239887	3.92243365454934																	3.92243365454934	114.71169589508877
109	2013-03-27T05:27:48	-37.6032	-47.246	KN210-04	109.59204077566777	0.560739480801527	0.0336345350972584	4.175561257160147																	4.175561257160147	115.79797622376358
110	2013-03-27T05:45:49	-37.615	-47.1774	KN210-04	111.78782948374264	0.545678474560771	0.0313529898547075	3.9737332113534793																	3.9737332113534793	121.98840421268469
111	2013-03-27T05:48:50	-37.6168	-47.1662	KN210-04	103.2521053845378	0.5520243844141629	0.032302290035102	3.691968362237661																	3.691968362237661	122.99610314052856
112	2013-03-27T05:51:50	-37.6186	-47.1543	KN210-04	89.65928024281591	0.558449298910323	0.0332811851791197	3.27325463210482																	3.27325463210482	124.06433869834623
113	2013-03-27T05:54:50	-37.6203	-47.1429	KN210-04	92.72657171488396	0.552402258711968	0.0323592453532663	3.2865209009042933																	3.2865209009042933	125.08716179050356
114	2013-03-27T05:57:50	-37.622	-47.1314	KN210-04	90.80852499226393	0.551271284423407	0.0321887823279886	3.219405021945485																	3.219405021945485	126.1186283872113
115	2013-03-27T06:00:51	-37.6238	-47.12	KN210-04	82.4964808993225	0.5542848476539761	0.0326445447111937	2.9387092949968645																	2.9387092949968645	127.14352366583942
116	2013-03-27T06:03:51	-37.6254	-47.1089	KN210-04	85.1010721123006	0.552402258711968	0.0323592453532663	3.0170399163252477																	3.0170399163252477	128.13824385626842
117	2013-03-27T06:06:51	-37.6272	-47.0971	KN210-04	88.45944438351731	0.5508960790210351	0.0321322311323406	3.1106317234535186																	3.1106317234535186	129.19770158191378
118	2013-03-27T06:09:51	-37.6287	-47.0859	KN210-04	91.55915642573906	0.549771617634664	0.0319633419959529	3.2217250045235866																	3.2217250045235866	130.19913726247876
119	2013-03-27T06:12:51	-37.6306	-47.0739	KN210-04	91.19284418574524	0.548652800910494	0.0317956327195303	3.1763043436145115																	3.1763043436145115	131.27799488038718
120	2013-03-27T06:15:52	-37.6322	-47.0625	KN210-04	94.54211038700028	0.5423552694260121	0.0308627009990835	3.2099002635147538																	3.2099002635147538	132.29865793709584
121	2013-03-27T06:18:52	-37.6338	-47.0507	KN210-04	89.92659704049332	0.5419880500894539	0.0308088446002947	3.0410364612312994																	3.0410364612312994	133.35403906871056
122	2013-03-27T06:21:52	-37.6352	-47.0394	KN210-04	93.19292622236642	0.5386920189302571	0.0303277357393282	3.1149984421121566																	3.1149984421121566	134.3623015655888
123	2013-03-27T06:24:52	-37.6366	-47.0282	KN210-04	92.15999708492922	0.539423216960166	0.0304339933849161	3.1357401477486366																	3.1357401477486366	135.36183711033487
124	2013-03-27T06:27:52	-37.63800000000001	-47.0165	KN210-04	90.75647433847998	0.547907180182463	0.0316844221769163	3.2070316445335685																	3.2070316445335685	136.40491344109518
125	2013-03-27T06:30:53	-37.6391	-47.0068	KN210-04	87.79742652116848	0.549771617634664	0.0319633419959529	3.1646002107409874																	3.1646002107409874	137.26868843790072
126	2013-03-27T06:33:53	-37.6408	-46.9939	KN210-04	83.66653192893021	0.55618004011572	0.0329333052357096	3.0972859508496144																	3.0972859508496144	138.4214368670715
127	2013-03-27T06:36:53	-37.6421	-46.9831	KN210-04	95.79880520596936	0.5527769831554721	0.0324160334500971	3.4605204365713917																	3.4605204365713917	139.3843522910777
128	2013-03-27T06:39:53	-37.6435	-46.9715	KN210-04	92.82364827936102	0.549397789162928	0.0319073055592903	3.3170495681366075																	3.3170495681366075	140.41863845512557
129	2013-03-27T06:42:54	-37.6449	-46.96	KN210-04	93.3488389675195	0.5508960790210351	0.0321322311323406	3.3243305365620333																	3.3243305365620333	141.44419276982575
130	2013-03-27T06:45:54	-37.6462	-46.9496	KN210-04	97.39506485391036	0.5473501152227075	0.03160137331448455	3.43839460652504																	3.43839460652504	142.37221529643062
131	2013-03-27T06:48:54	-37.6477	-46.9378	KN210-04	98.42277215577036	0.5505217671682211	0.0320758146130471	3.5182089056004884																	3.5182089056004884	143.42558212219146
132	2013-03-27T06:51:54	-37.6491	-46.9259	KN210-04	92.89172305845956	0.551647385508397	0.0322454685214877	3.3193316989618906																	3.3193316989618906	144.4859390337311
133	2013-03-27T06:54:54	-37.6504	-46.9146	KN210-04	100.12704576153826	0.550146338502039	0.0320195122016446	3.5595773876936243																	3.5595773876936243	145.49233867178594
134	2013-03-27T06:57:55	-37.6528	-46.9034	KN210-04	94.00909382116501	0.543827682850397	0.0310793655283546	3.2421510077830704																	3.2421510077830704	146.51495640543752
135	2013-03-27T07:00:55	-37.6549	-46.8926	KN210-04	98.13182807586053	0.5423552694260121	0.0308627009990835	3.3445707857432385																	3.3445707857432385	147.4950627401959
136	2013-03-27T07:03:56	-37.657	-46.8814	KN210-04	99.05731878675587	0.5423552694260121	0.0308627009990835	3.426667091567201																	3.426667091567201	148.50941196774954
137	2013-03-27T07:27:57	-37.6731	-46.7908	KN210-04	110.69571401797128	0.541256232926005	0.0307015162734027	3.840515944466219																	3.840515944466219	156.69161453286767
138	2013-03-27T07:30:58	-37.6752	-46.7792	KN210-04	108.2423279452568	0.536510310532341	0.0300118900437908	3.657775363964884																	3.657775363964884	157.7400536082234
139	2013-03-27T07:33:58	-37.6776	-46.7676	KN210-04	98.92805385690129	0.537236548313742	0.0301166696388946	3.334803580078038																	3.334803580078038	158.79641039702568
140	2013-03-27T07:36:58	-37.6798	-46.7572	KN210-04	95.85936809123085	0.5386920189302571	0.0303277357393282	3.2590804240493108																	3.2590804240493108	159.74483481559014
141	2013-03-27T07:39:59	-37.6824	-46.7447	KN210-04	87.6441968553726	0.5401547044279911	0.0305406891246011	2.985183653999264																	2.985183653999264	160.88347213033754
142	2013-03-27T07:42:59	-37.6848	-46.7336	KN210-04	95.76492719429096	0.535426768863847	0.0298556014324031	3.190475039449088																	3.190475039449088	161.89717834117573
143	2013-03-27T07:45:59	-37.6874	-46.722	KN210-04	91.92212588973769	0.541256232926005	0.0307015162734027	3.144042180638788																	3.144042180638788	162.9592555691226
144	2013-03-27T07:48:59	-37.6898	-46.7104	KN210-04	96.03474440549203	0.5386920189302571	0.0303277357393282	3.2375183774411376																	3.2375183774411376	164.01544974861432
145	2013-03-27T07:51:59	-37.6922	-46.6993	KN210-04	99.9889380765508	0.535426768863847	0.0298556014324031	3.3202393291137424																	3.3202393291137424	165.02906184603862
146	2013-03-27T07:55:00	-37.6945	-46.6882	KN210-04	98.50975029387274	0.533616645205419	0.0295958738927892	3.2419911150440717																	3.2419911150440717	166.0397669893446
147	2013-03-27T07:58:00	-37.6967	-46.6768	KN210-04	96.72462904028221	0.531459235804929	0.029288246390534997	3.1442773733257883																	3.1442773733257883	167.07333366943453
148	2013-03-27T08:01:00	-37.699	-46.6651	KN210-04	87.68823548145491	0.547164721947465	0.03157373434645798	3.086925819676733																	3.086925819676733	168.13518945000843
149	2013-03-27T08:04:00	-37.7011	-46.6537	KN210-04	88.49013403778284	0.564204271425783	0.0341732492919573	3.3276178523717355																	3.3276178523717355	169.1661165593107
150	2013-03-27T08:07:00	-37.7031	-46.6434	KN210-04	87.82804599685987	0.58672914456225	0.0378051625239671	3.5878624025006456																	3.5878624025006456	170.10020073088282
151	2013-03-27T08:13:01	-37.7067	-46.6228	KN210-04	90.77509121511959	0.591605510858182	0.0386210252246367	3.7470928664586647																	3.7470928664586647	171.95819269046382
152	2013-03-27T08:16:01	-37.7086	-46.6124	KN210-04	91.58867552258756	0.585919906567255	0.0376705979362444	3.69476790453251																	3.69476790453251	172.89819909774562
153	2013-03-27T08:19:02	-37.711	-46.5999	KN210-04	93.25435965452421	0.580692918750921	0.036809843871389	3.696709827757459																	3.696709827757459	174.03096780638214
154	2013-03-27T08:22:02	-37.7128	-46.5892	KN210-04	94.12418919483495	0.5779023437418199	0.0363550233316548	3.6913439070215666																	3.6913439070215666	174.99430587200825
155	2013-03-27T08:25:02	-37.7149	-46.5774	KN210-04	91.92597842783957	0.5790986460637271	0.0365496541132129	3.6117575044217793																	3.6117575044217793	176.05938713320847
156	2013-03-27T08:28:02	-37.7169	-46.5659	KN210-04	88.76459906039486	0.580692918750921	0.036809843871389	3.5134896582220074																	3.5134896582220074	177.0962362650471
157	2013-03-27T08:31:03	-37.7191	-46.5545	KN210-04	87.73773130023682	0.581890679548604	0.037005876037641	3.5108775443996745																	3.5108775443996745	178.1295081475106
158	2013-03-27T08:34:03	-37.7212	-46.5432	KN210-04	89.64050115997215	0.5802955361867211	0.0367448389191199	3.554676868265145																	3.554676868265145	179.1515961989619
159	2013-03-27T08:37:03	-37.7233	-46.5319	KN210-04	94.05055675344956	0.581091249938606	0.0368750040021431	3.7254411134959455																	3.7254411134959455	180.17365679087126
160	2013-03-27T08:40:03	-37.7255	-46.5203	KN210-04	95.00923021970031	0.583096171779906	0.0372041532241202	3.78238276475354																	3.78238276475354	181.2239604194912
161	2013-03-27T08:43:04	-37.7273	-46.5104	KN210-04	96.0887637633697	0.583499922532615	0.0372705614192187	3.839363342992792																	3.839363342992792	182.1183429349173
162	2013-03-27T08:46:04	-37.7295	-46.4973	KN210-04	96.37659222418092	0.5899747027105229	0.0383468714669834	3.963241523015504																	3.963241523015504	183.29741901932871
163	2013-03-27T08:49:04	-37.7316	-46.4857	KN210-04	97.60197718824949	0.5871352129827271	0.0378726858359304	3.9720673023337834																	3.9720673023337834	184.34510033052987
164	2013-03-27T08:52:04	-37.7334	-46.4744	KN210-04	99.34597128059437	0.578300160766167	0.0364197456321535	3.896897289527419																	3.896897289527419	185.35990859442424
165	2013-03-27T08:55:04	-37.7353	-46.4623	KN210-04	99.3957056243522	0.5743381383008679	0.0357794745260805	3.8341663134713																	3.8341663134713	186.44593674129868
166	2013-03-27T08:58:05	-37.7369	-46.4528	KN210-04	96.509829630414	0.568072710174532	0.0347810263213403	3.629443770742757																	3.629443770742757	187.3010128939484
167	2013-03-27T09:01:05	-37.7391	-46.4396	KN210-04	94.52626796818205	0.573552557327867	0.0356532713448511	3.639045601856036																	3.639045601856036	188.4885552458049
168	2013-03-27T09:04:05	-37.7411	-46.4281	KN210-04	95.46637818762785	0.57591444474843	0.0360332602558676	3.7124340987194393																	3.7124340987194393	189.5250812385632
169	2013-03-27T09:07:06	-37.7429	-46.4169	KN210-04	94.3980840201919	0.576310301504718	0.0360973123589629	3.6567719971195145																	3.6567719971195145	190.53113652505039
170	2013-03-27T09:10:06	-37.745	-46.4053	KN210-04	95.4283771066362	0.5792989824700494	0.0365822475727616	3.7572299122476287																	3.7572299122476287	191.5786376624606
171	2013-03-27T09:13:06	-37.7469	-46.3943	KN210-04	93.42383683480972	0.5802955361867211	0.0367448389191199	3.6869567862277792																	3.6869567862277792	192.56971169090986
172	2013-03-27T09:16:06	-37.749	-46.3825	KN210-04	95.31926425169313	0.5747308597623921	0.0358426732635836	3.6851010489261604																	3.6851010489261604	193.63432621908314
173	2013-03-27T09:19:07	-37.7508	-46.3719	KN210-04	98.46998306935775	0.5653573826878371	0.0343538170423167	3.6576699286818832																	3.6576699286818832	194.5885841496059
174	2013-03-27T09:22:07	-37.7531	-46.3595	KN210-04	99.7460739588945	0.55618004011572	0.0329333052357096	3.577156050509448																	3.577156050509448	195.7095984592012
175	2013-03-27T09:25:07	-37.7549	-46.3495	KN210-04	100.52012345913984	0.5542848476539761	0.0326445447111937	3.5873211143753254																	3.5873211143753254	196.61224383695662
176	2013-03-27T09:28:07	-37.7572	-46.3359	KN210-04	97.56461442516199	0.568854123064317	0.0349047333445813	3.6759636528715895																	3.6759636528715895	197.83625739788638
177	2013-03-27T09:31:07	-37.7591	-46.3246	KN210-04	99.39689981296472	0.572764270022615	0.0355271058796567	3.816998512400146																	3.816998512400146	198.85298494831383
178	2013-03-27T09:34:08	-37.760999999999996	-46.313	KN210-04	95.65781164389387	0.5779023437418199	0.0363550233316548	3.732926917722717																	3.732926917722717	199.8955259860191
179	2013-03-27T09:37:08	-37.7633	-46.301	KN210-04	100.21410397782888	0.571588273242608	0.0353390893145353	3.833506551451037																	3.833506551451037	200.982153059258
180	2013-03-27T09:40:08	-37.7655	-46.2894	KN210-04	99.0657461943404	0.568854123064317	0.0349047333445813	3.7431232982263167																	3.7431232982263167	202.0319200729002
181	2013-03-27T09:43:08	-37.7679	-46.2781	KN210-04	97.17753294780502	0.570807333619984	0.035214780071498995	3.706180495269761																	3.706180495269761	203.0615549642941
182	2013-03-27T09:46:09	-37.7702	-46.2661	KN210-04	97.4287579408627	0.5767071032421129	0.0361615173659215	3.812441789175089																	3.812441789175089	204.148086290789
183	2013-03-27T09:49:09	-37.7723	-46.2557	KN210-04	97.44753769886186	0.573552557327867	0.0356532713448511	3.747912819800257																	3.747912819800257	205.09258882423592
184	2013-03-27T09:52:09	-37.7747	-46.2428	KN210-04	97.0914271873945	0.5576903565387751	0.0331646577700225	3.5073792017535013																	3.5073792017535013	206.25866815706294
185	2013-03-27T09:55:09	-37.7769	-46.2311	KN210-04	92.78146152465244	0.547164721947465	0.03157373434645798	3.1976709256184175																	3.1976709256184175	207.3168399522185
186	2013-03-27T09:58:09	-37.779	-46.2201	KN210-04	98.59257053885905	0.542723365381018	0.0309166859627597	3.33469018371542																	3.33469018371542	208.31249556861027
187	2013-03-27T10:01:10	-37.7813	-46.2196	KN210-04	91.41006729393771	0.545307759825561	0.0312980236844384	3.09401331520491																	3.09401331520491	208.57227662829956
188	2013-03-27T10:04:10	-37.7839	-46.224	KN210-04	94.05719409031096	0.5419880500894539	0.0308088446002947	3.1468579733144084																	3.1468579733144084	209.05561609478474
189	2013-03-27T10:07:10	-37.7873	-46.23	KN210-04	89.55819701941074	0.54753550849795	0.0316290122825111	3.080769124859772																	3.080769124859772	209.7051318734105
190	2013-03-27T10:10:11	-37.7924	-46.2268	KN210-04	91.33509528948143	0.547164721947465	0.03157373434645798	3.126272111461516																	3.126272111461516	210.33880928299297
191	2013-03-27T10:13:11	-37.7944	-46.2156	KN210-04	92.83650617585951	0.5430913959503689	0.0309707908468506	3.1170622080745423																	3.1170622080745423	211.34886598260482
192	2013-03-27T10:16:11	-37.7944	-46.2036	KN210-04	90.44167309082745	0.5430913959503689	0.0309707908468506	3.0300850954532947																	3.0300850954532947	212.40443916982903
193	2013-03-27T10:19:11	-37.7941	-46.1918	KN210-04	86.84799566636683	0.544567489244137	0.0311884592030783	2.9324157412148923																	2.9324157412148923	213.44295865179382
194	2013-03-27T10:22:12	-37.7937	-46.1801	KN210-04	89.11644744060963	0.545307759825561	0.0312980236844384	3.0272606426920783																	3.0272606426920783	214.4731122272643
195	2013-03-27T10:25:12	-37.7934	-46.1693	KN210-04	91.44728515646985	0.5451228438854845	0.0312706060501166	3.1037134595068405																	3.1037134595068405	215.42372579357516
196	2013-03-27T10:28:12	-37.7957	-46.15600000000001	KN210-04	99.6722333639764	0.5423552694260121	0.0308627009990835	3.3396723210241217																	3.3396723210241217	216.62133780334824
197	2013-03-27T10:31:12	-37.7976	-46.1441	KN210-04	95.94829621155458	0.545864274409672	0.0313805385468976	3.2730801307200466																	3.2730801307200466	217.689236727936
198	2013-03-27T10:34:12	-37.7994	-46.1323	KN210-04	99.21033539543356	0.549397789162928	0.0319073055592903	3.451277376707184																	3.451277376707184	218.7463232761016
199	2013-03-27T10:37:13	-37.8013	-46.1202	KN210-04	94.26749468325563	0.5599742030535071	0.0335160908912759	3.4303325279342047																	3.4303325279342047	219.83141937007042
200	2013-03-27T10:40:13	-37.8031	-46.1079	KN210-04	96.06039448123931	0.567682794397013	0.0347194682008664	3.6071154265734147																	3.6071154265734147	220.93166668053902
201	2013-03-27T10:43:13	-37.8047	-46.0961	KN210-04	95.17018436246906	0.5747308597623921	0.0358426732635836	3.678891385004457																	3.678891385004457	221.98468531538785
202	2013-03-27T10:46:13	-37.8064	-46.0844	KN210-04	93.95999913404756	0.571979732850151	0.0354015406236051	3.601419637170166																	3.601419637170166	223.03096974478424
203	2013-03-27T10:49:14	-37.808	-46.0722	KN210-04	93.59144015010159	0.566516840632756	0.0345358901486501	3.5211702265216696																	3.5211702265216696	224.11863171582897
204	2013-03-27T10:52:14	-37.8093	-46.0616	KN210-04	93.93713729331024	0.570807333619984	0.035214780071498995	3.5775155768321505																	3.5775155768321505	225.06203981471532
205	2013-03-27T10:55:14	-37.811	-46.0483	KN210-04	92.71377354438414	0.569639271152639	0.0350290316945054	3.5281777994253978																	3.5281777994253978	226.2469266747378
206	2013-03-27T10:58:15	-37.8126	-46.0365	KN210-04	89.51075657541105	0.571197337926167	0.0352768605943435	3.4077893824685312																	3.4077893824685312	227.29983588467564
207	2013-03-27T11:01:15	-37.8141	-46.0247	KN210-04	90.94004546420864	0.571979732850151	0.0354015406236051	3.4868514252847125																	3.4868514252847125	228.3508978359351
208	2013-03-27T11:04:15	-37.8156	-46.0125	KN210-04	89.14976336322319	0.57591444474843	0.0360332602558676	3.443762703143841																	3.443762703143841	229.43668264833667
209	2013-03-27T11:07:15	-37.8171	-46.0009	KN210-04	91.13103337566251	0.572764270022615	0.0355271058796567	3.4855155349691724																	3.4855155349691724	230.47034245748085
210	2013-03-27T11:10:15	-37.8188	-45.9886	KN210-04	95.4653365242283	0.5657435896893609	0.0344142938859077	3.567197429299447																	3.567197429299447	231.56838978246452
211	2013-03-27T11:13:16	-37.8203	-45.977	KN210-04	103.72773010307543	0.5599742030535071	0.0335160908912759	3.7644587183720377																	3.7644587183720377	232.60200595255523
212	2013-03-27T11:16:16	-37.821999999999996	-45.9642	KN210-04	102.49212619990921	0.564587725743818	0.0342332950879284	3.771026222917219																	3.771026222917219	233.74334061895775
213	2013-03-27T11:19:16	-37.8237	-45.9521	KN210-04	105.69442713065494	0.571197337926167	0.0352768605943435	4.047105093604894																	4.047105093604894	234.82399852819182
214	2013-03-27T11:22:17	-37.8254	-45.9398	KN210-04	102.55797305328885	0.583096171779906	0.0372041532241202	4.146340853349719																	4.146340853349719	235.92195058615647
215	2013-03-27T11:25:17	-37.8269	-45.9276	KN210-04	103.22619431759951	0.575519117413201	0.0359695236989149	4.003458313557372																	4.003458313557372	237.0075731149996
216	2013-03-27T11:28:17	-37.8284	-45.9155	KN210-04	105.41550044510882	0.5672932161002371	0.0346581295551153	3.952918147188957																	3.952918147188957	238.08448709083308
217	2013-03-27T11:31:17	-37.83	-45.9027	KN210-04	95.22594944576029	0.5692462290947521	0.0349668084273629	3.587155117549727																	3.587155117549727	239.22390768121429
218	2013-03-27T11:34:18	-37.8315	-45.8912	KN210-04	96.19515044234016	0.573552557327867	0.0356532713448511	3.7283125798290335																	3.7283125798290335	240.24869547724384
219	2013-03-27T11:37:18	-37.8331	-45.8783	KN210-04	91.95777400621007	0.5903809477612729	0.0384151649737034	3.827282425494509																	3.827282425494509	241.39675403278437
220	2013-03-27T11:40:18	-37.8345	-45.8664	KN210-04	89.01927456137614	0.602785780037379	0.040532360755861	3.876200475761304																	3.876200475761304	242.45451580659486
221	2013-03-27T11:43:18	-37.8361	-45.8539	KN210-04	88.49865538999012	0.6053043955428961	0.040970800659678	3.88050951433806																	3.88050951433806	243.5678016838472
222	2013-03-27T11:46:19	-37.8384	-45.8423	KN210-04	80.71748732564771	0.6120898877520989	0.0421662333318642	3.6611547028948803																	3.6611547028948803	244.61924521272275
223	2013-03-27T11:49:19	-37.8409	-45.8303	KN210-04	74.55087176454364	0.6237585704583299	0.0442714143263659	3.540857985992792																	3.540857985992792	245.71026145572282
224	2013-03-27T11:52:19	-37.8433	-45.8186	KN210-04	77.21567704743944	0.622446481759088	0.0440316679180871	3.6792008246247954																	3.6792008246247954	246.77291210045726
225	2013-03-27T11:55:19	-37.8459	-45.8066	KN210-04	82.92616015137196	0.6078410867171601	0.0414152196744748	3.7252846166769813																	3.7252846166769813	247.866752460746
226	2013-03-27T11:58:20	-37.8486	-45.7944	KN210-04	93.58180328454058	0.583499922532615	0.0372705614192187	3.80538523763193																	3.80538523763193	248.98047205402816
227	2013-03-27T12:01:20	-37.8513	-45.7827	KN210-04	91.82360258536778	0.583096171779906	0.0372041532241202	3.6911493877870334																	3.6911493877870334	250.05190109418018
228	2013-03-27T12:04:20	-37.8542	-45.7705	KN210-04	93.92561343201588	0.578300160766167	0.0364197456321535	3.7222798851284393																	3.7222798851284393	251.17175744632047
229	2013-03-27T12:07:20	-37.8567	-45.7599	KN210-04	90.235840792922	0.5826933825573449	0.037137903179765	3.640544537077147																	3.640544537077147	252.14408569444169
230	2013-03-27T12:10:20	-37.8598	-45.7471	KN210-04	88.78648633482351	0.5851107929657621	0.0375366963641508	3.602941320556958																	3.602941320556958	253.3207937819948
231	2013-03-27T12:13:21	-37.8626	-45.7352	KN210-04	92.76736911571987	0.581890679548604	0.037005876037641	3.707412306491732																	3.707412306491732	254.41208147455654
232	2013-03-27T12:16:21	-37.8656	-45.7229	KN210-04	101.39329257097174	0.578300160766167	0.0364197456321535	4.00479575808715																	4.00479575808715	255.54343325688012
233	2013-03-27T12:19:21	-37.8685	-45.7111	KN210-04	92.30663584842709	0.5832980471562605	0.037237357321669454	3.7282819987729874																	3.7282819987729874	256.629479285995
234	2013-03-27T12:22:21	-37.8712	-45.7001	KN210-04	90.20772706547035	0.589567959489474	0.0382787793648454	3.7161903632702713																	3.7161903632702713	257.6417479002149
235	2013-03-27T12:25:22	-37.8745	-45.6868	KN210-04	87.45447124126314	0.5924244903203111	0.038759167370669	3.662368144173517																	3.662368144173517	258.8668049046624
236	2013-03-27T12:28:22	-37.8774	-45.675	KN210-04	93.63729195278522	0.5986095109054079	0.0398118018574354	4.023810326122029																	4.023810326122029	259.95273133833933
237	2013-03-27T12:31:22	-37.8804	-45.663000000000004	KN210-04	90.23792454791037	0.6095340586548779	0.0417135093197659	4.075534635271108																	4.075534635271108	261.0587188895217
238	2013-03-27T12:34:22	-37.8834	-45.6509	KN210-04	92.74772473027106	0.615094080147384	0.0427021314719047	4.28591182568448																	4.28591182568448	262.1730445475122
239	2013-03-27T12:37:23	-37.8856	-45.6391	KN210-04	88.78458517546436	0.6099585675223289	0.0417884682286418	4.01647963043544																	4.01647963043544	263.23829053511315
240	2013-03-27T12:40:23	-37.8875	-45.6266	KN210-04	93.7096245680285	0.60152996669674	0.040314887497223	4.0933264961939315																	4.0933264961939315	264.35665458360336
241	2013-03-27T12:43:23	-37.889	-45.6161	KN210-04	89.47360257380329	0.615953569760958	0.0428564058607052	4.141129767833497																	4.141129767833497	265.294097164272
242	2013-03-27T12:46:24	-37.8911	-45.6023	KN210-04	85.01471862656109	0.6388725086842459	0.0470921807592714	4.291463546981083																	4.291463546981083	266.52876503970003
243	2013-03-27T12:49:24	-37.8927	-45.5907	KN210-04	81.06283085119847	0.642496731136319	0.0477846505849216	4.13510982728122																	4.13510982728122	267.56325205421217
244	2013-03-27T12:52:24	-37.8945	-45.5777	KN210-04	81.00655774056837	0.636173063623523	0.0465805708262836	4.003190668123892																	4.003190668123892	268.722697397332
245	2013-03-27T12:55:24	-37.8963	-45.565	KN210-04	80.81808187851509	0.628599471745155	0.0451634173895777	3.8863063774001088																	3.8863063774001088	269.8561677008569
246	2013-03-27T12:58:24	-37.898	-45.5528	KN210-04	83.4256150380825	0.627721306679435	0.0450005620107038	3.9755210407575055																	3.9755210407575055	270.94441947749755
247	2013-03-27T13:01:25	-37.8997	-45.5407	KN210-04	86.60050702513605	0.6299241443859069	0.0454091202671614	4.152527255288602																	4.152527255288602	272.02399780180394
248	2013-03-27T13:04:25	-37.9013	-45.5286	KN210-04	87.04383762914345	0.636173063623523	0.0465805708262836	4.271558361506199																	4.271558361506199	273.10165707754385
249	2013-03-27T13:07:25	-37.9031	-45.5154	KN210-04	85.34573609779089	0.64158817697932	0.0476105278856921	4.2745958430658835																	4.2745958430658835	274.2782777338149
250	2013-03-27T13:13:35	-37.9058	-45.4959	KN210-04	87.64933495817009	0.6388725086842459	0.0470921807592714	4.33950230325215																	4.33950230325215	276.01719704653914
251	2013-03-27T13:16:36	-37.9076	-45.4832	KN210-04	85.01295145756814	0.641135522043406	0.0475237774166599	4.273358358741965																	4.273358358741965	277.1504987698777
252	2013-03-27T13:19:36	-37.9094	-45.4706	KN210-04	82.1571153869462	0.639323342783078	0.0471781117438018	4.086024587487444																	4.086024587487444	278.27513023601136
253	2013-03-27T13:22:36	-37.9109	-45.4596	KN210-04	82.9616681691913	0.632144763395295	0.0458232899636255	4.004450807322222																	4.004450807322222	279.2555445915408
254	2013-03-27T13:25:36	-37.9127	-45.4457	KN210-04	83.46165580322584	0.620271685755558	0.0436358449492634	3.852467278543233																	3.852467278543233	280.49263943421084
255	2013-03-27T13:28:36	-37.9141	-45.4359	KN210-04	85.60259632574454	0.613374716965345	0.0423949656061325	3.8542716626997677																	3.8542716626997677	281.3672963897715
256	2013-03-27T13:31:37	-37.9173	-45.4213	KN210-04	97.5351044582443	0.6095340586548779	0.0417135093197659	4.298929716087544																	4.298929716087544	282.6980281019018
257	2013-03-27T13:34:37	-37.92	-45.4093	KN210-04	95.75041666966128	0.6095340586548779	0.0417135093197659	4.238774157057566																	4.238774157057566	283.79384692759214
258	2013-03-27T13:37:37	-37.9226	-45.3969	KN210-04	90.74543733787412	0.622883656330415	0.0441114329231023	4.2359858366623735																	4.2359858366623735	284.92053772712467
259	2013-03-27T13:40:37	-37.9252	-45.3844	KN210-04	85.61731960605697	0.6420419124837871	0.0476974854436599	4.327527628996826																	4.327527628996826	286.05567988362526
260	2013-03-27T13:43:38	-37.9276	-45.3725	KN210-04	87.99987596789106	0.646602257379058	0.0485764695023721	4.549149710246292																	4.549149710246292	287.13419682684105
261	2013-03-27T13:46:38	-37.9301	-45.3599	KN210-04	82.48759481366463	0.653996904755601	0.0500225589527112	4.41634399780071																	4.41634399780071	288.2749934133572
262	2013-03-27T13:49:38	-37.9325	-45.3476	KN210-04	84.06240918641005	0.649825433462409	0.0492033750998666	4.449799509419341																	4.449799509419341	289.3875026755688
263	2013-03-27T13:52:38	-37.9351	-45.3352	KN210-04	83.13901450691407	0.655393522837494	0.0502987834927685	4.523043068815278																	4.523043068815278	290.51401458634393
264	2013-03-27T13:55:38	-37.9374	-45.3234	KN210-04	85.51382740102687	0.653065416266605	0.0498390998890875	4.576072004248887																	4.576072004248887	291.5811670017904
265	2013-03-27T13:58:39	-37.9401	-45.3102	KN210-04	84.84547488474519	0.645685384325296	0.0483988242350856	4.405289393324448																	4.405289393324448	292.7783663369627
266	2013-03-27T14:01:39	-37.9425	-45.2977	KN210-04	82.43475804205222	0.650747500633464	0.0493839890253969	4.349941641896429																	4.349941641896429	293.9077847847659
267	2013-03-27T14:07:40	-37.946999999999996	-45.2731	KN210-04	82.50275364927552	0.65679565727645	0.0505766820669901	4.456135792634528																	4.456135792634528	296.1246357145087
268	2013-03-27T14:10:40	-37.949	-45.2618	KN210-04	79.47986724352013	0.653530605266297	0.0499307200640008	4.217672059854371																	4.217672059854371	297.14124136460066
269	2013-03-27T14:13:40	-37.9514	-45.2484	KN210-04	84.65110464351623	0.645228296761332	0.0483103702577307	4.400116983694214																	4.400116983694214	298.34743365828456
270	2013-03-27T14:16:40	-37.9535	-45.2363	KN210-04	83.27459645668469	0.6512101857298621	0.0494746194850512	4.398437539247811																	4.398437539247811	299.4349439823564
271	2013-03-27T14:19:41	-37.9554	-45.2246	KN210-04	83.04533870957707	0.654463121527578	0.050114535800937006	4.425397583022455																	4.425397583022455	300.48344776154823
272	2013-03-27T14:22:41	-37.9577	-45.2124	KN210-04	80.8944159066827	0.643860541401886	0.0480468089267061	4.180757010695135																	4.180757010695135	301.58443705342887
273	2013-03-27T14:25:41	-37.9596	-45.2016	KN210-04	82.01684799809443	0.645228296761332	0.0483103702577307	4.2990588304709405																	4.2990588304709405	302.55564636122915
274	2013-03-27T14:28:41	-37.9621	-45.1878	KN210-04	82.0278702477843	0.646143274319389	0.0484875409773376	4.264936730353643																	4.264936730353643	303.79837623831514
275	2013-03-27T14:31:41	-37.9644	-45.1752	KN210-04	82.9253775925289	0.655860389930567	0.0503912373439979	4.499083098592788																	4.499083098592788	304.93344253681545
276	2013-03-27T14:34:42	-37.9664	-45.1635	KN210-04	79.20507299606145	0.6667139726061	0.0525709668925718	4.433964273601688																	4.433964273601688	305.98409872115366
277	2013-03-27T14:37:42	-37.9686	-45.151	KN210-04	80.5726742603637	0.6667139726061	0.0525709668925718	4.489073167781017																	4.489073167781017	307.1080769812928
278	2013-03-27T14:40:42	-37.9706	-45.1383	KN210-04	80.50037691040886	0.662437279613853	0.0517053410912809	4.442625730882812																	4.442625730882812	308.244590309587
279	2013-03-27T14:43:42	-37.9728	-45.1262	KN210-04	82.62667562044717	0.653530605266297	0.0499307200640008	4.404518171898482																	4.404518171898482	309.3342764156217
280	2013-03-27T14:46:43	-37.9751	-45.1144	KN210-04	80.07166182133344	0.654463121527578	0.050114535800937006	4.277484136698294																	4.277484136698294	310.40091278451735
281	2013-03-27T14:49:43	-37.9776	-45.1012	KN210-04	81.91948513511637	0.653530605266297	0.0499307200640008	4.328534534143796																	4.328534534143796	311.5921410567533
282	2013-03-27T14:52:43	-37.9795	-45.0911	KN210-04	81.1355690746133	0.645685384325296	0.0483988242350856	4.19053685513236																	4.19053685513236	312.5032514792448
283	2013-03-27T14:55:43	-37.9823	-45.0769	KN210-04	83.48312779731539	0.642496731136319	0.0477846505849216	4.254264238672592																	4.254264238672592	313.7875815643631
284	2013-03-27T14:58:44	-37.9845	-45.0647	KN210-04	79.64107063879543	0.6339294893676141	0.0461579386673274	3.9953774891791545																	3.9953774891791545	314.8856538931578
285	2013-03-27T15:01:44	-37.9867	-45.053000000000004	KN210-04	76.59336624204627	0.640682312693578	0.0474371374533895	3.8986744437143765																	3.8986744437143765	315.9409771285828
286	2013-03-27T15:04:44	-37.989000000000004	-45.0404	KN210-04	77.34655955750317	0.630366221285859	0.0454915613022893	3.7910240468006062																	3.7910240468006062	317.07568242750386
287	2013-03-27T15:07:44	-37.9911	-45.0281	KN210-04	81.36166862942424	0.6259529127259339	0.0446743625090892	3.899367568016944																	3.899367568016944	318.179803701318
288	2013-03-27T15:10:44	-37.9937	-45.0161	KN210-04	80.16959517903769	0.6299241443859069	0.0454091202671614	3.9235526833745658																	3.9235526833745658	319.27160207259624
289	2013-03-27T15:13:45	-37.9968	-45.006	KN210-04	79.27184645252231	0.6388725086842459	0.0470921807592714	3.9925072383553353																	3.9925072383553353	320.2224510261142
290	2013-03-27T15:16:45	-37.9982	-44.9997	KN210-04	79.28312788838508	0.642496731136319	0.0477846505849216	4.045953517971524																	4.045953517971524	320.79665328966615
291	2013-03-27T15:19:45	-37.9973	-44.9987	KN210-04	75.58450176725843	0.644771290815063	0.0482223069248745	3.865293466643036																	3.865293466643036	320.92981567171563
292	2013-03-27T15:22:46	-37.9964	-44.9987	KN210-04	74.989417809736	0.6479820595092529	0.0488442453726806	3.8599103731740425																	3.8599103731740425	321.03000106143884
293	2013-03-27T15:25:46	-37.9954	-44.9988	KN210-04	78.09046259186306	0.640228242215543	0.0473505896005879	3.933374761089909																	3.933374761089909	321.1416632826368
294	2013-03-27T15:28:46	-37.9948	-44.9987	KN210-04	76.1961865532707	0.6418150447315535	0.047654006664675994	3.8688220908708986																	3.8688220908708986	321.2090271857585
295	2013-03-27T15:31:47	-37.9941	-44.9989	KN210-04	77.70657855415085	0.643860541401886	0.0480468089267061	3.966712306514765																	3.966712306514765	321.2888999932789
296	2013-03-27T15:34:47	-37.9932	-44.9991	KN210-04	77.61896154137926	0.6443153732258872	0.0481344533143505	3.947062490194608																	3.947062490194608	321.39061012568953
297	2013-03-27T15:37:47	-37.9923	-44.9994	KN210-04	77.86925929346178	0.642496731136319	0.0477846505849216	3.945680845838496																	3.945680845838496	321.49419471157415
298	2013-03-27T15:40:47	-37.9913	-44.9996	KN210-04	73.39077534929379	0.648901601366772	0.0490233841105779	3.79146297433422																	3.79146297433422	321.6068861084624
299	2013-03-27T15:43:48	-37.9903	-44.9999	KN210-04	78.7288208488895	0.6420419124837871	0.0476974854436599	4.009440354773214																	4.009440354773214	321.72127224236255
300	2013-03-27T15:46:48	-37.9895	-45.0002	KN210-04	78.08727995531322	0.647062336113647	0.0486656103157525	4.015308072099497																	4.015308072099497	321.81413378347924
301	2013-03-27T15:49:48	-37.9908	-45.0012	KN210-04	87.36083404328848	0.647062336113647	0.0486656103157525	4.607651306207309																	4.607651306207309	321.98336242123713
302	2013-03-27T15:52:48	-37.9926	-45.0018	KN210-04	80.76943031551805	0.657729367394444	0.0507625955685612	4.329180322475995																	4.329180322475995	322.1905317844376
303	2013-03-27T15:55:48	-37.9955	-45.0006	KN210-04	78.00488633183718	0.65492776758578	0.050206549819866	4.130961887175628																	4.130961887175628	322.53008231116496
304	2013-03-27T15:58:49	-37.9982	-44.9997	KN210-04	80.74527057325824	0.649825433462409	0.0492033750998666	4.222007351344863																	4.222007351344863	322.84083494755174
305	2013-03-27T16:01:49	-37.9982	-44.9995	KN210-04	75.8040844705298	0.647523513138729	0.0487549639242492	3.9262373024741133																	3.9262373024741133	322.8583791924762
306	2013-03-27T16:04:49	-37.999	-44.9998	KN210-04	77.25390236255933	0.6443153732258872	0.0481344533143505	3.9776043828504686																	3.9776043828504686	322.95123984892336
307	2013-03-27T16:07:50	-37.9985	-45.0001	KN210-04	75.04316123923002	0.652601335111901	0.0497476979071058	3.938718473826483																	3.938718473826483	323.0128061950559
308	2013-03-27T16:10:50	-37.9974	-45.0001	KN210-04	77.73484906901034	0.646602257379058	0.0485764695023721	4.018436214987736																	4.018436214987736	323.13525500471735
309	2013-03-27T16:13:50	-37.9963	-44.9999	KN210-04	76.30351800413759	0.647062336113647	0.0486656103157525	3.943045760529369																	3.943045760529369	323.2589543290853
310	2013-03-27T16:16:50	-37.9955	-44.9997	KN210-04	80.72394669095945	0.647062336113647	0.0486656103157525	4.172055209218517																	4.172055209218517	323.34971983857633
311	2013-03-27T16:19:50	-37.9949	-44.9995	KN210-04	78.40407596494677	0.648441282314395	0.04893370796000498	4.075963339843258																	4.075963339843258	323.4187760802725
312	2013-03-27T16:22:51	-37.9942	-44.9993	KN210-04	76.76911648417018	0.653530605266297	0.0499307200640008	4.078448618949932																	4.078448618949932	323.49864888253944
313	2013-03-27T16:25:51	-37.9934	-44.9991	KN210-04	78.53817567089648	0.658197894817947	0.0508558853082857	4.224106485384513																	4.224106485384513	323.58941448912924
314	2013-03-27T16:28:51	-37.9922	-44.9988	KN210-04	81.57778529893302	0.648901601366772	0.0490233841105779	4.262061004995781																	4.262061004995781	323.72556296837
315	2013-03-27T16:31:51	-37.991	-44.9986	KN210-04	76.56113145400009	0.657729367394444	0.0507625955685612	4.11004919459805																	4.11004919459805	323.8602908836368
316	2013-03-27T16:34:51	-37.99	-44.9983	KN210-04	78.02560122357738	0.658197894817947	0.0508558853082857	4.214865300500737																	4.214865300500737	323.97467704230087
317	2013-03-27T16:37:52	-37.9894	-44.99800000000001	KN210-04	79.53107034757029	0.660076133268219	0.0512312019429698	4.321152261420471																	4.321152261420471	324.046465972673
318	2013-03-27T16:40:52	-37.9888	-44.9977	KN210-04	74.86635722178883	0.667668323711037	0.0527651862315611	4.176523078807193																	4.176523078807193	324.1182549819637
319	2013-03-27T16:43:52	-37.9881	-44.9974	KN210-04	76.8755082979533	0.658197894817947	0.0508558853082857	4.185685653137467																	4.185685653137467	324.20050198007635
320	2013-03-27T16:46:53	-37.9872	-44.9972	KN210-04	77.83350303956823	0.6693488857007825	0.05310867786700815	4.3471493703623185																	4.3471493703623185	324.3022123600503
321	2013-03-27T16:49:53	-37.9863	-44.997	KN210-04	67.2681909815847	0.6807478305126909	0.0554736200898971	3.948387568202642																	3.948387568202642	324.4039227771575
322	2013-03-27T16:52:53	-37.9854	-44.9968	KN210-04	73.86594149382303	0.675865699064918	0.0544529783027454	4.245615626773349																	4.245615626773349	324.50563323139784
323	2013-03-27T16:55:53	-37.9846	-44.9965	KN210-04	72.5620380351165	0.679279260718088	0.0551652444475055	4.209646266253039																	4.209646266253039	324.59849527074385
324	2013-03-27T16:58:54	-37.9836	-44.9963	KN210-04	72.09789465092014	0.672478280360249	0.0537514270541129	4.098264807540367																	4.098264807540367	324.71118695437264
325	2013-03-27T17:01:54	-37.9827	-44.996	KN210-04	70.47778854774411	0.6787884713452239	0.0550625993793946	4.106063801071737																	4.106063801071737	324.8147724153345
326	2013-03-27T17:04:54	-37.9819	-44.9957	KN210-04	72.07469394101034	0.673927514599832	0.0540510296545716	4.112061826260159																	4.112061826260159	324.90763472920503
327	2013-03-27T17:07:54	-37.9812	-44.9954	KN210-04	70.13889762980301	0.6778103962523749	0.0548580420069777	4.073926429215228																	4.073926429215228	324.98988251943285
328	2013-03-27T17:10:54	-37.9805	-44.9951	KN210-04	72.8219054295893	0.67732310497198	0.0547561285397519	4.225138521462269																	4.225138521462269	325.07213039001704
329	2013-03-27T17:13:55	-37.9798	-44.9947	KN210-04	77.05194305310697	0.674898914192456	0.054251985939494	4.4253486255368095																	4.4253486255368095	325.15759173496
330	2013-03-27T17:16:55	-37.9792	-44.9944	KN210-04	72.9374283783998	0.679279260718088	0.0551652444475055	4.252388833306422																	4.252388833306422	325.22938200685564
331	2013-03-27T17:19:55	-37.9786	-44.9941	KN210-04	71.69029672142011	0.684190192338225	0.0562000056959881	4.21648418776905																	4.21648418776905	325.3011723576596
332	2013-03-27T17:22:56	-37.978	-44.9938	KN210-04	72.25159552989386	0.6822215160876172	0.0557837510022956	4.259245878435396																	4.259245878435396	325.372962787372
333	2013-03-27T17:25:56	-37.9774	-44.9934	KN210-04	74.87392790733922	0.6851773851986961	0.0564096597028313	4.4516113524015966																	4.4516113524015966	325.44841362670394
334	2013-03-27T17:28:56	-37.9768	-44.993	KN210-04	75.03897563194033	0.684683699193355	0.0563047037948001	4.475264522562381																	4.475264522562381	325.5238645995105
335	2013-03-27T17:31:56	-37.9762	-44.9927	KN210-04	76.56434929265299	0.690149143768586	0.0574717895422984	4.665621463241717																	4.665621463241717	325.59565526594423
336	2013-03-27T17:34:57	-37.9757	-44.9924	KN210-04	69.922434570435	0.7004856405971789	0.05971885023089535	4.392362357556756																	4.392362357556756	325.65722510870046
337	2013-03-27T17:37:57	-37.9752	-44.992	KN210-04	72.30455401549024	0.701757580438597	0.0599990086272551	4.573229773052472																	4.573229773052472	325.72302662882487
338	2013-03-27T17:40:57	-37.9746	-44.9915	KN210-04	75.07797845822063	0.703286581891366	0.0603367325231131	4.768751419559584																	4.768751419559584	325.80293854496375
339	2013-03-27T17:43:57	-37.974000000000004	-44.9912	KN210-04	73.47401926457486	0.7073981993564309	0.0612512406697724	4.785620432193724																	4.785620432193724	325.8747295007182
340	2013-03-27T17:46:58	-37.9733	-44.9908	KN210-04	74.80955708109774	0.70431115053802	0.0605639458179792	4.8295419995491935																	4.8295419995491935	325.96019212224087
341	2013-03-27T17:49:58	-37.9726	-44.9905	KN210-04	71.83308608634651	0.712058726568787	0.062297809436164	4.707920086450332																	4.707920086450332	326.0424408996645
342	2013-03-27T17:52:58	-37.9721	-44.9901	KN210-04	71.31953159236737	0.7110175684880621	0.06206276241616501	4.6900630986224																	4.6900630986224	326.1082432105028
343	2013-03-27T17:55:59	-37.9715	-44.9897	KN210-04	71.031084494891	0.7138875828670971	0.0627113369281813	4.729697962521156																	4.729697962521156	326.1836953622879
344	2013-03-27T17:58:59	-37.971	-44.9894	KN210-04	68.550579899339	0.716239629521136	0.0632457452385309	4.62783224480456																	4.62783224480456	326.2452659257292
345	2013-03-27T18:01:59	-37.9704	-44.9891	KN210-04	71.7223078309796	0.712581170423278	0.0624157539379534	4.7361995186257175																	4.7361995186257175	326.317057354901
346	2013-03-27T18:04:59	-37.9699	-44.9888	KN210-04	71.88397381103832	0.7167608811086149	0.0633647129440184	4.835116489502795																	4.835116489502795	326.37862808700714
347	2013-03-27T18:08:00	-37.9693	-44.9886	KN210-04	71.49871852747383	0.716239629521136	0.0632457452385309	4.8003484910652165																	4.8003484910652165	326.4476858843142
348	2013-03-27T18:11:00	-37.9687	-44.9885	KN210-04	61.2312336732022	0.7157183613440341	0.0631269122810116	4.086953104113558																	4.086953104113558	326.51505019389714
349	2013-03-27T18:14:50	-37.9681	-44.9883	KN210-04	72.46507344534834	0.712581170423278	0.0624157539379534	4.827318614228698																	4.827318614228698	326.58410806411325
350	2013-03-27T18:17:51	-37.9675	-44.9881	KN210-04	72.25566151294349	0.7089459192711179	0.0615974695537864	4.720342321606121																	4.720342321606121	326.653165970784
351	2013-03-27T18:20:51	-37.9669	-44.988	KN210-04	73.73038829670101	0.701757580438597	0.0599990086272551	4.665421474907613																	4.665421474907613	326.7205303083953
352	2013-03-27T18:23:51	-37.9663	-44.9878	KN210-04	73.38892722298469	0.7037984117717759	0.0604500730115792	4.6919074602420725																	4.6919074602420725	326.78958828797545
353	2013-03-27T18:26:51	-37.9657	-44.9875	KN210-04	71.82100967429591	0.701757580438597	0.0599990086272551	4.552197343645983																	4.552197343645983	326.86138033519387
354	2013-03-27T18:29:51	-37.9652	-44.9873	KN210-04	72.49354125383466	0.705856722527972	0.0609071978433304	4.647840121516678																	4.647840121516678	326.91974084888665
355	2013-03-27T18:32:52	-37.9646	-44.986999999999995	KN210-04	71.7561629262949	0.712581170423278	0.0624157539379534	4.749141934490046																	4.749141934490046	326.99153304075037
356	2013-03-27T18:35:52	-37.9641	-44.9868	KN210-04	70.86888105510081	0.7188583950308721	0.0638441355504299	4.8207296105591615																	4.8207296105591615	327.0498936335246
357	2013-03-27T18:38:52	-37.9635	-44.9865	KN210-04	71.35877294623226	0.723616385845112	0.0649399892141187	4.945123485490892																	4.945123485490892	327.1216859700309
358	2013-03-27T18:41:52	-37.9629	-44.9862	KN210-04	70.43225016669777	0.727884904523015	0.0659329600133877	4.964585003477984																	4.964585003477984	327.1934783854336
359	2013-03-27T18:44:53	-37.9623	-44.986000000000004	KN210-04	68.3930048451754	0.7337994126164399	0.0673240844255345	4.92718256164914																	4.92718256164914	327.2625366080354
360	2013-03-27T18:47:53	-37.9616	-44.9857	KN210-04	69.9719182890578	0.739235531471888	0.0686185115793064	5.110956579035307																	5.110956579035307	327.34478664802555
361	2013-03-27T18:50:53	-37.961	-44.9855	KN210-04	70.64425453391853	0.7348815461041899	0.0675806859340749	5.128880853114269																	5.128880853114269	327.4138449496077
362	2013-03-27T18:53:54	-37.9603	-44.9853	KN210-04	69.02987820337096	0.7403263432236241	0.0688800110570695	5.088611848154728																	5.088611848154728	327.49371953280263
363	2013-03-27T18:56:54	-37.9595	-44.985	KN210-04	69.59938606133967	0.739235531471888	0.0686185115793064	5.145567456161127																	5.145567456161127	327.586584123927
364	2013-03-27T18:59:54	-37.9589	-44.9848	KN210-04	71.88843858750049	0.7252156336784991	0.0653110190230222	5.043528293033163																	5.043528293033163	327.6556425530906
365	2013-03-27T19:02:54	-37.9583	-44.9846	KN210-04	71.10469286818547	0.741421337899066	0.0691430792917117	5.2745857637326905																	5.2745857637326905	327.7247010187056
366	2013-03-27T19:05:54	-37.9577	-44.9844	KN210-04	68.17937481250944	0.7469276273837728	0.0704758271725624	5.1599747881368305																	5.1599747881368305	327.79375952077163
367	2013-03-27T19:08:55	-37.9571	-44.9842	KN210-04	70.84269459658599	0.7469276273837728	0.0704758271725624	5.370056252554469																	5.370056252554469	327.86281805928945
368	2013-03-27T19:11:55	-37.9567	-44.983999999999995	KN210-04	70.7895196895188	0.748595222318259	0.070882201847049	5.387976282944236																	5.387976282944236	327.91068022180576
369	2013-03-27T19:14:55	-37.9561	-44.9839	KN210-04	70.13052326545335	0.7474821675217509	0.0706109625483063	5.3367588321121815																	5.3367588321121815	327.97804472757736
370	2013-03-27T19:17:55	-37.9552	-44.9838	KN210-04	71.42530894520809	0.7469276273837728	0.0704758271725624	5.4278667522836574																	5.4278667522836574	328.07861386657595
371	2013-03-27T19:20:56	-37.9544	-44.9836	KN210-04	69.15263707744121	0.749704237245928	0.0711537711746338	5.307366171951574																	5.307366171951574	328.16938127608745
372	2013-03-27T19:23:56	-37.9537	-44.9835	KN210-04	69.02074703026781	0.7513754977665849	0.0715633589895635	5.289674886960229																	5.289674886960229	328.24779604597376
373	2013-03-27T19:26:56	-37.9529	-44.9834	KN210-04	71.53507056860134	0.7463744078800172	0.07034101362095599	5.423506310550804																	5.423506310550804	328.3372812526397
374	2013-03-27T19:29:57	-37.952	-44.9832	KN210-04	67.8352999402417	0.7502601412131991	0.0712899813397549	5.188741683829428																	5.188741683829428	328.43899308471214
375	2013-03-27T19:32:57	-37.9509	-44.9831	KN210-04	68.64294682334706	0.750817372222986	0.0714265166629806	5.2602569679323485																	5.2602569679323485	328.56175610521296
376	2013-03-27T19:35:57	-37.9497	-44.983000000000004	KN210-04	68.36871439167531	0.7502601412131991	0.0712899813397549	5.244242386589806																	5.244242386589806	328.6956247193536
377	2013-03-27T19:38:57	-37.9485	-44.9828	KN210-04	70.56811454176557	0.7502601412131991	0.0712899813397549	5.4225518041246765																	5.4225518041246765	328.83035395820616
378	2013-03-27T19:41:57	-37.9473	-44.9827	KN210-04	69.60754638428888	0.749704237245928	0.0711537711746338	5.352761541656269																	5.352761541656269	328.96422259114985
379	2013-03-27T19:44:58	-37.9462	-44.9826	KN210-04	69.33007152340964	0.7547284026720391	0.0723905026802583	5.426797322294264																	5.426797322294264	329.08698565180333
380	2013-03-27T19:47:58	-37.9451	-44.9827	KN210-04	70.79536811131466	0.7544484219444341	0.07232114749695505	5.526825660579429																	5.526825660579429	329.2097487218539
381	2013-03-27T19:50:58	-37.9461	-44.9831	KN210-04	75.44863708473044	0.7541684412168291	0.0722517923136518	5.866202993063966																	5.866202993063966	329.32647260310074
382	2013-03-27T19:53:58	-37.9511	-44.9841	KN210-04	74.42322333406571	0.757540761737338	0.0730885485114321	5.8986616816297675																	5.8986616816297675	329.88993762987803
383	2013-03-27T19:56:59	-37.9564	-44.9852	KN210-04	71.09988236265637	0.757540761737338	0.0730885485114321	5.621477268169467																	5.621477268169467	330.48776652855906
384	2013-03-27T19:59:59	-37.9624	-44.9866	KN210-04	68.07935933066715	0.755852338958877	0.0726689175835327	5.337411817167432																	5.337411817167432	331.1668777581632
385	2013-03-27T20:02:59	-37.9677	-44.9877	KN210-04	72.73101482930659	0.750817372222986	0.0714265166629806	5.638589889532543																	5.638589889532543	331.76470425796015
386	2013-03-27T20:05:59	-37.9733	-44.9887	KN210-04	71.37168539331167	0.7626273103964549	0.0743613962299718	5.741375864699996																	5.741375864699996	332.3942264269569
387	2013-03-27T20:08:59	-37.9787	-44.9906	KN210-04	68.09670989266442	0.7626273103964549	0.0743613962299718	5.505914926429193																	5.505914926429193	333.01803076879526
388	2013-03-27T20:12:00	-37.9838	-44.9931	KN210-04	67.31108569632032	0.759797817008835	0.073651610751165	5.3906717949041285																	5.3906717949041285	333.6266512501789
389	2013-03-27T20:15:00	-37.9894	-44.9957	KN210-04	67.72452367273105	0.750817372222986	0.0714265166629806	5.274046529262763																	5.274046529262763	334.2904524854439
390	2013-03-27T20:18:00	-37.995	-44.9982	KN210-04	72.68066860930051	0.7502601412131991	0.0712899813397549	5.613258964998258																	5.613258964998258	334.95128456531916
391	2013-03-27T20:21:01	-37.9995	-45.0003	KN210-04	68.86016258571425	0.7547284026720391	0.0723905026802583	5.400325091754938																	5.400325091754938	335.48501080171746
392	2013-03-27T20:24:01	-38.0018	-45.0005	KN210-04	68.45327952289455	0.751931692687565	0.0717003862012885	5.3136188701313385																	5.3136188701313385	335.74164049100335
393	2013-03-27T20:27:01	-38.0017	-45.0001	KN210-04	69.56722266749952	0.7502601412131991	0.0712899813397549	5.351839113627044																	5.351839113627044	335.778450787022
394	2013-03-27T20:30:01	-38.0012	-44.9996	KN210-04	66.6249397805241	0.7547284026720391	0.0723905026802583	5.230416284724723																	5.230416284724723	335.84931302648664
395	2013-03-27T20:33:02	-38.0008	-44.9993	KN210-04	69.76049216581335	0.7469276273837728	0.0704758271725624	5.3348815498245195																	5.3348815498245195	335.9010347606058
396	2013-03-27T20:36:02	-38.0012	-44.9994	KN210-04	73.09741816479081	0.7458219087753459	0.0702067846852758	5.550102693763058																	5.550102693763058	335.94641739744173
397	2013-03-27T20:39:02	-38.001999999999995	-44.9995	KN210-04	72.44167091479676	0.74803803144654	0.0707464205164398	5.5393807528061565																	5.5393807528061565	336.03590203788605
398	2013-03-27T20:42:02	-38.0018	-44.9994	KN210-04	74.7104843972445	0.7469276273837728	0.0704758271725624	5.7116207788493165																	5.7116207788493165	336.05983114642464
399	2013-03-27T20:45:03	-38.0013	-44.9994	KN210-04	74.97496698198205	0.7483166268823995	0.0708143111817444	5.748979208597692																	5.748979208597692	336.115489696271
400	2013-03-27T20:48:03	-38.0009	-44.9992	KN210-04	76.29848238472708	0.752489215345622	0.07183774052155499	5.920004063795223																	5.920004063795223	336.163347983506
401	2013-03-27T20:51:03	-38.0014	-44.9991	KN210-04	73.15958158925467	0.7513754977665849	0.0715633589895635	5.707766359010242																	5.707766359010242	336.21969350784383
402	2013-03-27T20:54:03	-38.0028	-44.9992	KN210-04	74.71698525220752	0.758104613863389	0.0732289875613785	5.877970838646724																	5.877970838646724	336.3757841079738
403	2013-03-27T20:57:04	-38.004	-44.9993	KN210-04	76.11968537449339	0.750817372222986	0.0714265166629806	5.887908420410635																	5.887908420410635	336.5096523060084
404	2013-03-27T21:00:04	-38.0044	-44.9993	KN210-04	73.37317034203195	0.7530480689103008	0.0719754227312298	5.736974084726591																	5.736974084726591	336.5541791458852
405	2013-03-27T21:03:04	-38.0046	-44.9993	KN210-04	74.78912487866333	0.757540761737338	0.0730885485114321	5.935179397543132																	5.935179397543132	336.5764425658243
406	2013-03-27T21:06:04	-38.0048	-44.9993	KN210-04	75.87070110632307	0.7547284026720391	0.0723905026802583	5.9721829688331995																	5.9721829688331995	336.59870598576265
407	2013-03-27T21:09:05	-38.0051	-44.9993	KN210-04	78.08055500402493	0.757540761737338	0.0730885485114321	6.16086814464466																	6.16086814464466	336.63210111566985
408	2013-03-27T21:12:05	-38.0053	-44.9993	KN210-04	79.66919708793037	0.751931692687565	0.0717003862012885	6.173373982746581																	6.173373982746581	336.65436453560835
409	2013-03-27T21:15:05	-38.0055	-44.9994	KN210-04	78.18674300141785	0.755852338958877	0.0726689175835327	6.145863917304741																	6.145863917304741	336.67829349067415
410	2013-03-27T21:18:06	-38.0056	-44.9995	KN210-04	78.14990545674266	0.755289700855718	0.0725295441733992	6.094657333647263																	6.094657333647263	336.69246563501576
411	2013-03-27T21:21:06	-38.0057	-44.9997	KN210-04	74.44374730223939	0.7683412412595	0.0758074079156049	6.182664159352457																	6.182664159352457	336.71324189456817
412	2013-03-27T21:24:06	-38.0059	-44.9998	KN210-04	71.39588593191806	0.7834558203949209	0.0797146075171835	6.240302904358593																	6.240302904358593	336.7371708320939
413	2013-03-27T21:27:06	-38.0053	-44.9999	KN210-04	67.94465567486147	0.789367033556527	0.0812758134068091	6.051285929518343																	6.051285929518343	336.8045345716697
414	2013-03-27T21:30:06	-38.0043	-45.0	KN210-04	67.18006585471096	0.7989459970871171	0.0838447779357508	6.1668904190577445																	6.1668904190577445	336.91619670923734
415	2013-03-27T21:33:07	-38.0031	-45.0001	KN210-04	68.49010739693604	0.8001550565301261	0.0841725559929787	6.316976281809193																	6.316976281809193	337.0500649049205
416	2013-03-27T21:36:07	-38.001999999999995	-45.0002	KN210-04	66.62520428089302	0.802582219958184	0.08483270605723099	6.150778278654909																	6.150778278654909	337.1728274887625
417	2013-03-27T21:39:07	-38.0007	-45.0003	KN210-04	68.65279766244839	0.7995514666527129	0.0840084973320583	6.2790408057150815																	6.2790408057150815	337.3178053247172
418	2013-03-27T21:42:07	-38.0005	-44.9999	KN210-04	68.7278513536493	0.796537035521771	0.0831939062556113	6.271730749728715																	6.271730749728715	337.3593598841058
419	2013-03-27T21:45:08	-38.0003	-44.9994	KN210-04	67.55454214444397	0.795936565057435	0.0830324676210774	6.156818718642902																	6.156818718642902	337.40854624160295
420	2013-03-27T21:48:08	-37.9995	-44.9993	KN210-04	68.75138753917119	0.7992487318699151	0.08392663763390455	6.317224259502897																	6.317224259502897	337.49803090198054
421	2013-03-27T21:51:08	-37.9981	-44.9991	KN210-04	66.31095656447647	0.8050206189031122	0.0854991066623246	6.1910386654984375																	6.1910386654984375	337.6548592444253
422	2013-03-27T21:54:08	-37.9967	-44.998999999999995	KN210-04	67.32511378920061	0.7995514666527129	0.0840084973320583	6.174723017205548																	6.174723017205548	337.81094987614864
423	2013-03-27T21:57:09	-37.9956	-44.9987	KN210-04	66.03961295305096	0.797137680102748	0.0833559469473142	6.016326894541236																	6.016326894541236	337.9361948397034
424	2013-03-27T22:00:09	-37.9949	-44.9983	KN210-04	66.19003744653594	0.805628309041826	0.0856660196863316	6.176156982860802																	6.176156982860802	338.02165321869893
425	2013-03-27T22:03:09	-37.9937	-44.99800000000001	KN210-04	66.51904539162389	0.801366562356607	0.0845018491621118	6.1438071478731215																	6.1438071478731215	338.15780159390636
426	2013-03-27T22:06:10	-37.9924	-44.9977	KN210-04	68.07231383747637	0.8044088372025229	0.0853319101925648	6.316678226916782																	6.316678226916782	338.30488754785495
427	2013-03-27T22:09:10	-37.9911	-44.9975	KN210-04	65.72244662677562	0.7989459970871171	0.0838447779357508	6.043528950764098																	6.043528950764098	338.45065957557017
428	2013-03-27T22:12:10	-37.9897	-44.9973	KN210-04	65.83695724107777	0.801366562356607	0.0845018491621118	6.09625435140272																	6.09625435140272	338.60748814280174
429	2013-03-27T22:15:10	-37.9883	-44.9971	KN210-04	67.55490114168751	0.7989459970871171	0.0838447779357508	6.210436889852447																	6.210436889852447	338.76431674749523
430	2013-03-27T22:18:11	-37.986999999999995	-44.9971	KN210-04	69.73360495123589	0.7935442691626109	0.0823899857600206	6.279408997815571																	6.279408997815571	338.9090289770952
431	2013-03-27T22:21:11	-37.9856	-44.9971	KN210-04	67.97168157064505	0.7947399107742891	0.0827107428320096	6.16392107998289																	6.16392107998289	339.0648729166646
432	2013-03-27T22:24:11	-37.9844	-44.9971	KN210-04	67.39112409802044	0.797137680102748	0.0833559469473142	6.129003954999613																	6.129003954999613	339.19845343629487
433	2013-03-27T22:27:11	-37.983000000000004	-44.9971	KN210-04	68.01483719578006	0.7911550132437479	0.0817513005487995	6.1044179954952575																	6.1044179954952575	339.35429737586435
434	2013-03-27T22:30:11	-37.9815	-44.997	KN210-04	66.90086517663426	0.7923471968466189	0.0820698985456563	6.0246103893528025																	6.0246103893528025	339.52150338992834
435	2013-03-27T22:33:12	-37.9802	-44.9968	KN210-04	64.92174246474478	0.7929450194497042	0.08222975135416999	5.835054823660528																	5.835054823660528	339.66727573143015
436	2013-03-27T22:36:12	-37.9787	-44.9966	KN210-04	64.90217927615181	0.796537035521771	0.0831939062556113	5.871940351225827																	5.871940351225827	339.8351710126012
437	2013-03-27T22:39:12	-37.9773	-44.9963	KN210-04	64.999310155817	0.7908563058238779	0.08167186366348114	5.843547872209461																	5.843547872209461	339.9932224794007
438	2013-03-27T22:42:12	-37.9769	-44.9958	KN210-04	65.38025407970466	0.7858135834685451	0.0803348112538007	5.774738060296607																	5.774738060296607	340.05573247549614
439	2013-03-27T22:45:13	-37.9764	-44.9952	KN210-04	64.45789439931835	0.78404315470575	0.0798691043528898	5.635781364822132																	5.635781364822132	340.1323464870396
440	2013-03-27T22:48:13	-37.9753	-44.9949	KN210-04	66.66561455617243	0.7805215191853779	0.0789464670348067	5.781019408273963																	5.781019408273963	340.25759298097006
441	2013-03-27T22:51:13	-37.9741	-44.9946	KN210-04	65.00743526551021	0.784631891088968	0.0800239700002648	5.727006793149898																	5.727006793149898	340.3937427154307
442	2013-03-27T22:54:14	-37.9731	-44.9941	KN210-04	65.27001233976287	0.7864031539669141	0.0804907215693193	5.788282652377312																	5.788282652377312	340.5133944617781
443	2013-03-27T22:57:14	-37.9722	-44.9937	KN210-04	65.73172888624681	0.7858135834685451	0.0803348112538007	5.765649940312192																	5.765649940312192	340.61955081902715
444	2013-03-27T23:00:14	-37.9713	-44.9933	KN210-04	66.4591590493036	0.7834558203949209	0.0797146075171835	5.831297467538545																	5.831297467538545	340.7257073185698
445	2013-03-27T23:03:14	-37.9703	-44.9928	KN210-04	66.78663858123318	0.7852220328915699	0.0801792053397279	5.843114171032406																	5.843114171032406	340.8453596786055
446	2013-03-27T23:06:15	-37.9695	-44.9924	KN210-04	67.82591646809355	0.782868087031357	0.0795603663694204	5.920457560938576																	5.920457560938576	340.94108172443737
447	2013-03-27T23:09:15	-37.9685	-44.9919	KN210-04	66.83327197415618	0.7811060646912651	0.0790993934024507	5.791285351549718																	5.791285351549718	341.0607344789776
448	2013-03-27T23:12:15	-37.9676	-44.9914	KN210-04	56.408895694113724	0.778177100895461	0.0783363288057612	4.831155512047007																	4.831155512047007	341.1701074515279
449	2013-03-27T23:16:05	-37.9669	-44.9912	KN210-04	68.58650004335983	0.7764290261967149	0.0778833284586545	5.881468029301515																	5.881468029301515	341.24998168803717
450	2013-03-27T23:19:05	-37.9663	-44.9912	KN210-04	65.76989999844662	0.774689728959301	0.07743374059509403	5.56461778420327																	5.56461778420327	341.3167719478531
451	2013-03-27T23:22:06	-37.9656	-44.9913	KN210-04	67.15625054596579	0.7752697014809309	0.0775833280980606	5.6833194052302325																	5.6833194052302325	341.39518655856426
452	2013-03-27T23:25:06	-37.9649	-44.9913	KN210-04	66.71670963212742	0.7677692007918729	0.0756617843448254	5.531595859356068																	5.531595859356068	341.4731085283491
453	2013-03-27T23:28:06	-37.9641	-44.9915	KN210-04	68.50574659984403	0.766051115360363	0.0752257979036974	5.624741089731955																	5.624741089731955	341.5638754895023
454	2013-03-27T23:31:06	-37.9635	-44.9916	KN210-04	67.61483612241983	0.7626273103964549	0.0743613962299718	5.507187314258982																	5.507187314258982	341.63123988005464
455	2013-03-27T23:34:06	-37.9628	-44.9917	KN210-04	65.77444370357614	0.762059919876951	0.0742185259110708	5.305697213695128																	5.305697213695128	341.7096545282209
456	2013-03-27T23:37:07	-37.9621	-44.9917	KN210-04	68.2981779430124	0.757540761737338	0.0730885485114321	5.41186202665672																	5.41186202665672	341.78757649800565
457	2013-03-27T23:40:07	-37.9614	-44.9919	KN210-04	66.58661989878684	0.7569782524219559	0.0729484439162938	5.290152633585745																	5.290152633585745	341.86745102342115
458	2013-03-27T23:43:07	-37.9607	-44.9922	KN210-04	67.54059163310721	0.7564163201801429	0.0728086237030044	5.354306075224827																	5.354306075224827	341.94970116670527
459	2013-03-27T23:46:07	-37.96	-44.9925	KN210-04	67.25750988537065	0.7513754977665849	0.0715633589895635	5.21898589488729																	5.21898589488729	342.03195139032994
460	2013-03-27T23:49:08	-37.9592	-44.9927	KN210-04	64.87324932743127	0.752489215345622	0.07183774052155499	5.039549102775641																	5.039549102775641	342.1227185779785
461	2013-03-27T23:52:08	-37.9584	-44.9926	KN210-04	66.09822928885221	0.751931692687565	0.0717003862012885	5.148566293687705																	5.148566293687705	342.2122037201808
462	2013-03-27T23:55:08	-37.9577	-44.9925	KN210-04	66.45644936181567	0.749704237245928	0.0711537711746338	5.122989233236969																	5.122989233236969	342.29061843656416
463	2013-03-28T00:00:21	-37.9564	-44.9923	KN210-04	67.13254656348535	0.7463744078800172	0.07034101362095599	5.131228424856928																	5.131228424856928	342.43639146311057
464	2013-03-28T00:03:21	-37.9557	-44.9921	KN210-04	66.7707749418384	0.7452702519848341	0.0700730844021202	5.0659304717374285																	5.0659304717374285	342.51626628792167
465	2013-03-28T00:06:21	-37.9549	-44.9918	KN210-04	66.8292220622163	0.7406000230358705	0.0689456201118516	4.965583598655729																	4.965583598655729	342.60913134663434
466	2013-03-28T00:09:22	-37.9541	-44.9915	KN210-04	66.67224806810614	0.7370550468251659	0.0680975922081824	4.912092339865206																	4.912092339865206	342.7019964866651
467	2013-03-28T00:12:22	-37.9533	-44.9913	KN210-04	66.31020220384183	0.738146860201546	0.0683579076163263	4.8989887751448675																	4.8989887751448675	342.79276394701884
468	2013-03-28T00:15:22	-37.9524	-44.99100000000001	KN210-04	66.10834369332837	0.739235531471888	0.0686185115793064	4.859126513981308																	4.859126513981308	342.89635216941394
469	2013-03-28T00:18:23	-37.9515	-44.9907	KN210-04	64.8630576898574	0.7370550468251659	0.0680975922081824	4.794231846783781																	4.794231846783781	342.9999404738191
470	2013-03-28T00:21:23	-37.9505	-44.9905	KN210-04	67.18876681634279	0.7327188983950681	0.0670686819940635	4.87708420869261																	4.87708420869261	343.1126333898325
471	2013-03-28T00:24:23	-37.9497	-44.9903	KN210-04	66.1792604653189	0.731641009537393	0.0668144791574123	4.767889958936957																	4.767889958936957	343.20340101657524
472	2013-03-28T00:27:23	-37.9488	-44.99	KN210-04	66.21585682179547	0.7289551867003199	0.0661834650443425	4.729663123897104																	4.729663123897104	343.3069895670078
473	2013-03-28T00:30:24	-37.948	-44.9898	KN210-04	66.95372486347166	0.726283065626499	0.0655592928778761	4.712536562489743																	4.712536562489743	343.39775727232126
474	2013-03-28T00:33:24	-37.9471	-44.9895	KN210-04	64.44900404510318	0.7252156336784991	0.0653110190230222	4.523182538809432																	4.523182538809432	343.5013459776567
475	2013-03-28T00:36:24	-37.9463	-44.9892	KN210-04	64.09481738296667	0.7252156336784991	0.0653110190230222	4.482978406268916																	4.482978406268916	343.5942119104992
476	2013-03-28T00:39:24	-37.9456	-44.989	KN210-04	66.58068458747725	0.719914725706461	0.0640865456417462	4.5904664835																	4.5904664835	343.67408726577844
477	2013-03-28T00:42:25	-37.9448	-44.9887	KN210-04	67.33535284210298	0.718332115677485	0.0637233633064151	4.60394786245103																	4.60394786245103	343.76695335107775
478	2013-03-28T00:45:25	-37.944	-44.9883	KN210-04	64.80528038416502	0.717807120217196	0.0636035010247245	4.438397923416363																	4.438397923416363	343.86267986735453
479	2013-03-28T00:48:25	-37.9432	-44.988	KN210-04	65.58260056475865	0.717807120217196	0.0636035010247245	4.486375957235039																	4.486375957235039	343.9555461152729
480	2013-03-28T00:51:25	-37.9423	-44.9877	KN210-04	64.87515380080009	0.7146702429131959	0.0628889959016187	4.377113123368144																	4.377113123368144	344.0591352579661
481	2013-03-28T00:54:26	-37.9415	-44.9874	KN210-04	65.5988419487731	0.710498007762078	0.0619459513172329	4.352979205124003																	4.352979205124003	344.15200167866334
482	2013-03-28T00:57:26	-37.9405	-44.986999999999995	KN210-04	63.44696723889	0.7089459192711179	0.0615974695537864	4.204189371020661																	4.204189371020661	344.2687262211765
483	2013-03-28T01:00:26	-37.9397	-44.9868	KN210-04	66.07422130815574	0.7037984117717759	0.0604500730115792	4.286993867492447																	4.286993867492447	344.35949431008186
484	2013-03-28T01:03:26	-37.9388	-44.9866	KN210-04	67.5124011785815	0.7073981993564309	0.0612512406697724	4.434844923728415																	4.434844923728415	344.46120668657034
485	2013-03-28T01:06:26	-37.9379	-44.9862	KN210-04	66.9359626344219	0.706883662640646	0.0611363428574765	4.37890243517701																	4.37890243517701	344.567368465869
486	2013-03-28T01:09:27	-37.9372	-44.9859	KN210-04	66.79020351339021	0.70456813192086	0.06062101813858985	4.328655275558243																	4.328655275558243	344.6496213059584
487	2013-03-28T01:12:27	-37.9364	-44.9855	KN210-04	66.12253923840693	0.7053403029907241	0.0607925075841616	4.31820533280766																	4.31820533280766	344.74534915436953
488	2013-03-28T01:15:27	-37.9357	-44.9851	KN210-04	65.10709454631836	0.7089459192711179	0.0615974695537864	4.2947358245210845																	4.2947358245210845	344.83081915862067
489	2013-03-28T01:18:28	-37.9349	-44.9847	KN210-04	66.61683761154839	0.70431115053802	0.0605639458179792	4.30150978875505																	4.30150978875505	344.92654726994056
490	2013-03-28T01:27:28	-37.9326	-44.9838	KN210-04	64.94068267478416	0.697186604990111	0.0589959609798736	4.119062925209968																	4.119062925209968	345.19449302929456
491	2013-03-28T01:30:29	-37.9314	-44.9832	KN210-04	66.57080420082305	0.6992150363966779	0.0594397271213236	4.237925240553642																	4.237925240553642	345.33808606385116
492	2013-03-28T01:33:29	-37.9305	-44.9829	KN210-04	68.18082941254329	0.6946637619274878	0.05844672494698599	4.260887508636712																	4.260887508636712	345.4416762816308
493	2013-03-28T01:36:29	-37.9297	-44.9825	KN210-04	65.59971733298987	0.696176991415092	0.0587755376666675	4.110234973543201																	4.110234973543201	345.53740530433515
494	2013-03-28T01:39:29	-37.9288	-44.9821	KN210-04	61.286398334932784	0.6956713784272671	0.0586656719899839	3.8551744286661904																	3.8551744286661904	345.64356852181544
495	2013-03-28T01:42:30	-37.928000000000004	-44.9817	KN210-04	64.7927773976745	0.69516696955393	0.0585560679577917	4.047933963644591																	4.047933963644591	345.73929784246155
496	2013-03-28T01:45:30	-37.9273	-44.9813	KN210-04	65.40658206822488	0.696176991415092	0.0587755376666675	4.1063464496685205																	4.1063464496685205	345.8247694956248
497	2013-03-28T01:48:30	-37.9265	-44.9809	KN210-04	65.42106503220487	0.692147464539372	0.0579020407436877	4.050055998661171																	4.050055998661171	345.9204990791559
498	2013-03-28T01:51:30	-37.9258	-44.9805	KN210-04	65.68993427451444	0.6936583434966801	0.0582285535371471	4.0817682438252225																	4.0817682438252225	346.0059710267518
499	2013-03-28T01:54:31	-37.925	-44.9801	KN210-04	67.87920375836039	0.6851773851986961	0.0564096597028313	4.082668551332034																	4.082668551332034	346.10170087316374
500	2013-03-28T01:57:31	-37.9243	-44.9796	KN210-04	64.24236032776909	0.6866655255772328	0.0567260331122807	3.8766127738633296																	3.8766127738633296	346.191140483914
501	2013-03-28T02:00:31	-37.9235	-44.9792	KN210-04	64.72825237946529	0.6884069408839124	0.0570981819417097	3.9547275240312327																	3.9547275240312327	346.28687059320265
502	2013-03-28T02:03:32	-37.9228	-44.9788	KN210-04	65.13756569891993	0.689652469924765	0.0573650389642133	3.97536370110899																	3.97536370110899	346.37234312964904
503	2013-03-28T02:06:31	-37.922	-44.9785	KN210-04	65.56697724610197	0.6876589384596961	0.0569382879589412	3.9895440240598656																	3.9895440240598656	346.4652115320162
504	2013-03-28T02:09:32	-37.9211	-44.978	KN210-04	64.40053149682849	0.687161853296424	0.056832030380145	3.9005691811576986																	3.9005691811576986	346.57459565075766
505	2013-03-28T02:12:32	-37.9204	-44.9776	KN210-04	64.278933464603	0.688157210254447	0.0570447991936439	3.901211361057927																	3.901211361057927	346.66006865827103
506	2013-03-28T02:15:32	-37.9196	-44.9771	KN210-04	66.39554931941537	0.6832035072258729	0.0559913821048384	3.9525150350465186																	3.9525150350465186	346.75935819576887
507	2013-03-28T02:18:33	-37.9189	-44.9767	KN210-04	66.99895335957657	0.6827119263081479	0.0558874427881177	3.9857354023441935																	3.9857354023441935	346.8448314976922
508	2013-03-28T02:21:33	-37.9182	-44.9762	KN210-04	68.69364878434541	0.675865699064918	0.0544529783027454	3.9847090238912246																	3.9847090238912246	346.93427289621786
509	2013-03-28T02:24:34	-37.9175	-44.9757	KN210-04	64.86775519715161	0.6802584394647099	0.0553707067943144	3.8275384582862593																	3.8275384582862593	347.02371449988937
510	2013-03-28T02:27:33	-37.9167	-44.9753	KN210-04	66.04309845281135	0.6787884713452239	0.0550625993793946	3.8772901983619454																	3.8772901983619454	347.1194458008328
511	2013-03-28T02:30:34	-37.9158	-44.9747	KN210-04	66.22014037444163	0.6778103962523749	0.0548580420069777	3.8476979418133688																	3.8476979418133688	347.23264255746284
512	2013-03-28T02:33:34	-37.915	-44.9742	KN210-04	66.45330429089627	0.675865699064918	0.0544529783027454	3.8371866938249775																	3.8371866938249775	347.3319333093387
513	2013-03-28T02:36:35	-37.9141	-44.9738	KN210-04	66.25047871559254	0.675865699064918	0.0544529783027454	3.812539203630964																	3.812539203630964	347.4380988497537
514	2013-03-28T02:39:35	-37.9132	-44.9735	KN210-04	67.23784224576706	0.674898914192456	0.054251985939494	3.853268862695																	3.853268862695	347.5416906434979
515	2013-03-28T02:42:35	-37.9124	-44.9732	KN210-04	66.30933091619576	0.6667139726061	0.0525709668925718	3.710745819898882																	3.710745819898882	347.63456002131585
516	2013-03-28T02:45:35	-37.9115	-44.9727	KN210-04	66.88337820376869	0.667668323711037	0.0527651862315611	3.7621575754150576																	3.7621575754150576	347.74394644049875
517	2013-03-28T02:48:35	-37.9106	-44.9723	KN210-04	65.98543013707427	0.665286902653086	0.0522810246851126	3.6768121786366814																	3.6768121786366814	347.85011253394066
518	2013-03-28T02:51:36	-37.9097	-44.9719	KN210-04	64.63924386668685	0.664810364441701	0.0521845726679279	3.5869997593108636																	3.5869997593108636	347.956278769587
519	2013-03-28T02:54:36	-37.9089	-44.9715	KN210-04	65.26904114683668	0.6667139726061	0.0525709668925718	3.64043253857977																	3.64043253857977	348.0520114373226
520	2013-03-28T02:57:36	-37.9081	-44.971000000000004	KN210-04	67.43650972649345	0.660076133268219	0.0512312019429698	3.7014046892647694																	3.7014046892647694	348.1513040106466
521	2013-03-28T03:00:36	-37.9073	-44.9706	KN210-04	66.19821404373516	0.661491775526161	0.0515150128439245	3.6314475172825116																	3.6314475172825116	348.2470369587358
522	2013-03-28T03:03:37	-37.9066	-44.9702	KN210-04	64.10785694870691	0.660076133268219	0.0512312019429698	3.4887529517876814																	3.4887529517876814	348.3325126746363
523	2013-03-28T03:06:37	-37.9059	-44.9699	KN210-04	65.07160909795465	0.65679565727645	0.0505766820669901	3.5002689517433634																	3.5002689517433634	348.4147691056371
524	2013-03-28T03:09:37	-37.9051	-44.9695	KN210-04	66.40073351339274	0.655860389930567	0.0503912373439979	3.536851184623754																	3.536851184623754	348.51050243920577
525	2013-03-28T03:12:38	-37.9043	-44.9693	KN210-04	66.21302729727851	0.65492776758578	0.050206549819866	3.527201857780024																	3.527201857780024	348.6012721638214
526	2013-03-28T03:15:38	-37.9035	-44.9689	KN210-04	65.14409134672017	0.658197894817947	0.0508558853082857	3.4868606002932863																	3.4868606002932863	348.6970057777315
527	2013-03-28T03:18:38	-37.9027	-44.9686	KN210-04	66.33994567101	0.6512101857298621	0.0494746194850512	3.4976916782469325																	3.4976916782469325	348.78987614106615
528	2013-03-28T03:21:38	-37.9019	-44.9682	KN210-04	65.57518733033574	0.648901601366772	0.0490233841105779	3.4089728715366165																	3.4089728715366165	348.8856100353144
529	2013-03-28T03:24:38	-37.9011	-44.9678	KN210-04	65.7193591489049	0.6479820595092529	0.0488442453726806	3.4300046983553165																	3.4300046983553165	348.9813440697292
530	2013-03-28T03:27:39	-37.9003	-44.9674	KN210-04	66.25134165433776	0.648441282314395	0.04893370796000498	3.4376780107277694																	3.4376780107277694	349.0770782443094
531	2013-03-28T03:30:39	-37.8995	-44.967	KN210-04	66.24605096579985	0.647062336113647	0.0486656103157525	3.4476331092544767																	3.4476331092544767	349.17281255905436
532	2013-03-28T03:33:39	-37.8986	-44.9666	KN210-04	67.68090443936967	0.645685384325296	0.0483988242350856	3.4968171864676805																	3.4968171864676805	349.2789805484401
533	2013-03-28T03:36:39	-37.8977	-44.9661	KN210-04	66.41579051687896	0.648901601366772	0.0490233841105779	3.452472026559513																	3.452472026559513	349.3883702740808
534	2013-03-28T03:39:40	-37.8968	-44.9657	KN210-04	64.41952565048281	0.647062336113647	0.0486656103157525	3.3252791494798637																	3.3252791494798637	349.4945385478378
535	2013-03-28T03:42:40	-37.896	-44.9653	KN210-04	68.70612316638584	0.641135522043406	0.0475237774166599	3.4851997288158922																	3.4851997288158922	349.59027347578865
536	2013-03-28T03:45:40	-37.895	-44.9648	KN210-04	67.75182980356972	0.640682312693578	0.0474371374533895	3.409172128565504																	3.409172128565504	349.70994233282465
537	2013-03-28T03:48:41	-37.8941	-44.9646	KN210-04	65.97508445764258	0.642496731136319	0.0477846505849216	3.3711910644589294																	3.3711910644589294	349.81165655241335
538	2013-03-28T03:51:41	-37.8931	-44.9643	KN210-04	66.55902202745982	0.640228242215543	0.0473505896005879	3.3699892645207403																	3.3699892645207403	349.92605070634005
539	2013-03-28T03:54:41	-37.8921	-44.964	KN210-04	66.31316907260448	0.641135522043406	0.0475237774166599	3.3453765230145187																	3.3453765230145187	350.04044494273813
540	2013-03-28T03:57:41	-37.8911	-44.9638	KN210-04	68.46680199162384	0.637071045173478	0.0467504821010608	3.422860674279601																	3.422860674279601	350.1531400694085
541	2013-03-28T04:00:41	-37.8905	-44.9636	KN210-04	65.10961479992658	0.636173063623523	0.0465805708262836	3.241099517427628																	3.241099517427628	350.22220265266714
542	2013-03-28T04:03:42	-37.8899	-44.9632	KN210-04	66.20961126692329	0.635273265503951	0.0464109272957355	3.2814044891223766																	3.2814044891223766	350.29767294704214
543	2013-03-28T04:06:42	-37.8892	-44.9629	KN210-04	65.95740873015039	0.634824972953625	0.0463264084138868	3.2748142933388134																	3.2748142933388134	350.3799312934916
544	2013-03-28T04:09:42	-37.8886	-44.9626	KN210-04	63.99477903697203	0.636623093211404	0.0466655649389126	3.1872530152627165																	3.1872530152627165	350.45173347490714
545	2013-03-28T04:12:42	-37.88800000000001	-44.9623	KN210-04	66.62025835117437	0.632144763395295	0.0458232899636255	3.2593838884973345																	3.2593838884973345	350.52353573515336
546	2013-03-28T04:18:43	-37.8868	-44.9616	KN210-04	62.963360840604935	0.632144763395295	0.0458232899636255	3.0792763083699763																	3.0792763083699763	350.67059252382467
547	2013-03-28T04:21:43	-37.8858	-44.9612	KN210-04	65.04296233427479	0.6255132101163	0.0445933117045886	3.1311730828149265																	3.1311730828149265	350.78732492732735
548	2013-03-28T04:24:44	-37.8846	-44.9608	KN210-04	63.45827707858673	0.6255132101163	0.0445933117045886	3.0515193421596813																	3.0515193421596813	350.925450773804
549	2013-03-28T04:27:44	-37.8835	-44.9603	KN210-04	61.79093546752948	0.628599471745155	0.0451634173895777	2.9774817873516284																	2.9774817873516284	351.05554093391515
550	2013-03-28T04:30:44	-37.8826	-44.9599	KN210-04	67.19799622712189	0.622883656330415	0.0441114329231023	3.184642214930418																	3.184642214930418	351.16171145085997
551	2013-03-28T04:33:44	-37.8818	-44.9597	KN210-04	66.22077730115701	0.6259529127259339	0.0446743625090892	3.1579925531816424																	3.1579925531816424	351.25248221484117
552	2013-03-28T04:36:45	-37.881	-44.9594	KN210-04	67.17818106288293	0.619838753781183	0.0435572837675056	3.1757485783082435																	3.1757485783082435	351.3453547825467
553	2013-03-28T04:39:45	-37.8803	-44.9591	KN210-04	68.34687146505877	0.6211406526303399	0.0437935303793816	3.2173644837755484																	3.2173644837755484	351.427614149671
554	2013-03-28T04:42:45	-37.8797	-44.9588	KN210-04	69.6818504209097	0.619406852831871	0.0434789096787605	3.2792590358419087																	3.2792590358419087	351.49941750038636
555	2013-03-28T04:45:45	-37.879	-44.9586	KN210-04	69.24539631642996	0.621575253523345	0.0438727073354012	3.262056793761928																	3.262056793761928	351.57929635233666
556	2013-03-28T04:48:45	-37.8782	-44.9582	KN210-04	72.8151229623772	0.614233350263645	0.0425482469960567	3.3738958172543687																	3.3738958172543687	351.67503439852334
557	2013-03-28T04:51:46	-37.8774	-44.9579	KN210-04	72.30126224582969	0.6185415799410171	0.0433224649027834	3.3495796972041116																	3.3495796972041116	351.7679073318848
558	2013-03-28T04:54:46	-37.8767	-44.9575	KN210-04	72.64332873928588	0.614233350263645	0.0425482469960567	3.3316191553213472																	3.3316191553213472	351.853388914531
559	2013-03-28T04:57:46	-37.876	-44.9572	KN210-04	75.74577980873845	0.6108097919852989	0.0419389591764438	3.452559694713065																	3.452559694713065	351.9356487747566
560	2013-03-28T05:00:46	-37.8752	-44.9569	KN210-04	77.73865774512728	0.606996884831556	0.0412669628191803	3.4972967012450327																	3.4972967012450327	352.02852193156843
561	2013-03-28T05:03:47	-37.8745	-44.9566	KN210-04	78.82191688729586	0.607418482559645	0.0413410028733803	3.539108584785955																	3.539108584785955	352.11078196380083
562	2013-03-28T05:06:47	-37.8738	-44.9562	KN210-04	80.33550261722459	0.6053043955428961	0.040970800659678	3.5613491284510514																	3.5613491284510514	352.1962641153577
563	2013-03-28T05:09:47	-37.8732	-44.9555	KN210-04	81.14920383537053	0.6053043955428961	0.040970800659678	3.602596350006957																	3.602596350006957	352.2870623006479
564	2013-03-28T05:12:47	-37.872	-44.955	KN210-04	81.18046588840039	0.606996884831556	0.0412669628191803	3.602159654775886																	3.602159654775886	352.4276826905063
565	2013-03-28T05:15:48	-37.8707	-44.9548	KN210-04	82.4981680029386	0.6057281120159671	0.0410448067720603	3.6576747989016978																	3.6576747989016978	352.57345818257346
566	2013-03-28T05:18:48	-37.8696	-44.9545	KN210-04	82.15138112543836	0.6036207707297789	0.0406774050891043	3.6355182826342247																	3.6355182826342247	352.69871264030525
567	2013-03-28T05:21:48	-37.8688	-44.9538	KN210-04	83.49358250660165	0.60152996669674	0.040314887497223	3.6493956352012122																	3.6493956352012122	352.80694558895766
568	2013-03-28T05:24:48	-37.8681	-44.953	KN210-04	83.91388197337908	0.6044599874288361	0.0408233167506083	3.686638684252755																	3.686638684252755	352.91189346876143
569	2013-03-28T05:27:49	-37.8674	-44.9524	KN210-04	82.89318557958491	0.6011105659235201	0.0402424308174157	3.5959626527650213																	3.5959626527650213	353.0059779374685
570	2013-03-28T05:30:49	-37.8665	-44.9519	KN210-04	83.10908625060664	0.601950368654861	0.0403875171441261	3.62008539053346																	3.62008539053346	353.1153751367229
571	2013-03-28T05:33:49	-37.8655	-44.9516	KN210-04	81.28064317064025	0.603202777659506	0.0406047964639664	3.5257687160495204																	3.5257687160495204	353.2297715665871
572	2013-03-28T05:36:49	-37.8644	-44.9512	KN210-04	82.7962167567806	0.6006921639508829	0.040170146692783994	3.5772764380276185																	3.5772764380276185	353.3571661676883
573	2013-03-28T05:39:50	-37.8634	-44.9508	KN210-04	80.93480148961271	0.597367946710436	0.0395991497389691	3.466043828916803																	3.466043828916803	353.4739017890681
574	2013-03-28T05:42:50	-37.8627	-44.9501	KN210-04	82.84447381525658	0.5969554138393779	0.0395286534609421	3.538484596577286																	3.538484596577286	353.5731805798813
575	2013-03-28T05:45:50	-37.861999999999995	-44.9494	KN210-04	82.11084809158191	0.593658174428379	0.0389676961335675	3.4752187568124504																	3.4752187568124504	353.6724597327601
576	2013-03-28T05:48:50	-37.8611	-44.9492	KN210-04	82.47121690240108	0.5953060273485401	0.0392474694114036	3.494221679849163																	3.494221679849163	353.77417531253843
577	2013-03-28T05:51:50	-37.8602	-44.9487	KN210-04	78.45222573913222	0.5969554138393779	0.0395286534609421	3.3523852058706365																	3.3523852058706365	353.88357402057517
578	2013-03-28T05:54:51	-37.8593	-44.9483	KN210-04	79.53054872030005	0.597781464371479	0.0396698143042611	3.4060171192368967																	3.4060171192368967	353.98974821752967
579	2013-03-28T05:57:51	-37.8584	-44.948	KN210-04	78.65646881471729	0.596543863413032	0.0394583250694048	3.371733900167203																	3.371733900167203	354.0933450015993
580	2013-03-28T06:00:51	-37.8575	-44.9477	KN210-04	78.57235181232888	0.5988169742396106	0.03984744845950915	3.3835125965586217																	3.3835125965586217	354.1969418676053
581	2013-03-28T06:03:51	-37.8565	-44.9475	KN210-04	75.07131534533815	0.6006921639508829	0.040170146692783994	3.2690152892382716																	3.2690152892382716	354.3096382814116
582	2013-03-28T06:06:52	-37.8554	-44.9474	KN210-04	75.79759434279578	0.60152996669674	0.040314887497223	3.2989137796678465																	3.2989137796678465	354.43240211744705
583	2013-03-28T06:09:52	-37.8545	-44.946999999999996	KN210-04	75.51037233918781	0.6002747584001911	0.0400980347123887	3.2898548336894176																	3.2898548336894176	354.5385770724048
584	2013-03-28T06:12:52	-37.8537	-44.9466	KN210-04	75.82987728471176	0.603202777659506	0.0406047964639664	3.3349698128985605																	3.3349698128985605	354.63431940957497
585	2013-03-28T06:15:52	-37.8527	-44.9464	KN210-04	73.50660880977202	0.604039761624513	0.0407501870440587	3.233012958319314																	3.233012958319314	354.7470159647181
586	2013-03-28T06:18:53	-37.8517	-44.9462	KN210-04	71.74573571127311	0.606152839976287	0.0411189895503121	3.1747938476552906																	3.1747938476552906	354.8597125570533
587	2013-03-28T06:21:53	-37.8507	-44.94600000000001	KN210-04	72.54681166327063	0.606152839976287	0.0411189895503121	3.2113780920603343																	3.2113780920603343	354.9724091865811
588	2013-03-28T06:24:53	-37.8497	-44.9457	KN210-04	69.91891450202885	0.606996884831556	0.0412669628191803	3.108920122340636																	3.108920122340636	355.0868069190658
589	2013-03-28T06:27:53	-37.8488	-44.9453	KN210-04	71.37936678835185	0.607418482559645	0.0413410028733803	3.1827618855238																	3.1827618855238	355.19298277410326
590	2013-03-28T06:30:54	-37.848	-44.9449	KN210-04	70.75390150254229	0.602785780037379	0.040532360755861	3.1235598069335446																	3.1235598069335446	355.28872610942256
591	2013-03-28T06:33:54	-37.8469	-44.9444	KN210-04	71.39398266712901	0.603202777659506	0.0406047964639664	3.128174349098168																	3.128174349098168	355.41882364054464
592	2013-03-28T06:36:54	-37.8458	-44.943999999999996	KN210-04	68.42882143441177	0.603202777659506	0.0406047964639664	3.0276107611430385																	3.0276107611430385	355.54622068959094
593	2013-03-28T06:39:54	-37.8446	-44.9437	KN210-04	67.96158948567357	0.601950368654861	0.0403875171441261	2.9885574461803324																	2.9885574461803324	355.6823793986165
594	2013-03-28T06:42:55	-37.8438	-44.9429	KN210-04	66.6401054319193	0.607418482559645	0.0413410028733803	2.9684486609607856																	2.9684486609607856	355.79585201517403
595	2013-03-28T06:45:55	-37.8423	-44.9453	KN210-04	64.9432596042366	0.6086880714088111	0.0415641266195437	2.8988769970105266																	2.8988769970105266	356.0649087882493
596	2013-03-28T06:48:55	-37.8351	-44.9477	KN210-04	66.69117929586261	0.603202777659506	0.0406047964639664	2.9311404329934625																	2.9311404329934625	356.8936977350178
597	2013-03-28T06:54:56	-37.8191	-44.9545	KN210-04	67.66925506658983	0.603202777659506	0.0406047964639664	2.971384561744963																	2.971384561744963	358.7724471967182
598	2013-03-28T06:57:56	-37.8113	-44.9579	KN210-04	74.80639584765227	0.591196349517301	0.0385522414628864	3.1755145841689907																	3.1755145841689907	359.69075900514673
599	2013-03-28T07:00:56	-37.8031	-44.9615	KN210-04	77.45054608634358	0.58672914456225	0.0378051625239671	3.1909809812893086																	3.1909809812893086	360.65691148521483
600	2013-03-28T07:03:56	-37.7953	-44.9649	KN210-04	77.86057247007489	0.589567959489474	0.0382787793648454	3.2467652720063045																	3.2467652720063045	361.5752443905475
601	2013-03-28T07:06:57	-37.7869	-44.9686	KN210-04	79.9306699202613	0.591605510858182	0.0386210252246367	3.3861032361034646																	3.3861032361034646	362.5653368852076
602	2013-03-28T07:09:57	-37.7791	-44.9721	KN210-04	80.75577131451719	0.5899747027105229	0.0383468714669834	3.380414682584491																	3.380414682584491	363.48659430869384
603	2013-03-28T07:12:57	-37.7706	-44.9758	KN210-04	80.27814455187938	0.59571982054471	0.0393177959720534	3.4157992799901087																	3.4157992799901087	364.48722979238363
604	2013-03-28T07:15:57	-37.7628	-44.9792	KN210-04	82.131452922405	0.5944813949478771	0.0391073183381724	3.4945470985338014																	3.4945470985338014	365.40560553998887
605	2013-03-28T07:18:58	-37.7549	-44.9826	KN210-04	81.6073246035943	0.5969554138393779	0.0395286534609421	3.4778528788125183																	3.4778528788125183	366.33452301021896
606	2013-03-28T07:21:58	-37.7466	-44.9861	KN210-04	79.70808062995164	0.5986095109054079	0.0398118018574354	3.4291683662587147																	3.4291683662587147	367.30845808035264
607	2013-03-28T07:24:58	-37.7388	-44.9894	KN210-04	77.00235293846261	0.591605510858182	0.0386210252246367	3.2575774422703523																	3.2575774422703523	368.2240347111673
608	2013-03-28T07:27:59	-37.7304	-44.9928	KN210-04	74.72659522728375	0.5903809477612729	0.0384151649737034	3.14247147175626																	3.14247147175626	369.205837674723
609	2013-03-28T07:30:59	-37.7223	-44.9958	KN210-04	77.09168316367798	0.5824924675661985	0.037104857044641504	3.1457756007334448																	3.1457756007334448	370.14539822014086
610	2013-03-28T07:33:59	-37.7141	-44.9988	KN210-04	77.08246786838221	0.5790986460637271	0.0365496541132129	3.0783991746146344																	3.0783991746146344	371.09565477104513
611	2013-03-28T07:36:59	-37.7056	-45.0021	KN210-04	76.23114389267936	0.5826933825573449	0.037137903179765	3.0819128321867773																	3.0819128321867773	372.08547416474863
612	2013-03-28T07:40:00	-37.6972	-45.0055	KN210-04	73.8041154768389	0.578698927451132	0.0364846224363968	2.963558527887855																	2.963558527887855	373.06731804018915
613	2013-03-28T07:43:00	-37.6896	-45.0085	KN210-04	74.31447056082233	0.575519117413201	0.0359695236989149	2.942103991569712																	2.942103991569712	373.9536378694248
614	2013-03-28T07:46:00	-37.6817	-45.0117	KN210-04	72.71339382629017	0.5725679019047145	0.035495677141962695	2.8616216807393484																	2.8616216807393484	374.8771209108858
615	2013-03-28T07:49:00	-37.6733	-45.0152	KN210-04	73.54085175727934	0.5684629508321889	0.0348428060932604	2.845094805136104																	2.845094805136104	375.86171785471674
616	2013-03-28T07:52:00	-37.6656	-45.0183	KN210-04	73.86961776278808	0.563432875418307	0.0340529132557163	2.8074776438800413																	2.8074776438800413	376.76133050075333
617	2013-03-28T07:55:01	-37.6567	-45.0218	KN210-04	74.77627759874218	0.560356597365184	0.0335752305108885	2.813217694528652																	2.813217694528652	377.7989525390359
618	2013-03-28T07:58:01	-37.6487	-45.022	KN210-04	73.6883841946881	0.5531526021334611	0.0324729571103047	2.681978670666785																	2.681978670666785	378.68966376267923
619	2013-03-28T08:01:02	-37.6402	-45.0225	KN210-04	74.80042754058731	0.5520243844141629	0.032302290035102	2.6795376741095724																	2.6795376741095724	379.6368849183948
620	2013-03-28T08:04:02	-37.6328	-45.0251	KN210-04	75.14424642580998	0.548652800910494	0.0317956327195303	2.656201404776895																	2.656201404776895	380.4919222957455
621	2013-03-28T08:07:02	-37.6262	-45.0319	KN210-04	70.22542415912311	0.5520243844141629	0.032302290035102	2.5162890124081407																	2.5162890124081407	381.4401642208088
622	2013-03-28T08:10:02	-37.6193	-45.0394	KN210-04	68.4338508018505	0.549771617634664	0.0319633419959529	2.445126344758827																	2.445126344758827	382.4536867962613
623	2013-03-28T08:13:03	-37.6132	-45.0461	KN210-04	70.54557249445838	0.5430913959503689	0.0309707908468506	2.4688519846388224																	2.4688519846388224	383.35374712397936
624	2013-03-28T08:19:03	-37.6029	-45.0585	KN210-04	72.8752999710659	0.5423552694260121	0.0308627009990835	2.5398308513573467																	2.5398308513573467	384.938160528794
625	2013-03-28T08:22:04	-37.5973	-45.0657	KN210-04	69.34589028459754	0.543827682850397	0.0310793655283546	2.4068263057033827																	2.4068263057033827	385.8280087487128
626	2013-03-28T08:25:04	-37.5914	-45.0733	KN210-04	74.69299033192172	0.536148488274564	0.0299596873208804	2.5269352313967017																	2.5269352313967017	386.7664639259175
627	2013-03-28T08:28:04	-37.5853	-45.0812	KN210-04	70.92352988856776	0.536148488274564	0.0299596873208804	2.4291460443821458																	2.4291460443821458	387.7394444900098
628	2013-03-28T08:31:04	-37.5799	-45.0882	KN210-04	76.08722770757849	0.534700157561144	0.0297513386376071	2.5838607268947262																	2.5838607268947262	388.60122008607163
629	2013-03-28T08:34:05	-37.574	-45.0958	KN210-04	78.38095226694243	0.535426768863847	0.0298556014324031	2.621428885529065																	2.621428885529065	389.539787206482
630	2013-03-28T08:37:05	-37.5674	-45.1035	KN210-04	79.68006697074931	0.535063030091575	0.0298034078856861	2.665149708561465																	2.665149708561465	390.5404468216538
631	2013-03-28T08:40:05	-37.5609	-45.1087	KN210-04	79.03319487374482	0.535426768863847	0.0298556014324031	2.6439897898278004																	2.6439897898278004	391.39722686061117
632	2013-03-28T08:43:06	-37.5555	-45.108999999999995	KN210-04	76.51853153523648	0.536148488274564	0.0299596873208804	2.5608598211085183																	2.5608598211085183	391.9989218731472
633	2013-03-28T08:46:06	-37.5532	-45.1061	KN210-04	78.71632755583018	0.5325351273942089	0.0294415303572091	2.6151787679834047																	2.6151787679834047	392.3609271753685
634	2013-03-28T08:49:06	-37.552	-45.1065	KN210-04	78.14073135879303	0.534700157561144	0.0297513386376071	2.6152190092799046																	2.6152190092799046	392.4990933391948
635	2013-03-28T08:52:06	-37.5511	-45.1068	KN210-04	80.89005051943595	0.536148488274564	0.0299596873208804	2.7091758731363345																	2.7091758731363345	392.60271805736517
636	2013-03-28T08:55:06	-37.5505	-45.107	KN210-04	73.84482623707555	0.539057933101868	0.030380817581382006	2.503420141742098																	2.503420141742098	392.67180124819254
637	2013-03-28T08:58:07	-37.5496	-45.1073	KN210-04	80.16432730122224	0.53578752769446	0.0299076089184613	2.6857198727410903																	2.6857198727410903	392.7754261025045
638	2013-03-28T09:01:07	-37.5489	-45.1076	KN210-04	72.38857932111671	0.5375994966544729	0.0301692474943165	2.447410817589584																	2.447410817589584	392.85772340829385
639	2013-03-28T09:04:07	-37.548	-45.1087	KN210-04	75.20032915640681	0.536148488274564	0.0299596873208804	2.537959554926766																	2.537959554926766	392.9972298496445
640	2013-03-28T09:07:07	-37.547	-45.1098	KN210-04	72.89362521663688	0.53578752769446	0.0299076089184613	2.4426662071656366																	2.4426662071656366	393.1449345272613
641	2013-03-28T09:10:07	-37.5464	-45.1109	KN210-04	77.05008221766117	0.535426768863847	0.0298556014324031	2.5747131200303555																	2.5747131200303555	393.26277474204005
642	2013-03-28T09:13:08	-37.5461	-45.111999999999995	KN210-04	72.54101967293187	0.536872996524771	0.0300642173839676	2.4174656321210297																	2.4174656321210297	393.36544277947854
643	2013-03-28T09:16:08	-37.5459	-45.113	KN210-04	76.5233408995327	0.53578752769446	0.0299076089184613	2.575638995995595																	2.575638995995595	393.4564668107699
644	2013-03-28T09:19:08	-37.5455	-45.1137	KN210-04	79.48969324928916	0.536148488274564	0.0299596873208804	2.6509863820569484																	2.6509863820569484	393.53262211426176
645	2013-03-28T09:22:08	-37.5453	-45.114	KN210-04	79.50461523825001	0.5386920189302571	0.0303277357393282	2.6727971033139006																	2.6727971033139006	393.5672161231272
646	2013-03-28T09:25:08	-37.545	-45.1146	KN210-04	77.49617305490665	0.534700157561144	0.0297513386376071	2.5663093357085653																	2.5663093357085653	393.6298227988013
647	2013-03-28T09:28:09	-37.5443	-45.1152	KN210-04	76.51554599005999	0.536510310532341	0.0300118900437908	2.5685880138375916																	2.5685880138375916	393.72403655645286
648	2013-03-28T09:31:09	-37.5438	-45.1157	KN210-04	79.89904250675012	0.535426768863847	0.0298556014324031	2.6698606528588065																	2.6698606528588065	393.79506756837935
649	2013-03-28T09:34:09	-37.5437	-45.11600000000001	KN210-04	86.26339818257523	0.53578752769446	0.0299076089184613	2.8905895107028083																	2.8905895107028083	393.82379093141236
650	2013-03-28T09:37:10	-37.5443	-45.1161	KN210-04	84.63473701241658	0.533616645205419	0.0295958738927892	2.798381470628273																	2.798381470628273	393.89116184598265
651	2013-03-28T09:40:10	-37.5498	-45.1151	KN210-04	83.33962441294119	0.534700157561144	0.0297513386376071	2.766453188887285																	2.766453188887285	394.50973461425576
652	2013-03-28T09:43:10	-37.5581	-45.1137	KN210-04	86.50952226716036	0.537236548313742	0.0301166696388946	2.9165115795587564																	2.9165115795587564	395.44189060449725
653	2013-03-28T09:46:10	-37.5663	-45.111999999999995	KN210-04	81.69030134972813	0.536872996524771	0.0300642173839676	2.753327455174728																	2.753327455174728	396.3669347798192
654	2013-03-28T09:49:11	-37.5738	-45.1103	KN210-04	85.18905788374902	0.534700157561144	0.0297513386376071	2.8498980006507617																	2.8498980006507617	397.21517969465407
655	2013-03-28T09:52:11	-37.5821	-45.1085	KN210-04	88.08900281054402	0.536872996524771	0.0300642173839676	2.9570468146182267																	2.9570468146182267	398.1526588909616
656	2013-03-28T09:55:11	-37.5898	-45.1069	KN210-04	87.40579803398151	0.534700157561144	0.0297513386376071	2.9206377312175955																	2.9206377312175955	399.02134302757287
657	2013-03-28T09:58:11	-37.5978	-45.1051	KN210-04	86.11492430161051	0.537236548313742	0.0301166696388946	2.919567106117096																	2.919567106117096	399.92592143111074
658	2013-03-28T10:01:11	-37.6053	-45.1036	KN210-04	85.60786792645655	0.5381448894802835	0.0302483656539372	2.9000921899443837																	2.9000921899443837	400.77121570985406
659	2013-03-28T10:04:12	-37.614000000000004	-45.1018	KN210-04	82.64094660521543	0.539423216960166	0.0304339933849161	2.8382726734639405																	2.8382726734639405	401.75259634254996
660	2013-03-28T10:07:12	-37.6217	-45.1003	KN210-04	83.62073919128052	0.543459100512	0.0310250134680396	2.9333232371993168																	2.9333232371993168	402.6198822805594
661	2013-03-28T10:10:12	-37.6297	-45.0988	KN210-04	83.48328052384491	0.549397789162928	0.0319073055592903	2.9803609414676164																	2.9803609414676164	403.52018509280083
662	2013-03-28T10:13:12	-37.6378	-45.0975	KN210-04	79.10491972322657	0.5542848476539761	0.0326445447111937	2.8770872448791773																	2.8770872448791773	404.4291073717044
663	2013-03-28T10:16:13	-37.6458	-45.096000000000004	KN210-04	80.75441104101714	0.5520243844141629	0.032302290035102	2.9288570098102844																	2.9288570098102844	405.3294059759632
664	2013-03-28T10:19:13	-37.0654	-45.0947	KN210-04	75.99380257110579	0.561893623912188	0.0338132996331267	2.8622414138163026																	2.8622414138163026	469.93795303720907
665	2013-03-28T10:22:13	-37.6618	-45.0932	KN210-04	79.29256117910974	0.5576903565387751	0.0331646577700225	2.9245021930553783																	2.9245021930553783	536.3276039391023
666	2013-03-28T10:25:14	-37.6695	-45.0913	KN210-04	84.26362416097182	0.55618004011572	0.0329333052357096	3.080488174566732																	3.080488174566732	537.2009437274322
667	2013-03-28T10:28:14	-37.678000000000004	-45.0889	KN210-04	79.72031100604389	0.560356597365184	0.0335752305108885	2.9984163768649035																	2.9984163768649035	538.1704799641979
668	2013-03-28T10:31:14	-37.6858	-45.0869	KN210-04	80.61625763230587	0.5653573826878371	0.0343538170423167	3.1032931285200123																	3.1032931285200123	539.056450525848
669	2013-03-28T10:34:14	-37.6937	-45.0849	KN210-04	77.31952814620459	0.575519117413201	0.0359695236989149	3.0765483011666395																	3.0765483011666395	539.9533295115998
670	2013-03-28T10:37:15	-37.702	-45.0828	KN210-04	82.53095150156112	0.569639271152639	0.0350290316945054	3.2453960754786197																	3.2453960754786197	540.8955942277134
671	2013-03-28T10:40:15	-37.7097	-45.0808	KN210-04	82.7075842519285	0.57315794379028	0.0355901134071171	3.2732422272576915																	3.2732422272576915	541.7706467789927
672	2013-03-28T10:43:15	-37.7177	-45.0788	KN210-04	85.1673318692698	0.571197337926167	0.0352768605943435	3.371817248992812																	3.371817248992812	542.6784321856999
673	2013-03-28T10:46:15	-37.7262	-45.0765	KN210-04	76.02303858215795	0.587542250761385	0.0379403703381554	3.1736263201665484																	3.1736263201665484	543.6460573928404
674	2013-03-28T10:49:16	-37.7336	-45.0744	KN210-04	78.09933482636269	0.582291552575052	0.037071810909518	3.1951724909951986																	3.1951724909951986	544.4902975022761
675	2013-03-28T10:52:16	-37.7418	-45.071999999999996	KN210-04	75.14867136447072	0.59324596549839	0.0388980207461128	3.2016697312006386																	3.2016697312006386	545.4272297410594
676	2013-03-28T10:55:16	-37.7502	-45.0695	KN210-04	78.33715408752937	0.5986095109054079	0.0398118018574354	3.4084677526622795																	3.4084677526622795	546.3878380064267
677	2013-03-28T10:58:16	-37.7578	-45.067	KN210-04	77.7654030565343	0.6108097919852989	0.0419389591764438	3.5291738587649792																	3.5291738587649792	547.2619928055082
678	2013-03-28T11:01:16	-37.7656	-45.0644	KN210-04	74.87965786826669	0.6112354735872672	0.0420145366676554	3.4411885716648216																	3.4411885716648216	548.1599082169474
679	2013-03-28T11:04:17	-37.7737	-45.0617	KN210-04	65.05197023988673	0.613803521797457	0.0424715149326057	3.007037425425688																	3.007037425425688	549.0923523285657
680	2013-03-28T11:07:17	-37.7813	-45.0591	KN210-04	75.35349448275257	0.621575253523345	0.0438727073354012	3.559254081023791																	3.559254081023791	549.9687448824575
681	2013-03-28T11:10:17	-37.7899	-45.0563	KN210-04	76.83565746316009	0.613803521797457	0.0424715149326057	3.5466066957213704																	3.5466066957213704	550.9572555995858
682	2013-03-28T11:13:17	-37.7977	-45.0538	KN210-04	77.77051331588696	0.60152996669674	0.040314887497223	3.4372501190136995																	3.4372501190136995	551.8529454606141
683	2013-03-28T11:16:17	-37.8053	-45.0514	KN210-04	75.17872395252785	0.5944813949478771	0.0391073183381724	3.2219203656780167																	3.2219203656780167	552.7248936654737
684	2013-03-28T11:19:18	-37.8132	-45.0488	KN210-04	71.85028918185026	0.602785780037379	0.040532360755861	3.1489079819939927																	3.1489079819939927	553.633540687449
685	2013-03-28T11:22:18	-37.8216	-45.04600000000001	KN210-04	72.11408084774752	0.6011105659235201	0.0402424308174157	3.1550807994147254																	3.1550807994147254	554.6004792186478
686	2013-03-28T11:25:19	-37.8291	-45.0435	KN210-04	74.77723113878577	0.5998572647883621	0.0400261924451631	3.2654497409070182																	3.2654497409070182	555.4638111637437
687	2013-03-28T11:28:19	-37.8366	-45.0411	KN210-04	70.60186109277906	0.606996884831556	0.0412669628191803	3.175147439380797																	3.175147439380797	556.3249410491172
688	2013-03-28T11:31:19	-37.8454	-45.0381	KN210-04	71.63124529156923	0.6036207707297789	0.0406774050891043	3.2042794759642907																	3.2042794759642907	557.3394110123941
689	2013-03-28T11:34:19	-37.8532	-45.0354	KN210-04	72.34864617014671	0.604881688148224	0.0408969707924362	3.2039535380177675																	3.2039535380177675	558.2395348587867
690	2013-03-28T11:37:19	-37.861	-45.0327	KN210-04	74.59161077199363	0.602785780037379	0.040532360755861	3.287286013188082																	3.287286013188082	559.139652085517
691	2013-03-28T11:40:20	-37.8689	-45.03	KN210-04	76.3134105915897	0.602785780037379	0.040532360755861	3.357735414287584																	3.357735414287584	560.0505053544024
692	2013-03-28T11:43:20	-37.876999999999995	-45.0272	KN210-04	76.01055566249434	0.603202777659506	0.0406047964639664	3.3951298677609074																	3.3951298677609074	560.9851394794052
693	2013-03-28T11:46:20	-37.8855	-45.0243	KN210-04	74.80620660807556	0.606996884831556	0.0412669628191803	3.3543857263634185																	3.3543857263634185	561.9650409969356
694	2013-03-28T11:49:20	-37.8933	-45.0217	KN210-04	70.68254820851719	0.6116621713675999	0.0420902945758996	3.2160594946549304																	3.2160594946549304	562.8628556842548
695	2013-03-28T11:52:21	-37.9015	-45.0194	KN210-04	69.60300306820709	0.6172479882439991	0.0430890012366852	3.2468310773713416																	3.2468310773713416	563.7977474982147
696	2013-03-28T11:55:21	-37.9099	-45.0176	KN210-04	67.89302927039489	0.6204886684858979	0.0436752193099609	3.192935514656023																	3.192935514656023	564.7460822039133
697	2013-03-28T11:58:21	-37.9178	-45.0159	KN210-04	63.99656776120037	0.622010348316546	0.0439520928729828	3.0309204416348243																	3.0309204416348243	565.6380704502963
698	2013-03-28T12:01:21	-37.9269	-45.013999999999996	KN210-04	60.41096588042245	0.619838753781183	0.0435572837675056	2.8546269038691965																	2.8546269038691965	566.6647039187768
699	2013-03-28T12:04:22	-37.9344	-45.0123	KN210-04	60.36704553216408	0.623321874515886	0.0441913883414969	2.854992271931205																	2.854992271931205	567.5128202023687
700	2013-03-28T12:07:22	-37.9427	-45.0106	KN210-04	60.46509463684243	0.626835001485194	0.0448370733762468	2.9144728431105795																	2.9144728431105795	568.4487288305347
701	2013-03-28T12:10:22	-37.9508	-45.0087	KN210-04	58.066470542324474	0.627277625770519	0.0449187202406176	2.799441372478583																	2.799441372478583	569.3656934219723
702	2013-03-28T12:13:23	-37.9592	-45.0066	KN210-04	49.99285571773693	0.62507298008909	0.0445125493150403	2.3971298304589066																	2.3971298304589066	570.3187511247825
703	2013-03-28T12:19:25	-37.9733	-45.0032	KN210-04	50.922021287752024	0.617678157767374	0.043166636980793996	2.370426321461062																	2.370426321461062	571.9164323516328
704	2013-03-28T12:22:25	-37.9817	-45.0018	KN210-04	50.4220744073891	0.622883656330415	0.0441114329231023	2.3797045827985563																	2.3797045827985563	572.8595308327269
705	2013-03-28T12:25:26	-37.9901	-45.0009	KN210-04	49.40493975086125	0.6211406526303399	0.0437935303793816	2.322793849908749																	2.322793849908749	573.7979225725243
706	2013-03-28T12:28:26	-37.9976	-45.0004	KN210-04	48.57279560793766	0.62507298008909	0.0445125493150403	2.318239780224127																	2.318239780224127	574.633952278924
707	2013-03-28T12:31:26	-37.999	-45.0003	KN210-04	49.61920484958349	0.626393431307116	0.0447556209534245	2.3740012913873847																	2.3740012913873847	574.7900429045976
708	2013-03-28T12:34:27	-37.999	-45.0003	KN210-04	50.454813474737996	0.6259529127259339	0.0446743625090892	2.4195645448996945																	2.4195645448996945	574.7900429045976
709	2013-03-28T12:37:27	-37.9988	-45.0	KN210-04	52.32857633729382	0.627277625770519	0.0449187202406176	2.50551452170273																	2.50551452170273	574.8245131503107
710	2013-03-28T12:40:27	-37.9982	-44.9998	KN210-04	66.68836343879748	0.621575253523345	0.0438727073354012	3.148103882942332																	3.148103882942332	574.8935691914521
711	2013-03-28T12:43:27	-37.9975	-44.9995	KN210-04	61.118953539020644	0.6255132101163	0.0445933117045886	2.9364214462949967																	2.9364214462949967	574.9758151103634
712	2013-03-28T12:46:28	-37.9966	-44.998999999999995	KN210-04	55.77514921754535	0.628599471745155	0.0451634173895777	2.7123068214625734																	2.7123068214625734	575.0851811286524
713	2013-03-28T12:49:28	-37.9958	-44.9983	KN210-04	55.59436857338684	0.626393431307116	0.0447556209534245	2.675913132438578																	2.675913132438578	575.1933537685205
714	2013-03-28T12:52:28	-37.995	-44.9974	KN210-04	53.05663054800725	0.637520066477263	0.0468356019757118	2.6540777834855																	2.6540777834855	575.3123663499234
715	2013-03-28T12:55:28	-37.9943	-44.9966	KN210-04	52.46398332234988	0.632589350389933	0.0459066531598506	2.5864137246915724																	2.5864137246915724	575.4172334973757
716	2013-03-28T12:58:28	-37.9937	-44.9959	KN210-04	50.73703726572061	0.6420419124837871	0.0476974854436599	2.57319327338735																	2.57319327338735	575.5079634656961
717	2013-03-28T13:01:29	-37.993	-44.9954	KN210-04	53.575349106398924	0.636173063623523	0.0465805708262836	2.6734446291766556																	2.6734446291766556	575.5973829329217
718	2013-03-28T13:04:29	-37.9922	-44.9953	KN210-04	53.34104653592447	0.637071045173478	0.0467504821010608	2.6698051214982588																	2.6698051214982588	575.6868676788918
719	2013-03-28T13:07:29	-37.9913	-44.996	KN210-04	52.41087189983794	0.636847069192441	0.0467080235199867	2.6285704388209314																	2.6285704388209314	575.8043765381418
720	2013-03-28T13:10:30	-37.9896	-44.9961	KN210-04	53.351455760116394	0.6397752531037989	0.0472642478610112	2.6873821334339043																	2.6873821334339043	575.9938188560417
721	2013-03-28T13:13:30	-37.9882	-44.9955	KN210-04	52.709871022793294	0.637970159675469	0.0469209250467769	2.6451563960293685																	2.6451563960293685	576.1583127489453
722	2013-03-28T13:16:30	-37.9874	-44.9944	KN210-04	53.93511196239	0.642952635522584	0.0478720238050157	2.7523363962877667																	2.7523363962877667	576.2896297869795
723	2013-03-28T13:19:30	-37.9867	-44.9935	KN210-04	51.361950727898176	0.6479820595092529	0.0488442453726806	2.67983718838253																	2.67983718838253	576.4005653053196
724	2013-03-28T13:22:31	-37.986	-44.9928	KN210-04	50.6965117670403	0.648901601366772	0.0490233841105779	2.6381503021939703																	2.6381503021939703	576.499780265224
725	2013-03-28T13:25:31	-37.9854	-44.9921	KN210-04	53.37309681017918	0.647062336113647	0.0486656103157525	2.7599168418020383																	2.7599168418020383	576.5905149362625
726	2013-03-28T13:28:31	-37.9851	-44.9911	KN210-04	54.41871181728664	0.643406792757316	0.0479593732636781	2.8042114695393963																	2.8042114695393963	576.6843923312473
727	2013-03-28T13:31:31	-37.9848	-44.9898	KN210-04	52.4276961935196	0.646602257379058	0.0485764695023721	2.7179474852549457																	2.7179474852549457	576.8032388952445
728	2013-03-28T13:34:31	-37.9845	-44.9882	KN210-04	50.0762830807132	0.6512101857298621	0.0494746194850512	2.6403065885306347																	2.6403065885306347	576.9475363217307
729	2013-03-28T13:37:32	-37.9855	-44.9882	KN210-04	50.51001938881721	0.650747500633464	0.0493839890253969	2.643701707577708																	2.643701707577708	577.0588534214237
730	2013-03-28T13:40:32	-37.9881	-44.9905	KN210-04	51.298367619744084	0.652601335111901	0.0497476979071058	2.710668157297139																	2.710668157297139	577.4116788626135
731	2013-03-28T13:43:32	-37.9917	-44.9939	KN210-04	50.56399659030488	0.654463121527578	0.050114535800937006	2.669384544319249																	2.669384544319249	577.9112469597302
732	2013-03-28T13:46:33	-37.9948	-44.9975	KN210-04	52.10176794011996	0.6512101857298621	0.0494746194850512	2.7480294438240205																	2.7480294438240205	578.3790322913982
733	2013-03-28T13:49:33	-37.9986	-44.9989	KN210-04	52.98222089304486	0.653065416266605	0.0498390998890875	2.8081258013202945																	2.8081258013202945	578.8195048274595
734	2013-03-28T13:52:33	-38.0004	-45.0001	KN210-04	55.550801278927224	0.649363019283324	0.0491132743342131	2.9152489908138834																	2.9152489908138834	579.0458427948947
735	2013-03-28T13:55:33	-38.0008	-44.9995	KN210-04	53.284510438339346	0.65492776758578	0.050206549819866	2.8416788544977165																	2.8416788544977165	579.1147823548825
736	2013-03-28T13:58:33	-38.0007	-44.9986	KN210-04	53.747610110116575	0.65679565727645	0.0505766820669901	2.8997627119881018																	2.8997627119881018	579.1945096542172
737	2013-03-28T14:01:34	-38.0014	-44.9984	KN210-04	55.07620069890593	0.652138359163857	0.0496565135984303	2.9320660853404803																	2.9320660853404803	579.2743821149429
738	2013-03-28T14:04:34	-38.0027	-44.9994	KN210-04	53.82020279786776	0.648441282314395	0.04893370796000498	2.8145036548185303																	2.8145036548185303	579.4436033746258
739	2013-03-28T14:07:34	-38.0033	-45.0015	KN210-04	55.11060919606136	0.644771290815063	0.0482223069248745	2.8510156651515928																	2.8510156651515928	579.6395408777886
740	2013-03-28T14:10:34	-38.0027	-45.001999999999995	KN210-04	54.646053222681296	0.648901601366772	0.0490233841105779	2.859773417088584																	2.859773417088584	579.7194435704807
741	2013-03-28T14:13:35	-38.001999999999995	-45.0021	KN210-04	54.09528810198314	0.647523513138729	0.0487549639242492	2.8214916403404184																	2.8214916403404184	579.7978576942007
742	2013-03-28T14:16:35	-38.0022	-45.0018	KN210-04	54.42753861022921	0.647062336113647	0.0486656103157525	2.830825401570668																	2.830825401570668	579.8323270632544
743	2013-03-28T14:19:35	-38.0024	-45.0013	KN210-04	55.64557769778785	0.646602257379058	0.0485764695023721	2.8890512434014046																	2.8890512434014046	579.881512407462
744	2013-03-28T14:22:35	-38.0019	-45.0007	KN210-04	54.73075230879385	0.647062336113647	0.0486656103157525	2.8321882582601																	2.8321882582601	579.9581138469794
745	2013-03-28T14:25:36	-38.0012	-45.0002	KN210-04	55.86462511424401	0.649363019283324	0.0491132743342131	2.929965083822063																	2.929965083822063	580.047530908773
746	2013-03-28T14:28:36	-38.0004	-44.9998	KN210-04	57.9287538082873	0.648441282314395	0.04893370796000498	3.0301887026204515																	3.0301887026204515	580.1432475358607
747	2013-03-28T14:31:36	-37.9998	-44.9996	KN210-04	57.83496621522916	0.647062336113647	0.0486656103157525	3.0217168055387145																	3.0217168055387145	580.2123034797597
748	2013-03-28T14:34:36	-37.9997	-44.9993	KN210-04	56.30763114917451	0.654463121527578	0.050114535800937006	3.0043458124444173																	3.0043458124444173	580.2408768394806
749	2013-03-28T14:37:36	-37.9988	-44.998999999999995	KN210-04	55.6939059929347	0.654463121527578	0.050114535800937006	2.97183870503626																	2.97183870503626	580.3444608328184
750	2013-03-28T14:40:37	-37.9975	-44.9983	KN210-04	56.40141770881819	0.655393522837494	0.0502987834927685	3.032951844712908																	3.032951844712908	580.5016619493192
751	2013-03-28T14:43:37	-37.9963	-44.9973	KN210-04	56.88204945586798	0.65679565727645	0.0505766820669901	3.057007411785671																	3.057007411785671	580.6614713397537
752	2013-03-28T14:46:37	-37.9952	-44.9965	KN210-04	56.74529485505227	0.660547556647467	0.0513255818107009	3.107017670540478																	3.107017670540478	580.8026054904772
753	2013-03-28T14:49:38	-37.994	-44.9958	KN210-04	58.294701243492746	0.660076133268219	0.0512312019429698	3.1811638650772243																	3.1811638650772243	580.9496248153206
754	2013-03-28T14:52:38	-37.993	-44.9952	KN210-04	55.64109811585021	0.662437279613853	0.0517053410912809	3.0579722566605336																	3.0579722566605336	581.0727591180308
755	2013-03-28T14:55:38	-37.9918	-44.9946	KN210-04	56.76618533503351	0.661020105398911	0.0514201869801111	3.118430303988597																	3.118430303988597	581.2163362685103
756	2013-03-28T14:58:38	-37.9906	-44.9941	KN210-04	57.07129409288192	0.660076133268219	0.0512312019429698	3.1162529037191367																	3.1162529037191367	581.3569345464314
757	2013-03-28T15:01:39	-37.9894	-44.9936	KN210-04	56.613548878391896	0.6622006217922944	0.0516577023036894	3.107085407062382																	3.107085407062382	581.4975330482149
758	2013-03-28T15:04:39	-37.9883	-44.9932	KN210-04	58.4624025385573	0.659136651912419	0.0510431159676042	3.2045364444863544																	3.2045364444863544	581.6249113313821
759	2013-03-28T15:07:39	-37.9871	-44.9928	KN210-04	56.85005237564868	0.6662385009625911	0.0524742039844212	3.1581540079548693																	3.1581540079548693	581.7630247263447
760	2013-03-28T15:10:40	-37.9861	-44.9923	KN210-04	57.623773893907696	0.663387303265443	0.051896579118602015	3.1702108352298453																	3.1702108352298453	581.8826736231874
761	2013-03-28T15:13:40	-37.9851	-44.9919	KN210-04	56.49566404555577	0.661963963970736	0.0516100635160979	3.097866289065069																	3.097866289065069	581.9993917530038
762	2013-03-28T15:16:40	-37.9841	-44.9914	KN210-04	58.186925153679	0.659605832581098	0.0511370468403632	3.162597081067956																	3.162597081067956	582.1190410882583
763	2013-03-28T15:19:40	-37.983000000000004	-44.9909	KN210-04	58.780554874327535	0.661963963970736	0.0516100635160979	3.218881776035118																	3.218881776035118	582.2491111955379
764	2013-03-28T15:22:40	-37.9819	-44.9906	KN210-04	56.5910601100165	0.663387303265443	0.051896579118602015	3.117074323434983																	3.117074323434983	582.3743571919391
765	2013-03-28T15:25:41	-37.9808	-44.9903	KN210-04	58.757730982552395	0.661020105398911	0.0514201869801111	3.225902051751879																	3.225902051751879	582.4996032712647
766	2013-03-28T15:28:41	-37.9797	-44.9899	KN210-04	56.55357140836645	0.6686269232391329	0.0529609468423954	3.176462570742892																	3.176462570742892	582.6269826877136
767	2013-03-28T15:31:41	-37.9787	-44.9894	KN210-04	57.943351659223936	0.6715141864377421	0.053553068342653	3.296432811797866																	3.296432811797866	582.7466332066299
768	2013-03-28T15:34:41	-37.9777	-44.989	KN210-04	56.659991839805095	0.6715141864377421	0.053553068342653	3.233298452228247																	3.233298452228247	582.8633524006348
769	2013-03-28T15:37:42	-37.9768	-44.9888	KN210-04	55.68249171681509	0.6734435491510379	0.0539509103016719	3.2098860876613053																	3.2098860876613053	582.9650632096864
770	2013-03-28T15:40:42	-37.9758	-44.9887	KN210-04	57.54169376195943	0.675865699064918	0.0544529783027454	3.320349153948813																	3.320349153948813	583.0767256150338
771	2013-03-28T15:43:42	-37.9747	-44.9886	KN210-04	58.09902651631061	0.672960736263239	0.0538510293824483	3.3424957258200596																	3.3424957258200596	583.1994884321838
772	2013-03-28T15:46:42	-37.9736	-44.9885	KN210-04	56.89774511407124	0.6782988507844929	0.0549601987599363	3.3322801516408367																	3.3322801516408367	583.3222512587332
773	2013-03-28T15:49:43	-37.9725	-44.9883	KN210-04	56.93631133724599	0.6822215160876172	0.0557837510022956	3.4067032867319846																	3.4067032867319846	583.4459513904969
774	2013-03-28T15:52:43	-37.9716	-44.9881	KN210-04	57.095698714813345	0.6861682955739461	0.0566203237627533	3.451671813985601																	3.451671813985601	583.5476624140713
775	2013-03-28T15:55:43	-37.9708	-44.9878	KN210-04	56.38266787154055	0.6886566715133778	0.0571515646897755	3.4153679426836394																	3.4153679426836394	583.6405258564657
776	2013-03-28T15:58:43	-37.9699	-44.9876	KN210-04	57.213269166464386	0.687161853296424	0.056832030380145	3.4684324960302604																	3.4684324960302604	583.7422369501708
777	2013-03-28T16:01:44	-37.969	-44.9875	KN210-04	57.386234755363404	0.6851773851986961	0.0564096597028313	3.4446002461572363																	3.4446002461572363	583.8428059452405
778	2013-03-28T16:04:44	-37.968	-44.9876	KN210-04	55.92728730640053	0.6891569789069121	0.0572585426120299	3.411199796431529																	3.411199796431529	583.9544684238632
779	2013-03-28T16:07:44	-37.967	-44.9876	KN210-04	55.99202419966733	0.6886566715133778	0.0571515646897755	3.405285606765029																	3.405285606765029	584.0657855235561
780	2013-03-28T16:10:44	-37.9661	-44.9875	KN210-04	52.718335456394385	0.689652469924765	0.0573650389642133	3.231974369897998																	3.231974369897998	584.1663545488732
781	2013-03-28T16:13:44	-37.9652	-44.9873	KN210-04	58.034079539143455	0.688157210254447	0.0570447991936439	3.527213679656678																	3.527213679656678	584.2680658364626
782	2013-03-28T16:16:45	-37.9641	-44.9871	KN210-04	56.47244763920325	0.692147464539372	0.0579020407436877	3.4907039574603345																	3.4907039574603345	584.3917662531481
783	2013-03-28T16:19:45	-37.9632	-44.986999999999995	KN210-04	57.333481660782915	0.6849305421960254	0.0563571817488157	3.445626746096538																	3.445626746096538	584.4923353087117
784	2013-03-28T16:22:45	-37.9621	-44.9868	KN210-04	54.48774024121714	0.691646235080279	0.057793721126115985	3.3439974097582432																	3.3439974097582432	584.6160357932326
785	2013-03-28T16:25:46	-37.961	-44.9863	KN210-04	54.712950934038275	0.6911460512353411	0.0576860558051535	3.376616447034419																	3.376616447034419	584.7461103360787
786	2013-03-28T16:28:46	-37.9599	-44.986000000000004	KN210-04	56.09592784100407	0.692147464539372	0.0579020407436877	3.432008155317167																	3.432008155317167	584.8713579907902
787	2013-03-28T16:31:46	-37.9588	-44.9856	KN210-04	54.01801192612852	0.692147464539372	0.0579020407436877	3.324451912147888																	3.324451912147888	584.9987401609806
788	2013-03-28T16:34:47	-37.9579	-44.9852	KN210-04	54.95424913808097	0.6936583434966801	0.0582285535371471	3.4181003574470017																	3.4181003574470017	585.104898778965
789	2013-03-28T16:37:47	-37.9568	-44.9847	KN210-04	55.75887331809226	0.7004856405971789	0.05971885023089535	3.554825876815102																	3.554825876815102	585.2349741684868
790	2013-03-28T16:40:47	-37.9557	-44.9843	KN210-04	54.41307303891006	0.70791396436368	0.0613664127637625	3.5603154221723483																	3.5603154221723483	585.3623567470788
791	2013-03-28T16:43:47	-37.9547	-44.9839	KN210-04	53.9860681625558	0.706883662640646	0.0611363428574765	3.5204172631704056																	3.5204172631704056	585.4790792481914
792	2013-03-28T16:46:48	-37.9537	-44.9836	KN210-04	54.479385956934735	0.7089459192711179	0.0615974695537864	3.56437929484649																	3.56437929484649	585.5934684028467
793	2013-03-28T16:49:48	-37.9529	-44.9833	KN210-04	56.324289410255496	0.70431115053802	0.0605639458179792	3.6615000404130167																	3.6615000404130167	585.6863336648521
794	2013-03-28T16:52:48	-37.952	-44.983000000000004	KN210-04	52.162419635706385	0.7141480550199529	0.062770462490443	3.4943184736831276																	3.4943184736831276	585.7899219236965
795	2013-03-28T16:55:48	-37.951	-44.9827	KN210-04	54.286498860773115	0.713627110714241	0.0626522113659196	3.6489253305126974																	3.6489253305126974	585.9043113011522
796	2013-03-28T16:58:49	-37.9501	-44.9823	KN210-04	55.53819266961815	0.7146702429131959	0.0628889959016187	3.7675865818008334																	3.7675865818008334	586.0104711521268
797	2013-03-28T17:01:49	-37.9492	-44.9818	KN210-04	54.207707446555844	0.7167608811086149	0.0633647129440184	3.712593973552353																	3.712593973552353	586.1198485358927
798	2013-03-28T17:04:49	-37.9481	-44.9812	KN210-04	53.75187527673826	0.72044478303396	0.0642081848671622	3.719545267588486																	3.719545267588486	586.2531439152636
799	2013-03-28T17:10:50	-37.946	-44.9802	KN210-04	54.62471404043226	0.7157183613440341	0.0631269122810116	3.7081004518854654																	3.7081004518854654	586.502848229998
800	2013-03-28T17:32:24	-37.9386	-44.9771	KN210-04	57.82936018014362	0.7151936773626391	0.0630078122733158	3.928388767659095																	3.928388767659095	587.3703850515287
801	2013-03-28T17:35:24	-37.9376	-44.9767	KN210-04	54.53995764595394	0.716239629521136	0.0632457452385309	3.7063748077591763																	3.7063748077591763	587.4871100109121
802	2013-03-28T17:38:24	-37.9367	-44.9763	KN210-04	55.004370933510415	0.716239629521136	0.0632457452385309	3.733512853763984																	3.733512853763984	587.5932719798686
803	2013-03-28T17:41:24	-37.9358	-44.9759	KN210-04	54.64464496043525	0.7188583950308721	0.0638441355504299	3.7366839582129847																	3.7366839582129847	587.6994340910672
804	2013-03-28T17:44:24	-37.9349	-44.9755	KN210-04	54.82647917206341	0.7188583950308721	0.0638441355504299	3.754173877073816																	3.754173877073816	587.805596344507
805	2013-03-28T17:47:25	-37.934	-44.9751	KN210-04	55.44935865229622	0.7167608811086149	0.0633647129440184	3.7809138314875854																	3.7809138314875854	587.9117587401856
806	2013-03-28T17:50:25	-37.9331	-44.9746	KN210-04	54.96693274480332	0.7230856348583421	0.0648170991464286	3.834438489967303																	3.834438489967303	588.0211399830348
807	2013-03-28T17:53:25	-37.9323	-44.9743	KN210-04	55.074512656334804	0.726283065626499	0.0655592928778761	3.903467181363252																	3.903467181363252	588.1140073387214
808	2013-03-28T17:56:25	-37.9314	-44.974	KN210-04	55.19075477736001	0.727884904523015	0.0659329600133877	3.9079177473814792																	3.9079177473814792	588.2175974745082
809	2013-03-28T17:59:25	-37.9303	-44.9738	KN210-04	55.50470780122839	0.729490982820104	0.0663091360798614	4.0168652593269645																	4.0168652593269645	588.341299037446
810	2013-03-28T18:02:26	-37.9293	-44.9736	KN210-04	55.90812098419703	0.7403263432236241	0.0688800110570695	4.213768359134196																	4.213768359134196	588.4539927425859
811	2013-03-28T18:05:26	-37.9283	-44.9732	KN210-04	54.81262107565325	0.7452702519848341	0.0700730844021202	4.1890021014937995																	4.1890021014937995	588.5707190387469
812	2013-03-28T18:08:26	-37.9273	-44.9729	KN210-04	54.464039299907796	0.7425199762955742	0.0694078966431343	4.154693509272169																	4.154693509272169	588.6851103716566
813	2013-03-28T18:11:27	-37.9265	-44.9725	KN210-04	53.99148390894468	0.740873702848117	0.0690112291666337	4.084101946566621																	4.084101946566621	588.7808399551877
814	2013-03-28T18:14:27	-37.9256	-44.9722	KN210-04	52.4213517243633	0.7370550468251659	0.0680975922081824	3.911038120238336																	3.911038120238336	588.8844306193657
815	2013-03-28T18:17:27	-37.9245	-44.9718	KN210-04	53.49040770355602	0.7386920731433191	0.0684882287244686	3.9600174634518863																	3.9600174634518863	589.0118173076326
816	2013-03-28T18:20:27	-37.9234	-44.9713	KN210-04	54.51149496086223	0.7343398343185291	0.0674522322239104	3.99367255011452																	3.99367255011452	589.141899428936
817	2013-03-28T18:23:28	-37.9223	-44.971000000000004	KN210-04	52.14777462289507	0.7343398343185291	0.0674522322239104	3.8078809728448464																	3.8078809728448464	589.2671499170583
818	2013-03-28T18:26:28	-37.9212	-44.9706	KN210-04	53.8206404635021	0.729490982820104	0.0663091360798614	3.836138927181538																	3.836138927181538	589.3945370399288
819	2013-03-28T18:29:28	-37.9201	-44.9704	KN210-04	53.19237344753621	0.733259773426385	0.0671962387140866	3.861816102507291																	3.861816102507291	589.5182389487089
820	2013-03-28T18:32:28	-37.9189	-44.97	KN210-04	54.189092843527916	0.7273496846128051	0.0658081072013152	3.875903639986431																	3.875903639986431	589.6563606298572
821	2013-03-28T18:35:28	-37.9179	-44.9698	KN210-04	52.93094921834421	0.729490982820104	0.0663091360798614	3.8128165113373815																	3.8128165113373815	589.7690547592749
822	2013-03-28T18:38:29	-37.9166	-44.9694	KN210-04	53.39240373805397	0.7273496846128051	0.0658081072013152	3.8052398936090457																	3.8052398936090457	589.9179693269493
823	2013-03-28T18:41:29	-37.9154	-44.968999999999994	KN210-04	52.8410585248816	0.731641009537393	0.0668144791574123	3.8107762425666674																	3.8107762425666674	590.0560914331953
824	2013-03-28T18:44:29	-37.9142	-44.9686	KN210-04	54.035283338412256	0.727884904523015	0.0659329600133877	3.8462988102302367																	3.8462988102302367	590.1942136851849
825	2013-03-28T18:47:29	-37.9129	-44.9683	KN210-04	51.750146693484574	0.731641009537393	0.0668144791574123	3.743236218627326																	3.743236218627326	590.3413047409982
826	2013-03-28T18:50:30	-37.9115	-44.968	KN210-04	53.375899286308744	0.7273496846128051	0.0658081072013152	3.810097654745512																	3.810097654745512	590.4993601372432
827	2013-03-28T18:53:30	-37.9104	-44.9677	KN210-04	53.351396490198354	0.733259773426385	0.0671962387140866	3.8913441928664216																	3.8913441928664216	590.6246115219009
828	2013-03-28T18:56:30	-37.9091	-44.9674	KN210-04	52.73810851705985	0.739235531471888	0.0686185115793064	3.9152543472066568																	3.9152543472066568	590.7717028214834
829	2013-03-28T18:59:30	-37.9081	-44.9671	KN210-04	54.433349696636846	0.741421337899066	0.0691430792917117	4.069531744864531																	4.069531744864531	590.8860957382357
830	2013-03-28T19:02:31	-37.9072	-44.9667	KN210-04	51.57574249098532	0.7469276273837728	0.0704758271725624	3.942278569950982																	3.942278569950982	590.992262368885
831	2013-03-28T19:05:31	-37.9064	-44.9663	KN210-04	53.797141188597145	0.744170876577718	0.0698066382969442	4.087080255750542																	4.087080255750542	591.0879954746721
832	2013-03-28T19:08:31	-37.9057	-44.966	KN210-04	52.870780732763656	0.7469276273837728	0.0704758271725624	4.0369282964006254																	4.0369282964006254	591.1702519286142
833	2013-03-28T19:11:31	-37.9049	-44.9656	KN210-04	53.84520210196848	0.7403263432236241	0.0688800110570695	4.03741624580406																	4.03741624580406	591.2659852972257
834	2013-03-28T19:14:32	-37.9039	-44.965	KN210-04	52.729985105547286	0.744170876577718	0.0698066382969442	4.003559660852451																	4.003559660852451	591.3891469170219
835	2013-03-28T19:17:32	-37.903	-44.9645	KN210-04	52.836264970593135	0.7449950804733508	0.07000639346377885	4.014197078290712																	4.014197078290712	591.4985353728507
836	2013-03-28T19:20:32	-37.9021	-44.964	KN210-04	52.882036295244475	0.7491496571608309	0.0710178853932554	4.094906039880119																	4.094906039880119	591.6079240443132
837	2013-03-28T19:23:32	-37.9011	-44.9636	KN210-04	53.387027766923396	0.74803803144654	0.0707464205164398	4.07799471166367																	4.07799471166367	591.7246542494737
838	2013-03-28T19:26:32	-37.9	-44.9631	KN210-04	52.001971073179405	0.7527686421279615	0.07190658162639241	4.052834038223262																	4.052834038223262	591.8547410856695
839	2013-03-28T19:29:33	-37.8989	-44.9628	KN210-04	53.63164052154131	0.7516535952270749	0.071631872595426	4.1675659311242095																	4.1675659311242095	591.9799933366323
840	2013-03-28T19:32:33	-37.8976	-44.9624	KN210-04	56.91159954598117	0.750817372222986	0.0714265166629806	4.460842522717657																	4.460842522717657	592.1289100445223
841	2013-03-28T19:35:33	-37.8967	-44.9622	KN210-04	53.73192818367336	0.7541684412168291	0.0722517923136518	4.241678735540726																	4.241678735540726	592.230624156926
842	2013-03-28T19:38:33	-37.8958	-44.9619	KN210-04	52.548742415264385	0.759797817008835	0.073651610751165	4.220765376823681																	4.220765376823681	592.3342175354785
843	2013-03-28T19:41:33	-37.8948	-44.9615	KN210-04	52.32054396450868	0.757540761737338	0.0730885485114321	4.15786833767163																	4.15786833767163	592.4509486458803
844	2013-03-28T19:44:34	-37.8938	-44.9612	KN210-04	52.31845947218771	0.757540761737338	0.0730885485114321	4.178432464609877																	4.178432464609877	592.5653427420757
845	2013-03-28T19:47:34	-37.8929	-44.9608	KN210-04	51.545407841905224	0.762059919876951	0.0742185259110708	4.159122580049088																	4.159122580049088	592.6715116319523
846	2013-03-28T19:50:34	-37.891999999999996	-44.9603	KN210-04	52.905320568249465	0.7603615516943051	0.0737927882981958	4.280526244095798																	4.280526244095798	592.7809027231563
847	2013-03-28T19:53:34	-37.8913	-44.9601	KN210-04	51.88328974868485	0.7643376216739408	0.0747920567877972	4.266938430529971																	4.266938430529971	592.8607809294913
848	2013-03-28T19:56:35	-37.8901	-44.9597	KN210-04	52.73063632688453	0.7634811067183415	0.0745763842295792	4.311747711128613																	4.311747711128613	592.9989061081516
849	2013-03-28T19:59:35	-37.8892	-44.9592	KN210-04	51.68653371978038	0.7654787025939169	0.0750808728052008	4.239356570152856																	4.239356570152856	593.1082978701272
850	2013-03-28T20:02:35	-37.8883	-44.9588	KN210-04	53.24442415480785	0.7609266321156221	0.0739343028613631	4.2982530070315725																	4.2982530070315725	593.2144674866772
851	2013-03-28T20:05:36	-37.8872	-44.9583	KN210-04	52.48641928763762	0.759797817008835	0.073651610751165	4.241688740407812																	4.241688740407812	593.344556901475
852	2013-03-28T20:08:36	-37.8863	-44.958	KN210-04	50.88745870158411	0.766051115360363	0.0752257979036974	4.176166455207287																	4.176166455207287	593.448151145183
853	2013-03-28T20:11:36	-37.8854	-44.9576	KN210-04	51.72031344896689	0.7654787025939169	0.0750808728052008	4.2688970783940485																	4.2688970783940485	593.5543212198353
854	2013-03-28T20:14:36	-37.8845	-44.9572	KN210-04	51.931297893578574	0.7671985226354051	0.075516507575761	4.2990842772096025																	4.2990842772096025	593.6604914366535
855	2013-03-28T20:17:37	-37.8837	-44.9568	KN210-04	51.18539481699126	0.769489422144314	0.0760996987757975	4.282251773029037																	4.282251773029037	593.7562285194043
856	2013-03-28T20:20:37	-37.8829	-44.9564	KN210-04	49.29260664799379	0.7735307925248099	0.0771354716901205	4.185883636697477																	4.185883636697477	593.8519657422944
857	2013-03-28T20:23:37	-37.8819	-44.956	KN210-04	51.65258751357118	0.766624894578792	0.0753710689644084	4.270957382180892																	4.270957382180892	593.9686987061046
858	2013-03-28T20:26:37	-37.881	-44.9556	KN210-04	51.252270603823405	0.77410956991931	0.0772844283494705	4.344284721083075																	4.344284721083075	594.0748694757825
859	2013-03-28T20:29:38	-37.88	-44.9551	KN210-04	50.88383575477597	0.7709295559896949	0.0764680254857786	4.289767915657759																	4.289767915657759	594.1945416174945
860	2013-03-28T20:32:38	-37.8791	-44.9547	KN210-04	51.50210571948677	0.7683412412595	0.0758074079156049	4.258853080145001																	4.258853080145001	594.3007126872869
861	2013-03-28T20:35:38	-37.878	-44.9545	KN210-04	50.784711090360936	0.769489422144314	0.0760996987757975	4.276782594490622																	4.276782594490622	594.424416023173
862	2013-03-28T20:38:38	-37.8772	-44.9541	KN210-04	51.7606241940376	0.7677692007918729	0.0756617843448254	4.292778272138392																	4.292778272138392	594.5201542445242
863	2013-03-28T20:41:39	-37.8775	-44.9524	KN210-04	50.40346878655024	0.7683412412595	0.0758074079156049	4.204675926950883																	4.204675926950883	594.6732132982321
864	2013-03-28T20:44:39	-37.8835	-44.9529	KN210-04	50.1901742854444	0.7683412412595	0.0758074079156049	4.154491776261377																	4.154491776261377	595.3425591023108
865	2013-03-28T20:47:39	-37.8899	-44.9552	KN210-04	49.302235595386236	0.768914647290365	0.0759533791159776	4.104815996432939																	4.104815996432939	596.0830900184453
866	2013-03-28T20:50:39	-37.8965	-44.9576	KN210-04	53.28068762975614	0.7614930614852979	0.074076155245185	4.36212184695456																	4.36212184695456	596.8474353120017
867	2013-03-28T20:53:39	-37.9024	-44.9596	KN210-04	52.78545338732589	0.7752697014809309	0.0775833280980606	4.486268673216106																	4.486268673216106	597.5272962577185
868	2013-03-28T20:56:40	-37.9092	-44.961999999999996	KN210-04	54.04554142010566	0.782868087031357	0.0795603663694204	4.738926781565357																	4.738926781565357	598.3130555862441
869	2013-03-28T20:59:40	-37.9158	-44.9642	KN210-04	54.12014125411931	0.78404315470575	0.0798691043528898	4.76304234828616																	4.76304234828616	599.0727295085484
870	2013-03-28T21:02:40	-37.9227	-44.9666	KN210-04	61.10255264216823	0.778761339889645	0.0784883417629857	5.330269196271293																	5.330269196271293	599.869207899916
871	2013-03-28T21:05:40	-37.9298	-44.9691	KN210-04	61.14382097636236	0.778177100895461	0.0783363288057612	5.294123898635923																	5.294123898635923	600.6894782916922
872	2013-03-28T21:08:41	-37.936	-44.9712	KN210-04	59.96529559173407	0.784631891088968	0.0800239700002648	5.3030568496974295																	5.3030568496974295	601.4038483312366
873	2013-03-28T21:11:41	-37.9436	-44.9737	KN210-04	56.9365704160441	0.7816920056121609	0.079252684832774	4.996193922686353																	4.996193922686353	602.2778639232829
874	2013-03-28T21:14:41	-37.9504	-44.9761	KN210-04	54.36817080869771	0.7770107650165291	0.0780338659684133	4.662877092048822																	4.662877092048822	603.0635915828041
875	2013-03-28T21:17:41	-37.9572	-44.9785	KN210-04	53.85595648664339	0.7712183052625021	0.0765419344630861	4.5097355258426886																	4.5097355258426886	603.8493140141769
876	2013-03-28T21:20:42	-37.9642	-44.9808	KN210-04	53.34700258319499	0.775848672784629	0.0777331494531289	4.540652713081087																	4.540652713081087	604.654255986481
877	2013-03-28T21:23:42	-37.9715	-44.9835	KN210-04	53.16133452036974	0.7805215191853779	0.0789464670348067	4.6419001412268015																	4.6419001412268015	605.5007109039049
878	2013-03-28T21:26:42	-37.9779	-44.9866	KN210-04	51.83357287020483	0.784631891088968	0.0800239700002648	4.5441034185677225																	4.5441034185677225	606.2633065811616
879	2013-03-28T21:29:42	-37.9846	-44.9897	KN210-04	52.14855639314217	0.7834558203949209	0.0797146075171835	4.576055318574683																	4.576055318574683	607.057181598072
880	2013-03-28T21:32:42	-37.9895	-44.9919	KN210-04	53.356681789581366	0.7805215191853779	0.0789464670348067	4.63310723156621																	4.63310723156621	607.6357790604302
881	2013-03-28T21:35:43	-37.9898	-44.992	KN210-04	53.35682921414895	0.7764290261967149	0.0778833284586545	4.560077212210683																	4.560077212210683	607.6703073499203
882	2013-03-28T21:38:43	-37.9895	-44.9914	KN210-04	57.0014204790595	0.77410956991931	0.0772844283494705	4.8184330369660815																	4.8184330369660815	607.7326458239946
883	2013-03-28T21:41:43	-37.9887	-44.9911	KN210-04	57.77501787099713	0.7752697014809309	0.0775833280980606	4.903448998594053																	4.903448998594053	607.8255074464564
884	2013-03-28T21:44:43	-37.9879	-44.9906	KN210-04	58.12973467090652	0.7764290261967149	0.0778833284586545	4.981068972904429																	4.981068972904429	607.9247789455574
885	2013-03-28T21:47:44	-37.9873	-44.9901	KN210-04	58.15574265206515	0.7735307925248099	0.0771354716901205	4.944288573306347																	4.944288573306347	608.0046866935045
886	2013-03-28T21:50:44	-37.9866	-44.9895	KN210-04	56.67664076475162	0.7775938925512901	0.0781847628382194	4.856942037228782																	4.856942037228782	608.098723324532
887	2013-03-28T21:53:44	-37.9861	-44.989	KN210-04	56.66934950668737	0.770064683480813	0.0762466505814839	4.746050662716584																	4.746050662716584	608.1695911530355
888	2013-03-28T21:56:44	-37.9856	-44.9884	KN210-04	55.283158343816005	0.772377369518601	0.0768386217449512	4.69607355957768																	4.69607355957768	608.246200629349
889	2013-03-28T21:59:45	-37.9849	-44.9877	KN210-04	56.976851180508355	0.775848672784629	0.0777331494531289	4.889936213103784																	4.889936213103784	608.3454161591968
890	2013-03-28T22:02:45	-37.9844	-44.9871	KN210-04	55.20262356762432	0.77410956991931	0.0772844283494705	4.724663369708967																	4.724663369708967	608.4220262270981
891	2013-03-28T22:05:45	-37.9838	-44.9865	KN210-04	56.675339594193964	0.7735307925248099	0.0771354716901205	4.8347070469126505																	4.8347070469126505	608.5070686205454
892	2013-03-28T22:08:46	-37.9843	-44.9865	KN210-04	55.16606629196282	0.772953393485422	0.0769868697702174	4.703605114323375																	4.703605114323375	608.562727170391
893	2013-03-28T22:11:46	-37.9852	-44.989	KN210-04	56.49868235087582	0.772953393485422	0.0769868697702174	4.812765040858354																	4.812765040858354	608.8038673457593
894	2013-03-28T22:14:46	-37.9858	-44.9916	KN210-04	54.63698768765318	0.7764290261967149	0.0778833284586545	4.694824154674516																	4.694824154674516	609.0415588327343
895	2013-03-28T22:17:46	-37.9861	-44.994	KN210-04	52.40713249430442	0.772377369518601	0.0768386217449512	4.437958692307392																	4.437958692307392	609.2547566678186
896	2013-03-28T22:21:39	-37.986	-44.9966	KN210-04	53.99365144779947	0.7764290261967149	0.0778833284586545	4.582219902928705																	4.582219902928705	609.4831410784558
897	2013-03-28T22:24:39	-37.9851	-44.9969	KN210-04	54.33449012611838	0.7671985226354051	0.075516507575761	4.513217363223003																	4.513217363223003	609.5867263206552
898	2013-03-28T22:27:40	-37.9843	-44.9963	KN210-04	54.84933326719523	0.7671985226354051	0.075516507575761	4.575515868166816																	4.575515868166816	609.6901757403434
899	2013-03-28T22:30:40	-37.9839	-44.9954	KN210-04	56.36361992903902	0.764907653025256	0.0749362928450114	4.650019699136708																	4.650019699136708	609.7808289073754
900	2013-03-28T22:33:40	-37.9834	-44.9945	KN210-04	54.635419911205815	0.764907653025256	0.0749362928450114	4.477549453168139																	4.477549453168139	609.8774379539148
901	2013-03-28T22:36:40	-37.9828	-44.9938	KN210-04	56.59111821295878	0.755852338958877	0.0726689175835327	4.534502188804739																	4.534502188804739	609.9681740979746
902	2013-03-28T22:39:41	-37.9819	-44.9929	KN210-04	55.6769653615123	0.758104613863389	0.0732289875613785	4.4812924770063525																	4.4812924770063525	610.0957388538975
903	2013-03-28T22:42:41	-37.9811	-44.9922	KN210-04	55.22316952985117	0.7569782524219559	0.0729484439162938	4.442148552704893																	4.442148552704893	610.2039184795483
904	2013-03-28T22:45:41	-37.9806	-44.9912	KN210-04	54.8184974520726	0.759797817008835	0.073651610751165	4.4330663703796285																	4.4330663703796285	610.3078248217718
905	2013-03-28T22:48:41	-37.9808	-44.9901	KN210-04	54.87428751439523	0.7609266321156221	0.0739343028613631	4.444530422175089																	4.444530422175089	610.4068756623857
906	2013-03-28T22:51:42	-37.9825	-44.9901	KN210-04	54.74514345453741	0.7626273103964549	0.0743613962299718	4.46959082971224																	4.46959082971224	610.5961147318623
907	2013-03-28T22:54:42	-37.9852	-44.9914	KN210-04	55.066719334664924	0.763766158057745	0.0746481608531988	4.527752336869017																	4.527752336869017	610.9175858377994
908	2013-03-28T22:57:42	-37.9888	-44.9936	KN210-04	54.80714701811801	0.759797817008835	0.073651610751165	4.463840748039443																	4.463840748039443	611.3623880813502
909	2013-03-28T23:00:42	-37.9924	-44.9959	KN210-04	56.52510652697539	0.759797817008835	0.073651610751165	4.5771137078844015																	4.5771137078844015	611.8110626331559
910	2013-03-28T23:03:42	-37.9968	-44.9985	KN210-04	56.94616024376878	0.757540761737338	0.0730885485114321	4.5708258511336215																	4.5708258511336215	612.3513614135271
911	2013-03-28T23:06:43	-37.9992	-44.9993	KN210-04	54.18501299674982	0.757540761737338	0.0730885485114321	4.337175142171399																	4.337175142171399	612.6275856996407
912	2013-03-28T23:09:43	-37.9984	-44.9989	KN210-04	56.35820434597647	0.752489215345622	0.07183774052155499	4.440606919012745																	4.440606919012745	612.7233026775102
913	2013-03-28T23:12:43	-37.9976	-44.9988	KN210-04	53.12996499346064	0.7530480689103008	0.0719754227312298	4.180479579979743																	4.180479579979743	612.812787360165
914	2013-03-28T23:15:43	-37.9968	-44.9983	KN210-04	50.80790234635148	0.7541684412168291	0.0722517923136518	3.9996078473588734																	3.9996078473588734	612.9120565076933
915	2013-03-28T23:18:43	-37.9954	-44.9979	KN210-04	50.81231465315464	0.74803803144654	0.0707464205164398	3.8938714887629047																	3.8938714887629047	613.0718019493422
916	2013-03-28T23:21:44	-37.994	-44.9977	KN210-04	49.814072289108964	0.7547284026720391	0.0723905026802583	3.8993057222457166																	3.8993057222457166	613.2286304015063
917	2013-03-28T23:24:44	-37.9928	-44.9975	KN210-04	50.684521480820294	0.7513754977665849	0.0715633589895635	3.922106893153012																	3.922106893153012	613.3633582607041
918	2013-03-28T23:27:44	-37.9918	-44.9971	KN210-04	48.78692708093715	0.749704237245928	0.0711537711746338	3.7596607275943055																	3.7596607275943055	613.4800754269326
919	2013-03-28T23:30:44	-37.9909	-44.9963	KN210-04	49.60023263684155	0.751931692687565	0.0717003862012885	3.820825249846044																	3.820825249846044	613.6023981179022
920	2013-03-28T23:33:45	-37.9902	-44.9954	KN210-04	48.87041145727472	0.7494269472033795	0.07108582828394461	3.736992009962017																	3.736992009962017	613.7133309550958
921	2013-03-28T23:36:45	-37.9893	-44.9944	KN210-04	49.565788504415686	0.741421337899066	0.0691430792917117	3.713831275284003																	3.713831275284003	613.8464996401815
922	2013-03-28T23:39:45	-37.9885	-44.9936	KN210-04	49.00717690251333	0.7425199762955742	0.0694078966431343	3.6780475270152233																	3.6780475270152233	613.9598866557675
923	2013-03-28T23:42:45	-37.9875	-44.9929	KN210-04	49.08791896938393	0.7397802871330009	0.0687491054426956	3.6690194861038936																	3.6690194861038936	614.0870208444599
924	2013-03-28T23:45:45	-37.9865	-44.9921	KN210-04	49.71793447260464	0.736511089472588	0.0679678992741034	3.6619372602095352																	3.6619372602095352	614.2186179920669
925	2013-03-28T23:48:45	-37.9857	-44.9915	KN210-04	49.72865374810454	0.7354245510530841	0.0677094462862943	3.661457128596136																	3.661457128596136	614.3220669006338
926	2013-03-28T23:51:46	-37.9848	-44.9907	KN210-04	50.43742305167965	0.736511089472588	0.0679678992741034	3.68173494727812																	3.68173494727812	614.4443929399307
927	2013-03-28T23:54:46	-37.984	-44.9901	KN210-04	49.01501520915144	0.735968427551386	0.0678385152030178	3.5842248464965896																	3.5842248464965896	614.5478424691431
928	2013-03-29T00:00:21	-37.9827	-44.9883	KN210-04	51.81670405553061	0.7348815461041899	0.0675806859340749	3.771990517607846																	3.771990517607846	614.7620469699093
929	2013-03-29T00:03:21	-37.9823	-44.9869	KN210-04	49.687803051342115	0.7386920731433191	0.0684882287244686	3.661343842877392																	3.661343842877392	614.8927042404463
930	2013-03-29T00:06:21	-37.9819	-44.9854	KN210-04	51.44134155889785	0.7386920731433191	0.0684882287244686	3.789167698457817																	3.789167698457817	615.0316431492485
931	2013-03-29T00:09:21	-37.9815	-44.983999999999995	KN210-04	52.89421247995866	0.732179311454598	0.066941429049652	3.8035919841008536																	3.8035919841008536	615.1623016787623
932	2013-03-29T00:12:22	-37.9806	-44.9838	KN210-04	50.98374342492093	0.7337994126164399	0.0673240844255345	3.6889677306238826																	3.6889677306238826	615.2640123310395
933	2013-03-29T00:15:22	-37.9792	-44.9844	KN210-04	49.21536146535728	0.731641009537393	0.0668144791574123	3.5209402672989287																	3.5209402672989287	615.4285082903161
934	2013-03-29T00:18:22	-37.978	-44.9846	KN210-04	52.073638485938474	0.732179311454598	0.066941429049652	3.7095537512219687																	3.7095537512219687	615.5632366104979
935	2013-03-29T00:21:22	-37.9774	-44.9836	KN210-04	51.53476214819728	0.729490982820104	0.0663091360798614	3.624560091378621																	3.624560091378621	615.6735101498986
936	2013-03-29T00:24:23	-37.9768	-44.9824	KN210-04	51.99036878437218	0.7305664152374058	0.0665613788649849	3.6702174235626113																	3.6702174235626113	615.7982023037297
937	2013-03-29T00:27:23	-37.9759	-44.9818	KN210-04	52.52796185800661	0.7300280579813659	0.0664351071146914	3.70785936901758																	3.70785936901758	615.9113790131997
938	2013-03-29T00:30:23	-37.9749	-44.9815	KN210-04	49.70408254944314	0.731103989583178	0.0666878315956274	3.5305520107557498																	3.5305520107557498	616.0257664182558
939	2013-03-29T00:33:23	-37.9739	-44.9813	KN210-04	51.89958236192806	0.7273496846128051	0.0658081072013152	3.6408996123693385																	3.6408996123693385	616.1384584630745
940	2013-03-29T00:36:24	-37.9727	-44.9812	KN210-04	52.19062129554524	0.726815739325802	0.065683551725513	3.653918684455364																	3.653918684455364	616.2723268970046
941	2013-03-29T00:39:24	-37.9718	-44.981	KN210-04	50.94861345543193	0.725751263440129	0.0654352865717733	3.5398333094563235																	3.5398333094563235	616.3740379123291
942	2013-03-29T00:42:24	-37.9707	-44.9807	KN210-04	52.62705527039055	0.7230856348583421	0.0648170991464286	3.6424518199784273																	3.6424518199784273	616.499284753004
943	2013-03-29T00:45:24	-37.9699	-44.9802	KN210-04	51.289426432509394	0.724681279516136	0.0651870474167399	3.558334375897548																	3.558334375897548	616.5985610073664
944	2013-03-29T00:48:25	-37.969	-44.9798	KN210-04	51.4586192716456	0.723616385845112	0.0649399892141187	3.5645791049061173																	3.5645791049061173	616.7047178705432
945	2013-03-29T00:51:25	-37.9682	-44.9791	KN210-04	51.738476722587365	0.722555792797957	0.0646948438475367	3.5504175021505944																	3.5504175021505944	616.8129036254635
946	2013-03-29T00:54:25	-37.9673	-44.9785	KN210-04	51.279579722457065	0.72044478303396	0.0642081848671622	3.487653726420457																	3.487653726420457	616.9260832044447
947	2013-03-29T00:57:25	-37.9666	-44.9778	KN210-04	49.741637496343785	0.7193859307075079	0.0639651960994616	3.3753596425066714																	3.3753596425066714	617.0253082147988
948	2013-03-29T01:00:26	-37.9658	-44.9771	KN210-04	51.4030666667303	0.716239629521136	0.0632457452385309	3.455797706866893																	3.455797706866893	617.1334951099342
949	2013-03-29T01:03:26	-37.965	-44.9766	KN210-04	50.74386958444768	0.7167608811086149	0.0633647129440184	3.4122333229271735																	3.4122333229271735	617.2327726586159
950	2013-03-29T01:06:26	-37.965	-44.977	KN210-04	49.880321680387475	0.716239629521136	0.0632457452385309	3.348792479906491																	3.348792479906491	617.267877026645
951	2013-03-29T01:09:26	-37.968	-44.979	KN210-04	50.81938086809576	0.7141480550199529	0.062770462490443	3.384713961433745																	3.384713961433745	617.6451436801016
952	2013-03-29T01:12:27	-37.974000000000004	-44.9826	KN210-04	49.614779869090384	0.7115375269113969	0.0621801458185425	3.266723031473552																	3.266723031473552	618.3839909013933
953	2013-03-29T01:15:27	-37.9811	-44.9869	KN210-04	50.55390494170541	0.7115375269113969	0.0621801458185425	3.324172912821921																	3.324172912821921	619.2597855452884
954	2013-03-29T01:18:27	-37.9874	-44.9905	KN210-04	50.48846236543744	0.7099794108766	0.0618295136539026	3.312460582222886																	3.312460582222886	620.0289304023022
955	2013-03-29T01:21:27	-37.9925	-44.9939	KN210-04	52.05620639424901	0.708430960594548	0.0614818597942066	3.3867499194440382																	3.3867499194440382	620.6702393715985
956	2013-03-29T01:24:27	-37.9981	-44.99800000000001	KN210-04	52.1961286992573	0.7022660328565389	0.0601113149505321	3.302389594464058																	3.302389594464058	621.389934264125
957	2013-03-29T01:27:28	-37.9994	-44.9984	KN210-04	55.309555087962934	0.6936583434966801	0.0582285535371471	3.3990650403717173																	3.3990650403717173	621.5388396470001
958	2013-03-29T01:30:28	-37.9995	-44.9992	KN210-04	54.53013228708858	0.6861682955739461	0.0566203237627533	3.221617667348702																	3.221617667348702	621.6098928353142
959	2013-03-29T01:33:28	-37.9988	-44.9991	KN210-04	76.43912604682647	0.646602257379058	0.0485764695023721	3.8313214090631287																	3.8313214090631287	621.688307001853
960	2013-03-29T01:36:28	-37.9987	-44.9987	KN210-04	77.26328864462928	0.639323342783078	0.0471781117438018	3.769946511559752																	3.769946511559752	621.7251186660417
961	2013-03-29T01:39:29	-38.0004	-44.9975	KN210-04	77.71021336517154	0.632589350389933	0.0459066531598506	3.695030113141327																	3.695030113141327	621.9416638958537
962	2013-03-29T01:42:29	-38.0023	-44.9962	KN210-04	77.04665048061376	0.632144763395295	0.0458232899636255	3.6559483852057486																	3.6559483852057486	622.181948640054
963	2013-03-29T01:45:29	-38.0024	-44.9957	KN210-04	77.44829674846699	0.626835001485194	0.0448370733762468	3.6124178325875986																	3.6124178325875986	622.2271974031438
964	2013-03-29T01:48:29	-38.001999999999995	-44.9956	KN210-04	77.76652801763366	0.6241956627539029	0.0443516010834287	3.5899154882618527																	3.5899154882618527	622.2725800122354
965	2013-03-29T01:51:29	-38.0013	-44.9955	KN210-04	78.82883296839144	0.617678157767374	0.043166636980793996	3.536502721557598																	3.536502721557598	622.3509941453228
966	2013-03-29T01:54:29	-38.0004	-44.9956	KN210-04	79.84970814042255	0.606996884831556	0.0412669628191803	3.4437690779485064																	3.4437690779485064	622.4515628128369
967	2013-03-29T02:00:30	-37.9985	-44.9956	KN210-04	79.73874634208734	0.59571982054471	0.0393177959720534	3.28762128768324																	3.28762128768324	622.663065302252
968	2013-03-29T02:12:50	-37.9946	-44.9951	KN210-04	80.40151644743811	0.602369775492745	0.0404600975529874	3.414970543378057																	3.414970543378057	623.099412073106
969	2013-03-29T02:15:50	-37.9941	-44.9946	KN210-04	79.37102922656955	0.603202777659506	0.0406047964639664	3.3720671846528063																	3.3720671846528063	623.1702769406753
970	2013-03-29T02:18:51	-37.9936	-44.9943	KN210-04	78.08618620549996	0.6053043955428961	0.040970800659678	3.3451943867403475																	3.3451943867403475	623.2318440383502
971	2013-03-29T02:21:51	-37.9925	-44.994	KN210-04	77.89578832932253	0.6053043955428961	0.040970800659678	3.341943364027744																	3.341943364027744	623.3570892356272
972	2013-03-29T02:24:51	-37.9916	-44.9938	KN210-04	78.16379132827484	0.6053043955428961	0.040970800659678	3.3552956643079512																	3.3552956643079512	623.4587994340559
973	2013-03-29T02:27:51	-37.9909	-44.9924	KN210-04	78.4772513260328	0.6011105659235201	0.0402424308174157	3.3120529288318017																	3.3120529288318017	623.604253611598
974	2013-03-29T02:30:51	-37.9901	-44.9919	KN210-04	79.68458929508823	0.5986095109054079	0.0398118018574354	3.3324755540010798																	3.3324755540010798	623.7035245294343
975	2013-03-29T02:33:52	-37.9894	-44.9916	KN210-04	78.95122736945183	0.5969554138393779	0.0395286534609421	3.2724665096525176																	3.2724665096525176	623.7857713783018
976	2013-03-29T02:36:52	-37.9885	-44.99100000000001	KN210-04	79.47240151793893	0.5959265568182119	0.03935298006829505	3.2857087958926767																	3.2857087958926767	623.8989438830856
977	2013-03-29T02:39:52	-37.9877	-44.9903	KN210-04	80.35929282305828	0.593658174428379	0.0389676961335675	3.2882677993505056																	3.2882677993505056	624.0071203724298
978	2013-03-29T02:42:52	-37.9867	-44.9901	KN210-04	80.76311137080756	0.5924244903203111	0.038759167370669	3.2985680205483074																	3.2985680205483074	624.1198119406197
979	2013-03-29T02:45:53	-37.9858	-44.9901	KN210-04	80.09627119450418	0.591605510858182	0.0386210252246367	3.2604355852937283																	3.2604355852937283	624.2199973303431
980	2013-03-29T02:48:53	-37.9848	-44.9899	KN210-04	79.58931411373753	0.590788162591853	0.038483621509278004	3.2140975081684844																	3.2140975081684844	624.3326889692861
981	2013-03-29T02:51:53	-37.984	-44.989	KN210-04	79.07025314850974	0.591605510858182	0.0386210252246367	3.2198416628557522																	3.2198416628557522	624.4517094049895
982	2013-03-29T02:54:54	-37.9833	-44.9879	KN210-04	78.51032281787217	0.5920152194020899	0.0386899885932909	3.194074519952221																	3.194074519952221	624.5757517106646
983	2013-03-29T02:57:53	-37.9825	-44.9871	KN210-04	78.46348172320455	0.59324596549839	0.0388980207461128	3.2124956443756747																	3.2124956443756747	624.689142279151
984	2013-03-29T03:00:54	-37.9817	-44.9868	KN210-04	78.35330111174376	0.5920152194020899	0.0386899885932909	3.1865109635879816																	3.1865109635879816	624.7820046133569
985	2013-03-29T03:03:54	-37.9805	-44.9868	KN210-04	77.95702749354706	0.5903809477612729	0.0384151649737034	3.1646723608550853																	3.1646723608550853	624.9155851329872
986	2013-03-29T03:06:54	-37.9796	-44.9867	KN210-04	79.40037353915748	0.58672914456225	0.0378051625239671	3.173732610703352																	3.173732610703352	625.0161540174909
987	2013-03-29T03:09:54	-37.9786	-44.9864	KN210-04	79.81217561807057	0.584305003511604	0.0374034350247029	3.165787879712997																	3.165787879712997	625.1305411171552
988	2013-03-29T03:12:55	-37.9777	-44.9859	KN210-04	79.27256920913563	0.584305003511604	0.0374034350247029	3.1319358799707384																	3.1319358799707384	625.2399116679543
989	2013-03-29T03:15:55	-37.9768	-44.9855	KN210-04	78.98552078072737	0.585515130939151	0.0376035657177338	3.139864817536285																	3.139864817536285	625.346067297903
990	2013-03-29T03:18:55	-37.976	-44.9851	KN210-04	71.49449170487927	0.5847074179209821	0.0374699862595573	2.831284812755658																	2.831284812755658	625.4417882040159
991	2013-03-29T03:22:42	-37.9755	-44.9849	KN210-04	78.33792932814247	0.583096171779906	0.0372041532241202	3.0975425393648983																	3.0975425393648983	625.5001479771757
992	2013-03-29T03:25:43	-37.9748	-44.9846	KN210-04	77.76104476978406	0.584305003511604	0.0374034350247029	3.0810195497322703																	3.0810195497322703	625.5823965020684
993	2013-03-29T03:28:43	-37.9739	-44.9842	KN210-04	78.10507091238519	0.58390354744988	0.0373370422812403	3.0859071388307284																	3.0859071388307284	625.6885525905362
994	2013-03-29T03:31:43	-37.9731	-44.9838	KN210-04	79.02860989506883	0.583096171779906	0.0372041532241202	3.1097429253851976																	3.1097429253851976	625.7842740051485
995	2013-03-29T03:34:43	-37.9723	-44.9834	KN210-04	79.51708350261684	0.5802955361867211	0.0367448389191199	3.0937521978665834																	3.0937521978665834	625.8799955600344
996	2013-03-29T03:37:43	-37.9714	-44.983000000000004	KN210-04	78.43235981743744	0.582291552575052	0.037071810909518	3.0785582778258664																	3.0785582778258664	625.9861520437662
997	2013-03-29T03:40:43	-37.9706	-44.9826	KN210-04	78.42893210654901	0.582291552575052	0.037071810909518	3.0747024386255877																	3.0747024386255877	626.0818738967283
998	2013-03-29T03:43:44	-37.9697	-44.9822	KN210-04	77.91916331152385	0.5790986460637271	0.0365496541132129	3.0248295268770486																	3.0248295268770486	626.1880306492341
999	2013-03-29T03:46:44	-37.9687	-44.9817	KN210-04	78.38095050664592	0.578698927451132	0.0364846224363968	3.0345798133370607																	3.0345798133370607	626.3076833599415
1000	2013-03-29T03:49:44	-37.9677	-44.9813	KN210-04	78.62223258145694	0.578698927451132	0.0364846224363968	3.0511445378360067																	3.0511445378360067	626.424403991912
1001	2013-03-29T03:52:45	-37.9669	-44.9809	KN210-04	79.73284985140302	0.5779023437418199	0.0363550233316548	3.076286402181152																	3.076286402181152	626.5201264936085
1002	2013-03-29T03:55:45	-37.9661	-44.9806	KN210-04	80.23856437951154	0.577104852216454	0.036225875641751996	3.089657864599483																	3.089657864599483	626.612990413809
1003	2013-03-29T03:58:45	-37.9652	-44.9802	KN210-04	78.88749658502051	0.578698927451132	0.0364846224363968	3.047806847385063																	3.047806847385063	626.7191478777526
1004	2013-03-29T04:01:45	-37.9644	-44.9798	KN210-04	78.12000858210112	0.577104852216454	0.036225875641751996	3.0042369399033886																	3.0042369399033886	626.8148708177703
1005	2013-03-29T04:04:46	-37.9635	-44.9794	KN210-04	78.17886119123382	0.5790986460637271	0.0365496541132129	3.039959969968809																	3.039959969968809	626.9210285504707
1006	2013-03-29T04:07:45	-37.9628	-44.9791	KN210-04	77.94185639750503	0.577104852216454	0.036225875641751996	2.99798328888992																	2.99798328888992	627.0032784527332
1007	2013-03-29T04:10:46	-37.961999999999996	-44.9787	KN210-04	77.7390119406039	0.5743381383008679	0.0357794745260805	2.974938124291168																	2.974938124291168	627.0990018135266
1008	2013-03-29T04:13:46	-37.9611	-44.9783	KN210-04	77.6847145161386	0.576310301504718	0.0360973123589629	2.9785556455154443																	2.9785556455154443	627.2051599256416
1009	2013-03-29T04:16:46	-37.9603	-44.9779	KN210-04	77.34266255328262	0.576310301504718	0.0360973123589629	2.967357754999382																	2.967357754999382	627.3008835844793
1010	2013-03-29T04:19:47	-37.9592	-44.9774	KN210-04	78.00841263304632	0.573946352103296	0.0357164262960154	2.9805696736687417																	2.9805696736687417	627.4309584901899
1011	2013-03-29T04:22:47	-37.9581	-44.9769	KN210-04	77.04886303140295	0.573946352103296	0.0357164262960154	2.9309849628992657																	2.9309849628992657	627.5610336176494
1012	2013-03-29T04:25:47	-37.9571	-44.9764	KN210-04	76.49787425091868	0.577104852216454	0.036225875641751996	2.9385443816159964																	2.9385443816159964	627.6806888705432
1013	2013-03-29T04:28:47	-37.9562	-44.976000000000006	KN210-04	76.80442473796855	0.5751245187205121	0.0359060228678131	2.9361747677386534																	2.9361747677386534	627.7868477572642
1014	2013-03-29T04:31:48	-37.9552	-44.9756	KN210-04	77.42492212777077	0.5747308597623921	0.0358426732635836	2.959944510205127																	2.959944510205127	627.9035701864922
1015	2013-03-29T04:34:48	-37.9542	-44.9751	KN210-04	77.90578587243157	0.573946352103296	0.0357164262960154	2.9719398214268407																	2.9719398214268407	628.0232260748829
1016	2013-03-29T04:37:48	-37.9533	-44.9747	KN210-04	77.3480288704921	0.57315794379028	0.0355901134071171	2.934767876943768																	2.934767876943768	628.1293854200278
1017	2013-03-29T04:40:48	-37.9524	-44.9743	KN210-04	77.1192676478323	0.573946352103296	0.0357164262960154	2.938920779045636																	2.938920779045636	628.2355449074387
1018	2013-03-29T04:43:49	-37.9515	-44.9739	KN210-04	77.74825489525955	0.573552557327867	0.0356532713448511	2.9607475825482448																	2.9607475825482448	628.3417045371137
1019	2013-03-29T04:46:48	-37.9505	-44.9734	KN210-04	77.23057459608195	0.573552557327867	0.0356532713448511	2.9394759010445535																	2.9394759010445535	628.4613612362847
1020	2013-03-29T04:49:49	-37.9497	-44.9731	KN210-04	76.91989077250706	0.5704182581068629	0.0351528473930705	2.901032987454467																	2.901032987454467	628.5542268235497
1021	2013-03-29T04:52:49	-37.9489	-44.9727	KN210-04	77.26395579945721	0.5717840030463794	0.0353703149690702	2.9166660000336386																	2.9166660000336386	628.6499524808933
1022	2013-03-29T04:55:49	-37.948	-44.9723	KN210-04	77.27042756600359	0.570807333619984	0.035214780071498995	2.9111815700970234																	2.9111815700970234	628.7561126638097
1023	2013-03-29T04:58:50	-37.9471	-44.9719	KN210-04	76.91258320396115	0.570807333619984	0.035214780071498995	2.8961912480507204																	2.8961912480507204	628.8622729889846
1024	2013-03-29T05:01:50	-37.9461	-44.9714	KN210-04	77.76036781736248	0.570807333619984	0.035214780071498995	2.9276046216534173																	2.9276046216534173	628.981930652283
1025	2013-03-29T05:04:50	-37.9451	-44.971000000000004	KN210-04	77.92192294423701	0.568854123064317	0.0349047333445813	2.9169619886992426																	2.9169619886992426	629.0986545335301
1026	2013-03-29T05:07:50	-37.9442	-44.9705	KN210-04	78.21759494311596	0.5704182581068629	0.0351528473930705	2.9422442564721005																	2.9422442564721005	629.2080331158412
1027	2013-03-29T05:10:50	-37.9432	-44.9701	KN210-04	77.80084574313456	0.5692462290947521	0.0349668084273629	2.9212549550697164																	2.9212549550697164	629.3247572702238
1028	2013-03-29T05:13:50	-37.9423	-44.9697	KN210-04	76.88206056533531	0.5692462290947521	0.0349668084273629	2.858905341824081																	2.858905341824081	629.4309183540882
1029	2013-03-29T05:16:51	-37.9413	-44.9692	KN210-04	77.50431822923427	0.568072710174532	0.0347810263213403	2.88213090020408																	2.88213090020408	629.5505770691128
1030	2013-03-29T05:19:51	-37.9404	-44.9688	KN210-04	76.70796977499451	0.566904565581984	0.0345969369870042	2.8388649759667253																	2.8388649759667253	629.6567384532825
1031	2013-03-29T05:22:51	-37.9395	-44.9684	KN210-04	77.30595879589764	0.5661300390483149	0.0344749886929984	2.8634983431288736																	2.8634983431288736	629.762899979699
1032	2013-03-29T05:25:52	-37.9387	-44.968	KN210-04	77.25959164932982	0.5672932161002371	0.0346581295551153	2.8706605527916427																	2.8706605527916427	629.8586274249762
1033	2013-03-29T05:28:52	-37.9377	-44.9676	KN210-04	77.66023362548535	0.5653573826878371	0.0343538170423167	2.8721383529189533																	2.8721383529189533	629.9753523699851
1034	2013-03-29T05:31:52	-37.937	-44.9672	KN210-04	77.42126551940132	0.5661300390483149	0.0344749886929984	2.8585873952543377																	2.8585873952543377	630.0608221190338
1035	2013-03-29T05:34:52	-37.9363	-44.9669	KN210-04	77.66472160093745	0.5653573826878371	0.0343538170423167	2.8616196140240646																	2.8616196140240646	630.1430750623914
1036	2013-03-29T05:37:53	-37.9355	-44.9665	KN210-04	77.73653363218307	0.5672932161002371	0.0346581295551153	2.8746522826888947																	2.8746522826888947	630.2388030685489
1037	2013-03-29T05:40:53	-37.9346	-44.9661	KN210-04	77.3239591574553	0.5653573826878371	0.0343538170423167	2.8486366051831533																	2.8486366051831533	630.344965369401
1038	2013-03-29T05:43:53	-37.9339	-44.9658	KN210-04	77.58738664007309	0.566516840632756	0.0345358901486501	2.877737980882948																	2.877737980882948	630.427218588139
1039	2013-03-29T05:46:53	-37.9331	-44.9654	KN210-04	77.99188929606179	0.5653573826878371	0.0343538170423167	2.874163297563094																	2.874163297563094	630.5229470149434
1040	2013-03-29T05:49:54	-37.9323	-44.965	KN210-04	78.09710913016616	0.563046963320205	0.0339928118277149	2.855773542339049																	2.855773542339049	630.6186755819622
1041	2013-03-29T05:52:54	-37.9316	-44.9647	KN210-04	77.60032991561773	0.566904565581984	0.0345969369870042	2.8627730699526346																	2.8627730699526346	630.7009290645984
1042	2013-03-29T05:55:54	-37.9307	-44.9643	KN210-04	77.49984484815771	0.5657435896893609	0.0344142938859077	2.8612528671078232																	2.8612528671078232	630.8070919818108
1043	2013-03-29T05:58:54	-37.9298	-44.9639	KN210-04	77.17743546089048	0.5649720954361149	0.0342934842239887	2.8409337425634176																	2.8409337425634176	630.9132550412562
1044	2013-03-29T06:01:54	-37.9288	-44.9635	KN210-04	77.98342437178628	0.564204271425783	0.0341732492919573	2.8605144494715296																	2.8605144494715296	631.0299812655506
1045	2013-03-29T06:04:55	-37.928000000000004	-44.9631	KN210-04	77.52761036909696	0.5649720954361149	0.0342934842239887	2.8573141272013647																	2.8573141272013647	631.1257105861968
1046	2013-03-29T06:07:55	-37.9271	-44.9626	KN210-04	77.12470883316145	0.563046963320205	0.0339928118277149	2.8246575936006777																	2.8246575936006777	631.2350932670395
1047	2013-03-29T06:10:55	-37.9263	-44.9623	KN210-04	77.57033990435251	0.566516840632756	0.0345358901486501	2.859435915665028																	2.859435915665028	631.3279612324559
1048	2013-03-29T06:13:55	-37.9255	-44.9619	KN210-04	77.64249834959624	0.5657435896893609	0.0344142938859077	2.8715356066815496																	2.8715356066815496	631.4236909912405
1049	2013-03-29T06:16:55	-37.9246	-44.9615	KN210-04	77.48071865322082	0.564204271425783	0.0341732492919573	2.8461261535342897																	2.8461261535342897	631.5298548724528
1050	2013-03-29T06:19:56	-37.924	-44.9612	KN210-04	78.13532685072255	0.563819708757832	0.0341131581566106	2.869062262115821																	2.869062262115821	631.6016524018437
1051	2013-03-29T06:22:56	-37.9231	-44.9608	KN210-04	77.43318116140009	0.5626619702695961	0.0339328535309264	2.8236558425789773																	2.8236558425789773	631.707816520096
1052	2013-03-29T06:25:56	-37.9224	-44.9605	KN210-04	77.24238208188125	0.564204271425783	0.0341732492919573	2.829705513171002																	2.829705513171002	631.7900710582668
1053	2013-03-29T06:28:56	-37.9214	-44.96	KN210-04	77.64881663397931	0.5626619702695961	0.0339328535309264	2.8352134808697182																	2.8352134808697182	631.9097341329973
1054	2013-03-29T06:31:56	-37.9208	-44.9597	KN210-04	78.13753968917399	0.562277894077772	0.0338730380244847	2.843512277215936																	2.843512277215936	631.9815320829822
1055	2013-03-29T06:34:57	-37.92	-44.9594	KN210-04	77.68250751549068	0.561123278249334	0.0336939812543172	2.8213964043347284																	2.8213964043347284	632.074400688575
1056	2013-03-29T06:37:57	-37.919000000000004	-44.9589	KN210-04	77.48845475602056	0.561507991890516	0.0337535693200195	2.814216791730864																	2.814216791730864	632.1940642890368
1057	2013-03-29T06:40:57	-37.9184	-44.9587	KN210-04	77.57769566252325	0.5599742030535071	0.0335160908912759	2.8091995164768884																	2.8091995164768884	632.2631251781942
1058	2013-03-29T06:43:57	-37.9176	-44.9583	KN210-04	78.15145446608976	0.55920993304447	0.0333983579888145	2.8256816847197386																	2.8256816847197386	632.3588563214231
1059	2013-03-29T06:46:57	-37.9166	-44.9578	KN210-04	77.47879831764938	0.560739480801527	0.0336345350972584	2.807888857466573																	2.807888857466573	632.4785204476021
1060	2013-03-29T06:49:57	-37.916	-44.9576	KN210-04	77.13494957316881	0.560356597365184	0.0335752305108885	2.7841469979677185																	2.7841469979677185	632.5475814825072
1061	2013-03-29T06:52:58	-37.9149	-44.9571	KN210-04	77.84887015806586	0.561507991890516	0.0337535693200195	2.8181353675706324																	2.8181353675706324	632.6776653166169
1062	2013-03-29T06:55:58	-37.9142	-44.9567	KN210-04	77.82982068984471	0.558449298910323	0.0332811851791197	2.7998211381643494																	2.7998211381643494	632.7631395409933
1063	2013-03-29T06:58:58	-37.9134	-44.9564	KN210-04	76.88311229739594	0.560739480801527	0.0336345350972584	2.7846427023665243																	2.7846427023665243	632.8560088172053
1064	2013-03-29T07:01:59	-37.9126	-44.956	KN210-04	77.09867693143384	0.5599742030535071	0.0335160908912759	2.775537248476454																	2.775537248476454	632.9517408366054
1065	2013-03-29T07:04:59	-37.9117	-44.9556	KN210-04	76.88067877699503	0.560739480801527	0.0336345350972584	2.7849916593243877																	2.7849916593243877	633.0579067562408
1066	2013-03-29T07:07:59	-37.9109	-44.9552	KN210-04	76.59089145547594	0.561893623912188	0.0338132996331267	2.7842285239482276																	2.7842285239482276	633.1536390735282
1067	2013-03-29T07:10:59	-37.9102	-44.9549	KN210-04	76.89409833634795	0.5565568286792391	0.0329909910271259	2.7487453337683654																	2.7487453337683654	633.2358950112769
1068	2013-03-29T07:14:00	-37.9094	-44.9545	KN210-04	75.94052041641848	0.558070004548626	0.0332228232864352	2.7181417193418214																	2.7181417193418214	633.3316275914018
1069	2013-03-29T07:17:00	-37.9087	-44.9542	KN210-04	76.55792722018114	0.558070004548626	0.0332228232864352	2.743499629285267																	2.743499629285267	633.4138837012176
1070	2013-03-29T07:20:00	-37.908	-44.9539	KN210-04	76.7963243560862	0.5565568286792391	0.0329909910271259	2.7456795516468464																	2.7456795516468464	633.4961398913315
1071	2013-03-29T07:23:00	-37.9072	-44.9535	KN210-04	75.96037439934358	0.5576903565387751	0.0331646577700225	2.711361724391268																	2.711361724391268	633.5918728569427
1072	2013-03-29T07:26:00	-37.9063	-44.9531	KN210-04	76.49960901271876	0.558449298910323	0.0332811851791197	2.7431684502410603																	2.7431684502410603	633.6980396297918
1073	2013-03-29T07:29:01	-37.9055	-44.9527	KN210-04	76.64836552345527	0.558070004548626	0.0332228232864352	2.7381771370330314																	2.7381771370330314	633.7937728932733
1074	2013-03-29T07:32:01	-37.9047	-44.9523	KN210-04	76.26824615017944	0.558070004548626	0.0332228232864352	2.734924357064361																	2.734924357064361	633.8895062969276
1075	2013-03-29T07:35:01	-37.9038	-44.9519	KN210-04	76.7968113942448	0.558070004548626	0.0332228232864352	2.73873448310158																	2.73873448310158	633.9956734647668
1076	2013-03-29T07:38:01	-37.9029	-44.9515	KN210-04	77.48141878187654	0.558070004548626	0.0332228232864352	2.7767010391263103																	2.7767010391263103	634.1018407747989
1077	2013-03-29T07:41:02	-37.9021	-44.9511	KN210-04	78.06431730673735	0.558070004548626	0.0332228232864352	2.7820723212321075																	2.7820723212321075	634.1975746340056
1078	2013-03-29T07:44:02	-37.9012	-44.9507	KN210-04	77.3401781691302	0.55618004011572	0.0329333052357096	2.742095348992235																	2.742095348992235	634.3037422126229
1079	2013-03-29T07:47:02	-37.9003	-44.9504	KN210-04	77.12039780654098	0.5569337707546971	0.0330487419698618	2.744073553800975																	2.744073553800975	634.4073351813369
1080	2013-03-29T07:50:02	-37.8995	-44.95	KN210-04	76.68613186794822	0.5565568286792391	0.0329909910271259	2.719066232451185																	2.719066232451185	634.5030694960818
1081	2013-03-29T07:53:02	-37.8988	-44.9496	KN210-04	76.50846328117288	0.554662187679	0.0327020213202735	2.7117711322096705																	2.7117711322096705	634.5885467426261
1082	2013-03-29T07:56:03	-37.8981	-44.9493	KN210-04	76.6694961259769	0.555040294718183	0.0327596356669389	2.7139083497201173																	2.7139083497201173	634.670804068309
1083	2013-03-29T07:59:03	-37.8974	-44.949	KN210-04	76.0652411635835	0.555040294718183	0.0327596356669389	2.6949422982048543																	2.6949422982048543	634.7530614742806
1084	2013-03-29T08:02:03	-37.8966	-44.9486	KN210-04	76.12895001359999	0.5542848476539761	0.0326445447111937	2.675300137485002																	2.675300137485002	634.848796297112
1085	2013-03-29T08:05:04	-37.8958	-44.9483	KN210-04	76.03196393889709	0.5527769831554721	0.0324160334500971	2.685864115306776																	2.685864115306776	634.9416673614271
1086	2013-03-29T08:08:03	-37.895	-44.9479	KN210-04	76.52185108033191	0.55618004011572	0.0329333052357096	2.717373617331609																	2.717373617331609	635.0374024645757
1087	2013-03-29T08:11:04	-37.8942	-44.9475	KN210-04	76.39284256147441	0.5542848476539761	0.0326445447111937	2.690915463363633																	2.690915463363633	635.1331377078815
1088	2013-03-29T08:14:04	-37.8935	-44.9471	KN210-04	76.96448229558281	0.5527769831554721	0.0324160334500971	2.6942031453305852																	2.6942031453305852	635.2186159944018
1089	2013-03-29T08:17:04	-37.8927	-44.9468	KN210-04	77.43030179534605	0.5535291177813481	0.0325300166575032	2.725588023407513																	2.725588023407513	635.3114873736354
1090	2013-03-29T08:20:05	-37.891999999999996	-44.9465	KN210-04	67.37016315099902	0.5531526021334611	0.0324729571103047	2.36478416287418																	2.36478416287418	635.3937453989546
1091	2013-03-29T08:23:44	-37.8914	-44.9462	KN210-04	77.1811800945547	0.5527769831554721	0.0324160334500971	2.7044853874197146																	2.7044853874197146	635.4655472124775
1092	2013-03-29T08:26:44	-37.8907	-44.9459	KN210-04	77.09752476092304	0.5520243844141629	0.032302290035102	2.6853075799010577																	2.6853075799010577	635.5478053868939
1093	2013-03-29T08:29:45	-37.89	-44.9455	KN210-04	76.95261399454606	0.554662187679	0.0327020213202735	2.7076571647702568																	2.7076571647702568	635.6332843601584
1094	2013-03-29T08:32:45	-37.8892	-44.9452	KN210-04	77.09603874991713	0.5508960790210351	0.0321322311323406	2.6921447528322187																	2.6921447528322187	635.726156094932
1095	2013-03-29T08:35:45	-37.8885	-44.9448	KN210-04	77.13932010251432	0.552402258711968	0.0323592453532663	2.6933694115718283																	2.6933694115718283	635.8116353625072
1096	2013-03-29T08:38:45	-37.8878	-44.9445	KN210-04	77.23253223525127	0.5535291177813481	0.0325300166575032	2.701015058464972																	2.701015058464972	635.8938938695189
1097	2013-03-29T08:41:45	-37.8871	-44.9442	KN210-04	76.97825852003486	0.5542848476539761	0.0326445447111937	2.6984886408192903																	2.6984886408192903	635.9761524568106
1098	2013-03-29T08:44:46	-37.8864	-44.9439	KN210-04	76.14625448155412	0.552402258711968	0.0323592453532663	2.661622738096116																	2.661622738096116	636.058411124381
1099	2013-03-29T08:47:46	-37.8855	-44.9435	KN210-04	76.28793627402426	0.5527769831554721	0.0324160334500971	2.684190158175316																	2.684190158175316	636.1645811832368
1100	2013-03-29T08:50:46	-37.8847	-44.9431	KN210-04	75.563967684797	0.5531526021334611	0.0324729571103047	2.6396492333583645																	2.6396492333583645	636.2603180908104
1101	2013-03-29T08:53:46	-37.8839	-44.9427	KN210-04	75.47104911072545	0.551647385508397	0.0322454685214877	2.638322930524477																	2.638322930524477	636.3560551385264
1102	2013-03-29T08:56:46	-37.8832	-44.9424	KN210-04	76.08736843785479	0.554662187679	0.0327020213202735	2.6811310191196265																	2.6811310191196265	636.4383141730809
1103	2013-03-29T08:59:47	-37.8825	-44.9421	KN210-04	75.35405720918196	0.5542848476539761	0.0326445447111937	2.6527394516263785																	2.6527394516263785	636.5205732879123
1104	2013-03-29T09:02:47	-37.8817	-44.9417	KN210-04	75.27025623068587	0.5527769831554721	0.0324160334500971	2.6329516497559817																	2.6329516497559817	636.6163107210098
1105	2013-03-29T09:05:47	-37.881	-44.9414	KN210-04	75.51906222378013	0.5527769831554721	0.0324160334500971	2.65045458819498																	2.65045458819498	636.6985700078595
1106	2013-03-29T09:08:47	-37.8802	-44.941	KN210-04	74.80940061954881	0.5527769831554721	0.0324160334500971	2.62688245847																	2.62688245847	636.7943077037122
1107	2013-03-29T09:11:48	-37.8796	-44.9407	KN210-04	75.48794293738291	0.555419304366712	0.0328173875493877	2.6627635637244493																	2.6627635637244493	636.8661110675653
1108	2013-03-29T09:14:48	-37.8789	-44.9404	KN210-04	74.48819311862545	0.5527769831554721	0.0324160334500971	2.614627663773192																	2.614627663773192	636.9483705952365
1109	2013-03-29T09:17:48	-37.8783	-44.9401	KN210-04	74.03384685867098	0.555040294718183	0.0327596356669389	2.615925365962831																	2.615925365962831	637.0201741298764
1110	2013-03-29T09:20:48	-37.8775	-44.9398	KN210-04	74.70668437793755	0.55618004011572	0.0329333052357096	2.6542498230799256																	2.6542498230799256	637.1130470530819
1111	2013-03-29T09:23:48	-37.8768	-44.9394	KN210-04	74.77929273593172	0.555040294718183	0.0327596356669389	2.644980495865871																	2.644980495865871	637.1985286161092
1112	2013-03-29T09:26:49	-37.876	-44.9391	KN210-04	74.41668317223694	0.555419304366712	0.0328173875493877	2.6342162400154128																	2.6342162400154128	637.2914016916678
1113	2013-03-29T09:29:49	-37.8753	-44.9388	KN210-04	74.66287941217927	0.5559896294475004	0.03290429126582605	2.6498213991053157																	2.6498213991053157	637.3736616321628
1114	2013-03-29T09:32:49	-37.8745	-44.9384	KN210-04	74.4017131067772	0.558070004548626	0.0332228232864352	2.6675629258095337																	2.6675629258095337	637.4694003264484
1115	2013-03-29T09:35:50	-37.8736	-44.938	KN210-04	74.39099319317454	0.55618004011572	0.0329333052357096	2.648083400931554																	2.648083400931554	637.5755722649608
1116	2013-03-29T09:38:50	-37.8728	-44.9376	KN210-04	74.38116512038556	0.5576903565387751	0.0331646577700225	2.6650284305166845																	2.6650284305166845	637.6713112570127
1117	2013-03-29T09:41:50	-37.872	-44.9372	KN210-04	75.07403049911822	0.558449298910323	0.0332811851791197	2.6953939453060443																	2.6953939453060443	637.7670503891874
1118	2013-03-29T09:44:50	-37.8712	-44.9369	KN210-04	73.97706668116086	0.558449298910323	0.0332811851791197	2.6613012907285665																	2.6613012907285665	637.8599239522592
1119	2013-03-29T09:47:50	-37.8704	-44.9365	KN210-04	74.26496210496839	0.558070004548626	0.0332228232864352	2.663757931859412																	2.663757931859412	637.9556633646778
1120	2013-03-29T09:50:51	-37.8697	-44.9362	KN210-04	74.65192195618759	0.5599742030535071	0.0335160908912759	2.681029900937666																	2.681029900937666	638.0379239473142
1121	2013-03-29T09:53:51	-37.8689	-44.9359	KN210-04	73.80693601699208	0.561893623912188	0.0338132996331267	2.6803572106257545																	2.6803572106257545	638.1307977439793
1122	2013-03-29T09:56:51	-37.8682	-44.9355	KN210-04	74.23519245255947	0.559591612480339	0.0334571542614189	2.678950043152588																	2.678950043152588	638.2162809940717
1123	2013-03-29T09:59:51	-37.8677	-44.9353	KN210-04	74.01545363336551	0.561893623912188	0.0338132996331267	2.69197609077488																	2.69197609077488	638.2746485138866
1124	2013-03-29T10:02:52	-37.8668	-44.9348	KN210-04	73.70986380856621	0.563432875418307	0.0340529132557163	2.7114613686852382																	2.7114613686852382	638.3840456412917
1125	2013-03-29T10:05:52	-37.8661	-44.9345	KN210-04	72.15764330301234	0.5599742030535071	0.0335160908912759	2.6049400929645																	2.6049400929645	638.4663066367135
1126	2013-03-29T10:08:52	-37.8652	-44.9341	KN210-04	72.18460002594088	0.55618004011572	0.0329333052357096	2.567116888828134																	2.567116888828134	638.572479901904
1127	2013-03-29T10:11:52	-37.8644	-44.9338	KN210-04	73.54862541791289	0.563432875418307	0.0340529132557163	2.677636768360381																	2.677636768360381	638.6653541555813
1128	2013-03-29T10:14:52	-37.8636	-44.9334	KN210-04	74.66202031982478	0.563432875418307	0.0340529132557163	2.7235902305487105																	2.7235902305487105	638.7610947589801
1129	2013-03-29T10:17:53	-37.8627	-44.933	KN210-04	74.83769248799014	0.564587725743818	0.0342332950879284	2.75641346320209																	2.75641346320209	638.8672684189928
1130	2013-03-29T10:20:53	-37.861999999999995	-44.9326	KN210-04	73.94477459691011	0.5653573826878371	0.0343538170423167	2.7252422258388784																	2.7252422258388784	638.9527528852408
1131	2013-03-29T10:23:53	-37.8612	-44.9323	KN210-04	74.33878484443802	0.566516840632756	0.0345358901486501	2.759974395630929																	2.759974395630929	639.0456274638933
1132	2013-03-29T10:26:53	-37.8606	-44.931999999999995	KN210-04	73.56972802262986	0.566516840632756	0.0345358901486501	2.7279892868919986																	2.7279892868919986	639.1174333236304
1133	2013-03-29T10:29:53	-37.8599	-44.9317	KN210-04	73.76586030791431	0.5672932161002371	0.0346581295551153	2.7600470444505665																	2.7600470444505665	639.1996950299251
1134	2013-03-29T10:32:54	-37.8591	-44.9313	KN210-04	74.33044276304591	0.568854123064317	0.0349047333445813	2.776505318757448																	2.776505318757448	639.2954364214248
1135	2013-03-29T10:35:54	-37.8583	-44.931000000000004	KN210-04	74.63152925058229	0.569639271152639	0.0350290316945054	2.809062805684273																	2.809062805684273	639.3883112945758
1136	2013-03-29T10:38:54	-37.8575	-44.9306	KN210-04	79.24494443553594	0.5704182581068629	0.0351528473930705	2.9869892752303926																	2.9869892752303926	639.4840529662795
1137	2013-03-29T10:41:54	-37.8569	-44.9298	KN210-04	74.11647527999415	0.5672932161002371	0.0346581295551153	2.7699822759214383																	2.7699822759214383	639.5810306543951
1138	2013-03-29T10:44:54	-37.8588	-44.9267	KN210-04	73.74424123124207	0.571979732850151	0.0354015406236051	2.81368517246917																	2.81368517246917	639.9259440311671
1139	2013-03-29T10:47:54	-37.8647	-44.9296	KN210-04	74.39202373504357	0.573552557327867	0.0356532713448511	2.834104929916377																	2.834104929916377	640.6304323017829
1140	2013-03-29T10:50:55	-37.8705	-44.9323	KN210-04	74.11885910005984	0.573946352103296	0.0357164262960154	2.8331751394408733																	2.8331751394408733	641.3182885866665
1141	2013-03-29T10:53:55	-37.8762	-44.9349	KN210-04	75.67705277960539	0.566904565581984	0.0345969369870042	2.8273127038226225																	2.8273127038226225	641.9926735110131
1142	2013-03-29T10:56:55	-37.8817	-44.9375	KN210-04	77.3995996133637	0.5626619702695961	0.0339328535309264	2.838245609294189																	2.838245609294189	642.6461489414912
1143	2013-03-29T10:59:55	-37.8886	-44.9404	KN210-04	79.02159897348818	0.55618004011572	0.0329333052357096	2.8055016699217483																	2.8055016699217483	643.4553915688961
1144	2013-03-29T11:02:56	-37.894	-44.9427	KN210-04	83.37281788556841	0.545307759825561	0.0312980236844384	2.8357404859038287																	2.8357404859038287	644.0895534373548
1145	2013-03-29T11:05:56	-37.9006	-44.9454	KN210-04	85.12006527264012	0.540889688447966	0.0306478948760559	2.8423673306782864																	2.8423673306782864	644.8615796854584
1146	2013-03-29T11:08:56	-37.9059	-44.9475	KN210-04	84.42699550091514	0.544567489244137	0.0311884592030783	2.846193420318504																	2.846193420318504	645.479722049368
1147	2013-03-29T11:11:57	-37.9119	-44.95	KN210-04	83.60507430975619	0.548279739113976	0.0317399643446818	2.869891706093528																	2.869891706093528	646.1827901736676
1148	2013-03-29T11:14:56	-37.9186	-44.9526	KN210-04	82.25554977295339	0.552402258711968	0.0323592453532663	2.879693306062721																	2.879693306062721	646.9627838928154
1149	2013-03-29T11:17:57	-37.9249	-44.955	KN210-04	81.23448727121999	0.55618004011572	0.0329333052357096	2.9094315197967697																	2.9094315197967697	647.6950639993782
1150	2013-03-29T11:20:57	-37.9294	-44.958	KN210-04	82.10155197265965	0.5531526021334611	0.0324729571103047	2.8905825224161816																	2.8905825224161816	648.2610296085684
1151	2013-03-29T11:23:58	-37.9345	-44.9613	KN210-04	83.89162415028997	0.553906532239646	0.0325872124160792	2.988628001508169																	2.988628001508169	648.8984093026878
1152	2013-03-29T11:26:57	-37.9407	-44.9654	KN210-04	84.74578087567879	0.5548512411985915	0.0327308284936062	3.082881937545652																	3.082881937545652	649.6768025290063
1153	2013-03-29T11:29:58	-37.9458	-44.9689	KN210-04	85.34308700337137	0.547907180182463	0.0316844221769163	3.0384435974226465																	3.0384435974226465	650.3223317395452
1154	2013-03-29T11:32:58	-37.9525	-44.9734	KN210-04	86.97621671694301	0.54753550849795	0.0316290122825111	3.0621829674779373																	3.0621829674779373	651.1663025274988
1155	2013-03-29T11:35:58	-37.957	-44.9763	KN210-04	87.91410608739722	0.5467948184230661	0.0315185880544988	3.0311136651050896																	3.0311136651050896	651.7281917827062
1156	2013-03-29T11:38:58	-37.9634	-44.9805	KN210-04	88.72630246716416	0.547907180182463	0.0316844221769163	3.0777255151515344																	3.0777255151515344	652.5303366435785
1157	2013-03-29T11:41:59	-37.9683	-44.9838	KN210-04	88.39275014496458	0.544567489244137	0.0311884592030783	2.9993397644407005																	2.9993397644407005	653.1479064338197
1158	2013-03-29T11:44:59	-37.9746	-44.9881	KN210-04	86.18899896914108	0.539788524666556	0.0304872776552015	2.848275511864788																	2.848275511864788	653.9442751154812
1159	2013-03-29T11:47:59	-37.9793	-44.9913	KN210-04	84.99593437112506	0.54052175832622	0.0305942280967619	2.814778801746177																	2.814778801746177	654.5380518036773
1160	2013-03-29T11:51:00	-37.9847	-44.9944	KN210-04	85.50595942118585	0.543827682850397	0.0310793655283546	2.8598132371899854																	2.8598132371899854	655.1978379716114
1161	2013-03-29T11:54:00	-37.9909	-44.9971	KN210-04	86.27873153369025	0.544197145060972	0.0311338473367901	2.930092222418544																	2.930092222418544	655.9275239917587
1162	2013-03-29T11:57:00	-37.9965	-44.9994	KN210-04	88.11327831067624	0.545678474560771	0.0313529898547075	2.9922494660569883																	2.9922494660569883	656.5827407126646
1163	2013-03-29T12:00:00	-37.9987	-44.9993	KN210-04	88.65187327299726	0.545678474560771	0.0313529898547075	3.0057433033566103																	3.0057433033566103	656.8277953909338
1164	2013-03-29T12:03:00	-37.9983	-44.9989	KN210-04	89.73247738915278	0.547907180182463	0.0316844221769163	3.0561144270659883																	3.0561144270659883	656.8844860560977
1165	2013-03-29T12:06:00	-37.9977	-44.9986	KN210-04	89.3382627024439	0.552402258711968	0.0323592453532663	3.107857416035983																	3.107857416035983	656.9562738947321
1166	2013-03-29T12:09:01	-37.997	-44.9983	KN210-04	89.05417294934496	0.552402258711968	0.0323592453532663	3.0967157750736827																	3.0967157750736827	657.0385198710511
1167	2013-03-29T12:12:01	-37.9962	-44.9978	KN210-04	88.25834952838403	0.5527769831554721	0.0324160334500971	3.080927545904068																	3.080927545904068	657.1377891771199
1168	2013-03-29T12:15:01	-37.9952	-44.9973	KN210-04	87.40319963451256	0.5542848476539761	0.0326445447111937	3.0737484488343																	3.0737484488343	657.257436079077
1169	2013-03-29T12:18:02	-37.9943	-44.9967	KN210-04	87.96236683081803	0.555040294718183	0.0327596356669389	3.0976542071251183																	3.0976542071251183	657.3706066481623
1170	2013-03-29T12:21:02	-37.9934	-44.9961	KN210-04	88.79742501701176	0.55618004011572	0.0329333052357096	3.1441319119926363																	3.1441319119926363	657.4837775176235
1171	2013-03-29T12:24:02	-37.9924	-44.9956	KN210-04	88.25945639035429	0.555040294718183	0.0327596356669389	3.1169242558720134																	3.1169242558720134	657.6034250334112
1172	2013-03-29T12:27:02	-37.9915	-44.9949	KN210-04	88.88230242543081	0.558070004548626	0.0332228232864352	3.1845145212611716																	3.1845145212611716	657.7209338051637
1173	2013-03-29T12:30:02	-37.9907	-44.994	KN210-04	88.19768384905603	0.5599742030535071	0.0335160908912759	3.1880452787692217																	3.1880452787692217	657.8399494570356
1174	2013-03-29T12:33:03	-37.99	-44.9931	KN210-04	88.54673196924016	0.5599742030535071	0.0335160908912759	3.203708068725601																	3.203708068725601	657.9508824474407
1175	2013-03-29T12:36:03	-37.9892	-44.9923	KN210-04	88.78858508490192	0.55920993304447	0.0333983579888145	3.192622904426728																	3.192622904426728	658.0642690485031
1176	2013-03-29T12:39:03	-37.9881	-44.9915	KN210-04	88.83785788715765	0.559591612480339	0.0334571542614189	3.2050188157238786																	3.2050188157238786	658.2054065771254
1177	2013-03-29T12:42:03	-37.986999999999995	-44.9909	KN210-04	87.15322060683786	0.558070004548626	0.0332228232864352	3.12633859947406																	3.12633859947406	658.3386909357927
1178	2013-03-29T12:45:04	-37.9878	-44.9899	KN210-04	87.38424195300556	0.558070004548626	0.0332228232864352	3.1378024414494967																	3.1378024414494967	658.4637022846592
1179	2013-03-29T12:48:04	-37.9918	-44.9935	KN210-04	86.69734436344133	0.558070004548626	0.0332228232864352	3.114934883959725																	3.114934883959725	659.009609018794
1180	2013-03-29T12:51:04	-37.9962	-44.9968	KN210-04	86.49460884166952	0.5569337707546971	0.0330487419698618	3.0799452606932887																	3.0799452606932887	659.5785621520101
1181	2013-03-29T12:54:04	-38.0001	-45.0001	KN210-04	87.9936573769428	0.560356597365184	0.0335752305108885	3.178934986345685																	3.178934986345685	660.1003604589329
1182	2013-03-29T12:57:05	-38.0	-45.0004	KN210-04	89.24881601323307	0.558449298910323	0.0332811851791197	3.2050579913256905																	3.2050579913256905	660.1289337195063
1183	2013-03-29T13:00:05	-37.999	-45.0	KN210-04	87.81044393919434	0.553906532239646	0.0325872124160792	3.0826239897597456																	3.0826239897597456	660.2456498501642
1184	2013-03-29T13:03:05	-37.9979	-44.9995	KN210-04	86.00063875893673	0.549024850961596	0.0318514025730866	2.9436915798431698																	2.9436915798431698	660.3757169527864
1185	2013-03-29T13:06:05	-37.9967	-44.9989	KN210-04	86.92758928608811	0.545678474560771	0.0313529898547075	2.9395579214864886																	2.9395579214864886	660.5192928142121
1186	2013-03-29T13:09:05	-37.9955	-44.9985	KN210-04	87.8239262460097	0.549397789162928	0.0319073055592903	3.0167483156276615																	3.0167483156276615	660.6574051882118
1187	2013-03-29T13:12:06	-37.9943	-44.9982	KN210-04	87.10171611106716	0.551647385508397	0.0322454685214877	3.0272320733166755																	3.0272320733166755	660.7935535218049
1188	2013-03-29T13:15:06	-37.993	-44.9978	KN210-04	84.62364078447025	0.5488388259360449	0.03182351764630845	2.9103094928697266																	2.9103094928697266	660.9424594796433
1189	2013-03-29T13:18:06	-37.9921	-44.9972	KN210-04	84.54294396526453	0.5505217671682211	0.0320758146130471	2.900916447474326																	2.900916447474326	661.0556307829747
1190	2013-03-29T13:21:06	-37.9913	-45.0002	KN210-04	72.56445393668797	0.54753550849795	0.0316290122825111	2.4696893588505766																	2.4696893588505766	661.3334759785446
1191	2013-03-29T13:24:48	-37.9906	-45.0022	KN210-04	81.95618150296968	0.544567489244137	0.0311884592030783	2.7487642140782858																	2.7487642140782858	661.5254602791598
1192	2013-03-29T13:27:48	-37.9894	-45.0075	KN210-04	81.36456743832012	0.543459100512	0.0310250134680396	2.7211618574060625																	2.7211618574060625	662.0092422661425
1193	2013-03-29T13:30:49	-37.9887	-45.0149	KN210-04	81.52260951019056	0.545307759825561	0.0312980236844384	2.7544082789177358																	2.7544082789177358	662.6631198528125
1194	2013-03-29T13:33:49	-37.988	-45.0217	KN210-04	81.41913226519844	0.5467948184230661	0.0315185880544988	2.7655578731747688																	2.7655578731747688	663.2647715948749
1195	2013-03-29T13:36:49	-37.9873	-45.0264	KN210-04	82.13599968737289	0.549397789162928	0.0319073055592903	2.815729960882194																	2.815729960882194	663.684418563239
1196	2013-03-29T13:39:49	-37.9866	-45.0311	KN210-04	81.50372041681308	0.549397789162928	0.0319073055592903	2.8033496557637245																	2.8033496557637245	664.1040693973628
1197	2013-03-29T13:42:50	-37.9857	-45.0366	KN210-04	81.11585953270801	0.54753550849795	0.0316290122825111	2.778187684103485																	2.778187684103485	664.5969058308623
1198	2013-03-29T13:45:50	-37.9849	-45.0412	KN210-04	81.45617076193358	0.548279739113976	0.0317399643446818	2.7925834693313925																	2.7925834693313925	665.0102027158267
1199	2013-03-29T13:48:50	-37.984	-45.0465	KN210-04	83.02816782027168	0.5467948184230661	0.0315185880544988	2.829388237531634																	2.829388237531634	665.4858823134628
1200	2013-03-29T13:51:50	-37.9832	-45.0515	KN210-04	83.97237222741282	0.5508960790210351	0.0321322311323406	2.9089538518002875																	2.9089538518002875	665.9335233277054
1201	2013-03-29T13:54:51	-37.9824	-45.0569	KN210-04	85.07156080909708	0.554662187679	0.0327020213202735	3.0090285473763765																	3.0090285473763765	666.4156139537313
1202	2013-03-29T13:57:51	-37.9817	-45.0619	KN210-04	86.63409758871306	0.55618004011572	0.0329333052357096	3.0849354918907137																	3.0849354918907137	666.861183121797
1203	2013-03-29T14:00:51	-37.9809	-45.0673	KN210-04	86.74319852739728	0.5569337707546971	0.0330487419698618	3.1161707819966016																	3.1161707819966016	667.3432832659854
1204	2013-03-29T14:03:51	-37.9802	-45.0726	KN210-04	86.99108824571432	0.561123278249334	0.0336939812543172	3.1803338050702674																	3.1803338050702674	667.8148008014416
1205	2013-03-29T14:06:52	-37.9794	-45.0782	KN210-04	87.2419166383654	0.561123278249334	0.0336939812543172	3.1720079714705185																	3.1720079714705185	668.3141676497812
1206	2013-03-29T14:09:52	-37.9787	-45.0837	KN210-04	87.63283181451193	0.560739480801527	0.0336345350972584	3.1741845710110765																	3.1741845710110765	668.8030107069676
1207	2013-03-29T14:12:52	-37.9781	-45.0885	KN210-04	87.89368592613798	0.563432875418307	0.0340529132557163	3.232830327083424																	3.232830327083424	669.2294491730829
1208	2013-03-29T14:15:53	-37.9775	-45.0934	KN210-04	86.21191444871674	0.5661300390483149	0.0344749886929984	3.195644866267118																	3.195644866267118	669.664559481699
1209	2013-03-29T14:18:53	-37.9768	-45.0988	KN210-04	86.35274020526957	0.569639271152639	0.0350290316945054	3.2338715216721434																	3.2338715216721434	670.1447544571988
1210	2013-03-29T14:21:53	-37.9763	-45.1039	KN210-04	86.0458168170293	0.5692462290947521	0.0349668084273629	3.247920648027176																	3.247920648027176	670.5957126867186
1211	2013-03-29T14:24:53	-37.9756	-45.1096	KN210-04	85.96939557854643	0.5672932161002371	0.0346581295551153	3.2103615877138485																	3.2103615877138485	671.1019087915532
1212	2013-03-29T14:27:53	-37.975	-45.1146	KN210-04	84.27240051134822	0.560356597365184	0.0335752305108885	3.0419783282593817																	3.0419783282593817	671.545706486752
1213	2013-03-29T14:30:53	-37.9744	-45.1183	KN210-04	84.10670673522662	0.5576903565387751	0.0331646577700225	3.003190162953105																	3.003190162953105	671.8771777125496
1214	2013-03-29T14:33:54	-37.9735	-45.1243	KN210-04	86.11894844410598	0.563819708757832	0.0341131581566106	3.172491167397188																	3.172491167397188	672.4131261844561
1215	2013-03-29T14:36:54	-37.973	-45.1277	KN210-04	88.29191323851765	0.570807333619984	0.035214780071498995	3.3493622544772452																	3.3493622544772452	672.7166269993508
1216	2013-03-29T14:39:54	-37.9721	-45.1335	KN210-04	88.00365070241325	0.5692462290947521	0.0349668084273629	3.3317260985789336																	3.3317260985789336	673.23535467918
1217	2013-03-29T14:42:55	-37.9714	-45.1373	KN210-04	89.12122974459784	0.5692462290947521	0.0349668084273629	3.366382462223035																	3.366382462223035	673.5777987814838
1218	2013-03-29T14:45:55	-37.9684	-45.1379	KN210-04	88.81856493255903	0.571588273242608	0.0353390893145353	3.3926788359812763																	3.3926788359812763	673.9158754185959
1219	2013-03-29T14:48:55	-37.9691	-45.1321	KN210-04	88.1275894541329	0.5747308597623921	0.0358426732635836	3.3967562704216228																	3.3967562704216228	674.4307928346259
1220	2013-03-29T14:51:55	-37.9699	-45.1264	KN210-04	86.34268767188317	0.571197337926167	0.0352768605943435	3.271506086786464																	3.271506086786464	674.9388648634642
1221	2013-03-29T14:54:55	-37.9704	-45.1221	KN210-04	84.85068432259135	0.572764270022615	0.0355271058796567	3.2298958308523678																	3.2298958308523678	675.3202930883698
1222	2013-03-29T14:57:56	-37.9712	-45.11600000000001	KN210-04	86.23458180668621	0.5743381383008679	0.0357794745260805	3.306870964223194																	3.306870964223194	675.8629494469936
1223	2013-03-29T15:00:56	-37.9717	-45.1127	KN210-04	87.33718961053967	0.578300160766167	0.0364197456321535	3.4220530448996707																	3.4220530448996707	676.1578353414118
1224	2013-03-29T15:03:56	-37.9728	-45.1058	KN210-04	88.33218074458756	0.57591444474843	0.0360332602558676	3.427294002132467																	3.427294002132467	676.7755832847952
1225	2013-03-29T15:06:56	-37.9734	-45.1015	KN210-04	86.14242497705277	0.573552557327867	0.0356532713448511	3.2893368603077566																	3.2893368603077566	677.1587792032851
1226	2013-03-29T15:09:57	-37.9742	-45.0968	KN210-04	85.06326539804269	0.5684629508321889	0.0348428060932604	3.182032683028635																	3.182032683028635	677.5807110628277
1227	2013-03-29T15:12:57	-37.9751	-45.0917	KN210-04	84.09326271317757	0.561507991890516	0.0337535693200195	3.0491633383163927																	3.0491633383163927	678.0393099411476
1228	2013-03-29T15:15:57	-37.9758	-45.0869	KN210-04	84.17362715980951	0.5576903565387751	0.0331646577700225	3.026377257187137																	3.026377257187137	678.4676496661851
1229	2013-03-29T15:18:57	-37.9769	-45.0795	KN210-04	85.54336943701634	0.561893623912188	0.0338132996331267	3.1212607434580617																	3.1212607434580617	679.1284247363203
1230	2013-03-29T15:21:57	-37.9775	-45.0753	KN210-04	85.62319016098644	0.561893623912188	0.0338132996331267	3.1132280760949023																	3.1132280760949023	679.5029627188547
1231	2013-03-29T15:24:58	-37.9784	-45.0686	KN210-04	86.0236061872275	0.561893623912188	0.0338132996331267	3.1357939113776268																	3.1357939113776268	680.0993325655038
1232	2013-03-29T15:27:58	-37.9791	-45.0648	KN210-04	85.67441984911044	0.563046963320205	0.0339928118277149	3.142236007907629																	3.142236007907629	680.4417457024068
1233	2013-03-29T15:30:58	-37.9798	-45.0613	KN210-04	85.93846020152435	0.563819708757832	0.0341131581566106	3.1625431244728675																	3.1625431244728675	680.758579950074
1234	2013-03-29T15:33:59	-37.9803	-45.0582	KN210-04	86.31089922521343	0.5684629508321889	0.0348428060932604	3.2376617604845106																	3.2376617604845106	681.0362191945393
1235	2013-03-29T15:36:59	-37.9811	-45.0542	KN210-04	85.8680703121242	0.5684629508321889	0.0348428060932604	3.216259499254825																	3.216259499254825	681.398309683178
1236	2013-03-29T15:39:59	-37.9817	-45.051	KN210-04	85.06840936875211	0.5626619702695961	0.0339328535309264	3.1105886463770487																	3.1105886463770487	681.6869166336783
1237	2013-03-29T15:42:59	-37.9821	-45.048	KN210-04	83.63178491125309	0.561123278249334	0.0336939812543172	3.032617632823661																	3.032617632823661	681.9538783177755
1238	2013-03-29T15:45:59	-37.9825	-45.0457	KN210-04	83.43074005285969	0.558449298910323	0.0332811851791197	3.0090537180573635																	3.0090537180573635	682.1605348168298
1239	2013-03-29T15:48:59	-37.9831	-45.0422	KN210-04	83.40061461478275	0.555419304366712	0.0328173875493877	2.9809466021453686																	2.9809466021453686	682.4748029120877
1240	2013-03-29T15:52:00	-37.9841	-45.0382	KN210-04	83.00297692608025	0.558070004548626	0.0332228232864352	2.978091354368149																	2.978091354368149	682.84298863333
1241	2013-03-29T15:55:00	-37.9858	-45.0344	KN210-04	83.16451844558506	0.558070004548626	0.0332228232864352	2.997573077581668																	2.997573077581668	683.2263521214802
1242	2013-03-29T15:58:00	-37.9875	-45.0311	KN210-04	83.81525429656901	0.5599742030535071	0.0335160908912759	3.0230812576852584																	3.0230812576852584	683.5722372361665
1243	2013-03-29T16:01:00	-37.9889	-45.0284	KN210-04	83.46862887561623	0.55618004011572	0.0329333052357096	2.977553139881348																	2.977553139881348	683.8557848990312
1244	2013-03-29T16:04:01	-37.9905	-45.0246	KN210-04	82.73112231840977	0.555799218779281	0.0328752772959425	2.923945536517532																	2.923945536517532	684.2337584142961
1245	2013-03-29T16:07:01	-37.9915	-45.0221	KN210-04	83.51773484598209	0.5520243844141629	0.032302290035102	2.9213045192125837																	2.9213045192125837	684.4797152646113
1246	2013-03-29T16:10:01	-37.9925	-45.0188	KN210-04	83.05025916775695	0.5527769831554721	0.0324160334500971	2.9105328002879096																	2.9105328002879096	684.7898835397382
1247	2013-03-29T16:13:01	-37.9929	-45.0167	KN210-04	83.89421838873119	0.554662187679	0.0327020213202735	2.9667796666614263																	2.9667796666614263	684.979416485595
1248	2013-03-29T16:16:02	-37.9931	-45.0147	KN210-04	83.99252957797201	0.5599742030535071	0.0335160908912759	3.03983586336245																	3.03983586336245	685.1562782325612
1249	2013-03-29T16:19:02	-37.9934	-45.0127	KN210-04	83.94344289269851	0.559591612480339	0.0334571542614189	3.028435755729628																	3.028435755729628	685.3348823829563
1250	2013-03-29T16:22:02	-37.9951	-45.0085	KN210-04	83.01988797245194	0.564587725743818	0.0342332950879284	3.0573517418815648																	3.0573517418815648	685.7490877432023
1251	2013-03-29T16:25:02	-37.997	-45.004	KN210-04	81.87030647967497	0.563046963320205	0.0339928118277149	2.9852561619183224																	2.9852561619183224	686.1969342094876
1252	2013-03-29T16:28:02	-37.9996	-44.9994	KN210-04	80.99977756517207	0.560739480801527	0.0336345350972584	2.9344563093629583																	2.9344563093629583	686.6935150728982
1253	2013-03-29T16:31:03	-38.0001	-44.998999999999995	KN210-04	80.65695267021488	0.561893623912188	0.0338132996331267	2.947879167929502																	2.947879167929502	686.7593103682577
1254	2013-03-29T16:34:03	-37.9999	-44.9988	KN210-04	79.85304491186875	0.563432875418307	0.0340529132557163	2.9367970154511247																	2.9367970154511247	686.7876554787427
1255	2013-03-29T16:37:03	-38.0001	-44.998999999999995	KN210-04	79.41240877264171	0.5649720954361149	0.0342934842239887	2.925344543996688																	2.925344543996688	686.8160005892278
1256	2013-03-29T16:40:03	-38.0003	-44.9995	KN210-04	79.59690097251945	0.5672932161002371	0.0346581295551153	2.9763533925356054																	2.9763533925356054	686.8651870533848
1257	2013-03-29T16:43:03	-37.9999	-44.998999999999995	KN210-04	80.36322037333198	0.5747308597623921	0.0358426732635836	3.0902157237286314																	3.0902157237286314	686.9276873982208
1258	2013-03-29T16:46:04	-37.9992	-44.9983	KN210-04	80.6785302953964	0.572764270022615	0.0355271058796567	3.090720375762135																	3.090720375762135	687.02689551812
1259	2013-03-29T16:49:04	-37.9989	-44.9978	KN210-04	79.92006885863033	0.572764270022615	0.0355271058796567	3.0474926822320314																	3.0474926822320314	687.0820221307648
1260	2013-03-29T16:52:04	-37.9987	-44.9975	KN210-04	81.3903452973269	0.5723715337868139	0.0354642484042687	3.09369493776664																	3.09369493776664	687.1164924038726
1261	2013-03-29T16:55:05	-37.9983	-44.9969	KN210-04	81.50751166502282	0.570807333619984	0.035214780071498995	3.0848111904458464																	3.0848111904458464	687.1854331144573
1262	2013-03-29T16:58:05	-37.9978	-44.9961	KN210-04	81.74509382040964	0.5723715337868139	0.0354642484042687	3.112680102540588																	3.112680102540588	687.2750026561308
1263	2013-03-29T17:01:05	-37.9972	-44.9952	KN210-04	80.35847867210651	0.573946352103296	0.0357164262960154	3.0520237454663066																	3.0520237454663066	687.3784145438414
1264	2013-03-29T17:04:05	-37.9965	-44.9943	KN210-04	82.08164815449992	0.571979732850151	0.0354015406236051	3.1154893760668965																	3.1154893760668965	687.4893425546006
1265	2013-03-29T17:07:05	-37.9959	-44.9933	KN210-04	81.08827065608114	0.573552557327867	0.0356532713448511	3.097797943994604																	3.097797943994604	687.599598492045
1266	2013-03-29T17:10:05	-37.9953	-44.9924	KN210-04	81.67375728810457	0.5700301091748899	0.0350910622069677	3.0908027092681896																	3.0908027092681896	687.7030119412013
1267	2013-03-29T17:13:06	-37.9947	-44.9916	KN210-04	80.79975157750499	0.5723715337868139	0.0354642484042687	3.0702981808436745																	3.0702981808436745	687.7998942256613
1268	2013-03-29T17:16:06	-37.9949	-44.9916	KN210-04	81.71717866062137	0.571979732850151	0.0354015406236051	3.0889921338604887																	3.0889921338604887	687.8221576455996
1269	2013-03-29T17:19:06	-37.9957	-44.9924	KN210-04	81.38125444442963	0.569639271152639	0.0350290316945054	3.0844200808087368																	3.0844200808087368	687.9355408710983
1270	2013-03-29T17:22:07	-37.9966	-44.9933	KN210-04	81.55175192213498	0.57315794379028	0.0355901134071171	3.1233279002194716																	3.1233279002194716	688.0630964334631
1271	2013-03-29T17:25:07	-37.9979	-44.9948	KN210-04	81.9657242584151	0.571979732850151	0.0354015406236051	3.1176800430063394																	3.1176800430063394	688.2586874806723
1272	2013-03-29T17:28:07	-37.9992	-44.9962	KN210-04	82.45555866821209	0.57591444474843	0.0360332602558676	3.189730684711828																	3.189730684711828	688.44848661505
1273	2013-03-29T17:31:07	-38.0006	-44.9977	KN210-04	82.2804887790615	0.5792989824700494	0.0365822475727616	3.2283813188729																	3.2283813188729	688.6524481571321
1274	2013-03-29T17:34:07	-38.0015	-44.9987	KN210-04	83.16552729927149	0.578300160766167	0.0364197456321535	3.2809538950866903																	3.2809538950866903	688.7856079389652
1275	2013-03-29T17:37:08	-38.0016	-44.9988	KN210-04	82.20119260447417	0.5814905320143089	0.0369403196818213	3.2446994540579346																	3.2446994540579346	688.7997803794548
1276	2013-03-29T17:40:08	-38.0014	-44.9984	KN210-04	82.39118451296669	0.5826933825573449	0.037137903179765	3.2837956489567603																	3.2837956489567603	688.8413345752431
1277	2013-03-29T17:43:08	-38.001	-44.9978	KN210-04	82.20324787625769	0.582291552575052	0.037071810909518	3.273032124740665																	3.273032124740665	688.910273806481
1278	2013-03-29T17:46:08	-38.0005	-44.9972	KN210-04	82.33620645260879	0.587542250761385	0.0379403703381554	3.3269178048765915																	3.3269178048765915	688.9868759363527
1279	2013-03-29T17:49:08	-38.0001	-44.9965	KN210-04	82.37936225162531	0.5847074179209821	0.0374699862595573	3.302276475343382																	3.302276475343382	689.0627243379785
1280	2013-03-29T17:52:08	-37.9998	-44.9961	KN210-04	82.49007764264323	0.5847074179209821	0.0374699862595573	3.3066494375113447																	3.3066494375113447	689.1111637647342
1281	2013-03-29T17:55:09	-37.9995	-44.9958	KN210-04	82.689799575938	0.58390354744988	0.0373370422812403	3.3092724502732938																	3.3092724502732938	689.1536815081956
1282	2013-03-29T17:58:09	-37.9992	-44.9954	KN210-04	82.15533451467721	0.585515130939151	0.0376035657177338	3.31409242394204																	3.31409242394204	689.2021211428947
1283	2013-03-29T18:01:09	-37.9989	-44.9951	KN210-04	82.66491728086473	0.5847074179209821	0.0374699862595573	3.336854682294656																	3.336854682294656	689.2446390196149
1284	2013-03-29T18:04:10	-37.9987	-44.9948	KN210-04	82.67070934484954	0.58672914456225	0.0378051625239671	3.3453591396179254																	3.3453591396179254	689.279109292723
1285	2013-03-29T18:07:10	-37.9985	-44.9945	KN210-04	83.21022845528819	0.587542250761385	0.0379403703381554	3.3783136217698635																	3.3783136217698635	689.3135796206203
1286	2013-03-29T18:10:10	-37.9983	-44.9941	KN210-04	83.69295335469002	0.587948873094621	0.0380080757085521	3.4029113712608874																	3.4029113712608874	689.3551350687851
1287	2013-03-29T18:13:10	-37.9982	-44.9941	KN210-04	83.19956524928386	0.5903809477612729	0.0384151649737034	3.4127901099393534																	3.4127901099393534	689.3662667787547
1288	2013-03-29T18:16:11	-37.9983	-44.9943	KN210-04	82.01544272394871	0.5891617390758279	0.038210861215706	3.3399548439684064																	3.3399548439684064	689.387044533136
1289	2013-03-29T18:19:11	-37.9983	-44.9944	KN210-04	86.57907390108025	0.588352198179543	0.0380755097722995	3.526645098969216																	3.526645098969216	689.395816643637
1290	2013-03-29T18:22:11	-37.9984	-44.9946	KN210-04	75.67472600535973	0.5903809477612729	0.0384151649737034	3.0874036073737607																	3.0874036073737607	689.4165943778188
1291	2013-03-29T18:25:51	-37.9985	-44.9948	KN210-04	85.60951522306566	0.591196349517301	0.0385522414628864	3.5063012217235685																	3.5063012217235685	689.4373720918021
1292	2013-03-29T18:28:51	-37.9986	-44.995	KN210-04	83.40106614585473	0.589567959489474	0.0382787793648454	3.4118400272969978																	3.4118400272969978	689.458149785586
1293	2013-03-29T18:31:52	-37.9988	-44.9951	KN210-04	82.5109322331878	0.591605510858182	0.0386210252246367	3.3900282464527387																	3.3900282464527387	689.482079034438
1294	2013-03-29T18:34:52	-37.9988	-44.9953	KN210-04	82.08868561103915	0.589567959489474	0.0382787793648454	3.3543704148705573																	3.3543704148705573	689.4996231358307
1295	2013-03-29T18:37:52	-37.999	-44.9955	KN210-04	82.63548279119256	0.591605510858182	0.0386210252246367	3.39348823787612																	3.39348823787612	689.5279684091873
1296	2013-03-29T18:40:52	-37.9992	-44.9957	KN210-04	81.76795135252685	0.593658174428379	0.0389676961335675	3.3904687118342496																	3.3904687118342496	689.5563136529307
1297	2013-03-29T18:43:53	-37.9997	-44.9963	KN210-04	81.53805843335647	0.593658174428379	0.0389676961335675	3.379043064338177																	3.379043064338177	689.6329164238332
1298	2013-03-29T18:46:53	-38.0001	-44.9969	KN210-04	81.43653389535541	0.59571982054471	0.0393177959720534	3.3880066665106487																	3.3880066665106487	689.7018563673578
1299	2013-03-29T18:49:53	-38.0006	-44.9974	KN210-04	82.01291382821931	0.596543863413032	0.0394583250694048	3.4399175178491337																	3.4399175178491337	689.7727190140099
1300	2013-03-29T18:52:53	-38.0009	-44.9978	KN210-04	81.30106695669535	0.59571982054471	0.0393177959720534	3.409072018777327																	3.409072018777327	689.8211581635048
1301	2013-03-29T18:55:53	-38.0014	-44.9985	KN210-04	81.52172360197078	0.597367946710436	0.0395991497389691	3.4384596909592275																	3.4384596909592275	689.9040323291317
1302	2013-03-29T18:58:54	-38.0019	-44.998999999999995	KN210-04	81.29324724653986	0.5998572647883621	0.0400261924451631	3.4517947065839016																	3.4517947065839016	689.9748944945615
1303	2013-03-29T19:01:54	-38.0023	-44.9996	KN210-04	81.31517768101665	0.6006921639508829	0.040170146692783994	3.4646007698077583																	3.4646007698077583	690.0438332326693
1304	2013-03-29T19:04:54	-38.0027	-45.0001	KN210-04	81.96337495575173	0.60152996669674	0.040314887497223	3.509245006602417																	3.509245006602417	690.1063325702196
1305	2013-03-29T19:07:54	-38.0026	-44.9999	KN210-04	82.35140419674967	0.602785780037379	0.040532360755861	3.555899385593165																	3.555899385593165	690.1271094358085
1306	2013-03-29T19:10:54	-38.0023	-44.9993	KN210-04	83.01302771534735	0.604039761624513	0.0407501870440587	3.577747040840754																	3.577747040840754	690.1894401537785
1307	2013-03-29T19:13:55	-38.001999999999995	-44.9989	KN210-04	82.61150951359888	0.604881688148224	0.0408969707924362	3.5764858850398187																	3.5764858850398187	690.2378788180575
1308	2013-03-29T19:16:55	-38.0018	-44.9984	KN210-04	82.48634957342325	0.6044599874288361	0.0408233167506083	3.563959255766761																	3.563959255766761	690.2870643755923
1309	2013-03-29T19:19:55	-38.0017	-44.9981	KN210-04	82.89766405533176	0.606996884831556	0.0412669628191803	3.60695782868629																	3.60695782868629	690.3156370743234
1310	2013-03-29T19:22:55	-38.0014	-44.9973	KN210-04	82.64241880451048	0.6053043955428961	0.040970800659678	3.59447934487175																	3.59447934487175	690.3933518944482
1311	2013-03-29T19:25:56	-38.0012	-44.9968	KN210-04	83.0119814039099	0.6095340586548779	0.0417135093197659	3.6675231561782486																	3.6675231561782486	690.4425377719713
1312	2013-03-29T19:28:56	-38.001	-44.9964	KN210-04	83.43354809788508	0.6108097919852989	0.0419389591764438	3.699512032735172																	3.699512032735172	690.4840921293596
1313	2013-03-29T19:31:56	-38.0007	-44.9957	KN210-04	82.8482734642816	0.6120898877520989	0.0421662333318642	3.6866283348516236																	3.6866283348516236	690.5539886150146
1314	2013-03-29T19:34:56	-38.0005	-44.9952	KN210-04	81.88827627480755	0.6112354735872672	0.0420145366676554	3.650079743461829																	3.650079743461829	690.603174865852
1315	2013-03-29T19:37:57	-38.0003	-44.9947	KN210-04	82.47175578883346	0.6129469333295301	0.0423185985814498	3.6683837958838237																	3.6683837958838237	690.6523612233492
1316	2013-03-29T19:40:57	-38.0003	-44.9944	KN210-04	82.17946901488695	0.613374716965345	0.0423949656061325	3.682101310439117																	3.682101310439117	690.6786768371819
1317	2013-03-29T19:43:57	-38.0006	-44.995	KN210-04	83.3569570605345	0.615094080147384	0.0427021314719047	3.748084671512713																	3.748084671512713	690.7410087671633
1318	2013-03-29T19:46:57	-38.001	-44.9958	KN210-04	83.44775133094527	0.614233350263645	0.0425482469960567	3.7551835381595167																	3.7551835381595167	690.8241177243408
1319	2013-03-29T19:49:57	-38.0017	-44.997	KN210-04	82.77581568709256	0.615953569760958	0.0428564058607052	3.7437243375588087																	3.7437243375588087	690.9550822255786
1320	2013-03-29T19:52:58	-38.0023	-44.9981	KN210-04	82.15230194177781	0.615523312626698	0.0427791767059059	3.7055337761944926																	3.7055337761944926	691.0724318738736
1321	2013-03-29T19:55:58	-38.0029	-44.9992	KN210-04	81.75378901212905	0.615523312626698	0.0427791767059059	3.7059010926098246																	3.7059010926098246	691.1897808730263
1322	2013-03-29T19:58:58	-38.0034	-44.9999	KN210-04	82.10884822287159	0.6172479882439991	0.0430890012366852	3.731858733464684																	3.731858733464684	691.2726537978767
1323	2013-03-29T20:01:58	-38.0039	-45.0007	KN210-04	82.48211515208588	0.615953569760958	0.0428564058607052	3.7508314566555736																	3.7508314566555736	691.3622191410301
1324	2013-03-29T20:04:59	-38.0045	-45.0015	KN210-04	83.23097383813051	0.6172479882439991	0.0430890012366852	3.7918223852977606																	3.7918223852977606	691.4590950485623
1325	2013-03-29T20:07:59	-38.0048	-45.001999999999995	KN210-04	83.26431262014633	0.6211406526303399	0.0437935303793816	3.843937431147188																	3.843937431147188	691.5142189964388
1326	2013-03-29T20:10:59	-38.0052	-45.0027	KN210-04	82.99361195702427	0.6181093541825881	0.0432444580553543	3.791851585669243																	3.791851585669243	691.5900642120926
1327	2013-03-29T20:14:00	-38.0056	-45.0033	KN210-04	83.15299983771034	0.622446481759088	0.0440316679180871	3.858559493939265																	3.858559493939265	691.6590011419934
1328	2013-03-29T20:17:00	-38.006	-45.0039	KN210-04	83.30041410738724	0.623321874515886	0.0441913883414969	3.8691765838640793																	3.8691765838640793	691.7279378527103
1329	2013-03-29T20:20:00	-38.0064	-45.0046	KN210-04	83.15926202903584	0.6259529127259339	0.0446743625090892	3.9060553963204026																	3.9060553963204026	691.8037822548828
1330	2013-03-29T20:23:00	-38.0068	-45.0052	KN210-04	82.56578856785619	0.627721306679435	0.0450005620107038	3.9014133813977336																	3.9014133813977336	691.8727185272286
1331	2013-03-29T20:26:00	-38.0072	-45.0059	KN210-04	83.26146376378588	0.6281599985956109	0.045081907809579	3.9222312367198495																	3.9222312367198495	691.9485623870695
1332	2013-03-29T20:29:00	-38.0075	-45.0064	KN210-04	83.35713873362242	0.627277625770519	0.0449187202406176	3.9080394476582656																	3.9080394476582656	692.0036850500545
1333	2013-03-29T20:32:01	-38.0079	-45.0072	KN210-04	83.37219740762583	0.623321874515886	0.0441913883414969	3.8725923544774337																	3.8725923544774337	692.0867884316893
1334	2013-03-29T20:35:01	-38.0082	-45.0077	KN210-04	82.61283544224702	0.623321874515886	0.0441913883414969	3.8241781157127313																	3.8241781157127313	692.1419107615443
1335	2013-03-29T20:38:01	-38.0082	-45.0077	KN210-04	82.24438221449593	0.621575253523345	0.0438727073354012	3.7911789590911353																	3.7911789590911353	692.1419107615443
1336	2013-03-29T20:41:01	-38.0081	-45.0075	KN210-04	82.22199682160357	0.6181093541825881	0.0432444580553543	3.7460161920602895																	3.7460161920602895	692.1626865160416
1337	2013-03-29T20:44:02	-38.0079	-45.0071	KN210-04	81.32399503446284	0.6181093541825881	0.0432444580553543	3.698848205250024																	3.698848205250024	692.2042380856435
1338	2013-03-29T20:47:02	-38.0077	-45.0064	KN210-04	82.41366091719233	0.6211406526303399	0.0437935303793816	3.775179370528101																	3.775179370528101	692.2695468079387
1339	2013-03-29T20:50:02	-38.0076	-45.006	KN210-04	82.34003530028376	0.620271685755558	0.0436358449492634	3.7658986756879775																	3.7658986756879775	692.3063544129702
1340	2013-03-29T20:53:02	-38.0074	-45.0053	KN210-04	82.75507609838701	0.619406852831871	0.0434789096787605	3.776125616205263																	3.776125616205263	692.3716633714488
1341	2013-03-29T20:56:03	-38.0072	-45.0048	KN210-04	83.06507490951846	0.621575253523345	0.0438727073354012	3.810635135036928																	3.810635135036928	692.4208460489233
1342	2013-03-29T20:59:03	-38.0071	-45.0042	KN210-04	83.57497634379548	0.6185415799410171	0.0433224649027834	3.824060549743149																	3.824060549743149	692.47463678781
1343	2013-03-29T21:02:03	-38.0068	-45.0033	KN210-04	83.58388150294894	0.619406852831871	0.0434789096787605	3.807905984065048																	3.807905984065048	692.5603497279125
1344	2013-03-29T21:05:03	-38.0065	-45.0025	KN210-04	83.86023468902205	0.617678157767374	0.043166636980793996	3.8088844620015965																	3.8088844620015965	692.6380601409734
1345	2013-03-29T21:08:04	-38.0063	-45.0018	KN210-04	83.55269167888041	0.619838753781183	0.0435572837675056	3.81609714299956																	3.81609714299956	692.703369965445
1346	2013-03-29T21:11:04	-38.006	-45.0007	KN210-04	84.05099479225623	0.6241956627539029	0.0443516010834287	3.895955954749514																	3.895955954749514	692.8054688491815
1347	2013-03-29T21:14:04	-38.0059	-44.9999	KN210-04	84.53290571862219	0.622446481759088	0.0440316679180871	3.9218365710766636																	3.9218365710766636	692.8765158940221
1348	2013-03-29T21:17:04	-38.0059	-44.9994	KN210-04	84.44313934835472	0.6239771166061165	0.0443115077048973	3.938822401758309																	3.938822401758309	692.9203719009913
1349	2013-03-29T21:20:04	-38.0063	-45.0004	KN210-04	84.17818040973977	0.6241956627539029	0.0443516010834287	3.9041052246683168																	3.9041052246683168	693.0187385360205
1350	2013-03-29T21:23:05	-38.0057	-45.0012	KN210-04	84.61330579273896	0.627721306679435	0.0450005620107038	3.95537726167134																	3.95537726167134	693.1156131957847
1351	2013-03-29T21:26:05	-38.0054	-45.0011	KN210-04	84.91928098564595	0.6259529127259339	0.0446743625090892	3.9662653076920416																	3.9662653076920416	693.150141002114
1352	2013-03-29T21:29:05	-38.005	-45.0009	KN210-04	84.67804740826494	0.62507298008909	0.0445125493150403	3.922281767938328																	3.922281767938328	693.1979989297855
1353	2013-03-29T21:32:05	-38.0046	-45.0012	KN210-04	84.93044851877114	0.623321874515886	0.0441913883414969	3.92438311076781																	3.92438311076781	693.2497199700919
1354	2013-03-29T21:35:05	-38.0039	-45.0016	KN210-04	84.45817045634388	0.621575253523345	0.0438727073354012	3.882402464816334																	3.882402464816334	693.3351765810698
1355	2013-03-29T21:38:06	-38.0035	-45.0013	KN210-04	83.94069261827666	0.623321874515886	0.0441913883414969	3.8666062497514413																	3.8666062497514413	693.3868978222204
1356	2013-03-29T21:41:06	-38.003	-45.0012	KN210-04	84.33554081182317	0.6237585704583299	0.0442714143263659	3.900518360032755																	3.900518360032755	693.4432433074527
1357	2013-03-29T21:44:06	-38.0026	-45.0014	KN210-04	84.67538709095449	0.622010348316546	0.0439520928729828	3.91158103839904																	3.91158103839904	693.4911014456022
1358	2013-03-29T21:47:06	-38.0021	-45.0016	KN210-04	84.71809730426008	0.622883656330415	0.0441114329231023	3.9144712677387097																	3.9144712677387097	693.549459305965
1359	2013-03-29T21:50:07	-38.0015	-45.0017	KN210-04	84.66690497623564	0.62507298008909	0.0445125493150403	3.9407823966890687																	3.9407823966890687	693.6168231047305
1360	2013-03-29T21:53:07	-38.001	-45.0014	KN210-04	84.36301991836508	0.6255132101163	0.0445933117045886	3.927968437468536																	3.927968437468536	693.6783890674068
1361	2013-03-29T21:56:07	-38.0005	-45.0011	KN210-04	84.63359377165833	0.624633798467215	0.0444319792606687	3.9454961833138817																	3.9454961833138817	693.7399551067741
1362	2013-03-29T21:59:07	-37.9999	-45.0007	KN210-04	84.87428963710407	0.6255132101163	0.0445933117045886	3.936341832360282																	3.936341832360282	693.8154009401593
1363	2013-03-29T22:02:07	-37.9994	-45.0004	KN210-04	84.64938452079906	0.627721306679435	0.0450005620107038	3.972049567413176																	3.972049567413176	693.8769671482481
1364	2013-03-29T22:05:08	-37.999	-45.0001	KN210-04	85.01895918349756	0.6255132101163	0.0445933117045886	3.966522656882242																	3.966522656882242	693.9286892110039
1365	2013-03-29T22:08:08	-37.9986	-44.9998	KN210-04	84.64338971108893	0.627721306679435	0.0450005620107038	3.9579769804612464																	3.9579769804612464	693.9804113467892
1366	2013-03-29T22:11:08	-37.9982	-44.9995	KN210-04	85.15488616259293	0.627721306679435	0.0450005620107038	4.000822155501863																	4.000822155501863	694.0321335556044
1367	2013-03-29T22:14:08	-37.9977	-44.9992	KN210-04	84.68799760992513	0.626835001485194	0.0448370733762468	3.9735313043674254																	3.9735313043674254	694.0937000244397
1368	2013-03-29T22:17:08	-37.9973	-44.998999999999995	KN210-04	84.79983729638451	0.6255132101163	0.0445933117045886	3.947743475469269																	3.947743475469269	694.141558627376
1369	2013-03-29T22:20:09	-37.9968	-44.9986	KN210-04	84.59341272190929	0.626835001485194	0.0448370733762468	3.959026568294039																	3.959026568294039	694.2073546371498
1370	2013-03-29T22:23:09	-37.9963	-44.9984	KN210-04	85.47845049108575	0.6255132101163	0.0445933117045886	3.977848521403216																	3.977848521403216	694.2657129146316
1371	2013-03-29T22:26:09	-37.9958	-44.9982	KN210-04	84.32806059135963	0.626393431307116	0.0447556209534245	3.935911039063774																	3.935911039063774	694.3240712280701
1372	2013-03-29T22:29:09	-37.9953	-44.9981	KN210-04	85.1575261087533	0.6237585704583299	0.0442714143263659	3.9502847169654034																	3.9502847169654034	694.3804168566876
1373	2013-03-29T22:32:10	-37.9948	-44.9979	KN210-04	84.31631242126763	0.62507298008909	0.0445125493150403	3.9038100618129263																	3.9038100618129263	694.4387752420412
1374	2013-03-29T22:35:10	-37.9945	-44.9977	KN210-04	83.96927168798405	0.626835001485194	0.0448370733762468	3.9273125073798303																	3.9273125073798303	694.4764987761943
1375	2013-03-29T22:38:10	-37.9941	-44.9975	KN210-04	85.31608134210492	0.6255132101163	0.0445933117045886	3.977578917425919																	3.977578917425919	694.5243576597439
1376	2013-03-29T22:41:11	-37.9937	-44.9973	KN210-04	84.81512326783681	0.62507298008909	0.0445125493150403	3.9384516304214685																	3.9384516304214685	694.5722165783707
1377	2013-03-29T22:44:11	-37.9931	-44.9972	KN210-04	84.59446379698133	0.6255132101163	0.0445933117045886	3.930477819719437																	3.930477819719437	694.6395805079695
1378	2013-03-29T22:47:11	-37.9928	-44.9971	KN210-04	85.06749253181022	0.628599471745155	0.0451634173895777	3.979453943199663																	3.979453943199663	694.6741086971866
1379	2013-03-29T22:50:11	-37.9923	-44.997	KN210-04	84.81399264746409	0.6255132101163	0.0445933117045886	3.9431312182985554																	3.9431312182985554	694.7304543816658
1380	2013-03-29T22:53:11	-37.9918	-44.9969	KN210-04	84.49890300490931	0.6259529127259339	0.0446743625090892	3.9283799685223766																	3.9283799685223766	694.7868000754553
1381	2013-03-29T22:56:12	-37.9915	-44.9969	KN210-04	84.80641858312627	0.624633798467215	0.0444319792606687	3.9345827537545066																	3.9345827537545066	694.8201952053626
1382	2013-03-29T22:59:12	-37.991	-44.9968	KN210-04	85.69411731146383	0.6255132101163	0.0445933117045886	3.964139348903578																	3.964139348903578	694.8765409140482
1383	2013-03-29T23:02:12	-37.9905	-44.9967	KN210-04	84.96255172356305	0.624633798467215	0.0444319792606687	3.929033477829426																	3.929033477829426	694.9328866320436
1384	2013-03-29T23:05:12	-37.9901	-44.9966	KN210-04	84.38778288472243	0.6237585704583299	0.0442714143263659	3.8950542326250166																	3.8950542326250166	694.9782695162521
1385	2013-03-29T23:08:12	-37.9897	-44.9963	KN210-04	83.60431867848034	0.622010348316546	0.0439520928729828	3.8336922000059537																	3.8336922000059537	695.0299932768497
1386	2013-03-29T23:11:13	-37.9894	-44.9961	KN210-04	84.52516814449761	0.6237585704583299	0.0442714143263659	3.901348890157705																	3.901348890157705	695.0677173783644
1387	2013-03-29T23:14:13	-37.9888	-44.9958	KN210-04	84.02391793927231	0.621575253523345	0.0438727073354012	3.8367389025172582																	3.8367389025172582	695.1395063876546
1388	2013-03-29T23:17:13	-37.9885	-44.9957	KN210-04	83.99010610585825	0.619406852831871	0.0434789096787605	3.82581532108907																	3.82581532108907	695.1740347075295
1389	2013-03-29T23:20:13	-37.988	-44.9955	KN210-04	84.87092365234763	0.6207056512162379	0.0437145936706584	3.8543096635409912																	3.8543096635409912	695.2323935818813
1390	2013-03-29T23:23:14	-37.9875	-44.9953	KN210-04	73.65075686374858	0.621575253523345	0.0438727073354012	3.3690672584466066																	3.3690672584466066	695.2907524921878
1391	2013-03-29T23:26:54	-37.9871	-44.9951	KN210-04	83.83720334238888	0.620271685755558	0.0436358449492634	3.8048196882324574																	3.8048196882324574	695.3386119895464
1392	2013-03-29T23:29:55	-37.9867	-44.9949	KN210-04	84.64932181547752	0.6185415799410171	0.0433224649027834	3.843874081244788																	3.843874081244788	695.3864715219785
1393	2013-03-29T23:32:54	-37.9862	-44.9945	KN210-04	83.9325929722433	0.617678157767374	0.043166636980793996	3.789944794429484																	3.789944794429484	695.452270236093
1394	2013-03-29T23:35:55	-37.9858	-44.9943	KN210-04	84.21406422580743	0.618974837499886	0.0434006579665541	3.80819849620195																	3.80819849620195	695.5001298474398
1395	2013-03-29T23:38:55	-37.9852	-44.994	KN210-04	83.81991934562933	0.618974837499886	0.0434006579665541	3.7878249491276006																	3.7878249491276006	695.5719193302216
1396	2013-03-29T23:41:55	-37.9847	-44.9938	KN210-04	84.59131179041809	0.6185415799410171	0.0433224649027834	3.8111156199216425																	3.8111156199216425	695.6302784418698
1397	2013-03-29T23:44:56	-37.984	-44.9936	KN210-04	84.72132113527994	0.6181093541825881	0.0432444580553543	3.8256472895224976																	3.8256472895224976	695.7101517800497
1398	2013-03-29T23:47:56	-37.9836	-44.9934	KN210-04	83.91242155822852	0.615523312626698	0.0427791767059059	3.746889002891742																	3.746889002891742	695.7580115842958
1399	2013-03-29T23:50:56	-37.9829	-44.9931	KN210-04	84.41492570151661	0.6185415799410171	0.0433224649027834	3.7955401908247706																	3.7955401908247706	695.8402591793704
1400	2013-03-29T23:53:56	-37.9825	-44.9928	KN210-04	83.63919159022014	0.6168171677842971	0.0430114176899534	3.7461207751652794																	3.7461207751652794	695.8919842542928
1401	2013-03-29T23:56:56	-37.9819	-44.9925	KN210-04	85.08912711693145	0.617678157767374	0.043166636980793996	3.8247079762440177																	3.8247079762440177	695.9637741710933
1402	2013-03-30T00:00:21	-37.9813	-44.9921	KN210-04	84.38279903738982	0.615094080147384	0.0427021314719047	3.7637058102433465																	3.7637058102433465	696.0392241428226
1403	2013-03-30T00:03:21	-37.9809	-44.9919	KN210-04	83.69369401460695	0.614664204807507	0.0426251622327114	3.7354819952527314																	3.7354819952527314	696.0870841838026
1404	2013-03-30T00:06:21	-37.9803	-44.9916	KN210-04	84.30520677919974	0.614233350263645	0.0425482469960567	3.741116408212031																	3.741116408212031	696.1588743110312
1405	2013-03-30T00:09:22	-37.9797	-44.9913	KN210-04	84.50079406534431	0.614664204807507	0.0426251622327114	3.744861815729112																	3.744861815729112	696.2306645171691
1406	2013-03-30T00:12:22	-37.9792	-44.99100000000001	KN210-04	84.14454422142526	0.613374716965345	0.0423949656061325	3.732258491402738																	3.732258491402738	696.2922338232214
1407	2013-03-30T00:15:22	-37.9786	-44.9907	KN210-04	85.0902812279456	0.615523312626698	0.0427791767059059	3.793455005782908																	3.793455005782908	696.3640241740259
1408	2013-03-30T00:18:22	-37.9781	-44.9905	KN210-04	84.52067733910322	0.614233350263645	0.0425482469960567	3.760046209482498																	3.760046209482498	696.4223837602431
1409	2013-03-30T00:21:23	-37.9773	-44.99	KN210-04	84.4907429511484	0.613374716965345	0.0423949656061325	3.738796732940821																	3.738796732940821	696.5216580597826
1410	2013-03-30T00:24:23	-37.9769	-44.9898	KN210-04	85.16611392325262	0.613374716965345	0.0423949656061325	3.76491944818977																	3.76491944818977	696.5695184514669
1411	2013-03-30T00:27:23	-37.9761	-44.9892	KN210-04	84.83382926987285	0.6120898877520989	0.0421662333318642	3.730521934480592																	3.730521934480592	696.6729708646865
1412	2013-03-30T00:30:23	-37.9756	-44.9888	KN210-04	85.34724725816183	0.613374716965345	0.0423949656061325	3.7669050498466223																	3.7669050498466223	696.7387722827806
1413	2013-03-30T00:33:24	-37.9751	-44.9884	KN210-04	84.49671557648526	0.612518625172353	0.0422423533672653	3.7134732142884905																	3.7134732142884905	696.8045738284121
1414	2013-03-30T00:36:24	-37.9746	-44.9881	KN210-04	84.64714981496863	0.613803521797457	0.0424715149326057	3.7321502206641077																	3.7321502206641077	696.8661438398427
1415	2013-03-30T00:39:24	-37.974000000000004	-44.9876	KN210-04	84.14184301705372	0.6095340586548779	0.0417135093197659	3.663886418110295																	3.663886418110295	696.9460559528882
1416	2013-03-30T00:42:24	-37.9734	-44.9871	KN210-04	83.92886064226812	0.6099585675223289	0.0417884682286418	3.6700919722744882																	3.6700919722744882	697.0259682628372
1417	2013-03-30T00:45:24	-37.9729	-44.9866	KN210-04	84.30750190411989	0.6095340586548779	0.0417135093197659	3.671980270650233																	3.671980270650233	697.0968409761584
1418	2013-03-30T00:48:25	-37.9722	-44.9862	KN210-04	84.54306619537263	0.6112354735872672	0.0420145366676554	3.691263907533125																	3.691263907533125	697.1823038137097
1419	2013-03-30T00:51:25	-37.9716	-44.9858	KN210-04	84.65158241137176	0.6108097919852989	0.0419389591764438	3.6901051544784838																	3.6901051544784838	697.2577559432506
1420	2013-03-30T00:54:25	-37.971	-44.9853	KN210-04	84.10307674165512	0.608264699706629	0.0414896136443906	3.6386337072434136																	3.6386337072434136	697.3376690408014
1421	2013-03-30T00:57:25	-37.9704	-44.9847	KN210-04	84.64208911330958	0.606996884831556	0.0412669628191803	3.6359479033810014																	3.6359479033810014	697.4227173846514
1422	2013-03-30T01:00:25	-37.9699	-44.9843	KN210-04	84.8372370231904	0.607418482559645	0.0413410028733803	3.649521194387304																	3.649521194387304	697.4885202566223
1423	2013-03-30T01:03:26	-37.9693	-44.9838	KN210-04	84.6339368803813	0.6057281120159671	0.0410448067720603	3.61548350430828																	3.61548350430828	697.5684339120427
1424	2013-03-30T01:06:26	-37.9688	-44.9833	KN210-04	83.87475453354737	0.6057281120159671	0.0410448067720603	3.6058548735887017																	3.6058548735887017	697.6393081424354
1425	2013-03-30T01:09:26	-37.9681	-44.9826	KN210-04	83.44059973607584	0.6044599874288361	0.0408233167506083	3.5525091115050937																	3.5525091115050937	697.7385323757904
1426	2013-03-30T01:12:26	-37.9676	-44.9821	KN210-04	85.05240146433506	0.602785780037379	0.040532360755861	3.614416918284858																	3.614416918284858	697.8094070501877
1427	2013-03-30T01:15:27	-37.9667	-44.9815	KN210-04	84.3131057465633	0.606152839976287	0.0411189895503121	3.6153658338944368																	3.6153658338944368	697.9225868293561
1428	2013-03-30T01:18:27	-37.966	-44.9811	KN210-04	84.68299272920348	0.6036207707297789	0.0406774050891043	3.5972858920671125																	3.5972858920671125	698.0080508844683
1429	2013-03-30T01:21:27	-37.9654	-44.9807	KN210-04	84.43129656101618	0.60152996669674	0.040314887497223	3.575315578101608																	3.575315578101608	698.0835043931012
1430	2013-03-30T01:24:27	-37.9647	-44.9803	KN210-04	84.5438116552738	0.60152996669674	0.040314887497223	3.564155004872604																	3.564155004872604	698.168968703498
1431	2013-03-30T01:27:27	-37.9641	-44.9799	KN210-04	83.95103548792682	0.6006921639508829	0.040170146692783994	3.532180992139992																	3.532180992139992	698.2444225012825
1432	2013-03-30T01:30:28	-37.9633	-44.9794	KN210-04	84.88757124583451	0.5986095109054079	0.0398118018574354	3.545029391941476																	3.545029391941476	698.3437004989975
1433	2013-03-30T01:33:28	-37.9627	-44.9789	KN210-04	84.0428266384855	0.599440354746627	0.0399545584554011	3.510226431098895																	3.510226431098895	698.4236163201489
1434	2013-03-30T01:36:28	-37.9622	-44.9783	KN210-04	84.61966757653008	0.5988169742396106	0.03984744845950915	3.522391620372728																	3.522391620372728	698.5002373304775
1435	2013-03-30T01:39:28	-37.9614	-44.9776	KN210-04	84.97727095893991	0.5959265568182119	0.03935298006829505	3.5162417335087315																	3.5162417335087315	698.6084263159137
1436	2013-03-30T01:42:29	-37.9609	-44.9772	KN210-04	85.02319385376603	0.59571982054471	0.0393177959720534	3.508667998496812																	3.508667998496812	698.6742314832678
1437	2013-03-30T01:45:29	-37.9601	-44.9766	KN210-04	84.83098392021147	0.59571982054471	0.0393177959720534	3.4912025280567986																	3.4912025280567986	698.777689736658
1438	2013-03-30T01:48:29	-37.9596	-44.9763	KN210-04	85.20650316419353	0.593658174428379	0.0389676961335675	3.4842438261739783																	3.4842438261739783	698.8392620479832
1439	2013-03-30T01:51:29	-37.9589	-44.9758	KN210-04	85.35380806199363	0.5924244903203111	0.038759167370669	3.472149302899558																	3.472149302899558	698.9286915157512
1440	2013-03-30T01:54:30	-37.9582	-44.9754	KN210-04	84.85831459599036	0.591196349517301	0.0385522414628864	3.4307828595475094																	3.4307828595475094	699.0141571025154
1441	2013-03-30T01:57:30	-37.9575	-44.9749	KN210-04	84.9509709419592	0.5924244903203111	0.038759167370669	3.453537724653392																	3.453537724653392	699.1035869807745
1442	2013-03-30T02:00:30	-37.9568	-44.9745	KN210-04	85.21749896727394	0.589567959489474	0.0382787793648454	3.4316382821299363																	3.4316382821299363	699.1890528424367
1443	2013-03-30T02:03:30	-37.9562	-44.974	KN210-04	85.09913618403007	0.5891617390758279	0.038210861215706	3.4247544185370526																	3.4247544185370526	699.2689707963262
1444	2013-03-30T02:06:31	-37.9556	-44.9735	KN210-04	84.36533764687225	0.589567959489474	0.0382787793648454	3.3893081188121768																	3.3893081188121768	699.3488889470752
1445	2013-03-30T02:09:31	-37.9549	-44.9729	KN210-04	84.40913132173452	0.587542250761385	0.0379403703381554	3.3684299465598064																	3.3684299465598064	699.4429383073018
1446	2013-03-30T02:12:31	-37.9543	-44.9725	KN210-04	84.36529032471078	0.58672914456225	0.0378051625239671	3.353474594499424																	3.353474594499424	699.5183942847046
1447	2013-03-30T02:15:31	-37.9537	-44.9719	KN210-04	84.47438963905924	0.58672914456225	0.0378051625239671	3.359803291404214																	3.359803291404214	699.6034500427963
1448	2013-03-30T02:18:31	-37.9531	-44.9715	KN210-04	84.1134938551329	0.585515130939151	0.0376035657177338	3.3354705242468845																	3.3354705242468845	699.6789062870738
1449	2013-03-30T02:21:32	-37.9525	-44.9711	KN210-04	84.28385736491333	0.5847074179209821	0.0374699862595573	3.337753575099464																	3.337753575099464	699.7543626647873
1450	2013-03-30T02:24:32	-37.9519	-44.9706	KN210-04	84.75033866715178	0.584305003511604	0.0374034350247029	3.3462387513095297																	3.3462387513095297	699.834282029467
1451	2013-03-30T02:27:32	-37.9512	-44.9701	KN210-04	84.39814763611666	0.5849091054433719	0.03750334131185405	3.3356739424444837																	3.3356739424444837	699.923713754854
1452	2013-03-30T02:30:33	-37.9507	-44.9696	KN210-04	83.5926920421638	0.581890679548604	0.037005876037641	3.2567422595881865																	3.2567422595881865	699.9945946815228
1453	2013-03-30T02:33:33	-37.9501	-44.9691	KN210-04	83.96088901375974	0.5802955361867211	0.0367448389191199	3.2674092904657903																	3.2674092904657903	700.0745146367426
1454	2013-03-30T02:36:33	-37.9495	-44.9686	KN210-04	85.51060392320144	0.5802955361867211	0.0367448389191199	3.322857036497346																	3.322857036497346	700.1544347888057
1455	2013-03-30T02:39:33	-37.9489	-44.9682	KN210-04	85.57884223886647	0.578300160766167	0.0364197456321535	3.2960235255813464																	3.2960235255813464	700.2298919671156
1456	2013-03-30T02:42:33	-37.9484	-44.9677	KN210-04	85.30545329569972	0.5779023437418199	0.0363550233316548	3.2748700074872863																	3.2748700074872863	700.3007737445712
1457	2013-03-30T02:45:33	-37.0948	-44.9673	KN210-04	84.41778147411691	0.576310301504718	0.0360973123589629	3.2332869086451206																	3.2332869086451206	795.3210566044839
1458	2013-03-30T02:48:34	-37.9472	-44.9669	KN210-04	84.36148274755406	0.576310301504718	0.0360973123589629	3.2147004154939447																	3.2147004154939447	890.2077589541112
1459	2013-03-30T02:51:34	-37.9466	-44.9664	KN210-04	84.27065853422772	0.57315794379028	0.0355901134071171	3.1888718848897173																	3.1888718848897173	890.2876800575647
1460	2013-03-30T02:54:34	-37.946	-44.9659	KN210-04	84.36717817916163	0.573552557327867	0.0356532713448511	3.1851449730568384																	3.1851449730568384	890.3676013578524
1461	2013-03-30T02:57:35	-37.9454	-44.9654	KN210-04	84.25003542831483	0.5723715337868139	0.0354642484042687	3.1612726747629414																	3.1612726747629414	890.4475228549733
1462	2013-03-30T03:00:35	-37.9449	-44.965	KN210-04	84.74445603562694	0.571588273242608	0.0353390893145353	3.1819889008660702																	3.1819889008660702	890.5133321023643
1463	2013-03-30T03:03:35	-37.9444	-44.9646	KN210-04	84.6701655686522	0.5725679019047145	0.035495677141962695	3.1804520858663543																	3.1804520858663543	890.5791414772432
1464	2013-03-30T03:06:35	-37.9436	-44.964	KN210-04	84.14708495846328	0.569639271152639	0.0350290316945054	3.1178670942837865																	3.1178670942837865	890.682605752106
1465	2013-03-30T03:09:35	-37.94300000000001	-44.9635	KN210-04	83.9707438810538	0.568072710174532	0.0347810263213403	3.0989603482346366																	3.0989603482346366	890.7625280365439
1466	2013-03-30T03:12:36	-37.9424	-44.963	KN210-04	84.31974303966871	0.566904565581984	0.0345969369870042	3.0968646927273733																	3.0968646927273733	890.8424505178099
1467	2013-03-30T03:15:36	-37.9419	-44.9624	KN210-04	84.57079216799653	0.566516840632756	0.0345358901486501	3.1028492644072334																	3.1028492644072334	890.9190815308244
1468	2013-03-30T03:18:36	-37.9413	-44.9619	KN210-04	84.13133330612466	0.561893623912188	0.0338132996331267	3.0294138734844496																	3.0294138734844496	890.9990043729323
1469	2013-03-30T03:21:36	-37.9408	-44.9614	KN210-04	84.15214363380075	0.563046963320205	0.0339928118277149	3.0466438633862745																	3.0466438633862745	891.0698889614874
1470	2013-03-30T03:24:37	-37.9402	-44.9609	KN210-04	84.35238355605108	0.560356597365184	0.0335752305108885	3.026046680045093																	3.026046680045093	891.1498121644336
1471	2013-03-30T03:27:37	-37.9395	-44.9604	KN210-04	84.15952714775462	0.560356597365184	0.0335752305108885	3.0169595810063816																	3.0169595810063816	891.2392473198282
1472	2013-03-30T03:30:37	-37.9389	-44.9599	KN210-04	83.91637485897338	0.560739480801527	0.0336345350972584	3.0000388185552587																	3.0000388185552587	891.3191709492128
1473	2013-03-30T03:33:37	-37.9384	-44.9593	KN210-04	84.07130475309428	0.558070004548626	0.0332228232864352	2.99177567558339																	2.99177567558339	891.3958036865158
1474	2013-03-30T03:36:37	-37.938	-44.9588	KN210-04	84.00070980710606	0.558070004548626	0.0332228232864352	2.9783434858833395																	2.9783434858833395	891.4583299980263
1475	2013-03-30T03:39:37	-37.9374	-44.9582	KN210-04	84.11277026478906	0.5578801805437005	0.03319374052822885	2.9705117905380805																	2.9705117905380805	891.5433929911035
1476	2013-03-30T03:42:38	-37.9369	-44.9578	KN210-04	84.55954665758439	0.554662187679	0.0327020213202735	2.9558399350556384																	2.9558399350556384	891.6092042782028
1477	2013-03-30T03:45:38	-37.9363	-44.9571	KN210-04	84.44140893625563	0.555040294718183	0.0327596356669389	2.9513944357223743																	2.9513944357223743	891.6999667569812
1478	2013-03-30T03:48:38	-37.9358	-44.9563	KN210-04	84.87443167021787	0.555040294718183	0.0327596356669389	2.9602999722129955																	2.9602999722129955	891.7895827554261
1479	2013-03-30T03:51:39	-37.9349	-44.9571	KN210-04	84.25893331218838	0.5535291177813481	0.0325300166575032	2.9213099691292923																	2.9213099691292923	891.9119361749913
1480	2013-03-30T03:54:39	-37.9301	-44.9555	KN210-04	84.16045850522784	0.554662187679	0.0327020213202735	2.938399950967437																	2.938399950967437	892.4644165833549
1481	2013-03-30T03:57:39	-37.9192	-44.952	KN210-04	84.86561993085556	0.552402258711968	0.0323592453532663	2.9281733561351717																	2.9281733561351717	893.7160901191562
1482	2013-03-30T04:00:39	-37.9091	-44.9491	KN210-04	84.25746023549777	0.5508960790210351	0.0321322311323406	2.8923132589309226																	2.8923132589309226	894.8688780071689
1483	2013-03-30T04:03:40	-37.9006	-44.946999999999996	KN210-04	85.26949431168175	0.5527769831554721	0.0324160334500971	2.9577729757972064																	2.9577729757972064	895.8328837105629
1484	2013-03-30T04:06:40	-37.8903	-44.9449	KN210-04	86.089759037719	0.553906532239646	0.0325872124160792	3.0049920166917548																	3.0049920166917548	896.9941950105127
1485	2013-03-30T04:09:40	-37.8801	-44.9427	KN210-04	84.5119688944778	0.55618004011572	0.0329333052357096	2.9764940786019896																	2.9764940786019896	898.1459631689331
1486	2013-03-30T04:12:40	-37.8704	-44.9408	KN210-04	85.14919860552301	0.5565568286792391	0.0329909910271259	3.0292150886171885																	3.0292150886171885	899.2385692325466
1487	2013-03-30T04:15:40	-37.8619	-44.93899999999999	KN210-04	87.42975475103925	0.555799218779281	0.0328752772959425	3.1021054458939665																	3.1021054458939665	900.197895666501
1488	2013-03-30T04:18:41	-37.8506	-44.9366	KN210-04	86.56779317332722	0.5535291177813481	0.0325300166575032	3.0433838991907813																	3.0433838991907813	901.4733426301503
1489	2013-03-30T04:21:41	-37.8412	-44.9345	KN210-04	85.51574796690741	0.5505217671682211	0.0320758146130471	2.9479275246763126																	2.9479275246763126	902.5358813363573
1490	2013-03-30T04:27:55	-37.8233	-44.9308	KN210-04	85.09091466657011	0.549024850961596	0.0318514025730866	2.9128056380526703																	2.9128056380526703	904.55483665388
1491	2013-03-30T04:30:55	-37.812	-44.9282	KN210-04	85.3197836222979	0.548652800910494	0.0317956327195303	2.9175504967039183																	2.9175504967039183	905.8333296799264
1492	2013-03-30T04:33:55	-37.8018	-44.926	KN210-04	86.51806732911798	0.545678474560771	0.0313529898547075	2.9160454628968995																	2.9160454628968995	906.9851323147624
1493	2013-03-30T04:36:56	-37.7919	-44.924	KN210-04	87.29084398370355	0.544567489244137	0.0311884592030783	2.937499692388552																	2.937499692388552	908.1011249234133
1494	2013-03-30T04:39:56	-37.7809	-44.9216	KN210-04	86.44096332024344	0.5464225610315301	0.0314633161508107	2.9169688586258227																	2.9169688586258227	909.343682825806
1495	2013-03-30T04:42:56	-37.7707	-44.9196	KN210-04	85.56093435112074	0.545307759825561	0.0312980236844384	2.8780701508761646																	2.8780701508761646	910.4926727576312
1496	2013-03-30T04:45:56	-37.762	-44.9179	KN210-04	86.90999203853714	0.545678474560771	0.0313529898547075	2.9340572087771326																	2.9340572087771326	911.4726173656122
1497	2013-03-30T04:48:57	-37.75	-44.9156	KN210-04	88.16675076365627	0.551647385508397	0.0322454685214877	3.051103905244482																	3.051103905244482	912.8236727742468
1498	2013-03-30T04:51:57	-37.7422	-44.9142	KN210-04	90.49636586702871	0.5569337707546971	0.0330487419698618	3.2410609777662867																	3.2410609777662867	913.7006473786844
1499	2013-03-30T04:54:57	-37.7322	-44.9123	KN210-04	92.93871504950295	0.564587725743818	0.0342332950879284	3.423190198289417																	3.423190198289417	914.826314361783
1500	2013-03-30T04:57:58	-37.7211	-44.9103	KN210-04	93.74626903123286	0.563432875418307	0.0340529132557163	3.4717084001500145																	3.4717084001500145	916.0744185321696
1501	2013-03-30T05:00:58	-37.7118	-44.9086	KN210-04	92.75469143204954	0.561893623912188	0.0338132996331267	3.3796298665604803																	3.3796298665604803	917.1204346849948
1502	2013-03-30T05:03:58	-37.7011	-44.9068	KN210-04	92.32644074090746	0.55618004011572	0.0329333052357096	3.291045238689475																	3.291045238689475	918.3220304585556
1503	2013-03-30T05:06:58	-37.691	-44.9048	KN210-04	91.08553649636663	0.555419304366712	0.0328173875493877	3.2353665317627267																	3.2353665317627267	919.4600506297417
1504	2013-03-30T05:09:58	-37.6829	-44.9032	KN210-04	85.76334131802577	0.561893623912188	0.0338132996331267	3.134062165122015																	3.134062165122015	920.3726690088907
1505	2013-03-30T05:12:59	-37.6728	-44.9012	KN210-04	83.70079079380515	0.5565568286792391	0.0329909910271259	2.985499823664592																	2.985499823664592	921.5106958734424
1506	2013-03-30T05:15:59	-37.6618	-44.8991	KN210-04	85.7177031921475	0.537236548313742	0.0301166696388946	2.819663242556764																	2.819663242556764	922.7490867162281
1507	2013-03-30T05:18:59	-37.6515	-44.8971	KN210-04	87.21741884654503	0.53289477410688	0.0294928555823862	2.797684658466841																	2.797684658466841	923.9091212817937
1508	2013-03-30T05:21:59	-37.6421	-44.8954	KN210-04	87.93551681286459	0.5311007460406111	0.0292373644368212	2.796638155080359																	2.796638155080359	924.9661756849067
1509	2013-03-30T05:24:59	-37.632	-44.8937	KN210-04	87.74899041043295	0.531459235804929	0.029288246390534997	2.7821190770422395																	2.7821190770422395	926.1004216172273
1510	2013-03-30T05:28:00	-37.621	-44.8918	KN210-04	87.90473279523168	0.534338149209604	0.0296993933921497	2.8434559548174363																	2.8434559548174363	927.3363144972064
1511	2013-03-30T05:31:00	-37.6084	-44.8895	KN210-04	90.20359557042606	0.536510310532341	0.0300118900437908	2.963762336059577																	2.963762336059577	928.7534967811067
1512	2013-03-30T05:34:00	-37.6007	-44.8882	KN210-04	87.46912159588824	0.533616645205419	0.0295958738927892	2.821161019433708																	2.821161019433708	929.6182717636284
1513	2013-03-30T05:40:01	-37.5799	-44.8847	KN210-04	84.67239393039907	0.536510310532341	0.0300118900437908	2.776845167033018																	2.776845167033018	931.9541586804874
1514	2013-03-30T05:43:01	-37.5714	-44.8833	KN210-04	84.9451615600267	0.535063030091575	0.0298034078856861	2.741892384556852																	2.741892384556852	932.9083815729877
1515	2013-03-30T05:46:01	-37.5612	-44.8816	KN210-04	85.68767376744002	0.534338149209604	0.0296993933921497	2.761490412505794																	2.761490412505794	934.053681240101
1516	2013-03-30T05:49:02	-37.5496	-44.8785	KN210-04	87.14760808163618	0.535426768863847	0.0298556014324031	2.8212852915553794																	2.8212852915553794	935.3736206588792
1517	2013-03-30T05:52:02	-37.5398	-44.8749	KN210-04	84.25336537702148	0.539788524666556	0.0304872776552015	2.7903247905546245																	2.7903247905546245	936.5098589971252
1518	2013-03-30T05:55:02	-37.5316	-44.8719	KN210-04	81.73638404512825	0.549397789162928	0.0319073055592903	2.8465523745865178																	2.8465523745865178	937.4602962856244
1519	2013-03-30T05:58:02	-37.5217	-44.8684	KN210-04	81.73128280867563	0.555419304366712	0.0328173875493877	2.911176513087681																	2.911176513087681	938.6048329281588
1520	2013-03-30T06:01:02	-37.5127	-44.8641	KN210-04	83.6591943167154	0.555419304366712	0.0328173875493877	2.9847854205745934																	2.9847854205745934	939.6762125653407
1521	2013-03-30T06:04:03	-37.506	-44.861000000000004	KN210-04	84.10759850852392	0.560356597365184	0.0335752305108885	3.0756427202108645																	3.0756427202108645	940.4706853701707
1522	2013-03-30T06:07:03	-37.4935	-44.8554	KN210-04	82.48301892031711	0.5684629508321889	0.0348428060932604	3.1402719136936907																	3.1402719136936907	941.9474249742906
1523	2013-03-30T06:10:03	-37.4878	-44.8533	KN210-04	81.16438307944495	0.5767071032421129	0.0361615173659215	3.1894838825528766																	3.1894838825528766	942.6084872772542
1524	2013-03-30T06:13:03	-37.4873	-44.8535	KN210-04	80.05243498437746	0.5814905320143089	0.0369403196818213	3.1942616948624694																	3.1942616948624694	942.6668820650281
1525	2013-03-30T06:16:04	-37.486999999999995	-44.8534	KN210-04	78.87823001600681	0.583499922532615	0.0372705614192187	3.1548958389986046																	3.1548958389986046	942.7014255854633
1526	2013-03-30T06:19:04	-37.4865	-44.8534	KN210-04	78.42209054967037	0.5814905320143089	0.0369403196818213	3.116804623632414																	3.116804623632414	942.7570841353096
1527	2013-03-30T06:22:04	-37.4863	-44.8533	KN210-04	77.8522586357693	0.576310301504718	0.0360973123589629	3.0497102135142518																	3.0497102135142518	942.781035785284
1528	2013-03-30T06:25:04	-37.486	-44.8533	KN210-04	76.26245777298791	0.5779023437418199	0.0363550233316548	3.003096459922629																	3.003096459922629	942.8144309151919
1529	2013-03-30T06:28:05	-37.4855	-44.8533	KN210-04	75.19806769812995	0.578300160766167	0.0364197456321535	2.950005886266976																	2.950005886266976	942.8700894650377
1530	2013-03-30T06:31:05	-37.485	-44.8532	KN210-04	75.32631397366288	0.578698927451132	0.0364846224363968	2.9496231795520464																	2.9496231795520464	942.9264445734323
1531	2013-03-30T06:34:05	-37.4847	-44.8532	KN210-04	75.3112469905552	0.579899099986863	0.0366799887757792	2.9700509979943046																	2.9700509979943046	942.9598397033403
1532	2013-03-30T06:37:05	-37.4843	-44.8531	KN210-04	76.19446368518985	0.575519117413201	0.0359695236989149	2.974579494395882																	2.974579494395882	943.0052342526512
1533	2013-03-30T06:40:06	-37.4838	-44.8531	KN210-04	75.21225526018812	0.573946352103296	0.0357164262960154	2.919646311806056																	2.919646311806056	943.0608928024968
1534	2013-03-30T06:43:06	-37.4834	-44.8531	KN210-04	75.31037757043674	0.576310301504718	0.0360973123589629	2.925084560236225																	2.925084560236225	943.1054196423737
1535	2013-03-30T06:46:06	-37.483000000000004	-44.853	KN210-04	75.92265147739153	0.5747308597623921	0.0358426732635836	2.9334981141903413																	2.9334981141903413	943.1508142215936
1536	2013-03-30T06:49:06	-37.4827	-44.853	KN210-04	76.21845979164125	0.5747308597623921	0.0358426732635836	2.9554422222660053																	2.9554422222660053	943.1842093515007
1537	2013-03-30T06:52:07	-37.4823	-44.8529	KN210-04	75.00644574311791	0.5747308597623921	0.0358426732635836	2.8977413436094026																	2.8977413436094026	943.2296039468243
1538	2013-03-30T06:55:07	-37.482	-44.8529	KN210-04	75.27861795743657	0.572764270022615	0.0355271058796567	2.885595639978704																	2.885595639978704	943.2629990767323
1539	2013-03-30T06:58:07	-37.4816	-44.8528	KN210-04	76.15847057016825	0.57315794379028	0.0355901134071171	2.9226417706038488																	2.9226417706038488	943.3083936881598
1540	2013-03-30T07:01:07	-37.4812	-44.8528	KN210-04	75.94080454744444	0.5723715337868139	0.0354642484042687	2.897298918475234																	2.897298918475234	943.3529205280363
1541	2013-03-30T07:04:07	-37.4809	-44.8528	KN210-04	75.22677509679271	0.5704182581068629	0.0351528473930705	2.8509683742872363																	2.8509683742872363	943.3863156579444
1542	2013-03-30T07:07:08	-37.4806	-44.8527	KN210-04	75.75196761514759	0.5723715337868139	0.0354642484042687	2.901716350611635																	2.901716350611635	943.4208593718713
1543	2013-03-30T07:10:08	-37.4799	-44.8526	KN210-04	75.07983903543652	0.566516840632756	0.0345358901486501	2.8200064956679056																	2.8200064956679056	943.4992804652696
1544	2013-03-30T07:13:08	-37.4794	-44.8528	KN210-04	75.84315870911728	0.567682794397013	0.0347194682008664	2.8490899755795134																	2.8490899755795134	943.5576758181876
1545	2013-03-30T07:16:08	-37.4793	-44.8535	KN210-04	75.56079547433167	0.5661300390483149	0.0344749886929984	2.8262591097589573																	2.8262591097589573	943.6205065295813
1546	2013-03-30T07:19:08	-37.4792	-44.8547	KN210-04	75.69445826638605	0.5653573826878371	0.0343538170423167	2.8214524071538625																	2.8214524071538625	943.7270953931752
1547	2013-03-30T07:22:09	-37.479	-44.856	KN210-04	75.60488260986759	0.5653573826878371	0.0343538170423167	2.804006425878538																	2.804006425878538	943.8440735910233
1548	2013-03-30T07:25:09	-37.4787	-44.8571	KN210-04	75.0345242497568	0.5649720954361149	0.0342934842239887	2.7934459483463554																	2.7934459483463554	943.9468245753988
1549	2013-03-30T07:28:09	-37.4783	-44.8585	KN210-04	74.91716700599434	0.5649720954361149	0.0342934842239887	2.7810561361346977																	2.7810561361346977	944.0782708410103
1550	2013-03-30T07:31:09	-37.4781	-44.8596	KN210-04	76.34815468878392	0.563046963320205	0.0339928118277149	2.818293737246647																	2.818293737246647	944.1779621356417
1551	2013-03-30T07:34:09	-37.4778	-44.8608	KN210-04	76.30247382595772	0.5653573826878371	0.0343538170423167	2.8326586545819716																	2.8326586545819716	944.2891057209939
1552	2013-03-30T07:37:10	-37.4772	-44.8621	KN210-04	76.72052763284219	0.566904565581984	0.0345969369870042	2.8674255336554806																	2.8674255336554806	944.4219580543187
1553	2013-03-30T07:40:10	-37.4768	-44.8629	KN210-04	78.39935957395444	0.566516840632756	0.0345358901486501	2.930086861844546																	2.930086861844546	944.5054881856464
1554	2013-03-30T07:43:10	-37.4763	-44.8642	KN210-04	77.91102084418037	0.5684629508321889	0.0348428060932604	2.9399694741755837																	2.9399694741755837	944.633108768454
1555	2013-03-30T07:46:10	-37.4757	-44.8655	KN210-04	79.45473212049271	0.5684629508321889	0.0348428060932604	2.9954753100419538																	2.9954753100419538	944.7659630944048
1556	2013-03-30T07:49:11	-37.4749	-44.8666	KN210-04	79.75151463378027	0.570807333619984	0.035214780071498995	3.0340366864976662																	3.0340366864976662	944.8977735079428
1557	2013-03-30T07:52:11	-37.4742	-44.8674	KN210-04	79.22963047505088	0.5704182581068629	0.0351528473930705	3.0151610535540785																	3.0151610535540785	945.0029723873614
1558	2013-03-30T07:55:11	-37.473	-44.8688	KN210-04	80.18673986988071	0.5704182581068629	0.0351528473930705	3.049574092294357																	3.049574092294357	945.1850197503028
1559	2013-03-30T07:58:11	-37.4717	-44.87	KN210-04	80.36902558226744	0.570807333619984	0.035214780071498995	3.0557347453553763																	3.0557347453553763	945.3644103171167
1560	2013-03-30T08:01:11	-37.4703	-44.8716	KN210-04	80.76871298484255	0.5692462290947521	0.0349668084273629	3.0618606490009417																	3.0618606490009417	945.5748125864743
1561	2013-03-30T08:04:12	-37.4691	-44.8726	KN210-04	80.84301988245521	0.568854123064317	0.0349047333445813	3.0546957710251337																	3.0546957710251337	945.7349669186124
1562	2013-03-30T08:07:12	-37.4674	-44.8733	KN210-04	80.03857408051968	0.5672932161002371	0.0346581295551153	3.0263039025518013																	3.0263039025518013	945.9340557045572
1563	2013-03-30T08:10:12	-37.4664	-44.8736	KN210-04	80.83101289741279	0.5672932161002371	0.0346581295551153	3.049905241662552																	3.049905241662552	946.048484976384
1564	2013-03-30T08:13:12	-37.4654	-44.8736	KN210-04	81.08541775724841	0.567682794397013	0.0347194682008664	3.068373732041632																	3.068373732041632	946.1598020760761
1565	2013-03-30T08:16:12	-37.4639	-44.8738	KN210-04	81.7829328765649	0.5700301091748899	0.0350910622069677	3.1114852697068844																	3.1114852697068844	946.3277101935668
1566	2013-03-30T08:19:13	-37.4614	-44.8749	KN210-04	81.88593709371524	0.5700301091748899	0.0350910622069677	3.1302839428707303																	3.1302839428707303	946.6224871909044
1567	2013-03-30T08:22:13	-37.457	-44.876999999999995	KN210-04	81.8610252952832	0.5700301091748899	0.0350910622069677	3.1256626490031314																	3.1256626490031314	947.1462542993077
1568	2013-03-30T08:25:14	-37.4554	-44.8805	KN210-04	81.1732512353979	0.5692462290947521	0.0349668084273629	3.1037457025889514																	3.1037457025889514	947.5031520985634
1569	2013-03-30T08:28:14	-37.4543	-44.8831	KN210-04	80.81394710225807	0.571979732850151	0.0354015406236051	3.1287872028471657																	3.1287872028471657	947.7634997536142
1570	2013-03-30T08:31:14	-37.4537	-44.8835	KN210-04	82.27131964556384	0.569639271152639	0.0350290316945054	3.140636312150435																	3.140636312150435	947.8390667316112
1571	2013-03-30T08:34:14	-37.4534	-44.8838	KN210-04	82.11949823873712	0.570807333619984	0.035214780071498995	3.1475553584096736																	3.1475553584096736	947.881705295986
1572	2013-03-30T08:37:14	-37.4527	-44.8851	KN210-04	83.24316005369005	0.571588273242608	0.0353390893145353	3.2091670500248872																	3.2091670500248872	948.0205190784776
1573	2013-03-30T08:40:15	-37.452	-44.8865	KN210-04	83.46290595370797	0.576310301504718	0.0360973123589629	3.28014757057002																	3.28014757057002	948.1667313156473
1574	2013-03-30T08:43:15	-37.4514	-44.8873	KN210-04	82.9210821813749	0.577104852216454	0.036225875641751996	3.2706913332481165																	3.2706913332481165	948.2639885190048
1575	2013-03-30T08:46:15	-37.4502	-44.8894	KN210-04	82.56545570743326	0.5775035506889661	0.036290387552335	3.2672640879325767																	3.2672640879325767	948.492645682921
1576	2013-03-30T08:49:16	-37.4497	-44.8903	KN210-04	82.76087689806278	0.575519117413201	0.0359695236989149	3.245738149335814																	3.245738149335814	948.5897219173472
1577	2013-03-30T08:52:16	-37.449	-44.8917	KN210-04	82.7285556852472	0.5751245187205121	0.0359060228678131	3.2522437513609903																	3.2522437513609903	948.7359383530924
1578	2013-03-30T08:55:16	-37.4482	-44.8928	KN210-04	82.36086201731608	0.5710023357730756	0.03524582033292125	3.1823782180535414																	3.1823782180535414	948.8677743562996
1579	2013-03-30T08:58:16	-37.4477	-44.8931	KN210-04	81.06661798957569	0.567488005248625	0.03468879887799085	3.0793283068660298																	3.0793283068660298	948.929424918989
1580	2013-03-30T09:01:16	-37.4473	-44.8932	KN210-04	80.27943440030597	0.568854123064317	0.0349047333445813	3.0377113728975997																	3.0377113728975997	948.97482031938
1581	2013-03-30T09:04:17	-37.4479	-44.8927	KN210-04	80.82444893465855	0.5661300390483149	0.0344749886929984	3.04157376412494																	3.04157376412494	949.0549046890642
1582	2013-03-30T09:07:17	-37.4517	-44.8918	KN210-04	80.88874008209103	0.5653573826878371	0.0343538170423167	3.033165296352063																	3.033165296352063	949.4853221127412
1583	2013-03-30T09:10:17	-37.4573	-44.8913	KN210-04	80.97979443028446	0.566904565581984	0.0345969369870042	3.0568454652248613																	3.0568454652248613	950.1102617444458
1584	2013-03-30T09:13:18	-37.4605	-44.8911	KN210-04	80.55297527338017	0.5653573826878371	0.0343538170423167	3.0201890283769286																	3.0201890283769286	950.4669145762787
1585	2013-03-30T09:16:18	-37.4621	-44.89100000000001	KN210-04	81.3467718375732	0.5672932161002371	0.0346581295551153	3.0580479101514118																	3.0580479101514118	950.6452409781424
1586	2013-03-30T09:19:18	-37.4626	-44.8923	KN210-04	82.45698435595872	0.566516840632756	0.0345358901486501	3.1011916320961306																	3.1011916320961306	950.7728811950709
1587	2013-03-30T09:22:18	-37.4617	-44.8934	KN210-04	82.49591962857839	0.5692462290947521	0.0349668084273629	3.1456845003600566																	3.1456845003600566	950.9124658021764
1588	2013-03-30T09:25:19	-37.461	-44.8951	KN210-04	71.6444571113363	0.5672932161002371	0.0346581295551153	2.7328363123946016																	2.7328363123946016	951.0816852321718
1589	2013-03-30T09:29:00	-37.4605	-44.8959	KN210-04	82.50469185351936	0.570807333619984	0.035214780071498995	3.165855018616455																	3.165855018616455	951.1716557245544
1590	2013-03-30T09:32:00	-37.4598	-44.8967	KN210-04	83.11499623783413	0.5700301091748899	0.0350910622069677	3.2031601758819415																	3.2031601758819415	951.2768637513057
1591	2013-03-30T09:35:01	-37.4592	-44.8973	KN210-04	83.31744794294649	0.5692462290947521	0.0349668084273629	3.1901846626323485																	3.1901846626323485	951.3621382574596
1592	2013-03-30T09:38:01	-37.4586	-44.898	KN210-04	83.0060636803569	0.571197337926167	0.0352768605943435	3.2230562485466008																	3.2230562485466008	951.4531702015323
1593	2013-03-30T09:41:01	-37.4581	-44.898999999999994	KN210-04	83.35318528461964	0.57591444474843	0.0360332602558676	3.259935988784238																	3.259935988784238	951.5576015153188
1594	2013-03-30T09:44:01	-37.4574	-44.9003	KN210-04	84.1806134564891	0.576310301504718	0.0360973123589629	3.3073424776712166																	3.3073424776712166	951.6964093234076
1595	2013-03-30T09:47:01	-37.4567	-44.9018	KN210-04	84.8266433662936	0.5704182581068629	0.0351528473930705	3.271397812811073																	3.271397812811073	951.850164000452
1596	2013-03-30T09:50:02	-37.4562	-44.9028	KN210-04	84.7021453457294	0.5747308597623921	0.0358426732635836	3.334995060374319																	3.334995060374319	951.9545972138304
1597	2013-03-30T09:53:02	-37.4493	-44.898	KN210-04	84.91931781502005	0.5775035506889661	0.036290387552335	3.3574270727582083																	3.3574270727582083	952.8320269821612
1598	2013-03-30T09:56:02	-37.4448	-44.8937	KN210-04	84.66881993721834	0.578300160766167	0.0364197456321535	3.35833798495742																	3.35833798495742	953.4607891157947
1599	2013-03-30T09:59:02	-37.4338	-44.8833	KN210-04	83.83778338491823	0.582291552575052	0.037071810909518	3.3804942478268467																	3.3804942478268467	954.9919054810358
1600	2013-03-30T10:02:03	-37.4268	-44.8768	KN210-04	85.67377960794822	0.5802955361867211	0.0367448389191199	3.433310221376074																	3.433310221376074	955.9600582806869
1601	2013-03-30T10:05:03	-37.4187	-44.8691	KN210-04	85.91168039638313	0.5751245187205121	0.0359060228678131	3.387970463191885																	3.387970463191885	957.0898302036613
1602	2013-03-30T10:08:03	-37.4104	-44.861000000000004	KN210-04	85.2716658589099	0.5747308597623921	0.0358426732635836	3.3397514417398817																	3.3397514417398817	958.2588189570243
1603	2013-03-30T10:11:03	-37.4061	-44.857	KN210-04	83.33744901381866	0.5672932161002371	0.0346581295551153	3.1530180184579093																	3.1530180184579093	958.8539782025454
1604	2013-03-30T10:14:03	-37.394	-44.8455	KN210-04	81.5909694324257	0.5508960790210351	0.0321322311323406	2.8779588044498445																	2.8779588044498445	960.5417163221796
1605	2013-03-30T10:17:04	-37.3896	-44.8413	KN210-04	84.00728328917756	0.533616645205419	0.0295958738927892	2.697126717505474																	2.697126717505474	961.1564341488663
1606	2013-03-30T10:20:04	-37.3807	-44.8324	KN210-04	86.58677666070935	0.525046716239731	0.0283852212497434	2.6491542366318863																	2.6491542366318863	962.4218251902338
1607	2013-03-30T10:23:04	-37.3734	-44.825	KN210-04	86.51376161482668	0.523985564510031	0.0282374384583444	2.6415311376301727																	2.6415311376301727	963.4652999759387
1608	2013-03-30T10:26:04	-37.3648	-44.8163	KN210-04	86.29805526820496	0.528956281873489	0.0289337667953987	2.7008832389635256																	2.7008832389635256	964.6936625368093
1609	2013-03-30T10:29:04	-37.3564	-44.8081	KN210-04	84.69114691524253	0.534338149209604	0.0296993933921497	2.7241175746048856																	2.7241175746048856	965.877185880531
1610	2013-03-30T10:32:05	-37.3485	-44.8003	KN210-04	83.82335846218618	0.5386920189302571	0.0303277357393282	2.767682827258236																	2.767682827258236	966.9951028324524
1611	2013-03-30T10:35:05	-37.3401	-44.7921	KN210-04	83.41147511876561	0.5451228438854845	0.0312706060501166	2.8197896597695578																	2.8197896597695578	968.1787227657228
1612	2013-03-30T10:38:05	-37.3334	-44.7854	KN210-04	83.64593098574285	0.5467948184230661	0.0315185880544988	2.865562003657648																	2.865562003657648	969.1315584057213
1613	2013-03-30T10:41:05	-37.3269	-44.7789	KN210-04	81.99575620058118	0.549397789162928	0.0319073055592903	2.8505652314694347																	2.8505652314694347	970.0559826492367
1614	2013-03-30T10:44:06	-37.3175	-44.7696	KN210-04	80.99687254118852	0.549397789162928	0.0319073055592903	2.8070012698764955																	2.8070012698764955	971.387405255959
1615	2013-03-30T10:47:06	-37.3095	-44.762	KN210-04	79.83604356616804	0.546050074258573	0.0314080872390877	2.7133537119189377																	2.7133537119189377	972.5035563362538
1616	2013-03-30T10:50:06	-37.3028	-44.7557	KN210-04	77.88501755029776	0.533977002978919	0.0296475718540024	2.5107322339433105																	2.5107322339433105	973.43490769165
1617	2013-03-30T10:53:06	-37.2941	-44.7476	KN210-04	81.52698503283506	0.5275312419480139	0.0287330656389406	2.5292431835672065																	2.5292431835672065	974.6400574782616
1618	2013-03-30T10:56:06	-37.287	-44.7407	KN210-04	83.95198524086571	0.5254010894784841	0.0284347017923416	2.6009167357141334																	2.6009167357141334	975.6390881905941
1619	2013-03-30T10:59:06	-37.2786	-44.7327	KN210-04	83.41276461362028	0.528599681570339	0.0288834284118589	2.6164276740741967																	2.6164276740741967	976.8122897136301
1620	2013-03-30T11:02:07	-37.2708	-44.7254	KN210-04	82.83160880665898	0.531818401419	0.0293392463079689	2.6283331917879362																	2.6283331917879362	977.8948931558784
1621	2013-03-30T11:05:07	-37.2625	-44.7177	KN210-04	82.77815274842979	0.533616645205419	0.0295958738927892	2.665121432072324																	2.665121432072324	979.0433526899857
1622	2013-03-30T11:08:08	-37.2548	-44.7107	KN210-04	84.67477278671808	0.537962802779377	0.0302219509964915	2.7987739380466192																	2.7987739380466192	980.101334974724
1623	2013-03-30T11:11:08	-37.2471	-44.7032	KN210-04	87.66490211288657	0.548279739113976	0.0317399643446818	3.0934594700083538																	3.0934594700083538	981.185921079142
1624	2013-03-30T11:14:08	-37.2405	-44.6966	KN210-04	89.12084326334356	0.552402258711968	0.0323592453532663	3.2149162472649415																	3.2149162472649415	982.1249848607938
1625	2013-03-30T11:17:08	-37.233000000000004	-44.6893	KN210-04	89.44712673193541	0.549397789162928	0.0319073055592903	3.1560968221881605																	3.1560968221881605	983.1811925766893
1626	2013-03-30T11:20:08	-37.2247	-44.6814	KN210-04	89.98635343219105	0.5429073806656934	0.030943738404805163	3.12568661110242																	3.12568661110242	984.3404754431036
1627	2013-03-30T12:29:13	-37.0532	-44.5107	KN210-04	86.19231774588505	0.558070004548626	0.0332228232864352	3.1517229314238504																	3.1517229314238504	1008.7108748541735
1628	2013-03-30T12:32:14	-37.0432	-44.5022	KN210-04	85.96322939253945	0.5535291177813481	0.0325300166575032	3.0173603587908																	3.0173603587908	1010.0560348493407
1629	2013-03-30T12:35:14	-37.0357	-44.4958	KN210-04	82.53547190698652	0.5467948184230661	0.0315185880544988	2.8112759647582246																	2.8112759647582246	1011.0661903817844
1630	2013-03-30T12:38:14	-37.0285	-44.4898	KN210-04	81.09686021239294	0.54052175832622	0.0305942280967619	2.6910310042645853																	2.6910310042645853	1012.0288231861032
1631	2013-03-30T12:41:14	-37.0173	-44.4802	KN210-04	80.49603905870988	0.5359680079845119	0.02993364811967085	2.614270269837915																	2.614270269837915	1013.5395646211656
1632	2013-03-30T12:44:15	-37.0089	-44.4731	KN210-04	80.52864440623851	0.5311007460406111	0.0292373644368212	2.5637151558270284																	2.5637151558270284	1014.6676708030907
1633	2013-03-30T12:59:16	-36.9706	-44.4407	KN210-04	83.22590573626883	0.5169853304898471	0.0272743631328359	2.490423763370853																	2.490423763370853	1019.8131549391928
1634	2013-03-30T13:02:16	-36.961999999999996	-44.4333	KN210-04	94.33279691634054	0.5197712572878189	0.027655242089642002	2.87144918556416																	2.87144918556416	1020.9749018461353
1635	2013-03-30T13:05:16	-36.9552	-44.4274	KN210-04	97.11940335043705	0.5208245981220629	0.0277999282656054	2.9610755819030934																	2.9610755819030934	1021.8959904189443
1636	2013-03-30T13:08:17	-36.9459	-44.4195	KN210-04	96.4291591230186	0.515602161432164	0.0270864345929374	2.8515900331257926																	2.8515900331257926	1023.1472462568694
1637	2013-03-30T13:11:17	-36.9369	-44.4119	KN210-04	94.47029187705415	0.514218038307651	0.0268993314693238	2.740010852837836																	2.740010852837836	1024.3559325152935
1638	2013-03-30T13:14:17	-36.9286	-44.405	KN210-04	94.285883173799	0.511811601239147	0.0265756722960501	2.708330200167393																	2.708330200167393	1025.4652577976472
1639	2013-03-30T13:17:17	-36.9218	-44.3994	KN210-04	93.18874242330908	0.513873812835554	0.0268528166696792	2.7186921884243604																	2.7186921884243604	1026.371527584375
1640	2013-03-30T13:20:17	-36.9145	-44.3933	KN210-04	93.22284654815896	0.512154838108561	0.0266216923516418	2.689059839252931																	2.689059839252931	1027.3488023908099
1641	2013-03-30T13:23:18	-36.9081	-44.3881	KN210-04	93.08253791013009	0.51249718039119	0.0266677008275274	2.6774849042133826																	2.6774849042133826	1028.1983702244195
1642	2013-03-30T13:26:18	-36.8954	-44.3778	KN210-04	92.82846087666158	0.513529118441993	0.0268063862874745	2.68832268176157																	2.68832268176157	1029.8833852610753
1643	2013-03-30T13:29:18	-36.8879	-44.3719	KN210-04	90.55289893940376	0.510437777952981	0.0263920455968069	2.5734096725319042																	2.5734096725319042	1030.8697559722675
1644	2013-03-30T13:32:18	-36.8802	-44.3658	KN210-04	89.31976521378613	0.511123051771938	0.0264836400330928	2.5607550140207205																	2.5607550140207205	1031.8844867512241
1645	2013-03-30T13:35:18	-36.8705	-44.3581	KN210-04	89.68722415078535	0.515255652942874	0.0270395431642101	2.641619072505751																	2.641619072505751	1033.1635690706498
1646	2013-03-30T13:38:19	-36.8633	-44.3524	KN210-04	94.53626393653212	0.525046716239731	0.0283852212497434	2.9549970432268733																	2.9549970432268733	1034.112283587361
1647	2013-03-30T13:41:19	-36.8541	-44.3451	KN210-04	98.68544099712656	0.5386920189302571	0.0303277357393282	3.3026596417816623																	3.3026596417816623	1035.3253621478846
1648	2013-03-30T13:44:19	-36.8445	-44.3376	KN210-04	102.5028921142405	0.551647385508397	0.0322454685214877	3.604801100604593																	3.604801100604593	1036.5856536791214
1649	2013-03-30T13:47:19	-36.8391	-44.3334	KN210-04	108.22157507169277	0.554662187679	0.0327020213202735	3.8370515324509262																	3.8370515324509262	1037.2937030951737
1650	2013-03-30T13:50:19	-36.8308	-44.3269	KN210-04	106.92143858730007	0.555799218779281	0.0328752772959425	3.7975618985699935																	3.7975618985699935	1038.3841263081242
1651	2013-03-30T13:53:20	-36.8201	-44.3186	KN210-04	107.24105290437413	0.560739480801527	0.0336345350972584	3.905839640615101																	3.905839640615101	1039.7861513364958
1652	2013-03-30T13:56:20	-36.8132	-44.3132	KN210-04	106.85757439702806	0.563432875418307	0.0340529132557163	3.916805048275069																	3.916805048275069	1040.692537849788
1653	2013-03-30T13:59:20	-36.8044	-44.3064	KN210-04	106.00431303803462	0.5700301091748899	0.0350910622069677	4.012014366203537																	4.012014366203537	1041.8444462140221
1654	2013-03-30T14:02:20	-36.7943	-44.2985	KN210-04	105.72410619442186	0.5924244903203111	0.038759167370669	4.33512997756747																	4.33512997756747	1043.171064658413
1655	2013-03-30T14:05:21	-36.7881	-44.2938	KN210-04	105.59401265565592	0.599024437573813	0.0398830950615829	4.455001527987071																	4.455001527987071	1043.978453007773
1656	2013-03-30T14:08:21	-36.7792	-44.287	KN210-04	105.50295118585757	0.598195572382532	0.0397406784376528	4.438563627269021																	4.438563627269021	1045.1399464848748
1657	2013-03-30T14:11:21	-36.7694	-44.2795	KN210-04	103.282382910916	0.602785780037379	0.040532360755861	4.416093098737443																	4.416093098737443	1046.4195124792577
1658	2013-03-30T14:14:21	-36.7641	-44.2756	KN210-04	102.19738586627905	0.6053043955428961	0.040970800659678	4.404037183782593																	4.404037183782593	1047.1043675645037
1659	2013-03-30T14:17:21	-36.7572	-44.2704	KN210-04	101.73379169974103	0.608264699706629	0.0414896136443906	4.444274009358663																	4.444274009358663	1048.0015935255772
1660	2013-03-30T14:20:22	-36.7454	-44.2616	KN210-04	101.96457724577145	0.5984025416439699	0.0397762401475441	4.312326347090842																	4.312326347090842	1049.5317700126438
1661	2013-03-30T14:23:22	-36.7353	-44.254	KN210-04	100.35403866299104	0.5899747027105229	0.0383468714669834	4.116178724241185																	4.116178724241185	1050.8446592439411
1662	2013-03-30T14:26:22	-36.7294	-44.2497	KN210-04	88.08693600225054	0.5871352129827271	0.0378726858359304	3.5798162100489086																	3.5798162100489086	1051.6052587953745
1663	2013-03-30T14:29:00	-36.7201	-44.2425	KN210-04	99.78526825348776	0.59324596549839	0.0388980207461128	4.116881420107862																	4.116881420107862	1052.8236272725376
1664	2013-03-30T14:33:02	-36.7132	-44.2372	KN210-04	99.49977962387405	0.598195572382532	0.0397406784376528	4.174473349859858																	4.174473349859858	1053.7256370176317
1665	2013-03-30T14:36:02	-36.7067	-44.2322	KN210-04	101.46875780090187	0.599024437573813	0.0398830950615829	4.270059498136864																	4.270059498136864	1054.5757159644834
1666	2013-03-30T14:39:03	-36.6953	-44.2236	KN210-04	102.60606004568301	0.589567959489474	0.0382787793648454	4.2103012449040405																	4.2103012449040405	1056.0587986541072
1667	2013-03-30T14:42:03	-36.6876	-44.2176	KN210-04	105.52311264881882	0.563432875418307	0.0340529132557163	3.996736331656656																	3.996736331656656	1057.069503599346
1668	2013-03-30T14:45:03	-36.6782	-44.2104	KN210-04	105.28799765307949	0.54753550849795	0.0316290122825111	3.761088101454016																	3.761088101454016	1058.2975278301583
1669	2013-03-30T14:48:03	-36.6716	-44.2055	KN210-04	103.52263689445844	0.539788524666556	0.0304872776552015	3.596188264268471																	3.596188264268471	1059.1526052416352
1670	2013-03-30T14:51:04	-36.6603	-44.1972	KN210-04	103.3940995129111	0.533616645205419	0.0295958738927892	3.5047870325661163																	3.5047870325661163	1060.612577968529
1671	2013-03-30T14:54:04	-36.652	-44.1911	KN210-04	103.65482277294724	0.530030391067928	0.0290854444725761	3.4488109982322444																	3.4488109982322444	1061.685143016062
1672	2013-03-30T14:57:04	-36.6463	-44.187	KN210-04	103.36277984654608	0.5296720383186491	0.0290348043495996	3.4450401042122207																	3.4450401042122207	1062.4177288247442
1673	2013-03-30T15:00:04	-36.6366	-44.18	KN210-04	101.98556481065457	0.5307431100176511	0.0291866036581941	3.3959861121379595																	3.3959861121379595	1063.6654606201823
1674	2013-03-30T15:03:05	-36.6262	-44.1724	KN210-04	102.04655097102864	0.54052175832622	0.0305942280967619	3.5389306806406498																	3.5389306806406498	1065.0075447885206
1675	2013-03-30T15:06:05	-36.6177	-44.1662	KN210-04	103.23421592565941	0.551271284423407	0.0321887823279886	3.710449498742975																	3.710449498742975	1066.1039537545846
1676	2013-03-30T15:09:05	-36.6095	-44.1603	KN210-04	103.55744040949264	0.5653573826878371	0.0343538170423167	3.9279816662537375																	3.9279816662537375	1067.158049033294
1677	2013-03-30T15:12:05	-36.6	-44.1536	KN210-04	101.19850715192322	0.578300160766167	0.0364197456321535	3.967217616743193																	3.967217616743193	1068.3732869353607
1678	2013-03-30T15:15:06	-36.5912	-44.1473	KN210-04	98.73938099845616	0.5747308597623921	0.0358426732635836	3.8033157068347294																	3.8033157068347294	1069.5031623727018
1679	2013-03-30T15:18:06	-36.583	-44.1414	KN210-04	98.15477705672369	0.571979732850151	0.0354015406236051	3.725775257215302																	3.725775257215302	1070.5573482415648
1680	2013-03-30T15:21:06	-36.574	-44.1351	KN210-04	96.36270713150392	0.5672932161002371	0.0346581295551153	3.581853245258788																	3.581853245258788	1071.7066405159537
1681	2013-03-30T15:24:06	-36.5656	-44.1292	KN210-04	96.08208627438776	0.5706127958634235	0.035183813732284755	3.6233022058062776																	3.6233022058062776	1072.780219702604
1682	2013-03-30T15:27:06	-36.556999999999995	-44.1228	KN210-04	96.34318714679527	0.571588273242608	0.0353390893145353	3.6653185809726576																	3.6653185809726576	1073.89553622321
1683	2013-03-30T15:30:07	-36.5488	-44.1161	KN210-04	97.34744241014023	0.571197337926167	0.0352768605943435	3.713769034988681																	3.713769034988681	1074.9873954685363
1684	2013-03-30T15:33:07	-36.5403	-44.1093	KN210-04	101.85914912003791	0.5657435896893609	0.0344142938859077	3.7846331235288018																	3.7846331235288018	1076.1121678300597
1685	2013-03-30T15:36:07	-36.532	-44.1024	KN210-04	103.22059414828124	0.558070004548626	0.0332228232864352	3.735923107550273																	3.735923107550273	1077.2232562318286
1686	2013-03-30T15:39:08	-36.5236	-44.0957	KN210-04	103.22470993127962	0.554662187679	0.0327020213202735	3.687705036884867																	3.687705036884867	1078.3338999710631
1687	2013-03-30T15:42:08	-36.5153	-44.0888	KN210-04	102.27784327703196	0.561893623912188	0.0338132996331267	3.754815831056169																	3.754815831056169	1079.4450623925866
1688	2013-03-30T15:45:08	-36.5068	-44.0819	KN210-04	101.55373005826924	0.5790986460637271	0.0365496541132129	3.9714025857511346																	3.9714025857511346	1080.5748411685122
1689	2013-03-30T15:48:08	-36.4983	-44.0752	KN210-04	100.75056860160153	0.5871352129827271	0.0378726858359304	4.0552272226622685																	4.0552272226622685	1081.6949775933535
1690	2013-03-30T15:51:08	-36.4899	-44.0684	KN210-04	100.23316452612292	0.588756486073813	0.03814310481325701	4.056884984909532																	4.056884984909532	1082.8106181322344
1691	2013-03-30T15:54:09	-36.4815	-44.0615	KN210-04	102.32242890153806	0.580692918750921	0.036809843871389	4.04276438980822																	4.04276438980822	1083.9312019378788
1692	2013-03-30T15:57:09	-36.4731	-44.0547	KN210-04	104.618696668779	0.566516840632756	0.0345358901486501	3.924523567106133																	3.924523567106133	1085.0469144697004
1693	2013-03-30T16:00:09	-36.4658	-44.0489	KN210-04	104.4385029782751	0.5565568286792391	0.0329909910271259	3.7789541706178498																	3.7789541706178498	1086.0112369855478
1694	2013-03-30T16:03:09	-36.4588	-44.0432	KN210-04	105.21969049067509	0.551271284423407	0.0321887823279886	3.751406631620627																	3.751406631620627	1086.9426825639348
1695	2013-03-30T16:06:09	-36.4488	-44.0352	KN210-04	106.22341229884346	0.5505217671682211	0.0320758146130471	3.8072916872294513																	3.8072916872294513	1088.2663979713584
1696	2013-03-30T16:09:09	-36.4433	-44.0309	KN210-04	108.34628983384	0.554662187679	0.0327020213202735	3.917936700242677																	3.917936700242677	1088.9896561119037
1697	2013-03-30T16:12:10	-36.4341	-44.0237	KN210-04	109.03566441577163	0.5563684343974795	0.03296214813141775	3.9498998299360335																	3.9498998299360335	1090.1998490967924
1698	2013-03-30T16:15:10	-36.4233	-44.0151	KN210-04	111.5515715798902	0.5599742030535071	0.0335160908912759	4.10901182230615																	4.10901182230615	1091.6276612845736
1699	2013-03-30T16:18:10	-36.4164	-44.0099	KN210-04	113.23388785197024	0.571979732850151	0.0354015406236051	4.342730859003613																	4.342730859003613	1092.5259497438362
1700	2013-03-30T16:21:11	-36.4074	-44.0028	KN210-04	115.76202077486168	0.578300160766167	0.0364197456321535	4.5740365212647776																	4.5740365212647776	1093.7126564344549
1701	2013-03-30T16:24:11	-36.3971	-43.9948	KN210-04	114.45440574255056	0.57591444474843	0.0360332602558676	4.4438366230837385																	4.4438366230837385	1095.0648282122083
1702	2013-03-30T16:27:11	-36.3911	-43.9903	KN210-04	112.83195005716452	0.5767071032421129	0.0361615173659215	4.421358937525431																	4.421358937525431	1095.8450096998863
1703	2013-03-30T16:39:11	-36.3546	-43.9604	KN210-04	114.95557176032348	0.566904565581984	0.0345969369870042	4.35684310913018																	4.35684310913018	1100.712307851499
1704	2013-03-30T16:42:11	-36.3473	-43.9545	KN210-04	113.63305269057062	0.5704182581068629	0.0351528473930705	4.372569270707091																	4.372569270707091	1101.6819191437648
1705	2013-03-30T16:45:12	-36.3398	-43.9484	KN210-04	114.96284905143705	0.5751245187205121	0.0359060228678131	4.483103881456602																	4.483103881456602	1102.6800037959522
1706	2013-03-30T16:48:12	-36.330999999999996	-43.9413	KN210-04	114.04517722557672	0.5802955361867211	0.0367448389191199	4.532013018139853																	4.532013018139853	1103.8483169133742
1707	2013-03-30T16:51:12	-36.3225	-43.9347	KN210-04	113.13859380081979	0.5802955361867211	0.0367448389191199	4.496548077930799																	4.496548077930799	1104.9643989374738
1708	2013-03-30T16:54:12	-36.3126	-43.927	KN210-04	112.5512586925588	0.58390354744988	0.0373370422812403	4.539526828398857																	4.539526828398857	1106.2649654144568
1709	2013-03-30T16:57:12	-36.306	-43.9218	KN210-04	111.6461260644505	0.589567959489474	0.0382787793648454	4.609407591127203																	4.609407591127203	1107.1352262614978
1710	2013-03-30T17:00:13	-36.2977	-43.9153	KN210-04	111.12489654860882	0.588352198179543	0.0380755097722995	4.5519586700589																	4.5519586700589	1108.2277849377492
1711	2013-03-30T17:03:13	-36.2862	-43.9062	KN210-04	111.56227371443592	0.5767071032421129	0.0361615173659215	4.401404903590233																	4.401404903590233	1109.7461431828217
1712	2013-03-30T17:06:13	-36.2795	-43.901	KN210-04	109.71265546732906	0.571197337926167	0.0352768605943435	4.211102714560768																	4.211102714560768	1110.6259057802333
1713	2013-03-30T17:09:13	-36.2704	-43.8937	KN210-04	108.69817521825264	0.561507991890516	0.0337535693200195	4.052724846977708																	4.052724846977708	1111.8322728270452
1714	2013-03-30T17:12:13	-36.2635	-43.8883	KN210-04	107.38116505181644	0.555419304366712	0.0328173875493877	3.903522448118953																	3.903522448118953	1112.740487087759
1715	2013-03-30T17:15:14	-36.2525	-43.8796	KN210-04	105.30163673411587	0.55618004011572	0.0329333052357096	3.836126990477221																	3.836126990477221	1114.1928025616596
1716	2013-03-30T17:18:14	-36.2484	-43.8765	KN210-04	106.32232006969187	0.5576903565387751	0.0331646577700225	3.9107059197760856																	3.9107059197760856	1114.7273544070551
1717	2013-03-30T17:21:14	-36.2352	-43.8663	KN210-04	105.13731098053532	0.558070004548626	0.0332228232864352	3.8533619571212734																	3.8533619571212734	1116.458744790479
1718	2013-03-30T17:24:14	-36.2253	-43.8587	KN210-04	103.95529308875385	0.554662187679	0.0327020213202735	3.754342449901324																	3.754342449901324	1117.7549719287704
1719	2013-03-30T17:27:15	-36.2177	-43.8526	KN210-04	103.22475635720394	0.5542848476539761	0.0326445447111937	3.7131937860847963																	3.7131937860847963	1118.7628514874611
1720	2013-03-30T17:30:15	-36.2105	-43.847	KN210-04	103.61723645480923	0.5520243844141629	0.032302290035102	3.686024998346096																	3.686024998346096	1119.7090717376814
1721	2013-03-30T17:33:15	-36.2014	-43.8398	KN210-04	102.62895983648347	0.551647385508397	0.0322454685214877	3.6371352285230354																	3.6371352285230354	1120.9108958944812
1722	2013-03-30T17:36:15	-36.1919	-43.8325	KN210-04	104.9394331312126	0.55618004011572	0.0329333052357096	3.7860113722466777																	3.7860113722466777	1122.1552329489564
1723	2013-03-30T17:39:16	-36.1846	-43.8269	KN210-04	104.83059804244408	0.5626619702695961	0.0339328535309264	3.9776041801734014																	3.9776041801734014	1123.110987912369
1724	2013-03-30T17:42:16	-36.1743	-43.8189	KN210-04	105.22028805740887	0.561893623912188	0.0338132996331267	3.9740016650105936																	3.9740016650105936	1124.464247299599
1725	2013-03-30T17:45:16	-36.1666	-43.8128	KN210-04	105.47753711401415	0.561893623912188	0.0338132996331267	3.988846095984381																	3.988846095984381	1125.4816812146603
1726	2013-03-30T17:48:16	-36.1582	-43.8063	KN210-04	126.9311024738469	0.55618004011572	0.0329333052357096	4.6787667100969434																	4.6787667100969434	1126.5842206791071
1727	2013-03-30T17:51:17	-36.1492	-43.7991	KN210-04	126.10737892793269	0.563046963320205	0.0339928118277149	4.735637827762877																	4.735637827762877	1127.7769113149927
1728	2013-03-30T17:54:17	-36.1419	-43.7934	KN210-04	126.57876901008444	0.5802955361867211	0.0367448389191199	5.058797003247598																	5.058797003247598	1128.737574795841
1729	2013-03-30T17:57:17	-36.1324	-43.7858	KN210-04	124.41225441014612	0.5814905320143089	0.0369403196818213	4.990456042828741																	4.990456042828741	1129.9966042376693
1730	2013-03-30T18:00:17	-36.1233	-43.7786	KN210-04	123.7207964350082	0.5779023437418199	0.0363550233316548	4.9121999468097215																	4.9121999468097215	1131.1987754537665
1731	2013-03-30T18:03:17	-36.1134	-43.7709	KN210-04	126.15869267663423	0.576310301504718	0.0360973123589629	5.000425711951405																	5.000425711951405	1132.500277806664
1732	2013-03-30T18:06:18	-36.1039	-43.7635	KN210-04	130.63554529467277	0.5751245187205121	0.0359060228678131	5.188668112886071																	5.188668112886071	1133.7497698089282
1733	2013-03-30T18:09:18	-36.0967	-43.7578	KN210-04	131.50296726255527	0.572764270022615	0.0355271058796567	5.1356372004368085																	5.1356372004368085	1134.7011947759254
1734	2013-03-30T18:12:18	-36.0871	-43.7505	KN210-04	131.52438084373958	0.563819708757832	0.0341131581566106	4.955711236750847																	4.955711236750847	1135.955464483797
1735	2013-03-30T18:15:18	-36.0797	-43.7451	KN210-04	131.28388487172563	0.558070004548626	0.0332228232864352	4.784165361127465																	4.784165361127465	1136.9117883898261
1736	2013-03-30T18:18:19	-36.07	-43.7379	KN210-04	132.61945071497578	0.557311612658525	0.0331066307744603	4.803051242446788																	4.803051242446788	1138.170977609661
1737	2013-03-30T18:21:19	-36.0598	-43.7304	KN210-04	131.57663036240058	0.5531526021334611	0.0324729571103047	4.6752673916603165																	4.6752673916603165	1139.4918359555613
1738	2013-03-30T18:24:19	-36.056	-43.7276	KN210-04	131.90352755171617	0.5535291177813481	0.0325300166575032	4.682364931034462																	4.682364931034462	1139.984202564153
1739	2013-03-30T18:27:19	-36.0423	-43.7176	KN210-04	131.2056840201291	0.555799218779281	0.0328752772959425	4.714456896777295																	4.714456896777295	1141.7550167174534
1740	2013-03-30T18:30:19	-36.0342	-43.7118	KN210-04	132.6488756047197	0.55618004011572	0.0329333052357096	4.7743442411666175																	4.7743442411666175	1142.7969251632398
1741	2013-03-30T18:33:20	-36.0236	-43.7039	KN210-04	132.2994217619447	0.5535291177813481	0.0325300166575032	4.7117794348331765																	4.7117794348331765	1144.1746420537606
1742	2013-03-30T18:36:20	-36.0183	-43.7	KN210-04	130.71302407678095	0.549771617634664	0.0319633419959529	4.5885381631793125																	4.5885381631793125	1144.8612058609751
1743	2013-03-30T18:39:20	-36.007	-43.6918	KN210-04	128.06977635516927	0.5505217671682211	0.0320758146130471	4.464155194165093																	4.464155194165093	1146.319778621353
1744	2013-03-30T18:42:20	-36.0027	-43.6886	KN210-04	125.68308793177708	0.5464225610315301	0.0314633161508107	4.3680433291232665																	4.3680433291232665	1146.8784900302614
1745	2013-03-30T18:45:21	-35.9894	-43.6789	KN210-04	126.51891376335315	0.546050074258573	0.0314080872390877	4.400582133184399																	4.400582133184399	1148.5975334183445
1746	2013-03-30T18:48:21	-35.9836	-43.6742	KN210-04	122.69585295257565	0.546050074258573	0.0314080872390877	4.2458554284922645																	4.2458554284922645	1149.3695882677987
1747	2013-03-30T18:51:21	-35.9729	-43.6655	KN210-04	125.78779178991172	0.549024850961596	0.0318514025730866	4.392129195441088																	4.392129195441088	1150.7953907270235
1748	2013-03-30T18:54:21	-35.9673	-43.6609	KN210-04	128.25162858442357	0.55618004011572	0.0329333052357096	4.608093234412271																	4.608093234412271	1151.5439508386225
1749	2013-03-30T18:57:22	-35.9579	-43.6529	KN210-04	132.6984336719784	0.566516840632756	0.0345358901486501	4.952684021631844																	4.952684021631844	1152.8145674713505
1750	2013-03-30T19:00:22	-35.9483	-43.6444	KN210-04	134.20093058207502	0.5700301091748899	0.0350910622069677	5.098328733161655																	5.098328733161655	1154.129356116349
1751	2013-03-30T19:03:22	-35.94300000000001	-43.6395	KN210-04	132.1240295995561	0.5692462290947521	0.0349668084273629	5.016162733499036																	5.016162733499036	1154.8662921580728
1752	2013-03-30T19:06:22	-35.9331	-43.6306	KN210-04	131.76015226579378	0.570807333619984	0.035214780071498995	5.0360416959214165																	5.0360416959214165	1156.2293473938166
1753	2013-03-30T19:09:22	-35.9249	-43.6234	KN210-04	132.3472868342652	0.576310301504718	0.0360973123589629	5.177456463104049																	5.177456463104049	1157.3493478452856
1754	2013-03-30T19:12:23	-35.916	-43.6155	KN210-04	132.0162628779615	0.5684629508321889	0.0348428060932604	5.027306606415372																	5.027306606415372	1158.5694779533744
1755	2013-03-30T19:15:23	-35.9087	-43.6091	KN210-04	131.19837607819204	0.5626619702695961	0.0339328535309264	4.863028457349267																	4.863028457349267	1159.5661125194272
1756	2013-03-30T19:18:23	-35.9012	-43.6026	KN210-04	129.75625957082192	0.558449298910323	0.0332811851791197	4.733229170380072																	4.733229170380072	1160.5861660048904
1757	2013-03-30T19:21:23	-35.8929	-43.5953	KN210-04	128.0028577596584	0.555799218779281	0.0328752772959425	4.6072089983826405																	4.6072089983826405	1161.7206165326206
1758	2013-03-30T19:24:24	-35.8843	-43.5877	KN210-04	127.1347514683958	0.555799218779281	0.0328752772959425	4.6124881314138815																	4.6124881314138815	1162.8980081300967
1759	2013-03-30T19:31:05	-35.8687	-43.574	KN210-04	128.4453280668884	0.558070004548626	0.0332228232864352	4.672754075759961																	4.672754075759961	1165.029343097324
1760	2013-03-30T19:34:05	-35.8611	-43.5671	KN210-04	131.3561118409225	0.5576903565387751	0.0331646577700225	4.772017233634237																	4.772017233634237	1166.0796707199092
1761	2013-03-30T19:37:05	-35.8526	-43.5593	KN210-04	131.774717550276	0.561893623912188	0.0338132996331267	4.885020768909022																	4.885020768909022	1167.2588690207842
1762	2013-03-30T19:40:06	-35.8446	-43.5519	KN210-04	133.01405693324514	0.563432875418307	0.0340529132557163	4.947482763815041																	4.947482763815041	1168.371919698584
1763	2013-03-30T19:43:06	-35.8368	-43.5447	KN210-04	133.8082273206756	0.564204271425783	0.0341732492919573	4.993572846456339																	4.993572846456339	1169.4563715060456
1764	2013-03-30T19:46:06	-35.8288	-43.5376	KN210-04	131.09649838949517	0.570807333619984	0.035214780071498995	5.017264064078322																	5.017264064078322	1170.5534722366644
1765	2013-03-30T19:49:06	-35.821	-43.5305	KN210-04	130.46884046191946	0.5692462290947521	0.0349668084273629	4.9540680537752495																	4.9540680537752495	1171.6326175632255
1766	2013-03-30T19:52:07	-35.8131	-43.5234	KN210-04	131.48259973277158	0.5620857589949799	0.0338431688288057	4.877786009773279																	4.877786009773279	1172.7207767946988
1767	2013-03-30T19:55:07	-35.8053	-43.5163	KN210-04	130.20049602615282	0.558070004548626	0.0332228232864352	4.758329455072159																	4.758329455072159	1173.7999973853414
1768	2013-03-30T19:58:07	-35.7975	-43.5092	KN210-04	131.2425924393898	0.554662187679	0.0327020213202735	4.69768013240319																	4.69768013240319	1174.8792553612855
1769	2013-03-30T20:01:08	-35.7904	-43.5027	KN210-04	134.296274595552	0.55618004011572	0.0329333052357096	4.856168258577515																	4.856168258577515	1175.8636870417618
1770	2013-03-30T20:04:08	-35.7819	-43.4949	KN210-04	136.0579858474086	0.560739480801527	0.0336345350972584	4.930765877880654																	4.930765877880654	1177.0432596614294
1771	2013-03-30T20:07:08	-35.7742	-43.4877	KN210-04	137.32155298237325	0.5661300390483149	0.0344749886929984	5.0864935011739645																	5.0864935011739645	1178.1191292956714
1772	2013-03-30T20:10:08	-35.7665	-43.4806	KN210-04	136.33928098549464	0.560739480801527	0.0336345350972584	5.000249457612676																	5.000249457612676	1179.1896021425587
1773	2013-03-30T20:13:09	-35.7589	-43.4733	KN210-04	133.4227418916046	0.564204271425783	0.0341732492919573	4.953318145414369																	4.953318145414369	1180.2622299407901
1774	2013-03-30T20:16:09	-35.7513	-43.4662	KN210-04	135.5651741017475	0.5704182581068629	0.0351528473930705	5.13767953727614																	5.13767953727614	1181.3238846952493
1775	2013-03-30T20:19:09	-35.7439	-43.4591	KN210-04	133.86651892748483	0.566904565581984	0.0345969369870042	5.005399949687607																	5.005399949687607	1182.367921988933
1776	2013-03-30T20:22:09	-35.7363	-43.452	KN210-04	132.6834169073737	0.5692462290947521	0.0349668084273629	4.987354917405527																	4.987354917405527	1183.4296497774194
1777	2013-03-30T20:25:09	-35.7301	-43.4459	KN210-04	132.85628736681292	0.573552557327867	0.0356532713448511	5.095353028069544																	5.095353028069544	1184.3129129019
1778	2013-03-30T20:28:10	-35.7214	-43.4374	KN210-04	134.42853594685485	0.578300160766167	0.0364197456321535	5.281389563638212																	5.281389563638212	1185.5490171218942
1779	2013-03-30T20:31:10	-35.7138	-43.43	KN210-04	133.2383437667853	0.5851107929657621	0.0375366963641508	5.341145214835792																	5.341145214835792	1186.6274561367704
1780	2013-03-30T20:34:10	-35.7064	-43.4227	KN210-04	132.11506344087817	0.58390354744988	0.0373370422812403	5.280140233837403																	5.280140233837403	1187.6828852949245
1781	2013-03-30T20:37:10	-35.6999	-43.4163	KN210-04	131.63019138744008	0.5851107929657621	0.0375366963641508	5.303665924487259																	5.303665924487259	1188.609296082892
1782	2013-03-30T20:40:11	-35.6914	-43.4079	KN210-04	131.6798151538718	0.579899099986863	0.0366799887757792	5.1774975639335725																	5.1774975639335725	1189.8225399295682
1783	2013-03-30T20:43:11	-35.6871	-43.4036	KN210-04	132.29637846284606	0.576310301504718	0.0360973123589629	5.153830635853885																	5.153830635853885	1190.439191114157
1784	2013-03-30T20:46:11	-35.6777	-43.3943	KN210-04	131.98286649406046	0.5767071032421129	0.0361615173659215	5.134206624823307																	5.134206624823307	1191.781582905305
1785	2013-03-30T20:49:11	-35.6707	-43.3874	KN210-04	129.4302721803957	0.57591444474843	0.0360332602558676	5.0221115794678575																	5.0221115794678575	1192.779831942634
1786	2013-03-30T20:52:11	-35.662	-43.379	KN210-04	125.90239498486028	0.5767071032421129	0.0361615173659215	4.915100281947089																	4.915100281947089	1194.010689795822
1787	2013-03-30T20:55:12	-35.6559	-43.3729	KN210-04	124.4538009494054	0.573946352103296	0.0357164262960154	4.807346752445972																	4.807346752445972	1194.8856060756614
1788	2013-03-30T20:58:12	-35.6472	-43.3644	KN210-04	124.66020865633658	0.57315794379028	0.0355901134071171	4.816039150529294																	4.816039150529294	1196.1221546443587
1789	2013-03-30T21:01:12	-35.6408	-43.3579	KN210-04	128.59792979479076	0.578698927451132	0.0364846224363968	5.093435139590974																	5.093435139590974	1197.0458997287785
1790	2013-03-30T21:04:13	-35.633	-43.3502	KN210-04	132.12806599941234	0.581091249938606	0.0368750040021431	5.332334304097121																	5.332334304097121	1198.1590841474087
1791	2013-03-30T21:07:12	-35.6251	-43.3424	KN210-04	130.74549196921177	0.578698927451132	0.0364846224363968	5.172758185518736																	5.172758185518736	1199.286656125107
1792	2013-03-30T21:10:13	-35.617	-43.3345	KN210-04	131.19002719556022	0.5747308597623921	0.0358426732635836	5.104782425106954																	5.104782425106954	1200.437319574214
1793	2013-03-30T21:13:13	-35.6105	-43.3284	KN210-04	131.05842242804414	0.578300160766167	0.0364197456321535	5.127151788724478																	5.127151788724478	1201.3474163433125
1794	2013-03-30T21:16:13	-35.6028	-43.3227	KN210-04	127.73000347395642	0.578698927451132	0.0364846224363968	5.028545669988744																	5.028545669988744	1202.3478260125105
1795	2013-03-30T21:19:13	-35.5952	-43.317	KN210-04	124.77472190402555	0.576310301504718	0.0360973123589629	4.873257791551123																	4.873257791551123	1203.3387404408875
1796	2013-03-30T21:22:14	-35.5861	-43.3103	KN210-04	127.0034328032218	0.587542250761385	0.0379403703381554	5.229889390435211																	5.229889390435211	1204.5194113294604
1797	2013-03-30T21:25:14	-35.5769	-43.3035	KN210-04	132.51291751121434	0.603202777659506	0.0406047964639664	5.785979486350152																	5.785979486350152	1205.714321013253
1798	2013-03-30T21:28:14	-35.5707	-43.2988	KN210-04	132.19747190515645	0.5953060273485401	0.0392474694114036	5.596185691600229																	5.596185691600229	1206.5251343608409
1799	2013-03-30T21:31:15	-35.5612	-43.2916	KN210-04	132.39115540848	0.571979732850151	0.0354015406236051	5.148430061763725																	5.148430061763725	1207.7674665332934
1800	2013-03-30T21:34:15	-35.5553	-43.2871	KN210-04	130.43688060913178	0.5599742030535071	0.0335160908912759	4.7954784995932025																	4.7954784995932025	1208.5403945135224
1801	2013-03-30T21:37:15	-35.5455	-43.2795	KN210-04	131.78598123001015	0.5599742030535071	0.0335160908912759	4.854624126146667																	4.854624126146667	1209.8303015669874
1802	2013-03-30T21:40:15	-35.5384	-43.273999999999994	KN210-04	131.69869059306268	0.5692462290947521	0.0349668084273629	5.056779706442909																	5.056779706442909	1210.7645582824052
1803	2013-03-30T21:43:15	-35.5283	-43.2663	KN210-04	132.1455014653899	0.5747308597623921	0.0358426732635836	5.1764489365593205																	5.1764489365593205	1212.0876585077365
1804	2013-03-30T21:46:16	-35.5219	-43.2614	KN210-04	134.44108914574858	0.572764270022615	0.0355271058796567	5.215363359296101																	5.215363359296101	1212.9270772705086
1805	2013-03-30T21:49:16	-35.5136	-43.255	KN210-04	132.94504426241542	0.5649720954361149	0.0342934842239887	4.960415709415279																	4.960415709415279	1214.0179032683773
1806	2013-03-30T21:52:16	-35.5056	-43.2489	KN210-04	131.8455536560532	0.562277894077772	0.0338730380244847	4.8548312960763305																	4.8548312960763305	1215.0660369671616
1807	2013-03-30T21:55:17	-35.497	-43.2424	KN210-04	132.7290324560361	0.563432875418307	0.0340529132557163	4.8978197750598085																	4.8978197750598085	1216.1900735884199
1808	2013-03-30T21:58:17	-35.4879	-43.2356	KN210-04	133.206722317696	0.568854123064317	0.0349047333445813	5.053082659595325																	5.053082659595325	1217.375811800549
1809	2013-03-30T22:01:17	-35.4813	-43.2305	KN210-04	131.53748807960494	0.5747308597623921	0.0358426732635836	5.096951475998076																	5.096951475998076	1218.2438398415868
1810	2013-03-30T22:04:17	-35.4719	-43.2234	KN210-04	133.034698248045	0.5779023437418199	0.0363550233316548	5.179088725627387																	5.179088725627387	1219.4723207922045
1811	2013-03-30T22:07:17	-35.4653	-43.2184	KN210-04	133.02854952905113	0.57315794379028	0.0355901134071171	5.093050714816229																	5.093050714816229	1220.3356030501766
1812	2013-03-30T22:10:18	-35.4558	-43.21100000000001	KN210-04	132.06806571954507	0.5743381383008679	0.0357794745260805	5.091612506995191																	5.091612506995191	1221.5880055020448
1813	2013-03-30T22:13:18	-35.4482	-43.205	KN210-04	132.11356563526385	0.5692462290947521	0.0349668084273629	4.995795544807444																	4.995795544807444	1222.5938633575079
1814	2013-03-30T22:16:18	-35.4404	-43.1988	KN210-04	131.84329509563594	0.563046963320205	0.0339928118277149	4.89140153934155																	4.89140153934155	1223.6282905952894
1815	2013-03-30T22:19:18	-35.4327	-43.1926	KN210-04	131.48685978297948	0.563819708757832	0.0341131581566106	4.886104531159229																	4.886104531159229	1224.6534216923408
1816	2013-03-30T22:22:18	-35.4248	-43.1864	KN210-04	132.4153716878479	0.564204271425783	0.0341732492919573	4.943920133356103																	4.943920133356103	1225.6972686631732
1817	2013-03-30T22:25:19	-35.4181	-43.1808	KN210-04	133.9134125090735	0.568854123064317	0.0349047333445813	5.1004887151377405																	5.1004887151377405	1226.599662091454
1818	2013-03-30T22:28:19	-35.4107	-43.1746	KN210-04	135.90146045843778	0.568854123064317	0.0349047333445813	5.223506147613716																	5.223506147613716	1227.5971259962919
1819	2013-03-30T22:31:19	-35.4046	-43.1695	KN210-04	135.3242989226173	0.5661300390483149	0.0344749886929984	5.118480828859417																	5.118480828859417	1228.4188289169902
1820	2013-03-30T22:34:19	-35.3962	-43.1624	KN210-04	135.29768609979294	0.564204271425783	0.0341732492919573	5.087769963194828																	5.087769963194828	1229.554338369342
1821	2013-03-30T22:37:20	-35.3881	-43.1556	KN210-04	137.80835464925198	0.568072710174532	0.0347810263213403	5.261956692131569																	5.261956692131569	1230.646944932171
1822	2013-03-30T22:40:20	-35.3802	-43.148999999999994	KN210-04	135.72447585367604	0.5672932161002371	0.0346581295551153	5.199207955963288																	5.199207955963288	1231.7109646090478
1823	2013-03-30T22:43:20	-35.3727	-43.1426	KN210-04	138.60763858815005	0.570807333619984	0.035214780071498995	5.318205666046908																	5.318205666046908	1232.728046512127
1824	2013-03-30T22:46:20	-35.3648	-43.1358	KN210-04	137.00040050297622	0.572764270022615	0.0355271058796567	5.29298153161136																	5.29298153161136	1233.802456700505
1825	2013-03-30T22:49:21	-35.3572	-43.1291	KN210-04	137.79466967046386	0.5684629508321889	0.0348428060932604	5.222744909106424																	5.222744909106424	1234.8444184162433
1826	2013-03-30T22:52:21	-35.3492	-43.1222	KN210-04	136.82179729661345	0.561893623912188	0.0338132996331267	5.069413826800688																	5.069413826800688	1235.933224764584
1827	2013-03-30T22:55:21	-35.3422	-43.1161	KN210-04	134.12066442890412	0.561507991890516	0.0337535693200195	4.971341467912845																	4.971341467912845	1236.8892361843014
1828	2013-03-30T22:58:21	-35.3353	-43.1101	KN210-04	134.25731891411235	0.558070004548626	0.0332228232864352	4.92159941314317																	4.92159941314317	1237.830941543531
1829	2013-03-30T23:01:21	-35.3283	-43.104	KN210-04	131.4476612063057	0.555419304366712	0.0328173875493877	4.723346421326843																	4.723346421326843	1238.787008169801
1830	2013-03-30T23:04:22	-35.3182	-43.0951	KN210-04	129.86004585496178	0.5520243844141629	0.032302290035102	4.5964258343600966																	4.5964258343600966	1240.1717316808451
1831	2013-03-30T23:07:22	-35.3113	-43.0891	KN210-04	130.61209273329976	0.552402258711968	0.0323592453532663	4.6032361761880916																	4.6032361761880916	1241.11353064637
1832	2013-03-30T23:10:22	-35.30699999999999	-43.0852	KN210-04	130.86847980573722	0.55618004011572	0.0329333052357096	4.6778744260800345																	4.6778744260800345	1241.7090385752088
1833	2013-03-30T23:13:22	-35.296	-43.0756	KN210-04	129.50927586702542	0.5527769831554721	0.0324160334500971	4.557843526848061																	4.557843526848061	1243.2123705836227
1834	2013-03-30T23:16:23	-35.2895	-43.07	KN210-04	128.8673352779557	0.551271284423407	0.0321887823279886	4.542473247735507																	4.542473247735507	1244.0969180646416
1835	2013-03-30T23:19:23	-35.2835	-43.0648	KN210-04	131.1678302372995	0.5508960790210351	0.0321322311323406	4.6241450036268015																	4.6241450036268015	1244.915055790097
1836	2013-03-30T23:22:23	-35.2734	-43.0562	KN210-04	130.66690480677022	0.549397789162928	0.0319073055592903	4.565151006020998																	4.565151006020998	1246.2842993459578
1837	2013-03-30T23:25:23	-35.2663	-43.0501	KN210-04	130.2621755753603	0.549771617634664	0.0319633419959529	4.552168432309029																	4.552168432309029	1247.2497037406915
1838	2013-03-30T23:28:23	-35.2593	-43.0442	KN210-04	132.08087992297257	0.5520243844141629	0.032302290035102	4.650372323298125																	4.650372323298125	1248.1956212602604
1839	2013-03-30T23:31:24	-35.2509	-43.037	KN210-04	129.3414962014165	0.5531526021334611	0.0324729571103047	4.603331141599319																	4.603331141599319	1249.3369767356007
1840	2013-03-30T23:34:24	-35.2429	-43.03	KN210-04	129.6320263337952	0.5653573826878371	0.0343538170423167	4.868556866375939																	4.868556866375939	1250.431517463403
1841	2013-03-30T23:37:24	-35.236	-43.0239	KN210-04	135.20150419858254	0.5779023437418199	0.0363550233316548	5.404137281718914																	5.404137281718914	1251.3789033823327
1842	2013-03-30T23:40:24	-35.2276	-43.0165	KN210-04	133.03076078151716	0.581890679548604	0.037005876037641	5.410763884194042																	5.410763884194042	1252.5308929917874
1843	2013-03-30T23:43:24	-35.2208	-43.0104	KN210-04	130.71820444091458	0.5816906057814565	0.03697309785973115	5.28193718072541																	5.28193718072541	1253.469338188884
1844	2013-03-30T23:46:25	-35.2129	-43.0035	KN210-04	127.7864668285523	0.58390354744988	0.0373370422812403	5.202525223859759																	5.202525223859759	1254.5496718342433
1845	2013-03-30T23:49:25	-35.2049	-42.9969	KN210-04	128.1664233141634	0.584305003511604	0.0374034350247029	5.211160712826796																	5.211160712826796	1255.6236353084835
1846	2013-03-30T23:52:25	-35.1966	-42.9907	KN210-04	129.1884094313203	0.5871352129827271	0.0378726858359304	5.33425836219861																	5.33425836219861	1256.7060869593893
1847	2013-03-30T23:55:26	-35.1897	-42.9856	KN210-04	131.70596439717636	0.58390354744988	0.0373370422812403	5.3412306544105705																	5.3412306544105705	1257.6034193198345
1848	2013-03-31T00:00:21	-35.1754	-42.9747	KN210-04	131.33019930901241	0.585919906567255	0.0376705979362444	5.35723859919902																	5.35723859919902	1259.4788947078066
1849	2013-03-31T00:03:22	-35.1674	-42.9688	KN210-04	129.5809804050615	0.581091249938606	0.0368750040021431	5.153447784163774																	5.153447784163774	1260.518741220952
1850	2013-03-31T00:06:22	-35.1594	-42.9628	KN210-04	127.01834416666384	0.573946352103296	0.0357164262960154	4.891464213209892																	4.891464213209892	1261.5633428495144
1851	2013-03-31T00:09:22	-35.1514	-42.9571	KN210-04	122.00467896484652	0.5684629508321889	0.0348428060932604	4.59249581819858																	4.59249581819858	1262.5939626419024
1852	2013-03-31T00:12:22	-35.1447	-42.9521	KN210-04	116.63091197983776	0.558070004548626	0.0332228232864352	4.175978120498342																	4.175978120498342	1263.4676741820952
1853	2013-03-31T00:15:22	-35.1355	-42.9456	KN210-04	112.94215007183122	0.554662187679	0.0327020213202735	3.9709684724347536																	3.9709684724347536	1264.6504308594613
1854	2013-03-31T00:18:23	-35.1274	-42.9398	KN210-04	112.44165904371712	0.5520243844141629	0.032302290035102	3.910688364201437																	3.910688364201437	1265.6953314227424
1855	2013-03-31T00:21:23	-35.1193	-42.934	KN210-04	114.13933486850807	0.554662187679	0.0327020213202735	4.004313683910927																	4.004313683910927	1266.7402585269197
1856	2013-03-31T00:24:23	-35.111999999999995	-42.928999999999995	KN210-04	115.34441294439915	0.5508960790210351	0.0321322311323406	3.988571284899447																	3.988571284899447	1267.671722599005
1857	2013-03-31T00:27:23	-35.1042	-42.9235	KN210-04	117.54360047748249	0.548279739113976	0.0317399643446818	4.008032116601637																	4.008032116601637	1268.6740982345425
1858	2013-03-31T00:33:24	-35.0898	-42.9136	KN210-04	118.03612661724668	0.5467948184230661	0.0315185880544988	3.9924201420537613																	3.9924201420537613	1270.513256434832
1859	2013-03-31T00:36:24	-35.0827	-42.9087	KN210-04	117.26132886786051	0.548652800910494	0.0317956327195303	4.019373179917086																	4.019373179917086	1271.4209309708822
1860	2013-03-31T00:39:24	-35.0736	-42.9024	KN210-04	114.50126239993135	0.551271284423407	0.0321887823279886	3.9740820533511836																	3.9740820533511836	1272.5852008387658
1861	2013-03-31T00:42:24	-35.0663	-42.8975	KN210-04	112.77786566783136	0.545307759825561	0.0312980236844384	3.788859673977672																	3.788859673977672	1273.5123686709367
1862	2013-03-31T00:45:25	-35.0572	-42.8913	KN210-04	107.87443175530554	0.539788524666556	0.0304872776552015	3.5315585695755414																	3.5315585695755414	1274.6722302561698
1863	2013-03-31T00:48:25	-35.0498	-42.8863	KN210-04	103.21130089784985	0.534338149209604	0.0296993933921497	3.3093201553629585																	3.3093201553629585	1275.6135893393855
1864	2013-03-31T00:51:26	-35.0407	-42.8803	KN210-04	98.9424057437118	0.5303863257028699	0.0291359637660758	3.1043763405729394																	3.1043763405729394	1276.7647375362574
1865	2013-03-31T00:57:26	-35.0254	-42.87	KN210-04	98.09022367538141	0.5305647178602605	0.02916128371213495	3.083322084617633																	3.083322084617633	1278.7095079305486
1866	2013-03-31T01:00:26	-35.016	-42.8638	KN210-04	97.770277338599	0.5303863257028699	0.0291359637660758	3.072134119263915																	3.072134119263915	1279.898781893804
1867	2013-03-31T01:03:26	-35.0078	-42.8584	KN210-04	97.31162933799992	0.533977002978919	0.0296475718540024	3.1103722290376146																	3.1103722290376146	1280.9358902943688
1868	2013-03-31T01:06:27	-34.9995	-42.853	KN210-04	98.88617369750999	0.535426768863847	0.0298556014324031	3.1665623624248047																	3.1665623624248047	1281.982832842852
1869	2013-03-31T01:09:27	-34.9913	-42.8475	KN210-04	99.83337979452088	0.536148488274564	0.0299596873208804	3.2124987510560947																	3.2124987510560947	1283.0243489458005
1870	2013-03-31T01:12:27	-34.983000000000004	-42.842	KN210-04	98.93182441706092	0.534700157561144	0.0297513386376071	3.153550045573132																	3.153550045573132	1284.0756588311765
1871	2013-03-31T01:15:27	-34.9757	-42.8372	KN210-04	98.7199437849888	0.5327149507505445	0.02946719296979765	3.1257323935997583																	3.1257323935997583	1284.9987043170054
1872	2013-03-31T01:18:27	-34.9665	-42.8312	KN210-04	99.09460209808641	0.5296720383186491	0.0290348043495996	3.093304772451351																	3.093304772451351	1286.1598938654179
1873	2013-03-31T01:21:28	-34.9586	-42.8263	KN210-04	97.39310220797084	0.528243930508806	0.0288332099088964	3.013146730804137																	3.013146730804137	1287.146390094222
1874	2013-03-31T01:24:28	-34.9538	-42.8233	KN210-04	97.37847852195864	0.5296720383186491	0.0290348043495996	3.0356020834821376																	3.0356020834821376	1287.7467346170426
1875	2013-03-31T01:27:28	-34.9461	-42.8183	KN210-04	96.78603373257452	0.529313733445548	0.0289842253456924	3.0154434219918245																	3.0154434219918245	1288.7177220141725
1876	2013-03-31T01:30:29	-34.9363	-42.8115	KN210-04	97.19576147756115	0.5296720383186491	0.0290348043495996	3.0343264146386173																	3.0343264146386173	1289.9727554528806
1877	2013-03-31T01:33:28	-34.9269	-42.8043	KN210-04	98.22459295107849	0.529313733445548	0.0289842253456924	3.0704096520683803																	3.0704096520683803	1291.2083416202756
1878	2013-03-31T01:36:29	-34.9222	-42.8008	KN210-04	98.40533184869076	0.530030391067928	0.0290854444725761	3.0873586889782243																	3.0873586889782243	1291.8213444283415
1879	2013-03-31T01:39:29	-34.9124	-42.7936	KN210-04	102.69732211554293	0.5303863257028699	0.0291359637660758	3.2363894209892634																	3.2363894209892634	1293.0949182907427
1880	2013-03-31T01:42:29	-34.9035	-42.7871	KN210-04	103.2860054432093	0.5321763371781629	0.0293903273627673	3.2680063668212527																	3.2680063668212527	1294.2497435925047
1881	2013-03-31T01:45:30	-34.8968	-42.782	KN210-04	101.38898794218984	0.5325351273942089	0.0294415303572091	3.2204748098082105																	3.2204748098082105	1295.1289763272086
1882	2013-03-31T01:48:30	-34.8903	-42.7773	KN210-04	100.22828171541815	0.527175814668171	0.0286831660291791	3.0909966715036785																	3.0909966715036785	1295.9702210326845
1883	2013-03-31T01:51:30	-34.8786	-42.7687	KN210-04	100.13347289158152	0.529313733445548	0.0289842253456924	3.1162555831412337																	3.1162555831412337	1297.4910666975811
1884	2013-03-31T01:54:30	-34.873000000000005	-42.7647	KN210-04	98.77669419900928	0.529313733445548	0.0289842253456924	3.0779430676522703																	3.0779430676522703	1298.2135886551719
1885	2013-03-31T01:57:30	-34.8649	-42.7588	KN210-04	97.5680943389348	0.5303863257028699	0.0291359637660758	3.0516454141018974																	3.0516454141018974	1299.26400346729
1886	2013-03-31T02:00:31	-34.8568	-42.7531	KN210-04	98.88638021720884	0.5325351273942089	0.0294415303572091	3.134739232072997																	3.134739232072997	1300.3051915152087
1887	2013-03-31T02:03:31	-34.8486	-42.7473	KN210-04	99.87235658672712	0.535063030091575	0.0298034078856861	3.193073570449822																	3.193073570449822	1301.3606159993176
1888	2013-03-31T02:06:31	-34.84	-42.7412	KN210-04	99.46247759423183	0.535426768863847	0.0298556014324031	3.1821309606914445																	3.1821309606914445	1302.4683369807124
1889	2013-03-31T02:09:32	-34.8322	-42.7357	KN210-04	100.96232679211523	0.533616645205419	0.0295958738927892	3.194675849842861																	3.194675849842861	1303.471546075574
1890	2013-03-31T02:12:32	-34.826	-42.7314	KN210-04	101.02687639702832	0.531818401419	0.0293392463079689	3.1667728815982885																	3.1667728815982885	1304.265719627014
1891	2013-03-31T02:15:32	-34.818000000000005	-42.7258	KN210-04	100.41700422504026	0.535063030091575	0.0298034078856861	3.175851871554169																	3.175851871554169	1305.2928231601802
1892	2013-03-31T02:18:32	-34.8082	-42.718999999999994	KN210-04	100.61297566179677	0.536872996524771	0.0300642173839676	3.2228152573470847																	3.2228152573470847	1306.5483353425645
1893	2013-03-31T02:21:32	-34.8001	-42.7133	KN210-04	100.05573860449293	0.537236548313742	0.0301166696388946	3.206736144493023																	3.206736144493023	1307.589702777264
1894	2013-03-31T02:24:32	-34.7902	-42.7064	KN210-04	101.02563759001805	0.534700157561144	0.0297513386376071	3.211108460645625																	3.211108460645625	1308.8594817382432
1895	2013-03-31T02:27:33	-34.784	-42.7021	KN210-04	101.83201547525793	0.533616645205419	0.0295958738927892	3.220095185174641																	3.220095185174641	1309.653754402701
1896	2013-03-31T02:30:33	-34.7745	-42.6956	KN210-04	101.85504418096001	0.531818401419	0.0293392463079689	3.194708612908701																	3.194708612908701	1310.8668193077685
1897	2013-03-31T02:33:33	-34.7677	-42.6909	KN210-04	99.88528558136237	0.5303863257028699	0.0291359637660758	3.1095070449215454																	3.1095070449215454	1311.7372693438178
1898	2013-03-31T02:36:34	-34.7589	-42.6848	KN210-04	100.7683523595025	0.528956281873489	0.0289337667953987	3.11991557300049																	3.11991557300049	1312.8645577610735
1899	2013-03-31T02:39:34	-34.7501	-42.6787	KN210-04	100.29029231986723	0.5303863257028699	0.0291359637660758	3.124208589221944																	3.124208589221944	1313.9918756029454
1900	2013-03-31T02:42:34	-34.7422	-42.6733	KN210-04	100.11086307467035	0.531818401419	0.0293392463079689	3.148669226890737																	3.148669226890737	1315.0004961194425
1901	2013-03-31T02:45:34	-34.7344	-42.668	KN210-04	101.18125826910385	0.5311007460406111	0.0292373644368212	3.165578755838437																	3.165578755838437	1315.9949574779555
1902	2013-03-31T02:48:34	-34.7262	-42.6624	KN210-04	99.9405133674004	0.531818401419	0.0293392463079689	3.1282740317465234																	3.1282740317465234	1317.0417014135421
1903	2013-03-31T02:51:34	-34.7182	-42.6571	KN210-04	101.94341381963469	0.5296720383186491	0.0290348043495996	3.1579702236573963																	3.1579702236573963	1318.0557044285354
1904	2013-03-31T02:54:35	-34.7101	-42.6517	KN210-04	102.2552742485118	0.528243930508806	0.0288332099088964	3.1533012670687337																	3.1533012670687337	1319.0838858885475
1905	2013-03-31T02:57:35	-34.7029	-42.6468	KN210-04	102.51670722816765	0.5303863257028699	0.0291359637660758	3.1792880139627337																	3.1792880139627337	1320.002277659357
1906	2013-03-31T03:00:35	-34.695	-42.6413	KN210-04	101.68937690315094	0.530030391067928	0.0290854444725761	3.146323185983817																	3.146323185983817	1321.015551450261
1907	2013-03-31T03:03:36	-34.6858	-42.6352	KN210-04	100.85044678872524	0.526821233836397	0.0286333852550577	3.071083705479753																	3.071083705479753	1322.1819764568095
1908	2013-03-31T03:06:36	-34.6757	-42.6284	KN210-04	101.04054216849258	0.5275312419480139	0.0287330656389406	3.0961874802357765																	3.0961874802357765	1323.4670942584967
1909	2013-03-31T03:09:36	-34.6699	-42.6245	KN210-04	101.3306943434898	0.5275312419480139	0.0287330656389406	3.097190064236705																	3.097190064236705	1324.2048798896615
1910	2013-03-31T03:12:36	-34.6604	-42.618	KN210-04	101.23518907538104	0.5275312419480139	0.0287330656389406	3.088943138085892																	3.088943138085892	1325.4183471011659
1911	2013-03-31T03:15:36	-34.6523	-42.6125	KN210-04	101.31881177362348	0.525046716239731	0.0283852212497434	3.0579741343880205																	3.0579741343880205	1326.4511284756088
1912	2013-03-31T03:18:37	-34.6438	-42.6067	KN210-04	99.68427491754127	0.5225772587862921	0.028041948927787	2.970765252743129																	2.970765252743129	1327.536207673569
1913	2013-03-31T03:21:37	-34.6359	-42.6013	KN210-04	100.58742940624924	0.5169853304898471	0.0272743631328359	2.931267589594164																	2.931267589594164	1328.5451391901402
1914	2013-03-31T03:24:37	-34.6291	-42.5968	KN210-04	100.57550710390932	0.515255652942874	0.0270395431642101	2.8971701697583665																	2.8971701697583665	1329.40703635919
1915	2013-03-31T03:27:37	-34.6215	-42.5915	KN210-04	100.42286465828535	0.513184318604698	0.0267600475329458	2.8731663642971177																	2.8731663642971177	1330.3824491031185
1916	2013-03-31T03:30:38	-34.6132	-42.5859	KN210-04	99.80752498654637	0.513012329255487	0.0267369333334231	2.8430321723764402																	2.8430321723764402	1331.439253563746
1917	2013-03-31T03:33:38	-34.6056	-42.5806	KN210-04	101.11647393605443	0.511123051771938	0.0264836400330928	2.8674599022394514																	2.8674599022394514	1332.4147126045534
1918	2013-03-31T03:36:38	-34.596	-42.5739	KN210-04	102.79811827106356	0.5107800063821261	0.0264377882170288	2.9030895594652413																	2.9030895594652413	1333.6471431712696
1919	2013-03-31T03:39:38	-34.5887	-42.568999999999996	KN210-04	104.60026685202853	0.514218038307651	0.0268993314693238	2.9838600414558285																	2.9838600414558285	1334.5755641920105
1920	2013-03-31T03:42:38	-34.5801	-42.5631	KN210-04	104.05361204858409	0.512840339906276	0.0267138191339004	2.9572063267495388																	2.9572063267495388	1335.675039617607
1921	2013-03-31T03:45:39	-34.5729	-42.5583	KN210-04	102.94614440873268	0.51249718039119	0.0266677008275274	2.9265938168604158																	2.9265938168604158	1336.5893296226213
1922	2013-03-31T03:48:39	-34.5639	-42.5524	KN210-04	102.37007221018044	0.511123051771938	0.0264836400330928	2.8975209120356085																	2.8975209120356085	1337.7278351857933
1923	2013-03-31T03:51:39	-34.5558	-42.5459	KN210-04	100.026015588767	0.511811601239147	0.0265756722960501	2.8321336191431885																	2.8321336191431885	1338.808610747112
1924	2013-03-31T03:54:39	-34.5492	-42.5401	KN210-04	98.32555471249378	0.510437777952981	0.0263920455968069	2.7651556384418003																	2.7651556384418003	1339.71554772729
1925	2013-03-31T03:57:40	-34.5414	-42.5332	KN210-04	95.87484756102621	0.510437777952981	0.0263920455968069	2.695012036696669																	2.695012036696669	1340.7898632631384
1926	2013-03-31T04:00:40	-34.5335	-42.5263	KN210-04	96.64240633000479	0.509753042458927	0.0263008414792035	2.7103212208332903																	2.7103212208332903	1341.8732302474964
1927	2013-03-31T04:03:40	-34.5259	-42.5196	KN210-04	96.08125765990398	0.510437777952981	0.0263920455968069	2.6976114581094146																	2.6976114581094146	1342.9188222338796
1928	2013-03-31T04:06:41	-34.5187	-42.5132	KN210-04	97.3030234308271	0.511123051771938	0.0264836400330928	2.7507670843294703																	2.7507670843294703	1343.9122579072027
1929	2013-03-31T04:09:41	-34.5106	-42.507	KN210-04	98.02217599331392	0.512154838108561	0.0266216923516418	2.7867607731567205																	2.7867607731567205	1344.978282060914
1930	2013-03-31T04:12:41	-34.5025	-42.5016	KN210-04	100.2089674414925	0.511123051771938	0.0264836400330928	2.820111790072957																	2.820111790072957	1346.0070586070547
1931	2013-03-31T04:15:41	-34.5004	-42.5003	KN210-04	100.6167102585421	0.5087297264686529	0.0261648095465478	2.803349184592697																	2.803349184592697	1346.2694880731735
1932	2013-03-31T04:18:41	-34.501	-42.5007	KN210-04	98.40995070022647	0.5087297264686529	0.0261648095465478	2.7539160549698924																	2.7539160549698924	1346.345694983279
1933	2013-03-31T04:21:42	-34.5014	-42.5011	KN210-04	96.6337261702565	0.5087297264686529	0.0261648095465478	2.697205132667132																	2.697205132667132	1346.4033940097713
1934	2013-03-31T04:24:42	-34.5015	-42.5012	KN210-04	98.73985152434764	0.510437777952981	0.0263920455968069	2.7897115608221537																	2.7897115608221537	1346.4178187488976
1935	2013-03-31T04:27:42	-34.5014	-42.5012	KN210-04	94.62721262668128	0.510437777952981	0.0263920455968069	2.657547386199624																	2.657547386199624	1346.4289504588671
1936	2013-03-31T04:30:42	-34.5015	-42.5012	KN210-04	93.6048110548287	0.5090700188134579	0.0262100454519492	2.6420977736909763																	2.6420977736909763	1346.4400821688366
1937	2013-03-31T04:33:42	-34.5015	-42.5012	KN210-04	92.90060942391464	0.509753042458927	0.0263008414792035	2.6124380416945296																	2.6124380416945296	1346.4400821688366
1938	2013-03-31T04:36:43	-34.5015	-42.5012	KN210-04	92.27489037142088	0.5083900173425661	0.0261196800780215	2.5737628851500363																	2.5737628851500363	1346.4400821688366
1939	2013-03-31T04:39:43	-34.5014	-42.5012	KN210-04	91.79457332255457	0.508049408501798	0.0260746483662083	2.5496331666493197																	2.5496331666493197	1346.451213878806
1940	2013-03-31T04:42:43	-34.5005	-42.5032	KN210-04	91.70261509568223	0.506524885257831	0.0258732089945454	2.5298474369021333																	2.5298474369021333	1346.6602611675814
1941	2013-03-31T04:45:43	-34.5009	-42.5099	KN210-04	91.84627596588345	0.505676060457066	0.0257615916457309	2.5250512026962357																	2.5250512026962357	1347.2765202786204
1942	2013-03-31T04:48:43	-34.5008	-42.5131	KN210-04	91.26846070489843	0.505000644350719	0.0256727812170258	2.497533461509796																	2.497533461509796	1347.570294141816
1943	2013-03-31T04:51:44	-34.5009	-42.5131	KN210-04	92.06348589320594	0.505676060457066	0.0257615916457309	2.522308066391442																	2.522308066391442	1347.5814258517855
1944	2013-03-31T04:54:44	-34.5009	-42.5132	KN210-04	91.98695907912537	0.503317403550647	0.0254526066284581	2.5015369917311356																	2.5015369917311356	1347.590599686454
1945	2013-03-31T04:57:45	-34.5009	-42.5132	KN210-04	91.84266312450262	0.5043251690593621	0.0255843960791636	2.4993181879557067																	2.4993181879557067	1347.590599686454
1946	2013-03-31T05:00:45	-34.5009	-42.5132	KN210-04	91.21245428780956	0.502642828463321	0.0253647796789331	2.464211375393005																	2.464211375393005	1347.590599686454
1947	2013-03-31T05:03:45	-34.5009	-42.5132	KN210-04	91.99990256407558	0.50196988474004	0.0252772556871183	2.4828428298330225																	2.4828428298330225	1347.590599686454
1948	2013-03-31T05:06:45	-34.5009	-42.5133	KN210-04	92.29840421089678	0.50196988474004	0.0252772556871183	2.4824194660734773																	2.4824194660734773	1347.599773521123
1949	2013-03-31T05:09:45	-34.5008	-42.5136	KN210-04	90.76992566791368	0.501299234334976	0.025190136870874	2.4262082336152564																	2.4262082336152564	1347.6294610447349
1950	2013-03-31T05:12:45	-34.4986	-42.5121	KN210-04	91.2227488154431	0.500628639080007	0.0251033938231633	2.436829366192915																	2.436829366192915	1347.910372451894
1951	2013-03-31T05:15:46	-34.4996	-42.5052	KN210-04	92.00352993362259	0.500963536976806	0.0251467136409296	2.4614419856619905																	2.4614419856619905	1348.5530939728192
1952	2013-03-31T05:18:46	-34.5003	-42.5005	KN210-04	92.5129889028876	0.49962822845563204	0.0249740529622149	2.460303156444424																	2.460303156444424	1348.9912535753435
1953	2013-03-31T05:21:46	-34.5002	-42.5005	KN210-04	92.69975145776495	0.499294711619856	0.0249311464408574	2.4563446892464547																	2.4563446892464547	1349.002385285313
1954	2013-03-31T05:24:46	-34.5002	-42.5005	KN210-04	91.09635134380586	0.499294711619856	0.0249311464408574	2.4095583482675917																	2.4095583482675917	1349.002385285313
1955	2013-03-31T05:27:47	-34.5002	-42.5005	KN210-04	90.95284441093796	0.49829891916166796	0.024803038993821	2.3940887965170616																	2.3940887965170616	1349.002385285313
1956	2013-03-31T05:33:47	-34.5002	-42.5005	KN210-04	90.37381115559685	0.4979682041616911	0.0247605151862725	2.3843709325835065																	2.3843709325835065	1349.002385285313
1957	2013-03-31T05:36:47	-34.5002	-42.5005	KN210-04	90.69969656750595	0.4973022382374739	0.0246753057693311	2.3795529933444017																	2.3795529933444017	1349.002385285313
1958	2013-03-31T05:39:48	-34.5002	-42.5005	KN210-04	91.49827530081869	0.4973022382374739	0.0246753057693311	2.3957292412631674																	2.3957292412631674	1349.002385285313
1959	2013-03-31T05:42:48	-34.5002	-42.5005	KN210-04	90.67135976394309	0.49663944052443104	0.024590501720617997	2.369332183563883																	2.369332183563883	1349.002385285313
1960	2013-03-31T05:45:48	-34.5002	-42.5005	KN210-04	90.68173734950012	0.4963092250342371	0.0245482511063428	2.361287996744725																	2.361287996744725	1349.002385285313
1961	2013-03-31T05:48:48	-34.5002	-42.5005	KN210-04	91.57711737843664	0.4963092250342371	0.0245482511063428	2.3805889190540306																	2.3805889190540306	1349.002385285313
1962	2013-03-31T05:51:49	-34.5002	-42.5005	KN210-04	91.19207050265	0.49663944052443104	0.024590501720617997	2.3767770820018344																	2.3767770820018344	1349.002385285313
1963	2013-03-31T05:54:48	-34.5002	-42.5005	KN210-04	91.66811798942273	0.498630058862168	0.0248456396997157	2.4080267845434737																	2.4080267845434737	1349.002385285313
1964	2013-03-31T05:57:49	-34.5002	-42.5005	KN210-04	92.71081094378285	0.4963092250342371	0.0245482511063428	2.4183498190065817																	2.4183498190065817	1349.002385285313
1965	2013-03-31T06:00:49	-34.5002	-42.5005	KN210-04	91.27240523665995	0.49663944052443104	0.024590501720617997	2.3860443123202986																	2.3860443123202986	1349.002385285313
1966	2013-03-31T06:03:49	-34.5002	-42.5005	KN210-04	91.88931248064341	0.495646749701808	0.0244639294887708	2.393076139321712																	2.393076139321712	1349.002385285313
1967	2013-03-31T06:06:50	-34.5002	-42.5005	KN210-04	92.10043956192398	0.4963092250342371	0.0245482511063428	2.397424235959729																	2.397424235959729	1349.002385285313
1968	2013-03-31T06:09:49	-34.5003	-42.5006	KN210-04	91.43401845997506	0.4951519076467271	0.02440095988820955	2.3758071243045307																	2.3758071243045307	1349.0168101084241
1969	2013-03-31T06:12:50	-34.5005	-42.5008	KN210-04	91.608115788006	0.49597769463754704	0.0245060428665593	2.3912067541837128																	2.3912067541837128	1349.0456597336495
1970	2013-03-31T06:15:50	-34.5007	-42.5012	KN210-04	91.15101609308071	0.495646749701808	0.0244639294887708	2.36786694905788																	2.36786694905788	1349.0885807942086
1971	2013-03-31T06:18:50	-34.5009	-42.5015	KN210-04	91.7460872364438	0.49531659290957203	0.0244219164037547	2.3809789390042577																	2.3809789390042577	1349.123979874244
1972	2013-03-31T06:21:50	-34.5013	-42.501999999999995	KN210-04	92.16169269987978	0.4963092250342371	0.0245482511063428	2.4020654571210023																	2.4020654571210023	1349.1879064761965
1973	2013-03-31T06:24:51	-34.5015	-42.5023	KN210-04	91.22766252278336	0.495646749701808	0.0244639294887708	2.3664629586787065																	2.3664629586787065	1349.2233054022274
1974	2013-03-31T06:27:51	-34.5016	-42.5025	KN210-04	90.83148720063043	0.495646749701808	0.0244639294887708	2.3611237854643177																	2.3611237854643177	1349.2447657537455
1975	2013-03-31T06:30:51	-34.5017	-42.5027	KN210-04	92.3257651583692	0.49531659290957203	0.0244219164037547	2.395009533014905																	2.395009533014905	1349.266226086446
1976	2013-03-31T06:33:51	-34.5017	-42.503	KN210-04	90.62235566848177	0.4946586362522461	0.0243381901572221	2.3478792695006163																	2.3478792695006163	1349.293747326338
1977	2013-03-31T06:36:52	-34.5017	-42.5033	KN210-04	91.5628684328476	0.49597769463754704	0.0245060428665593	2.3796795340684285																	2.3796795340684285	1349.32126856623
1978	2013-03-31T06:39:52	-34.5016	-42.5037	KN210-04	92.0640510865748	0.4946586362522461	0.0243381901572221	2.386897547517844																	2.386897547517844	1349.3596148648514
1979	2013-03-31T06:42:52	-34.5015	-42.504	KN210-04	91.21248642078218	0.4946586362522461	0.0243381901572221	2.3528977292466866																	2.3528977292466866	1349.3893021742247
1980	2013-03-31T06:45:52	-34.5015	-42.5042	KN210-04	91.08765020929043	0.494328137948194	0.0242963012905794	2.34794379522968																	2.34794379522968	1349.4076497115052
1981	2013-03-31T06:48:53	-34.5015	-42.5046	KN210-04	89.9736512492466	0.49301002587670795	0.0241294828128736	2.315426947501098																	2.315426947501098	1349.444344786067
1982	2013-03-31T06:51:53	-34.5014	-42.5049	KN210-04	90.16132503088598	0.492352812493906	0.0240466566667016	2.3020813894085044																	2.3020813894085044	1349.4740321260456
1983	2013-03-31T06:54:53	-34.5014	-42.5052	KN210-04	91.12682038275277	0.49202495582947403	0.0240053897471195	2.3161311595709595																	2.3161311595709595	1349.5015534649815
1984	2013-03-31T06:57:53	-34.5013	-42.5055	KN210-04	90.56244262158535	0.491371583007575	0.0239231505047203	2.303869032681892																	2.303869032681892	1349.5312408355658
1985	2013-03-31T07:00:54	-34.5013	-42.5061	KN210-04	90.87714830087195	0.491697879953845	0.0239642211044744	2.3092801114594708																	2.3092801114594708	1349.5862835794658
1986	2013-03-31T07:03:54	-34.5013	-42.5064	KN210-04	90.23929188472245	0.492681451811025	0.0240880220978254	2.2949321772577544																	2.2949321772577544	1349.6138049514152
1987	2013-03-31T07:06:54	-34.5012	-42.5069	KN210-04	91.02407836776688	0.49301002587670795	0.0241294828128736	2.326153838196584																	2.326153838196584	1349.6610053578008
1988	2013-03-31T07:09:54	-34.5012	-42.5073	KN210-04	90.5292425748128	0.49301002587670795	0.0241294828128736	2.315286105295339																	2.315286105295339	1349.6977005644196
1989	2013-03-31T07:12:54	-34.5012	-42.5077	KN210-04	90.93652301549874	0.49202495582947403	0.0240053897471195	2.31514742301171																	2.31514742301171	1349.7343957710384
1990	2013-03-31T07:15:55	-34.5014	-42.5077	KN210-04	90.94829259663777	0.491045384750959	0.0238821707744222	2.2968636672483123																	2.2968636672483123	1349.7566591909767
1991	2013-03-31T07:18:55	-34.5017	-42.5078	KN210-04	91.08979419741509	0.490392806351381	0.0238004781771676	2.2954514818139717																	2.2954514818139717	1349.791291439412
1992	2013-03-31T07:21:55	-34.5018	-42.508	KN210-04	92.54702896491743	0.490392806351381	0.0238004781771676	2.3319672643409035																	2.3319672643409035	1349.8127517532955
1993	2013-03-31T07:24:55	-34.501999999999995	-42.5082	KN210-04	91.22047032133223	0.490067682272245	0.023759777733402	2.289646391016357																	2.289646391016357	1349.841601168558
1994	2013-03-31T07:27:56	-34.501999999999995	-42.5083	KN210-04	91.42941539865299	0.490067682272245	0.023759777733402	2.2919039459566517																	2.2919039459566517	1349.8507748821735
1995	2013-03-31T07:30:56	-34.5022	-42.5085	KN210-04	91.385636355063	0.48876639720850396	0.0235973564135665	2.2842159367867576																	2.2842159367867576	1349.8796242694416
1996	2013-03-31T07:33:56	-34.5023	-42.5087	KN210-04	92.74040356436134	0.489743332474275	0.0237191742175144	2.338208552856609																	2.338208552856609	1349.901084489238
1997	2013-03-31T07:36:56	-34.5025	-42.50899999999999	KN210-04	92.65154480264765	0.489743332474275	0.0237191742175144	2.322311436081742																	2.322311436081742	1349.936483158591
1998	2013-03-31T07:39:56	-34.5027	-42.5092	KN210-04	92.42126257068527	0.490067682272245	0.023759777733402	2.327541781831059																	2.327541781831059	1349.96533247587
[truncated: 14,316 more rows]
