# Supplementary material for: Understanding opposing predictions of Prochlorococcus in a changing climate
Source: Nat Commun. 2023 Mar 15;14:1445. doi: 10.1038/s41467-023-36928-9 (PMC10017810; doi:10.1038/s41467-023-36928-9)
Supplement: Supplementary file 4 — Supplementary Code [file 41467_2023_36928_MOESM4_ESM.zip › Supplemental Code/Cruises/KOK1512.csv]

	time	lat	lon	cruise	prochloro_abundance	prochloro_diameter	prochloro_carbon_content	prochloro_biomass	synecho_abundance	synecho_diameter	synecho_carbon_content	synecho_biomass	croco_abundance	croco_diameter	croco_carbon_content	croco_biomass	picoeuk_abundance	picoeuk_diameter	picoeuk_carbon_content	picoeuk_biomass	unknown_abundance	unknown_diameter	unknown_carbon_content	unknown_biomass	total_biomass	distance
0	2015-09-27T03:12:44	21.3162	-157.8862	KOK1512	107.2366501786186	0.5310855472882849	0.0292352072142466	3.1980260423747344																	3.1980260423747344	0.0
1	2015-09-27T03:15:45	21.3162	-157.8862	KOK1512	107.29798369440005	0.531463713832211	0.0292888819757026	3.200102039859408																	3.200102039859408	0.0
2	2015-09-27T03:18:45	21.3162	-157.8862	KOK1512	107.84461261241155	0.533359195236702	0.0295591331771072	3.2527605173107963																	3.2527605173107963	0.0
3	2015-09-27T03:21:45	21.3162	-157.8862	KOK1512	111.60512057155675	0.533740115378606	0.0296135804157062	3.3697015927581324																	3.3697015927581324	0.0
4	2015-09-27T03:24:45	21.3162	-157.8862	KOK1512	112.35343652855309	0.5310855472882849	0.0292352072142466	3.3699043006041447																	3.3699043006041447	0.0
5	2015-09-27T03:27:45	21.3162	-157.8862	KOK1512	109.2655587203582	0.525073742922859	0.0283889949403034	3.186648911752165																	3.186648911752165	0.0
6	2015-09-27T03:30:45	21.3162	-157.8862	KOK1512	108.0703045641809	0.525822636196345	0.0284935616554725	3.1612013947456057																	3.1612013947456057	0.0
7	2015-09-27T03:33:46	21.3162	-157.8862	KOK1512	109.18705857856882	0.521357593063229	0.0278734992511885	3.132046110372575																	3.132046110372575	0.0
8	2015-09-27T03:36:46	21.3162	-157.8862	KOK1512	105.30549545079296	0.518772354983269	0.0275182638072105	2.978016266572232																	2.978016266572232	0.0
9	2015-09-27T03:39:46	21.3162	-157.8862	KOK1512	106.33584613091742	0.522839316099588	0.0280782624011686	3.0845390732719284																	3.0845390732719284	0.0
10	2015-09-27T03:42:46	21.3162	-157.8862	KOK1512	106.62640750019823	0.522839316099588	0.0280782624011686	3.080022652916201																	3.080022652916201	0.0
11	2015-09-27T03:45:46	21.3162	-157.8862	KOK1512	107.95888556151544	0.521357593063229	0.0278734992511885	3.0900524366657343																	3.0900524366657343	0.0
12	2015-09-27T03:48:47	21.3162	-157.8862	KOK1512	107.27278685378492	0.517670561107695	0.0273677467831299	3.0220145327953745																	3.0220145327953745	0.0
13	2015-09-27T03:51:47	21.3162	-157.8862	KOK1512	109.87305121720594	0.519878133389016	0.0276699225177441	3.1187385835482417																	3.1187385835482417	0.0
14	2015-09-27T03:54:47	21.3162	-157.8862	KOK1512	108.12195906029356	0.522468253324305	0.0280268940365394	3.0950899080084664																	3.0950899080084664	0.0
15	2015-09-27T03:57:47	21.3162	-157.8862	KOK1512	107.3184992337849	0.520247983167366	0.0277207248301303	3.059058182482304																	3.059058182482304	0.0
16	2015-09-27T04:00:47	21.3159	-157.886	KOK1512	105.84919900646635	0.5184042143291521	0.0274679717907732	2.9831357338892515																	2.9831357338892515	0.039311544319477434
17	2015-09-27T04:03:48	21.3148	-157.8838	KOK1512	107.40323298861713	0.517670561107695	0.0273677467831299	3.0182640204168414																	3.0182640204168414	0.2982399280294775
18	2015-09-27T04:06:48	21.3134	-157.8794	KOK1512	110.50936263990678	0.519141074120211	0.0275686805611098	3.1357851400206456																	3.1357851400206456	0.7804138237602627
19	2015-09-27T04:09:48	21.3108	-157.8754	KOK1512	106.45405593129368	0.519141074120211	0.0275686805611098	3.009397702412916																	3.009397702412916	1.28622100088509
20	2015-09-27T04:12:48	21.3083	-157.8717	KOK1512	107.47539063280121	0.520989134928842	0.0278226110017247	3.056208128645697																	3.056208128645697	1.760228501445344
21	2015-09-27T04:15:49	21.3044	-157.8689	KOK1512	108.7937402619088	0.517670561107695	0.0273677467831299	3.0615623735825674																	3.0615623735825674	2.2825289070663155
22	2015-09-27T04:18:49	21.2995	-157.8691	KOK1512	107.9686454648962	0.519141074120211	0.0275686805611098	3.055951037269686																	3.055951037269686	2.828376945248685
23	2015-09-27T04:21:49	21.2937	-157.8723	KOK1512	107.3074549571462	0.514383299801673	0.0269216630685416	2.9784954755739377																	2.9784954755739377	3.5543251474379396
24	2015-09-27T04:24:49	21.2882	-157.8768	KOK1512	107.97005607893088	0.519878133389016	0.0276699225177441	3.054684007519413																	3.054684007519413	4.324186898628167
25	2015-09-27T04:27:49	21.2836	-157.8826	KOK1512	108.08300781532404	0.523954138088685	0.0282330743660627	3.1209830946915047																	3.1209830946915047	5.114199226365817
26	2015-09-27T04:30:49	21.2783	-157.8881	KOK1512	112.12161485877488	0.521357593063229	0.0278734992511885	3.203633258614853																	3.203633258614853	5.934896000340445
27	2015-09-27T04:33:50	21.2726	-157.8935	KOK1512	110.38468155539015	0.5206187158435011	0.0277716484167517	3.1469300386360737																	3.1469300386360737	6.78127753465674
28	2015-09-27T04:36:50	21.2673	-157.8993	KOK1512	107.08594216951931	0.518036950399932	0.0274177995444903	3.008983058408804																	3.008983058408804	7.623934659866987
29	2015-09-27T04:39:50	21.261999999999997	-157.9053	KOK1512	105.96372749851747	0.513292480905953	0.0267745838110555	2.9314180686609044																	2.9314180686609044	8.481544393706956
30	2015-09-27T04:42:50	21.2581	-157.9124	KOK1512	108.13889309682541	0.515843061823579	0.0271191652693273	3.0136860314583016																	3.0136860314583016	9.336530017475695
31	2015-09-27T04:45:50	21.2589	-157.9206	KOK1512	107.26961405194542	0.515843061823579	0.0271191652693273	2.9768079643285974																	2.9768079643285974	10.191866474513603
32	2015-09-27T04:48:50	21.2587	-157.9292	KOK1512	108.90036352503738	0.5140196708702229	0.0268725263013281	3.0036181824088715																	3.0036181824088715	11.084327259902023
33	2015-09-27T04:51:51	21.2578	-157.9377	KOK1512	108.0026080853944	0.515843061823579	0.0271191652693273	3.015334713585332																	3.015334713585332	11.971812318487682
34	2015-09-27T04:54:51	21.2566	-157.9462	KOK1512	105.84473107095388	0.511117425777834	0.0264828880566649	2.879331198325778																	2.879331198325778	12.863690931175963
35	2015-09-27T04:57:51	21.255	-157.9546	KOK1512	108.02738806604107	0.512205667167979	0.0266285234317426	2.962229888547281																	2.962229888547281	13.753157873882067
36	2015-09-27T05:00:51	21.2536	-157.963	KOK1512	111.1954286588358	0.50895188398491	0.0261943414961877	3.0101904522255314																	3.0101904522255314	14.638444274757695
37	2015-09-27T05:03:52	21.2522	-157.972	KOK1512	110.0114602849364	0.512205667167979	0.0266285234317426	3.0164935561136548																	3.0164935561136548	15.58507799352733
38	2015-09-27T05:06:52	21.2508	-157.9807	KOK1512	110.45082988216896	0.510394451942373	0.026386254595592004	2.9913939910387963																	2.9913939910387963	16.501035257036985
39	2015-09-27T05:09:52	21.2489	-157.9891	KOK1512	107.25410381321993	0.50644570074175	0.0258627916067464	2.8644309575547116																	2.8644309575547116	17.39782055050503
40	2015-09-27T05:12:52	21.2478	-157.9976	KOK1512	111.26557253902595	0.5107555079074171	0.0264345137245284	3.020491017710873																	3.020491017710873	18.288152427360615
41	2015-09-27T05:15:52	21.2475	-158.006	KOK1512	111.36512931489432	0.507517267033454	0.0260042942286224	2.993989701365422																	2.993989701365422	19.16029259634589
42	2015-09-27T05:18:52	21.2479	-158.0145	KOK1512	108.06213113097547	0.503240987822493	0.0254426134437822	2.856192009411065																	2.856192009411065	20.043291260372925
43	2015-09-27T05:21:53	21.2483	-158.0229	KOK1512	111.785423776057	0.5071600881637991	0.0259570718021937	2.99676251499082																	2.99676251499082	20.915925914834848
44	2015-09-27T05:24:53	21.2486	-158.0314	KOK1512	108.74799324205313	0.508593100938037	0.026146647575899	2.9243188008028747																	2.9243188008028747	21.7984287868233
45	2015-09-27T05:27:53	21.2489	-158.0398	KOK1512	110.10301874918301	0.50895188398491	0.0261943414961877	2.970886825415623																	2.970886825415623	22.67056245464502
46	2015-09-27T05:30:53	21.2492	-158.0482	KOK1512	113.83367544502028	0.506803759913614	0.0259099618357082	3.0414710412086023																	3.0414710412086023	23.542694349362684
47	2015-09-27T05:33:53	21.2497	-158.0564	KOK1512	110.3698073324722	0.503948816055223	0.025535178919757005	2.9185251258238893																	2.9185251258238893	24.395253260269712
48	2015-09-27T05:36:53	21.2503	-158.0648	KOK1512	109.16318888854099	0.504303997959942	0.0255816274514032	2.8784694466459464																	2.8784694466459464	25.26929556583497
49	2015-09-27T05:39:54	21.2509	-158.0732	KOK1512	109.02681446027134	0.502884780227896	0.025396248260227	2.867451410903524																	2.867451410903524	26.143334332752513
50	2015-09-27T05:42:54	21.2517	-158.0817	KOK1512	108.19552379369128	0.502528821116744	0.0253499517256831	2.8428143619487836																	2.8428143619487836	27.02967318228891
51	2015-09-27T05:45:54	21.2529	-158.0901	KOK1512	108.82919184551456	0.503948816055223	0.025535178919757005	2.8903208448335005																	2.8903208448335005	27.911324505176967
52	2015-09-27T05:48:54	21.2547	-158.0986	KOK1512	108.55706041904257	0.501466022000515	0.0252117226020112	2.8303417711290084																	2.8303417711290084	28.815640851163028
53	2015-09-27T05:51:54	21.2564	-158.107	KOK1512	108.58134242905106	0.498998922078425	0.0248930934884562	2.7931201706515654																	2.7931201706515654	29.7074049533992
54	2015-09-27T05:54:55	21.2581	-158.1153	KOK1512	109.7421635776047	0.4968977744006579	0.0246235551820176	2.8142838773921723																	2.8142838773921723	30.589023929076763
55	2015-09-27T06:00:55	21.2653	-158.1304	KOK1512	104.60628312220275	0.488590343259478	0.0235754371187613	2.5770828812983595																	2.5770828812983595	32.3486330104338
56	2015-09-27T06:03:55	21.2689	-158.1381	KOK1512	102.78772500421854	0.4875637038034921	0.0234477637156425	2.5121969025470148																	2.5121969025470148	33.24229253871173
57	2015-09-27T06:06:55	21.2729	-158.1455	KOK1512	104.17496107384544	0.48212888691759204	0.0227794239899542	2.4815098052793845																	2.4815098052793845	34.12971503502725
58	2015-09-27T06:09:56	21.2772	-158.1528	KOK1512	101.85381210208328	0.4824679086680929	0.0228207211409453	2.4310060351215412																	2.4310060351215412	35.02555150189259
59	2015-09-27T06:12:56	21.2815	-158.16	KOK1512	104.91638632241528	0.47943554037313396	0.022452432604371002	2.4849574934625087																	2.4849574934625087	35.91261873055862
60	2015-09-27T06:15:56	21.2858	-158.1673	KOK1512	108.92281477289794	0.484837221274971	0.0231110068993317	2.637851222771744																	2.637851222771744	36.80841778084701
61	2015-09-27T06:18:56	21.2901	-158.1744	KOK1512	102.55167715039512	0.48212888691759204	0.0227794239899542	2.4557753019565185																	2.4557753019565185	37.68673369282229
62	2015-09-27T06:21:56	21.2944	-158.1817	KOK1512	103.33899809205026	0.47943554037313396	0.022452432604371002	2.44262311750497																	2.44262311750497	38.582495312739404
63	2015-09-27T06:24:57	21.2983	-158.189	KOK1512	102.87083541530478	0.4831437133807151	0.0229033055822731	2.4770068116571435																	2.4770068116571435	39.45525690274707
64	2015-09-27T06:27:57	21.3023	-158.1964	KOK1512	104.66786722208012	0.4858596708473521	0.023236922872165	2.550817912148118																	2.550817912148118	40.342546673216894
65	2015-09-27T06:30:57	21.3061	-158.2039	KOK1512	103.7403534467423	0.4838194268492621	0.0229860671787093	2.5029087550961115																	2.5029087550961115	41.22795465054642
66	2015-09-27T06:33:57	21.3101	-158.2114	KOK1512	102.80124695856732	0.48415849385126203	0.0230275962108962	2.4766146147072723																	2.4766146147072723	42.12419451767454
67	2015-09-27T06:36:57	21.3141	-158.2191	KOK1512	103.47467460635694	0.4826374858703965	0.022841396844232448	2.483206739213713																	2.483206739213713	43.038474060202894
68	2015-09-27T06:39:58	21.3182	-158.2268	KOK1512	101.0068986506107	0.4824679086680929	0.0228207211409453	2.4132818414237027																	2.4132818414237027	43.958207186509675
69	2015-09-27T06:42:58	21.3224	-158.2343	KOK1512	102.25973074031124	0.4824679086680929	0.0228207211409453	2.4507740080398546																	2.4507740080398546	44.86565825405457
70	2015-09-27T06:45:58	21.3264	-158.2419	KOK1512	100.76129722103336	0.48179067254548497	0.0227382251878962	2.4054291321007857																	2.4054291321007857	45.770836907579316
71	2015-09-27T06:48:58	21.3305	-158.2495	KOK1512	104.9383163502173	0.48415849385126203	0.0230275962108962	2.5437432957451342																	2.5437432957451342	46.681524136078885
72	2015-09-27T06:51:58	21.3346	-158.257	KOK1512	103.81600387311232	0.486200985302028	0.0232790242803197	2.5415324016761565																	2.5415324016761565	47.58323446928707
73	2015-09-27T06:54:58	21.3386	-158.2645	KOK1512	102.83324681733595	0.4858596708473521	0.023236922872165	2.4938417049778097																	2.4938417049778097	48.47934329056572
74	2015-09-27T06:57:59	21.3424	-158.27200000000005	KOK1512	102.34175704335449	0.485177225502148	0.0231528788548675	2.4854070668522934																	2.4854070668522934	49.364582311153185
75	2015-09-27T07:03:59	21.3448	-158.2735	KOK1512	104.46442650123842	0.48688071996737	0.0233631928327215	2.5555652146107133																	2.5555652146107133	49.6737143131516
76	2015-09-27T07:06:59	21.3455	-158.273	KOK1512	105.8406234993257	0.489963532511688	0.0237467398142051	2.6231203438056117																	2.6231203438056117	49.76730536373653
77	2015-09-27T07:10:00	21.3458	-158.2727	KOK1512	103.84563102233066	0.4875637038034921	0.0234477637156425	2.5453685557924675																	2.5453685557924675	49.81294208795588
78	2015-09-27T07:13:00	21.3461	-158.2727	KOK1512	106.9973870423654	0.484837221274971	0.0231110068993317	2.601141221066717																	2.601141221066717	49.846337217863464
79	2015-09-27T07:16:00	21.3465	-158.2722	KOK1512	102.69484727490978	0.480779010032392	0.0226151918017855	2.449082980120075																	2.449082980120075	49.91467497231557
80	2015-09-27T07:19:00	21.3469	-158.2722	KOK1512	103.54577687497715	0.486200985302028	0.0232790242803197	2.5287921241976337																	2.5287921241976337	49.959201812192745
81	2015-09-27T07:25:01	21.3473	-158.2715	KOK1512	102.39769374377148	0.4879058038444241	0.0234902097135973	2.51352153896777																	2.51352153896777	50.044348180541185
82	2015-09-27T07:28:01	21.3477	-158.2715	KOK1512	103.46746482555406	0.48688071996737	0.0233631928327215	2.5379005354300705																	2.5379005354300705	50.08887502041796
83	2015-09-27T07:31:01	21.3477	-158.2717	KOK1512	106.77541692384077	0.4879058038444241	0.0234902097135973	2.623132516443411																	2.623132516443411	50.10961091349925
84	2015-09-27T07:34:01	21.3473	-158.2718	KOK1512	102.67226955987984	0.486200985302028	0.0232790242803197	2.5070711354164352																	2.5070711354164352	50.15532889768698
85	2015-09-27T07:37:02	21.346999999999998	-158.27200000000005	KOK1512	102.18976239498457	0.484837221274971	0.0231110068993317	2.4764193481876147																	2.4764193481876147	50.194638122938954
86	2015-09-27T07:40:02	21.3456	-158.2724	KOK1512	103.01962902596772	0.4844980267659501	0.0230692346616226	2.490604755191157																	2.490604755191157	50.3559058363759
87	2015-09-27T07:43:02	21.3435	-158.2737	KOK1512	104.22350192920912	0.4855180413804221	0.0231948507662744	2.5289105841366677																	2.5289105841366677	50.625746197251345
88	2015-09-27T07:46:02	21.3438	-158.2731	KOK1512	101.47602750280771	0.47977020751389504	0.0224929769924455	2.4145035594130246																	2.4145035594130246	50.69635245663357
89	2015-09-27T07:49:03	21.3445	-158.273	KOK1512	100.82249144274893	0.47876588263494996	0.0223717356911265	2.3637209476878858																	2.3637209476878858	50.77496118958626
90	2015-09-27T07:52:03	21.345	-158.2733	KOK1512	102.07605326258492	0.4789331136426055	0.02239188525824575	2.410485798828472																	2.410485798828472	50.838721380495436
91	2015-09-27T07:55:03	21.3457	-158.2737	KOK1512	105.08948808005714	0.4824679086680929	0.0228207211409453	2.5119570107593185																	2.5119570107593185	50.92699253978336
92	2015-09-27T07:58:03	21.3465	-158.2742	KOK1512	103.19592611403765	0.48415849385126203	0.0230275962108962	2.495636398024036																	2.495636398024036	51.03003609574106
93	2015-09-27T08:01:03	21.346999999999998	-158.2752	KOK1512	103.59251168256488	0.48179067254548497	0.0227382251878962	2.4877705880523004																	2.4877705880523004	51.14771126320051
94	2015-09-27T08:04:04	21.3473	-158.2762	KOK1512	103.7820302586316	0.48348116733342106	0.0229446370476791	2.4980836277858764																	2.4980836277858764	51.25663668221013
95	2015-09-27T08:07:04	21.3481	-158.2763	KOK1512	101.50108672336448	0.4824679086680929	0.0228207211409453	2.4440412134588683																	2.4440412134588683	51.346291867186345
96	2015-09-27T08:10:04	21.3487	-158.2766	KOK1512	102.97363452616906	0.4828070630727	0.0228620725475196	2.475723658150781																	2.475723658150781	51.4199693970452
97	2015-09-27T08:13:04	21.3494	-158.2769	KOK1512	102.13436710784828	0.480441940434104	0.0225743563598297	2.43253610565093																	2.43253610565093	51.50386972121222
98	2015-09-27T08:16:05	21.3503	-158.2773	KOK1512	98.2982673649105	0.474774796764315	0.0218936935222624	2.2691485267575024																	2.2691485267575024	51.612299287798365
99	2015-09-27T08:19:05	21.3515	-158.2778	KOK1512	100.75174674865627	0.475768393353711	0.0220121117247777	2.3474594360251735																	2.3474594360251735	51.7555856995089
100	2015-09-27T08:22:05	21.3523	-158.2784	KOK1512	103.4458195257595	0.48212888691759204	0.0227794239899542	2.4755866127953525																	2.4755866127953525	51.86421410958204
101	2015-09-27T08:25:05	21.353	-158.2792	KOK1512	103.19983272348641	0.4831437133807151	0.0229033055822731	2.500952786284625																	2.500952786284625	51.97801659162814
102	2015-09-27T08:28:05	21.3536	-158.28	KOK1512	105.75466663094306	0.484837221274971	0.0231110068993317	2.574828648631502																	2.574828648631502	52.08450625934506
103	2015-09-27T08:31:06	21.3541	-158.281	KOK1512	101.91070161198348	0.47943554037313396	0.022452432604371002	2.419836944364378																	2.419836944364378	52.2021770020444
104	2015-09-27T08:34:06	21.3551	-158.281	KOK1512	102.22932562096477	0.478099346265649	0.0222914251105771	2.411011134200737																	2.411011134200737	52.313494101736744
105	2015-09-27T08:37:06	21.3527	-158.28	KOK1512	103.76043817231009	0.47776723930896603	0.0222514115460957	2.4551426775677907																	2.4551426775677907	52.6000661573899
106	2015-09-27T08:40:06	21.3492	-158.2786	KOK1512	103.86889678186377	0.47977020751389504	0.0224929769924455	2.4858829155611977																	2.4858829155611977	53.015835066715056
107	2015-09-27T08:43:07	21.3459	-158.2769	KOK1512	107.49564018925041	0.480441940434104	0.0225743563598297	2.612681437991694																	2.612681437991694	53.42327747937072
