# Supplementary material for: Understanding opposing predictions of Prochlorococcus in a changing climate
Source: Nat Commun. 2023 Mar 15;14:1445. doi: 10.1038/s41467-023-36928-9 (PMC10017810; doi:10.1038/s41467-023-36928-9)
Supplement: Supplementary file 4 — Supplementary Code [file 41467_2023_36928_MOESM4_ESM.zip › Supplemental Code/Cruises/KOK1515.csv]

	time	lat	lon	cruise	prochloro_abundance	prochloro_diameter	prochloro_carbon_content	prochloro_biomass	synecho_abundance	synecho_diameter	synecho_carbon_content	synecho_biomass	croco_abundance	croco_diameter	croco_carbon_content	croco_biomass	picoeuk_abundance	picoeuk_diameter	picoeuk_carbon_content	picoeuk_biomass	unknown_abundance	unknown_diameter	unknown_carbon_content	unknown_biomass	total_biomass	distance
0	2015-10-13T02:55:34	22.8047	-158.0917	KOK1515	145.91881492449326	0.498998922078425	0.0248930934884562	3.674922090777857																	3.674922090777857	0.0
1	2015-10-13T02:58:34	22.8006	-158.086	KOK1515	148.06785429146518	0.505729392947441	0.0257686043321173	3.858737770354464																	3.858737770354464	0.7419095317562939
2	2015-10-13T03:01:34	22.7963	-158.08	KOK1515	151.73100690851038	0.508234184758347	0.0260990775357979	3.9852034110074097																	3.9852034110074097	1.521801898286416
3	2015-10-13T03:04:34	22.7948	-158.0752	KOK1515	147.71924328392322	0.497598440292651	0.0247132044117401	3.710603686376944																	3.710603686376944	2.0419208480839943
4	2015-10-13T03:07:34	22.7958	-158.0746	KOK1515	142.78795797281396	0.493413977778961	0.0241806064182619	3.529003322737497																	3.529003322737497	2.169132503165069
5	2015-10-13T03:10:35	22.7963	-158.0746	KOK1515	148.08425338436066	0.50111162011414	0.025165868537347	3.768333995712524																	3.768333995712524	2.224791053011038
6	2015-10-13T03:13:35	22.7968	-158.0746	KOK1515	151.24663201405724	0.505729392947441	0.0257686043321173	3.946030456126759																	3.946030456126759	2.2804496028574035
7	2015-10-13T03:16:35	22.7969	-158.0746	KOK1515	149.54182033415154	0.510394451942373	0.026386254595592004	3.974112101282385																	3.974112101282385	2.291581312826597
8	2015-10-13T03:19:35	22.7969	-158.0746	KOK1515	157.27730062664813	0.5071600881637991	0.0259570718021937	4.1206873673843125																	4.1206873673843125	2.291581312826597
9	2015-10-13T03:22:36	22.797	-158.0744	KOK1515	150.37631904677988	0.5021737097202129	0.025303765446076	3.842628529269743																	3.842628529269743	2.314930001662544
10	2015-10-13T03:25:36	22.7969	-158.0741	KOK1515	142.38898558997562	0.4961999365820801	0.0245343235802365	3.5513288539052565																	3.5513288539052565	2.3476671235544933
11	2015-10-13T03:28:36	22.7972	-158.0737	KOK1515	144.31220784044922	0.49445893915933603	0.0243128553146239	3.577191446678349																	3.577191446678349	2.4005842043823336
12	2015-10-13T03:31:36	22.7971	-158.0737	KOK1515	145.2287136141186	0.496548692431252	0.0245788906278771	3.6430017539697945																	3.6430017539697945	2.4117159143515274
13	2015-10-13T03:37:36	22.7965	-158.0737	KOK1515	148.24435717523926	0.501466022000515	0.0252117226020112	3.803198449813041																	3.803198449813041	2.4785061741666907
14	2015-10-13T03:40:37	22.7966	-158.0734	KOK1515	150.69477158804267	0.500053211548011	0.0250289609405981	3.833983583622389																	3.833983583622389	2.5112433810100594
15	2015-10-13T03:43:37	22.7969	-158.0732	KOK1515	151.26204577274538	0.50111162011414	0.025165868537347	3.870980823480625																	3.870980823480625	2.550441368726085
16	2015-10-13T03:46:37	22.797	-158.0737	KOK1515	148.58018352350302	0.503948816055223	0.025535178919757005	3.8590419407421312																	3.8590419407421312	2.602945695819979
17	2015-10-13T03:49:37	22.7973	-158.0743	KOK1515	148.62069297183297	0.503948816055223	0.025535178919757005	3.8489902723246177																	3.8489902723246177	2.672991682918429
18	2015-10-13T03:52:38	22.7977	-158.0746	KOK1515	149.03412802915753	0.506087119865425	0.0258156418259629	3.877896271729964																	3.877896271729964	2.7271251845999225
19	2015-10-13T03:55:38	22.7976	-158.075	KOK1515	149.0606099594699	0.500757975725206	0.0251201238174513	3.8072812118880863																	3.8072812118880863	2.7696561483320985
20	2015-10-13T03:58:38	22.7981	-158.0752	KOK1515	149.55942881747222	0.4993500430821071	0.0249382647638688	3.7878347806243062																	3.7878347806243062	2.8289782766846514
21	2015-10-13T04:01:38	22.7981	-158.0749	KOK1515	147.94891886181944	0.4972476896913621	0.024668326358462996	3.725715541310447																	3.725715541310447	2.8597644455144446
22	2015-10-13T04:04:39	22.7977	-158.0745	KOK1515	149.3381693125683	0.497598440292651	0.0247132044117401	3.7743184664204974																	3.7743184664204974	2.9203251687472207
23	2015-10-13T04:10:39	22.7974	-158.0735	KOK1515	155.71037401753765	0.4972476896913621	0.024668326358462996	3.9254713474943568																	3.9254713474943568	3.0282431912709478
24	2015-10-13T04:13:39	22.7973	-158.0731	KOK1515	148.82784810099375	0.4923740395020711	0.0240493284844011	3.677465751156552																	3.677465751156552	3.0707742421908217
25	2015-10-13T04:16:39	22.7965	-158.0719	KOK1515	150.25888051521156	0.489963532511688	0.0237467398142051	3.664714892220273																	3.664714892220273	3.2227460682911735
26	2015-10-13T04:19:40	22.792	-158.0685	KOK1515	151.6287922029371	0.488590343259478	0.0235754371187613	3.6883455158168																	3.6883455158168	3.8332154055524907
27	2015-10-13T04:22:40	22.7862	-158.0644	KOK1515	144.89951443606324	0.4865404474561629	0.0233210583850454	3.4855553996499737																	3.4855553996499737	4.603863894133896
28	2015-10-13T04:25:40	22.78	-158.0606	KOK1515	145.62938025851855	0.485177225502148	0.0231528788548675	3.482829881324036																	3.482829881324036	5.396599626123499
29	2015-10-13T04:28:40	22.7736	-158.0572	KOK1515	146.29815330200182	0.4824679086680929	0.0228207211409453	3.4597447038648883																	3.4597447038648883	6.189904020957737
30	2015-10-13T04:31:40	22.767	-158.0543	KOK1515	146.01481976029172	0.4831437133807151	0.0229033055822731	3.476652373145991																	3.476652373145991	6.982605253237902
31	2015-10-13T04:34:41	22.7602	-158.0518	KOK1515	145.99458762763996	0.48179067254548497	0.0227382251878962	3.4493453806456937																	3.4493453806456937	7.781876626286544
32	2015-10-13T04:37:41	22.7532	-158.0499	KOK1515	152.1561577112175	0.48415849385126203	0.0230275962108962	3.6171540085955134																	3.6171540085955134	8.585134524382562
33	2015-10-13T04:40:41	22.7462	-158.0481	KOK1515	147.92486128088754	0.48145326362900304	0.0226971245005535	3.4844460557431853																	3.4844460557431853	9.385964045622671
34	2015-10-13T04:43:41	22.7392	-158.0462	KOK1515	144.3048094543631	0.4824679086680929	0.0228207211409453	3.4118128303913258																	3.4118128303913258	10.189226796466274
35	2015-10-13T04:46:41	22.7333	-158.0422	KOK1515	146.64393741841434	0.4824679086680929	0.0228207211409453	3.4795877283066714																	3.4795877283066714	10.963821154845906
36	2015-10-13T04:49:41	22.7311	-158.0362	KOK1515	149.69964861169044	0.48415849385126203	0.0230275962108962	3.567813556733404																	3.567813556733404	11.6267361331145
37	2015-10-13T04:52:42	22.7323	-158.0362	KOK1515	152.7867915268556	0.4824679086680929	0.0228207211409453	3.612253609312067																	3.612253609312067	11.760316652744827
38	2015-10-13T04:55:42	22.7337	-158.037	KOK1515	152.3434728166691	0.4855180413804221	0.0231948507662744	3.653853330153289																	3.653853330153289	11.93648018757302
39	2015-10-13T04:58:42	22.7359	-158.0376	KOK1515	149.7251170641467	0.486200985302028	0.0232790242803197	3.6097361301334607																	3.6097361301334607	12.18900645134053
40	2015-10-13T05:01:42	22.7374	-158.0373	KOK1515	147.11945775728162	0.487221804770118	0.0234054278628843	3.5573848417667486																	3.5573848417667486	12.358798999331565
41	2015-10-13T05:04:43	22.7371	-158.0376	KOK1515	147.74335066045825	0.48688071996737	0.0233631928327215	3.5734307557077565																	3.5734307557077565	12.404228815421627
42	2015-10-13T05:07:43	22.7368	-158.0381	KOK1515	151.45878814751708	0.4858596708473521	0.023236922872165	3.651094613826268																	3.651094613826268	12.465468829210039
43	2015-10-13T05:10:43	22.7372	-158.0389	KOK1515	146.33491874081906	0.4865404474561629	0.0233210583850454	3.5420054612171743																	3.5420054612171743	12.558895283062975
44	2015-10-13T05:13:43	22.7374	-158.0396	KOK1515	151.22840246925847	0.4855180413804221	0.0231948507662744	3.650665627937564																	3.650665627937564	12.634131168219024
45	2015-10-13T05:16:44	22.7375	-158.0402	KOK1515	146.19882668308614	0.4855180413804221	0.0231948507662744	3.52749225818486																	3.52749225818486	12.696728594832024
46	2015-10-13T05:19:44	22.7375	-158.0409	KOK1515	146.33086425471907	0.485177225502148	0.0231528788548675	3.527040513559218																	3.527040513559218	12.768594883432936
47	2015-10-13T05:22:44	22.7373	-158.0416	KOK1515	149.26921720797472	0.4875637038034921	0.0234477637156425	3.618178455692509																	3.618178455692509	12.843830718378332
48	2015-10-13T05:25:44	22.738000000000003	-158.0414	KOK1515	146.15503562706542	0.487221804770118	0.0234054278628843	3.5446213383558605																	3.5446213383558605	12.924412638135335
49	2015-10-13T05:28:45	22.7386	-158.0411	KOK1515	146.09374602377036	0.48415849385126203	0.0230275962108962	3.4985116184297507																	3.4985116184297507	12.9979623337397
50	2015-10-13T05:31:45	22.7393	-158.0411	KOK1515	147.4225574245807	0.4855180413804221	0.0231948507662744	3.5499161996418804																	3.5499161996418804	13.075884303524056
51	2015-10-13T05:34:45	22.7395	-158.0407	KOK1515	150.46218843159318	0.4844980267659501	0.0230692346616226	3.608586083169423																	3.608586083169423	13.122596896680504
52	2015-10-13T05:37:45	22.7395	-158.0409	KOK1515	151.72240917741462	0.486200985302028	0.0232790242803197	3.6648529395600944																	3.6648529395600944	13.143129821611192
53	2015-10-13T05:40:46	22.7399	-158.0411	KOK1515	151.167260887321	0.4855180413804221	0.0231948507662744	3.653230251119593																	3.653230251119593	13.192162863960311
54	2015-10-13T05:43:46	22.7395	-158.041	KOK1515	149.61765620815962	0.4844980267659501	0.0230692346616226	3.5946252755556154																	3.5946252755556154	13.2378579338537
55	2015-10-13T05:46:46	22.7391	-158.0404	KOK1515	149.21600353175074	0.48415849385126203	0.0230275962108962	3.596591893648884																	3.596591893648884	13.313864904766627
56	2015-10-13T05:49:46	22.7395	-158.0405	KOK1515	150.83780357639563	0.4828070630727	0.0228620725475196	3.5876049386131137																	3.5876049386131137	13.359559981409138
57	2015-10-13T05:52:46	22.7401	-158.0411	KOK1515	159.3791920734369	0.48145326362900304	0.0226971245005535	3.7698081895823186																	3.7698081895823186	13.450418834626527
58	2015-10-13T05:55:47	22.7402	-158.0408	KOK1515	164.55612825268068	0.480779010032392	0.0226151918017855	3.8640604599867054																	3.8640604599867054	13.483168005760472
59	2015-10-13T05:58:47	22.7406	-158.0404	KOK1515	153.0282317785587	0.4831437133807151	0.0229033055822731	3.64169377711226																	3.64169377711226	13.543740452373989
60	2015-10-13T06:01:47	22.741	-158.0407	KOK1515	157.27763268343756	0.4824679086680929	0.0228207211409453	3.7334497743397006																	3.7334497743397006	13.597881228978169
61	2015-10-13T06:04:47	22.7414	-158.0408	KOK1515	161.38433598084094	0.48179067254548497	0.0227382251878962	3.810342169566945																	3.810342169566945	13.643576273561516
62	2015-10-13T06:07:48	22.7415	-158.0412	KOK1515	151.8299946582649	0.4831437133807151	0.0229033055822731	3.6196075672941928																	3.6196075672941928	13.686123551728365
63	2015-10-13T06:10:48	22.7415	-158.0419	KOK1515	149.15434466988341	0.48145326362900304	0.0226971245005535	3.518668157655105																	3.518668157655105	13.757987737548886
64	2015-10-13T06:13:48	22.7419	-158.0422	KOK1515	152.1163085836034	0.47876588263494996	0.0223717356911265	3.5539860579192992																	3.5539860579192992	13.812128398798091
65	2015-10-13T06:16:48	22.7415	-158.0421	KOK1515	148.0343010948636	0.4789331136426055	0.02239188525824575	3.459051472589791																	3.459051472589791	13.857823434944846
66	2015-10-13T06:19:48	22.7411	-158.0418	KOK1515	147.89378023643962	0.472129870882292	0.0215804516964824	3.3425644321989734																	3.3425644321989734	13.91196414746396
67	2015-10-13T06:22:49	22.7405	-158.0414	KOK1515	146.6796892650533	0.47016429169039203	0.0213494063862907	3.2784714255650016																	3.2784714255650016	13.99036893530429
68	2015-10-13T06:25:49	22.7402	-158.0409	KOK1515	145.80291536760785	0.46853150825865997	0.0211586438748711	3.2378562551657954																	3.2378562551657954	14.051607878977403
69	2015-10-13T06:28:49	22.7401	-158.0406	KOK1515	149.779187277242	0.466900590916245	0.0209691451891362	3.289127945600117																	3.289127945600117	14.084357050108602
70	2015-10-13T06:31:49	22.7399	-158.0406	KOK1515	142.43432209244094	0.466900590916245	0.0209691451891362	3.140525174642867																	3.140525174642867	14.106620470047385
71	2015-10-13T06:34:50	22.7399	-158.0406	KOK1515	141.5150943696086	0.466900590916245	0.0209691451891362	3.1017239804192127																	3.1017239804192127	14.106620470047385
72	2015-10-13T06:37:50	22.7398	-158.0408	KOK1515	142.95246831615813	0.46560036346816397	0.0208188289722582	3.1309515869885614																	3.1309515869885614	14.129976707203724
73	2015-10-13T06:40:50	22.7398	-158.0411	KOK1515	144.33227060844013	0.46560036346816397	0.0208188289722582	3.1556632518567787																	3.1556632518567787	14.160776027009971
74	2015-10-13T06:43:50	22.74	-158.041	KOK1515	145.48020148639554	0.4652763209760539	0.020781454021973	3.1871785843416016																	3.1871785843416016	14.185292541894796
75	2015-10-13T06:46:50	22.7403	-158.041	KOK1515	152.52020676140117	0.464306952560606	0.0206699192006992	3.3316873489001964																	3.3316873489001964	14.218687671802769
76	2015-10-13T06:49:51	22.7401	-158.0416	KOK1515	147.54877725230244	0.46560036346816397	0.0208188289722582	3.219220194519353																	3.219220194519353	14.284185992878983
77	2015-10-13T06:52:51	22.7403	-158.0425	KOK1515	147.64288588608554	0.46398459847734397	0.0206329413151268	3.2196371250531453																	3.2196371250531453	14.379228050988187
78	2015-10-13T06:55:51	22.7406	-158.0433	KOK1515	155.5919272346473	0.46398459847734397	0.0206329413151268	3.385277506945109																	3.385277506945109	14.46788896145488
79	2015-10-13T06:58:51	22.7406	-158.0441	KOK1515	146.90700114201712	0.46560036346816397	0.0208188289722582	3.213279151062004																	3.213279151062004	14.55002000028575
80	2015-10-13T07:01:52	22.7415	-158.0449	KOK1515	156.50380957532502	0.46366301207851796	0.020596051492180998	3.4110179656335853																	3.4110179656335853	14.679567580124035
81	2015-10-13T07:04:52	22.7427	-158.0447	KOK1515	148.8276981148856	0.46560036346816397	0.0208188289722582	3.2625037452094																	3.2625037452094	14.814716905662205
82	2015-10-13T07:07:52	22.745	-158.0435	KOK1515	153.37526453631827	0.466900590916245	0.0209691451891362	3.372867906733712																	3.372867906733712	15.098843088360233
83	2015-10-13T07:10:52	22.7468	-158.0423	KOK1515	147.8613683196586	0.468205884458258	0.0211206733583267	3.280211216096656																	3.280211216096656	15.334055044278559
84	2015-10-13T07:13:52	22.7483	-158.0414	KOK1515	146.0968070475661	0.4659251795078471	0.0208562931432561	3.2108900592966263																	3.2108900592966263	15.524888171142132
85	2015-10-13T07:16:53	22.7499	-158.0404	KOK1515	147.42551761944844	0.464630076160906	0.0207069853591195	3.215331889721224																	3.215331889721224	15.730462430458633
86	2015-10-13T07:25:53	22.7553	-158.0371	KOK1515	145.07840378212344	0.4659251795078471	0.0208562931432561	3.193709757463665																	3.193709757463665	16.420458745052393
87	2015-10-13T07:28:54	22.7571	-158.0359	KOK1515	145.71794842704622	0.4659251795078471	0.0208562931432561	3.2015332230098665																	3.2015332230098665	16.655665837195706
88	2015-10-13T07:31:54	22.7586	-158.0353	KOK1515	148.29335423732104	0.464630076160906	0.0207069853591195	3.2461032232244924																	3.2461032232244924	16.8336384688637
89	2015-10-13T07:34:54	22.7579	-158.0332	KOK1515	147.5477530734963	0.464630076160906	0.0207069853591195	3.23561760635982																	3.23561760635982	17.062855810536934
90	2015-10-13T07:37:54	22.7548	-158.0287	KOK1515	155.24684938846733	0.46398459847734397	0.0206329413151268	3.3826141731129318																	3.3826141731129318	17.639453731143803
91	2015-10-13T07:40:54	22.7514	-158.0242	KOK1515	153.19259963041097	0.46560036346816397	0.0208188289722582	3.358091507132572																	3.358091507132572	18.23664610737065
92	2015-10-13T07:43:55	22.748	-158.0196	KOK1515	149.27613625718666	0.46560036346816397	0.0208188289722582	3.285407163911962																	3.285407163911962	18.8418232274252
93	2015-10-13T07:46:55	22.7434	-158.0155	KOK1515	152.76695319496474	0.46334219153589395	0.0205592495221412	3.319602342242757																	3.319602342242757	19.504669981848387
94	2015-10-13T07:49:55	22.7387	-158.0115	KOK1515	149.2312516535429	0.46398459847734397	0.0206329413151268	3.255030368877004																	3.255030368877004	20.169775041170915
95	2015-10-13T07:52:55	22.7337	-158.0078	KOK1515	150.53528022663886	0.4659251795078471	0.0208562931432561	3.3063918372434906																	3.3063918372434906	20.843635061798263
96	2015-10-13T07:55:56	22.7335	-158.0058	KOK1515	149.67804205923434	0.46334219153589395	0.0205592495221412	3.2418684412270498																	3.2418684412270498	21.050176581248678
97	2015-10-13T07:58:56	22.7345	-158.0052	KOK1515	153.53357042923187	0.46045472755496203	0.0202303737192158	3.2967152261887884																	3.2967152261887884	21.177401622133928
98	2015-10-13T08:01:56	22.7357	-158.0045	KOK1515	151.3210788814226	0.46237606014041704	0.020448899678451	3.2874230234980937																	3.2874230234980937	21.329087811295427
99	2015-10-13T08:04:56	22.7372	-158.0035	KOK1515	148.48842958050943	0.463020848795052	0.0205224620521984	3.21455798678531																	3.21455798678531	21.525101491892663
100	2015-10-13T08:07:56	22.7386	-158.0026	KOK1515	148.6620232736342	0.46237606014041704	0.020448899678451	3.2185033536413226																	3.2185033536413226	21.70627807347651
101	2015-10-13T08:10:57	22.7394	-158.002	KOK1515	150.1042586108856	0.46141400727564297	0.0203392196722711	3.2296130527176485																	3.2296130527176485	21.81456008809151
102	2015-10-13T08:13:57	22.7402	-158.0015	KOK1515	147.91768176354768	0.462054817025856	0.0204122498306485	3.1939893824454235																	3.1939893824454235	21.917348962009875
103	2015-10-13T08:16:57	22.7412	-158.0009	KOK1515	147.8451023595411	0.46237606014041704	0.020448899678451	3.1975033463960782																	3.1975033463960782	22.044572541283607
104	2015-10-13T08:19:57	22.7421	-158.0003	KOK1515	150.55253158132584	0.46366301207851796	0.020596051492180998	3.271346546354044																	3.271346546354044	22.16217952242698
105	2015-10-13T08:22:58	22.7431	-157.9998	KOK1515	162.74010362066926	0.46141400727564297	0.0203392196722711	3.5048839586511087																	3.5048839586511087	22.28476167227203
106	2015-10-13T08:25:58	22.7441	-157.9992	KOK1515	152.87382696493455	0.46366301207851796	0.020596051492180998	3.3147443099973675																	3.3147443099973675	22.411984618798986
107	2015-10-13T08:28:58	22.7453	-157.9989	KOK1515	152.79197711102242	0.4626980701199339	0.0204856370160164	3.3116190543421125																	3.3116190543421125	22.549069575363728
108	2015-10-13T08:31:58	22.7463	-157.9984	KOK1515	152.62868921645546	0.46173433894996596	0.0203756872642525	3.2943963638892906																	3.2943963638892906	22.67165122195023
109	2015-10-13T08:34:58	22.7474	-157.9981	KOK1515	151.03586756361454	0.46045472755496203	0.0202303737192158	3.2400147348577417																	3.2400147348577417	22.7979136915708
110	2015-10-13T08:37:59	22.7486	-157.9978	KOK1515	151.0173392771037	0.46045472755496203	0.0202303737192158	3.2316912198562027																	3.2316912198562027	22.934998481054397
111	2015-10-13T08:40:59	22.7498	-157.9974	KOK1515	155.47680525846553	0.46141400727564297	0.0203392196722711	3.332528802817784																	3.332528802817784	23.074747970821363
112	2015-10-13T08:43:59	22.7506	-157.9974	KOK1515	156.16777991216426	0.4598174920808929	0.0201581508430025	3.3458286195952605																	3.3458286195952605	23.163801650574907
113	2015-10-13T08:46:59	22.7512	-157.9972	KOK1515	147.93358592734918	0.46045472755496203	0.0202303737192158	3.174002628638196																	3.174002628638196	23.23367632039957
114	2015-10-13T08:50:00	22.7517	-157.9969	KOK1515	150.17015823008202	0.460136489450454	0.0201942644082015	3.2221005979533417																	3.2221005979533417	23.29728693710579
115	2015-10-13T08:53:00	22.7524	-157.9968	KOK1515	149.55311233154268	0.46045472755496203	0.0202303737192158	3.2167241195595127																	3.2167241195595127	23.375882193135123
116	2015-10-13T08:56:00	22.753	-157.997	KOK1515	160.92009691464418	0.458540493000392	0.0200140436913349	3.406853330390616																	3.406853330390616	23.44575678348029
117	2015-10-13T08:59:00	22.753	-157.9975	KOK1515	150.15571059604392	0.45885860188218197	0.0200499417319638	3.1993909690739666																	3.1993909690739666	23.49708402517653
118	2015-10-13T09:02:01	22.7534	-157.998	KOK1515	153.68166433283824	0.46077372535092803	0.0202665692296346	3.2850321600614896																	3.2850321600614896	23.565033399683703
119	2015-10-13T09:05:01	22.7536	-157.9974	KOK1515	152.7211533411214	0.46077372535092803	0.0202665692296346	3.264299169587565																	3.264299169587565	23.630526082969585
120	2015-10-13T09:08:01	22.7535	-157.9971	KOK1515	152.91320148253052	0.45917747014695204	0.020085925467656997	3.2606412323227216																	3.2606412323227216	23.66327241401366
121	2015-10-13T09:11:01	22.7533	-157.9971	KOK1515	152.38907695594455	0.45885860188218197	0.0200499417319638	3.2269257849584196																	3.2269257849584196	23.68553583395205
122	2015-10-13T09:14:01	22.7534	-157.9968	KOK1515	149.7854101548456	0.45885860188218197	0.0200499417319638	3.1856016813287167																	3.1856016813287167	23.7182822073942
123	2015-10-13T09:17:02	22.7534	-157.9971	KOK1515	161.33160648275015	0.45790469285184004	0.0199425746943044	3.395042388082841																	3.395042388082841	23.7490784622402
124	2015-10-13T09:20:02	22.7536	-157.9974	KOK1515	149.9094551408113	0.46077372535092803	0.0202665692296346	3.216304808273432																	3.216304808273432	23.78707935422448
125	2015-10-13T09:23:02	22.7533	-157.9975	KOK1515	159.05421699953638	0.460136489450454	0.0201942644082015	3.3962081654322587																	3.3962081654322587	23.822016632838178
126	2015-10-13T09:26:02	22.753	-157.9971	KOK1515	150.50991032572944	0.4594970996074861	0.020121995102983996	3.2038841864714565																	3.2038841864714565	23.874943959172352
127	2015-10-13T09:29:03	22.753	-157.9971	KOK1515	151.62375406090504	0.461093484651872	0.0203028511452315	3.2407110430853647																	3.2407110430853647	23.874943959172352
128	2015-10-13T09:32:03	22.753	-157.9971	KOK1515	152.61429699118688	0.4594970996074861	0.020121995102983996	3.2569745784723123																	3.2569745784723123	23.874943959172352
129	2015-10-13T09:35:03	22.753	-157.9972	KOK1515	151.07348565001746	0.46077372535092803	0.0202665692296346	3.244800188786221																	3.244800188786221	23.88520940751218
130	2015-10-13T09:38:03	22.7532	-157.9972	KOK1515	153.9015131700171	0.46045472755496203	0.0202303737192158	3.2862664832300497																	3.2862664832300497	23.907472827450565
131	2015-10-13T09:41:03	22.7532	-157.997	KOK1515	150.15697194803855	0.461093484651872	0.0203028511452315	3.2222221035431033																	3.2222221035431033	23.92800369407058
132	2015-10-13T09:44:04	22.7535	-157.9971	KOK1515	151.11522435820655	0.46077372535092803	0.0202665692296346	3.2429985553790868																	3.2429985553790868	23.9629409748913
133	2015-10-13T09:47:04	22.7531	-157.9969	KOK1515	156.41642864259168	0.45790469285184004	0.0199425746943044	3.3009708245418894																	3.3009708245418894	24.011973161631094
134	2015-10-13T09:50:04	22.7527	-157.9966	KOK1515	154.0009593114802	0.4582225823415971	0.0199782525145452	3.274324563179984																	3.274324563179984	24.06611238700808
135	2015-10-13T09:53:04	22.7523	-157.9966	KOK1515	149.73628392089594	0.46141400727564297	0.0203392196722711	3.2268556231402585																	3.2268556231402585	24.110639226884857
136	2015-10-13T09:56:05	22.752	-157.9966	KOK1515	160.007763510719	0.45790469285184004	0.0199425746943044	3.3948303487267624																	3.3948303487267624	24.144034356792837
137	2015-10-13T09:59:05	22.7517	-157.997	KOK1515	151.2575634993959	0.46077372535092803	0.0202665692296346	3.2425030241990696																	3.2425030241990696	24.196961986259552
138	2015-10-13T10:02:05	22.7517	-157.9977	KOK1515	158.24955659016982	0.4598174920808929	0.0201581508430025	3.3825797205399484																	3.3825797205399484	24.268820808404755
139	2015-10-13T10:05:05	22.7517	-157.9982	KOK1515	160.08370936737998	0.460136489450454	0.0201942644082015	3.4362786140750665																	3.4362786140750665	24.32014853850764
140	2015-10-13T10:08:06	22.7512	-157.9985	KOK1515	155.9204576278407	0.464306952560606	0.0206699192006992	3.3978974841729466																	3.3978974841729466	24.383759155215273
141	2015-10-13T10:11:06	22.7508	-157.9991	KOK1515	150.0842410191276	0.464630076160906	0.0207069853591195	3.2851066196111725																	3.2851066196111725	24.45976185258528
142	2015-10-13T10:14:06	22.7506	-157.9999	KOK1515	150.74720484870667	0.46398459847734397	0.0206329413151268	3.2993818857739647																	3.2993818857739647	24.544851043686467
143	2015-10-13T10:17:06	22.7505	-158.0008	KOK1515	161.72003285949606	0.46366301207851796	0.020596051492180998	3.526442913865216																	3.526442913865216	24.637909922391273
144	2015-10-13T10:20:06	22.7503	-158.0018	KOK1515	167.57108505558216	0.46366301207851796	0.020596051492180998	3.634060314816725																	3.634060314816725	24.74295278944349
145	2015-10-13T10:23:07	22.7502	-158.0027	KOK1515	157.5043544743024	0.46495305018931704	0.0207441680799218	3.4604939661048624																	3.4604939661048624	24.83601186955185
146	2015-10-13T10:26:07	22.7501	-158.0036	KOK1515	147.11579241237126	0.469513051021363	0.0212731001451569	3.2873418162985684																	3.2873418162985684	24.929071016794172
147	2015-10-13T10:29:07	22.75	-158.0046	KOK1515	163.22668345241846	0.469513051021363	0.0212731001451569	3.671276798343913																	3.671276798343913	25.032329493483452
148	2015-10-13T10:32:07	22.7497	-158.0054	KOK1515	144.61754158214018	0.47180108907008794	0.0215416927724259	3.3150512999210298																	3.3150512999210298	25.120985171207444
149	2015-10-13T10:35:08	22.7494	-158.0064	KOK1515	163.011217340412	0.467552852156329	0.0210447895445249	3.6249533278836967																	3.6249533278836967	25.228937521207644
150	2015-10-13T10:38:08	22.7495	-158.0074	KOK1515	160.40918708593017	0.46853150825865997	0.0211586438748711	3.5976121224162565																	3.5976121224162565	25.332196446055022
151	2015-10-13T10:41:08	22.7498	-158.0083	KOK1515	143.76830891559413	0.474774796764315	0.0218936935222624	3.3066456905019104																	3.3066456905019104	25.430437919444838
152	2015-10-13T10:44:08	22.7499	-158.0093	KOK1515	147.7393840327799	0.474774796764315	0.0218936935222624	3.4061330840296256																	3.4061330840296256	25.533696545522364
153	2015-10-13T10:47:09	22.7497	-158.0102	KOK1515	150.33834169458353	0.4714730902499221	0.0215030261525291	3.433696094896693																	3.433696094896693	25.62873229415221
154	2015-10-13T10:50:09	22.7496	-158.0113	KOK1515	147.91564503004895	0.474774796764315	0.0218936935222624	3.4134550195853937																	3.4134550195853937	25.742202339788285
155	2015-10-13T10:56:09	22.7496	-158.0134	KOK1515	157.09092644689557	0.47876588263494996	0.0223717356911265	3.6990296730231766																	3.6990296730231766	25.957782119640704
156	2015-10-13T11:02:10	22.7491	-158.0156	KOK1515	154.140029469624	0.478099346265649	0.0222914251105771	3.6297299032406163																	3.6297299032406163	26.19038530815434
157	2015-10-13T11:05:10	22.7491	-158.0166	KOK1515	145.8330069886158	0.4828070630727	0.0228620725475196	3.5093508576255887																	3.5093508576255887	26.293042721831068
158	2015-10-13T11:11:11	22.7496	-158.0182	KOK1515	148.36343815838725	0.4858596708473521	0.023236922872165	3.6353324937357923																	3.6353324937357923	26.466468353100208
159	2015-10-13T11:14:11	22.7498	-158.0187	KOK1515	153.7424574835845	0.481116658249959	0.0226561216942668	3.6977346611019515																	3.6977346611019515	26.52241719468713
160	2015-10-13T11:17:11	22.75	-158.0192	KOK1515	146.09517159791167	0.4824679086680929	0.0228207211409453	3.5105173768518867																	3.5105173768518867	26.57836596734973
161	2015-10-13T11:20:11	22.75	-158.0195	KOK1515	158.93202308168546	0.47977020751389504	0.0224929769924455	3.7592572569216403																	3.7592572569216403	26.609162988597735
162	2015-10-13T11:23:11	22.7496	-158.0196	KOK1515	148.09010004229495	0.48212888691759204	0.0227794239899542	3.55200705139014																	3.55200705139014	26.654857888044734
163	2015-10-13T11:26:12	22.7491	-158.0193	KOK1515	152.20540691801824	0.4824679086680929	0.0228207211409453	3.6619014143007735																	3.6619014143007735	26.718468733918918
164	2015-10-13T11:29:12	22.7489	-158.0185	KOK1515	157.49328238019623	0.4828070630727	0.0228620725475196	3.7791405932768978																	3.7791405932768978	26.80355891121533
165	2015-10-13T11:38:13	22.7497	-158.0189	KOK1515	158.8569934702125	0.485177225502148	0.0231528788548675	3.8610467454675454																	3.8610467454675454	26.90162378808259
166	2015-10-13T11:41:13	22.7497	-158.0187	KOK1515	155.05817341283694	0.490994429079813	0.023875791922282005	3.876628550203888																	3.876628550203888	26.922155180662212
167	2015-10-13T11:44:13	22.7494	-158.0188	KOK1515	150.24976504266468	0.48893383904285	0.0236182034718123	3.722113189283984																	3.722113189283984	26.957092545377368
168	2015-10-13T11:47:13	22.7498	-158.0187	KOK1515	150.48425319239348	0.4844980267659501	0.0230692346616226	3.6638259301191582																	3.6638259301191582	27.00278744820013
169	2015-10-13T11:50:14	22.7499	-158.0186	KOK1515	147.12243488216112	0.487221804770118	0.0234054278628843	3.6179527890183873																	3.6179527890183873	27.017930078611325
170	2015-10-13T11:53:14	22.75	-158.0183	KOK1515	151.28079133387126	0.487221804770118	0.0234054278628843	3.7118679655023032																	3.7118679655023032	27.05067717281435
171	2015-10-13T11:56:14	22.7501	-158.0183	KOK1515	165.4852504193931	0.4855180413804221	0.0231948507662744	4.023296619020687																	4.023296619020687	27.061808882783545
172	2015-10-13T11:59:14	22.7501	-158.0184	KOK1515	149.0092061535857	0.4865404474561629	0.0233210583850454	3.6615106701950304																	3.6615106701950304	27.072074549020623
173	2015-10-13T12:02:15	22.7501	-158.0187	KOK1515	146.43786533928088	0.489963532511688	0.0237467398142051	3.641107589710829																	3.641107589710829	27.102871547728945
174	2015-10-13T12:05:15	22.7501	-158.0188	KOK1515	146.58411216757955	0.4879058038444241	0.0234902097135973	3.61762088520026																	3.61762088520026	27.11313721396602
175	2015-10-13T12:08:15	22.7501	-158.0188	KOK1515	142.75812136985664	0.4875637038034921	0.0234477637156425	3.5174322418975947																	3.5174322418975947	27.11313721396602
176	2015-10-13T12:11:15	22.75	-158.0188	KOK1515	141.6862416860998	0.4828070630727	0.0228620725475196	3.426202065389458																	3.426202065389458	27.12426892393522
177	2015-10-13T12:14:15	22.7501	-158.0189	KOK1515	138.72354436824088	0.486200985302028	0.0232790242803197	3.379704840840576																	3.379704840840576	27.139411544159532
178	2015-10-13T12:17:16	22.7502	-158.0188	KOK1515	144.63943722270034	0.4855180413804221	0.0231948507662744	3.525309757737905																	3.525309757737905	27.154554159290377
179	2015-10-13T12:20:16	22.75	-158.0188	KOK1515	134.50930300272586	0.481116658249959	0.0226561216942668	3.216280968984825																	3.216280968984825	27.176817579228764
180	2015-10-13T12:26:16	22.7498	-158.0196	KOK1515	140.37290498622735	0.4828070630727	0.0228620725475196	3.373608809096247																	3.373608809096247	27.26190723443035
181	2015-10-13T12:29:16	22.7499	-158.0194	KOK1515	133.70435254024778	0.4824679086680929	0.0228207211409453	3.2123108450164044																	3.2123108450164044	27.28526215088418
182	2015-10-13T12:32:17	22.7499	-158.0194	KOK1515	135.67973732760106	0.481116658249959	0.0226561216942668	3.2456002982619063																	3.2456002982619063	27.28526215088418
183	2015-10-13T12:35:17	22.7502	-158.0192	KOK1515	145.37766407060658	0.481116658249959	0.0226561216942668	3.476837473286072																	3.476837473286072	27.324463816959767
184	2015-10-13T12:38:17	22.7499	-158.0194	KOK1515	139.15959440564038	0.48145326362900304	0.0226971245005535	3.3418606261456447																	3.3418606261456447	27.36366548303537
185	2015-10-13T12:41:17	22.7499	-158.0196	KOK1515	136.1574989525966	0.48415849385126203	0.0230275962108962	3.301538575396762																	3.301538575396762	27.384196845562386
186	2015-10-13T12:44:17	22.75	-158.0198	KOK1515	138.46349392780078	0.484837221274971	0.0231110068993317	3.3593938508380123																	3.3593938508380123	27.407551748806494
187	2015-10-13T12:47:18	22.7499	-158.0197	KOK1515	141.3201693596391	0.4858596708473521	0.023236922872165	3.4625388494524976																	3.4625388494524976	27.422694374124266
188	2015-10-13T12:50:18	22.7497	-158.02	KOK1515	137.25297872625478	0.4865404474561629	0.0233210583850454	3.379481593885241																	3.379481593885241	27.460695942011505
189	2015-10-13T12:53:18	22.7497	-158.0208	KOK1515	139.03284634472865	0.490994429079813	0.023875791922282005	3.476921249176628																	3.476921249176628	27.54282151232706
190	2015-10-13T12:56:18	22.7508	-158.0208	KOK1515	154.81915226435214	0.491683027389248	0.0239623516302336	3.889135333759687																	3.889135333759687	27.665270321988586
191	2015-10-13T12:59:18	22.7518	-158.0202	KOK1515	134.42767338914942	0.4993500430821071	0.0249382647638688	3.50592467873756																	3.50592467873756	27.79249158814304
192	2015-10-13T13:02:19	22.7524	-158.0193	KOK1515	136.40620546566677	0.498998922078425	0.0248930934884562	3.5348161572971275																	3.5348161572971275	27.90649503136945
193	2015-10-13T13:05:19	22.7524	-158.0199	KOK1515	143.83667970379273	0.500405173538396	0.025074488038348997	3.760649601744439																	3.760649601744439	27.96808799191452
194	2015-10-13T13:08:19	22.7519	-158.0211	KOK1515	150.2178619109331	0.500757975725206	0.0251201238174513	3.942708126451484																	3.942708126451484	28.103264546320315
195	2015-10-13T13:11:19	22.751	-158.0221	KOK1515	153.62892284088042	0.502528821116744	0.0253499517256831	4.071584806283477																	4.071584806283477	28.24670545537633
196	2015-10-13T13:14:19	22.7503	-158.0232	KOK1515	144.48938125218046	0.508234184758347	0.0260990775357979	3.9039984230779625																	3.9039984230779625	28.38390306109045
197	2015-10-13T13:17:20	22.7502	-158.0242	KOK1515	143.93930098294211	0.507517267033454	0.0260042942286224	3.908472839861088																	3.908472839861088	28.487161388390252
198	2015-10-13T13:20:20	22.7502	-158.024	KOK1515	149.97761381607418	0.510033380185753	0.0263381074685352	4.10865320239125																	4.10865320239125	28.50769270583789
199	2015-10-13T13:23:20	22.75	-158.023	KOK1515	146.43246643414153	0.5131109132237975	0.026750182348689	4.066856495390765																	4.066856495390765	28.61273579316812
200	2015-10-13T13:26:20	22.7499	-158.0217	KOK1515	156.32474469056922	0.510394451942373	0.026386254595592004	4.298010131453462																	4.298010131453462	28.746653057647013
201	2015-10-13T13:29:21	22.7498	-158.0208	KOK1515	148.2645714141747	0.50895188398491	0.0261943414961877	4.041015703140327																	4.041015703140327	28.839712406289554
202	2015-10-13T13:32:21	22.7495	-158.0197	KOK1515	142.0787039822608	0.511117425777834	0.0264828880566649	3.9310212028741214																	3.9310212028741214	28.95746966080646
203	2015-10-13T13:35:21	22.7495	-158.0191	KOK1515	141.337184932628	0.512929345541642	0.0267257808863225	3.925954821301644																	3.925954821301644	29.019063928699456
204	2015-10-13T13:38:21	22.7495	-158.0201	KOK1515	140.69307988588793	0.5151131638792771	0.0270202887778208	3.933269054157793																	3.933269054157793	29.1217210418564
205	2015-10-13T13:41:21	22.7492	-158.0212	KOK1515	140.37932487110135	0.513292480905953	0.0267745838110555	3.9105165745888																	3.9105165745888	29.239478534122657
206	2015-10-13T13:44:22	22.7484	-158.0225	KOK1515	160.25957765976526	0.510394451942373	0.026386254595592004	4.384701166658564																	4.384701166658564	29.39991785731988
207	2015-10-13T13:47:22	22.7473	-158.0237	KOK1515	146.83975175107602	0.5140196708702229	0.0268725263013281	4.094750153696328																	4.094750153696328	29.573611532602445
208	2015-10-13T13:50:22	22.7464	-158.0246	KOK1515	147.8670107629608	0.5140196708702229	0.0268725263013281	4.148640905647114																	4.148640905647114	29.70989658144737
209	2015-10-13T13:53:22	22.7453	-158.0256	KOK1515	148.6106329034283	0.515843061823579	0.0271191652693273	4.160373872644398																	4.160373872644398	29.86968630846444
210	2015-10-13T13:56:22	22.7448	-158.0268	KOK1515	157.0467476694419	0.515843061823579	0.0271191652693273	4.408706543823112																	4.408706543823112	30.00486869601315
211	2015-10-13T13:59:23	22.7454	-158.0259	KOK1515	147.07406674167012	0.519141074120211	0.0275686805611098	4.192150935759068																	4.192150935759068	30.118875974987763
212	2015-10-13T14:02:23	22.7473	-158.0235	KOK1515	143.85070563244037	0.521357593063229	0.0278734992511885	4.135772003282236																	4.135772003282236	30.44358779038022
213	2015-10-13T14:05:23	22.749	-158.0208	KOK1515	140.80488453003989	0.5206187158435011	0.0277716484167517	4.027909208083545																	4.027909208083545	30.779204362791265
214	2015-10-13T14:08:23	22.7497	-158.0199	KOK1515	148.74292638715534	0.520989134928842	0.0278226110017247	4.257107743711779																	4.257107743711779	30.900068018416075
215	2015-10-13T14:11:23	22.7493	-158.0202	KOK1515	136.8044032019452	0.523581644371494	0.0281813472878089	3.964772633196663																	3.964772633196663	30.95420767974343
216	2015-10-13T14:14:24	22.7489	-158.0207	KOK1515	151.63073722674073	0.521357593063229	0.0278734992511885	4.329050182440082																	4.329050182440082	31.022158217749357
217	2015-10-13T14:17:24	22.7487	-158.0213	KOK1515	145.2478517053568	0.522839316099588	0.0280782624011686	4.202603446385477																	4.202603446385477	31.087652893686467
218	2015-10-13T14:20:24	22.7482	-158.0221	KOK1515	135.00883041509744	0.523954138088685	0.0282330743660627	3.94570159840038																	3.94570159840038	31.18686280685956
219	2015-10-13T14:23:24	22.7479	-158.0231	KOK1515	146.17958637611068	0.5232100377459961	0.0281297433973012	4.24366250886856																	4.24366250886856	31.29481622850816
220	2015-10-13T14:26:25	22.748	-158.0235	KOK1515	144.55711057236462	0.5232100377459961	0.0281297433973012	4.2105054647010025																	4.2105054647010025	31.33736162170087
221	2015-10-13T14:29:25	22.748	-158.0221	KOK1515	139.50340817771666	0.5254477431567679	0.0284412159674071	4.089253432482028																	4.089253432482028	31.481083157814513
222	2015-10-13T14:32:25	22.7485	-158.0201	KOK1515	143.99249504940482	0.524327521015217	0.0282849249261337	4.194442642880147																	4.194442642880147	31.69380968871475
223	2015-10-13T14:38:25	22.7486	-158.0152	KOK1515	142.4244134367151	0.525073742922859	0.0283889949403034	4.175381079612237																	4.175381079612237	32.19695619555963
224	2015-10-13T14:41:26	22.7487	-158.0127	KOK1515	140.7912747865829	0.525822636196345	0.0284935616554725	4.139562761152659																	4.139562761152659	32.45384187526547
225	2015-10-13T14:44:26	22.7488	-158.0103	KOK1515	144.04739054564536	0.5280719131520201	0.0288089722550594	4.291695994188192																	4.291695994188192	32.70047164380995
226	2015-10-13T14:47:26	22.749	-158.0079	KOK1515	143.86187913214903	0.526198424172874	0.028546032302087996	4.266928824964826																	4.266928824964826	32.94785364469255
227	2015-10-13T14:50:26	22.7492	-158.0054	KOK1515	147.77133378714677	0.5273203128922371	0.0287034526121203	4.355430837963075																	4.355430837963075	33.20546102717421
228	2015-10-13T14:53:26	22.7494	-158.003	KOK1515	152.960081000035	0.528823209941478	0.0289149821059501	4.531621773972162																	4.531621773972162	33.45284230974496
229	2015-10-13T14:56:27	22.7496	-158.001	KOK1515	149.80252387867574	0.5310855472882849	0.0292352072142466	4.4788525075690115																	4.4788525075690115	33.65936008474998
230	2015-10-13T14:59:27	22.7495	-158.0007	KOK1515	147.87607837702674	0.533359195236702	0.0295591331771072	4.459680794730018																	4.459680794730018	33.69210726374457
231	2015-10-13T15:02:27	22.7494	-158.001	KOK1515	137.75866007386028	0.532599031576783	0.0294506501307113	4.158992205358446																	4.158992205358446	33.72485446393616
232	2015-10-13T15:05:27	22.7494	-158.0014	KOK1515	149.28699462493657	0.532599031576783	0.0294506501307113	4.506931750284647																	4.506931750284647	33.765917339249356
233	2015-10-13T15:08:27	22.7491	-158.0014	KOK1515	141.41351549479592	0.532599031576783	0.0294506501307113	4.2740888353975945																	4.2740888353975945	33.799312469157336
234	2015-10-13T15:11:28	22.749	-158.0013	KOK1515	136.79286073027995	0.53297866028582	0.0295048269889684	4.125395482668567																	4.125395482668567	33.814455140315
235	2015-10-13T15:14:28	22.7493	-158.0015	KOK1515	136.2318267252943	0.533359195236702	0.0295591331771072	4.144315181409613																	4.144315181409613	33.853656877220104
236	2015-10-13T15:17:28	22.7495	-158.0019	KOK1515	141.6267066245891	0.537177761510433	0.0301081880401594	4.347899419818898																	4.347899419818898	33.9003668290139
237	2015-10-13T15:20:28	22.7499	-158.002	KOK1515	141.33509376352941	0.534120661141899	0.029668185628536	4.302086008460091																	4.302086008460091	33.946061730148784
238	2015-10-13T15:23:28	22.7497	-158.0019	KOK1515	145.8435819472419	0.536412025904899	0.0299977098073281	4.4540619540948825																	4.4540619540948825	33.97057793363571
239	2015-10-13T15:26:29	22.7495	-158.0016	KOK1515	142.8504277016186	0.5410330851495271	0.0306688109105943	4.447505773599187																	4.447505773599187	34.008579538055464
240	2015-10-13T15:29:29	22.7495	-158.0014	KOK1515	137.44967685793986	0.539099621835109	0.030386865214747996	4.276104319067577																	4.276104319067577	34.029110960687426
241	2015-10-13T15:32:29	22.7494	-158.0014	KOK1515	151.47530741033682	0.537560887803498	0.030163646648302997	4.659178821777017																	4.659178821777017	34.040242670656625
242	2015-10-13T15:38:30	22.7495	-158.0014	KOK1515	141.51531190731788	0.544134284913641	0.0311245778244907	4.521746536753544																	4.521746536753544	34.051374380625816
243	2015-10-13T15:41:30	22.7494	-158.0019	KOK1515	145.813902546718	0.538713561414367	0.030330860829384	4.521407225568429																	4.521407225568429	34.10389616292219
244	2015-10-13T15:44:30	22.7493	-158.0017	KOK1515	151.55306352487727	0.536412025904899	0.0299977098073281	4.639102246454922																	4.639102246454922	34.127251145423806
245	2015-10-13T15:47:30	22.7493	-158.0012	KOK1515	158.94073578198984	0.532599031576783	0.0294506501307113	4.776438427275002																	4.776438427275002	34.178579777131084
246	2015-10-13T15:50:31	22.7493	-158.0012	KOK1515	160.6511722345085	0.535267757697421	0.029832784627112998	4.9115916913365405																	4.9115916913365405	34.178579777131084
247	2015-10-13T15:53:31	22.7494	-158.0012	KOK1515	149.47227522148972	0.5379441965855021	0.030219251863412996	4.601296694658979																	4.601296694658979	34.18971148710028
248	2015-10-13T15:56:31	22.7498	-158.0013	KOK1515	142.48119457638725	0.540644651178799	0.0306121534124846	4.457611800751951																	4.457611800751951	34.23540638992237
249	2015-10-13T15:59:31	22.7497	-158.0015	KOK1515	165.4692351321825	0.536603231585149	0.03002529643841675	5.104772541156634																	5.104772541156634	34.258761319585865
250	2015-10-13T16:02:31	22.7501	-158.0017	KOK1515	167.132185057196	0.539099621835109	0.030386865214747996	5.239231086346242																	5.239231086346242	34.30779372026774
251	2015-10-13T16:11:32	22.7511	-158.0053	KOK1515	147.8062025507845	0.544524831620662	0.0311821688047535	4.7208443483008775																	4.7208443483008775	34.69375749544245
252	2015-10-13T16:14:32	22.7514	-158.0064	KOK1515	149.6878055501698	0.5410330851495271	0.0306688109105943	4.720984571512983																	4.720984571512983	34.811513481899034
253	2015-10-13T16:17:33	22.751	-158.0074	KOK1515	159.77032562716218	0.538713561414367	0.030330860829384	4.997196908181472																	4.997196908181472	34.92341013114082
254	2015-10-13T16:23:33	22.7507	-158.0095	KOK1515	173.10357556077483	0.5410330851495271	0.0306688109105943	5.458630712462932																	5.458630712462932	35.14155922199169
255	2015-10-13T16:26:33	22.7512	-158.0106	KOK1515	175.9386947816362	0.5414185400014129	0.0307253202338948	5.543953528975482																	5.543953528975482	35.26745270003168
256	2015-10-13T16:29:34	22.7513	-158.0117	KOK1515	169.5869453807087	0.544134284913641	0.0311245778244907	5.384798807129881																	5.384798807129881	35.38092142969319
257	2015-10-13T16:35:34	22.7517	-158.014	KOK1515	165.5038197651884	0.541804624227405	0.0307819433579274	5.205242489892386																	5.205242489892386	35.6211912402259
258	2015-10-13T16:38:34	22.7515	-158.0149	KOK1515	165.06850636303162	0.546089283557574	0.0314139008332083	5.317821350177202																	5.317821350177202	35.716225805550344
259	2015-10-13T16:44:35	22.7524	-158.0168	KOK1515	172.57810477997367	0.554781925161698	0.0327202664099495	5.767164186843147																	5.767164186843147	35.9354965768836
260	2015-10-13T16:47:35	22.7526	-158.0179	KOK1515	191.034340160334	0.555581470139957	0.0328420976819923	6.444433987328062																	6.444433987328062	36.05059073044652
261	2015-10-13T16:50:35	22.7528	-158.019	KOK1515	195.37218913271263	0.556779995362206	0.0330251821858415	6.614079374712398																	6.614079374712398	36.16568472182307
262	2015-10-13T16:53:35	22.7532	-158.02	KOK1515	189.718315137921	0.555181221055355	0.0327811094243746	6.353682363084397																	6.353682363084397	36.277580130265896
263	2015-10-13T16:56:36	22.7534	-158.0211	KOK1515	193.1958677755976	0.5523970620404699	0.0323584602427423	6.455498198987407																	6.455498198987407	36.39267363507246
264	2015-10-13T17:00:01	22.7534	-158.0222	KOK1515	176.5757602872512	0.555181221055355	0.0327811094243746	5.962933189506029																	5.962933189506029	36.50559323618226
265	2015-10-13T17:03:02	22.7533	-158.0234	KOK1515	195.58227417064853	0.550413268665288	0.0320595247109026	6.4446585337336835																	6.4446585337336835	36.62928024066285
266	2015-10-13T17:15:03	22.7544	-158.0231	KOK1515	174.89600910090303	0.575152363466598	0.0359105037861512	6.431720174208039																	6.431720174208039	36.75554232543926
267	2015-10-13T18:02:59	22.7518	-158.0017	KOK1515	160.95644199782262	0.5664835739563621	0.0345306523494822	5.650371521720163																	5.650371521720163	38.97133017877074
268	2015-10-13T18:06:00	22.7517	-158.0018	KOK1515	157.6266163686383	0.566075499401979	0.0344664014896719	5.5362018220523375																	5.5362018220523375	38.98647271240346
269	2015-10-13T18:09:00	22.7518	-158.0021	KOK1515	150.0493481531434	0.566892622657927	0.0345950565876236	5.292449619982153																	5.292449619982153	39.019219425042394
270	2015-10-13T18:12:00	22.7519	-158.0018	KOK1515	152.94194548028753	0.5734933900445489	0.0356438016150022	5.541670678933036																	5.541670678933036	39.051966116482326
271	2015-10-13T18:15:00	22.7519	-158.0018	KOK1515	159.7715178317949	0.5705990129415239	0.0351816197795917	5.731263636788162																	5.731263636788162	39.051966116482326
272	2015-10-13T18:18:01	22.7519	-158.0018	KOK1515	153.05655076681552	0.5747370024757039	0.0358436617802913	5.618043087589173																	5.618043087589173	39.051966116482326
273	2015-10-13T18:24:01	22.7518	-158.0016	KOK1515	144.8071223019476	0.573077282638048	0.0355772035813128	5.2850491913756175																	5.2850491913756175	39.075320768731814
274	2015-10-13T18:27:01	22.7518	-158.0018	KOK1515	142.30018016064508	0.5747370024757039	0.0358436617802913	5.210869624403749																	5.210869624403749	39.09585184574661
275	2015-10-13T18:30:02	22.7517	-158.002	KOK1515	149.34626951526542	0.574322630664675	0.0357769789582925	5.433023385178873																	5.433023385178873	39.1192065112068
276	2015-10-13T18:33:02	22.7519	-158.0017	KOK1515	146.88177883376054	0.5776636273275191	0.0363162889552867	5.4423349624726365																	5.4423349624726365	39.15720771375323
277	2015-10-13T18:36:02	22.7517	-158.0019	KOK1515	144.77088557208884	0.5810281294921309	0.0368646785828119	5.451513511568977																	5.451513511568977	39.18749277592488
278	2015-10-13T18:39:02	22.7518	-158.0018	KOK1515	151.43735770006813	0.5827183324273221	0.0371420068893483	5.730917680278022																	5.730917680278022	39.2026353095576
279	2015-10-13T18:42:02	22.7521	-158.0016	KOK1515	155.32081115355174	0.58484340056609	0.0374924750490733	5.952525024013601																	5.952525024013601	39.2418368261014
280	2015-10-13T18:45:03	22.7519	-158.0019	KOK1515	155.1118338005013	0.5806080525419061	0.0367959612193472	5.852087995251527																	5.852087995251527	39.27983799211218
281	2015-10-13T18:48:03	22.7517	-158.0019	KOK1515	149.84343363282034	0.578083637686261	0.0363845187037294	5.5995517035231375																	5.5995517035231375	39.30210141205057
282	2015-10-13T18:51:03	22.7519	-158.0018	KOK1515	160.68442658717768	0.5607943487521899	0.0336430335613082	5.549973480509889																	5.549973480509889	39.32661755261551
283	2015-10-13T18:54:04	22.7527	-158.0019	KOK1515	149.2426006473192	0.5512041897857359	0.0321786697817463	4.942012831756483																	4.942012831756483	39.416260948285405
284	2015-10-13T18:57:04	22.7518	-158.0005	KOK1515	160.83917837497538	0.554383580188968	0.0326595682928213	5.399672589194228																	5.399672589194228	39.59145143688435
285	2015-10-13T19:00:04	22.7506	-157.9984	KOK1515	156.39032917816678	0.558778862952242	0.0333319532725203	5.338174502471805																	5.338174502471805	39.84506000980323
286	2015-10-13T19:03:04	22.7503	-157.998	KOK1515	160.41950094317713	0.551998489510824	0.0322983871388864	5.336172979739778																	5.336172979739778	39.89798796570333
287	2015-10-13T19:06:04	22.7499	-157.9983	KOK1515	158.35674280025447	0.5516008661794161	0.0322384570987896	5.235803730411221																	5.235803730411221	39.952127550103576
288	2015-10-13T19:09:05	22.7492	-157.9986	KOK1515	142.18583265707	0.558778862952242	0.0333319532725203	4.866677079433645																	4.866677079433645	40.03591475760211
289	2015-10-13T19:12:05	22.7487	-157.999	KOK1515	140.38943155303517	0.555581470139957	0.0328420976819923	4.761701292899926																	4.761701292899926	40.10508154881068
290	2015-10-13T19:15:05	22.7484	-157.9989	KOK1515	140.75462029184666	0.554781925161698	0.0327202664099495	4.714712652994262																	4.714712652994262	40.14001893560126
291	2015-10-13T19:18:05	22.7492	-157.9993	KOK1515	141.11697529641805	0.5512041897857359	0.0321786697817463	4.674380859513173																	4.674380859513173	40.23808387538623
292	2015-10-13T19:21:05	22.75	-158.0003	KOK1515	138.58279525984975	0.5523970620404699	0.0323584602427423	4.605086389741464																	4.605086389741464	40.3739846676357
293	2015-10-13T19:24:06	22.7501	-158.0014	KOK1515	139.42517651297078	0.5512041897857359	0.0321786697817463	4.585480153165097																	4.585480153165097	40.487454384284156
294	2015-10-13T19:27:06	22.7499	-158.0025	KOK1515	138.43109738100952	0.5516008661794161	0.0322384570987896	4.589332419403843																	4.589332419403843	40.60255056506344
295	2015-10-13T19:30:06	22.7494	-158.0046	KOK1515	143.56230094211813	0.554383580188968	0.0326595682928213	4.796595268797084																	4.796595268797084	40.825199350463976
296	2015-10-13T19:33:06	22.7488	-158.0042	KOK1515	139.67368711188715	0.550808458074659	0.0321190248478626	4.622205032503904																	4.622205032503904	40.90360283214415
297	2015-10-13T19:36:06	22.7488	-158.0044	KOK1515	138.4842447474017	0.553188984264525	0.0324784706870613	4.609302779228268																	4.609302779228268	40.924134359957385
298	2015-10-13T19:39:07	22.7485	-158.005	KOK1515	137.33173118935264	0.557178312370293	0.0330862079620082	4.626696064060028																	4.626696064060028	40.994199584853746
299	2015-10-13T19:42:07	22.7481	-158.0058	KOK1515	139.97769062531188	0.5516008661794161	0.0322384570987896	4.661409444519856																	4.661409444519856	41.08762006964193
300	2015-10-13T19:45:07	22.7465	-158.006	KOK1515	135.05012259977357	0.554781925161698	0.0327202664099495	4.521787805429958																	4.521787805429958	41.26690694701961
301	2015-10-13T19:48:07	22.7421	-158.0067	KOK1515	135.27950001639988	0.5539846619991291	0.0325990526907767	4.504150910117065																	4.504150910117065	41.76194596105329
302	2015-10-13T19:51:07	22.7372	-158.0074	KOK1515	135.8732777193581	0.5527925660090021	0.0324183949736393	4.544697408656502																	4.544697408656502	42.31211360493269
303	2015-10-13T19:54:08	22.7359	-158.0069	KOK1515	135.34809440600287	0.5516008661794161	0.0322384570987896	4.4747431049315125																	4.4747431049315125	42.4656608269904
304	2015-10-13T19:57:08	22.7361	-158.0066	KOK1515	135.0461810095653	0.5516008661794161	0.0322384570987896	4.489538553547594																	4.489538553547594	42.503664914950335
305	2015-10-13T20:00:08	22.7368	-158.0063	KOK1515	136.77465279787222	0.5512041897857359	0.0321786697817463	4.531747171654536																	4.531747171654536	42.587453207478454
306	2015-10-13T20:09:09	22.7393	-158.004	KOK1515	139.8235443546217	0.5747370024757039	0.0358436617802913	5.1226128863486275																	5.1226128863486275	42.95242549424936
307	2015-10-13T20:12:09	22.7403	-158.0033	KOK1515	142.53594249791308	0.5755687159987071	0.0359775053558728	5.253183450531036																	5.253183450531036	43.08492487667027
308	2015-10-13T20:15:09	22.7413	-158.0027	KOK1515	140.40813216493842	0.569363873490576	0.0349854329448217	5.042961368240554																	5.042961368240554	43.21214843412624
309	2015-10-13T20:18:09	22.7422	-158.0021	KOK1515	144.07243766791217	0.5697787918886991	0.0350511194987431	5.1633944376260015																	5.1633944376260015	43.32975539166705
310	2015-10-13T20:21:09	22.7431	-158.0015	KOK1515	142.3955917565062	0.571834896729022	0.0353783595873541	5.17962592691057																	5.17962592691057	43.447362136782246
311	2015-10-13T20:24:10	22.7441	-158.0009	KOK1515	143.8576867726938	0.571010001906557	0.0352470406209211	5.191559076334781																	5.191559076334781	43.5745850833092
312	2015-10-13T20:27:10	22.7451	-158.0001	KOK1515	139.48690014651308	0.5739092456777839	0.0357104549410594	5.088468273553003																	5.088468273553003	43.71292021777339
313	2015-10-13T20:30:10	22.7462	-157.9996	KOK1515	144.08269917909274	0.571834896729022	0.0353783595873541	5.172717852018853																	5.172717852018853	43.84569250466918
314	2015-10-13T20:36:10	22.7468	-158.0003	KOK1515	141.0950510764477	0.5705990129415239	0.0351816197795917	5.090882459878368																	5.090882459878368	43.94379970195797
315	2015-10-13T20:39:11	22.7475	-157.9998	KOK1515	143.8468493941371	0.566075499401979	0.0344664014896719	5.060680514645762																	5.060680514645762	44.037108569254066
316	2015-10-13T20:42:11	22.7441	-157.9963	KOK1515	145.85400217510215	0.5648543295492541	0.0342750430536009	5.115883918153488																	5.115883918153488	44.558979346432864
317	2015-10-13T20:45:11	22.7448	-157.9955	KOK1515	141.64157823576147	0.566892622657927	0.0345950565876236	5.022697469040594																	5.022697469040594	44.672191364011745
318	2015-10-13T20:48:11	22.7456	-157.9953	KOK1515	142.09021797611788	0.5689499432182851	0.0349199028230591	5.061737535024388																	5.061737535024388	44.763581318178645
319	2015-10-13T20:51:11	22.7462	-157.9948	KOK1515	140.8277649813624	0.572248038337433	0.0354444829447508	5.038691022050429																	5.038691022050429	44.847817286424494
320	2015-10-13T20:54:11	22.7472	-157.9949	KOK1515	148.1813050614205	0.566892622657927	0.0345950565876236	5.225772654539148																	5.225772654539148	44.959606757447226
321	2015-10-13T20:57:12	22.7479	-157.9945	KOK1515	144.9521754198093	0.572662166188996	0.0355107641504663	5.189281772617181																	5.189281772617181	45.04768648702146
322	2015-10-13T21:00:12	22.7491	-157.9939	KOK1515	144.08885719751137	0.573077282638048	0.0355772035813128	5.2315808251477005																	5.2315808251477005	45.194783953323146
323	2015-10-13T21:03:12	22.7502	-157.9934	KOK1515	145.92343004130805	0.571834896729022	0.0353783595873541	5.251623263201403																	5.251623263201403	45.32755565935752
324	2015-10-13T21:06:12	22.7509	-157.9936	KOK1515	148.5617704739525	0.571421971975994	0.0353126176335374	5.305083413412532																	5.305083413412532	45.408137085328605
325	2015-10-13T21:09:12	22.7514	-157.9936	KOK1515	149.4029835247531	0.571010001906557	0.0352470406209211	5.340863534684575																	5.340863534684575	45.46379563517458
326	2015-10-13T21:12:13	22.752	-157.994	KOK1515	138.96092305469514	0.5681250376439411	0.0347893103867287	4.9279414756180016																	4.9279414756180016	45.54219870761423
327	2015-10-13T21:15:13	22.7522	-157.9942	KOK1515	139.61293932783082	0.56730264783214	0.0346596145702376	4.9156557105918495																	4.9156557105918495	45.572483739222925
328	2015-10-13T21:18:13	22.7522	-157.9942	KOK1515	137.4715307216623	0.564044787281625	0.0341482753852093	4.776935676043012																	4.776935676043012	45.572483739222925
329	2015-10-13T21:21:13	22.752	-157.9941	KOK1515	142.8986210295779	0.562417319114419	0.0338947518910436	4.8913988484294295																	4.8913988484294295	45.59699987034919
330	2015-10-13T21:24:14	22.7519	-157.994	KOK1515	145.91742128865283	0.5689499432182851	0.0349199028230591	5.154418383159271																	5.154418383159271	45.61214239379429
331	2015-10-13T21:27:14	22.752	-157.9938	KOK1515	147.02796739842532	0.576403806567388	0.0361124420638851	5.354160942564794																	5.354160942564794	45.635497032832994
332	2015-10-13T21:30:14	22.7519	-157.9937	KOK1515	146.46695720157484	0.5768227459415151	0.0361802290791527	5.3307927052587765																	5.3307927052587765	45.65063955627811
333	2015-10-13T21:33:14	22.7519	-157.9939	KOK1515	139.22781674690705	0.5776636273275191	0.0363162889552867	5.103962501745745																	5.103962501745745	45.67117061826532
334	2015-10-13T21:36:14	22.7524	-157.994	KOK1515	143.52934345659799	0.5785039114670639	0.0364528945757211	5.242161006753839																	5.242161006753839	45.72776792307671
335	2015-10-13T21:39:14	22.7523	-157.9939	KOK1515	142.64306522245653	0.58484340056609	0.0374924750490733	5.338983002637309																	5.338983002637309	45.74291042614635
336	2015-10-13T21:42:15	22.7522	-157.9939	KOK1515	147.51328344284806	0.588688914226635	0.0381318071171293	5.6160642756093																	5.6160642756093	45.75404213611595
337	2015-10-13T21:45:15	22.7519	-157.9939	KOK1515	142.83257172230464	0.5882625080667819	0.0380605140058383	5.456673026789455																	5.456673026789455	45.78743726602353
338	2015-10-13T21:48:15	22.7519	-157.9938	KOK1515	160.80598859362937	0.5810281294921309	0.0368646785828119	5.89309713837433																	5.89309713837433	45.797702797017145
339	2015-10-13T21:51:15	22.752	-157.9939	KOK1515	151.75028097246934	0.5822943007632321	0.0370722629265497	5.629737117725358																	5.629737117725358	45.812845320462245
340	2015-10-13T21:54:16	22.7522	-157.9945	KOK1515	150.49506591249974	0.589544782700313	0.038274904314331004	5.7582851662572985																	5.7582851662572985	45.87833859734374
341	2015-10-13T21:57:16	22.7522	-157.9945	KOK1515	147.91907960746798	0.5925592068450021	0.0387819384107205	5.7769234340631295																	5.7769234340631295	45.87833859734374
342	2015-10-13T22:00:16	22.752	-157.9943	KOK1515	145.9674369039126	0.595601406308614	0.0392976707838346	5.721416782095949																	5.721416782095949	45.90862362895047
343	2015-10-13T22:03:16	22.7519	-157.9943	KOK1515	155.86450083970388	0.58484340056609	0.0374924750490733	5.841270809886862																	5.841270809886862	45.91975533891966
344	2015-10-13T22:06:17	22.7521	-157.9949	KOK1515	148.6125615499551	0.5852693283953271	0.0375629149297883	5.617530130308812																	5.617530130308812	45.98524865819954
345	2015-10-13T22:09:17	22.7522	-157.9962	KOK1515	148.68250762821683	0.58484340056609	0.0374924750490733	5.558032263112239																	5.558032263112239	46.11916378124234
346	2015-10-13T22:12:17	22.7534	-157.9973	KOK1515	146.83348838098578	0.5806080525419061	0.0367959612193472	5.373571420012647																	5.373571420012647	46.29407719851403
347	2015-10-13T22:15:17	22.7544	-157.9982	KOK1515	148.6069840855341	0.5806080525419061	0.0367959612193472	5.4765160610712815																	5.4765160610712815	46.438739280678604
348	2015-10-13T22:18:18	22.7555	-157.9994	KOK1515	149.0360735375167	0.5806080525419061	0.0367959612193472	5.391310784184002																	5.391310784184002	46.61242841574679
349	2015-10-13T22:21:18	22.7567	-158.001	KOK1515	146.64000095173677	0.5822943007632321	0.0370722629265497	5.406143796380582																	5.406143796380582	46.82413496934188
350	2015-10-13T22:24:18	22.7576	-158.0026	KOK1515	148.7098982874873	0.5806080525419061	0.0367959612193472	5.431932001372769																	5.431932001372769	47.01652157799477
351	2015-10-13T22:27:18	22.7585	-158.0043	KOK1515	161.90835591232556	0.5785039114670639	0.0364528945757211	5.831335175014192																	5.831335175014192	47.2177416459548
352	2015-10-13T22:30:19	22.7595	-158.0061	KOK1515	149.25592252479174	0.581871278928165	0.0370026850586063	5.432339173322549																	5.432339173322549	47.433453102572926
353	2015-10-13T22:33:19	22.7604	-158.0079	KOK1515	155.0258190785318	0.5785039114670639	0.0364528945757211	5.559263633663106																	5.559263633663106	47.64363534062122
354	2015-10-13T22:36:19	22.7612	-158.0097	KOK1515	144.7862103401034	0.575152363466598	0.0359105037861512	5.123232758959474																	5.123232758959474	47.84874407710353
355	2015-10-13T22:39:19	22.7622	-158.0116	KOK1515	149.15784507913608	0.572662166188996	0.0355107641504663	5.225377808375301																	5.225377808375301	48.07330726380275
356	2015-10-13T22:42:20	22.7633	-158.0134	KOK1515	143.78165759067448	0.571010001906557	0.0352470406209211	5.003657020431393																	5.003657020431393	48.29496414257208
357	2015-10-13T22:45:20	22.7645	-158.0152	KOK1515	147.6828959763448	0.5697787918886991	0.0350511194987431	5.101955375474066																	5.101955375474066	48.522958092318675
358	2015-10-13T22:48:20	22.7657	-158.0161	KOK1515	145.64249362507857	0.572662166188996	0.0355107641504663	5.086112856159054																	5.086112856159054	48.6853710742105
359	2015-10-13T22:51:20	22.7659	-158.0158	KOK1515	150.75740450250575	0.573077282638048	0.0355772035813128	5.274781568687165																	5.274781568687165	48.72336971856887
360	2015-10-13T22:54:20	22.7658	-158.015	KOK1515	149.22900988046896	0.5697787918886991	0.0350511194987431	5.111015269551778																	5.111015269551778	48.806236656775205
361	2015-10-13T22:57:21	22.7655	-158.0138	KOK1515	143.81901210604298	0.5697787918886991	0.0350511194987431	4.9691853522512615																	4.9691853522512615	48.93385742989566
362	2015-10-13T23:00:21	22.7648	-158.0126	KOK1515	143.150749137762	0.569363873490576	0.0349854329448217	4.952305811908287																	4.952305811908287	49.07960986222314
363	2015-10-13T23:03:21	22.7649	-158.0118	KOK1515	142.98354770593863	0.5664835739563621	0.0345306523494822	4.8372800673529035																	4.8372800673529035	49.16247739641643
364	2015-10-13T23:06:21	22.7672	-158.0135	KOK1515	161.94425708980273	0.567713651810016	0.03472432666434	5.501408439418439																	5.501408439418439	49.47231582691165
365	2015-10-13T23:09:22	22.7705	-158.0163	KOK1515	164.50279698548562	0.5648543295492541	0.0342750430536009	5.505388923265878																	5.505388923265878	49.938729480232155
366	2015-10-13T23:12:22	22.7737	-158.0195	KOK1515	156.9570864707461	0.56730264783214	0.0346596145702376	5.3126288468251035																	5.3126288468251035	50.42325737302682
367	2015-10-13T23:15:22	22.7766	-158.0222	KOK1515	144.83058545847655	0.570189002744401	0.0351163547376281	4.968912497742527																	4.968912497742527	50.848709098789975
368	2015-10-13T23:18:22	22.7796	-158.025	KOK1515	153.55592890639107	0.5652605506510289	0.0343386539408673	5.16807553567618																	5.16807553567618	51.2892889117558
369	2015-10-13T23:21:22	22.7828	-158.028	KOK1515	144.23207934231237	0.566892622657927	0.0345950565876236	4.897719749429098																	4.897719749429098	51.76012990345272
370	2015-10-13T23:24:23	22.786	-158.031	KOK1515	140.9079239558667	0.564449075860749	0.034211583655305	4.7394550567892																	4.7394550567892	52.23096617211049
371	2015-10-13T23:27:23	22.7891	-158.034	KOK1515	140.81261997943943	0.5708045074240405	0.0352143302002564	4.835850615679101																	4.835850615679101	52.693433220027856
372	2015-10-13T23:30:23	22.7922	-158.037	KOK1515	143.53784730771713	0.566892622657927	0.0345950565876236	4.860364273031643																	4.860364273031643	53.15589560864893
373	2015-10-13T23:33:23	22.7952	-158.04	KOK1515	152.42312751859214	0.5632295977789971	0.0340212550712142	5.044815990920409																	5.044815990920409	53.61010746169853
374	2015-10-13T23:36:24	22.7984	-158.0431	KOK1515	151.79002426074655	0.5607943487521899	0.0336430335613082	4.969396080556024																	4.969396080556024	54.08769889082797
375	2015-10-13T23:39:24	22.8015	-158.0462	KOK1515	141.9205489208936	0.5616055273078759	0.0337686765224575	4.654996473390407																	4.654996473390407	54.55704125302288
376	2015-10-13T23:42:24	22.8043	-158.0494	KOK1515	148.90684829953858	0.555982674690942	0.0329032315295243	4.7795518981671865																	4.7795518981671865	55.009787288988115
377	2015-10-13T23:45:24	22.8072	-158.0526	KOK1515	143.20628502351374	0.558378161732944	0.0332702267661679	4.664173678555337																	4.664173678555337	55.470262712864596
378	2015-10-13T23:48:24	22.8099	-158.0552	KOK1515	140.25156185831892	0.5575775802325489	0.0331473794176526	4.543002923257494																	4.543002923257494	55.87214891327496
379	2015-10-13T23:51:25	22.8107	-158.0557	KOK1515	137.78480014642454	0.5563826269438361	0.0329643017422178	4.429134592451144																	4.429134592451144	55.97492454996786
380	2015-10-13T23:54:25	22.8109	-158.0561	KOK1515	142.91977298627825	0.554383580188968	0.0326595682928213	4.5386933390013935																	4.5386933390013935	56.02161826065713
381	2015-10-13T23:57:25	22.811	-158.0565	KOK1515	147.21836996481017	0.5506108633699734	0.0320892747793826	4.577536360953735																	4.577536360953735	56.06414535799262
382	2015-10-14T00:00:25	22.811	-158.0567	KOK1515	135.45941642386168	0.5535863488415539	0.0325386898119907	4.286630161585477																	4.286630161585477	56.084667527738496
383	2015-10-14T00:03:25	22.8111	-158.0568	KOK1515	139.83626277597727	0.5496223842073851	0.0319409720853444	4.366832354281857																	4.366832354281857	56.099807037384394
384	2015-10-14T00:06:26	22.8112	-158.05700000000004	KOK1515	139.5348042624742	0.5484422960761149	0.0317641988088132	4.334851312762309																	4.334851312762309	56.12315384638608
385	2015-10-14T00:09:26	22.8113	-158.0572	KOK1515	140.95818623173176	0.546089283557574	0.0314139008332083	4.326747820036516																	4.326747820036516	56.14650064213802
386	2015-10-14T00:12:26	22.8114	-158.05700000000004	KOK1515	142.91463872680112	0.5496223842073851	0.0319409720853444	4.435540865315182																	4.435540865315182	56.16984742464785
387	2015-10-14T00:15:26	22.8112	-158.05700000000004	KOK1515	146.14429846942954	0.5492283540322439	0.031881907437727	4.545778903482017																	4.545778903482017	56.19211084458623
388	2015-10-14T00:18:27	22.8111	-158.05700000000004	KOK1515	138.21866087891635	0.553188984264525	0.0324784706870613	4.371612059478093																	4.371612059478093	56.20324255455542
389	2015-10-14T00:21:27	22.811	-158.0569	KOK1515	142.23209839569037	0.5496223842073851	0.0319409720853444	4.429435163786548																	4.429435163786548	56.2183820642033
390	2015-10-14T00:24:27	22.811	-158.0567	KOK1515	146.01946185273343	0.5496223842073851	0.0319409720853444	4.553184294607963																	4.553184294607963	56.23890423394918
391	2015-10-14T00:27:27	22.8109	-158.0567	KOK1515	152.3406245344151	0.548048915701797	0.0317055525198696	4.683265212420945																	4.683265212420945	56.25003594391836
392	2015-10-14T00:30:27	22.811	-158.0569	KOK1515	156.32188412765785	0.550808458074659	0.0321190248478626	4.855708418195006																	4.855708418195006	56.27338277940145
393	2015-10-14T00:33:28	22.8112	-158.0566	KOK1515	147.88852650988997	0.550017355003256	0.0320001777308738	4.606610139646836																	4.606610139646836	56.31137313661309
394	2015-10-14T00:36:28	22.811	-158.0567	KOK1515	146.8939438098684	0.554383580188968	0.0326595682928213	4.636103858644849																	4.636103858644849	56.33588740950754
395	2015-10-14T00:39:28	22.811	-158.0564	KOK1515	154.48710923323478	0.550017355003256	0.0320001777308738	4.724366069461227																	4.724366069461227	56.366670664126346
396	2015-10-14T00:42:28	22.811	-158.0565	KOK1515	146.0174926019631	0.5535863488415539	0.0325386898119907	4.587521552169137																	4.587521552169137	56.37693174899928
397	2015-10-14T00:45:28	22.8111	-158.0568	KOK1515	152.99805554772317	0.550017355003256	0.0320001777308738	4.717795871048488																	4.717795871048488	56.409665875475476
398	2015-10-14T01:57:34	22.8245	-158.0794	KOK1515	148.81260544192557	0.5140196708702229	0.0268725263013281	4.040316104771196																	4.040316104771196	59.16688643873257
399	2015-10-14T02:00:34	22.8229	-158.0796	KOK1515	142.46349625099037	0.511117425777834	0.0264828880566649	3.8023878240915208																	3.8023878240915208	59.34617199983199
400	2015-10-14T02:06:35	22.8189	-158.0806	KOK1515	144.27754755758528	0.5071600881637991	0.0259570718021937	3.7789305295912974																	3.7789305295912974	59.80310897866995
401	2015-10-14T02:09:35	22.8168	-158.0812	KOK1515	145.27758630669388	0.512205667167979	0.0266285234317426	3.877682216108046																	3.877682216108046	60.04484551748696
402	2015-10-14T02:12:35	22.8149	-158.0826	KOK1515	145.37535012129962	0.509672021561758	0.0262900711703916	3.83609398902726																	3.83609398902726	60.30051844640746
403	2015-10-14T02:15:35	22.8129	-158.084	KOK1515	145.6309147611659	0.503240987822493	0.0254426134437822	3.7269707761584185																	3.7269707761584185	60.56547489786181
404	2015-10-14T02:18:35	22.811	-158.0856	KOK1515	142.0652105971703	0.505729392947441	0.0257686043321173	3.675211107284056																	3.675211107284056	60.8332194252645
405	2015-10-14T02:21:36	22.8091	-158.0878	KOK1515	144.1765259285863	0.511117425777834	0.0264828880566649	3.8292360242532992																	3.8292360242532992	61.14256439022632
406	2015-10-14T02:24:36	22.8057	-158.0845	KOK1515	156.1900762285124	0.50895188398491	0.0261943414961877	4.123615001153683																	4.123615001153683	61.65041517731779
407	2015-10-14T02:27:36	22.8017	-158.0782	KOK1515	145.77431935176853	0.511843855469792	0.0265799834312373	3.883030336599009																	3.883030336599009	62.4354019248907
408	2015-10-14T02:30:36	22.7977	-158.072	KOK1515	147.399851486135	0.512205667167979	0.0266285234317426	3.9587761399422186																	3.9587761399422186	63.21197472325263
409	2015-10-14T02:33:36	22.7935	-158.0657	KOK1515	155.76491791567824	0.512929345541642	0.0267257808863225	4.15159884822689																	4.15159884822689	64.00983180603839
410	2015-10-14T02:36:37	22.7896	-158.0596	KOK1515	146.04892707123082	0.5107555079074171	0.0264345137245284	3.8867098778591913																	3.8867098778591913	64.77165204780107
411	2015-10-14T02:39:37	22.7882	-158.0574	KOK1515	146.3613565212923	0.509672021561758	0.0262900711703916	3.8648934768880303																	3.8648934768880303	65.04599518185765
412	2015-10-14T02:42:37	22.7866	-158.0558	KOK1515	149.33516252201224	0.506087119865425	0.0258156418259629	3.8934062325483794																	3.8934062325483794	65.28824664552067
413	2015-10-14T02:45:37	22.7855	-158.0545	KOK1515	152.8784432824102	0.505729392947441	0.0257686043321173	3.966496239410623																	3.966496239410623	65.46933837064927
414	2015-10-14T02:48:37	22.7844	-158.0528	KOK1515	155.127680760484	0.4979500281985621	0.024758189596982998	3.8969587937715047																	3.8969587937715047	65.68249116452319
415	2015-10-14T02:51:37	22.7833	-158.0512	KOK1515	148.8147560070241	0.500053211548011	0.0250289609405981	3.763241098692905																	3.763241098692905	65.88732928284561
416	2015-10-14T02:54:38	22.782	-158.0494	KOK1515	149.8798579397831	0.4961999365820801	0.0245343235802365	3.7345337457062566																	3.7345337457062566	66.12199870296125
417	2015-10-14T02:57:38	22.7808	-158.0476	KOK1515	151.6878850295156	0.4937614680573679	0.0242245843170426	3.7251970996501096																	3.7251970996501096	66.34997345592865
418	2015-10-14T03:00:38	22.7796	-158.0456	KOK1515	150.2383764546316	0.4937614680573679	0.0242245843170426	3.7188333211959135																	3.7188333211959135	66.59487901817451
419	2015-10-14T03:03:38	22.7782	-158.0437	KOK1515	148.01060816903748	0.4937614680573679	0.0242245843170426	3.6338774048316655																	3.6338774048316655	66.84450849736875
420	2015-10-14T03:06:38	22.777	-158.0419	KOK1515	151.2672158649318	0.4923740395020711	0.0240493284844011	3.6957621218594996																	3.6957621218594996	67.07248741989511
421	2015-10-14T03:09:39	22.7768	-158.0412	KOK1515	146.95323480312538	0.489792534124715	0.0237253334937274	3.5567678300128187																	3.5567678300128187	67.14770340553241
422	2015-10-14T03:12:39	22.7768	-158.0412	KOK1515	144.19912452716963	0.48824766550938303	0.0235327726135396	3.4820510856180964																	3.4820510856180964	67.14770340553241
423	2015-10-14T03:15:39	22.7768	-158.0413	KOK1515	144.31495202458743	0.48893383904285	0.0236182034718123	3.477154863104109																	3.477154863104109	67.15796706461856
424	2015-10-14T03:18:39	22.7769	-158.0413	KOK1515	145.83596800542117	0.490649977231486	0.0238326719444568	3.5476995091927437																	3.5476995091927437	67.16909877458775
425	2015-10-14T03:21:39	22.7768	-158.0414	KOK1515	147.20030335648727	0.49047816146239204	0.02381116330053655	3.5722222814953057																	3.5722222814953057	67.18424002907592
426	2015-10-14T03:24:40	22.7767	-158.0414	KOK1515	161.59711856576703	0.4875637038034921	0.0234477637156425	3.874175294333393																	3.874175294333393	67.1953717390451
427	2015-10-14T03:27:40	22.7771	-158.0409	KOK1515	150.22051590033345	0.487221804770118	0.0234054278628843	3.5963066403611625																	3.5963066403611625	67.26331438438196
428	2015-10-14T03:30:40	22.7774	-158.0416	KOK1515	148.18119335045049	0.48893383904285	0.0236182034718123	3.57305343665356																	3.57305343665356	67.34254185973028
429	2015-10-14T03:33:40	22.7779	-158.0417	KOK1515	144.44254278539128	0.48893383904285	0.0236182034718123	3.4832814423066103																	3.4832814423066103	67.3991388168604
430	2015-10-14T03:36:40	22.7777	-158.0417	KOK1515	150.0722034924057	0.487221804770118	0.0234054278628843	3.602065241811325																	3.602065241811325	67.42140223679878
431	2015-10-14T03:39:40	22.7773	-158.0418	KOK1515	150.69337577318512	0.4858596708473521	0.023236922872165	3.5966993434069865																	3.5966993434069865	67.46709666847757
432	2015-10-14T03:42:41	22.7773	-158.0413	KOK1515	150.60054811895202	0.484837221274971	0.0231110068993317	3.5738972656947405																	3.5738972656947405	67.5184147758636
433	2015-10-14T03:45:41	22.777	-158.0412	KOK1515	153.06963829090031	0.484837221274971	0.0231110068993317	3.612886821260155																	3.612886821260155	67.55335153099357
434	2015-10-14T03:48:41	22.777	-158.0411	KOK1515	148.9297980531087	0.487221804770118	0.0234054278628843	3.5630205614130537																	3.5630205614130537	67.56361517503646
435	2015-10-14T03:51:41	22.7769	-158.0413	KOK1515	148.19921406308575	0.4858596708473521	0.023236922872165	3.5405041716030317																	3.5405041716030317	67.58696650972604
436	2015-10-14T03:54:42	22.7771	-158.0412	KOK1515	147.76508524281962	0.4855180413804221	0.0231948507662744	3.5245838879663154																	3.5245838879663154	67.61148185709034
437	2015-10-14T03:57:42	22.7767	-158.0415	KOK1515	147.46151872735055	0.4844980267659501	0.0230692346616226	3.498330466567006																	3.498330466567006	67.6656180036133
438	2015-10-14T04:00:42	22.7768	-158.041	KOK1515	152.48480630268102	0.4855180413804221	0.0231948507662744	3.624060495887218																	3.624060495887218	67.71812975794249
439	2015-10-14T04:03:42	22.7769	-158.0411	KOK1515	152.283772988157	0.4850072233885595	0.0231319428770996	3.6120720468734886																	3.6120720468734886	67.73327101243066
440	2015-10-14T04:06:42	22.7771	-158.041	KOK1515	157.60297615554452	0.48179067254548497	0.0227382251878962	3.690661970623837																	3.690661970623837	67.75778635979496
441	2015-10-14T04:09:43	22.7768	-158.0415	KOK1515	152.80477171890377	0.484837221274971	0.0231110068993317	3.637117284996761																	3.637117284996761	67.81901377487608
442	2015-10-14T04:12:43	22.7764	-158.0421	KOK1515	149.2253158744144	0.48348116733342106	0.0229446370476791	3.5186153018213284																	3.5186153018213284	67.8950071147674
443	2015-10-14T04:15:43	22.7764	-158.0416	KOK1515	161.63450628024398	0.4824679086680929	0.0228207211409453	3.813303739311175																	3.813303739311175	67.94632556062875
444	2015-10-14T04:18:43	22.7766	-158.0417	KOK1515	158.085568408284	0.48145326362900304	0.0226971245005535	3.710531235646706																	3.710531235646706	67.97084092373807
445	2015-10-14T04:21:43	22.7766	-158.0419	KOK1515	166.36647200316085	0.481116658249959	0.0226561216942668	3.8892951088123167																	3.8892951088123167	67.9913682719966
446	2015-10-14T04:24:44	22.7762	-158.0425	KOK1515	148.63752672892153	0.480441940434104	0.0225743563598297	3.4868313138012703																	3.4868313138012703	68.06736168502928
447	2015-10-14T04:27:44	22.7759	-158.0431	KOK1515	148.96324718805937	0.481116658249959	0.0226561216942668	3.4900287869670654																	3.4900287869670654	68.13741604613996
448	2015-10-14T04:30:44	22.7757	-158.0436	KOK1515	155.56661739054078	0.480441940434104	0.0225743563598297	3.6233921595206047																	3.6233921595206047	68.19335588804037
449	2015-10-14T04:33:44	22.7754	-158.04399999999995	KOK1515	150.4451264972329	0.47910034465026097	0.022412034825365003	3.5086196910248133																	3.5086196910248133	68.24627798876794
450	2015-10-14T04:36:44	22.7749	-158.0441	KOK1515	152.2484245634823	0.47943554037313396	0.022452432604371002	3.5252764343224436																	3.5252764343224436	68.30287497999889
451	2015-10-14T04:39:45	22.7743	-158.0435	KOK1515	151.29416629765092	0.474774796764315	0.0218936935222624	3.4555741811652037																	3.4555741811652037	68.39372319520787
452	2015-10-14T04:42:45	22.7737	-158.0427	KOK1515	152.35006532117518	0.478432217139048	0.0223315325290495	3.5217169602430323																	3.5217169602430323	68.49956812014737
453	2015-10-14T04:45:45	22.7733	-158.0419	KOK1515	151.36253051792968	0.48010567356517003	0.0225336181672493	3.536324739677178																	3.536324739677178	68.59297528368938
454	2015-10-14T04:48:45	22.7727	-158.0411	KOK1515	156.5207593890091	0.47643288970822795	0.0220915114328239	3.5894827538651426																	3.5894827538651426	68.6988206753656
455	2015-10-14T04:51:45	22.7717	-158.039	KOK1515	156.6779571328978	0.478432217139048	0.0223315325290495	3.6193234880285527																	3.6193234880285527	68.94141242770142
456	2015-10-14T04:54:46	22.7703	-158.0364	KOK1515	154.8286300213871	0.47943554037313396	0.022452432604371002	3.5955777040694468																	3.5955777040694468	69.25045134155287
457	2015-10-14T04:57:46	22.769	-158.0338	KOK1515	153.9916634365601	0.47910034465026097	0.022412034825365003	3.579104690871348																	3.579104690871348	69.55403124025038
458	2015-10-14T05:00:46	22.7677	-158.031	KOK1515	159.5047853123093	0.47776723930896603	0.0222514115460957	3.683975772881536																	3.683975772881536	69.87580838608719
459	2015-10-14T05:03:46	22.7663	-158.0284	KOK1515	161.0975396510334	0.478432217139048	0.0223315325290495	3.729790669802157																	3.729790669802157	70.18485405275325
460	2015-10-14T05:06:47	22.7649	-158.0258	KOK1515	159.8101372560115	0.47943554037313396	0.022452432604371002	3.7152710769828885																	3.7152710769828885	70.49390208265096
461	2015-10-14T05:09:47	22.7637	-158.0234	KOK1515	155.56770793120654	0.478099346265649	0.0222914251105771	3.616709642206323																	3.616709642206323	70.77413816787427
462	2015-10-14T05:12:47	22.7626	-158.0218	KOK1515	162.6751414453498	0.47876588263494996	0.0223717356911265	3.786166839476012																	3.786166839476012	70.97899625450849
463	2015-10-14T05:15:47	22.7615	-158.0203	KOK1515	164.79008317978443	0.48179067254548497	0.0227382251878962	3.8813540048304014																	3.8813540048304014	71.17572180138521
464	2015-10-14T05:18:47	22.7605	-158.0188	KOK1515	161.56237121535332	0.481116658249959	0.0226561216942668	3.8051512470324624																	3.8051512470324624	71.36571940943412
465	2015-10-14T05:21:48	22.7595	-158.0173	KOK1515	160.64369439926725	0.48145326362900304	0.0226971245005535	3.780301205245749																	3.780301205245749	71.55571793118153
466	2015-10-14T05:24:48	22.7587	-158.0153	KOK1515	154.55550507791344	0.48212888691759204	0.0227794239899542	3.643999930906642																	3.643999930906642	71.77950033684651
467	2015-10-14T05:27:48	22.7577	-158.0129	KOK1515	168.20401120373234	0.47643288970822795	0.0220915114328239	3.8617149394552963																	3.8617149394552963	72.04984350203539
468	2015-10-14T05:30:48	22.7568	-158.0105	KOK1515	161.666700904564	0.480779010032392	0.0226151918017855	3.7597680314141																	3.7597680314141	72.31579817281418
469	2015-10-14T05:33:48	22.7558	-158.0091	KOK1515	156.55536941916694	0.47943554037313396	0.022452432604371002	3.651145018637975																	3.651145018637975	72.49758064446243
470	2015-10-14T05:36:49	22.7549	-158.00799999999995	KOK1515	155.99805673203838	0.47709847374361997	0.022171270862131002	3.5901774179586083																	3.5901774179586083	72.64853621609475
471	2015-10-14T05:39:49	22.7537	-158.0067	KOK1515	155.81383217102797	0.47876588263494996	0.0223717356911265	3.6186983760884712																	3.6186983760884712	72.83735501781783
472	2015-10-14T06:39:08	22.751	-158.0005	KOK1515	155.68761639978246	0.47943554037313396	0.022452432604371002	3.6545427957856953																	3.6545427957856953	73.54121323710218
473	2015-10-14T06:42:08	22.7508	-158.0004	KOK1515	162.57915132061382	0.47943554037313396	0.022452432604371002	3.7860184561562																	3.7860184561562	73.56572940598099
474	2015-10-14T06:45:08	22.7505	-158.0002	KOK1515	156.1358878199005	0.47943554037313396	0.022452432604371002	3.6692388577879527																	3.6692388577879527	73.60493102483852
475	2015-10-14T06:48:09	22.7502	-158.0	KOK1515	153.63274360065157	0.4767652849823429	0.0221313436042074	3.5483165796961824																	3.5483165796961824	73.64413266730581
476	2015-10-14T06:51:09	22.75	-157.9999	KOK1515	152.7581422255739	0.4744447836503421	0.021854384965949998	3.483567909495524																	3.483567909495524	73.66864886135473
477	2015-10-14T06:54:09	22.7499	-157.9998	KOK1515	153.58458243404237	0.4727897909638429	0.0216582473389871	3.4842814685838883																	3.4842814685838883	73.68379148667249
478	2015-10-14T06:57:09	22.7497	-157.9998	KOK1515	156.82797853480332	0.468857909381501	0.0211967050338517	3.4936248166644908																	3.4936248166644908	73.70605490661087
479	2015-10-14T07:00:09	22.7496	-157.9998	KOK1515	152.11318406292082	0.4714730902499221	0.0215030261525291	3.4231094622012996																	3.4231094622012996	73.71718661658007
480	2015-10-14T07:03:10	22.7497	-158.0003	KOK1515	155.67019145938454	0.4714730902499221	0.0215030261525291	3.503633599401601																	3.503633599401601	73.76970832545257
481	2015-10-14T07:06:10	22.75	-158.0013	KOK1515	152.03730696119126	0.47081770998527295	0.0214260169873753	3.4150663225689453																	3.4150663225689453	73.8776604611124
482	2015-10-14T07:09:10	22.7505	-158.0009	KOK1515	153.69835464627462	0.4704906113460471	0.021387666020527003	3.424794192099765																	3.424794192099765	73.94682702038205
483	2015-10-14T07:12:10	22.7484	-158.0011	KOK1515	158.93878880500867	0.4744447836503421	0.021854384965949998	3.6446562431023786																	3.6446562431023786	74.18149282530395
484	2015-10-14T16:38:06	22.6471	-158.1295	KOK1515	129.5597652338783	0.54257955983651	0.0308955954373379	4.124473867855003																	4.124473867855003	91.5317815028002
485	2015-10-14T16:41:06	22.6473	-158.1255	KOK1515	130.59840964585652	0.542968216446611	0.0309526264935423	4.137718238571988																	4.137718238571988	91.9433193807225
486	2015-10-14T16:44:06	22.6479	-158.1203	KOK1515	120.90219074789127	0.5360305252549039	0.0299426679399644	3.7325147422102516																	3.7325147422102516	92.48169267060958
487	2015-10-14T16:47:06	22.6485	-158.1151	KOK1515	122.97117037989365	0.54257955983651	0.0308955954373379	3.921998938367037																	3.921998938367037	93.02006364436815
488	2015-10-14T16:50:07	22.649	-158.1099	KOK1515	127.36222824035177	0.550017355003256	0.0320001777308738	4.152199386149069																	4.152199386149069	93.557165082326
489	2015-10-14T16:53:07	22.6496	-158.1048	KOK1515	130.35408719260454	0.554383580188968	0.0326595682928213	4.344422367915096																	4.344422367915096	94.08533948842896
490	2015-10-15T00:04:35	22.5551	-158.0909	KOK1515	98.63573662411386	0.47411225885095	0.0218149700440607	2.26401520767384																	2.26401520767384	104.70134994510865
491	2015-10-15T00:07:35	22.5502	-158.0929	KOK1515	96.66900646320602	0.472459437555675	0.0216193031450453	2.185072381591976																	2.185072381591976	105.28426916358269
492	2015-10-15T00:10:35	22.5452	-158.0949	KOK1515	98.62811067037529	0.469513051021363	0.0212731001451569	2.21675012212338																	2.21675012212338	105.87762018132138
493	2015-10-15T00:13:36	22.5403	-158.097	KOK1515	99.21168778488199	0.47776723930896603	0.0222514115460957	2.2871259794822296																	2.2871259794822296	106.46425012300898
494	2015-10-15T00:16:36	22.5353	-158.0989	KOK1515	100.93628448490392	0.48128496093948103	0.02267662309741015	2.405752269971201																	2.405752269971201	107.05412197146448
495	2015-10-15T00:19:36	22.5302	-158.1008	KOK1515	101.55767436901388	0.483988960350262	0.02300683169480275	2.417661812597573																	2.417661812597573	107.65451101252968
496	2015-10-15T00:22:36	22.525	-158.1027	KOK1515	100.0524743614571	0.475105206253084	0.0219330721777164	2.3094835252498056																	2.3094835252498056	108.26543906751186
497	2015-10-15T00:25:37	22.5198	-158.1046	KOK1515	96.7441429486614	0.4677165015976165	0.02106376837652525	2.1494870772845647																	2.1494870772845647	108.87636947404492
498	2015-10-15T00:28:37	22.5146	-158.1065	KOK1515	102.3671078913326	0.469513051021363	0.0212731001451569	2.2897506876243714																	2.2897506876243714	109.48730223169396
499	2015-10-15T00:31:37	22.5107	-158.108	KOK1515	101.39006554624656	0.4704906113460471	0.021387666020527003	2.2739163414212973																	2.2739163414212973	109.94802787664642
500	2015-10-15T00:34:37	22.5087	-158.1086	KOK1515	100.89034079766724	0.47643288970822795	0.0220915114328239	2.3408212454228914																	2.3408212454228914	110.17905407010666
501	2015-10-15T01:07:57	22.4666	-158.125	KOK1515	114.80693055329071	0.4824679086680929	0.0228207211409453	2.7474199225860017																	2.7474199225860017	115.15982285689415
502	2015-10-15T01:10:57	22.4614	-158.127	KOK1515	103.6345872172402	0.48893383904285	0.0236182034718123	2.551858750000295																	2.551858750000295	115.77414792891544
503	2015-10-15T01:13:58	22.4562	-158.129	KOK1515	103.02378578125963	0.487221804770118	0.0234054278628843	2.530020524944556																	2.530020524944556	116.38847558637548
504	2015-10-15T01:16:58	22.4511	-158.1309	KOK1515	102.86288215668385	0.490649977231486	0.0238326719444568	2.542801498555841																	2.542801498555841	116.98890098466083
505	2015-10-15T01:19:58	22.446	-158.13299999999995	KOK1515	107.43541108135679	0.48415849385126203	0.0230275962108962	2.57281984642855																	2.57281984642855	117.59633921337341
506	2015-10-15T01:22:59	22.4409	-158.1351	KOK1515	103.55536791934244	0.4838194268492621	0.0229860671787093	2.4843180655790134																	2.4843180655790134	118.20378026788988
507	2015-10-15T01:25:59	22.4358	-158.1371	KOK1515	102.8043715933868	0.481116658249959	0.0226561216942668	2.4472477800738264																	2.4472477800738264	118.80764094399505
508	2015-10-15T01:28:59	22.4307	-158.139	KOK1515	102.18946341010395	0.4972476896913621	0.024668326358462996	2.618419809068813																	2.618419809068813	119.40807570219921
509	2015-10-15T01:31:59	22.4256	-158.1409	KOK1515	101.29404376209429	0.490994429079813	0.023875791922282005	2.5543486625798817																	2.5543486625798817	120.00851279931399
510	2015-10-15T01:35:00	22.4206	-158.1428	KOK1515	104.81799974121164	0.4879058038444241	0.0234902097135973	2.62008059015716																	2.62008059015716	120.59843828328844
511	2015-10-15T01:38:00	22.4156	-158.1447	KOK1515	99.37492461909684	0.4979500281985621	0.024758189596982998	2.58030042485475																	2.58030042485475	121.18836610033578
512	2015-10-15T01:41:00	22.4105	-158.1466	KOK1515	99.96922574937113	0.502528821116744	0.0253499517256831	2.672372101036152																	2.672372101036152	121.78881011995588
513	2015-10-15T01:44:00	22.4055	-158.1485	KOK1515	101.42433736400193	0.500757975725206	0.0251201238174513	2.7161878353237823																	2.7161878353237823	122.37874264853315
514	2015-10-15T01:47:00	22.4005	-158.1504	KOK1515	99.55198109165748	0.50111162011414	0.025165868537347	2.6621035034501905																	2.6621035034501905	122.96867750891758
515	2015-10-15T01:50:01	22.3955	-158.1522	KOK1515	100.38120962962728	0.505372517954101	0.0257216788577989	2.741593335756646																	2.741593335756646	123.55528360465095
516	2015-10-15T01:53:01	22.3906	-158.154	KOK1515	101.06204719784704	0.4979500281985621	0.024758189596982998	2.671304345031999																	2.671304345031999	124.13134052330366
517	2015-10-15T01:56:01	22.3857	-158.1557	KOK1515	107.41593362344524	0.49445893915933603	0.0243128553146239	2.762459697691848																	2.762459697691848	124.70417220510951
518	2015-10-15T01:59:01	22.3807	-158.1573	KOK1515	101.27933276184878	0.49445893915933603	0.0243128553146239	2.6161416755077034																	2.6161416755077034	125.28461140831786
519	2015-10-15T02:02:02	22.3758	-158.159	KOK1515	103.56720828539764	0.4979500281985621	0.024758189596982998	2.7186632934623423																	2.7186632934623423	125.85744689361836
520	2015-10-15T02:05:02	22.3705	-158.1607	KOK1515	106.46184208983765	0.500405173538396	0.025074488038348997	2.8527667049971304																	2.8527667049971304	126.47283298696968
521	2015-10-15T02:08:02	22.3656	-158.1624	KOK1515	106.05564737631089	0.490306345693298	0.0237896546566163	2.6591348063288938																	2.6591348063288938	127.04567238960958
522	2015-10-15T02:11:03	22.3605	-158.164	KOK1515	101.5802495879422	0.490649977231486	0.0238326719444568	2.5757251745480665																	2.5757251745480665	127.63680091529585
523	2015-10-15T02:14:03	22.3555	-158.1655	KOK1515	100.48875688344587	0.486200985302028	0.0232790242803197	2.4979798860361604																	2.4979798860361604	128.21441148066128
524	2015-10-15T02:17:03	22.3503	-158.167	KOK1515	103.81879545355207	0.48415849385126203	0.0230275962108962	2.533216725396717																	2.533216725396717	128.8135061012551
525	2015-10-15T02:20:03	22.3452	-158.1686	KOK1515	100.57474085799466	0.4829753882267075	0.02288268906489635	2.463171304611308																	2.463171304611308	129.40463966775403
526	2015-10-15T02:23:04	22.3401	-158.1702	KOK1515	101.73716823352406	0.48415849385126203	0.0230275962108962	2.5152321400334685																	2.5152321400334685	129.99577491390957
527	2015-10-15T02:26:04	22.3349	-158.1715	KOK1515	104.57980759158531	0.490306345693298	0.0237896546566163	2.6534453499727526																	2.6534453499727526	130.58989842593203
528	2015-10-15T02:29:04	22.3299	-158.1727	KOK1515	101.76712661765914	0.4972476896913621	0.024668326358462996	2.674554071900979																	2.674554071900979	131.1600342122829
529	2015-10-15T02:32:04	22.3248	-158.174	KOK1515	105.18333733459284	0.4880767346769035	0.023511491163568453	2.6420034952112816																	2.6420034952112816	131.74331983169188
530	2015-10-15T02:35:05	22.3197	-158.1753	KOK1515	102.6294168564864	0.485177225502148	0.0231528788548675	2.5488999408847657																	2.5488999408847657	132.3266065740466
531	2015-10-15T02:38:05	22.3166	-158.1757	KOK1515	100.2888601590714	0.48415849385126203	0.0230275962108962	2.4684976456721737																	2.4684976456721737	132.67413931668466
532	2015-10-15T02:41:05	22.3142	-158.1761	KOK1515	102.18888567222041	0.487221804770118	0.0234054278628843	2.569155473006649																	2.569155473006649	132.94445729949172
533	2015-10-15T02:44:05	22.3115	-158.17700000000005	KOK1515	101.88079800303265	0.48212888691759204	0.0227794239899542	2.498141631872924																	2.498141631872924	133.25897968140524
534	2015-10-15T02:47:06	22.3086	-158.178	KOK1515	100.60091331579576	0.4865404474561629	0.0233210583850454	2.469071808681933																	2.469071808681933	133.59782808883628
535	2015-10-15T02:50:06	22.306	-158.1787	KOK1515	106.03199270134321	0.486200985302028	0.0232790242803197	2.6297554596847204																	2.6297554596847204	133.89609565791696
536	2015-10-15T02:53:06	22.3039	-158.1793	KOK1515	114.60945739203956	0.48145326362900304	0.0226971245005535	2.776772167349134																	2.776772167349134	134.13789071877906
537	2015-10-15T02:56:06	22.3019	-158.18	KOK1515	104.42223045214544	0.4858596708473521	0.023236922872165	2.571640053225051																	2.571640053225051	134.37190640068735
538	2015-10-15T02:59:07	22.2989	-158.1813	KOK1515	102.91181073547916	0.48128496093948103	0.02267662309741015	2.4973487221764668																	2.4973487221764668	134.7316975553653
539	2015-10-15T03:02:07	22.2941	-158.1833	KOK1515	101.3070690334137	0.4858596708473521	0.023236922872165	2.5176886143168136																	2.5176886143168136	135.3043504516273
540	2015-10-15T03:05:07	22.2892	-158.1853	KOK1515	104.25045034798401	0.48415849385126203	0.0230275962108962	2.5650861212114457																	2.5650861212114457	135.88740622663997
541	2015-10-15T03:08:08	22.2844	-158.1873	KOK1515	108.05640293134527	0.48876209115116404	0.0235968202952868	2.7012954602216066																	2.7012954602216066	136.46006426585726
542	2015-10-15T03:14:08	22.2745	-158.1914	KOK1515	118.93864855752031	0.48010567356517003	0.0225336181672493	2.854383296794312																	2.854383296794312	137.6402555420573
543	2015-10-15T03:17:08	22.2695	-158.1935	KOK1515	106.49880417884113	0.468857909381501	0.0211967050338517	2.4195625827845464																	2.4195625827845464	138.2374023205009
544	2015-10-15T03:20:08	22.2646	-158.1955	KOK1515	102.06193358633051	0.469513051021363	0.0212731001451569	2.3019236394677973																	2.3019236394677973	138.8204709000972
545	2015-10-15T03:23:09	22.2596	-158.1974	KOK1515	102.50548468512163	0.47016429169039203	0.0213494063862907	2.333614720448069																	2.333614720448069	139.4104712983515
546	2015-10-15T03:26:09	22.2546	-158.1995	KOK1515	102.10185472983154	0.47016429169039203	0.0213494063862907	2.3377815128023647																	2.3377815128023647	140.00762642125068
547	2015-10-15T03:29:09	22.2495	-158.2015	KOK1515	101.71251083576009	0.47311942834923	0.0216972875832452	2.35365282890079																	2.35365282890079	140.61158093957582
548	2015-10-15T03:32:10	22.2444	-158.2037	KOK1515	100.46139775562759	0.4714730902499221	0.0215030261525291	2.2891056468169726																	2.2891056468169726	141.22287549257481
549	2015-10-15T03:38:10	22.2341	-158.208	KOK1515	102.17963211211456	0.46853150825865997	0.0211586438748711	2.2927773016926047																	2.2927773016926047	142.45206747474782
550	2015-10-15T03:41:10	22.2292	-158.2101	KOK1515	104.05081140028886	0.4672263327342029	0.0210069222764876	2.3457426076911108																	2.3457426076911108	143.0388755089611
551	2015-10-15T03:44:11	22.2242	-158.2121	KOK1515	101.25837950505777	0.469513051021363	0.0212731001451569	2.3052161719837																	2.3052161719837	143.6323913164228
552	2015-10-15T03:47:11	22.2193	-158.2142	KOK1515	101.3068856970578	0.4647915631751115	0.020725576719520647	2.2549703114098176																	2.2549703114098176	144.2192049850509
553	2015-10-15T03:50:11	22.2144	-158.2162	KOK1515	102.60353508903611	0.4672263327342029	0.0210069222764876	2.2978992058108396																	2.2978992058108396	144.80229965878772
554	2015-10-15T03:53:11	22.2094	-158.2182	KOK1515	104.67710983124228	0.46560036346816397	0.0208188289722582	2.31057127042266																	2.31057127042266	145.3958230179639
555	2015-10-15T03:56:11	22.2046	-158.2202	KOK1515	103.6275003741239	0.4698387491631629	0.0213112378671582	2.3517682537964504																	2.3517682537964504	145.9685232984041
556	2015-10-15T03:59:12	22.2005	-158.2218	KOK1515	102.41406270517227	0.47016429169039203	0.0213494063862907	2.317643821751364																	2.317643821751364	146.45380004525973
557	2015-10-15T04:02:12	22.1973	-158.22299999999996	KOK1515	103.9253995699874	0.467552852156329	0.0210447895445249	2.3267271888493304																	2.3267271888493304	146.83087494649598
558	2015-10-15T04:05:12	22.1937	-158.2244	KOK1515	102.74623925156641	0.466900590916245	0.0209691451891362	2.290494281607458																	2.290494281607458	147.25680348089452
559	2015-10-15T04:08:12	22.1889	-158.2263	KOK1515	106.7721578310487	0.4659251795078471	0.0208562931432561	2.380873039540813																	2.380873039540813	147.82588330680375
560	2015-10-15T04:11:13	22.1831	-158.2287	KOK1515	104.05659466042259	0.4659251795078471	0.0208562931432561	2.32526033837821																	2.32526033837821	148.51729303290276
561	2015-10-15T04:14:13	22.1761	-158.2318	KOK1515	102.670098682552	0.4652763209760539	0.020781454021973	2.2646709228152404																	2.2646709228152404	149.3594893593094
562	2015-10-15T04:17:13	22.169	-158.2349	KOK1515	105.0204408559557	0.46853150825865997	0.0211586438748711	2.339861805147186																	2.339861805147186	150.2120014739771
563	2015-10-15T04:20:13	22.1619	-158.2379	KOK1515	102.69529819563112	0.46446851436075604	0.02068845227990935	2.249221828683392																	2.249221828683392	151.06070892799363
564	2015-10-15T04:23:13	22.1547	-158.2409	KOK1515	100.95720300633181	0.4659251795078471	0.0208562931432561	2.2351684344847484																	2.2351684344847484	151.91979792619296
565	2015-10-15T04:26:14	22.1476	-158.244	KOK1515	101.18591608495599	0.464630076160906	0.0207069853591195	2.2242531253375897																	2.2242531253375897	152.77232826725648
566	2015-10-15T04:29:14	22.1404	-158.2471	KOK1515	104.64480602846471	0.469185089682389	0.0212348570516482	2.3531030775821646																	2.3531030775821646	153.63519453761592
567	2015-10-15T04:32:14	22.1333	-158.2504	KOK1515	102.28233882485823	0.469513051021363	0.0212731001451569	2.324897015985547																	2.324897015985547	154.49568142177597
568	2015-10-15T04:35:14	22.1296	-158.2513	KOK1515	100.98175389700475	0.46237606014041704	0.020448899678451	2.20925965981894																	2.20925965981894	154.9178806149916
569	2015-10-15T04:38:15	22.1275	-158.2523	KOK1515	99.36744304712593	0.4533356037023335	0.01943319189203315	2.058985259540962																	2.058985259540962	155.17337961601038
570	2015-10-15T04:41:15	22.1253	-158.2533	KOK1515	100.45103350276264	0.4491203301601209	0.0189703832288113	2.0276525546011044																	2.0276525546011044	155.43910204183697
571	2015-10-15T04:47:15	22.1205	-158.2555	KOK1515	100.19819440787316	0.4491203301601209	0.0189703832288113	2.0137555185052443																	2.0137555185052443	156.01959242765884
572	2015-10-15T04:50:15	22.1185	-158.2561	KOK1515	100.43439078695774	0.443265519691239	0.0183389554223503	1.9465929569719795																	1.9465929569719795	156.25066480697885
573	2015-10-15T04:53:16	22.1168	-158.2569	KOK1515	97.41611691786241	0.441742972571983	0.0181768768428067	1.8910314662902328																	1.8910314662902328	156.45710547924517
574	2015-10-15T04:56:16	22.1149	-158.2578	KOK1515	97.16446138684296	0.436608795034428	0.0176367533971842	1.821173918466085																	1.821173918466085	156.68807686063568
575	2015-10-15T04:59:16	22.1124	-158.2589	KOK1515	99.03350863122441	0.436608795034428	0.0176367533971842	1.8484586420764064																	1.8484586420764064	156.98860272319598
576	2015-10-15T05:02:16	22.1058	-158.262	KOK1515	96.5432897608102	0.4373592124595816	0.01771514282273445	1.8094104074792987																	1.8094104074792987	157.7898437763707
577	2015-10-15T05:11:17	22.0831	-158.2706	KOK1515	99.41580428395828	0.4345102049608871	0.0174189470224148	1.8315636471064198																	1.8315636471064198	160.4679082111546
578	2015-10-15T05:14:18	22.0754	-158.2734	KOK1515	96.69987712480837	0.43183148969306795	0.0171432135341921	1.7637045007585639																	1.7637045007585639	161.37240515354048
579	2015-10-15T05:17:18	22.0676	-158.2763	KOK1515	97.73739070287218	0.428292928323294	0.016783144575841	1.7434000636641342																	1.7434000636641342	162.2907713883102
580	2015-10-15T05:23:18	22.0519	-158.2824	KOK1515	98.24619330011276	0.429472992732976	0.0169026668868415	1.7664226021711882																	1.7664226021711882	164.14830436592044
581	2015-10-15T05:29:19	22.0362	-158.2888	KOK1515	96.63768128682743	0.4297659614524289	0.0169324704865132	1.73819017579826																	1.73819017579826	166.01657605265086
582	2015-10-15T05:32:19	22.0283	-158.2916	KOK1515	98.48709421663379	0.432128781992404	0.0171736221666839	1.7764336394885236																	1.7764336394885236	166.94222807076574
583	2015-10-15T05:35:19	22.0204	-158.29399999999995	KOK1515	95.69164944323008	0.43094385405432106	0.0170524214551994	1.7195412437415514																	1.7195412437415514	167.8558424229066
584	2015-10-15T05:38:20	22.0126	-158.2962	KOK1515	99.86571201741087	0.428587833679262	0.0168129816468414	1.7948745087326177																	1.7948745087326177	168.7533084250375
585	2015-10-15T05:41:20	22.0049	-158.2985	KOK1515	103.48632269088706	0.431534905393671	0.0171128773196877	1.8767847703986509																	1.8767847703986509	169.6427111009375
586	2015-10-15T05:44:20	21.9971	-158.3011	KOK1515	99.07683771817864	0.432128781992404	0.0171736221666839	1.812185198634269																	1.812185198634269	170.5515065655199
587	2015-10-15T05:47:20	21.9894	-158.3044	KOK1515	97.65241023880522	0.42888344302722997	0.0168428899442839	1.768645116741252																	1.768645116741252	171.4738457974307
588	2015-10-15T05:50:20	21.9818	-158.3077	KOK1515	98.15897624104963	0.43183148969306795	0.0171432135341921	1.7825577669160348																	1.7825577669160348	172.38585631266716
589	2015-10-15T05:53:21	21.9742	-158.311	KOK1515	100.01438069182228	0.434212175566483	0.0173881279894692	1.825643950035572																	1.825643950035572	173.29787364024574
590	2015-10-15T05:56:21	21.9666	-158.3145	KOK1515	102.45875402041314	0.43035399866755797	0.0169922912953167	1.8414761361618128																	1.8414761361618128	174.21780929259666
591	2015-10-15T05:59:21	21.9592	-158.3178	KOK1515	98.07352343358768	0.428292928323294	0.016783144575841	1.754027631331988																	1.754027631331988	175.10922714855252
592	2015-10-15T06:05:22	21.9445	-158.3241	KOK1515	99.32348850994828	0.432128781992404	0.0171736221666839	1.8154111985204118																	1.8154111985204118	176.8701266184568
593	2015-10-15T06:08:22	21.9368	-158.3274	KOK1515	101.10022010712973	0.432128781992404	0.0171736221666839	1.8303964717260288																	1.8303964717260288	177.7925124448939
594	2015-10-15T06:11:22	21.9302	-158.3303	KOK1515	103.39651233720518	0.431239027408117	0.0170826133507075	1.8753562614269468																	1.8753562614269468	178.58588868244289
595	2015-10-15T06:14:23	21.9228	-158.3336	KOK1515	105.6494680989275	0.43183148969306795	0.0171432135341921	1.910313937100131																	1.910313937100131	179.4773398743149
596	2015-10-15T06:20:23	21.9094	-158.3398	KOK1515	100.6117948052572	0.4345102049608871	0.0174189470224148	1.8374397779836984																	1.8374397779836984	181.1006041022498
597	2015-10-15T06:23:23	21.9029	-158.3429	KOK1515	108.9869390792626	0.43242546046049996	0.0172040887862246	2.0086448468637066																	2.0086448468637066	181.89183570955373
598	2015-10-15T06:26:24	21.8963	-158.3459	KOK1515	99.98959439288332	0.4300596295407829	0.0169623452327251	1.7889448185657792																	1.7889448185657792	182.68919539761313
599	2015-10-15T06:29:24	21.8898	-158.3489	KOK1515	100.03839707021879	0.428292928323294	0.016783144575841	1.7889393139827632																	1.7889393139827632	183.47631574077332
600	2015-10-15T06:32:24	21.8833	-158.3519	KOK1515	99.75649300915116	0.424499460262906	0.0164022760913355	1.7443648755511263																	1.7443648755511263	184.26344164450055
601	2015-10-15T06:35:25	21.8766	-158.355	KOK1515	102.00691190338482	0.4247920226760489	0.0164313951396544	1.7807286352481533																	1.7807286352481533	185.07510579162286
602	2015-10-15T06:38:25	21.8698	-158.358	KOK1515	101.8781613771833	0.425663129414266	0.0165185628433886	1.7993465377857																	1.7993465377857	185.89304664054617
603	2015-10-15T06:41:25	21.8628	-158.3611	KOK1515	102.21728558470728	0.4224675783304989	0.0162005142005575	1.7531685496692593																	1.7531685496692593	186.73551168782186
604	2015-10-15T06:44:25	21.8557	-158.3639	KOK1515	101.46211574406428	0.429472992732976	0.0169026668868415	1.807555094724958																	1.807555094724958	187.5771393165976
605	2015-10-15T06:47:26	21.8493	-158.3661	KOK1515	101.46269532170685	0.42888344302722997	0.0168428899442839	1.8008864212792501																	1.8008864212792501	188.3249502813303
606	2015-10-15T06:50:26	21.8463	-158.3662	KOK1515	106.1111531719372	0.42770520361048997	0.0167237061939385	1.8606885950511924																	1.8606885950511924	188.65906137685158
607	2015-10-15T06:53:26	21.8466	-158.3658	KOK1515	101.28824504042484	0.42060167285842703	0.01601649896466345	1.7271273859255525																	1.7271273859255525	188.7121964020213
608	2015-10-15T06:56:26	21.8464	-158.3658	KOK1515	101.2748486016688	0.4263924264681705	0.0165916189476637	1.771165297520189																	1.771165297520189	188.7344598219597
609	2015-10-15T06:59:26	21.8464	-158.3658	KOK1515	101.0997651168475	0.42770520361048997	0.0167237061939385	1.794494500529522																	1.794494500529522	188.7344598219597
610	2015-10-15T07:08:27	21.8463	-158.3655	KOK1515	101.60454104406394	0.42624718815921503	0.0165770135323714	1.7832455515544936																	1.7832455515544936	188.76739491605525
611	2015-10-15T07:11:28	21.8462	-158.3659	KOK1515	104.61835955133108	0.429472992732976	0.0169026668868415	1.8519402978955504																	1.8519402978955504	188.8101969714509
612	2015-10-15T07:14:28	21.8466	-158.3661	KOK1515	105.55599498443716	0.426537664777126	0.016606224362956	1.8226917605359318																	1.8226917605359318	188.8592852981459
613	2015-10-15T07:17:28	21.8467	-158.3658	KOK1515	103.50555345683495	0.43035399866755797	0.0169922912953167	1.860317956404563																	1.860317956404563	188.8922203310001
614	2015-10-15T07:20:28	21.8469	-158.3657	KOK1515	107.29933591993164	0.42888344302722997	0.0168428899442839	1.887084466174369																	1.887084466174369	188.91676448217456
615	2015-10-15T07:23:29	21.8466	-158.3657	KOK1515	103.0421821386442	0.43035399866755797	0.0169922912953167	1.8535097822070905																	1.8535097822070905	188.95015961208256
616	2015-10-15T07:26:29	21.8468	-158.3657	KOK1515	106.48394103128555	0.4297659614524289	0.0169324704865132	1.893217833797836																	1.893217833797836	188.97242303202128
617	2015-10-15T07:32:29	21.8466	-158.3654	KOK1515	110.0123575838174	0.423916423984574	0.0163442458700983	1.9208097431091744																	1.9208097431091744	189.01058663533024
618	2015-10-15T07:35:30	21.8471	-158.3651	KOK1515	108.68169819322416	0.428587833679262	0.0168129816468414	1.896899584357926																	1.896899584357926	189.07429434996556
619	2015-10-15T07:38:30	21.8469	-158.365	KOK1515	106.35635593954193	0.428292928323294	0.016783144575841	1.86469241234074																	1.86469241234074	189.09883849505258
620	2015-10-15T07:50:31	21.8467	-158.3653	KOK1515	110.53420015311077	0.43361727821545504	0.0173266622793485	2.0047493285292672																	2.0047493285292672	189.13700208074272
621	2015-10-15T07:53:31	21.8468	-158.3651	KOK1515	110.8328038847823	0.437509507129744	0.0177308554542083	2.061353172015965																	2.061353172015965	189.16047413270982
622	2015-10-15T07:59:32	21.8466	-158.3649	KOK1515	108.61107815681156	0.438715813129307	0.017857247499082	2.0577088080913817																	2.0577088080913817	189.19084982073483
623	2015-10-15T08:05:32	21.8463	-158.3655	KOK1515	111.20321217479572	0.4378108140307589	0.0177623557348974	2.0572324899590924																	2.0572324899590924	189.2612660912111
624	2015-10-15T08:08:32	21.8464	-158.3659	KOK1515	109.27191036492272	0.43932088741426	0.0179208517635481	2.0671667837454275																	2.0671667837454275	189.3040681186831
625	2015-10-15T08:11:33	21.8465	-158.3659	KOK1515	108.69973799750083	0.437509507129744	0.0177308554542083	2.0138891582685874																	2.0138891582685874	189.31519982865225
626	2015-10-15T08:14:33	21.847	-158.366	KOK1515	105.61380728497356	0.43346776775605395	0.01731128575119125	1.9444368135407133																	1.9444368135407133	189.37180927782083
627	2015-10-15T08:17:33	21.847	-158.3659	KOK1515	110.41520425511331	0.431239027408117	0.0170826133507075	2.0061156924568992																	2.0061156924568992	189.38214151817326
628	2015-10-15T08:20:34	21.8469	-158.3658	KOK1515	107.64981727979095	0.430649070506258	0.017022308844533002	1.921267642218431																	1.921267642218431	189.3973293498892
629	2015-10-15T08:35:35	21.8468	-158.3655	KOK1515	109.47988344307848	0.4291797580477539	0.0168728696381991	1.9607416274228289																	1.9607416274228289	189.43026434192
630	2015-10-15T08:38:35	21.8465	-158.3653	KOK1515	114.91546535445472	0.42888344302722997	0.0168428899442839	2.042442310048206																	2.042442310048206	189.46953592905362
631	2015-10-15T08:41:35	21.8464	-158.3656	KOK1515	109.5335659340633	0.4327223501130581	0.0172346226506808	1.9800048040746518																	1.9800048040746518	189.5024710027364
632	2015-10-15T08:44:35	21.8468	-158.3658	KOK1515	108.91298799566648	0.43094385405432106	0.0170524214551994	1.960872071181521																	1.960872071181521	189.55155931725898
633	2015-10-15T08:53:36	21.8466	-158.3661	KOK1515	113.60312111501808	0.4316831975433695	0.0171280454269399	2.0133958027995136																	2.0133958027995136	189.58972292056552
634	2015-10-15T08:56:37	21.8455	-158.3655	KOK1515	109.63532837173712	0.4263924264681705	0.0165916189476637	1.9297270437616163																	1.9297270437616163	189.7269706853817
635	2015-10-15T08:59:37	21.8405	-158.3661	KOK1515	112.30608765226057	0.4300596295407829	0.0169623452327251	2.0120330276125182																	2.0120330276125182	190.28699820174674
636	2015-10-15T09:02:37	21.8337	-158.3669	KOK1515	110.18226627495079	0.425372142826698	0.0164894418574003	1.9230058048365444																	1.9230058048365444	191.04845475684982
637	2015-10-15T09:05:37	21.826	-158.3673	KOK1515	115.48128784415684	0.42595481063903	0.0165477533463958	2.014979358889402																	2.014979358889402	191.90659246798387
638	2015-10-15T09:08:38	21.8181	-158.3677	KOK1515	108.0657140175418	0.42377118539468295	0.0163297901186866	1.8921428413236585																	1.8921428413236585	192.7869685167464
639	2015-10-15T09:11:38	21.8103	-158.3682	KOK1515	110.784825885899	0.42624718815921503	0.0165770135323714	1.948389882961574																	1.948389882961574	193.6567781294665
640	2015-10-15T09:17:38	21.7948	-158.3682	KOK1515	105.9703535992321	0.429472992732976	0.0169026668868415	1.8903418287452147																	1.8903418287452147	195.38219317469586
641	2015-10-15T09:20:39	21.787	-158.3681	KOK1515	109.25746717229073	0.43094385405432106	0.0170524214551994	1.9526371630483368																	1.9526371630483368	196.25052807389486
642	2015-10-15T09:23:39	21.7792	-158.3679	KOK1515	106.27575847484934	0.4278519644466315	0.016738542377797948	1.8747269801467528																	1.8747269801467528	197.11904753852227
643	2015-10-15T09:26:39	21.7715	-158.3675	KOK1515	109.00115072543646	0.4316831975433695	0.0171280454269399	1.9782749018865584																	1.9782749018865584	197.9771860075028
644	2015-10-15T09:32:40	21.7566	-158.3666	KOK1515	106.73192784756478	0.4297659614524289	0.0169324704865132	1.890003464440653																	1.890003464440653	199.63841849342555
645	2015-10-15T09:35:40	21.7493	-158.3659	KOK1515	109.79156305608095	0.42362594680479204	0.0163153343672749	1.88537115661854																	1.88537115661854	200.4542498092761
646	2015-10-15T09:38:40	21.7421	-158.3653	KOK1515	105.65901675323069	0.424499460262906	0.0164022760913355	1.849844055369468																	1.849844055369468	201.2581302812818
647	2015-10-15T09:41:41	21.7349	-158.3646	KOK1515	104.56243333481363	0.4269742743426021	0.016650157540774847	1.825949868574416																	1.825949868574416	202.06287503563237
648	2015-10-15T09:44:41	21.7277	-158.3641	KOK1515	105.9326582668372	0.42362594680479204	0.0163153343672749	1.801962895249548																	1.801962895249548	202.8660240754623
649	2015-10-15T09:47:41	21.7201	-158.3637	KOK1515	105.45656428254529	0.4247920226760489	0.0164313951396544	1.804722167291538																	1.804722167291538	203.7130446581617
650	2015-10-15T09:50:41	21.7125	-158.3635	KOK1515	108.1307694118232	0.42595481063903	0.0165477533463958	1.8742121387603148																	1.8742121387603148	204.55930741193984
651	2015-10-15T09:53:41	21.705	-158.3634	KOK1515	105.0918350520695	0.421748018942134	0.01612936042600675	1.7893706474903162																	1.7893706474903162	205.3942497151474
652	2015-10-15T09:56:42	21.6978	-158.3633	KOK1515	106.97431837956884	0.423336146549391	0.0162864923307983	1.8359145438987567																	1.8359145438987567	206.19579956402345
653	2015-10-15T09:59:42	21.6904	-158.3634	KOK1515	108.72151566091186	0.42217943348842896	0.0161719912196093	1.8466317297091943																	1.8466317297091943	207.01961103602252
654	2015-10-15T10:02:42	21.6827	-158.3636	KOK1515	108.28347655788065	0.41959609972450895	0.0159179460281856	1.8405747633300131																	1.8405747633300131	207.87700232079246
655	2015-10-15T10:05:42	21.6759	-158.3635	KOK1515	106.11605035748379	0.4161707351574229	0.0155847719209669	1.7551182588842578																	1.7551182588842578	208.6340292764768
656	2015-10-15T10:11:43	21.6611	-158.3634	KOK1515	102.68502137024224	0.4167375530246071	0.0156396684648211	1.7016845139766028																	1.7016845139766028	210.2815548315561
657	2015-10-15T10:14:43	21.654	-158.3632	KOK1515	102.8334435440322	0.41873662965888503	0.0158339206249885	1.7110071663657511																	1.7110071663657511	211.07217705287468
658	2015-10-15T10:17:44	21.6469	-158.3628	KOK1515	104.93425263715116	0.4207442869034079	0.0160305393756827	1.7597242132524953																	1.7597242132524953	211.86361126516732
659	2015-10-15T10:20:44	21.6396	-158.3624	KOK1515	104.87027488587944	0.416595679622456	0.01562592796739885	1.7540998154731569																	1.7540998154731569	212.6772793754461
660	2015-10-15T10:23:44	21.6324	-158.3622	KOK1515	102.57996244915238	0.421030195884	0.0160586872316821	1.7488052547273782																	1.7488052547273782	213.47902962642223
661	2015-10-15T10:26:44	21.6252	-158.362	KOK1515	104.75252685213283	0.42362594680479204	0.0163153343672749	1.8028151480087111																	1.8028151480087111	214.28077990402096
662	2015-10-15T10:29:45	21.6182	-158.3619	KOK1515	104.06764963587787	0.41873662965888503	0.0158339206249885	1.7645023707952256																	1.7645023707952256	215.06006831527543
663	2015-10-15T10:32:45	21.6114	-158.3617	KOK1515	99.13642386556148	0.4207442869034079	0.0160305393756827	1.6885389912223756																	1.6885389912223756	215.81730751736043
664	2015-10-15T10:38:46	21.5979	-158.3614	KOK1515	101.23227299262709	0.4216043811211555	0.0161152192238221	1.7399272223170803																	1.7399272223170803	217.3204090813206
665	2015-10-15T10:41:46	21.5912	-158.3613	KOK1515	102.22142790800812	0.42131678738063	0.0160869022816644	1.7222034609756611																	1.7222034609756611	218.06630546604995
666	2015-10-15T10:44:46	21.5851	-158.3595	KOK1515	95.9215785632082	0.426683085583765	0.016620857111896502	1.6828260293971309																	1.6828260293971309	218.77043683102158
667	2015-10-15T10:47:46	21.5789	-158.3568	KOK1515	104.02220835566912	0.421030195884	0.0160586872316821	1.791315572058728																	1.791315572058728	219.5150447065683
668	2015-10-15T10:50:47	21.5728	-158.3537	KOK1515	98.6096175227072	0.4167375530246071	0.0156396684648211	1.6212652137484238																	1.6212652137484238	220.2660884478665
669	2015-10-15T10:53:47	21.5666	-158.3507	KOK1515	104.47259897243828	0.4178775419780609	0.0157502614220398	1.7405169675059666																	1.7405169675059666	221.02291060214972
670	2015-10-15T10:56:47	21.5603	-158.3476	KOK1515	102.7402116139274	0.4127842703249329	0.0152597458738168	1.6639568561209097																	1.6639568561209097	221.79415325869584
671	2015-10-15T10:59:47	21.554	-158.3448	KOK1515	98.495642024475	0.41702197718344397	0.0156672150617313	1.589572311981991																	1.589572311981991	222.55300256860193
672	2015-10-15T11:02:48	21.5478	-158.3417	KOK1515	98.07831241769152	0.415323285265125	0.0155030995766943	1.614124659621249																	1.614124659621249	223.31414886955875
673	2015-10-15T11:05:48	21.5417	-158.3385	KOK1515	100.06840118400166	0.41109919497863895	0.015099558822828001	1.6209136003450024																	1.6209136003450024	224.06970479184383
674	2015-10-15T11:08:48	21.5358	-158.3352	KOK1515	98.04698477497604	0.41391251722847	0.0153675998577562	1.6192801728754405																	1.6192801728754405	224.81004463877795
675	2015-10-15T11:14:49	21.524	-158.329	KOK1515	97.58258689179578	0.41930968274539204	0.0158899013970448	1.6475034033093483																	1.6475034033093483	226.2720875518816
676	2015-10-15T11:17:49	21.518	-158.3259	KOK1515	96.2110749172827	0.41504206665128296	0.015476011445258998	1.5796002819115658																	1.5796002819115658	227.013134701742
677	2015-10-15T11:20:49	21.512	-158.3227	KOK1515	96.75936808887691	0.4099803905311479	0.0149937487132815	1.5672418291872392																	1.5672418291872392	227.75873246498568
678	2015-10-15T11:23:49	21.5058	-158.3197	KOK1515	97.2854366483329	0.409420917298431	0.0149410227507627	1.5385820561942607																	1.5385820561942607	228.51560801780124
679	2015-10-15T11:26:50	21.4998	-158.3165	KOK1515	94.81918903244205	0.41588773805324303	0.0155574699866205	1.5432778330257848																	1.5432778330257848	229.26121814196316
680	2015-10-15T11:29:50	21.4937	-158.3132	KOK1515	96.8872103999061	0.405276587568596	0.0145539444212138	1.5176300051870124																	1.5176300051870124	230.0214221857427
681	2015-10-15T11:32:50	21.4876	-158.3099	KOK1515	99.72040344918624	0.4044527866460695	0.0144777176313048	1.5565603285096223																	1.5565603285096223	230.78163267236786
682	2015-10-15T11:35:51	21.4812	-158.3066	KOK1515	96.8294516141647	0.410540710686503	0.0150466375220081	1.5713281834147648																	1.5713281834147648	231.57182134027855
683	2015-10-15T11:38:51	21.4747	-158.3032	KOK1515	95.81767234844908	0.41292548568634896	0.01527320063417335	1.5489584080419108																	1.5489584080419108	232.37654663756044
684	2015-10-15T11:41:51	21.4681	-158.2998	KOK1515	92.6123309905163	0.4137714307906379	0.01535408368083405	1.5115982586682712																	1.5115982586682712	233.19130232017918
685	2015-10-15T11:44:51	21.4616	-158.2963	KOK1515	93.77564632701656	0.4127842703249329	0.0152597458738168	1.4958398025344573																	1.4958398025344573	234.000629413212
686	2015-10-15T11:47:52	21.4551	-158.2927	KOK1515	93.55710397579412	0.41844958404375204	0.0158059677071339	1.5892354031820208																	1.5892354031820208	234.81465805031465
687	2015-10-15T11:53:52	21.4416	-158.2851	KOK1515	96.58274933439957	0.41476047601546795	0.0154489348789942	1.6298771457956158																	1.6298771457956158	236.51123791374042
688	2015-10-15T11:56:52	21.4354	-158.2817	KOK1515	100.12252670854099	0.41194100739608397	0.0151794012108036	1.6504045474913152																	1.6504045474913152	237.28611749243709
689	2015-10-15T11:59:53	21.4283	-158.2779	KOK1515	100.7475127326948	0.4171645287486136	0.01568102123952115	1.7049191147025888																	1.7049191147025888	238.1691229580404
690	2015-10-15T12:02:53	21.4217	-158.2743	KOK1515	97.81953890431929	0.4207442869034079	0.0160305393756827	1.6647009346498325																	1.6647009346498325	238.9931005633836
691	2015-10-15T12:05:53	21.4151	-158.2707	KOK1515	92.19719882009774	0.417307080313783	0.015694827417311	1.5379087907331292																	1.5379087907331292	239.81708580198017
692	2015-10-15T12:08:53	21.4083	-158.2673	KOK1515	97.23739665015623	0.41560517519825896	0.0155302523723597	1.6080838479133401																	1.6080838479133401	240.65203346694145
693	2015-10-15T12:11:54	21.4014	-158.2639	KOK1515	92.3709619293089	0.4168797651040255	0.0156534417632762	1.5310707448253331																	1.5310707448253331	241.497092987479
694	2015-10-15T12:14:54	21.3944	-158.2606	KOK1515	94.46500676564443	0.418163222026139	0.0157780813589962	1.6063841208650176																	1.6063841208650176	242.34807148202668
695	2015-10-15T12:17:54	21.3875	-158.2568	KOK1515	93.90099916673503	0.42203570417505504	0.01615776369279455	1.6162744345887146																	1.6162744345887146	243.21125702617852
696	2015-10-15T12:20:54	21.3811	-158.252	KOK1515	93.53747388786692	0.422323505909464	0.0161862527100834	1.6669235256676906																	1.6669235256676906	244.08022126765943
697	2015-10-15T12:23:55	21.3746	-158.2468	KOK1515	93.93079030777798	0.41873662965888503	0.0158339206249885	1.583587296272864																	1.583587296272864	244.9824882651717
698	2015-10-15T12:26:55	21.3683	-158.2415	KOK1515	92.45257835024393	0.42017098650109	0.0159742362929829	1.5786539237122357																	1.5786539237122357	245.87337105930163
699	2015-10-15T12:29:55	21.3622	-158.2362	KOK1515	98.2073685124032	0.4224675783304989	0.0162005142005575	1.6938454874463311																	1.6938454874463311	246.74685076833768
700	2015-10-15T12:32:55	21.3561	-158.2309	KOK1515	101.70206670899576	0.42595481063903	0.0165477533463958	1.7917603738078558																	1.7917603738078558	247.62034486962102
701	2015-10-15T12:35:56	21.3517	-158.2267	KOK1515	96.97564984294857	0.4271200422948	0.0166648252207127	1.7660155827239372																	1.7660155827239372	248.27570988782756
702	2015-10-15T12:38:56	21.3501	-158.2248	KOK1515	93.55820086648451	0.4291797580477539	0.0168728696381991	1.6866767152462598																	1.6866767152462598	248.54127717711225
703	2015-10-15T12:41:56	21.3482	-158.2232	KOK1515	94.71942808029421	0.42844038100127796	0.016798063111341202	1.681067130923665																	1.681067130923665	248.8100732027356
704	2015-10-15T12:44:56	21.3453	-158.221	KOK1515	97.81582692359936	0.42770520361048997	0.0167237061939385	1.8046812918983608																	1.8046812918983608	249.20534577969954
705	2015-10-15T12:47:57	21.3415	-158.2181	KOK1515	95.11857222975941	0.4274122741477111	0.0166942306093561	1.7006653424590497																	1.7006653424590497	249.72432673739877
706	2015-10-15T12:50:57	21.3369	-158.2146	KOK1515	100.71107955560659	0.426537664777126	0.016606224362956	1.8212004249381344																	1.8212004249381344	250.3519411685696
707	2015-10-15T12:53:57	21.3323	-158.2111	KOK1515	94.97986626664469	0.42624718815921503	0.0165770135323714	1.7548255859499289																	1.7548255859499289	250.9795621806588
708	2015-10-15T12:56:57	21.3276	-158.2076	KOK1515	96.64075060886931	0.4291797580477539	0.0168728696381991	1.7922257149375342																	1.7922257149375342	251.61630433856774
709	2015-10-15T12:59:58	21.3231	-158.2041	KOK1515	94.2776110776118	0.42888344302722997	0.0168428899442839	1.7035252358713573																	1.7035252358713573	252.2348902093011
710	2015-10-15T13:02:58	21.3185	-158.2008	KOK1515	93.89776948225015	0.4259551587867405	0.016547788187879997	1.6928574207433618																	1.6928574207433618	252.85077032637798
711	2015-10-15T13:05:58	21.3141	-158.1976	KOK1515	94.9017254671508	0.4381128402054121	0.0177939312124087	1.810455227845536																	1.810455227845536	253.44239578349223
712	2015-10-15T13:11:59	21.3059	-158.1919	KOK1515	93.96572651784659	0.4381128402054121	0.0177939312124087	1.7772951765079577																	1.7772951765079577	254.5298849893697
713	2015-10-15T13:14:59	21.3018	-158.1888	KOK1515	93.9992252094843	0.4318318436930375	0.017143249743185797	1.7686950207378682																	1.7686950207378682	255.0881544987489
714	2015-10-15T13:17:59	21.2979	-158.1856	KOK1515	92.82709897175717	0.4348089458049321	0.0174498396259219	1.74174488827175																	1.74174488827175	255.63461642501716
715	2015-10-15T13:20:59	21.2939	-158.1825	KOK1515	94.40708832395713	0.4345102049608871	0.0174189470224148	1.821692056973656																	1.821692056973656	256.183833064264
716	2015-10-15T13:24:00	21.2897	-158.1792	KOK1515	92.42256072787217	0.4291797580477539	0.0168728696381991	1.675516377413346																	1.675516377413346	256.76326079283297
717	2015-10-15T13:27:00	21.2854	-158.1758	KOK1515	97.30825975656812	0.436006710939568	0.0175741511462179	1.825212613047184																	1.825212613047184	257.35780604770605
718	2015-10-15T13:30:00	21.281	-158.1724	KOK1515	93.82104268098878	0.428292928323294	0.016783144575841	1.7269562616948628																	1.7269562616948628	257.96135556470256
719	2015-10-15T13:33:00	21.2769	-158.1691	KOK1515	103.03849205348992	0.4331691028955701	0.0172805693139921	1.9970027814257427																	1.9970027814257427	258.53185711970616
720	2015-10-15T13:36:01	21.2729	-158.166	KOK1515	92.66583254930296	0.4345102049608871	0.0174189470224148	1.7524856367707742																	1.7524856367707742	259.08110063886096
721	2015-10-15T13:39:01	21.2689	-158.1628	KOK1515	95.49484995152314	0.426537664777126	0.016606224362956	1.7508312119018528																	1.7508312119018528	259.63648635351814
722	2015-10-15T13:42:01	21.2648	-158.1596	KOK1515	92.38055399943244	0.43510839979697497	0.0174808059756167	1.7489371725377982																	1.7489371725377982	260.2008412668942
723	2015-10-15T13:45:02	21.2605	-158.1561	KOK1515	95.07764510785006	0.440834585222761	0.01808059315651795	1.8687903406032649																	1.8687903406032649	260.8016339581499
724	2015-10-15T13:51:02	21.2524	-158.1495	KOK1515	94.93145856709654	0.44757233075165204	0.0188021473802883	1.9267982407813704																	1.9267982407813704	261.9338147113343
725	2015-10-15T13:54:02	21.249	-158.1449	KOK1515	93.93135306564993	0.444343082362446	0.0184541443983591	1.889292896936996																	1.889292896936996	262.5429157961301
726	2015-10-15T13:57:03	21.2461	-158.14	KOK1515	90.40026944246617	0.4511403545328355	0.0191913708119876	1.9243936405098665																	1.9243936405098665	263.14512698440114
727	2015-10-15T14:00:03	21.2444	-158.1345	KOK1515	91.779075336381	0.452549060465297	0.0193463483930519	1.933066009022328																	1.933066009022328	263.74632191666586
728	2015-10-15T14:03:03	21.2439	-158.1287	KOK1515	98.1213819330546	0.45223579105108497	0.0193117598151162	2.067999178739261																	2.067999178739261	264.35065511034344
729	2015-10-15T14:06:03	21.2438	-158.1235	KOK1515	94.59463390406748	0.46625077094169803	0.0208938467479524	2.163469750905427																	2.163469750905427	264.8902842005936
730	2015-10-15T14:12:04	21.2433	-158.1149	KOK1515	92.93679809956163	0.469185089682389	0.0212348570516482	2.12807755272641																	2.12807755272641	265.78429386097974
731	2015-10-15T14:18:04	21.2432	-158.1064	KOK1515	90.32837751368385	0.4713093398587821	0.021483742828695997	2.1192913148503263																	2.1192913148503263	266.6662660174308
732	2015-10-15T14:21:05	21.2431	-158.1014	KOK1515	91.75494513334496	0.4609336050014	0.020284710187433053	2.04269430079853																	2.04269430079853	267.185151614433
733	2015-10-15T14:24:05	21.2431	-158.0955	KOK1515	92.66306522106123	0.47311942834923	0.0216972875832452	2.1680716199876024																	2.1680716199876024	267.79729591256404
734	2015-10-15T14:27:05	21.2431	-158.09	KOK1515	93.5996341675642	0.45569422963882295	0.0196951489525003	2.0128818022789763																	2.0128818022789763	268.367938902343
735	2015-10-15T14:30:06	21.2431	-158.0849	KOK1515	89.0485116394631	0.47311942834923	0.0216972875832452	2.1525653084165515																	2.1525653084165515	268.89708058377585
736	2015-10-15T14:33:06	21.2429	-158.0798	KOK1515	99.02482495902788	0.46045472755496203	0.0202303737192158	2.192727598501844																	2.192727598501844	269.42669077895
737	2015-10-15T14:36:06	21.2426	-158.0744	KOK1515	91.43416881773828	0.46398459847734397	0.0206329413151268	2.094898927468511																	2.094898927468511	269.98795415685305
738	2015-10-15T14:39:06	21.2426	-158.069	KOK1515	92.53897608063343	0.4626980701199339	0.0204856370160164	2.0644812119780247																	2.0644812119780247	270.5482237201769
739	2015-10-15T14:42:07	21.2426	-158.0636	KOK1515	90.02374553081037	0.46398459847734397	0.0206329413151268	2.043797461239794																	2.043797461239794	271.1084932834978
740	2015-10-15T14:45:07	21.2427	-158.0582	KOK1515	97.698721073659	0.469021499531945	0.02121578104274995	2.266718053365224																	2.266718053365224	271.66887323101844
741	2015-10-15T14:48:07	21.2425	-158.0528	KOK1515	92.08108415583143	0.477432457886255	0.0222112934335836	2.1936474909608137																	2.1936474909608137	272.2295849603896
742	2015-10-15T14:51:07	21.2426	-158.0473	KOK1515	94.6467332067732	0.478432217139048	0.0223315325290495	2.2877376555983444																	2.2877376555983444	272.80033864370387
743	2015-10-15T14:54:07	21.2426	-158.0418	KOK1515	93.40442418478165	0.4672263327342029	0.0210069222764876	2.1586996191233423																	2.1586996191233423	273.3709835693118
744	2015-10-15T14:57:08	21.2426	-158.0362	KOK1515	89.64597134384603	0.4598174920808929	0.0201581508430025	2.0039124800913997																	2.0039124800913997	273.9520038572009
745	2015-10-15T15:00:08	21.2419	-158.0306	KOK1515	89.8866242792889	0.460136489450454	0.0201942644082015	1.9905303255053464																	1.9905303255053464	274.5382273739371
746	2015-10-15T15:03:08	21.241	-158.025	KOK1515	92.17822876527477	0.46285945945749296	0.0205040495341074	2.0629179868318883																	2.0629179868318883	275.1278263520721
747	2015-10-15T15:06:08	21.24	-158.0193	KOK1515	92.79280467021734	0.473780920967509	0.02177569581002255	2.166673919135672																	2.166673919135672	275.7296155822558
748	2015-10-15T15:09:09	21.239	-158.0135	KOK1515	102.04128355218417	0.45475027858765704	0.0195900605843496	2.2015363112197006																	2.2015363112197006	276.34160829464423
749	2015-10-15T15:12:09	21.2388	-158.0079	KOK1515	90.99474017710787	0.463020848795052	0.0205224620521984	2.116081185392715																	2.116081185392715	276.92306954222994
750	2015-10-15T15:15:09	21.2391	-158.0028	KOK1515	92.86727674119473	0.4615741731128045	0.0203574534682618	2.056412162330758																	2.056412162330758	277.45327885923166
751	2015-10-15T15:21:09	21.2398	-157.9921	KOK1515	95.3339296762904	0.467063461825224	0.0209880337328119	2.170885894182515																	2.170885894182515	278.56619758637896
752	2015-10-15T15:24:10	21.2402	-157.9867	KOK1515	96.44577655408524	0.46237606014041704	0.020448899678451	2.161996537301332																	2.161996537301332	279.12824357824525
753	2015-10-15T15:27:10	21.2403	-157.9814	KOK1515	100.97391098567492	0.45758756041411497	0.0199069818405919	2.2119592435872075																	2.2119592435872075	279.67825920456323
754	2015-10-15T15:30:10	21.2404	-157.9762	KOK1515	91.06948820478864	0.4609336050014	0.020284710187433053	2.030064940996876																	2.030064940996876	280.21790110330454
755	2015-10-15T15:33:10	21.2406	-157.971	KOK1515	91.71815571055402	0.459337284877219	0.0201039602853205	1.983706633514304																	1.983706633514304	280.75788678030483
756	2015-10-15T15:36:11	21.2408	-157.9659	KOK1515	94.97264762705923	0.4520791366680435	0.01929450777647225	2.0037877924159613																	2.0037877924159613	281.2875052249876
757	2015-10-15T15:42:11	21.2413	-157.9556	KOK1515	94.8371529927214	0.4659251795078471	0.0208562931432561	2.091338570436828																	2.091338570436828	282.3576271980265
758	2015-10-15T15:48:12	21.2419	-157.9449	KOK1515	94.89445195907223	0.45917747014695204	0.020085925467656997	2.073695360118684																	2.073695360118684	283.46980580139285
759	2015-10-15T15:51:12	21.2422	-157.94	KOK1515	92.50947533912372	0.4566397320776765	0.01980074289528335	2.0165996161044544																	2.0165996161044544	283.9792960896232
760	2015-10-15T15:54:12	21.2426	-157.9346	KOK1515	91.94467696596708	0.455065397470318	0.01962509586011655	1.9726209223382605																	1.9726209223382605	284.5413329878207
761	2015-10-15T15:57:12	21.2425	-157.9297	KOK1515	96.0730317421284	0.45475027858765704	0.0195900605843496	2.07012175163331																	2.07012175163331	285.04984776687036
762	2015-10-15T16:00:12	21.2431	-157.9278	KOK1515	98.1758293798529	0.4488100641593315	0.0189366351303752	2.0345761088503416																	2.0345761088503416	285.257986693534
763	2015-10-15T16:03:13	21.2441	-157.9272	KOK1515	95.14429151157974	0.4566398699909829	0.0198007047639102	2.0812576553142668																	2.0812576553142668	285.3855279701003
764	2015-10-15T16:06:13	21.2438	-157.9254	KOK1515	94.15399418082524	0.4530204611398235	0.019398396496792848	1.9939087694281623																	1.9939087694281623	285.5752451120507
765	2015-10-15T16:09:13	21.2438	-157.9239	KOK1515	93.27818998647423	0.4498949866048075	0.019054985092388302	1.9589170000588199																	1.9589170000588199	285.73087427920035
766	2015-10-15T16:12:13	21.2438	-157.9239	KOK1515	94.78804769097229	0.4556946040837751	0.019695190749406045	2.068945064199595																	2.068945064199595	285.73087427920035
767	2015-10-15T16:15:14	21.2438	-157.9239	KOK1515	95.6988779227952	0.4577461266329775	0.01992477826744815	2.105996359148623																	2.105996359148623	285.73087427920035
768	2015-10-15T16:18:14	21.2438	-157.9239	KOK1515	91.49339573382193	0.4664131978961465	0.0209126524078292	2.0807050940280143																	2.0807050940280143	285.73087427920035
769	2015-10-15T16:21:14	21.2438	-157.9239	KOK1515	91.96488997932936	0.4625370651301755	0.0204672683472337	2.1071626419418017																	2.1071626419418017	285.73087427920035
770	2015-10-15T16:24:14	21.2438	-157.9239	KOK1515	91.08512680566686	0.46334219153589395	0.0205592495221412	2.0295587118741767																	2.0295587118741767	285.73087427920035
771	2015-10-15T16:30:15	21.2438	-157.9239	KOK1515	96.91515109326893	0.46398459847734397	0.0206329413151268	2.186513359879004																	2.186513359879004	285.73087427920035
772	2015-10-15T16:33:15	21.2438	-157.9239	KOK1515	101.06633838184707	0.472459437555675	0.0216193031450453	2.3969195657156392																	2.3969195657156392	285.73087427920035
773	2015-10-15T16:36:15	21.2438	-157.9239	KOK1515	97.56469091067508	0.47643288970822795	0.0220915114328239	2.340162150400197																	2.340162150400197	285.73087427920035
774	2015-10-15T16:39:16	21.2438	-157.9239	KOK1515	99.04349137537413	0.46853150825865997	0.0211586438748711	2.3295766898286847																	2.3295766898286847	285.73087427920035
775	2015-10-15T16:42:16	21.2438	-157.9239	KOK1515	99.39246387100012	0.474278521250646	0.02183467750500535	2.3778873658562216																	2.3778873658562216	285.73087427920035
776	2015-10-15T16:45:16	21.2438	-157.9239	KOK1515	97.2651907634819	0.4757687896122065	0.02201215895140795	2.3465099955976907																	2.3465099955976907	285.73087427920035
777	2015-10-15T16:48:16	21.2438	-157.9239	KOK1515	100.16176186310402	0.46560036346816397	0.0208188289722582	2.340120382904917																	2.340120382904917	285.73087427920035
778	2015-10-15T16:51:17	21.2438	-157.9239	KOK1515	102.01061545209768	0.46334219153589395	0.0205592495221412	2.3832760014954446																	2.3832760014954446	285.73087427920035
779	2015-10-15T16:54:17	21.2438	-157.9239	KOK1515	100.11861557066976	0.4838194268492621	0.0229860671787093	2.4820809957595293																	2.4820809957595293	285.73087427920035
780	2015-10-15T16:57:17	21.2438	-157.9239	KOK1515	107.2009130778527	0.473449583084068	0.0217364215759844	2.5909138787989465																	2.5909138787989465	285.73087427920035
781	2015-10-15T17:00:02	21.2438	-157.9239	KOK1515	104.80348357468769	0.4772654658149375	0.0221912821478573	2.5521909162995446																	2.5521909162995446	285.73087427920035
782	2015-10-15T17:03:02	21.2438	-157.9239	KOK1515	101.39875359407915	0.46788015103890396	0.0210827472085256	2.417151257263481																	2.417151257263481	285.73087427920035
783	2015-10-15T17:06:02	21.2438	-157.9239	KOK1515	102.60155651368099	0.46560036346816397	0.0208188289722582	2.427550924731336																	2.427550924731336	285.73087427920035
784	2015-10-15T17:09:02	21.2438	-157.9239	KOK1515	104.99650170430915	0.462054817025856	0.0204122498306485	2.3681616002009727																	2.3681616002009727	285.73087427920035
785	2015-10-15T17:12:03	21.2438	-157.9239	KOK1515	100.29008980445957	0.46382380527793104	0.0206144964036539	2.3734526264914093																	2.3734526264914093	285.73087427920035
786	2015-10-15T17:15:03	21.2438	-157.9239	KOK1515	101.04814829544186	0.48145326362900304	0.0226971245005535	2.4825681364229752																	2.4825681364229752	285.73087427920035
787	2015-10-15T17:18:03	21.2438	-157.9239	KOK1515	102.7259339323534	0.4767652849823429	0.0221313436042074	2.467700999428217																	2.467700999428217	285.73087427920035
788	2015-10-15T17:21:03	21.2438	-157.9239	KOK1515	100.81096142775029	0.471145589467642	0.0214644595048629	2.404249479080113																	2.404249479080113	285.73087427920035
789	2015-10-15T17:24:04	21.2438	-157.9239	KOK1515	107.34020398071706	0.4754364044885901	0.0219725448370867	2.6151659523539443																	2.6151659523539443	285.73087427920035
790	2015-10-15T17:27:04	21.2438	-157.9239	KOK1515	98.67938059936563	0.47311942834923	0.0216972875832452	2.354284909364916																	2.354284909364916	285.73087427920035
791	2015-10-15T17:30:04	21.2438	-157.9239	KOK1515	102.52660082853838	0.4784326144502995	0.0223315804008518	2.55724332961921																	2.55724332961921	285.73087427920035
792	2015-10-15T17:33:04	21.2438	-157.9239	KOK1515	100.61193704043038	0.47943577810006	0.022452676929187898	2.5344230956383407																	2.5344230956383407	285.73087427920035
793	2015-10-15T17:36:05	21.2438	-157.9239	KOK1515	100.82690087749891	0.4698387491631629	0.0213112378671582	2.3916283897086705																	2.3916283897086705	285.73087427920035
794	2015-10-15T17:39:05	21.2438	-157.9239	KOK1515	106.98758558263071	0.4604551074006911	0.020230416818918046	2.48615558519023																	2.48615558519023	285.73087427920035
795	2015-10-15T17:42:05	21.2438	-157.9239	KOK1515	102.9518002592861	0.463180541099226	0.020540844254098703	2.3711456549307366																	2.3711456549307366	285.73087427920035
796	2015-10-15T17:45:06	21.2438	-157.9239	KOK1515	105.359460381178	0.46398459847734397	0.0206329413151268	2.432347445097211																	2.432347445097211	285.73087427920035
797	2015-10-15T17:48:06	21.2438	-157.9239	KOK1515	101.20525487639065	0.4594970996074861	0.020121995102983996	2.27588896210447																	2.27588896210447	285.73087427920035
798	2015-10-15T17:51:06	21.2438	-157.9239	KOK1515	97.77750831348585	0.461093484651872	0.0203028511452315	2.2332626622585194																	2.2332626622585194	285.73087427920035
799	2015-10-15T17:54:06	21.2438	-157.9239	KOK1515	105.39753099362105	0.468043017748581	0.02110171028342615	2.458654315478203																	2.458654315478203	285.73087427920035
800	2015-10-15T17:57:06	21.2438	-157.9239	KOK1515	98.37852919668863	0.46366301207851796	0.020596051492180998	2.2521012345827867																	2.2521012345827867	285.73087427920035
801	2015-10-15T18:03:07	21.2438	-157.9239	KOK1515	105.46725101461412	0.4754364044885901	0.0219725448370867	2.579415835183493																	2.579415835183493	285.73087427920035
802	2015-10-15T18:06:07	21.2438	-157.9239	KOK1515	99.4205768972985	0.4690222796400115	0.021215872010014	2.383705662624976																	2.383705662624976	285.73087427920035
803	2015-10-15T18:09:07	21.2438	-157.9239	KOK1515	98.677456528736	0.46560036346816397	0.0208188289722582	2.2940119668200114																	2.2940119668200114	285.73087427920035
804	2015-10-15T18:12:08	21.2438	-157.9239	KOK1515	114.1087255769719	0.4594970996074861	0.020121995102983996	2.5435127428554107																	2.5435127428554107	285.73087427920035
805	2015-10-15T18:15:08	21.2438	-157.9239	KOK1515	105.09431987759204	0.4610938663132855	0.02030289445095285	2.3852143538554627																	2.3852143538554627	285.73087427920035
806	2015-10-15T18:18:08	21.2438	-157.9239	KOK1515	99.88389193068258	0.4718014805661071	0.021541738924505748	2.3929721254953598																	2.3929721254953598	285.73087427920035
807	2015-10-15T18:21:08	21.2438	-157.9239	KOK1515	100.830744504385	0.46398459847734397	0.0206329413151268	2.3474303950470774																	2.3474303950470774	285.73087427920035
808	2015-10-15T18:24:09	21.2438	-157.9239	KOK1515	101.5887601040419	0.469185089682389	0.0212348570516482	2.385480926550914																	2.385480926550914	285.73087427920035
809	2015-10-15T18:27:09	21.2438	-157.9239	KOK1515	99.75199393679388	0.46045472755496203	0.0202303737192158	2.2341544680905034																	2.2341544680905034	285.73087427920035
810	2015-10-15T18:30:09	21.2438	-157.9239	KOK1515	100.4639883062204	0.4622154385831365	0.02043057475454975	2.3553389806328613																	2.3553389806328613	285.73087427920035
811	2015-10-15T18:33:09	21.2438	-157.9239	KOK1515	114.8485822860553	0.4631815201654729	0.0205408557871698	2.6468761093222963																	2.6468761093222963	285.73087427920035
812	2015-10-15T18:36:10	21.2438	-157.9239	KOK1515	94.72979092970684	0.454750654493654	0.0195901023163095	2.054417120016161																	2.054417120016161	285.73087427920035
813	2015-10-15T18:39:10	21.2438	-157.9239	KOK1515	100.94134423016581	0.473284505716649	0.0217168545796148	2.3721503521964538																	2.3721503521964538	285.73087427920035
814	2015-10-15T18:42:10	21.2438	-157.9239	KOK1515	109.84640706380164	0.4522357713751495	0.0193118020654401	2.3310862100756804																	2.3310862100756804	285.73087427920035
815	2015-10-15T18:48:11	21.2438	-157.9239	KOK1515	107.54144339231436	0.469185089682389	0.0212348570516482	2.584570741204089																	2.584570741204089	285.73087427920035
816	2015-10-15T18:51:11	21.2438	-157.9239	KOK1515	98.95242603103165	0.463020848795052	0.0205224620521984	2.2312877842670287																	2.2312877842670287	285.73087427920035
817	2015-10-15T18:54:11	21.2438	-157.9239	KOK1515	101.40070233806091	0.45522225411324	0.01964260476842495	2.3318621259759365																	2.3318621259759365	285.73087427920035
818	2015-10-15T18:57:11	21.2438	-157.9239	KOK1515	104.72640614236772	0.468205884458258	0.0211206733583267	2.4817177476643297																	2.4817177476643297	285.73087427920035
819	2015-10-15T19:00:12	21.2438	-157.9239	KOK1515	97.29165532479747	0.4617347723961445	0.02037587541184125	2.197898385298604																	2.197898385298604	285.73087427920035
820	2015-10-15T19:03:12	21.2438	-157.9239	KOK1515	101.0766924256344	0.4577461266329775	0.01992477826744815	2.315401866619001																	2.315401866619001	285.73087427920035
821	2015-10-15T19:06:12	21.2438	-157.9239	KOK1515	95.96834927266306	0.4591789925406426	0.0200860972671687	2.2075290819075897																	2.2075290819075897	285.73087427920035
822	2015-10-15T19:09:12	21.2438	-157.9239	KOK1515	92.50231388810836	0.472459437555675	0.0216193031450453	2.244310350420069																	2.244310350420069	285.73087427920035
823	2015-10-15T19:12:13	21.2438	-157.9239	KOK1515	112.07659466203556	0.46495305018931704	0.0207441680799218	2.6477272588271497																	2.6477272588271497	285.73087427920035
824	2015-10-15T19:15:13	21.2438	-157.9239	KOK1515	96.34643577249057	0.477432457886255	0.0222112934335836	2.489197615026733																	2.489197615026733	285.73087427920035
825	2015-10-15T19:18:13	21.2438	-157.9239	KOK1515	105.43114527682823	0.48962153573774203	0.0237039271732497	2.778965703009487																	2.778965703009487	285.73087427920035
826	2015-10-15T19:24:14	21.2438	-157.9239	KOK1515	86.33326275646581	0.47943554037313396	0.022452432604371002	2.183832280846551																	2.183832280846551	285.73087427920035
827	2015-10-15T19:27:14	21.2438	-157.9239	KOK1515	89.88896190259024	0.505372517954101	0.0257216788577989	2.5130156004201303																	2.5130156004201303	285.73087427920035
828	2015-10-15T19:36:15	21.2438	-157.9239	KOK1515	91.68057600128422	0.490649977231486	0.0238326719444568	2.5225358115194543																	2.5225358115194543	285.73087427920035
829	2015-10-15T19:39:15	21.2438	-157.9239	KOK1515	89.54737377744549	0.5076984304258255	0.0260283047058036	2.563562237684894																	2.563562237684894	285.73087427920035
830	2015-10-15T19:45:16	21.2438	-157.9239	KOK1515	88.44432765718345	0.5151131638792771	0.0270202887778208	2.533089819894492																	2.533089819894492	285.73087427920035
831	2015-10-15T19:51:16	21.2438	-157.9239	KOK1515	94.78612000893268	0.494806414484155	0.0243569952206548	2.5383261672127597																	2.5383261672127597	285.73087427920035
832	2015-10-15T19:57:17	21.2438	-157.9239	KOK1515	94.13414316197536	0.511480207611147	0.0265313778670121	2.57597376305532																	2.57597376305532	285.73087427920035
833	2015-10-15T20:00:17	21.2438	-157.9239	KOK1515	89.65152228459398	0.510574979924895	0.0264103841600602	2.5217551105873683																	2.5217551105873683	285.73087427920035
834	2015-10-15T20:03:17	21.2438	-157.9239	KOK1515	89.79925134867216	0.518772354983269	0.0275182638072105	2.6526442107826886																	2.6526442107826886	285.73087427920035
835	2015-10-15T20:09:18	21.2438	-157.9239	KOK1515	90.08244761033095	0.4838198305923415	0.02298611662928765	2.2672628685196914																	2.2672628685196914	285.73087427920035
836	2015-10-15T20:12:18	21.2438	-157.9239	KOK1515	87.24647305785295	0.493413977778961	0.0241806064182619	2.255080581419565																	2.255080581419565	285.73087427920035
837	2015-10-15T20:15:18	21.2438	-157.9239	KOK1515	89.94940497501125	0.4897923861696455	0.023725614520521653	2.3520314428313984																	2.3520314428313984	285.73087427920035
838	2015-10-15T20:18:18	21.2438	-157.9239	KOK1515	95.73926590229144	0.50076187640116	0.0251210151049724	2.7235782356320457																	2.7235782356320457	285.73087427920035
839	2015-10-15T20:21:19	21.2438	-157.9239	KOK1515	91.65658844082894	0.5016426649171766	0.0252348169917115	2.5986368484800826																	2.5986368484800826	285.73087427920035
840	2015-10-15T20:24:19	21.2438	-157.9239	KOK1515	97.85677712880936	0.5134751873919166	0.026799378627011004	2.680961403453941																	2.680961403453941	285.73087427920035
841	2015-10-15T20:27:19	21.2438	-157.9239	KOK1515	92.94266057954859	0.523581644371494	0.0281813472878089	2.8669521522195445																	2.8669521522195445	285.73087427920035
842	2015-10-15T20:33:20	21.2438	-157.9239	KOK1515	91.16202412334131	0.4979500281985621	0.024758189596982998	2.6364164927215032																	2.6364164927215032	285.73087427920035
843	2015-10-15T20:36:20	21.2438	-157.9239	KOK1515	83.38146519391431	0.5051945054053265	0.025698271997016298	2.2139808980362576																	2.2139808980362576	285.73087427920035
844	2015-10-15T20:39:20	21.2438	-157.9239	KOK1515	94.89347406190174	0.4923740395020711	0.0240493284844011	2.519480206172704																	2.519480206172704	285.73087427920035
845	2015-10-15T20:42:20	21.2438	-157.9239	KOK1515	87.09631059017761	0.4865404474561629	0.0233210583850454	2.203788921037018																	2.203788921037018	285.73087427920035
846	2015-10-15T20:48:21	21.2438	-157.9239	KOK1515	78.49935573495651	0.521544085567506	0.02789983295752265	2.3512115986181183																	2.3512115986181183	285.73087427920035
847	2015-10-15T20:54:21	21.2438	-157.9239	KOK1515	86.27747248486715	0.497598440292651	0.0247132044117401	2.342656951387292																	2.342656951387292	285.73087427920035
848	2015-10-15T21:00:22	21.2438	-157.9239	KOK1515	85.33883389017505	0.504838260302075	0.0256515260001312	2.4090464553518656																	2.4090464553518656	285.73087427920035
849	2015-10-15T21:03:22	21.2438	-157.9239	KOK1515	86.4744496231555	0.49970200227462797	0.0249835438712211	2.4118751571250967																	2.4118751571250967	285.73087427920035
850	2015-10-15T21:06:22	21.2438	-157.9239	KOK1515	90.34147013249391	0.4979488134752055	0.0247581389092984	2.4914348863712155																	2.4914348863712155	285.73087427920035
851	2015-10-15T21:12:23	21.2438	-157.9239	KOK1515	94.67333639903879	0.46237606014041704	0.020448899678451	2.296748298318541																	2.296748298318541	285.73087427920035
852	2015-10-15T21:15:23	21.2438	-157.9239	KOK1515	90.13307109122046	0.4908222031556495	0.0238542319333694	2.461834509744725																	2.461834509744725	285.73087427920035
853	2015-10-15T21:18:23	21.2438	-157.9239	KOK1515	90.36693852872715	0.506087119865425	0.0258156418259629	2.5486804915062984																	2.5486804915062984	285.73087427920035
854	2015-10-15T21:21:23	21.2438	-157.9239	KOK1515	90.60376329528653	0.4993500430821071	0.0249382647638688	2.5865106580071147																	2.5865106580071147	285.73087427920035
855	2015-10-15T21:24:24	21.2438	-157.9239	KOK1515	84.4564338256472	0.4915108912313555	0.0239406850614078	2.1870753059192465																	2.1870753059192465	285.73087427920035
856	2015-10-15T21:27:24	21.2438	-157.9239	KOK1515	98.0621019919368	0.485009082349307	0.0231322595415306	2.662787592207439																	2.662787592207439	285.73087427920035
857	2015-10-15T21:33:24	21.2438	-157.9239	KOK1515	89.65605158412164	0.5107555079074171	0.0264345137245284	2.5904688735233656																	2.5904688735233656	285.73087427920035
858	2015-10-15T21:39:25	21.2438	-157.9239	KOK1515	99.13180487564681	0.4844978575631165	0.023069301555113948	2.5166986438326195																	2.5166986438326195	285.73087427920035
859	2015-10-15T21:42:25	21.2438	-157.9239	KOK1515	88.78928793011136	0.48348116733342106	0.0229446370476791	2.231651318374678																	2.231651318374678	285.73087427920035
860	2015-10-15T21:45:25	21.2438	-157.9239	KOK1515	89.37310191915992	0.4739463924042245	0.0217953095163235	2.1860445523561203																	2.1860445523561203	285.73087427920035
861	2015-10-15T21:48:25	21.2438	-157.9239	KOK1515	88.08914822163959	0.495501514224757	0.0244454479957705	2.4378140538934563																	2.4378140538934563	285.73087427920035
862	2015-10-15T21:51:25	21.2438	-157.9239	KOK1515	87.9773858610482	0.4767652849823429	0.0221313436042074	2.1096152011816653																	2.1096152011816653	285.73087427920035
863	2015-10-15T21:54:25	21.2438	-157.9239	KOK1515	89.45444545578991	0.471640201154945	0.02152295667975705	2.287038659996751																	2.287038659996751	285.73087427920035
864	2015-10-15T21:57:25	21.2438	-157.9239	KOK1515	95.02013116771879	0.4734499771533645	0.02173646828591575	2.2957468075295138																	2.2957468075295138	285.73087427920035
865	2015-10-15T22:03:26	21.2438	-157.9239	KOK1515	88.8151539370714	0.4979500281985621	0.024758189596982998	2.291528289725138																	2.291528289725138	285.73087427920035
866	2015-10-15T22:06:26	21.2438	-157.9239	KOK1515	87.42788939713499	0.4741121899241914	0.0218150575491234	2.1630571551503595																	2.1630571551503595	285.73087427920035
867	2015-10-15T22:09:26	21.2438	-157.9239	KOK1515	85.05238050799332	0.4828070630727	0.0228620725475196	2.1476868701644847																	2.1476868701644847	285.73087427920035
868	2015-10-15T22:12:27	21.2438	-157.9239	KOK1515	87.78572607933859	0.475105206253084	0.0219330721777164	2.2077450824659546																	2.2077450824659546	285.73087427920035
869	2015-10-15T22:15:27	21.2438	-157.9239	KOK1515	87.7448640930883	0.4659259729133245	0.020856456044839503	2.1114912957359384																	2.1114912957359384	285.73087427920035
870	2015-10-15T22:18:27	21.2438	-157.9239	KOK1515	90.20802393941759	0.47943554037313396	0.022452432604371002	2.1764551151100946																	2.1764551151100946	285.73087427920035
871	2015-10-15T22:21:27	21.2438	-157.9239	KOK1515	85.90457929630712	0.48179067254548497	0.0227382251878962	2.1396653123664997																	2.1396653123664997	285.73087427920035
872	2015-10-15T22:24:28	21.2438	-157.9239	KOK1515	83.8392175328048	0.480441940434104	0.0225743563598297	2.0707782269229646																	2.0707782269229646	285.73087427920035
873	2015-10-15T22:27:28	21.2438	-157.9239	KOK1515	87.38831419887285	0.503948816055223	0.025535178919757005	2.3931234169737965																	2.3931234169737965	285.73087427920035
874	2015-10-15T22:30:28	21.2438	-157.9239	KOK1515	87.48300512343181	0.48893383904285	0.0236182034718123	2.2902309900073243																	2.2902309900073243	285.73087427920035
875	2015-10-15T22:36:29	21.2438	-157.9239	KOK1515	90.89270473122721	0.489448344476388	0.0236825458876888	2.3760428991603075																	2.3760428991603075	285.73087427920035
876	2015-10-15T22:39:29	21.2438	-157.9239	KOK1515	93.3213116968003	0.4875637038034921	0.0234477637156425	2.4548587883117063																	2.4548587883117063	285.73087427920035
877	2015-10-15T22:42:29	21.2438	-157.9239	KOK1515	89.67707776663107	0.4923779485685905	0.0240501881196623	2.270292442552152																	2.270292442552152	285.73087427920035
878	2015-10-15T22:45:29	21.2438	-157.9239	KOK1515	88.99754354971823	0.475768393353711	0.0220121117247777	2.159421336583035																	2.159421336583035	285.73087427920035
879	2015-10-15T22:48:29	21.2438	-157.9239	KOK1515	101.89515472104952	0.4593380469815375	0.02010404628748315	2.3736342833639053																	2.3736342833639053	285.73087427920035
880	2015-10-15T22:51:29	21.2438	-157.9239	KOK1515	90.86209370394316	0.453493362834832	0.0194506103306101	2.0065675260223106																	2.0065675260223106	285.73087427920035
881	2015-10-15T22:54:30	21.2438	-157.9239	KOK1515	92.76076700834447	0.454278996683378	0.019537740276331	2.1410785415358857																	2.1410785415358857	285.73087427920035
882	2015-10-15T22:57:30	21.2438	-157.9239	KOK1515	86.93381484183884	0.4711454001175975	0.0214645215699522	2.1205264235406758																	2.1205264235406758	285.73087427920035
883	2015-10-15T23:00:30	21.2438	-157.9239	KOK1515	90.89068937414349	0.4664131978961465	0.0209126524078292	2.2105549357435184																	2.2105549357435184	285.73087427920035
884	2015-10-15T23:03:30	21.2438	-157.9239	KOK1515	89.37357759546988	0.4775998485976105	0.02223135248983965	2.2577096765064795																	2.2577096765064795	285.73087427920035
885	2015-10-15T23:06:30	21.2438	-157.9239	KOK1515	88.57981820151032	0.505554452109511	0.02574612536097535	2.433841184642879																	2.433841184642879	285.73087427920035
886	2015-10-15T23:12:31	21.2438	-157.9239	KOK1515	87.64341561493679	0.509672021561758	0.0262900711703916	2.464067382273015																	2.464067382273015	285.73087427920035
887	2015-10-15T23:15:31	21.2438	-157.9239	KOK1515	90.5466320318038	0.5087724924614735	0.02617049453604335	2.5449049358161275																	2.5449049358161275	285.73087427920035
888	2015-10-15T23:18:31	21.2438	-157.9239	KOK1515	90.09450864473106	0.521357593063229	0.0278734992511885	2.6605814341144427																	2.6605814341144427	285.73087427920035
889	2015-10-15T23:21:32	21.2438	-157.9239	KOK1515	90.19405407197577	0.531463713832211	0.0292888819757026	2.82081333479564																	2.82081333479564	285.73087427920035
890	2015-10-15T23:24:32	21.2438	-157.9239	KOK1515	88.17395856607239	0.4799379405395325	0.0225132975798474	2.1955206549264616																	2.1955206549264616	285.73087427920035
891	2015-10-15T23:30:32	21.2438	-157.9239	KOK1515	88.16639719737205	0.490306345693298	0.0237896546566163	2.378227028214554																	2.378227028214554	285.73087427920035
892	2015-10-15T23:33:32	21.2438	-157.9239	KOK1515	90.25049195570685	0.488420929307891	0.02355441781573215	2.5002730084028784																	2.5002730084028784	285.73087427920035
893	2015-10-15T23:36:33	21.2438	-157.9239	KOK1515	87.04987666100132	0.475768393353711	0.0220121117247777	2.1055760148227147																	2.1055760148227147	285.73087427920035
894	2015-10-15T23:39:33	21.2438	-157.9239	KOK1515	90.36359486473052	0.476267439116105	0.02207190784960885	2.293743724374996																	2.293743724374996	285.73087427920035
895	2015-10-15T23:42:33	21.2438	-157.9239	KOK1515	93.59678561106487	0.495501514224757	0.0244454479957705	2.5907991590974406																	2.5907991590974406	285.73087427920035
896	2015-10-15T23:48:33	21.2438	-157.9239	KOK1515	90.84039755149323	0.510033515709355	0.02633833149747515	2.635953383943483																	2.635953383943483	285.73087427920035
897	2015-10-15T23:51:34	21.2438	-157.9239	KOK1515	93.1638777770522	0.527883789078863	0.02878256089507195	3.0639188165440387																	3.0639188165440387	285.73087427920035
898	2015-10-15T23:54:34	21.2438	-157.9239	KOK1515	98.72837999827351	0.48179067254548497	0.0227382251878962	2.440099276406277																	2.440099276406277	285.73087427920035
899	2015-10-15T23:57:34	21.2438	-157.9239	KOK1515	106.73363255733743	0.48348116733342106	0.0229446370476791	2.9003902096438905																	2.9003902096438905	285.73087427920035
900	2015-10-16T00:03:34	21.2438	-157.9239	KOK1515	101.35652823005636	0.49970200227462797	0.0249835438712211	2.7207257674384																	2.7207257674384	285.73087427920035
901	2015-10-16T00:06:35	21.2438	-157.9239	KOK1515	102.3266368472316	0.500405173538396	0.025074488038348997	2.841387952920482																	2.841387952920482	285.73087427920035
902	2015-10-16T00:12:35	21.2438	-157.9239	KOK1515	102.0670646295485	0.4822983977928425	0.022800072565449747	2.5943915381535865																	2.5943915381535865	285.73087427920035
903	2015-10-16T00:15:35	21.2438	-157.9239	KOK1515	98.85919129259257	0.4923740395020711	0.0240493284844011	2.549485710344233																	2.549485710344233	285.73087427920035
904	2015-10-16T00:18:35	21.2438	-157.9239	KOK1515	100.62351911173971	0.491683027389248	0.0239623516302336	2.656354837346996																	2.656354837346996	285.73087427920035
905	2015-10-16T00:21:36	21.2438	-157.9239	KOK1515	97.27841984040623	0.48112130172291706	0.0226572525759453	2.460016902928164																	2.460016902928164	285.73087427920035
906	2015-10-16T00:24:36	21.2438	-157.9239	KOK1515	102.21888368484615	0.4780991702606025	0.02229151456235505	2.4887860341135943																	2.4887860341135943	285.73087427920035
907	2015-10-16T00:27:36	21.2438	-157.9239	KOK1515	105.64782693058493	0.4752715950590129	0.02195290262352005	2.732868163045588																	2.732868163045588	285.73087427920035
908	2015-10-16T00:30:36	21.2438	-157.9239	KOK1515	101.23899233811329	0.480441940434104	0.0225743563598297	2.544138256655795																	2.544138256655795	285.73087427920035
909	2015-10-16T00:33:36	21.2438	-157.9239	KOK1515	101.66714010616795	0.47977020751389504	0.0224929769924455	2.5665528846191252																	2.5665528846191252	285.73087427920035
910	2015-10-16T00:39:37	21.2438	-157.9239	KOK1515	96.69405753366571	0.485177225502148	0.0231528788548675	2.5906222283836957																	2.5906222283836957	285.73087427920035
911	2015-10-16T00:45:37	21.2438	-157.9239	KOK1515	95.72988934085049	0.514747796780629	0.0269709171340351	2.9597247595191347																	2.9597247595191347	285.73087427920035
912	2015-10-16T00:51:38	21.2438	-157.9239	KOK1515	92.80039062088986	0.4984739119625991	0.024825551597519348	2.4884079363365808																	2.4884079363365808	285.73087427920035
913	2015-10-16T00:54:38	21.2438	-157.9239	KOK1515	96.08248988295023	0.5163906848522459	0.02719356976501815	2.8203903862682544																	2.8203903862682544	285.73087427920035
914	2015-10-16T01:00:38	21.2438	-157.9239	KOK1515	101.07501779912842	0.4622162045349501	0.020430662140134448	2.4202090841236674																	2.4202090841236674	285.73087427920035
915	2015-10-16T01:03:39	21.2438	-157.9239	KOK1515	101.95889207409115	0.4598174920808929	0.0201581508430025	2.3247744584583465																	2.3247744584583465	285.73087427920035
916	2015-10-16T01:06:39	21.2438	-157.9239	KOK1515	98.86207684469515	0.453178220272322	0.0194158149353698	2.137263318033611																	2.137263318033611	285.73087427920035
917	2015-10-16T01:12:39	21.2438	-157.9239	KOK1515	99.61182136354307	0.4506731623255689	0.0191400687478896	2.13878467920547																	2.13878467920547	285.73087427920035
918	2015-10-16T01:15:39	21.2438	-157.9239	KOK1515	97.2091563353198	0.452549060465297	0.0193463483930519	2.061851991115045																	2.061851991115045	285.73087427920035
919	2015-10-16T01:18:40	21.2438	-157.9239	KOK1515	101.26098662375351	0.4488104311546921	0.0189366273656597	2.0939779674574543																	2.0939779674574543	285.73087427920035
920	2015-10-16T01:24:40	21.2438	-157.9239	KOK1515	99.73777584631095	0.4533351071749026	0.019433282716878005	2.137091529999561																	2.137091529999561	285.73087427920035
921	2015-10-16T01:27:40	21.2438	-157.9239	KOK1515	105.59830271870236	0.436006710939568	0.0175741511462179	2.0380747407971582																	2.0380747407971582	285.73087427920035
922	2015-10-16T01:30:40	21.2438	-157.9239	KOK1515	101.18028874809605	0.439926890680524	0.0179846555080056	1.942282998356293																	1.942282998356293	285.73087427920035
923	2015-10-16T01:33:41	21.2438	-157.9239	KOK1515	101.83566322184308	0.4512963329096761	0.0192084986933223	2.0892765104320783																	2.0892765104320783	285.73087427920035
924	2015-10-16T01:36:41	21.2438	-157.9239	KOK1515	109.31178202042942	0.4381128402054121	0.0177939312124087	2.1091247990742																	2.1091247990742	285.73087427920035
925	2015-10-16T01:39:41	21.2438	-157.9239	KOK1515	102.83798321907776	0.43183148969306795	0.0171432135341921	1.887692102123538																	1.887692102123538	285.73087427920035
926	2015-10-16T01:42:41	21.2438	-157.9239	KOK1515	100.75571524024055	0.4400777523744965	0.01800060064758375	1.9926754673056657																	1.9926754673056657	285.73087427920035
927	2015-10-16T01:45:41	21.2438	-157.9239	KOK1515	103.38247525137103	0.43932088741426	0.0179208517635481	2.0154576433008504																	2.0154576433008504	285.73087427920035
928	2015-10-16T01:48:42	21.2438	-157.9239	KOK1515	106.79728216281728	0.442045780287512	0.0182090563892786	2.099538762483254																	2.099538762483254	285.73087427920035
929	2015-10-16T01:51:42	21.2438	-157.9239	KOK1515	100.24419231662924	0.441742972571983	0.0181768768428067	2.0797380410849207																	2.0797380410849207	285.73087427920035
930	2015-10-16T01:54:42	21.2438	-157.9239	KOK1515	98.1963752540343	0.443112257962434	0.0183225790501375	1.9682394638069585																	1.9682394638069585	285.73087427920035
931	2015-10-16T01:57:42	21.2438	-157.9239	KOK1515	97.02924847052424	0.45051750782208505	0.01912302066920655	2.013641222496356																	2.013641222496356	285.73087427920035
932	2015-10-16T02:00:42	21.2438	-157.9239	KOK1515	106.87061418240705	0.45020610744469547	0.01908896325526635	2.1774901996698444																	2.1774901996698444	285.73087427920035
933	2015-10-16T02:09:43	21.2438	-157.9239	KOK1515	107.71750377836828	0.4423493108593921	0.0182413127541021	2.183059183064656																	2.183059183064656	285.73087427920035
934	2015-10-16T02:12:43	21.2438	-157.9239	KOK1515	104.60279179642572	0.44526321419619896	0.0185529612813646	2.1150755240994723																	2.1150755240994723	285.73087427920035
935	2015-10-16T02:15:43	21.2438	-157.9239	KOK1515	105.87077102203777	0.44603255600721703	0.0186357142170765	2.1280937450171096																	2.1280937450171096	285.73087427920035
936	2015-10-16T02:18:44	21.2438	-157.9239	KOK1515	107.38812484792172	0.441742972571983	0.0181768768428067	2.0615221269355093																	2.0615221269355093	285.73087427920035
937	2015-10-16T02:21:44	21.2438	-157.9239	KOK1515	109.55145072422023	0.444496677310642	0.0184706052739957	2.220259925715536																	2.220259925715536	285.73087427920035
938	2015-10-16T02:24:44	21.2438	-157.9239	KOK1515	105.70709602691736	0.4549081231748305	0.01960758401850865	2.2117843244611306																	2.2117843244611306	285.73087427920035
939	2015-10-16T02:27:44	21.2438	-157.9239	KOK1515	103.69093404239749	0.455065967762004	0.0196251074526677	2.161887865652875																	2.161887865652875	285.73087427920035
940	2015-10-16T02:30:45	21.2438	-157.9239	KOK1515	109.16261179698724	0.4506731623255689	0.0191400687478896	2.261446869057848																	2.261446869057848	285.73087427920035
941	2015-10-16T02:33:45	21.2438	-157.9239	KOK1515	110.57991164508414	0.4508290931141386	0.0191572356419229	2.2949413120786515																	2.2949413120786515	285.73087427920035
942	2015-10-16T02:36:45	21.2438	-157.9239	KOK1515	104.37673629201241	0.44572518744797496	0.0186025952562514	2.112625580006982																	2.112625580006982	285.73087427920035
943	2015-10-16T02:39:45	21.2438	-157.9239	KOK1515	101.73113146624172	0.44757233075165204	0.0188021473802883	2.030094527326086																	2.030094527326086	285.73087427920035
944	2015-10-16T02:42:46	21.2438	-157.9239	KOK1515	102.50035967711143	0.44664667344498404	0.0187020554725969	2.006792798149476																	2.006792798149476	285.73087427920035
945	2015-10-16T02:45:46	21.2438	-157.9239	KOK1515	95.81972699380137	0.443265519691239	0.0183389554223503	1.9274891733634285																	1.9274891733634285	285.73087427920035
946	2015-10-16T02:48:46	21.2438	-157.9239	KOK1515	104.99580881480564	0.436608795034428	0.0176367533971842	2.076590595294649																	2.076590595294649	285.73087427920035
947	2015-10-16T02:51:46	21.2438	-157.9239	KOK1515	105.69535743333898	0.44053105772428097	0.0180485121941368	2.085615181975065																	2.085615181975065	285.73087427920035
948	2015-10-16T02:54:47	21.2438	-157.9239	KOK1515	108.15393550048576	0.435706743859704	0.0175429617914822	2.099778076064752																	2.099778076064752	285.73087427920035
949	2015-10-16T02:57:47	21.2438	-157.9239	KOK1515	105.34115594624274	0.4438810985009405	0.018404780348173	2.117914093226456																	2.117914093226456	285.73087427920035
950	2015-10-16T03:00:47	21.2438	-157.9239	KOK1515	104.98345283219368	0.44480322400710304	0.018503581587086898	2.0990584586430585																	2.0990584586430585	285.73087427920035
951	2015-10-16T03:03:47	21.2438	-157.9239	KOK1515	114.27277629882704	0.439775699491712	0.017968711662566902	2.2214930132736077																	2.2214930132736077	285.73087427920035
952	2015-10-16T03:06:48	21.2438	-157.9239	KOK1515	108.69996050250296	0.44068264054582396	0.018064533552398898	2.1074865236825047																	2.1074865236825047	285.73087427920035
953	2015-10-16T03:09:48	21.2438	-157.9239	KOK1515	108.9747592917811	0.445109467792442	0.0185364429112779	2.2188316030317017																	2.2188316030317017	285.73087427920035
954	2015-10-16T03:15:48	21.2438	-157.9239	KOK1515	115.87221571723484	0.450361853318601	0.0191059725905235	2.4217987702835444																	2.4217987702835444	285.73087427920035
955	2015-10-16T03:18:49	21.2438	-157.9239	KOK1515	112.38016133558727	0.4527060690875545	0.0193636839665907	2.3386774412930693																	2.3386774412930693	285.73087427920035
956	2015-10-16T03:21:49	21.2438	-157.9239	KOK1515	101.90810873263945	0.443265519691239	0.0183389554223503	2.035765453838242																	2.035765453838242	285.73087427920035
957	2015-10-16T03:24:49	21.2438	-157.9239	KOK1515	99.98205538428995	0.44618590233406	0.0186522797584967	2.004398819750775																	2.004398819750775	285.73087427920035
958	2015-10-16T03:30:50	21.2438	-157.9239	KOK1515	103.93535949699057	0.4454173276202085	0.01856951908376465	2.059971717789705																	2.059971717789705	285.73087427920035
959	2015-10-16T03:33:50	21.2438	-157.9239	KOK1515	99.79323715583887	0.4463396147261005	0.0186688848448367	1.9222084579891991																	1.9222084579891991	285.73087427920035
960	2015-10-16T03:36:50	21.2438	-157.9239	KOK1515	100.2252660158844	0.4381128402054121	0.0177939312124087	1.908862498295351																	1.908862498295351	285.73087427920035
961	2015-10-16T03:39:50	21.2438	-157.9239	KOK1515	99.90648353583627	0.43035399866755797	0.0169922912953167	1.8310220369150525																	1.8310220369150525	285.73087427920035
962	2015-10-16T03:45:51	21.2438	-157.9239	KOK1515	95.67174778314785	0.42595481063903	0.0165477533463958	1.6665832657572155																	1.6665832657572155	285.73087427920035
963	2015-10-16T03:48:51	21.2438	-157.9239	KOK1515	100.55687814287172	0.4300596295407829	0.0169623452327251	1.826711481036156																	1.826711481036156	285.73087427920035
964	2015-10-16T03:51:51	21.2438	-157.9239	KOK1515	102.18870123195578	0.426683085583765	0.016620857111896502	1.8363536706830872																	1.8363536706830872	285.73087427920035
965	2015-10-16T03:54:52	21.2438	-157.9239	KOK1515	102.96119491179621	0.43035399866755797	0.0169922912953167	1.8709144828357127																	1.8709144828357127	285.73087427920035
966	2015-10-16T03:57:52	21.2438	-157.9239	KOK1515	100.9012327978833	0.4327223501130581	0.0172346226506808	1.8443799779866057																	1.8443799779866057	285.73087427920035
967	2015-10-16T04:00:52	21.2438	-157.9239	KOK1515	106.26140397489212	0.42888344302722997	0.0168428899442839	1.895793269244897																	1.895793269244897	285.73087427920035
968	2015-10-16T04:06:53	21.2438	-157.9239	KOK1515	100.99992020285526	0.43183148969306795	0.0171432135341921	1.8559803206267067																	1.8559803206267067	285.73087427920035
969	2015-10-16T04:09:53	21.2438	-157.9239	KOK1515	96.59462971343382	0.4297659614524289	0.0169324704865132	1.789068240795691																	1.789068240795691	285.73087427920035
970	2015-10-16T04:12:53	21.2438	-157.9239	KOK1515	105.9140218485716	0.43242546046049996	0.0172040887862246	2.042939763256068																	2.042939763256068	285.73087427920035
971	2015-10-16T04:15:54	21.2438	-157.9239	KOK1515	96.86887084116924	0.42888344302722997	0.0168428899442839	1.7192308379185626																	1.7192308379185626	285.73087427920035
972	2015-10-16T04:18:54	21.2438	-157.9239	KOK1515	104.24236222129716	0.42770520361048997	0.0167237061939385	1.9011905474772948																	1.9011905474772948	285.73087427920035
973	2015-10-16T04:24:54	21.2438	-157.9239	KOK1515	97.96500153465564	0.425081849222053	0.0164603902228763	1.7180659999608985																	1.7180659999608985	285.73087427920035
974	2015-10-16T04:27:55	21.2438	-157.9239	KOK1515	99.2820147855222	0.43035399866755797	0.0169922912953167	1.7862139510859671																	1.7862139510859671	285.73087427920035
975	2015-10-16T04:30:55	21.2438	-157.9239	KOK1515	97.33350541764936	0.4271200422948	0.0166648252207127	1.7580913911743454																	1.7580913911743454	285.73087427920035
976	2015-10-16T04:33:55	21.2438	-157.9239	KOK1515	100.50432878903612	0.41546423023169204	0.015516675974527001	1.7031342760519637																	1.7031342760519637	285.73087427920035
977	2015-10-16T04:39:56	21.2438	-157.9239	KOK1515	99.00262479843006	0.4177350421267355	0.0157363845800733	1.6299914879631403																	1.6299914879631403	285.73087427920035
978	2015-10-16T04:42:56	21.2438	-157.9239	KOK1515	103.99299147863972	0.4234810466770915	0.0163009133490366	1.7807987458455348																	1.7807987458455348	285.73087427920035
979	2015-10-16T04:45:56	21.2438	-157.9239	KOK1515	101.00728162601824	0.42217943348842896	0.0161719912196093	1.7311380786987118																	1.7311380786987118	285.73087427920035
980	2015-10-16T04:48:56	21.2438	-157.9239	KOK1515	97.46756098550706	0.41476047601546795	0.0154489348789942	1.6107965549620176																	1.6107965549620176	285.73087427920035
981	2015-10-16T04:51:57	21.2438	-157.9239	KOK1515	100.56866808719477	0.4231911789154009	0.01627221981912705	1.7284910859981288																	1.7284910859981288	285.73087427920035
982	2015-10-16T04:54:57	21.2438	-157.9239	KOK1515	97.98635676736862	0.419739650078428	0.0159320018175393	1.697024005453189																	1.697024005453189	285.73087427920035
983	2015-10-16T05:00:57	21.2438	-157.9239	KOK1515	109.4017702046422	0.420887241393704	0.016044613303682398	1.8546101398035149																	1.8546101398035149	285.73087427920035
984	2015-10-16T05:03:58	21.2438	-157.9239	KOK1515	109.11157572943331	0.4143371245405365	0.0154082775277045	1.7563300888490532																	1.7563300888490532	285.73087427920035
985	2015-10-16T05:06:58	21.2438	-157.9239	KOK1515	108.56485169305955	0.415042401511557	0.01547604370037545	1.7925389598300403																	1.7925389598300403	285.73087427920035
986	2015-10-16T05:09:58	21.2438	-157.9239	KOK1515	104.69847897497664	0.41560517519825896	0.0155302523723597	1.7305321058289365																	1.7305321058289365	285.73087427920035
987	2015-10-16T05:12:58	21.2438	-157.9239	KOK1515	105.94472184746115	0.419023947866702	0.0158619235540355	1.7691455477283562																	1.7691455477283562	285.73087427920035
988	2015-10-16T05:21:59	21.2438	-157.9239	KOK1515	109.39257907018957	0.41334884347025797	0.0153135995274663	1.7789438409317355																	1.7789438409317355	285.73087427920035
989	2015-10-16T05:24:59	21.2438	-157.9239	KOK1515	106.05900430327827	0.41419536370141996	0.0153946967426796	1.7666556483027318																	1.7666556483027318	285.73087427920035
990	2015-10-16T05:31:00	21.2438	-157.9239	KOK1515	106.02887241989384	0.4102605506088255	0.0150201931176448	1.666796229872557																	1.666796229872557	285.73087427920035
991	2015-10-16T05:34:00	21.2438	-157.9239	KOK1515	109.1689388291304	0.411660348857799	0.0151527330905083	1.7625865526157494																	1.7625865526157494	285.73087427920035
992	2015-10-16T05:37:00	21.2438	-157.9239	KOK1515	108.77091369808704	0.411379437423719	0.015126114260371004	1.769470747107618																	1.769470747107618	285.73087427920035
993	2015-10-16T05:40:01	21.2438	-157.9239	KOK1515	116.03665917884649	0.4030792022795889	0.0143511987911833	1.7963539924299277																	1.7963539924299277	285.73087427920035
994	2015-10-16T05:43:01	21.2438	-157.9239	KOK1515	109.48850986964293	0.4077567885079221	0.01478496832429425	1.7219531895798597																	1.7219531895798597	285.73087427920035
995	2015-10-16T05:46:01	21.2438	-157.9239	KOK1515	106.85400026184796	0.409840355476621	0.014980551508116847	1.7505344439614448																	1.7505344439614448	285.73087427920035
996	2015-10-16T05:49:01	21.2438	-157.9239	KOK1515	110.44381222979666	0.4047274682281379	0.0145031091490989	1.744541384165342																	1.744541384165342	285.73087427920035
997	2015-10-16T05:55:02	21.2438	-157.9239	KOK1515	114.70031637681663	0.4036275093312871	0.0144016207934269	1.821790090736924																	1.821790090736924	285.73087427920035
998	2015-10-16T05:58:02	21.2438	-157.9239	KOK1515	116.035571129935	0.40844918645741096	0.01484975399783545	1.8278536640751408																	1.8278536640751408	285.73087427920035
999	2015-10-16T06:01:02	21.2438	-157.9239	KOK1515	114.49212583847117	0.4050024788097029	0.0145285310031459	1.7994224908581642																	1.7994224908581642	285.73087427920035
1000	2015-10-16T06:04:03	21.2438	-157.9239	KOK1515	118.23124040782608	0.4061020845119965	0.01463053620515795	1.8895853293775964																	1.8895853293775964	285.73087427920035
1001	2015-10-16T06:07:03	21.2438	-157.9239	KOK1515	112.46509606574956	0.40198710392924397	0.0142510477959401	1.7383978573798118																	1.7383978573798118	285.73087427920035
1002	2015-10-16T06:10:03	21.2438	-157.9239	KOK1515	111.32937331268299	0.401439485196609	0.0142010884556496	1.673719874005645																	1.673719874005645	285.73087427920035
1003	2015-10-16T06:13:04	21.2438	-157.9239	KOK1515	111.70747516146692	0.4127842703249329	0.0152597458738168	1.9217882167793403																	1.9217882167793403	285.73087427920035
1004	2015-10-16T06:16:04	21.2438	-157.9239	KOK1515	106.74187850831301	0.407203646368988	0.0147331411105591	1.7077828142302964																	1.7077828142302964	285.73087427920035
1005	2015-10-16T06:25:05	21.2438	-157.9239	KOK1515	104.70481488688313	0.4058267696887979	0.0146049534013377	1.5843200152245769																	1.5843200152245769	285.73087427920035
1006	2015-10-16T06:31:05	21.2438	-157.9239	KOK1515	101.80504210883623	0.39737891850518503	0.0138334350506641	1.4959668021112662																	1.4959668021112662	285.73087427920035
1007	2015-10-16T06:34:05	21.2438	-157.9239	KOK1515	97.93041378191693	0.397110454308241	0.0138093476120368	1.467022215941206																	1.467022215941206	285.73087427920035
1008	2015-10-16T06:40:06	21.2438	-157.9239	KOK1515	98.2526512285817	0.3913819697022325	0.0133012225969405	1.4271467087494756																	1.4271467087494756	285.73087427920035
1009	2015-10-16T06:43:06	21.2438	-157.9239	KOK1515	103.44122645514368	0.391910801027674	0.0133476993457323	1.428188359552728																	1.428188359552728	285.73087427920035
1010	2015-10-16T07:04:08	21.2438	-157.9239	KOK1515	111.16540811028706	0.39177704863970003	0.0133359047418839	1.5313286743089642																	1.5313286743089642	285.73087427920035
1011	2015-10-16T07:07:08	21.2438	-157.9239	KOK1515	118.7084301488525	0.39416794346868894	0.0135468846960108	1.6977307152324008																	1.6977307152324008	285.73087427920035
1012	2015-10-16T07:13:09	21.2438	-157.9239	KOK1515	105.3310226971002	0.398186553268771	0.0139060835529042	1.5306379207741847																	1.5306379207741847	285.73087427920035
1013	2015-10-16T07:16:09	21.2438	-157.9239	KOK1515	103.95496317956842	0.3933695827155779	0.0134761956348954	1.5114413746116246																	1.5114413746116246	285.73087427920035
1014	2015-10-16T07:19:10	21.2438	-157.9239	KOK1515	105.09253948186856	0.40089418554154	0.0141513541712478	1.5392394816940806																	1.5392394816940806	285.73087427920035
1015	2015-10-16T07:22:10	21.2438	-157.9239	KOK1515	103.53477167099966	0.396038544759859	0.0137133687055676	1.5304598559918257																	1.5304598559918257	285.73087427920035
1016	2015-10-16T07:25:10	21.2438	-157.9239	KOK1515	105.3969718537726	0.40390183671326796	0.0144269158620519	1.5441250490438811																	1.5441250490438811	285.73087427920035
1017	2015-10-16T07:28:10	21.2438	-157.9239	KOK1515	121.16347959381993	0.399808586158378	0.0140527199627751	1.836066154859332																	1.836066154859332	285.73087427920035
1018	2015-10-16T07:31:11	21.2438	-157.9239	KOK1515	110.23344875609192	0.40390183671326796	0.0144269158620519	1.6784800010055794																	1.6784800010055794	285.73087427920035
1019	2015-10-16T07:34:11	21.2438	-157.9239	KOK1515	120.5166961425982	0.410261129217806	0.0150202061318043	1.981535948095501																	1.981535948095501	285.73087427920035
1020	2015-10-16T07:37:11	21.2438	-157.9239	KOK1515	119.21919444429676	0.40748037802528203	0.0147589378188921	2.0072279901653234																	2.0072279901653234	285.73087427920035
1021	2015-10-16T07:43:12	21.2438	-157.9239	KOK1515	107.97243607193776	0.402259152821321	0.0142759960684905	1.6363765203428156																	1.6363765203428156	285.73087427920035
1022	2015-10-16T07:49:12	21.2438	-157.9239	KOK1515	110.97442067424844	0.3976481154778865	0.01385761459907955	1.6313330642550259																	1.6313330642550259	285.73087427920035
1023	2015-10-16T07:52:12	21.2438	-157.9239	KOK1515	102.30380937141359	0.40171311170820295	0.014226044676731001	1.5366152087043563																	1.5366152087043563	285.73087427920035
1024	2015-10-16T07:58:13	21.2438	-157.9239	KOK1515	109.92959134693079	0.393769815083006	0.0135115689371633	1.6245801615876982																	1.6245801615876982	285.73087427920035
1025	2015-10-16T08:01:13	21.2438	-157.9239	KOK1515	105.22872075221693	0.4034905194964285	0.0143890573266176	1.5991037915733777																	1.5991037915733777	285.73087427920035
1026	2015-10-16T08:04:13	21.2438	-157.9239	KOK1515	104.7241700900151	0.40706626830842296	0.01472033483531325	1.6444587602688792																	1.6444587602688792	285.73087427920035
1027	2015-10-16T08:07:14	21.2438	-157.9239	KOK1515	107.67496579463766	0.3992690691249339	0.0140037811661129	1.6030137248500005																	1.6030137248500005	285.73087427920035
1028	2015-10-16T08:10:14	21.2438	-157.9239	KOK1515	101.13802998660931	0.402259152821321	0.0142759960684905	1.5304860409765593																	1.5304860409765593	285.73087427920035
1029	2015-10-16T08:13:14	21.2438	-157.9239	KOK1515	102.26821761233604	0.3933695827155779	0.0134761956348954	1.4534937866484794																	1.4534937866484794	285.73087427920035
1030	2015-10-16T08:16:14	21.2438	-157.9239	KOK1515	101.81628850499052	0.3983214950409345	0.0139182572471933	1.5012255618417256																	1.5012255618417256	285.73087427920035
1031	2015-10-16T08:19:15	21.2438	-157.9239	KOK1515	101.66311845076046	0.39724468640671295	0.01382139133135045	1.4538973912235431																	1.4538973912235431	285.73087427920035
1032	2015-10-16T08:25:15	21.2438	-157.9239	KOK1515	99.63973276563135	0.4033538352584229	0.0143763859648655	1.492774652819969																	1.492774652819969	285.73087427920035
1033	2015-10-16T08:28:15	21.2438	-157.9239	KOK1515	97.32554679371151	0.396038224331793	0.0137133401123187	1.3985045228002333																	1.3985045228002333	285.73087427920035
1034	2015-10-16T08:31:16	21.2438	-157.9239	KOK1515	98.6028121845003	0.3980519328596795	0.0138939388501996	1.4617450026522807																	1.4617450026522807	285.73087427920035
1035	2015-10-16T08:34:16	21.2438	-157.9239	KOK1515	104.09028068555872	0.3983214950409345	0.0139182572471933	1.5369162583767435																	1.5369162583767435	285.73087427920035
1036	2015-10-16T08:37:16	21.2438	-157.9239	KOK1515	102.17620305272312	0.394700491693147	0.0135941476737426	1.4781853289996956																	1.4781853289996956	285.73087427920035
1037	2015-10-16T08:40:17	21.2438	-157.9239	KOK1515	107.07094116060455	0.393103109995536	0.01345267524101855	1.5421327401324727																	1.5421327401324727	285.73087427920035
1038	2015-10-16T08:43:17	21.2438	-157.9239	KOK1515	97.1275242387051	0.39416794346868894	0.0135468846960108	1.3688322524424996																	1.3688322524424996	285.73087427920035
1039	2015-10-16T08:46:17	21.2438	-157.9239	KOK1515	101.30550113962495	0.39019412431283296	0.0131973320428271	1.4251861034206148																	1.4251861034206148	285.73087427920035
1040	2015-10-16T08:49:17	21.2438	-157.9239	KOK1515	100.16652940781765	0.3933695827155779	0.0134761956348954	1.4206478573596897																	1.4206478573596897	285.73087427920035
1041	2015-10-16T08:55:18	21.2438	-157.9239	KOK1515	101.74339612218373	0.39204127309723996	0.0133590997797991	1.4703086879265141																	1.4703086879265141	285.73087427920035
1042	2015-10-16T08:58:18	21.2438	-157.9239	KOK1515	101.49319633038857	0.3909879846484381	0.0132666422173371	1.4234859699288154																	1.4234859699288154	285.73087427920035
1043	2015-10-16T09:01:18	21.2438	-157.9239	KOK1515	99.07373074770159	0.396842629457274	0.0137853175375092	1.4473718103309845																	1.4473718103309845	285.73087427920035
1044	2015-10-16T09:04:19	21.2438	-157.9239	KOK1515	104.4069711560211	0.3923061283059721	0.0133823501884317	1.492918860084565																	1.492918860084565	285.73087427920035
1045	2015-10-16T09:07:19	21.2438	-157.9239	KOK1515	101.66449374869978	0.3909879846484381	0.0132666422173371	1.3966097917808975																	1.3966097917808975	285.73087427920035
1046	2015-10-16T09:13:19	21.2438	-157.9239	KOK1515	105.03972504153921	0.38979967449414255	0.013162951627150251	1.4481590640169293																	1.4481590640169293	285.73087427920035
1047	2015-10-16T09:16:20	21.2438	-157.9239	KOK1515	102.83829529633246	0.396038224331793	0.0137133401123187	1.5006712106718791																	1.5006712106718791	285.73087427920035
1048	2015-10-16T09:19:20	21.2438	-157.9239	KOK1515	99.56475651991435	0.396038544759859	0.0137133687055676	1.4362502501377643																	1.4362502501377643	285.73087427920035
1049	2015-10-16T09:22:20	21.2438	-157.9239	KOK1515	102.65210439716827	0.3924386221940371	0.013394034314418251	1.4167050977941225																	1.4167050977941225	285.73087427920035
1050	2015-10-16T09:25:20	21.2438	-157.9239	KOK1515	109.23117007979576	0.389668030042985	0.0131513999260346	1.540199202256373																	1.540199202256373	285.73087427920035
1051	2015-10-16T09:28:21	21.2438	-157.9239	KOK1515	102.8579951804178	0.39416794346868894	0.0135468846960108	1.5001854022858718																	1.5001854022858718	285.73087427920035
1052	2015-10-16T09:31:21	21.2438	-157.9239	KOK1515	105.73040206956058	0.396038224331793	0.0137133401123187	1.5088708377642823																	1.5088708377642823	285.73087427920035
1053	2015-10-16T09:34:21	21.2438	-157.9239	KOK1515	110.14747947348972	0.394700491693147	0.0135941476737426	1.5817570190183083																	1.5817570190183083	285.73087427920035
1054	2015-10-16T09:37:21	21.2438	-157.9239	KOK1515	110.63172673742805	0.3936370099920939	0.0134998002833415	1.5903574591394682																	1.5903574591394682	285.73087427920035
