# Supplementary material for: Understanding opposing predictions of Prochlorococcus in a changing climate
Source: Nat Commun. 2023 Mar 15;14:1445. doi: 10.1038/s41467-023-36928-9 (PMC10017810; doi:10.1038/s41467-023-36928-9)
Supplement: Supplementary file 4 — Supplementary Code [file 41467_2023_36928_MOESM4_ESM.zip › Supplemental Code/Cruises/KOK1604.csv]

	time	lat	lon	cruise	prochloro_abundance	prochloro_diameter	prochloro_carbon_content	prochloro_biomass	synecho_abundance	synecho_diameter	synecho_carbon_content	synecho_biomass	croco_abundance	croco_diameter	croco_carbon_content	croco_biomass	picoeuk_abundance	picoeuk_diameter	picoeuk_carbon_content	picoeuk_biomass	unknown_abundance	unknown_diameter	unknown_carbon_content	unknown_biomass	total_biomass	distance
0	2016-04-13T14:16:49	22.2777	-158.1716	KOK1604	116.65786702363998	0.5535863488415539	0.0325386898119907	3.978922372878317																	3.978922372878317	0.0
1	2016-04-13T14:19:49	22.2777	-158.1716	KOK1604	118.63913310572936	0.559180520717249	0.0333938271311191	4.163937298571232																	4.163937298571232	0.0
2	2016-04-13T14:31:50	22.2777	-158.1716	KOK1604	116.34325786921762	0.5681250376439411	0.0347893103867287	4.201695858396223																	4.201695858396223	0.0
3	2016-04-13T14:40:51	22.2777	-158.1716	KOK1604	107.73166194239585	0.545697164447758	0.0313557610191983	3.532277055430425																	3.532277055430425	0.0
4	2016-04-13T14:43:51	22.2777	-158.1716	KOK1604	110.2001298100798	0.554383580188968	0.0326595682928213	3.7384849763187717																	3.7384849763187717	0.0
5	2016-04-13T14:46:51	22.2777	-158.1716	KOK1604	108.44868152006474	0.554781925161698	0.0327202664099495	3.671313060294832																	3.671313060294832	0.0
6	2016-04-13T14:49:51	22.2777	-158.1716	KOK1604	108.86251909986154	0.554781925161698	0.0327202664099495	3.662689927610293																	3.662689927610293	0.0
7	2016-04-13T14:52:52	22.2777	-158.1716	KOK1604	105.8631522640908	0.543744668291408	0.0310671239968238	3.399102739484076																	3.399102739484076	0.0
8	2016-04-13T14:55:52	22.2777	-158.1716	KOK1604	102.91860049255298	0.5345021153362111	0.0297229211938068	3.1961427637209883																	3.1961427637209883	0.0
9	2016-04-13T14:58:52	22.2777	-158.1716	KOK1604	101.83805922665043	0.535267757697421	0.029832784627112998	3.1553160308082795																	3.1553160308082795	0.0
10	2016-04-13T15:01:52	22.2777	-158.1716	KOK1604	103.21341665529226	0.535649933146562	0.0298877571544985	3.215976570613573																	3.215976570613573	0.0
11	2016-04-13T15:04:53	22.2777	-158.1716	KOK1604	102.73536015198866	0.538328420394348	0.0302749898181489	3.2377363194564714																	3.2377363194564714	0.0
12	2016-04-13T15:07:53	22.2777	-158.1716	KOK1604	102.00071128622317	0.541804624227405	0.0307819433579274	3.2529637224995684																	3.2529637224995684	0.0
13	2016-04-13T15:10:53	22.2777	-158.1716	KOK1604	102.44093894501523	0.543744668291408	0.0310671239968238	3.295885516096714																	3.295885516096714	0.0
14	2016-04-13T15:13:54	22.2777	-158.1716	KOK1604	103.364747829632	0.5433559795389711	0.0310098069951244	3.326546876659873																	3.326546876659873	0.0
15	2016-04-13T15:16:54	22.2777	-158.1716	KOK1604	102.37993543017812	0.540257142261389	0.0305556308438881	3.2486452967696566																	3.2486452967696566	0.0
16	2016-04-13T15:19:54	22.2777	-158.1716	KOK1604	101.809298129912	0.533740115378606	0.0296135804157062	3.1400321943582608																	3.1400321943582608	0.0
17	2016-04-13T15:22:54	22.2777	-158.1716	KOK1604	100.461211656311	0.5295777717704779	0.0290214975026483	3.0441062176184834																	3.0441062176184834	0.0
18	2016-04-13T15:25:55	22.2777	-158.1716	KOK1604	98.2626381240164	0.5265722882333279	0.0285984349595979	2.9504820523761404																	2.9504820523761404	0.0
19	2016-04-13T15:28:55	22.2777	-158.1716	KOK1604	100.24400793328043	0.525822636196345	0.0284935616554725	2.984749431520015																	2.984749431520015	0.0
20	2016-04-13T15:31:55	22.2777	-158.1716	KOK1604	99.02689689198615	0.520989134928842	0.0278226110017247	2.892140658917524																	2.892140658917524	0.0
21	2016-04-13T15:34:55	22.2777	-158.1716	KOK1604	99.48571761761794	0.526198424172874	0.028546032302087996	2.9709714781107994																	2.9709714781107994	0.0
22	2016-04-13T15:37:56	22.2777	-158.1716	KOK1604	97.82759788450613	0.5280719131520201	0.0288089722550594	2.943598975576572																	2.943598975576572	0.0
23	2016-04-13T15:40:56	22.2777	-158.1716	KOK1604	97.50656081025087	0.528823209941478	0.0289149821059501	2.9450407004056816																	2.9450407004056816	0.0
24	2016-04-13T15:43:56	22.2777	-158.1716	KOK1604	98.19290454448758	0.529956404177692	0.0290749459803041	2.9782903354020136																	2.9782903354020136	0.0
25	2016-04-13T15:46:56	22.2777	-158.1716	KOK1604	96.59544090151743	0.5303319138601501	0.0291282408653452	2.9379713656309856																	2.9379713656309856	0.0
26	2016-04-13T15:49:57	22.2777	-158.1716	KOK1604	97.48503871224743	0.537177761510433	0.0301081880401594	3.0542717356698774																	3.0542717356698774	0.0
27	2016-04-13T15:52:57	22.2777	-158.1716	KOK1604	98.13037640381049	0.5360305252549039	0.0299426679399644	3.0499475915718874																	3.0499475915718874	0.0
28	2016-04-13T15:55:57	22.2777	-158.1716	KOK1604	98.43730903012924	0.537177761510433	0.0301081880401594	3.0685670155125053																	3.0685670155125053	0.0
29	2016-04-13T15:58:57	22.2777	-158.1716	KOK1604	97.4785016484653	0.536794437265399	0.0300528830695054	3.0396376077740896																	3.0396376077740896	0.0
30	2016-04-13T16:01:58	22.2777	-158.1716	KOK1604	97.25374809246723	0.5379441965855021	0.030219251863412996	3.0476034547079838																	3.0476034547079838	0.0
31	2016-04-13T16:04:58	22.2777	-158.1716	KOK1604	97.15921416411966	0.537177761510433	0.0301081880401594	3.047308494313299																	3.047308494313299	0.0
32	2016-04-13T16:07:58	22.2777	-158.1716	KOK1604	98.79018896504627	0.538713561414367	0.030330860829384	3.1104132737504666																	3.1104132737504666	0.0
33	2016-04-13T16:10:58	22.2777	-158.1716	KOK1604	98.50362683055245	0.5379441965855021	0.030219251863412996	3.1052804290819513																	3.1052804290819513	0.0
34	2016-04-13T16:13:59	22.2777	-158.1716	KOK1604	98.37969993190045	0.5410330851495271	0.0306688109105943	3.1170396532701425																	3.1170396532701425	0.0
35	2016-04-13T16:16:59	22.2777	-158.1716	KOK1604	98.53011652199186	0.540257142261389	0.0305556308438881	3.1226455134454505																	3.1226455134454505	0.0
36	2016-04-13T16:19:59	22.2777	-158.1716	KOK1604	98.27861118763592	0.539870556194287	0.0304992428834709	3.106697607553122																	3.106697607553122	0.0
37	2016-04-13T16:22:59	22.2777	-158.1716	KOK1604	97.19414086723316	0.540644651178799	0.0306121534124846	3.0909659332907524																	3.0909659332907524	0.0
38	2016-04-13T16:26:00	22.2777	-158.1716	KOK1604	98.15249442480837	0.538328420394348	0.0302749898181489	3.0869922714755647																	3.0869922714755647	0.0
39	2016-04-13T16:29:00	22.2777	-158.1716	KOK1604	97.4402841938111	0.5408388681641629	0.03064048216153945	3.0959989801323227																	3.0959989801323227	0.0
40	2016-04-13T16:32:00	22.2777	-158.1716	KOK1604	95.8839766339531	0.538713561414367	0.030330860829384	3.020625071513801																	3.020625071513801	0.0
41	2016-04-13T16:35:00	22.2777	-158.1716	KOK1604	96.53326631099866	0.538713561414367	0.030330860829384	3.0372271161572177																	3.0372271161572177	0.0
42	2016-04-13T16:38:01	22.2777	-158.1716	KOK1604	96.490769490514	0.537560887803498	0.030163646648302997	3.0263710353747832																	3.0263710353747832	0.0
43	2016-04-13T16:41:01	22.2777	-158.1716	KOK1604	96.91432970675885	0.540644651178799	0.0306121534124846	3.0861435128271086																	3.0861435128271086	0.0
44	2016-04-13T16:44:01	22.2777	-158.1716	KOK1604	95.29557793725704	0.539099621835109	0.030386865214747996	3.00443363881075																	3.00443363881075	0.0
45	2016-04-13T16:47:01	22.2777	-158.1716	KOK1604	95.41024429870012	0.538713561414367	0.030330860829384	3.0080442785467816																	3.0080442785467816	0.0
46	2016-04-13T16:50:02	22.2777	-158.1716	KOK1604	95.98900593363165	0.538713561414367	0.030330860829384	3.015883012241862																	3.015883012241862	0.0
47	2016-04-13T16:53:02	22.2777	-158.1716	KOK1604	94.82381445280537	0.538713561414367	0.030330860829384	2.9814258202855988																	2.9814258202855988	0.0
48	2016-04-13T16:56:02	22.2777	-158.1716	KOK1604	93.3282417763228	0.535649933146562	0.0298877571544985	2.893373021376122																	2.893373021376122	0.0
49	2016-04-13T17:00:01	22.2777	-158.1716	KOK1604	92.75110612584244	0.533740115378606	0.0296135804157062	2.861796455123194																	2.861796455123194	0.0
50	2016-04-13T17:03:02	22.2777	-158.1716	KOK1604	94.40815959933913	0.535267757697421	0.029832784627112998	2.9427277412818063																	2.9427277412818063	0.0
51	2016-04-13T17:06:02	22.2777	-158.1716	KOK1604	94.03962677094057	0.533359195236702	0.0295591331771072	2.896105586396595																	2.896105586396595	0.0
52	2016-04-13T17:09:02	22.2777	-158.1716	KOK1604	93.87564231527494	0.538328420394348	0.0302749898181489	2.9485822348900483																	2.9485822348900483	0.0
53	2016-04-13T17:12:03	22.2777	-158.1716	KOK1604	94.45368576837905	0.540257142261389	0.0305556308438881	2.9744721317827563																	2.9744721317827563	0.0
54	2016-04-13T17:18:03	22.2777	-158.1716	KOK1604	93.15742975745337	0.537177761510433	0.0301081880401594	2.9189067526009693																	2.9189067526009693	0.0
55	2016-04-13T17:21:03	22.2777	-158.1716	KOK1604	93.508349246838	0.537560887803498	0.030163646648302997	2.935035966975417																	2.935035966975417	0.0
56	2016-04-13T17:24:04	22.2777	-158.1716	KOK1604	93.4573100954524	0.539870556194287	0.0304992428834709	2.9644570736589926																	2.9644570736589926	0.0
57	2016-04-13T17:27:04	22.2777	-158.1716	KOK1604	92.82782276508316	0.541804624227405	0.0307819433579274	2.9502300393023715																	2.9502300393023715	0.0
58	2016-04-13T17:30:04	22.2777	-158.1716	KOK1604	93.1590090599518	0.541804624227405	0.0307819433579274	2.9648586423541348																	2.9648586423541348	0.0
59	2016-04-13T17:33:04	22.2777	-158.1716	KOK1604	93.30267126855786	0.544524831620662	0.0311821688047535	2.9949100551084644																	2.9949100551084644	0.0
60	2016-04-13T17:36:05	22.2777	-158.1716	KOK1604	92.63402438979864	0.544134284913641	0.0311245778244907	2.9777992250717236																	2.9777992250717236	0.0
61	2016-04-13T17:39:05	22.2777	-158.1716	KOK1604	90.06030298038714	0.546089283557574	0.0314139008332083	2.917904622130969																	2.917904622130969	0.0
62	2016-04-13T17:42:05	22.2777	-158.1716	KOK1604	89.77621085989853	0.546482338726064	0.0314721794373864	2.9190768409873162																	2.9190768409873162	0.0
63	2016-04-13T17:45:05	22.2777	-158.1716	KOK1604	89.28316680248503	0.539099621835109	0.030386865214747996	2.823548689587257																	2.823548689587257	0.0
64	2016-04-13T17:48:06	22.2777	-158.1716	KOK1604	88.98545656661292	0.54257955983651	0.0308955954373379	2.8501513029074506																	2.8501513029074506	0.0
65	2016-04-13T17:51:06	22.2777	-158.1716	KOK1604	88.2645983187833	0.544134284913641	0.0311245778244907	2.8393575662599213																	2.8393575662599213	0.0
66	2016-04-13T17:54:06	22.2777	-158.1716	KOK1604	90.82557446399765	0.553188984264525	0.0324784706870613	3.0467785346447362																	3.0467785346447362	0.0
67	2016-04-13T17:57:06	22.2777	-158.1716	KOK1604	88.75288232183296	0.5492283540322439	0.031881907437727	2.9137463035475024																	2.9137463035475024	0.0
68	2016-04-13T18:00:06	22.2777	-158.1716	KOK1604	89.00468752256361	0.544524831620662	0.0311821688047535	2.8734619958286722																	2.8734619958286722	0.0
69	2016-04-13T18:03:07	22.2777	-158.1716	KOK1604	88.72754629160046	0.546482338726064	0.0314721794373864	2.9013053205075563																	2.9013053205075563	0.0
70	2016-04-13T18:06:07	22.2777	-158.1716	KOK1604	89.20668151704521	0.550808458074659	0.0321190248478626	2.9616909519152825																	2.9616909519152825	0.0
71	2016-04-13T18:09:07	22.2777	-158.1716	KOK1604	90.86569259591153	0.5563826269438361	0.0329643017422178	3.0849154536337537																	3.0849154536337537	0.0
72	2016-04-13T18:12:07	22.2777	-158.1716	KOK1604	91.3857785181552	0.557977801218833	0.0332086969005377	3.1207032514453044																	3.1207032514453044	0.0
73	2016-04-13T18:15:08	22.2777	-158.1716	KOK1604	90.8523911168473	0.5616055273078759	0.0337686765224575	3.1516591700637755																	3.1516591700637755	0.0
74	2016-04-13T18:18:08	22.7389	-158.0065	KOK1604	93.0799042064872	0.562822974260897	0.0339579280746857	3.2589377117548923																	3.2589377117548923	54.07408603251039
75	2016-04-13T18:21:08	22.7392	-158.0065	KOK1604	92.10500984531977	0.565667741475464	0.0344024166787354	3.262553110659593																	3.262553110659593	54.10748116241796
76	2016-04-13T18:24:08	22.7394	-158.0062	KOK1604	92.24774837474837	0.5689499432182851	0.0349199028230591	3.2848247754102524																	3.2848247754102524	54.14548464787324
77	2016-04-13T18:27:09	22.7394	-158.0055	KOK1604	92.3939771431603	0.5689499432182851	0.0349199028230591	3.3077411631649127																	3.3077411631649127	54.21734993769714
78	2016-04-13T18:30:09	22.7392	-158.0049	KOK1604	92.77377103759079	0.571010001906557	0.0352470406209211	3.3509858357471267																	3.3509858357471267	54.28284864017023
79	2016-04-13T18:33:09	22.7391	-158.0049	KOK1604	92.1302304123252	0.572662166188996	0.0355107641504663	3.3538417175804605																	3.3538417175804605	54.29398035013942
80	2016-04-13T18:36:09	22.7393	-158.0052	KOK1604	93.72277252768896	0.572662166188996	0.0355107641504663	3.4076769880113504																	3.4076769880113504	54.331983853855846
81	2016-04-13T18:39:10	22.7395	-158.0054	KOK1604	94.34904791639627	0.573077282638048	0.0355772035813128	3.452316971413968																	3.452316971413968	54.36227017899385
82	2016-04-13T18:42:10	22.7395	-158.0053	KOK1604	93.2556862034289	0.5705990129415239	0.0351816197795917	3.3737260312148805																	3.3737260312148805	54.372536641459206
83	2016-04-13T18:45:10	22.7392	-158.0052	KOK1604	94.0494074213375	0.572662166188996	0.0355107641504663	3.4557979423642524																	3.4557979423642524	54.407474231307354
84	2016-04-13T18:48:11	22.7396	-158.0056	KOK1604	97.06695259478495	0.594730034684947	0.0391495761077801	3.894683542942429																	3.894683542942429	54.468046881581365
85	2016-04-13T18:51:11	22.7402	-158.0043	KOK1604	98.9075791992656	0.5960385499069529	0.039371973837989	4.003384487037814																	4.003384487037814	54.617289895074606
86	2016-04-13T18:54:11	22.741	-158.0021	KOK1604	99.37638668621169	0.592127007447506	0.0387088840485091	3.972556574834442																	3.972556574834442	54.86007263466768
87	2016-04-13T18:57:11	22.7416	-158.0004	KOK1604	99.16409816581243	0.595165201086638	0.0392235351690324	4.003348375771012																	4.003348375771012	55.04694373817294
88	2016-04-13T19:00:12	22.7421	-157.9997	KOK1604	99.23164392954857	0.599088753878942	0.0398941459672506	4.073108982039239																	4.073108982039239	55.13784098195761
89	2016-04-13T19:03:12	22.7426	-157.9985	KOK1604	98.33472646116172	0.594730034684947	0.0391495761077801	4.007433752570996																	4.007433752570996	55.273025587301206
90	2016-04-13T19:06:12	22.7431	-157.9971	KOK1604	99.02419212071443	0.598650809991287	0.0398188979165341	4.078238354095416																	4.078238354095416	55.42715316735592
91	2016-04-13T19:09:12	22.7437	-157.9956	KOK1604	99.37119528522196	0.6004081321510539	0.0401210766803058	4.120000752681151																	4.120000752681151	55.59500620486454
92	2016-04-13T19:12:13	22.7443	-157.9939	KOK1604	98.42497512719211	0.603056897340182	0.0405794559256321	4.093610107456254																	4.093610107456254	55.78187408858487
93	2016-04-13T19:15:13	22.7448	-157.9924	KOK1604	98.01989922951117	0.599088753878942	0.0398941459672506	4.04198836505554																	4.04198836505554	55.94561528227086
94	2016-04-13T19:18:13	22.7454	-157.9908	KOK1604	99.06093767774306	0.60084896510938	0.0401972360356276	4.129214740657258																	4.129214740657258	56.122931926628134
95	2016-04-13T19:21:13	22.746	-157.9892	KOK1604	99.60156668569591	0.6043822226381179	0.0408097343902162	4.219628562075138																	4.219628562075138	56.300247902968906
96	2016-04-13T19:24:14	22.7464	-157.9877	KOK1604	98.89549249406404	0.598650809991287	0.0398188979165341	4.078316553246618																	4.078316553246618	56.46054566097893
97	2016-04-13T19:27:14	22.7469	-157.986	KOK1604	98.3217131909912	0.599088753878942	0.0398941459672506	4.086768491157644																	4.086768491157644	56.643726883127215
98	2016-04-13T19:30:14	22.7474	-157.9842	KOK1604	99.26899066782322	0.59777707049213	0.0396690634498156	4.1123290341549374																	4.1123290341549374	56.836713237951145
99	2016-04-13T19:33:14	22.748	-157.9826	KOK1604	97.90157310433098	0.6039392987381921	0.0407327358646687	4.164026825042116																	4.164026825042116	57.01402698745296
100	2016-04-13T19:36:15	22.7485	-157.9809	KOK1604	98.52447581504751	0.6079495105943371	0.041434260834348	4.262850641504051																	4.262850641504051	57.197206262832424
101	2016-04-13T19:39:15	22.749000000000002	-157.9791	KOK1604	98.24474600159391	0.611532704662604	0.0420673084550199	4.329901218048603																	4.329901218048603	57.39019054597304
102	2016-04-13T19:42:15	22.7501	-157.9816	KOK1604	99.27866987532114	0.60661443299848	0.0411997974798931	4.249302035590519																	4.249302035590519	57.67454803364159
103	2016-04-13T19:45:15	22.75	-157.9844	KOK1604	99.25126237821895	0.6021777881231519	0.0404268066749235	4.191421908083491																	4.191421908083491	57.96220226290079
104	2016-04-13T19:48:16	22.7499	-157.9873	KOK1604	100.39943868311435	0.60349757205438	0.0406560045275263	4.23205108423552																	4.23205108423552	58.26011495518507
105	2016-04-13T19:51:16	22.7498	-157.9899	KOK1604	100.32140659092946	0.6083966628614821	0.0415127887197925	4.340227738968873																	4.340227738968873	58.527254795493576
106	2016-04-13T19:54:16	22.7498	-157.9923	KOK1604	101.42033613584093	0.603056897340182	0.0405794559256321	4.328042563332496																	4.328042563332496	58.77363132612497
107	2016-04-13T19:57:16	22.7499	-157.9947	KOK1604	101.36942882838959	0.606168039103562	0.0411216442224637	4.3276269377599785																	4.3276269377599785	59.02025911326024
108	2016-04-13T20:00:17	22.7499	-157.9972	KOK1604	102.14124968460241	0.6039392987381921	0.0407327358646687	4.3218572338411745																	4.3218572338411745	59.27690114483915
109	2016-04-13T20:03:17	22.75	-157.9997	KOK1604	101.36726896949246	0.606168039103562	0.0411216442224637	4.340579293794121																	4.340579293794121	59.53378438511535
110	2016-04-13T20:06:17	22.75	-158.0022	KOK1604	100.72897195829826	0.60084896510938	0.0401972360356276	4.2380263225187385																	4.2380263225187385	59.79042622886432
111	2016-04-13T20:09:17	22.7501	-158.0048	KOK1604	98.93625477253524	0.6004081321510539	0.0401210766803058	4.125378328599506																	4.125378328599506	60.05756567882587
112	2016-04-13T20:12:18	22.7503	-158.0073	KOK1604	97.94977117722756	0.596905737596037	0.0395201644640462	4.021819952797679																	4.021819952797679	60.315171002934406
113	2016-04-13T20:15:18	22.7502	-158.0099	KOK1604	97.86743636523909	0.592127007447506	0.0387088840485091	3.949623021041012																	3.949623021041012	60.58231006254576
114	2016-04-13T20:18:18	22.7486	-158.0104	KOK1604	97.10175677425768	0.594730034684947	0.0391495761077801	3.9411551303828483																	3.9411551303828483	60.76766608777194
115	2016-04-13T20:21:18	22.7494	-158.0086	KOK1604	97.4077169716128	0.5938620053202139	0.0390021495268122	3.9400474471686553																	3.9400474471686553	60.97278920276194
116	2016-04-13T20:24:19	22.7496	-158.0077	KOK1604	96.9484245827657	0.594295904629594	0.0390757931796163	3.929614134636664																	3.929614134636664	61.06782514860082
117	2016-04-13T20:27:19	22.7497	-158.007	KOK1604	97.93623325381479	0.596905737596037	0.0395201644640462	4.002416997152714																	4.002416997152714	61.14054213589453
118	2016-04-13T20:30:19	22.7495	-158.0064	KOK1604	97.41379033709394	0.594730034684947	0.0391495761077801	3.95166890045022																	3.95166890045022	61.20603647268393
119	2016-04-13T20:33:19	22.7497	-158.0057	KOK1604	100.02497685307709	0.581449209241411	0.0369335599869533	3.8080236014864126																	3.8080236014864126	61.281266180388
120	2016-04-13T20:36:20	22.75	-158.005	KOK1604	103.2128740726004	0.5822943007632321	0.0370722629265497	3.941460686107372																	3.941460686107372	61.360506730984156
121	2016-04-13T20:39:20	22.7501	-158.0043	KOK1604	104.71787194871334	0.581871278928165	0.0370026850586063	3.9677587874635																	3.9677587874635	61.43322351038874
122	2016-04-13T20:42:20	22.75	-158.0034	KOK1604	110.3766331713833	0.5689499432182851	0.0349199028230591	3.968933609366256																	3.968933609366256	61.526282724764755
123	2016-04-13T20:45:20	22.7499	-158.0023	KOK1604	116.6710361427508	0.567713651810016	0.03472432666434	4.178433059092709																	4.178433059092709	61.639752523662814
124	2016-04-13T20:48:21	22.7499	-158.0019	KOK1604	120.79068649604471	0.575985864895025	0.0360448164830133	4.496070341840474																	4.496070341840474	61.68081524871392
125	2016-04-13T20:51:21	22.7501	-158.0013	KOK1604	126.12281199605394	0.5852693283953271	0.0375629149297883	4.910817312635628																	4.910817312635628	61.746309415928046
126	2016-04-13T20:54:21	22.7492	-158.0004	KOK1604	129.21423328867098	0.588688914226635	0.0381318071171293	5.161046904161316																	5.161046904161316	61.88259318130638
127	2016-04-13T21:00:21	22.7498	-158.0002	KOK1604	128.79953737101096	0.59299243798001	0.0388551671668029	5.270704981811645																	5.270704981811645	61.95246791294467
128	2016-04-13T21:03:22	22.7502	-158.001	KOK1604	130.88727354384446	0.592127007447506	0.0387088840485091	5.307060246212291																	5.307060246212291	62.045887499499045
129	2016-04-13T21:06:22	22.7504	-158.0006	KOK1604	135.2681146856429	0.594730034684947	0.0391495761077801	5.516904842711205																	5.516904842711205	62.09259721351842
130	2016-04-13T21:09:22	22.7505	-158.0001	KOK1604	135.7070134676543	0.5995277432172379	0.0399695736485661	5.674778844373424																	5.674778844373424	62.145118628686475
131	2016-04-13T21:12:22	22.7506	-157.9997	KOK1604	132.16403806124373	0.5995277432172379	0.0399695736485661	5.574305364195133																	5.574305364195133	62.187663267748434
132	2016-04-13T21:15:22	22.7507	-157.9994	KOK1604	126.69208777751957	0.596905737596037	0.0395201644640462	5.254501532849313																	5.254501532849313	62.220410213567675
133	2016-04-13T21:24:23	22.7509	-157.9994	KOK1604	124.2473302801242	0.594295904629594	0.0390757931796163	5.099282449410128																	5.099282449410128	62.24267363350646
134	2016-04-13T21:27:24	22.7512	-157.9995	KOK1604	128.00322345747142	0.6075034232178019	0.0413559199626212	5.584218170178369																	5.584218170178369	62.27761096510706
135	2016-04-13T21:30:24	22.7515	-157.9994	KOK1604	128.1748177148902	0.6088426785748771	0.0415914268371864	5.6112465148842965																	5.6112465148842965	62.31254829008454
136	2016-04-13T21:33:24	22.7519	-157.9995	KOK1604	128.63686220694316	0.6070583981958471	0.0412777656592401	5.543872720666795																	5.543872720666795	62.3582431574607
137	2016-04-13T21:36:24	22.7523	-158.0001	KOK1604	127.2226643381362	0.605273001882839	0.0409653174583348	5.462935321090861																	5.462935321090861	62.43424545294426
138	2016-04-13T21:39:25	22.7527	-158.0009	KOK1604	125.84959887306508	0.603056897340182	0.0405794559256321	5.310439232790987																	5.310439232790987	62.52766371845573
139	2016-04-13T21:42:25	22.7533	-158.0015	KOK1604	127.66863202398304	0.605273001882839	0.0409653174583348	5.409186216222213																	5.409186216222213	62.61851853820711
140	2016-04-13T21:45:25	22.7537	-158.0018	KOK1604	124.63334633797666	0.603056897340182	0.0405794559256321	5.233096865258796																	5.233096865258796	62.67265768664575
141	2016-04-13T21:48:25	22.7541	-158.0021	KOK1604	122.75265162453636	0.60084896510938	0.0401972360356276	5.122294862849176																	5.122294862849176	62.72679678379152
142	2016-04-13T21:51:25	22.7544	-158.0022	KOK1604	122.41394492837507	0.604827081281776	0.0408874331837945	5.167656773559847																	5.167656773559847	62.76173404474107
143	2016-04-13T21:54:26	22.755	-158.0021	KOK1604	121.06852075841093	0.597340884657027	0.0395945252007203	4.952294470605259																	4.952294470605259	62.82930856370369
144	2016-04-13T21:57:26	22.7548	-158.0019	KOK1604	122.61810470280805	0.59777707049213	0.0396690634498156	5.019552725379664																	5.019552725379664	62.85959331004156
145	2016-04-13T22:00:26	22.7542	-158.0019	KOK1604	124.2271505212172	0.60349757205438	0.0406560045275263	5.226391213565422																	5.226391213565422	62.92638356985673
146	2016-04-13T22:03:26	22.7539	-158.0017	KOK1604	126.5507540547422	0.615606043355872	0.0427940264870746	5.643176800950737																	5.643176800950737	62.96558492111485
147	2016-04-13T22:06:26	22.7534	-158.0018	KOK1604	128.1713410650139	0.618791803075976	0.0433676244462195	5.794512357117723																	5.794512357117723	63.0221822054829
148	2016-04-13T22:09:27	22.7536	-158.0019	KOK1604	126.7554232146061	0.615152922451982	0.0427126933919489	5.599967656446421																	5.599967656446421	63.046698292560635
149	2016-04-13T22:12:27	22.7533	-158.002	KOK1604	123.31874525384643	0.6128878850239261	0.0423080574035411	5.361836899763335																	5.361836899763335	63.081635571174324
150	2016-04-13T22:15:27	22.7525	-158.0021	KOK1604	121.91258677538643	0.6043822226381179	0.0408097343902162	5.070650684630352																	5.070650684630352	63.17127896168104
151	2016-04-13T22:18:27	22.7528	-158.0023	KOK1604	126.37290611008899	0.603056897340182	0.0405794559256321	5.314581776989534																	5.314581776989534	63.21048042312949
152	2016-04-13T22:21:28	22.7534	-158.0025	KOK1604	130.01292202517308	0.6070583981958471	0.0412777656592401	5.547312523630271																	5.547312523630271	63.28035499581196
153	2016-04-13T22:24:28	22.7528	-158.0016	KOK1604	128.93453004058128	0.602617272090339	0.0405030896238029	5.40140188953762																	5.40140188953762	63.39435789098835
154	2016-04-13T22:27:28	22.7524	-158.0013	KOK1604	126.43612825367106	0.595165201086638	0.0392235351690324	5.106164411380776																	5.106164411380776	63.44849715483388
155	2016-04-13T22:30:28	22.7518	-158.0012	KOK1604	128.12921730852642	0.596471626835327	0.0394459808170484	5.2145285413770965																	5.2145285413770965	63.51607170347623
156	2016-04-13T22:33:28	22.752	-158.0007	KOK1604	127.84388790203043	0.5995277432172379	0.0399695736485661	5.257683596141682																	5.257683596141682	63.57201978683813
157	2016-04-13T22:36:29	22.752	-158.0003	KOK1604	131.1416996361523	0.5827183324273221	0.0371420068893483	5.02135823079198																	5.02135823079198	63.61308188075434
158	2016-04-13T22:39:29	22.752	-157.9996	KOK1604	133.92142214112707	0.5859095501340454	0.0376689318409668	5.183734605408397																	5.183734605408397	63.684940545112845
159	2016-04-13T22:42:29	22.7519	-157.9989	KOK1604	132.83291857826669	0.586549825240985	0.0377753443114189	5.1620204371506455																	5.1620204371506455	63.757656336997
160	2016-04-13T22:51:30	22.7516	-157.9968	KOK1604	129.5358543234351	0.575985864895025	0.0360448164830133	4.782573012465697																	4.782573012465697	63.97580402450907
161	2016-04-13T22:57:30	22.7513	-157.9954	KOK1604	130.26101029358477	0.586549825240985	0.0377753443114189	5.043212388403385																	5.043212388403385	64.12335086985821
162	2016-04-13T23:00:30	22.750999999999998	-157.9949	KOK1604	128.60398172861179	0.5999677805018551	0.0400451813892911	5.29107283624509																	5.29107283624509	64.18458641337952
163	2016-04-13T23:03:30	22.7509	-157.9942	KOK1604	125.1452982722154	0.611532704662604	0.0420673084550199	5.398602439473743																	5.398602439473743	64.25730272502098
164	2016-04-13T23:09:31	22.7503	-157.9928	KOK1604	127.94796352957712	0.623838778001526	0.04428612879936401	5.873126275399853																	5.873126275399853	64.4157831108022
165	2016-04-13T23:12:31	22.7502	-157.9924	KOK1604	127.44038603822227	0.6224546003820319	0.0440331492073529	5.8245526582465095																	5.8245526582465095	64.45832783688053
166	2016-04-13T23:15:31	22.7498	-157.9918	KOK1604	127.10186800630852	0.624300229504806	0.0443707843743181	5.895515051809803																	5.895515051809803	64.53433089958706
167	2016-04-13T23:18:31	22.7495	-157.9913	KOK1604	126.47326504831716	0.620160424413813	0.0436156551203553	5.799268343683343																	5.799268343683343	64.5955669154404
168	2016-04-13T23:27:32	22.7475	-157.9914	KOK1604	118.39079640277308	0.627086843908651	0.0448835284508384	5.5412030678544655																	5.5412030678544655	64.81843766970617
169	2016-04-13T23:42:33	22.7481	-157.9902	KOK1604	107.13832420189398	0.569363873490576	0.0349854329448217	3.7937273195126493																	3.7937273195126493	64.95856879315211
170	2016-04-13T23:45:33	22.7479	-157.9901	KOK1604	109.6394197851018	0.569363873490576	0.0349854329448217	3.9174437000953337																	3.9174437000953337	64.98308505326378
171	2016-04-13T23:48:33	22.7483	-157.9903	KOK1604	109.38175095016537	0.565667741475464	0.0344024166787354	3.834116759624455																	3.834116759624455	65.03211756719675
172	2016-04-13T23:51:34	22.7484	-157.9904	KOK1604	110.75709210259359	0.5652605506510289	0.0343386539408673	3.887908172989609																	3.887908172989609	65.04726027400712
173	2016-04-13T23:54:34	22.748	-157.9902	KOK1604	113.3121530934773	0.559180520717249	0.0333938271311191	3.8766600719200577																	3.8766600719200577	65.09629278164971
174	2016-04-13T23:57:34	22.7483	-157.9902	KOK1604	112.04642699550672	0.560390207761462	0.0335804364050583	3.863913873246472																	3.863913873246472	65.12968791155728
175	2016-04-14T00:00:34	22.7484	-157.9899	KOK1604	113.58078545486444	0.5648543295492541	0.0342750430536009	4.000233335674033																	4.000233335674033	65.16243534490732
176	2016-04-14T00:03:35	22.7487	-157.99	KOK1604	110.80139103370192	0.564044787281625	0.0341482753852093	3.8882787058574158																	3.8882787058574158	65.1973727316979
177	2016-04-14T00:06:35	22.749000000000002	-157.9901	KOK1604	112.1403796354853	0.570189002744401	0.0351163547376281	4.015860469520924																	4.015860469520924	65.23231011186593
178	2016-04-14T00:09:35	22.7487	-157.9898	KOK1604	111.05316345253351	0.5705990129415239	0.0351816197795917	4.011491028119979																	4.011491028119979	65.27773815589929
179	2016-04-14T00:12:35	22.7489	-157.99	KOK1604	112.80462047617188	0.572662166188996	0.0355107641504663	4.0743336540607675																	4.0743336540607675	65.3080235236814
180	2016-04-14T00:15:35	22.7493	-157.9904	KOK1604	113.80088275454287	0.568536998718611	0.0348545287609131	4.043435815886529																	4.043435815886529	65.368594198125
181	2016-04-14T00:18:36	22.7494	-157.9909	KOK1604	113.13877638756549	0.571421971975994	0.0353126176335374	4.068014283561179																	4.068014283561179	65.42111601713309
182	2016-04-14T00:21:36	22.7495	-157.9922	KOK1604	113.2334618705515	0.573077282638048	0.0355772035813128	4.10674675024108																	4.10674675024108	65.55503376827471
183	2016-04-14T00:24:36	22.7499	-157.9925	KOK1604	115.23434456420792	0.572662166188996	0.0355107641504663	4.179347685027067																	4.179347685027067	65.60917340396097
184	2016-04-14T00:27:36	22.7503	-157.9931	KOK1604	113.94352043040777	0.572248038337433	0.0354444829447508	4.109009885318268																	4.109009885318268	65.68517643013449
185	2016-04-14T00:30:36	22.7506	-157.9932	KOK1604	112.03193771529621	0.5632295977789971	0.0340212550712142	3.912271389925949																	3.912271389925949	65.72011377498113
186	2016-04-14T00:33:37	22.7504	-157.9934	KOK1604	112.4823244728762	0.5616055273078759	0.0337686765224575	3.895232210978945																	3.895232210978945	65.75039896958825
187	2016-04-14T00:36:37	22.7497	-157.9934	KOK1604	112.67725887532707	0.555181221055355	0.0327811094243746	3.7955858993773584																	3.7955858993773584	65.8283209393726
188	2016-04-14T00:39:37	22.7493	-157.9936	KOK1604	111.43808147813688	0.5595831373114121	0.0334558486937206	3.8171010698454495																	3.8171010698454495	65.87735336522107
189	2016-04-14T00:42:37	22.7489	-157.9937	KOK1604	111.30775378755472	0.557178312370293	0.0330862079620082	3.762423608133013																	3.762423608133013	65.9230482764835
190	2016-04-14T00:45:38	22.7481	-157.9939	KOK1604	110.33335141588199	0.5535863488415539	0.0325386898119907	3.6759944256531782																	3.6759944256531782	66.01443811926147
191	2016-04-14T00:48:38	22.7474	-157.9941	KOK1604	111.04364100063002	0.554383580188968	0.0326595682928213	3.71243674188276																	3.71243674188276	66.0950196524305
192	2016-04-14T00:51:38	22.7469	-157.9943	KOK1604	112.03745483353157	0.559986715023628	0.0335180183129207	3.813646258151233																	3.813646258151233	66.15434441948032
193	2016-04-14T00:54:38	22.7463	-157.9944	KOK1604	112.67980159123756	0.566892622657927	0.0345950565876236	3.977757790680737																	3.977757790680737	66.22191903089715
194	2016-04-14T00:57:39	22.7465	-157.9945	KOK1604	112.79412681255842	0.5705990129415239	0.0351816197795917	4.025055673883893																	4.025055673883893	66.24643534133996
195	2016-04-14T01:00:39	22.7471	-157.9947	KOK1604	114.27176935021437	0.569363873490576	0.0349854329448217	4.044850953162214																	4.044850953162214	66.31631019218133
196	2016-04-14T01:03:39	22.7471	-157.9948	KOK1604	113.19694513728079	0.5734933900445489	0.0356438016150022	4.073756571830879																	4.073756571830879	66.32657608380168
197	2016-04-14T01:06:39	22.7471	-157.9949	KOK1604	114.69690636108156	0.5705990129415239	0.0351816197795917	4.0919948182457055																	4.0919948182457055	66.33684197542203
198	2016-04-14T01:09:40	22.7474	-157.995	KOK1604	116.50197526469015	0.5616055273078759	0.0337686765224575	4.008997905600856																	4.008997905600856	66.37177939090948
199	2016-04-14T01:12:40	22.7476	-157.995	KOK1604	114.63478708301086	0.555982674690942	0.0329032315295243	3.841184265604025																	3.841184265604025	66.39404281084785
200	2016-04-14T01:15:40	22.7473	-157.9949	KOK1604	113.72975324594105	0.547656472160628	0.0316470458967334	3.6836683043831946																	3.6836683043831946	66.4289802219205
201	2016-04-14T01:18:40	22.7472	-157.9949	KOK1604	113.64067323994672	0.546089283557574	0.0314139008332083	3.645668720262983																	3.645668720262983	66.44011193188969
202	2016-04-14T01:21:40	22.7478	-157.9948	KOK1604	113.36130578054373	0.547656472160628	0.0316470458967334	3.6728351287768577																	3.6728351287768577	66.50768653303554
203	2016-04-14T01:24:40	22.7482	-157.9947	KOK1604	113.45237445050512	0.5449157254925839	0.0312398964403581	3.62335539646302																	3.62335539646302	66.55338146286351
204	2016-04-14T01:27:41	22.7482	-157.9949	KOK1604	112.23286993686571	0.5453059791673979	0.0312977596648285	3.5737178720038454																	3.5737178720038454	66.57391308082968
205	2016-04-14T01:30:41	22.7478	-157.996	KOK1604	112.6523077681929	0.540644651178799	0.0306121534124846	3.5551483540268074																	3.5551483540268074	66.69529876252119
206	2016-04-14T01:33:41	22.747	-157.996	KOK1604	112.66096378795368	0.540257142261389	0.0305556308438881	3.532039277655012																	3.532039277655012	66.78435244227514
207	2016-04-14T01:36:41	22.7473	-157.996	KOK1604	111.70469057391912	0.535267757697421	0.029832784627112998	3.436876912434588																	3.436876912434588	66.81774757218271
208	2016-04-14T01:39:42	22.7473	-157.9961	KOK1604	111.75545195089038	0.535267757697421	0.029832784627112998	3.430683122775308																	3.430683122775308	66.82801344877839
209	2016-04-14T01:42:42	22.7475	-157.9963	KOK1604	112.55644253334543	0.533359195236702	0.0295591331771072	3.4378796764551858																	3.4378796764551858	66.85829895916497
210	2016-04-14T01:45:42	22.7479	-157.9951	KOK1604	112.12238807412857	0.532599031576783	0.0294506501307113	3.401339127382313																	3.401339127382313	66.98928924365936
211	2016-04-14T01:48:42	22.7482	-157.9937	KOK1604	112.57453655706705	0.531463713832211	0.0292888819757026	3.3871581992943818																	3.3871581992943818	67.13683957245706
212	2016-04-14T01:51:42	22.7488	-157.9921	KOK1604	110.77306543588892	0.531463713832211	0.0292888819757026	3.3336852994894417																	3.3336852994894417	67.31415243117246
213	2016-04-14T01:54:43	22.7493	-157.9904	KOK1604	111.36669941000895	0.532599031576783	0.0294506501307113	3.359720528093962																	3.359720528093962	67.4973307331198
214	2016-04-14T01:57:43	22.7497	-157.9884	KOK1604	112.31311077102006	0.528823209941478	0.0289149821059501	3.3308749608225274																	3.3308749608225274	67.70741778887307
215	2016-04-14T02:00:43	22.7503	-157.9868	KOK1604	111.61293877688368	0.528447276229967	0.0288619145813618	3.304181147472924																	3.304181147472924	67.88472897728893
216	2016-04-14T02:03:43	22.7508	-157.985	KOK1604	111.70775575579874	0.526198424172874	0.028546032302087996	3.2857722357033667																	3.2857722357033667	68.07771092962064
217	2016-04-14T02:06:44	22.7515	-157.983	KOK1604	110.882026435779	0.5265722882333279	0.0285984349595979	3.2688766809803536																	3.2688766809803536	68.2973122656784
218	2016-04-14T02:09:44	22.752	-157.9811	KOK1604	110.48235125589837	0.5247006333684029	0.0283368982772823	3.2270449082743977																	3.2270449082743977	68.5001435857436
219	2016-04-14T02:12:44	22.7526	-157.9793	KOK1604	111.03207352448135	0.521357593063229	0.0278734992511885	3.2038365944772966																	3.2038365944772966	68.69662316199907
220	2016-04-14T02:15:44	22.753	-157.9775	KOK1604	109.50026283702974	0.522839316099588	0.0280782624011686	3.1696528731748064																	3.1696528731748064	68.88669071480989
221	2016-04-14T02:18:45	22.7534	-157.9759	KOK1604	110.63072216064656	0.52209715015875	0.0279756404782566	3.1827498295821046																	3.1827498295821046	69.0568661961871
222	2016-04-14T02:21:45	22.7539	-157.9742	KOK1604	109.96517110174095	0.519141074120211	0.0275686805611098	3.1426596975280523																	3.1426596975280523	69.24003890028024
223	2016-04-14T02:24:45	22.7544	-157.9724	KOK1604	108.91621686139156	0.520247983167366	0.0277207248301303	3.123833979858402																	3.123833979858402	69.43301619048593
224	2016-04-14T02:27:45	22.7549	-157.9705	KOK1604	108.69626663949728	0.520989134928842	0.0278226110017247	3.1296667568894203																	3.1296667568894203	69.63584352915578
225	2016-04-14T02:30:46	22.7558	-157.9689	KOK1604	109.22132856751983	0.521726930773297	0.0279245089800348	3.1512605482323126																	3.1512605482323126	69.82823198555276
226	2016-04-14T02:33:46	22.756	-157.972	KOK1604	108.3500116224352	0.5195091644058341	0.0276192411907794	3.0837695959066598																	3.0837695959066598	70.14723197316513
227	2016-04-14T02:36:46	22.7552	-157.9768	KOK1604	108.03225984620798	0.5195091644058341	0.0276192411907794	3.0744973775135933																	3.0744973775135933	70.64794698368665
228	2016-04-14T02:39:47	22.7544	-157.9817	KOK1604	108.1732503316473	0.517670561107695	0.0273677467831299	3.057101019220433																	3.057101019220433	71.15876975219584
229	2016-04-14T02:42:47	22.7535	-157.9866	KOK1604	108.56121294605698	0.5232100377459961	0.0281297433973012	3.141288064227282																	3.141288064227282	71.67165336850738
230	2016-04-14T02:45:47	22.7526	-157.9916	KOK1604	110.90713542083596	0.520247983167366	0.0277207248301303	3.188203381293372																	3.188203381293372	72.19461177364086
231	2016-04-14T02:48:47	22.7518	-157.9965	KOK1604	112.58171293819115	0.522839316099588	0.0280782624011686	3.2499125988717794																	3.2499125988717794	72.70544396878269
232	2016-04-14T02:51:47	22.7511	-158.0002	KOK1604	112.5857577491519	0.519141074120211	0.0275686805611098	3.2207760207662965																	3.2207760207662965	73.09318040762528
233	2016-04-14T02:54:48	22.7495	-158.0021	KOK1604	113.85545185682236	0.519141074120211	0.0275686805611098	3.254475054629543																	3.254475054629543	73.3573123996722
234	2016-04-14T02:57:48	22.7496	-158.0014	KOK1604	112.32769841664025	0.515843061823579	0.0271191652693273	3.1369072310718256																	3.1369072310718256	73.43002943894055
235	2016-04-14T03:00:48	22.7502	-158.0013	KOK1604	113.28136359300812	0.517305044369498	0.0273178132221393	3.1930911545316665																	3.1930911545316665	73.49760401269414
236	2016-04-14T03:03:48	22.7502	-158.0011	KOK1604	114.00676637997844	0.5154794031747479	0.0270697782805791	3.1893868586387555																	3.1893868586387555	73.51813533013886
237	2016-04-14T03:06:48	22.749000000000002	-158.0012	KOK1604	114.39185313671366	0.518036950399932	0.0274177995444903	3.2388022363785307																	3.2388022363785307	73.65210973030315
238	2016-04-14T03:09:49	22.7487	-158.0013	KOK1604	115.52603451664469	0.520247983167366	0.0277207248301303	3.29014902601306																	3.29014902601306	73.68704711047032
239	2016-04-14T03:12:49	22.7489	-158.0019	KOK1604	115.05979710352085	0.518772354983269	0.0275182638072105	3.272276347627986																	3.272276347627986	73.75254178641019
240	2016-04-14T03:15:49	22.7493	-158.0015	KOK1604	113.96939696950865	0.518772354983269	0.0275182638072105	3.2451994702697653																	3.2451994702697653	73.81311246085573
241	2016-04-14T03:18:49	22.7492	-158.0013	KOK1604	113.4486654848184	0.516938307880913	0.027267974260709003	3.2011618631615137																	3.2011618631615137	73.83646745656695
242	2016-04-14T03:21:49	22.7494	-158.0015	KOK1604	114.02879812419373	0.5154794031747479	0.0270697782805791	3.2015140923452137																	3.2015140923452137	73.86675277341669
243	2016-04-14T03:24:50	22.7497	-158.0018	KOK1604	114.13033547621492	0.516207273711726	0.0271686500434212	3.2051244939104424																	3.2051244939104424	73.9121807104908
244	2016-04-14T03:27:50	22.75	-158.0023	KOK1604	114.12939004605688	0.520247983167366	0.0277207248301303	3.2603759784388253																	3.2603759784388253	73.97341666336607
245	2016-04-14T03:30:50	22.7502	-158.002	KOK1604	114.20418479025123	0.519878133389016	0.0276699225177441	3.2571186018769325																	3.2571186018769325	74.01141817645164
246	2016-04-14T03:33:51	22.75	-158.0014	KOK1604	114.82407959258305	0.5184042143291521	0.0274679717907732	3.2517264881602967																	3.2517264881602967	74.07691230127085
247	2016-04-14T03:36:51	22.7497	-158.0011	KOK1604	114.02231176357942	0.518036950399932	0.0274177995444903	3.2452959090802254																	3.2452959090802254	74.12234019250245
248	2016-04-14T03:39:51	22.7498	-158.001	KOK1604	113.76551552648723	0.5151131638792771	0.0270202887778208	3.1726547445100133																	3.1726547445100133	74.13748282800705
249	2016-04-14T03:42:51	22.7499	-158.0011	KOK1604	113.83822730865236	0.5154794031747479	0.0270697782805791	3.1900862028669463																	3.1900862028669463	74.15262545841824
250	2016-04-14T03:45:52	22.7499	-158.0012	KOK1604	113.9230942889298	0.513656483139536	0.0268235032371267	3.1677501390563707																	3.1677501390563707	74.16289113968175
251	2016-04-14T03:48:52	22.75	-158.0012	KOK1604	113.42553621001356	0.511117425777834	0.0264828880566649	3.1088270916549434																	3.1088270916549434	74.17402284965094
252	2016-04-14T03:54:52	22.75	-158.0011	KOK1604	111.30944449886287	0.488590343259478	0.0235754371187613	2.7765899956915026																	2.7765899956915026	74.18428852340125
253	2016-04-14T03:57:53	22.7498	-158.0008	KOK1604	104.91896324848412	0.44603255600721703	0.0186357142170765	2.0801541892741118																	2.0801541892741118	74.22229007302214
254	2016-04-14T04:00:53	22.7496	-158.0007	KOK1604	103.95213720146982	0.445416960599956	0.0185694796514513	2.0512328890264957																	2.0512328890264957	74.24680627965505
255	2016-04-14T04:03:53	22.7496	-158.0005	KOK1604	104.82520210218064	0.44664667344498404	0.0187020554725969	2.089584598022485																	2.089584598022485	74.26733768726088
256	2016-04-14T04:06:53	22.7497	-158.0003	KOK1604	104.20295152321115	0.44418948741425	0.0184376835227225	2.0404146286530787																	2.0404146286530787	74.29069263013143
257	2016-04-14T04:09:54	22.7498	-157.9999	KOK1604	103.47040967315964	0.445109467792442	0.0185364429112779	2.028133829759199																	2.028133829759199	74.3332375012422
258	2016-04-14T04:12:54	22.7499	-157.9992	KOK1604	102.48174221970469	0.4423493108593921	0.0182413127541021	1.9928680631317128																	1.9928680631317128	74.40595438459178
259	2016-04-14T04:15:54	22.75	-157.9995	KOK1604	104.19419845983492	0.44418948741425	0.0184376835227225	2.0349815102880795																	2.0349815102880795	74.43870147879755
260	2016-04-14T04:18:54	22.7503	-157.9989	KOK1604	103.04327526930388	0.44022861406846897	0.0180165457871619	1.9791478560226228																	1.9791478560226228	74.50876610927112
261	2016-04-14T04:21:55	22.7507	-157.9966	KOK1604	105.54527239569308	0.439926890680524	0.0179846555080056	2.0085025978621807																	2.0085025978621807	74.74903761797822
262	2016-04-14T04:24:55	22.7503	-157.9947	KOK1604	105.10045181792853	0.439926890680524	0.0179846555080056	2.0036374517618314																	2.0036374517618314	74.94910262193117
263	2016-04-14T04:27:55	22.7501	-157.9928	KOK1604	105.14330832494969	0.4396245083029001	0.0179527678171282	2.012640383868648																	2.012640383868648	75.1454166389201
264	2016-04-14T04:30:55	22.7497	-157.9908	KOK1604	102.9240604247477	0.439926890680524	0.0179846555080056	1.9703022740391127																	1.9703022740391127	75.3555031072787
265	2016-04-14T04:33:56	22.7494	-157.9887	KOK1604	105.69749160284486	0.4411381127212409	0.0181126741188991	2.0238616476171427																	2.0238616476171427	75.57365422507793
266	2016-04-14T04:36:56	22.749000000000002	-157.9865	KOK1604	102.6793112303845	0.44053105772428097	0.0180485121941368	1.971814567922784																	1.971814567922784	75.80384788396364
267	2016-04-14T04:39:56	22.7487	-157.9843	KOK1604	104.32321057765259	0.44144088599132597	0.0181447739317438	2.001738492091864																	2.001738492091864	76.03215026486716
268	2016-04-14T04:42:56	22.7484	-157.9822	KOK1604	104.79974759209885	0.44144088599132597	0.0181447739317438	2.0212764514476618																	2.0212764514476618	76.25030294178025
269	2016-04-14T04:45:57	22.748	-157.9801	KOK1604	104.95871613745402	0.44053105772428097	0.0180485121941368	2.0105835339169262																	2.0105835339169262	76.47043525039248
270	2016-04-14T04:48:57	22.7476	-157.9781	KOK1604	105.29089509604029	0.44022861406846897	0.0180165457871619	2.012615760555904																	2.012615760555904	76.68052480246504
271	2016-04-14T04:51:57	22.7472	-157.9761	KOK1604	107.209065645273	0.44022861406846897	0.0180165457871619	2.0577148764532827																	2.0577148764532827	76.89061494188412
272	2016-04-14T04:54:58	22.7469	-157.974	KOK1604	106.47050558126269	0.43901798959705896	0.0178890117178702	2.0254528785958303																	2.0254528785958303	77.10876995735403
273	2016-04-14T04:57:58	22.7464	-157.9719	KOK1604	106.72734126458893	0.44053105772428097	0.0180485121941368	2.052093396428058																	2.052093396428058	77.33142332544378
274	2016-04-14T05:00:58	22.746	-157.9698	KOK1604	106.22187681859734	0.4426535660132101	0.0182736461206562	2.0580715010341395																	2.0580715010341395	77.55155872401869
275	2016-04-14T05:03:58	22.7455	-157.9679	KOK1604	105.42043221679302	0.4423493108593921	0.0182413127541021	2.0535455409335936																	2.0535455409335936	77.75439827994823
276	2016-04-14T05:06:59	22.7452	-157.9657	KOK1604	107.77055122748672	0.443265519691239	0.0183389554223503	2.094413856404869																	2.094413856404869	77.9827063831078
277	2016-04-14T05:09:59	22.7447	-157.9636	KOK1604	108.30646540065399	0.44418948741425	0.0184376835227225	2.1294255335579537																	2.1294255335579537	78.20536234780513
278	2016-04-14T05:12:59	22.7441	-157.9615	KOK1604	107.69692713468876	0.444496677310642	0.0184706052739957	2.111009093042738																	2.111009093042738	78.43105930687277
279	2016-04-14T05:15:59	22.7441	-157.9595	KOK1604	108.09677971082316	0.4434191472832905	0.018355370887902102	2.1102951601728286																	2.1102951601728286	78.63638164637653
280	2016-04-14T05:19:00	22.7453	-157.9614	KOK1604	107.44520445710808	0.443265519691239	0.0183389554223503	2.088675287716496																	2.088675287716496	78.87279304863253
281	2016-04-14T05:22:00	22.7461	-157.9658	KOK1604	107.71054486678577	0.44053105772428097	0.0180485121941368	2.0566060251044886																	2.0566060251044886	79.33319171703471
282	2016-04-14T05:25:00	22.747	-157.9705	KOK1604	107.64997508600216	0.4411381127212409	0.0181126741188991	2.0666081533282883																	2.0666081533282883	79.82598198751668
283	2016-04-14T05:28:00	22.7478	-157.9748	KOK1604	105.31214337702112	0.4394726978585801	0.01793680979033815	2.0031674975444402																	2.0031674975444402	80.27630753160905
284	2016-04-14T05:31:00	22.7482	-157.9784	KOK1604	105.88241588447346	0.4415919292816545	0.01816082538727525	2.0456478704598537																	2.0456478704598537	80.6485498938294
285	2016-04-14T05:34:01	22.7484	-157.9817	KOK1604	108.59933146373811	0.4426535660132101	0.0182736461206562	2.1082708408351145																	2.1082708408351145	80.98805210913058
286	2016-04-14T05:37:01	22.7486	-157.985	KOK1604	107.19203650325102	0.442045780287512	0.0182090563892786	2.082409560061085																	2.082409560061085	81.32755382966288
287	2016-04-14T05:40:01	22.7488	-157.9882	KOK1604	108.03723182301668	0.44098616804430396	0.01809661451478005	2.082168571930646																	2.082168571930646	81.65681206904955
288	2016-04-14T05:43:01	22.7491	-157.9913	KOK1604	105.48563458346813	0.4345102049608871	0.0174189470224148	1.9504618768402644																	1.9504618768402644	81.97679780387796
289	2016-04-14T05:46:02	22.7493	-157.9946	KOK1604	103.31902354326698	0.43035399866755797	0.0169922912953167	1.870212145913088																	1.870212145913088	82.31629779267368
290	2016-04-14T05:49:02	22.7495	-157.9976	KOK1604	102.55648518625088	0.4300596295407829	0.0169623452327251	1.83953993065412																	1.83953993065412	82.62507302586272
291	2016-04-14T05:52:02	22.7497	-158.0008	KOK1604	102.79635203024084	0.42595481063903	0.0165477533463958	1.8107277009420983																	1.8107277009420983	82.95432910647246
292	2016-04-14T05:55:02	22.7483	-158.0025	KOK1604	106.5145152187828	0.43035399866755797	0.0169922912953167	1.9191865898607408																	1.9191865898607408	83.18830297664397
293	2016-04-14T05:58:03	22.7485	-158.0011	KOK1604	106.30410460550115	0.4327223501130581	0.0172346226506808	1.9388391937125724																	1.9388391937125724	83.33373825049401
294	2016-04-14T06:01:03	22.7483	-158.0013	KOK1604	105.62112094040424	0.43183148969306795	0.0171432135341921	1.9172779617185882																	1.9172779617185882	83.3640236590196
295	2016-04-14T06:04:03	22.7476	-158.0021	KOK1604	108.81785089746279	0.431534905393671	0.0171128773196877	1.9718560251880544																	1.9718560251880544	83.47723415073955
296	2016-04-14T06:07:03	22.7469	-158.0026	KOK1604	106.27521921028048	0.43361727821545504	0.0173266622793485	1.954472612930756																	1.954472612930756	83.57054299737126
297	2016-04-14T06:10:04	22.7463	-158.0031	KOK1604	109.3984736665034	0.43331825729665296	0.017295909223034	2.0001057667286712																	2.0001057667286712	83.65477880540362
298	2016-04-14T06:13:04	22.7459	-158.0039	KOK1604	109.89224775255457	0.43331825729665296	0.017295909223034	2.013638190856199																	2.013638190856199	83.74820045252163
299	2016-04-14T06:16:04	22.7455	-158.005	KOK1604	108.46373229092217	0.43331825729665296	0.017295909223034	1.9787576437517675																	1.9787576437517675	83.86958790232134
300	2016-04-14T06:19:04	22.7448	-158.0055	KOK1604	110.54035101462894	0.43331825729665296	0.017295909223034	2.0152128243498173																	2.0152128243498173	83.96289718285705
301	2016-04-14T06:22:05	22.7449	-158.0049	KOK1604	108.85167391634528	0.43331825729665296	0.017295909223034	1.981364073159304																	1.981364073159304	84.02549132798787
302	2016-04-14T06:25:05	22.7449	-158.0041	KOK1604	108.1814707165	0.43242546046049996	0.0172040887862246	1.955630426365848																	1.955630426365848	84.10761978305321
303	2016-04-14T06:31:05	22.7451	-158.0028	KOK1604	115.10272265920557	0.47081770998527295	0.0214260169873753	2.62009152634554																	2.62009152634554	84.24292266161143
304	2016-04-14T06:34:05	22.7455	-158.0027	KOK1604	113.60078078170321	0.4704906113460471	0.021387666020527003	2.572375580527108																	2.572375580527108	84.28861763700728
305	2016-04-14T06:37:06	22.746	-158.0026	KOK1604	114.57624746288404	0.47081770998527295	0.0214260169873753	2.603187370375624																	2.603187370375624	84.34521502903131
306	2016-04-14T06:40:06	22.7465	-158.0025	KOK1604	114.85499558580388	0.468857909381501	0.0211967050338517	2.589534742276775																	2.589534742276775	84.40181241424294
307	2016-04-14T06:43:06	22.747	-158.0024	KOK1604	114.42700646861995	0.46853150825865997	0.0211586438748711	2.578414152275652																	2.578414152275652	84.4584097926412
308	2016-04-14T06:46:06	22.7476	-158.0024	KOK1604	113.43687583720062	0.4727897909638429	0.0216582473389871	2.595493233060206																	2.595493233060206	84.52520005245638
309	2016-04-14T06:49:07	22.7482	-158.0024	KOK1604	114.70048772062277	0.469185089682389	0.0212348570516482	2.5904353454347584																	2.5904353454347584	84.59199031227193
310	2016-04-14T06:52:07	22.7488	-158.0025	KOK1604	114.73597172711769	0.478432217139048	0.0223315325290495	2.731356247399862																	2.731356247399862	84.6595649020044
311	2016-04-14T06:55:07	22.7493	-158.0023	KOK1604	114.70270758327946	0.48212888691759204	0.0227794239899542	2.763744159336705																	2.763744159336705	84.71888957025328
312	2016-04-14T06:58:07	22.7499	-158.0021	KOK1604	115.20661560208536	0.4824679086680929	0.0228207211409453	2.782584294619869																	2.782584294619869	84.78876429747518
313	2016-04-14T07:01:08	22.7503	-158.0019	KOK1604	114.0626493965193	0.47977020751389504	0.0224929769924455	2.7143272851796603																	2.7143272851796603	84.837796685573
314	2016-04-14T07:04:08	22.7508	-158.0016	KOK1604	114.73959693445127	0.481116658249959	0.0226561216942668	2.744922636438862																	2.744922636438862	84.90140740049719
315	2016-04-14T07:07:08	22.7512	-158.0014	KOK1604	115.88265470180224	0.47943554037313396	0.022452432604371002	2.752185126343316																	2.752185126343316	84.95043973196573
316	2016-04-14T07:10:09	22.7516	-158.0011	KOK1604	115.56187371429026	0.48010567356517003	0.0225336181672493	2.755261633720202																	2.755261633720202	85.00457914967954
317	2016-04-14T07:13:09	22.7521	-158.0009	KOK1604	115.39304535068615	0.480441940434104	0.0225743563598297	2.7569174788222446																	2.7569174788222446	85.06390367231404
318	2016-04-14T07:16:09	22.7524	-158.0007	KOK1604	116.24322083409794	0.47943554037313396	0.022452432604371002	2.780634193836736																	2.780634193836736	85.10310516524672
319	2016-04-14T07:19:09	22.753	-158.0006	KOK1604	115.08279572948936	0.48010567356517003	0.0225336181672493	2.7445129000206223																	2.7445129000206223	85.17067970704028
320	2016-04-14T07:22:10	22.7534	-158.0	KOK1604	114.81960290352193	0.47776723930896603	0.0222514115460957	2.708702106729288																	2.708702106729288	85.24668160061965
321	2016-04-14T07:25:10	22.7536	-157.9994	KOK1604	114.34765026809973	0.478432217139048	0.0223315325290495	2.7305493168917594																	2.7305493168917594	85.31217428390553
322	2016-04-14T07:28:10	22.7539	-157.9988	KOK1604	114.54587058709929	0.477432457886255	0.0222112934335836	2.7012800188164503																	2.7012800188164503	85.38223748761305
323	2016-04-14T07:31:10	22.7538	-157.9982	KOK1604	113.99196898336729	0.47943554037313396	0.022452432604371002	2.7060622563404086																	2.7060622563404086	85.44482764039064
324	2016-04-14T07:34:11	22.7541	-157.9976	KOK1604	115.10725350117777	0.478099346265649	0.0222914251105771	2.7246103155894774																	2.7246103155894774	85.51489076482478
325	2016-04-14T07:37:11	22.7543	-157.9968	KOK1604	114.9258282719715	0.478432217139048	0.0223315325290495	2.7225619591600867																	2.7225619591600867	85.59997792530666
326	2016-04-14T07:40:11	22.7547	-157.9962	KOK1604	115.01322070015101	0.47876588263494996	0.0223717356911265	2.7287431726694846																	2.7287431726694846	85.67597934388868
327	2016-04-14T07:43:11	22.7548	-157.9955	KOK1604	115.05937703077068	0.4754364044885901	0.0219725448370867	2.686323872832765																	2.686323872832765	85.74869368033788
328	2016-04-14T07:46:12	22.7549	-157.9948	KOK1604	115.82258065338665	0.47643288970822795	0.0220915114328239	2.7068130700922044																	2.7068130700922044	85.82140796480411
329	2016-04-14T07:55:12	22.7513	-158.0003	KOK1604	111.43943112983736	0.4672263327342029	0.0210069222764876	2.5118070423808185																	2.5118070423808185	86.51377066232794
330	2016-04-14T07:58:12	22.7506	-158.0027	KOK1604	112.8031395534368	0.466900590916245	0.0209691451891362	2.5406160788474987																	2.5406160788474987	86.77217384809309
331	2016-04-14T08:01:13	22.7504	-158.0053	KOK1604	112.13010823701812	0.4652763209760539	0.020781454021973	2.4937057100571325																	2.4937057100571325	87.04000730637244
332	2016-04-14T08:04:13	22.7514	-158.0049	KOK1604	112.5976596718054	0.4659251795078471	0.0208562931432561	2.507456216878171																	2.507456216878171	87.15865645045456
333	2016-04-14T08:07:13	22.7516	-158.0039	KOK1604	114.3366856993476	0.466575624850595	0.020931458067706	2.5616533797745817																	2.5616533797745817	87.26369850979741
334	2016-04-14T08:10:13	22.7518	-158.0033	KOK1604	113.07299416217558	0.46625077094169803	0.0208938467479524	2.5214619499289634																	2.5214619499289634	87.32919195627142
335	2016-04-14T08:13:13	22.752	-158.0026	KOK1604	113.80212678950448	0.466575624850595	0.020931458067706	2.5449404854265283																	2.5449404854265283	87.40442050849322
336	2016-04-14T08:16:14	22.7521	-158.0019	KOK1604	112.78055440083271	0.46788015103890396	0.0210827472085256	2.5282514562426064																	2.5282514562426064	87.47713624840048
337	2016-04-14T08:19:14	22.7523	-158.001	KOK1604	111.73844428776918	0.4659251795078471	0.0208562931432561	2.4871498609872487																	2.4871498609872487	87.57217041927038
338	2016-04-14T08:22:14	22.7526	-158.0002	KOK1604	111.80118069868095	0.4659251795078471	0.0208562931432561	2.49112088624692																	2.49112088624692	87.66082464928749
339	2016-04-14T08:25:14	22.7528	-157.9993	KOK1604	111.04947802316244	0.466900590916245	0.0209691451891362	2.498415746867696																	2.498415746867696	87.75585849143765
340	2016-04-14T08:28:14	22.7529	-157.9984	KOK1604	111.89881833619921	0.46560036346816397	0.0208188289722582	2.4841492109463896																	2.4841492109463896	87.84891582596515
341	2016-04-14T08:31:15	22.753	-157.9974	KOK1604	112.15888780505192	0.4659251795078471	0.0208562931432561	2.4896081619515984																	2.4896081619515984	87.9521721363855
342	2016-04-14T08:34:15	22.7532	-157.9963	KOK1604	111.75222221505315	0.46560036346816397	0.0208188289722582	2.4862321821473943																	2.4862321821473943	88.06726580338531
343	2016-04-14T08:37:15	22.7535	-157.9952	KOK1604	112.81468847459207	0.466900590916245	0.0209691451891362	2.510669745096336																	2.510669745096336	88.18502012538359
344	2016-04-14T08:40:15	22.7539	-157.9944	KOK1604	111.18339406427214	0.4652763209760539	0.020781454021973	2.4611507890987125																	2.4611507890987125	88.27843775674778
345	2016-04-14T08:43:16	22.7542	-157.9935	KOK1604	110.34627027461114	0.462054817025856	0.0204122498306485	2.4076441649431954																	2.4076441649431954	88.37667643186667
346	2016-04-14T08:46:16	22.7543	-157.9925	KOK1604	111.97868255815092	0.46366301207851796	0.020596051492180998	2.457173322989952																	2.457173322989952	88.4799317711162
347	2016-04-14T08:49:16	22.7548	-157.9918	KOK1604	112.19280983194271	0.46414577551897496	0.020651430257913	2.481953539934956																	2.481953539934956	88.57082373472632
348	2016-04-14T08:52:16	22.7547	-157.9911	KOK1604	112.6632669947252	0.46334219153589395	0.0205592495221412	2.474583968867627																	2.474583968867627	88.64353807117838
349	2016-04-14T08:55:17	22.7548	-157.9904	KOK1604	111.07450605504845	0.463020848795052	0.0205224620521984	2.440699746065623																	2.440699746065623	88.71625240762756
350	2016-04-14T08:58:17	22.7551	-157.9896	KOK1604	110.44236533167737	0.4622154385831365	0.02043057475454975	2.413614931309098																	2.413614931309098	88.8049052454748
351	2016-04-14T09:01:17	22.7552	-157.9888	KOK1604	111.8316609530527	0.46237606014041704	0.020448899678451	2.4428699327062424																	2.4428699327062424	88.88777855948734
352	2016-04-14T09:04:17	22.7555	-157.9882	KOK1604	111.79412833455106	0.46173433894996596	0.0203756872642525	2.4409303123049138																	2.4409303123049138	88.9578411290081
353	2016-04-14T09:07:18	22.7559	-157.9874	KOK1604	110.41207217114578	0.46077372535092803	0.0202665692296346	2.3943005318841424																	2.3943005318841424	89.05125770339208
354	2016-04-14T09:10:18	22.7563	-157.9867	KOK1604	111.5013923571901	0.4598174920808929	0.0201581508430025	2.4096273024369985																	2.4096273024369985	89.13579170346439
355	2016-04-14T09:13:18	22.7566	-157.9858	KOK1604	111.80027531832563	0.46077372535092803	0.0202665692296346	2.426420092291024																	2.426420092291024	89.2340288520421
356	2016-04-14T09:16:18	22.7571	-157.9855	KOK1604	110.06437298192681	0.4594970996074861	0.020121995102983996	2.3763614580360373																	2.3763614580360373	89.29763887938597
357	2016-04-14T09:19:19	22.7578	-157.9859	KOK1604	110.43415161459944	0.458540493000392	0.0200140436913349	2.375619829809746																	2.375619829809746	89.38571722177772
358	2016-04-14T09:22:19	22.7584	-157.9861	KOK1604	112.40057238769779	0.4626980701199339	0.0204856370160164	2.4598942755654774																	2.4598942755654774	89.45559157365598
359	2016-04-14T09:25:19	22.759	-157.9864	KOK1604	111.69145041824358	0.46077372535092803	0.0202665692296346	2.426038495174601																	2.426038495174601	89.52913934400509
360	2016-04-14T09:28:19	22.7596	-157.9867	KOK1604	111.62287829515651	0.4626980701199339	0.0204856370160164	2.451236127476024																	2.451236127476024	89.6026870577079
361	2016-04-14T09:31:20	22.7601	-157.987	KOK1604	112.50620937347892	0.46398459847734397	0.0206329413151268	2.4820085427460583																	2.4820085427460583	89.66629675757635
362	2016-04-14T09:34:20	22.7606	-157.987	KOK1604	111.08627563609929	0.46398459847734397	0.0206329413151268	2.4664032193151617																	2.4664032193151617	89.72195530742233
363	2016-04-14T09:37:20	22.7612	-157.9871	KOK1604	110.82851058032765	0.466900590916245	0.0209691451891362	2.4846229239657807																	2.4846229239657807	89.78952975560087
364	2016-04-14T09:40:20	22.7617	-157.9873	KOK1604	111.34703254344832	0.46625077094169803	0.0208938467479524	2.4877203606119105																	2.4877203606119105	89.84885377887888
365	2016-04-14T09:43:21	22.7623	-157.9876	KOK1604	111.52965690372623	0.46788015103890396	0.0210827472085256	2.500279158846664																	2.500279158846664	89.92240123765708
366	2016-04-14T09:46:21	22.7629	-157.988	KOK1604	112.37947265801957	0.468857909381501	0.0211967050338517	2.530955469929641																	2.530955469929641	90.00080259401555
367	2016-04-14T09:49:21	22.7634	-157.9884	KOK1604	111.28407992860758	0.46625077094169803	0.0208938467479524	2.4888657748265843																	2.4888657748265843	90.06996685113667
368	2016-04-14T09:52:21	22.7639	-157.989	KOK1604	110.84598800008698	0.467552852156329	0.0210447895445249	2.49043749231568																	2.49043749231568	90.15297854940228
369	2016-04-14T09:55:22	22.7645	-157.9891	KOK1604	111.97087771860642	0.4672263327342029	0.0210069222764876	2.5159027405694387																	2.5159027405694387	90.22055295989942
370	2016-04-14T09:58:22	22.7647	-157.9888	KOK1604	111.20515871075243	0.466900590916245	0.0209691451891362	2.4964011714798318																	2.4964011714798318	90.25855182358806
371	2016-04-14T10:01:22	22.7652	-157.9891	KOK1604	112.21287955729704	0.4672263327342029	0.0210069222764876	2.525063362912136																	2.525063362912136	90.3221609666706
372	2016-04-14T10:04:22	22.7658	-157.9895	KOK1604	110.07265588680285	0.471145589467642	0.0214644595048629	2.519493468045894																	2.519493468045894	90.40056186634115
373	2016-04-14T10:07:22	22.7664	-157.9898	KOK1604	110.60928504018558	0.469185089682389	0.0212348570516482	2.497794675245772																	2.497794675245772	90.4741089379683
374	2016-04-14T10:10:23	22.7669	-157.9896	KOK1604	109.5888271066724	0.469513051021363	0.0212731001451569	2.488738790162881																	2.488738790162881	90.53343269069056
375	2016-04-14T10:13:23	22.7672	-157.9901	KOK1604	109.01825359250185	0.466900590916245	0.0209691451891362	2.4484605271277635																	2.4484605271277635	90.59466322580258
376	2016-04-14T10:16:23	22.7678	-157.99	KOK1604	109.40044999743185	0.466900590916245	0.0209691451891362	2.466370795014063																	2.466370795014063	90.66223759861364
377	2016-04-14T10:19:23	22.7682	-157.9904	KOK1604	108.82254191035436	0.4659251795078471	0.0208562931432561	2.43860575566692																	2.43860575566692	90.72280442116845
378	2016-04-14T10:22:24	22.7689	-157.9903	KOK1604	108.39620935387886	0.466900590916245	0.0209691451891362	2.4227877173337267																	2.4227877173337267	90.80139951521991
379	2016-04-14T10:25:24	22.7695	-157.9902	KOK1604	108.76822095061964	0.46334219153589395	0.0205592495221412	2.3927768172531065																	2.3927768172531065	90.86897386861527
380	2016-04-14T10:28:24	22.7701	-157.9903	KOK1604	109.18980666803041	0.464306952560606	0.0206699192006992	2.418584766150228																	2.418584766150228	90.93654821515732
381	2016-04-14T10:31:24	22.7708	-157.9904	KOK1604	108.39992160284142	0.466900590916245	0.0209691451891362	2.425913420574434																	2.425913420574434	91.01514329055134
382	2016-04-14T10:34:25	22.7715	-157.9903	KOK1604	109.47668799101244	0.46788015103890396	0.0210827472085256	2.4666040329172825																	2.4666040329172825	91.09373835907068
383	2016-04-14T10:37:25	22.7695	-157.9914	KOK1604	108.37987376243359	0.4672263327342029	0.0210069222764876	2.445163677952441																	2.445163677952441	91.34336534083172
384	2016-04-14T10:40:25	22.7671	-157.9945	KOK1604	108.726043471401	0.46853150825865997	0.0211586438748711	2.4591667489721183																	2.4591667489721183	91.75884333506187
385	2016-04-14T10:43:25	22.7658	-157.9959	KOK1604	108.22181481147129	0.46853150825865997	0.0211586438748711	2.451958648584553																	2.451958648584553	91.96278433078508
386	2016-04-14T10:46:25	22.7644	-157.9981	KOK1604	108.55239747538934	0.4672263327342029	0.0210069222764876	2.4408493739242356																	2.4408493739242356	92.23715987771992
387	2016-04-14T10:49:26	22.763	-158.0005	KOK1604	106.82627254159216	0.466575624850595	0.020931458067706	2.3897222002551928																	2.3897222002551928	92.52866695328214
388	2016-04-14T10:52:26	22.7617	-158.003	KOK1604	105.9381656125474	0.46560036346816397	0.0208188289722582	2.3726416560944017																	2.3726416560944017	92.82327645104357
389	2016-04-14T10:55:26	22.7603	-158.0055	KOK1604	105.53057289264929	0.464306952560606	0.0206699192006992	2.3384326558336004																	2.3384326558336004	93.12351262863858
390	2016-04-14T10:58:27	22.7588	-158.0077	KOK1604	104.7801126113743	0.46237606014041704	0.020448899678451	2.322229476805312																	2.322229476805312	93.40436778736091
391	2016-04-14T11:01:27	22.7571	-158.0096	KOK1604	103.44978762051971	0.46414577551897496	0.020651430257913	2.288603537806118																	2.288603537806118	93.67612253433654
392	2016-04-14T11:04:27	22.7557	-158.0115	KOK1604	102.9743031784178	0.463020848795052	0.0205224620521984	2.275248433173028																	2.275248433173028	93.9257771236032
393	2016-04-14T11:07:27	22.7542	-158.0134	KOK1604	102.47480146739521	0.46173433894996596	0.0203756872642525	2.240926414838372																	2.240926414838372	94.18252944704224
394	2016-04-14T11:10:27	22.7527	-158.0153	KOK1604	102.16697031405522	0.46237606014041704	0.020448899678451	2.2533853459671653																	2.2533853459671653	94.43928339737451
395	2016-04-14T11:13:28	22.7514	-158.0168	KOK1604	103.14456760787512	0.463020848795052	0.0205224620521984	2.283784479747542																	2.283784479747542	94.65059437865465
396	2016-04-14T11:16:28	22.7498	-158.0185	KOK1604	103.07721355789327	0.4659251795078471	0.0208562931432561	2.3134533850212757																	2.3134533850212757	94.89994946012816
397	2016-04-14T11:19:28	22.7509	-158.0192	KOK1604	104.08834970659672	0.46853150825865997	0.0211586438748711	2.3614057677341065																	2.3614057677341065	95.041926582765
398	2016-04-14T11:22:28	22.7514	-158.0189	KOK1604	104.48073791101866	0.4652763209760539	0.020781454021973	2.3409654432780465																	2.3409654432780465	95.10553723221172
399	2016-04-14T11:25:28	22.7509	-158.0194	KOK1604	105.81006294666012	0.4672263327342029	0.0210069222764876	2.3924065956310936																	2.3924065956310936	95.1812500531852
400	2016-04-14T11:28:29	22.7502	-158.0192	KOK1604	104.32854565046557	0.47016429169039203	0.0213494063862907	2.394873477862498																	2.394873477862498	95.2618314791563
401	2016-04-14T11:31:29	22.7501	-158.0199	KOK1604	106.25156075160706	0.4704906113460471	0.021387666020527003	2.4450681856399927																	2.4450681856399927	95.33454820658808
402	2016-04-14T11:34:29	22.7505	-158.0208	KOK1604	105.88924743363228	0.472459437555675	0.0216193031450453	2.4513499415721056																	2.4513499415721056	95.43710897221384
403	2016-04-14T11:37:30	22.7508	-158.0203	KOK1604	108.03991130480715	0.472129870882292	0.0215804516964824	2.508061170313029																	2.508061170313029	95.49834467318412
404	2016-04-14T11:40:30	22.7504	-158.0193	KOK1604	107.94453862585472	0.472129870882292	0.0215804516964824	2.501564463261128																	2.501564463261128	95.610241736009
405	2016-04-14T11:43:30	22.750999999999998	-158.0192	KOK1604	105.72260047998478	0.475768393353711	0.0220121117247777	2.48927144898416																	2.48927144898416	95.67781630063143
406	2016-04-14T11:46:30	22.7502	-158.0191	KOK1604	104.34887354292981	0.474774796764315	0.0218936935222624	2.450281143127693																	2.450281143127693	95.76745971092865
407	2016-04-14T11:49:31	22.7498	-158.0187	KOK1604	104.62807677257857	0.4754364044885901	0.0219725448370867	2.464524613104514																	2.464524613104514	95.82803020201281
408	2016-04-14T11:52:31	22.7502	-158.0188	KOK1604	105.3402876145127	0.47311942834923	0.0216972875832452	2.464050808483357																	2.464050808483357	95.87372509808405
409	2016-04-14T11:55:31	22.7507	-158.0188	KOK1604	103.8689304930134	0.476101174735823	0.0220517730657292	2.4503523126652293																	2.4503523126652293	95.92938364793
410	2016-04-14T11:58:31	22.7513	-158.0193	KOK1604	103.3235348367784	0.4739463924042245	0.0217953095163235	2.4244448113694568																	2.4244448113694568	96.0136184488134
411	2016-04-14T12:01:32	22.7517	-158.0194	KOK1604	101.32984888051632	0.47311942834923	0.0216972875832452	2.364065043652185																	2.364065043652185	96.05931331956552
412	2016-04-14T12:04:32	22.7522	-158.0189	KOK1604	101.41794232532766	0.47411225885095	0.0218149700440607	2.3745849913517207																	2.3745849913517207	96.13502593678909
413	2016-04-14T12:07:32	22.7518	-158.0187	KOK1604	102.01489635531746	0.4727897909638429	0.0216582473389871	2.3823727379682658																	2.3823727379682658	96.1840582053341
414	2016-04-14T12:10:32	22.7512	-158.0182	KOK1604	101.9345139050164	0.473449583084068	0.0217364215759844	2.3963318628216888																	2.3963318628216888	96.26829289175801
415	2016-04-14T12:13:32	22.7506	-158.0186	KOK1604	102.7776813856502	0.473780525957499	0.0217756489885863	2.41330283727039																	2.41330283727039	96.34669609012064
416	2016-04-14T12:16:33	22.7496	-158.0186	KOK1604	99.94235027589927	0.47411225885095	0.0218149700440607	2.337723298828936																	2.337723298828936	96.4580131898126
417	2016-04-14T12:19:33	22.7487	-158.0186	KOK1604	100.28592643043032	0.47643288970822795	0.0220915114328239	2.372769743445238																	2.372769743445238	96.55819857953571
418	2016-04-14T12:22:33	22.7489	-158.018	KOK1604	100.02355522496254	0.47643288970822795	0.0220915114328239	2.36693841005974																	2.36693841005974	96.62369325547284
419	2016-04-14T12:25:33	22.7494	-158.0182	KOK1604	99.27309882413904	0.4767652849823429	0.0221313436042074	2.3650746425685583																	2.3650746425685583	96.68301791852146
420	2016-04-14T12:28:34	22.75	-158.0185	KOK1604	99.01193642826051	0.476101174735823	0.0220517730657292	2.3550389938762275																	2.3550389938762275	96.75656653841897
421	2016-04-14T12:31:34	22.7507	-158.0188	KOK1604	99.6693444940337	0.476101174735823	0.0220517730657292	2.359215859273172																	2.359215859273172	96.84035367963943
422	2016-04-14T12:34:34	22.7515	-158.019	KOK1604	99.51999819692543	0.47643288970822795	0.0220915114328239	2.376735916340839																	2.376735916340839	96.93174343464787
423	2016-04-14T12:37:34	22.7519	-158.0191	KOK1604	98.51114108125552	0.47643288970822795	0.0220915114328239	2.344243717384392																	2.344243717384392	96.977438302024
424	2016-04-14T12:40:35	22.7526	-158.0193	KOK1604	98.56358352008776	0.47876588263494996	0.0223717356911265	2.3687418756945253																	2.3687418756945253	97.05801966290602
425	2016-04-14T12:43:35	22.7529	-158.0201	KOK1604	98.52043774992242	0.480779010032392	0.0226151918017855	2.3782524556585334																	2.3782524556585334	97.1466737258729
426	2016-04-14T12:46:35	22.7536	-158.0205	KOK1604	99.11585733402069	0.481116658249959	0.0226561216942668	2.4051294780279413																	2.4051294780279413	97.23475265682579
427	2016-04-14T12:49:35	22.754	-158.0201	KOK1604	100.04377941143984	0.481116658249959	0.0226561216942668	2.4460071714992004																	2.4460071714992004	97.29532237364836
428	2016-04-14T12:52:36	22.7529	-158.0199	KOK1604	103.29143060612371	0.48824766550938303	0.0235327726135396	2.611255312960969																	2.611255312960969	97.41948044196886
429	2016-04-14T12:55:36	22.7528	-158.0191	KOK1604	102.79716213011936	0.48824766550938303	0.0235327726135396	2.5748682231463187																	2.5748682231463187	97.50235512611302
430	2016-04-14T12:58:36	22.7515	-158.0191	KOK1604	102.85859973899952	0.4860303280746901	0.02325797357624235	2.553782697987353																	2.553782697987353	97.64706735571293
431	2016-04-14T13:01:36	22.7505	-158.0192	KOK1604	100.98601631401479	0.4865404474561629	0.0233210583850454	2.5306621762766746																	2.5306621762766746	97.75885679706975
432	2016-04-14T13:04:37	22.7497	-158.0197	KOK1604	102.7165517613184	0.485177225502148	0.0231528788548675	2.551578754094228																	2.551578754094228	97.86164373913743
433	2016-04-14T13:07:37	22.7489	-158.0195	KOK1604	101.9268029160668	0.4858596708473521	0.023236922872165	2.5502342175590864																	2.5502342175590864	97.9530335549105
434	2016-04-14T13:10:37	22.7494	-158.0188	KOK1604	102.0003776075461	0.490306345693298	0.0237896546566163	2.5928930635419536																	2.5928930635419536	98.04392776395201
435	2016-04-14T13:13:37	22.7495	-158.0191	KOK1604	101.35076843172342	0.48688071996737	0.0233631928327215	2.5531585161781694																	2.5531585161781694	98.0766749641436
436	2016-04-14T13:16:38	22.7497	-158.0201	KOK1604	102.79754287927138	0.490306345693298	0.0237896546566163	2.6058080613664067																	2.6058080613664067	98.18171841859777
437	2016-04-14T13:19:38	22.7502	-158.0199	KOK1604	101.71371393586504	0.489963532511688	0.0237467398142051	2.5849073873422768																	2.5849073873422768	98.24104304004335
438	2016-04-14T13:22:38	22.7507	-158.0204	KOK1604	101.8894205603266	0.492028121544825	0.0240057882118602	2.61508946649164																	2.61508946649164	98.31675603929294
439	2016-04-14T13:25:38	22.7509	-158.0204	KOK1604	103.07761132761983	0.49410978785742105	0.0242686671989587	2.682855563943974																	2.682855563943974	98.33901945923176
440	2016-04-14T13:28:39	22.7505	-158.0212	KOK1604	103.97019483222692	0.49970200227462797	0.0249835438712211	2.7708804829652443																	2.7708804829652443	98.43243867590759
441	2016-04-14T13:31:39	22.7498	-158.0212	KOK1604	102.78058340693799	0.495501514224757	0.0244454479957705	2.6959708701491154																	2.6959708701491154	98.51036064569195
442	2016-04-14T13:34:39	22.7497	-158.02200000000005	KOK1604	102.31882636336515	0.496548692431252	0.0245788906278771	2.6835034145555747																	2.6835034145555747	98.59323717633421
443	2016-04-14T13:37:39	22.7502	-158.0221	KOK1604	101.66295195680428	0.496548692431252	0.0245788906278771	2.6771142836434567																	2.6771142836434567	98.64983451112579
444	2016-04-14T13:40:40	22.7502	-158.0222	KOK1604	101.73844666489772	0.494806414484155	0.0243569952206548	2.669660396890417																	2.669660396890417	98.66010016984964
445	2016-04-14T13:43:40	22.7499	-158.0226	KOK1604	100.12477135567588	0.493067315046699	0.024136733252599997	2.5930545894781707																	2.5930545894781707	98.71302821901315
446	2016-04-14T13:46:40	22.7497	-158.0217	KOK1604	100.24983661290103	0.491338755073463	0.023919018492582003	2.5845534081859767																	2.5845534081859767	98.808063967643
447	2016-04-14T13:49:41	22.75	-158.0196	KOK1604	100.02003731334608	0.497598440292651	0.0247132044117401	2.6489171423943456																	2.6489171423943456	99.02621461769462
448	2016-04-14T13:52:41	22.7501	-158.0179	KOK1604	99.03533576916736	0.49970200227462797	0.0249835438712211	2.633967983497792																	2.633967983497792	99.20108567106264
449	2016-04-14T13:55:41	22.7501	-158.0173	KOK1604	98.90183535379221	0.50111162011414	0.025165868537347	2.650731600127957																	2.650731600127957	99.2626796684822
450	2016-04-14T13:58:41	22.7503	-158.0172	KOK1604	98.79216727713413	0.504303997959942	0.0255816274514032	2.683338675929792																	2.683338675929792	99.2871958593851
451	2016-04-14T14:01:42	22.7504	-158.0172	KOK1604	99.43618247761893	0.507517267033454	0.0260042942286224	2.7591192426024342																	2.7591192426024342	99.29832756935429
452	2016-04-14T14:04:42	22.7503	-158.017	KOK1604	99.14530850382442	0.5071600881637991	0.0259570718021937	2.7352334488550603																	2.7352334488550603	99.321682419759
453	2016-04-14T14:07:42	22.749000000000002	-158.0175	KOK1604	99.33825549710951	0.50644570074175	0.0258627916067464	2.7530753300163697																	2.7530753300163697	99.47522799713532
454	2016-04-14T14:10:42	22.7484	-158.0197	KOK1604	98.84780768171741	0.500405173538396	0.025074488038348997	2.654474985959853																	2.654474985959853	99.71074401190918
455	2016-04-14T14:13:42	22.7497	-158.0186	KOK1604	97.55577741292524	0.503417733918353	0.02546572722440505	2.649231941208254																	2.649231941208254	99.89430129907929
456	2016-04-14T14:16:43	22.7503	-158.0175	KOK1604	99.22189624326242	0.508593100938037	0.026146647575899	2.7622213131541637																	2.7622213131541637	100.02549737283205
457	2016-04-14T14:19:43	22.7506	-158.0173	KOK1604	98.93403637170981	0.506087119865425	0.0258156418259629	2.745570338868541																	2.745570338868541	100.06469900742931
458	2016-04-14T14:22:43	22.7508	-158.0176	KOK1604	97.861365653446	0.510394451942373	0.026386254595592004	2.7467828214759864																	2.7467828214759864	100.1027004109146
459	2016-04-14T14:25:44	22.7513	-158.0181	KOK1604	98.90572007367928	0.510033380185753	0.0263381074685352	2.7732293181166146																	2.7732293181166146	100.17841325735836
460	2016-04-14T14:28:44	22.7517	-158.018	KOK1604	97.71873461183176	0.50644570074175	0.0258627916067464	2.6899786429699644																	2.6899786429699644	100.22410812811049
461	2016-04-14T14:31:44	22.7519	-158.018	KOK1604	98.01332819823428	0.5071600881637991	0.0259570718021937	2.7128757869599407																	2.7128757869599407	100.24637154804888
462	2016-04-14T14:34:44	22.7516	-158.0176	KOK1604	97.32817475322392	0.508234184758347	0.0260990775357979	2.712968171754756																	2.712968171754756	100.29929920083285
463	2016-04-14T14:37:44	22.7514	-158.0158	KOK1604	96.26908558383087	0.50895188398491	0.0261943414961877	2.685785896242573																	2.685785896242573	100.48541568265058
464	2016-04-14T14:40:45	22.7513	-158.0126	KOK1604	97.2523614417248	0.510394451942373	0.026386254595592004	2.721247729967118																	2.721247729967118	100.81410255096176
465	2016-04-14T14:43:45	22.750999999999998	-158.0092	KOK1604	97.55147840598256	0.511480207611147	0.0265313778670121	2.752452688881984																	2.752452688881984	101.1647265012185
466	2016-04-14T14:46:45	22.7505	-158.0067	KOK1604	96.32143739959936	0.511117425777834	0.0264828880566649	2.711490424763224																	2.711490424763224	101.42733302636152
467	2016-04-14T14:49:45	22.7501	-158.0045	KOK1604	95.53989818704643	0.510033380185753	0.0263381074685352	2.686128501513154																	2.686128501513154	101.65752490140741
468	2016-04-14T14:52:46	22.75	-158.0025	KOK1604	95.50453880156653	0.511843855469792	0.0265799834312373	2.704889417323668																	2.704889417323668	101.86313985011552
469	2016-04-14T14:55:46	22.7496	-158.0014	KOK1604	95.17150979224172	0.510394451942373	0.026386254595592004	2.6809317445333787																	2.6809317445333787	101.98452414795489
470	2016-04-14T14:58:46	22.7497	-158.001	KOK1604	95.24823459026312	0.5109364668426255	0.02645870089059665	2.6850533563963945																	2.6850533563963945	102.02706904806841
471	2016-04-14T15:01:46	22.7496	-158.0006	KOK1604	95.05187873588686	0.512205667167979	0.0266285234317426	2.693787446781366																	2.693787446781366	102.06961394818475
472	2016-04-14T15:04:47	22.7497	-158.0004	KOK1604	95.71384211427768	0.511843855469792	0.0265799834312373	2.7144711206441654																	2.7144711206441654	102.09296889105528
473	2016-04-14T15:07:47	22.7497	-158.0003	KOK1604	95.7555487401183	0.516572355039001	0.0272182529465501	2.7625802459296933																	2.7625802459296933	102.10323458734509
474	2016-04-14T15:10:47	22.7498	-158.0001	KOK1604	95.63282438242264	0.519878133389016	0.0276699225177441	2.780647140575454																	2.780647140575454	102.1265895170086
475	2016-04-14T15:13:47	22.7497	-157.9999	KOK1604	96.06166180104242	0.520247983167366	0.0277207248301303	2.800998860768616																	2.800998860768616	102.1499444466721
476	2016-04-14T15:16:48	22.749000000000002	-157.9997	KOK1604	94.59972649598215	0.520247983167366	0.0277207248301303	2.766420578973378																	2.766420578973378	102.23052591858685
477	2016-04-14T15:19:48	22.7487	-157.9994	KOK1604	93.93581326045376	0.5140196708702229	0.0268725263013281	2.6926237576942444																	2.6926237576942444	102.27595396261823
478	2016-04-14T15:22:48	22.7489	-157.9993	KOK1604	95.51319127400663	0.519141074120211	0.0275686805611098	2.7895729691502287																	2.7895729691502287	102.3004701975645
479	2016-04-14T15:25:48	22.7493	-157.9994	KOK1604	94.32475086248337	0.520989134928842	0.0278226110017247	2.7755187727068336																	2.7755187727068336	102.34616510882692
480	2016-04-14T15:28:49	22.7495	-157.9995	KOK1604	92.43590702626169	0.513656483139536	0.0268235032371267	2.6518388602798124																	2.6518388602798124	102.3706813248977
481	2016-04-14T15:31:49	22.7498	-157.9997	KOK1604	92.34555215606369	0.5151131638792771	0.0270202887778208	2.6458812440453974																	2.6458812440453974	102.40988302245268
482	2016-04-14T15:34:49	22.7502	-157.9999	KOK1604	92.45361229144608	0.519141074120211	0.0275686805611098	2.711284142307562																	2.711284142307562	102.45891541684256
483	2016-04-14T15:37:49	22.7504	-158.0001	KOK1604	93.70118813436272	0.519141074120211	0.0275686805611098	2.740447962480984																	2.740447962480984	102.48920063182376
484	2016-04-14T15:40:49	22.7507	-158.0003	KOK1604	92.30493605953856	0.519141074120211	0.0275686805611098	2.7018801233825642																	2.7018801233825642	102.52840225855101
485	2016-04-14T15:43:50	22.7508	-158.0003	KOK1604	92.26181339164856	0.518036950399932	0.0274177995444903	2.6789834884362733																	2.6789834884362733	102.5395339685206
486	2016-04-14T15:46:50	22.7509	-158.0004	KOK1604	91.4044348079802	0.516572355039001	0.0272182529465501	2.64107474891106																	2.64107474891106	102.55467654799662
487	2016-04-14T15:49:50	22.750999999999998	-158.0005	KOK1604	90.50561281660221	0.519141074120211	0.0275686805611098	2.649631695136496																	2.649631695136496	102.56981912237706
488	2016-04-14T15:52:51	22.7512	-158.0008	KOK1604	91.50467693827814	0.521726930773297	0.0279245089800348	2.70465998389704																	2.70465998389704	102.607820452796
489	2016-04-14T15:55:51	22.7514	-158.001	KOK1604	91.02000253596293	0.520989134928842	0.0278226110017247	2.68458779201482																	2.68458779201482	102.63810556590514
490	2016-04-14T15:58:51	22.7516	-158.001	KOK1604	91.38581183032579	0.519141074120211	0.0275686805611098	2.6786267724431143																	2.6786267724431143	102.66036898584352
491	2016-04-14T16:01:51	22.7515	-157.9993	KOK1604	91.0554359951992	0.518772354983269	0.0275182638072105	2.669973938826556																	2.669973938826556	102.83523812716412
492	2016-04-14T16:04:52	22.7517	-157.9973	KOK1604	90.17034982524693	0.5208039253861715	0.0277971297092382	2.652277346853662																	2.652277346853662	103.0417527649408
493	2016-04-14T16:07:52	22.7517	-157.9949	KOK1604	89.82090862263306	0.518772354983269	0.0275182638072105	2.624384015627108																	2.624384015627108	103.28812586943987
494	2016-04-14T16:10:52	22.7517	-157.9912	KOK1604	89.5390308347621	0.519141074120211	0.0275686805611098	2.6189572562939705																	2.6189572562939705	103.66795107221114
495	2016-04-14T16:13:52	22.7519	-157.986	KOK1604	89.1538861946878	0.519878133389016	0.0276699225177441	2.611930374239263																	2.611930374239263	104.20222314078545
496	2016-04-14T16:16:52	22.7522	-157.9787	KOK1604	88.72410227734854	0.5184042143291521	0.0274679717907732	2.589705903625632																	2.589705903625632	104.95234981347394
497	2016-04-14T16:19:53	22.7525	-157.9716	KOK1604	88.21610479379662	0.519141074120211	0.0275686805611098	2.5721175280970607																	2.5721175280970607	105.68196477650349
498	2016-04-14T16:22:53	22.7528	-157.9648	KOK1604	88.03695899609623	0.520247983167366	0.0277207248301303	2.5870202504212707																	2.5870202504212707	106.38081541430016
499	2016-04-14T16:25:53	22.7532	-157.958	KOK1604	89.03172663697045	0.520989134928842	0.0278226110017247	2.6155228347224972																	2.6155228347224972	107.08028458587904
500	2016-04-14T16:28:53	22.7536	-157.9511	KOK1604	87.48650220717781	0.519141074120211	0.0275686805611098	2.556027995878917																	2.556027995878917	107.7899966161174
501	2016-04-14T16:31:54	22.7541	-157.9441	KOK1604	87.25457316313455	0.5211733639960355	0.0278480551264566	2.581453158281263																	2.581453158281263	108.51072586745288
502	2016-04-14T16:34:54	22.7545	-157.9373	KOK1604	88.64663947926569	0.522839316099588	0.0280782624011686	2.6327591551156098																	2.6327591551156098	109.21018840981505
503	2016-04-14T16:37:54	22.7548	-157.9305	KOK1604	88.02164097477903	0.5232100377459961	0.0281297433973012	2.624148056513884																	2.624148056513884	109.90902883976388
504	2016-04-14T16:40:54	22.755	-157.9235	KOK1604	87.11298082110982	0.5151131638792771	0.0270202887778208	2.5081047722050567																	2.5081047722050567	110.62794503915316
505	2016-04-14T16:43:55	22.7553	-157.9165	KOK1604	88.95645725544979	0.518036950399932	0.0274177995444903	2.606973665129354																	2.606973665129354	111.34729070474634
506	2016-04-14T16:46:55	22.7554	-157.9094	KOK1604	88.41463453362263	0.522839316099588	0.0280782624011686	2.6354200609752003																	2.6354200609752003	112.07621000293108
507	2016-04-14T16:49:55	22.7557	-157.9025	KOK1604	88.13818780634419	0.5265722882333279	0.0285984349595979	2.6617073685331234																	2.6617073685331234	112.7852995380092
508	2016-04-14T16:52:55	22.7557	-157.9014	KOK1604	87.98419714137106	0.522468253324305	0.0280268940365394	2.6186833064105732																	2.6186833064105732	112.89821723791599
509	2016-04-14T16:55:56	22.7557	-157.9014	KOK1604	88.42762355108539	0.5265722882333279	0.0285984349595979	2.6689856497725013																	2.6689856497725013	112.89821723791599
510	2016-04-14T17:00:02	22.7557	-157.9014	KOK1604	87.02253671219061	0.5265722882333279	0.0285984349595979	2.6468160974273185																	2.6468160974273185	112.89821723791599
511	2016-04-14T17:03:02	22.7557	-157.9014	KOK1604	88.61629707059866	0.523581644371494	0.0281813472878089	2.669324399988936																	2.669324399988936	112.89821723791599
512	2016-04-14T17:06:02	22.7557	-157.9014	KOK1604	88.3908446528108	0.528447276229967	0.0288619145813618	2.693312095600016																	2.693312095600016	112.89821723791599
513	2016-04-14T17:09:02	22.7557	-157.9014	KOK1604	86.7561551528836	0.524327521015217	0.0282849249261337	2.6207800247126842																	2.6207800247126842	112.89821723791599
514	2016-04-14T17:12:02	22.7557	-157.9014	KOK1604	87.6758639852663	0.523581644371494	0.0281813472878089	2.63534548718974																	2.63534548718974	112.89821723791599
515	2016-04-14T17:15:03	22.7557	-157.9014	KOK1604	87.16465643738199	0.520063058278191	0.0276953236739372	2.580275235441392																	2.580275235441392	112.89821723791599
516	2016-04-14T17:18:03	22.7557	-157.9014	KOK1604	86.96845229720266	0.525822636196345	0.0284935616554725	2.6326891272048063																	2.6326891272048063	112.89821723791599
517	2016-04-14T17:21:03	22.7557	-157.9014	KOK1604	87.33319613513184	0.522468253324305	0.0280268940365394	2.6098997412294187																	2.6098997412294187	112.89821723791599
518	2016-04-14T17:24:03	22.7557	-157.9014	KOK1604	85.68218005071573	0.524327521015217	0.0282849249261337	2.5808326214530424																	2.5808326214530424	112.89821723791599
519	2016-04-14T17:27:04	22.7557	-157.9014	KOK1604	86.22629857409927	0.521357593063229	0.0278734992511885	2.5563529680536297																	2.5563529680536297	112.89821723791599
520	2016-04-14T17:30:04	22.7557	-157.9014	KOK1604	86.17155578998072	0.525822636196345	0.0284935616554725	2.6079799612890486																	2.6079799612890486	112.89821723791599
521	2016-04-14T17:33:04	22.7557	-157.9014	KOK1604	85.58313851325629	0.5248871881456311	0.02836294660879285	2.583713447027791																	2.583713447027791	112.89821723791599
522	2016-04-14T17:36:04	22.7557	-157.9014	KOK1604	87.0406105022883	0.5280719131520201	0.0288089722550594	2.6788061184146894																	2.6788061184146894	112.89821723791599
523	2016-04-14T17:39:05	22.7557	-157.9014	KOK1604	85.05740360045262	0.5280719131520201	0.0288089722550594	2.611270141455891																	2.611270141455891	112.89821723791599
524	2016-04-14T17:42:05	22.7557	-157.9014	KOK1604	88.6716629089048	0.535267757697421	0.029832784627112998	2.7947733906402616																	2.7947733906402616	112.89821723791599
525	2016-04-14T17:45:05	22.7557	-157.9014	KOK1604	89.62856071106172	0.540644651178799	0.0306121534124846	2.8735013823673965																	2.8735013823673965	112.89821723791599
526	2016-04-14T17:48:05	22.7557	-157.9014	KOK1604	89.08921393155745	0.541611582114409	0.030753631795911094	2.880028396819024																	2.880028396819024	112.89821723791599
527	2016-04-14T17:51:06	22.7557	-157.9014	KOK1604	88.9027643531809	0.542191630105721	0.0308387016515171	2.8723559856445484																	2.8723559856445484	112.89821723791599
528	2016-04-14T17:54:06	22.7557	-157.9014	KOK1604	87.11431678389742	0.541804624227405	0.0307819433579274	2.8178293823415053																	2.8178293823415053	112.89821723791599
529	2016-04-14T17:57:06	22.7557	-157.9014	KOK1604	87.67054996737738	0.5410330851495271	0.0306688109105943	2.8507799697959912																	2.8507799697959912	112.89821723791599
530	2016-04-14T18:00:06	22.7557	-157.9014	KOK1604	87.8219220906431	0.542968216446611	0.0309526264935423	2.845171342198102																	2.845171342198102	112.89821723791599
531	2016-04-14T18:03:07	22.7557	-157.9014	KOK1604	87.3354066554752	0.542968216446611	0.0309526264935423	2.836223953936321																	2.836223953936321	112.89821723791599
532	2016-04-14T18:06:07	22.7557	-157.9014	KOK1604	86.88660449092934	0.546089283557574	0.0314139008332083	2.8645402047575312																	2.8645402047575312	112.89821723791599
533	2016-04-14T18:09:07	22.7557	-157.9014	KOK1604	85.50551422767671	0.5433559795389711	0.0310098069951244	2.7765088933484483																	2.7765088933484483	112.89821723791599
534	2016-04-14T18:12:07	22.7557	-157.9014	KOK1604	86.90991016435088	0.542968216446611	0.0309526264935423	2.8173123467896266																	2.8173123467896266	112.89821723791599
535	2016-04-14T18:15:08	22.7557	-157.9014	KOK1604	87.37558881862543	0.540644651178799	0.0306121534124846	2.8106524950782807																	2.8106524950782807	112.89821723791599
536	2016-04-14T18:18:08	22.7557	-157.9014	KOK1604	86.50828322396544	0.539870556194287	0.0304992428834709	2.792311399623084																	2.792311399623084	112.89821723791599
537	2016-04-14T18:21:08	22.7557	-157.9014	KOK1604	86.11097280212557	0.538713561414367	0.030330860829384	2.7417270705494423																	2.7417270705494423	112.89821723791599
538	2016-04-14T18:24:08	22.7557	-157.9014	KOK1604	86.02863590968464	0.543744668291408	0.0310671239968238	2.779827114072052																	2.779827114072052	112.89821723791599
539	2016-04-14T18:27:09	22.7557	-157.9014	KOK1604	86.38235320822275	0.539099621835109	0.030386865214747996	2.76887386199923																	2.76887386199923	112.89821723791599
540	2016-04-14T18:30:09	22.7557	-157.9014	KOK1604	84.46511753540517	0.539484890779731	0.0304429892106645	2.7084722328075914																	2.7084722328075914	112.89821723791599
541	2016-04-14T18:33:09	22.7557	-157.9014	KOK1604	84.34872208836713	0.537560887803498	0.030163646648302997	2.6690364672709155																	2.6690364672709155	112.89821723791599
542	2016-04-14T18:36:09	22.7557	-157.9014	KOK1604	84.18545465424859	0.542191630105721	0.0308387016515171	2.7124186579025045																	2.7124186579025045	112.89821723791599
543	2016-04-14T18:39:10	22.7557	-157.9014	KOK1604	84.43850269366499	0.546089283557574	0.0314139008332083	2.7582234903238727																	2.7582234903238727	112.89821723791599
544	2016-04-14T18:42:10	22.7557	-157.9014	KOK1604	85.45880272466522	0.54257955983651	0.0308955954373379	2.75805229756714																	2.75805229756714	112.89821723791599
545	2016-04-14T18:45:10	22.7557	-157.9014	KOK1604	85.13055080266629	0.546089283557574	0.0314139008332083	2.7918515155136108																	2.7918515155136108	112.89821723791599
546	2016-04-14T18:48:10	22.7557	-157.9014	KOK1604	84.35926971092911	0.54257955983651	0.0308955954373379	2.7243229503637982																	2.7243229503637982	112.89821723791599
547	2016-04-14T18:51:11	22.7557	-157.9014	KOK1604	85.32914990166891	0.5484422960761149	0.0317641988088132	2.823884162663455																	2.823884162663455	112.89821723791599
548	2016-04-14T18:54:11	22.7557	-157.9014	KOK1604	84.34859744746106	0.546874386658803	0.0315304503182221	2.7846772679897818																	2.7846772679897818	112.89821723791599
549	2016-04-14T18:57:11	22.7557	-157.9014	KOK1604	85.67872585754229	0.546874386658803	0.0315304503182221	2.8187932984033366																	2.8187932984033366	112.89821723791599
550	2016-04-14T19:00:12	22.7557	-157.9014	KOK1604	84.71558709685249	0.542968216446611	0.0309526264935423	2.759460341223655																	2.759460341223655	112.89821723791599
551	2016-04-14T19:03:12	22.7557	-157.9014	KOK1604	84.21260742730703	0.544524831620662	0.0311821688047535	2.7322961890362563																	2.7322961890362563	112.89821723791599
552	2016-04-14T19:06:12	22.7557	-157.9014	KOK1604	82.81493280914515	0.546089283557574	0.0314139008332083	2.7209453028092923																	2.7209453028092923	112.89821723791599
553	2016-04-14T19:09:12	22.7557	-157.9014	KOK1604	82.1321530967713	0.550413268665288	0.0320595247109026	2.752385052114509																	2.752385052114509	112.89821723791599
554	2016-04-14T19:12:13	22.7557	-157.9014	KOK1604	84.72163166274606	0.5512041897857359	0.0321786697817463	2.85636269456478																	2.85636269456478	112.89821723791599
555	2016-04-14T19:15:13	22.7557	-157.9014	KOK1604	82.95289631941546	0.557178312370293	0.0330862079620082	2.8653880863137524																	2.8653880863137524	112.89821723791599
556	2016-04-14T19:18:13	22.7557	-157.9014	KOK1604	83.70144137743027	0.555581470139957	0.0328420976819923	2.866752696074523																	2.866752696074523	112.89821723791599
557	2016-04-14T19:21:13	22.7557	-157.9014	KOK1604	84.19728376945919	0.5575775802325489	0.0331473794176526	2.907644280532516																	2.907644280532516	112.89821723791599
558	2016-04-14T19:24:14	22.7557	-157.9014	KOK1604	84.39684826687693	0.559180520717249	0.0333938271311191	2.944629082469944																	2.944629082469944	112.89821723791599
559	2016-04-14T19:27:14	22.7557	-157.9014	KOK1604	82.76979051198826	0.560390207761462	0.0335804364050583	2.8868618648516544																	2.8868618648516544	112.89821723791599
560	2016-04-14T19:30:14	22.7557	-157.9014	KOK1604	83.50601804138151	0.5689499432182851	0.0349199028230591	3.0281680502664177																	3.0281680502664177	112.89821723791599
561	2016-04-14T19:33:14	22.7557	-157.9014	KOK1604	84.5822980341955	0.5652605506510289	0.0343386539408673	3.02357303218099																	3.02357303218099	112.89821723791599
562	2016-04-14T19:36:15	22.7557	-157.9014	KOK1604	84.11186032512994	0.5681250376439411	0.0347893103867287	3.0378162639480317																	3.0378162639480317	112.89821723791599
563	2016-04-14T19:39:15	22.7557	-157.9014	KOK1604	85.04820589082513	0.571834896729022	0.0353783595873541	3.1299057884400683																	3.1299057884400683	112.89821723791599
564	2016-04-14T19:42:15	22.7557	-157.9014	KOK1604	86.14559271121998	0.572662166188996	0.0355107641504663	3.216851877666511																	3.216851877666511	112.89821723791599
565	2016-04-14T19:45:15	22.7557	-157.9014	KOK1604	85.88186490770839	0.5703940078429626	0.035148987258609904	3.15827807864105																	3.15827807864105	112.89821723791599
566	2016-04-14T19:48:16	22.7557	-157.9014	KOK1604	86.2377623043932	0.5785039114670639	0.0364528945757211	3.2748993044772186																	3.2748993044772186	112.89821723791599
567	2016-04-14T19:51:16	22.7557	-157.9014	KOK1604	85.42271150597989	0.5793474712304301	0.0365901363857789	3.2371852173287965																	3.2371852173287965	112.89821723791599
568	2016-04-14T19:54:16	22.7557	-157.9014	KOK1604	85.87193836435301	0.578925188516793	0.036521433673188	3.241808309528673																	3.241808309528673	112.89821723791599
569	2016-04-14T19:57:17	22.7557	-157.9014	KOK1604	86.6918785062916	0.573077282638048	0.0355772035813128	3.1989005278403315																	3.1989005278403315	112.89821723791599
570	2016-04-14T20:00:17	22.7557	-157.9014	KOK1604	85.92930749707274	0.5753605397326524	0.035944004571012	3.2079949466949214																	3.2079949466949214	112.89821723791599
571	2016-04-14T20:06:17	22.7557	-157.9014	KOK1604	87.64086494040262	0.583569434890903	0.0372819946864511	3.3884330258076423																	3.3884330258076423	112.89821723791599
572	2016-04-14T20:09:18	22.7557	-157.9014	KOK1604	88.15569982709427	0.578925188516793	0.036521433673188	3.3717937576564565																	3.3717937576564565	112.89821723791599
573	2016-04-14T20:12:18	22.7557	-157.9014	KOK1604	88.62760350181931	0.580188976002576	0.0367274075058972	3.419357638124738																	3.419357638124738	112.89821723791599
574	2016-04-14T20:15:18	22.7557	-157.9014	KOK1604	89.97136024762126	0.588688914226635	0.0381318071171293	3.5783729164353555																	3.5783729164353555	112.89821723791599
575	2016-04-14T20:18:18	22.7557	-157.9014	KOK1604	90.24556202169344	0.5912631508446899	0.0385634713766848	3.5960781510529034																	3.5960781510529034	112.89821723791599
576	2016-04-14T20:21:19	22.7557	-157.9014	KOK1604	89.76382082472324	0.583569434890903	0.0372819946864511	3.493301356337488																	3.493301356337488	112.89821723791599
577	2016-04-14T20:24:19	22.7557	-157.9014	KOK1604	89.15048217345176	0.58484340056609	0.0374924750490733	3.4892492559333057																	3.4892492559333057	112.89821723791599
578	2016-04-14T20:27:19	22.7557	-157.9014	KOK1604	90.0027226681328	0.5878369447953751	0.0379893736986419	3.5613378881736293																	3.5613378881736293	112.89821723791599
579	2016-04-14T20:30:19	22.7557	-157.9014	KOK1604	89.37559385386483	0.586549825240985	0.0377753443114189	3.504095995768329																	3.504095995768329	112.89821723791599
580	2016-04-14T20:33:20	22.7557	-157.9014	KOK1604	88.70249190072012	0.584418487081584	0.0374222029205382	3.46299401062859																	3.46299401062859	112.89821723791599
581	2016-04-14T20:36:20	22.7557	-157.9014	KOK1604	88.92333575474314	0.5882625080667819	0.0380605140058383	3.52783356864046																	3.52783356864046	112.89821723791599
582	2016-04-14T20:39:20	22.7557	-157.9014	KOK1604	87.75216998309696	0.590832364014081	0.0384910521724219	3.5260837896052712																	3.5260837896052712	112.89821723791599
583	2016-04-14T20:42:20	22.7557	-157.9014	KOK1604	87.07514356456893	0.5925592068450021	0.0387819384107205	3.484559476244533																	3.484559476244533	112.89821723791599
584	2016-04-14T20:45:21	22.7557	-157.9014	KOK1604	88.92786554035858	0.597340884657027	0.0395945252007203	3.645387474641496																	3.645387474641496	112.89821723791599
585	2016-04-14T20:48:21	22.7557	-157.9014	KOK1604	89.9606340032257	0.595601406308614	0.0392976707838346	3.6544542640746687																	3.6544542640746687	112.89821723791599
586	2016-04-14T20:51:21	22.7557	-157.9014	KOK1604	88.93358478063524	0.590402603099888	0.0384188054340868	3.545152740828918																	3.545152740828918	112.89821723791599
587	2016-04-14T20:54:21	22.7557	-157.9014	KOK1604	90.24466010858255	0.6004081321510539	0.0401210766803058	3.778803729244132																	3.778803729244132	112.89821723791599
588	2016-04-14T20:57:22	22.7557	-157.9014	KOK1604	93.05654730346924	0.5960385499069529	0.039371973837989	3.800530493935134																	3.800530493935134	112.89821723791599
589	2016-04-14T21:00:22	22.7557	-157.9014	KOK1604	90.69588490710369	0.6017337905802889	0.0403501005984148	3.804659936108355																	3.804659936108355	112.89821723791599
590	2016-04-14T21:03:22	22.7557	-157.9014	KOK1604	89.69109761967232	0.596905737596037	0.0395201644640462	3.6688547582183166																	3.6688547582183166	112.89821723791599
591	2016-04-14T21:06:22	22.7557	-157.9014	KOK1604	89.83977875389849	0.598650809991287	0.0398188979165341	3.7088079353408383																	3.7088079353408383	112.89821723791599
592	2016-04-14T21:09:22	22.7557	-157.9014	KOK1604	89.33739316887112	0.59777707049213	0.0396690634498156	3.6891891329868174																	3.6891891329868174	112.89821723791599
593	2016-04-14T21:12:23	22.7557	-157.9014	KOK1604	89.2488701211809	0.59777707049213	0.0396690634498156	3.658887014909383																	3.658887014909383	112.89821723791599
594	2016-04-14T21:15:23	22.7557	-157.9014	KOK1604	89.89808795981547	0.596471626835327	0.0394459808170484	3.687338743371064																	3.687338743371064	112.89821723791599
595	2016-04-14T21:18:23	22.7557	-157.9014	KOK1604	90.9530387807956	0.599088753878942	0.0398941459672506	3.752938069453629																	3.752938069453629	112.89821723791599
596	2016-04-14T21:21:23	22.7557	-157.9014	KOK1604	88.02120994179974	0.5995277432172379	0.0399695736485661	3.664769334049337																	3.664769334049337	112.89821723791599
597	2016-04-14T21:24:24	22.7557	-157.9014	KOK1604	89.06976005282365	0.595165201086638	0.0392235351690324	3.665540713468213																	3.665540713468213	112.89821723791599
598	2016-04-14T21:27:24	22.7557	-157.9014	KOK1604	89.35247674481337	0.594730034684947	0.0391495761077801	3.6528130566639936																	3.6528130566639936	112.89821723791599
599	2016-04-14T21:30:24	22.7557	-157.9014	KOK1604	90.56758254235878	0.60084896510938	0.0401972360356276	3.7497546160323294																	3.7497546160323294	112.89821723791599
600	2016-04-14T21:33:24	22.7557	-157.9014	KOK1604	89.0954986875238	0.6004081321510539	0.0401210766803058	3.6972358020538247																	3.6972358020538247	112.89821723791599
601	2016-04-14T21:36:24	22.7557	-157.9014	KOK1604	89.55736773850012	0.599088753878942	0.0398941459672506	3.693237219566195																	3.693237219566195	112.89821723791599
602	2016-04-14T21:39:25	22.7557	-157.9014	KOK1604	89.79892861835329	0.599088753878942	0.0398941459672506	3.717922635434866																	3.717922635434866	112.89821723791599
603	2016-04-14T21:42:25	22.7557	-157.9014	KOK1604	90.1531581829892	0.601290850415078	0.0402735771969961	3.761065569706049																	3.761065569706049	112.89821723791599
604	2016-04-14T21:45:25	22.7557	-157.9014	KOK1604	91.48802625369137	0.6039392987381921	0.0407327358646687	3.855580974511588																	3.855580974511588	112.89821723791599
605	2016-04-14T21:48:25	22.7557	-157.9014	KOK1604	89.44645607058979	0.6050500415823075	0.04092637532106465	3.815351076275254																	3.815351076275254	112.89821723791599
606	2016-04-14T21:51:26	22.7557	-157.9014	KOK1604	90.85920730055977	0.5999677805018551	0.0400451813892911	3.7770882488341977																	3.7770882488341977	112.89821723791599
607	2016-04-14T21:54:26	22.7557	-157.9014	KOK1604	90.82260170414858	0.597340884657027	0.0395945252007203	3.7339547878089614																	3.7339547878089614	112.89821723791599
608	2016-04-14T21:57:26	22.7557	-157.9014	KOK1604	92.28333049160268	0.596905737596037	0.0395201644640462	3.7924420856546255																	3.7924420856546255	112.89821723791599
609	2016-04-14T22:00:27	22.7557	-157.9014	KOK1604	90.07341912112688	0.598650809991287	0.0398188979165341	3.723583269062439																	3.723583269062439	112.89821723791599
610	2016-04-14T22:03:27	22.7557	-157.9014	KOK1604	90.6087788230559	0.59777707049213	0.0396690634498156	3.73915841262128																	3.73915841262128	112.89821723791599
611	2016-04-14T22:06:27	22.7557	-157.9014	KOK1604	91.14785233730123	0.5966886822156819	0.0394830726405473	3.728763235966736																	3.728763235966736	112.89821723791599
612	2016-04-14T22:09:27	22.7557	-157.9014	KOK1604	91.61283426681044	0.598650809991287	0.0398188979165341	3.777184606783495																	3.777184606783495	112.89821723791599
613	2016-04-14T22:12:27	22.7557	-157.9014	KOK1604	93.192781392727	0.595601406308614	0.0392976707838346	3.8109742877281363																	3.8109742877281363	112.89821723791599
614	2016-04-14T22:15:28	22.7557	-157.9014	KOK1604	92.25981973377422	0.594730034684947	0.0391495761077801	3.7628947764157714																	3.7628947764157714	112.89821723791599
615	2016-04-14T22:18:28	22.7557	-157.9014	KOK1604	95.2039394624085	0.589116338294502	0.0382032704178693	3.82449571547788																	3.82449571547788	112.89821723791599
616	2016-04-14T22:21:28	22.7557	-157.9014	KOK1604	94.1823699660186	0.592127007447506	0.0387088840485091	3.781707548860893																	3.781707548860893	112.89821723791599
617	2016-04-14T22:24:28	22.7557	-157.9014	KOK1604	93.7383859433042	0.590402603099888	0.0384188054340868	3.7563924235108166																	3.7563924235108166	112.89821723791599
618	2016-04-14T22:27:29	22.7557	-157.9014	KOK1604	94.04912851135285	0.590402603099888	0.0384188054340868	3.744515558753072																	3.744515558753072	112.89821723791599
619	2016-04-14T22:30:29	22.7557	-157.9014	KOK1604	93.8851123235172	0.5839945855261519	0.0373520981446821	3.6321806286831735																	3.6321806286831735	112.89821723791599
620	2016-04-14T22:33:29	22.7557	-157.9014	KOK1604	91.97817955475868	0.58484340056609	0.0374924750490733	3.539814899956252																	3.539814899956252	112.89821723791599
621	2016-04-14T22:36:29	22.7557	-157.9014	KOK1604	93.01507736122662	0.597340884657027	0.0395945252007203	3.8304128859272986																	3.8304128859272986	112.89821723791599
622	2016-04-14T22:39:30	22.7557	-157.9014	KOK1604	93.1744076752514	0.5938620053202139	0.0390021495268122	3.779092963662753																	3.779092963662753	112.89821723791599
623	2016-04-14T22:42:30	22.7557	-157.9014	KOK1604	93.9038645760515	0.612435710974828	0.0422276323950508	4.151417501027933																	4.151417501027933	112.89821723791599
624	2016-04-14T22:45:30	22.7557	-157.9014	KOK1604	95.35693702549814	0.613791589904209	0.0424693848764047	4.231879395111016																	4.231879395111016	112.89821723791599
625	2016-04-14T22:48:31	22.7557	-157.9014	KOK1604	96.03666986041479	0.605273001882839	0.0409653174583348	4.102285131285576																	4.102285131285576	112.89821723791599
626	2016-04-14T22:51:31	22.7557	-157.9014	KOK1604	93.94820246759024	0.597340884657027	0.0395945252007203	3.815286402514679																	3.815286402514679	112.89821723791599
627	2016-04-14T22:54:31	22.7557	-157.9014	KOK1604	93.917559855395	0.596471626835327	0.0394459808170484	3.8186244373061697																	3.8186244373061697	112.89821723791599
628	2016-04-14T22:57:31	22.7557	-157.9014	KOK1604	92.64155040683531	0.589116338294502	0.0382032704178693	3.64245176048206																	3.64245176048206	112.89821723791599
629	2016-04-14T23:00:32	22.7557	-157.9014	KOK1604	93.8961117472854	0.593426703315474	0.0389285707330658	3.738006373989992																	3.738006373989992	112.89821723791599
630	2016-04-14T23:03:32	22.7557	-157.9014	KOK1604	93.81532113553192	0.590832364014081	0.0384910521724219	3.699810666519311																	3.699810666519311	112.89821723791599
631	2016-04-14T23:06:32	22.7557	-157.9014	KOK1604	93.96744050136485	0.594730034684947	0.0391495761077801	3.794592199195836																	3.794592199195836	112.89821723791599
632	2016-04-14T23:09:32	22.7557	-157.9014	KOK1604	94.29066536259985	0.590832364014081	0.0384910521724219	3.725864334330333																	3.725864334330333	112.89821723791599
633	2016-04-14T23:12:32	22.7557	-157.9014	KOK1604	92.53503897672701	0.586549825240985	0.0377753443114189	3.6259218451383983																	3.6259218451383983	112.89821723791599
634	2016-04-14T23:15:33	22.7557	-157.9014	KOK1604	92.74816817053377	0.589973865658896	0.0383467307509529	3.6324861666500734																	3.6324861666500734	112.89821723791599
635	2016-04-14T23:18:33	22.7557	-157.9014	KOK1604	91.58903725381685	0.5925592068450021	0.0387819384107205	3.6319258856969294																	3.6319258856969294	112.89821723791599
636	2016-04-14T23:21:33	22.7557	-157.9014	KOK1604	91.17997995144381	0.601290850415078	0.0402735771969961	3.7564249409454447																	3.7564249409454447	112.89821723791599
637	2016-04-14T23:24:34	22.7557	-157.9014	KOK1604	91.53082800863552	0.60349757205438	0.0406560045275263	3.812770037497422																	3.812770037497422	112.89821723791599
638	2016-04-14T23:27:34	22.7557	-157.9014	KOK1604	91.31485373563974	0.6070583981958471	0.0412777656592401	3.8347167778195073																	3.8347167778195073	112.89821723791599
639	2016-04-14T23:30:34	22.7557	-157.9014	KOK1604	88.20368883768471	0.606168039103562	0.0411216442224637	3.7110842236266803																	3.7110842236266803	112.89821723791599
640	2016-04-14T23:33:34	22.7557	-157.9014	KOK1604	90.61023197757342	0.6043822226381179	0.0408097343902162	3.76000464892205																	3.76000464892205	112.89821723791599
641	2016-04-14T23:36:34	22.7557	-157.9014	KOK1604	90.23769265783146	0.603056897340182	0.0405794559256321	3.752751461543376																	3.752751461543376	112.89821723791599
642	2016-04-14T23:39:35	22.7557	-157.9014	KOK1604	91.91333814777056	0.5995277432172379	0.0399695736485661	3.763441458153287																	3.763441458153287	112.89821723791599
643	2016-04-14T23:42:35	22.7557	-157.9014	KOK1604	90.033011707252	0.603056897340182	0.0405794559256321	3.7057764938831874																	3.7057764938831874	112.89821723791599
644	2016-04-14T23:45:35	22.7557	-157.9014	KOK1604	91.0099499905112	0.60084896510938	0.0401972360356276	3.692738729005212																	3.692738729005212	112.89821723791599
645	2016-04-15T00:22:36	22.7557	-157.9014	KOK1604	104.7719782861523	0.6043822226381179	0.0408097343902162	4.292674513841713																	4.292674513841713	112.89821723791599
646	2016-04-15T00:25:36	22.7557	-157.9014	KOK1604	103.48178792066872	0.60084896510938	0.0401972360356276	4.173836097329544																	4.173836097329544	112.89821723791599
647	2016-04-15T00:28:36	22.7557	-157.9014	KOK1604	104.63354302578216	0.599088753878942	0.0398941459672506	4.16306336100248																	4.16306336100248	112.89821723791599
648	2016-04-15T00:31:36	22.7557	-157.9014	KOK1604	103.64308282373331	0.599088753878942	0.0398941459672506	4.157793533151024																	4.157793533151024	112.89821723791599
649	2016-04-15T00:34:37	22.7557	-157.9014	KOK1604	102.80932018269907	0.590832364014081	0.0384910521724219	3.975944961925269																	3.975944961925269	112.89821723791599
650	2016-04-15T00:37:37	22.7557	-157.9014	KOK1604	101.6884220931814	0.592127007447506	0.0387088840485091	3.957596895262584																	3.957596895262584	112.89821723791599
651	2016-04-15T00:40:37	22.7557	-157.9014	KOK1604	101.77458196307484	0.591694966040761	0.0386360634585826	3.9507075049468017																	3.9507075049468017	112.89821723791599
652	2016-04-15T00:43:37	22.7557	-157.9014	KOK1604	103.42372799577879	0.590832364014081	0.0384910521724219	3.9819496091055964																	3.9819496091055964	112.89821723791599
653	2016-04-15T00:46:38	22.7557	-157.9014	KOK1604	103.15462555876884	0.5925592068450021	0.0387819384107205	4.024165511800439																	4.024165511800439	112.89821723791599
654	2016-04-15T00:49:38	22.7557	-157.9014	KOK1604	104.04335678974935	0.5912631508446899	0.0385634713766848	4.012835377535883																	4.012835377535883	112.89821723791599
655	2016-04-15T00:52:38	22.7557	-157.9014	KOK1604	104.61372306813765	0.594730034684947	0.0391495761077801	4.119355874753919																	4.119355874753919	112.89821723791599
656	2016-04-15T00:55:38	22.7557	-157.9014	KOK1604	105.43716096714523	0.5938620053202139	0.0390021495268122	4.089701910323081																	4.089701910323081	112.89821723791599
657	2016-04-15T00:58:39	22.7557	-157.9014	KOK1604	106.47577558198692	0.591694966040761	0.0386360634585826	4.117934902860398																	4.117934902860398	112.89821723791599
658	2016-04-15T01:01:39	22.7557	-157.9014	KOK1604	105.80296064196597	0.595165201086638	0.0392235351690324	4.143098484200749																	4.143098484200749	112.89821723791599
659	2016-04-15T01:04:39	22.7557	-157.9014	KOK1604	105.25848761602234	0.589973865658896	0.0383467307509529	4.024949781269046																	4.024949781269046	112.89821723791599
660	2016-04-15T01:07:39	22.7557	-157.9014	KOK1604	105.83370120733518	0.59299243798001	0.0388551671668029	4.115362467659055																	4.115362467659055	112.89821723791599
661	2016-04-15T01:10:40	22.7557	-157.9014	KOK1604	104.79724236465592	0.596905737596037	0.0395201644640462	4.133213102700215																	4.133213102700215	112.89821723791599
662	2016-04-15T01:13:40	22.7557	-157.9014	KOK1604	102.94803529566623	0.59777707049213	0.0396690634498156	4.120215712917938																	4.120215712917938	112.89821723791599
663	2016-04-15T01:16:40	22.7557	-157.9014	KOK1604	105.63976102079724	0.596905737596037	0.0395201644640462	4.1755286906026425																	4.1755286906026425	112.89821723791599
664	2016-04-15T01:19:40	22.7557	-157.9014	KOK1604	106.16654208575555	0.5925592068450021	0.0387819384107205	4.149048017865325																	4.149048017865325	112.89821723791599
665	2016-04-15T01:22:40	22.7557	-157.9014	KOK1604	105.62963008479048	0.591694966040761	0.0386360634585826	4.091771283331494																	4.091771283331494	112.89821723791599
666	2016-04-15T01:28:41	22.7557	-157.9014	KOK1604	106.33955203954523	0.589116338294502	0.0382032704178693	4.070286574520353																	4.070286574520353	112.89821723791599
667	2016-04-15T01:31:41	22.7557	-157.9014	KOK1604	106.5860487170053	0.5878369447953751	0.0379893736986419	4.060022460805375																	4.060022460805375	112.89821723791599
668	2016-04-15T01:34:41	22.7557	-157.9014	KOK1604	105.84775224028358	0.586549825240985	0.0377753443114189	4.006324928830112																	4.006324928830112	112.89821723791599
669	2016-04-15T01:37:42	22.7557	-157.9014	KOK1604	106.38485140541971	0.586549825240985	0.0377753443114189	4.035261484950113																	4.035261484950113	112.89821723791599
670	2016-04-15T01:40:42	22.7557	-157.9014	KOK1604	107.36069346458048	0.5822943007632321	0.0370722629265497	4.004458546662336																	4.004458546662336	112.89821723791599
671	2016-04-15T01:43:42	22.7557	-157.9014	KOK1604	107.05343740492752	0.5810281294921309	0.0368646785828119	3.961185448830716																	3.961185448830716	112.89821723791599
672	2016-04-15T01:46:43	22.7557	-157.9014	KOK1604	108.09436974624646	0.5806080525419061	0.0367959612193472	4.00457556241079																	4.00457556241079	112.89821723791599
673	2016-04-15T01:49:43	22.7557	-157.9014	KOK1604	110.25739179387392	0.578925188516793	0.036521433673188	4.0674258667957774																	4.0674258667957774	112.89821723791599
674	2016-04-15T01:52:43	22.7557	-157.9014	KOK1604	109.18901398729099	0.577242685399099	0.036248177914188995	3.964153247880279																	3.964153247880279	112.89821723791599
675	2016-04-15T01:55:43	22.7557	-157.9014	KOK1604	107.32014645821563	0.572662166188996	0.0355107641504663	3.855071404130681																	3.855071404130681	112.89821723791599
676	2016-04-15T01:58:44	22.7557	-157.9014	KOK1604	110.01686335092494	0.572662166188996	0.0355107641504663	3.940176826811857																	3.940176826811857	112.89821723791599
677	2016-04-15T02:01:44	22.7557	-157.9014	KOK1604	108.42145099134234	0.570189002744401	0.0351163547376281	3.828512726038509																	3.828512726038509	112.89821723791599
678	2016-04-15T02:04:44	22.7557	-157.9014	KOK1604	107.74245588353908	0.569363873490576	0.0349854329448217	3.813301295198001																	3.813301295198001	112.89821723791599
679	2016-04-15T02:07:44	22.7557	-157.9014	KOK1604	108.2503119248766	0.5670976352450334	0.0346273355789306	3.783279165235268																	3.783279165235268	112.89821723791599
680	2016-04-15T02:10:45	22.7557	-157.9014	KOK1604	108.43954647200995	0.564449075860749	0.034211583655305	3.7410021777864753																	3.7410021777864753	112.89821723791599
681	2016-04-15T02:13:45	22.7557	-157.9014	KOK1604	109.35620542445378	0.562822974260897	0.0339579280746857	3.752294145337757																	3.752294145337757	112.89821723791599
682	2016-04-15T02:16:45	22.7557	-157.9014	KOK1604	109.81625627268059	0.5611994544999781	0.033705780148202004	3.7515532999633097																	3.7515532999633097	112.89821723791599
683	2016-04-15T02:19:45	22.7557	-157.9014	KOK1604	110.0260678281772	0.562417319114419	0.0338947518910436	3.7628233075368573																	3.7628233075368573	112.89821723791599
684	2016-04-15T02:22:45	22.7557	-157.9014	KOK1604	109.06896436417708	0.557977801218833	0.0332086969005377	3.6913982265764473																	3.6913982265764473	112.89821723791599
685	2016-04-15T02:28:46	22.7557	-157.9014	KOK1604	109.8967832561632	0.555581470139957	0.0328420976819923	3.6683749835320745																	3.6683749835320745	112.89821723791599
686	2016-04-15T02:31:46	22.7557	-157.9014	KOK1604	109.32689062524591	0.550017355003256	0.0320001777308738	3.56022479170366																	3.56022479170366	112.89821723791599
687	2016-04-15T02:34:46	22.7557	-157.9014	KOK1604	109.92948593787693	0.551998489510824	0.0322983871388864	3.6122020975802527																	3.6122020975802527	112.89821723791599
688	2016-04-15T02:37:47	22.7557	-157.9014	KOK1604	111.6923752493543	0.5516008661794161	0.0322384570987896	3.65001953534113																	3.65001953534113	112.89821723791599
689	2016-04-15T02:40:47	22.7336	-158.0528	KOK1604	108.37490727359062	0.5496223842073851	0.0319409720853444	3.507782492503136																	3.507782492503136	128.63454340267867
690	2016-04-15T02:43:47	22.732	-158.0576	KOK1604	110.023347280857	0.5496223842073851	0.0319409720853444	3.572622959240775																	3.572622959240775	129.15855505522921
691	2016-04-15T02:46:47	22.7303	-158.0624	KOK1604	109.38414996255743	0.5488352622377489	0.0318229834522357	3.5316599375186546																	3.5316599375186546	129.68645965503472
692	2016-04-15T02:49:48	22.7282	-158.067	KOK1604	109.59719643662329	0.5488352622377489	0.0318229834522357	3.5448995911294316																	3.5448995911294316	130.2134386597207
693	2016-04-15T02:52:48	22.7258	-158.0713	KOK1604	111.79205509124826	0.546482338726064	0.0314721794373864	3.5870830028200684																	3.5870830028200684	130.72947714474432
694	2016-04-15T02:55:48	22.7229	-158.0749	KOK1604	110.08104377946509	0.544134284913641	0.0311245778244907	3.4966722407314106																	3.4966722407314106	131.22023317542332
695	2016-04-15T02:58:49	22.7208	-158.075	KOK1604	111.86397867648701	0.5449157254925839	0.0312398964403581	3.551591666735857																	3.551591666735857	131.45422447405542
696	2016-04-15T03:01:49	22.7211	-158.0742	KOK1604	110.47448716154226	0.54257955983651	0.0308955954373379	3.4776296264538966																	3.4776296264538966	131.54289623331198
697	2016-04-15T03:04:49	22.721	-158.0738	KOK1604	110.00863142268416	0.538713561414367	0.030330860829384	3.4193415208414275																	3.4193415208414275	131.58544942412183
698	2016-04-15T03:07:49	22.7213	-158.0742	KOK1604	110.45513486515196	0.5410330851495271	0.0306688109105943	3.471638421220243																	3.471638421220243	131.63838420774422
699	2016-04-15T03:10:49	22.7216	-158.0743	KOK1604	110.13277920353175	0.541804624227405	0.0307819433579274	3.4584344062134886																	3.4584344062134886	131.67332219248465
700	2016-04-15T03:13:50	22.7216	-158.0739	KOK1604	110.58185664639856	0.539099621835109	0.030386865214747996	3.4255068194422824																	3.4255068194422824	131.71439341744878
701	2016-04-15T03:16:50	22.7214	-158.0741	KOK1604	111.46767420313046	0.539870556194287	0.0304992428834709	3.475720038329324																	3.475720038329324	131.74468156469706
702	2016-04-15T03:19:50	22.7215	-158.0738	KOK1604	111.84032034092822	0.538713561414367	0.030330860829384	3.461218761700012																	3.461218761700012	131.77743469664273
703	2016-04-15T03:22:50	22.7218	-158.0736	KOK1604	111.32925167403221	0.540257142261389	0.0305556308438881	3.4670091050056033																	3.4670091050056033	131.8166385966201
704	2016-04-15T03:25:51	22.7219	-158.0737	KOK1604	111.64219845074028	0.538713561414367	0.030330860829384	3.4473887963575																	3.4473887963575	131.83178265243708
705	2016-04-15T03:28:51	22.7218	-158.0737	KOK1604	113.2017574127457	0.537560887803498	0.030163646648302997	3.5150268234709725																	3.5150268234709725	131.8429143624063
706	2016-04-15T03:31:51	22.7219	-158.0736	KOK1604	112.8345947514037	0.536412025904899	0.0299977098073281	3.4707264216802343																	3.4707264216802343	131.85805841822335
707	2016-04-15T03:34:51	22.7218	-158.0732	KOK1604	113.5428711008694	0.5379441965855021	0.030219251863412996	3.5099119659100584																	3.5099119659100584	131.90061137725826
708	2016-04-15T03:37:51	22.7218	-158.0728	KOK1604	113.45463318296216	0.537560887803498	0.030163646648302997	3.503770748963581																	3.503770748963581	131.94168254219045
709	2016-04-15T03:40:52	22.721999999999998	-158.0727	KOK1604	113.21228929124321	0.536412025904899	0.0299977098073281	3.4803141961863755																	3.4803141961863755	131.96619962297206
710	2016-04-15T03:43:52	22.721999999999998	-158.0727	KOK1604	113.03788483593887	0.53297866028582	0.0295048269889684	3.4322064783074886																	3.4322064783074886	131.96619962297206
711	2016-04-15T03:46:52	22.7219	-158.0726	KOK1604	113.16959521720362	0.53297866028582	0.0295048269889684	3.4146584574450296																	3.4146584574450296	131.98134367370102
712	2016-04-15T03:49:52	22.7221	-158.0727	KOK1604	112.74500731915536	0.531842484256549	0.0293426831725824	3.392389602987532																	3.392389602987532	132.00586075133975
713	2016-04-15T03:52:53	22.7222	-158.0729	KOK1604	113.14921316327248	0.531842484256549	0.0293426831725824	3.415605323033609																	3.415605323033609	132.02921932485242
714	2016-04-15T03:55:53	22.7224	-158.0729	KOK1604	113.54464982564323	0.537177761510433	0.0301081880401594	3.5062469733652084																	3.5062469733652084	132.05148274479083
715	2016-04-15T03:58:53	22.7224	-158.0729	KOK1604	112.64490930141771	0.535267757697421	0.029832784627112998	3.445905599533193																	3.445905599533193	132.05148274479083
716	2016-04-15T04:01:53	22.7225	-158.0729	KOK1604	113.20453437617405	0.536794437265399	0.0300528830695054	3.4788205501125256																	3.4788205501125256	132.06261445476002
717	2016-04-15T04:04:54	22.7216	-158.0727	KOK1604	112.51106468189028	0.537177761510433	0.0301081880401594	3.4713408266307257																	3.4713408266307257	132.16488283169113
718	2016-04-15T04:07:54	22.7192	-158.0767	KOK1604	112.38752552702331	0.536794437265399	0.0300528830695054	3.456214957513512																	3.456214957513512	132.65484459723186
719	2016-04-15T04:10:54	22.7163	-158.0817	KOK1604	112.25924414150283	0.5379441965855021	0.030219251863412996	3.4759554411615947																	3.4759554411615947	133.26130723529656
720	2016-04-15T04:13:54	22.7128	-158.0862	KOK1604	111.94852177148668	0.531463713832211	0.0292888819757026	3.3784508689010035																	3.3784508689010035	133.86571539078636
721	2016-04-15T04:16:55	22.709	-158.09	KOK1604	111.762205446311	0.532599031576783	0.0294506501307113	3.387019765221346																	3.387019765221346	134.44121067882202
722	2016-04-15T04:19:55	22.7045	-158.0912	KOK1604	110.16523829133557	0.527695665005706	0.0287561495350845	3.2691407337587246																	3.2691407337587246	134.95707181526518
723	2016-04-15T04:22:55	22.6994	-158.0918	KOK1604	110.85293704775455	0.531463713832211	0.0292888819757026	3.345973137943085																	3.345973137943085	135.52812288211146
724	2016-04-15T04:25:55	22.6953	-158.0931	KOK1604	109.62519539284084	0.5292000410742129	0.0289681763122416	3.2752869177934225																	3.2752869177934225	136.00364856814855
725	2016-04-15T04:28:55	22.6937	-158.09799999999996	KOK1604	109.60060160416315	0.532599031576783	0.0294506501307113	3.313849381179772																	3.313849381179772	136.5374600639044
726	2016-04-15T04:31:56	22.695	-158.0989	KOK1604	109.25767010579105	0.526198424172874	0.028546032302087996	3.2069526096262853																	3.2069526096262853	136.70917111408627
727	2016-04-15T04:34:56	22.6952	-158.0976	KOK1604	109.36868620223889	0.524327521015217	0.0282849249261337	3.204518913160183																	3.204518913160183	136.84452200683972
728	2016-04-15T04:37:56	22.6948	-158.0966	KOK1604	107.44392969818688	0.524327521015217	0.0282849249261337	3.1423722078133656																	3.1423722078133656	136.95645735119996
729	2016-04-15T04:40:57	22.6959	-158.0966	KOK1604	107.05477742402614	0.520989134928842	0.0278226110017247	3.0757892889528065																	3.0757892889528065	137.0789061608615
730	2016-04-15T04:43:57	22.6957	-158.1002	KOK1604	106.89854982338049	0.516207273711726	0.0271686500434212	3.022215184307252																	3.022215184307252	137.44928657648816
731	2016-04-15T04:46:57	22.6942	-158.1005	KOK1604	106.40973677339865	0.5154794031747479	0.0270697782805791	2.9829101812245424																	2.9829101812245424	137.61908082726808
732	2016-04-15T04:49:57	22.6943	-158.0989	KOK1604	105.98146444301784	0.512929345541642	0.0267257808863225	2.957333086795408																	2.957333086795408	137.78377517479254
733	2016-04-15T04:52:58	22.69400000000001	-158.0962	KOK1604	106.94569782990608	0.512748210261901	0.02670143753590145	2.975067802848828																	2.975067802848828	138.06306527021178
734	2016-04-15T04:55:58	22.6938	-158.0944	KOK1604	106.46684082100744	0.511480207611147	0.0265313778670121	2.940771576329373																	2.940771576329373	138.2492590020469
735	2016-04-15T04:58:58	22.6952	-158.0949	KOK1604	106.6497764722827	0.513656483139536	0.0268235032371267	2.9672210824674345																	2.9672210824674345	138.41334456877246
736	2016-04-15T05:01:58	22.6944	-158.0989	KOK1604	107.12792630242531	0.511117425777834	0.0264828880566649	2.963361589550951																	2.963361589550951	138.83367914993835
737	2016-04-15T05:04:59	22.693	-158.0983	KOK1604	107.20699217753136	0.512205667167979	0.0266285234317426	2.972919919054358																	2.972919919054358	139.00126280970107
738	2016-04-15T05:07:59	22.6931	-158.0962	KOK1604	106.53115927122192	0.511117425777834	0.0264828880566649	2.9680965988165124																	2.9680965988165124	139.21721879570762
739	2016-04-15T05:10:59	22.6934	-158.0959	KOK1604	106.7460602476322	0.511843855469792	0.0265799834312373	2.9679779636594885																	2.9679779636594885	139.26265532634824
740	2016-04-15T05:13:59	22.69400000000001	-158.0966	KOK1604	107.87244710556776	0.511843855469792	0.0265799834312373	3.001542747546861																	3.001542747546861	139.3607828402529
741	2016-04-15T05:17:00	22.6945	-158.0973	KOK1604	107.87996966577921	0.5151131638792771	0.0270202887778208	3.0498749529960225																	3.0498749529960225	139.45169985107879
742	2016-04-15T05:20:00	22.6951	-158.09799999999996	KOK1604	108.8857444441175	0.519141074120211	0.0275686805611098	3.127439344313429																	3.127439344313429	139.54982694213678
743	2016-04-15T05:23:00	22.6957	-158.0987	KOK1604	109.65461830660445	0.520247983167366	0.0277207248301303	3.1569283543710505																	3.1569283543710505	139.64795380255157
744	2016-04-15T05:26:00	22.6957	-158.0978	KOK1604	109.53615812496014	0.520989134928842	0.0278226110017247	3.1634148702362563																	3.1634148702362563	139.74038154187951
745	2016-04-15T05:29:01	22.6965	-158.0949	KOK1604	111.16163339858231	0.517670561107695	0.0273677467831299	3.1838090481306733																	3.1838090481306733	140.05123264748812
746	2016-04-15T05:32:01	22.6983	-158.0902	KOK1604	109.22620905401422	0.5195091644058341	0.0276192411907794	3.1430319072326105																	3.1430319072326105	140.57384235493325
747	2016-04-15T05:35:01	22.7005	-158.0848	KOK1604	109.63247530115822	0.519878133389016	0.0276699225177441	3.1430016291751066																	3.1430016291751066	141.18006192142056
748	2016-04-15T05:38:01	22.70300000000001	-158.0789	KOK1604	110.19586530183108	0.517670561107695	0.0273677467831299	3.1469032001801978																	3.1469032001801978	141.84680597305598
749	2016-04-15T05:41:02	22.7062	-158.0734	KOK1604	109.85025344399176	0.516207273711726	0.0271686500434212	3.1287759217578786																	3.1287759217578786	142.51455396674862
750	2016-04-15T05:44:02	22.7093	-158.0678	KOK1604	108.41703436155449	0.513292480905953	0.0267745838110555	3.0290441591471278																	3.0290441591471278	143.1852035943163
751	2016-04-15T05:47:02	22.7125	-158.0623	KOK1604	108.01306564217415	0.5107555079074171	0.0264345137245284	2.9924788628425465																	2.9924788628425465	143.852929607218
752	2016-04-15T05:50:02	22.7155	-158.0569	KOK1604	109.40637320543071	0.512205667167979	0.0266285234317426	3.0407829849183865																	3.0407829849183865	144.50022027925874
753	2016-04-15T05:53:03	22.7186	-158.0513	KOK1604	109.38045369909004	0.5107555079074171	0.0264345137245284	3.0311000177731864																	3.0311000177731864	145.1708364082433
754	2016-04-15T05:56:03	22.7209	-158.0469	KOK1604	107.9654617573842	0.5107555079074171	0.0264345137245284	2.9770826131883164																	2.9770826131883164	145.6901290470196
755	2016-04-15T05:59:03	22.7219	-158.0454	KOK1604	109.35699539063968	0.507875298553161	0.0260516293834561	2.9889757846842198																	2.9889757846842198	145.88016281022698
756	2016-04-15T06:02:03	22.7223	-158.0451	KOK1604	107.86723305114641	0.50895188398491	0.0261943414961877	2.9721781636895983																	2.9721781636895983	145.9343059828321
757	2016-04-15T06:05:04	22.7227	-158.045	KOK1604	110.00042949825232	0.5071600881637991	0.0259570718021937	3.0129592249953965																	3.0129592249953965	145.98000134285311
758	2016-04-15T06:08:04	22.7231	-158.0449	KOK1604	108.41921742298607	0.5093115235112929	0.0262421492704219	2.9721425523211424																	2.9721425523211424	146.02569669612836
759	2016-04-15T06:11:04	22.7234	-158.0449	KOK1604	109.39581355576908	0.505016492856552	0.0256748651362337	2.9560217117998566																	2.9560217117998566	146.05909182603634
760	2016-04-15T06:14:04	22.7238	-158.0449	KOK1604	108.78384340072252	0.506087119865425	0.0258156418259629	2.9269200130202586																	2.9269200130202586	146.10361866591307
761	2016-04-15T06:17:05	22.7241	-158.0449	KOK1604	107.59258587213377	0.5021737097202129	0.025303765446076	2.8656984810411736																	2.8656984810411736	146.1370137958207
762	2016-04-15T06:20:05	22.7244	-158.0449	KOK1604	107.69280623138292	0.503948816055223	0.025535178919757005	2.873827496823709																	2.873827496823709	146.17040892572825
763	2016-04-15T06:23:05	22.7247	-158.045	KOK1604	107.62323741147028	0.502528821116744	0.0253499517256831	2.8501530891046807																	2.8501530891046807	146.20534684209636
764	2016-04-15T06:26:05	22.725	-158.045	KOK1604	107.95836229145785	0.5021737097202129	0.025303765446076	2.8676729606281155																	2.8676729606281155	146.2387419720043
765	2016-04-15T06:29:06	22.7254	-158.045	KOK1604	107.49847841787394	0.502884780227896	0.025396248260227	2.873632157026936																	2.873632157026936	146.28326881188107
766	2016-04-15T06:32:06	22.7258	-158.045	KOK1604	108.94765322843121	0.500053211548011	0.0250289609405981	2.8830232572205365																	2.8830232572205365	146.32779565175787
767	2016-04-15T06:35:06	22.7262	-158.0451	KOK1604	107.9505327296678	0.498648637267438	0.02484802978818201	2.829109551312646																	2.829109551312646	146.37349095275536
768	2016-04-15T06:38:06	22.7266	-158.0453	KOK1604	108.93194713322616	0.5035944800142129	0.0254888410050279	2.913162278029638																	2.913162278029638	146.4225248314386
769	2016-04-15T06:41:06	22.726999999999997	-158.0454	KOK1604	108.901926050001	0.5018194440194771	0.0252576891588341	2.8891096229081863																	2.8891096229081863	146.46822011894398
770	2016-04-15T06:44:07	22.7273	-158.0455	KOK1604	108.97333818132523	0.500405173538396	0.025074488038348997	2.8838284847648543																	2.8838284847648543	146.5031579779634
771	2016-04-15T06:47:07	22.7276	-158.0455	KOK1604	108.65273875082843	0.500405173538396	0.025074488038348997	2.8666511506408328																	2.8666511506408328	146.536553107871
772	2016-04-15T06:50:07	22.7279	-158.0455	KOK1604	108.58891742253387	0.4979500281985621	0.024758189596982998	2.842181812475149																	2.842181812475149	146.56994823777896
773	2016-04-15T06:53:07	22.728	-158.0455	KOK1604	108.97109703279	0.500581574631801	0.02509730592790015	2.886297757650904																	2.886297757650904	146.58107994774815
774	2016-04-15T06:56:08	22.7283	-158.0455	KOK1604	109.67566377104308	0.49970200227462797	0.0249835438712211	2.892413425884369																	2.892413425884369	146.61447507765573
775	2016-04-15T06:59:08	22.7285	-158.0455	KOK1604	108.3467091732378	0.498648637267438	0.02484802978818201	2.8558741346607315																	2.8558741346607315	146.63673849759408
776	2016-04-15T07:02:08	22.7286	-158.0456	KOK1604	109.056713041578	0.5021737097202129	0.025303765446076	2.8939786480721903																	2.8939786480721903	146.65188221246885
777	2016-04-15T07:05:08	22.7285	-158.0458	KOK1604	109.24198066339912	0.5018194440194771	0.0252576891588341	2.8958291255413644																	2.8958291255413644	146.67523994138915
778	2016-04-15T07:08:09	22.7286	-158.0465	KOK1604	110.39793757900108	0.500405173538396	0.025074488038348997	2.927462004376284																	2.927462004376284	146.74796788994752
779	2016-04-15T07:11:09	22.729	-158.0472	KOK1604	110.51029447789637	0.504660027747598	0.0256281868640287	2.970952931394382																	2.970952931394382	146.83251409105378
780	2016-04-15T07:14:09	22.7294	-158.0477	KOK1604	111.17658275859439	0.504660027747598	0.0256281868640287	2.984354914886827																	2.984354914886827	146.90047027366322
781	2016-04-15T07:17:09	22.7297	-158.0479	KOK1604	111.03689363913284	0.50111162011414	0.025165868537347	2.9478015174398435																	2.9478015174398435	146.9396735524703
782	2016-04-15T07:20:10	22.73	-158.0481	KOK1604	111.35266961985648	0.502884780227896	0.025396248260227	2.9667659216142677																	2.9667659216142677	146.97887680768483
783	2016-04-15T07:23:10	22.7304	-158.0482	KOK1604	110.62052168510212	0.5051945054053265	0.025698271997016298	2.9790943756884802																	2.9790943756884802	147.02457203784456
784	2016-04-15T07:26:10	22.7308	-158.0483	KOK1604	112.48913692436615	0.5071600881637991	0.0259570718021937	3.0656048464769325																	3.0656048464769325	147.0702672612573
785	2016-04-15T07:29:11	22.730999999999998	-158.0483	KOK1604	112.29120912302723	0.505016492856552	0.0256748651362337	3.041395555328545																	3.041395555328545	147.0925306811961
786	2016-04-15T07:32:11	22.7315	-158.0479	KOK1604	112.19929459147518	0.503948816055223	0.025535178919757005	3.014126241808241																	3.014126241808241	147.1617006292376
787	2016-04-15T07:35:11	22.7319	-158.0472	KOK1604	114.71216932656559	0.503240987822493	0.0254426134437822	3.0856782726780856																	3.0856782726780856	147.24624553488962
788	2016-04-15T07:38:11	22.7326	-158.0465	KOK1604	113.21053698546929	0.507875298553161	0.0260516293834561	3.0825355905264136																	3.0825355905264136	147.3522502207816
789	2016-04-15T07:41:12	22.7331	-158.0458	KOK1604	112.28274382991972	0.5041264070075825	0.0255584031855801	3.032391054144993																	3.032391054144993	147.44315120483918
790	2016-04-15T07:44:12	22.7338	-158.0448	KOK1604	113.33908952421308	0.50895188398491	0.0261943414961877	3.1102915353729728																	3.1102915353729728	147.57204182260418
791	2016-04-15T07:47:12	22.735	-158.0425	KOK1604	114.47762648096449	0.510033380185753	0.0263381074685352	3.1626107524187126																	3.1626107524187126	147.84334358838024
792	2016-04-15T07:50:12	22.7366	-158.0397	KOK1604	113.30218364501064	0.508234184758347	0.0260990775357979	3.1169729351347626																	3.1169729351347626	148.18151588395543
793	2016-04-15T07:53:13	22.7379	-158.0362	KOK1604	115.16241694023613	0.509672021561758	0.0262900711703916	3.1880324586887787																	3.1880324586887787	148.56889320329046
794	2016-04-15T07:56:13	22.7391	-158.0328	KOK1604	115.82611794212048	0.5107555079074171	0.0264345137245284	3.2128685357308835																	3.2128685357308835	148.94264208762613
795	2016-04-15T07:59:13	22.7396	-158.0312	KOK1604	115.96138568435673	0.5093115235112929	0.0262421492704219	3.2041680803616286																	3.2041680803616286	149.116079101494
796	2016-04-15T08:02:13	22.7399	-158.0303	KOK1604	115.97798377798357	0.511843855469792	0.0265799834312373	3.2285097831997764																	3.2285097831997764	149.2143268691579
797	2016-04-15T08:05:13	22.7405	-158.0291	KOK1604	116.49768201393616	0.512205667167979	0.0266285234317426	3.239463297919186																	3.239463297919186	149.35446401481437
798	2016-04-15T08:08:14	22.741	-158.0279	KOK1604	117.39383440300915	0.511480207611147	0.0265313778670121	3.257171552723781																	3.257171552723781	149.48964993429686
799	2016-04-15T08:11:14	22.7413	-158.0268	KOK1604	117.17723076783732	0.511843855469792	0.0265799834312373	3.24878455801139																	3.24878455801139	149.60741392398555
800	2016-04-15T08:14:14	22.7417	-158.0257	KOK1604	117.66436122496236	0.50895188398491	0.0261943414961877	3.241545751723677																	3.241545751723677	149.72880460207824
801	2016-04-15T08:17:14	22.7421	-158.0246	KOK1604	116.56548259352905	0.5093115235112929	0.0262421492704219	3.2128728648867715																	3.2128728648867715	149.85019497273808
802	2016-04-15T08:20:15	22.7425	-158.0235	KOK1604	117.2562330255427	0.5093115235112929	0.0262421492704219	3.2292867034365123																	3.2292867034365123	149.9715850359575
803	2016-04-15T08:23:15	22.7428	-158.0225	KOK1604	117.60577792718857	0.508593100938037	0.026146647575899	3.2295173620112974																	3.2295173620112974	150.0795423149956
804	2016-04-15T08:26:15	22.7431	-158.0216	KOK1604	117.20604759772893	0.507875298553161	0.0260516293834561	3.211539688631228																	3.211539688631228	150.17778804842462
805	2016-04-15T08:29:15	22.7434	-158.0206	KOK1604	116.66256792064772	0.505372517954101	0.0257216788577989	3.1589751857120523																	3.1589751857120523	150.2857448989061
806	2016-04-15T08:32:16	22.7437	-158.0194	KOK1604	117.09232254543356	0.5087724924614735	0.02617049453604335	3.2098988143091782																	3.2098988143091782	150.41338490659425
807	2016-04-15T08:35:16	22.744	-158.0182	KOK1604	118.76306091661282	0.506803759913614	0.0259099618357082	3.2455218742307776																	3.2455218742307776	150.54102465329387
808	2016-04-15T08:38:16	22.7444	-158.017	KOK1604	118.17824004644608	0.5071600881637991	0.0259570718021937	3.224983852228589																	3.224983852228589	150.67201790494002
809	2016-04-15T08:41:16	22.7448	-158.0157	KOK1604	118.56144761947287	0.506087119865425	0.0258156418259629	3.2213181523815377																	3.2213181523815377	150.81270888832904
810	2016-04-15T08:44:17	22.7456	-158.0133	KOK1604	117.74454560599938	0.50895188398491	0.0261943414961877	3.2306099227799003																	3.2306099227799003	151.07469369619403
811	2016-04-15T08:47:17	22.7467	-158.0098	KOK1604	117.9433040939403	0.50895188398491	0.0261943414961877	3.240083836932814																	3.240083836932814	151.4542940862229
812	2016-04-15T08:50:17	22.7479	-158.0063	KOK1604	117.10690675112465	0.507875298553161	0.0260516293834561	3.2002871014770102																	3.2002871014770102	151.83762726702847
813	2016-04-15T08:53:17	22.749000000000002	-158.0028	KOK1604	116.34285742115296	0.508234184758347	0.0260990775357979	3.1844425515934156																	3.1844425515934156	152.21722193287687
814	2016-04-15T08:56:18	22.75	-158.0004	KOK1604	118.28201347584957	0.506803759913614	0.0259099618357082	3.218405262572883																	3.218405262572883	152.4875793963983
815	2016-04-15T08:59:18	22.7505	-157.9998	KOK1604	118.53759986217143	0.508593100938037	0.026146647575899	3.2423298533312805																	3.2423298533312805	152.57059557770978
816	2016-04-15T09:02:18	22.7505	-157.9996	KOK1604	117.54011955536578	0.5071600881637991	0.0259570718021937	3.205645918730293																	3.205645918730293	152.59112685007747
817	2016-04-15T09:05:18	22.7506	-157.9992	KOK1604	117.49616749391329	0.5093115235112929	0.0262421492704219	3.2358023988682216																	3.2358023988682216	152.63367148913662
818	2016-04-15T09:08:19	22.7509	-157.9987	KOK1604	117.20632652409078	0.507875298553161	0.0260516293834561	3.224039367207412																	3.224039367207412	152.6949071586154
819	2016-04-15T09:11:19	22.7514	-157.9985	KOK1604	118.77778274774656	0.508593100938037	0.026146647575899	3.2659317959365657																	3.2659317959365657	152.75423171765473
820	2016-04-15T09:14:19	22.7519	-157.9985	KOK1604	117.76847286094788	0.5071600881637991	0.0259570718021937	3.2429562078446286																	3.2429562078446286	152.80989026750072
821	2016-04-15T09:17:19	22.7524	-157.9985	KOK1604	117.85297401471225	0.503948816055223	0.025535178919757005	3.171638253202348																	3.171638253202348	152.86554881734708
822	2016-04-15T09:20:20	22.7528	-157.9987	KOK1604	118.09196602259428	0.5021737097202129	0.025303765446076	3.1475505066985785																	3.1475505066985785	152.91458104813685
823	2016-04-15T09:26:20	22.7536	-157.9993	KOK1604	117.17663740950228	0.4937614680573679	0.0242245843170426	2.9948168972604026																	2.9948168972604026	153.02285942195127
824	2016-04-15T09:29:20	22.754	-157.9996	KOK1604	118.39986733019006	0.492028121544825	0.0240057882118602	3.0093569950718657																	3.0093569950718657	153.07699853191872
825	2016-04-15T09:32:20	22.7545	-158.0001	KOK1604	118.09684512671623	0.486200985302028	0.0232790242803197	2.918832008591218																	2.918832008591218	153.1527105633291
826	2016-04-15T09:35:21	22.755	-158.0003	KOK1604	117.5863330372068	0.4824679086680929	0.0228207211409453	2.8644996948530013																	2.8644996948530013	153.21203493513394
827	2016-04-15T09:38:21	22.7554	-158.0005	KOK1604	117.93558954817793	0.4824679086680929	0.0228207211409453	2.8760420763952976																	2.8760420763952976	153.2610670023076
828	2016-04-15T09:41:21	22.756	-158.0007	KOK1604	117.7249299310948	0.484837221274971	0.0231110068993317	2.8990420838293685																	2.8990420838293685	153.33094146017652
829	2016-04-15T09:44:21	22.7567	-158.0006	KOK1604	117.97132389967474	0.4855180413804221	0.0231948507662744	2.9020999201964717																	2.9020999201964717	153.409536674002
830	2016-04-15T09:47:21	22.7573	-158.0003	KOK1604	117.61682729068144	0.488590343259478	0.0235754371187613	2.9556852299943324																	2.9556852299943324	153.48308460484157
831	2016-04-15T09:50:22	22.7574	-158.0005	KOK1604	117.79147580436607	0.48962153573774203	0.0237039271732497	2.9695964747068686																	2.9695964747068686	153.50643853041763
832	2016-04-15T09:53:22	22.7573	-158.0012	KOK1604	117.51980245010948	0.489963532511688	0.0237467398142051	2.9601609003347598																	2.9601609003347598	153.57915151524313
833	2016-04-15T09:56:22	22.7576	-158.0006	KOK1604	115.9202428257806	0.4844980267659501	0.0230692346616226	2.8439790219367405																	2.8439790219367405	153.64921325233797
834	2016-04-15T09:59:22	22.7578	-157.9993	KOK1604	115.08187223186745	0.480779010032392	0.0226151918017855	2.768717720576105																	2.768717720576105	153.78450389498482
835	2016-04-15T10:02:23	22.7581	-157.9991	KOK1604	115.13232837043672	0.480779010032392	0.0226151918017855	2.767631274395543																	2.767631274395543	153.82370493925038
836	2016-04-15T10:05:23	22.7582	-157.9994	KOK1604	115.43754732326359	0.47709847374361997	0.022171270862131002	2.730612101065765																	2.730612101065765	153.85645029498042
837	2016-04-15T10:14:24	22.7594	-158.0006	KOK1604	112.66270752468536	0.4729546096565365	0.02167776746111616	2.621188678525471																	2.621188678525471	154.03815638865416
838	2016-04-15T10:17:24	22.76	-157.9995	KOK1604	111.72194559972642	0.472459437555675	0.0216193031450453	2.577371639843934																	2.577371639843934	154.169345561072
839	2016-04-15T10:20:24	22.7606	-157.9993	KOK1604	110.67250644223844	0.4714730902499221	0.0215030261525291	2.542868563494128																	2.542868563494128	154.23921981578363
840	2016-04-15T10:23:24	22.7608	-157.9997	KOK1604	110.33533908809645	0.4714730902499221	0.0215030261525291	2.5405009218905232																	2.5405009218905232	154.2859267815646
841	2016-04-15T10:26:25	22.7613	-157.9996	KOK1604	110.42278572311459	0.47311942834923	0.0216972875832452	2.561651472926686																	2.561651472926686	154.3425239650629
842	2016-04-15T10:29:25	22.7622	-157.9993	KOK1604	108.82356530737862	0.4714730902499221	0.0215030261525291	2.507626472925172																	2.507626472925172	154.44733525106167
843	2016-04-15T10:32:25	22.7624	-157.9988	KOK1604	109.48661033491051	0.472459437555675	0.0216193031450453	2.5344992523418948																	2.5344992523418948	154.5032797491609
844	2016-04-15T10:35:25	22.7625	-157.9987	KOK1604	109.06099071752114	0.4754364044885901	0.0219725448370867	2.5440570531842632																	2.5440570531842632	154.5184217376467
845	2016-04-15T10:38:26	22.763	-157.9988	KOK1604	109.57993982022984	0.4727897909638429	0.0216582473389871	2.5363134258778888																	2.5363134258778888	154.57501889796853
846	2016-04-15T10:41:26	22.763	-157.999	KOK1604	109.07343094203682	0.475105206253084	0.0219330721777164	2.5530993092658503																	2.5530993092658503	154.59554829150517
847	2016-04-15T10:44:26	22.7628	-157.9997	KOK1604	109.83984195856743	0.475105206253084	0.0219330721777164	2.577575281174355																	2.577575281174355	154.67077131601496
848	2016-04-15T10:47:26	22.763	-157.9992	KOK1604	110.9430883700972	0.475768393353711	0.0220121117247777	2.6034314055872785																	2.6034314055872785	154.72671560722358
849	2016-04-15T10:50:27	22.763	-157.9989	KOK1604	110.17259394238708	0.47709847374361997	0.022171270862131002	2.6071202773928057																	2.6071202773928057	154.7575096975285
850	2016-04-15T10:53:27	22.7629	-157.9992	KOK1604	110.56232420174535	0.47910034465026097	0.022412034825365003	2.6455227271827533																	2.6455227271827533	154.79025403534462
851	2016-04-15T10:56:27	22.763	-157.9995	KOK1604	111.61190029762831	0.48010567356517003	0.0225336181672493	2.68824670810566																	2.68824670810566	154.82299837316083
852	2016-04-15T10:59:27	22.7632	-157.9996	KOK1604	110.76579051395893	0.48179067254548497	0.0227382251878962	2.690126700250072																	2.690126700250072	154.84751415813116
853	2016-04-15T11:02:27	22.7634	-157.9999	KOK1604	110.51607552359518	0.4824679086680929	0.0228207211409453	2.6903088416338967																	2.6903088416338967	154.88551325941344
854	2016-04-15T11:05:28	22.7637	-157.9996	KOK1604	111.49333202913799	0.4858596708473521	0.023236922872165	2.742674671525996																	2.742674671525996	154.93093905671063
855	2016-04-15T11:08:28	22.7637	-157.9993	KOK1604	111.46038723646886	0.485177225502148	0.0231528788548675	2.7465260844444512																	2.7465260844444512	154.96173298914752
856	2016-04-15T11:11:28	22.7638	-157.9992	KOK1604	111.46986340740338	0.4875637038034921	0.0234477637156425	2.7794140442598274																	2.7794140442598274	154.97687491138774
857	2016-04-15T11:14:28	22.7644	-157.9986	KOK1604	110.08374320382772	0.48348116733342106	0.0229446370476791	2.7013497144552434																	2.7013497144552434	155.0677263378088
858	2016-04-15T11:17:28	22.7647	-157.9973	KOK1604	108.45502284252558	0.480779010032392	0.0226151918017855	2.6222782247400263																	2.6222782247400263	155.20528122282659
859	2016-04-15T11:20:29	22.7647	-157.9972	KOK1604	106.26774223076231	0.477432457886255	0.0222112934335836	2.5194544914238874																	2.5194544914238874	155.21554579179661
860	2016-04-15T11:23:29	22.7643	-157.9977	KOK1604	105.2070517953598	0.477432457886255	0.0222112934335836	2.4980537245407426																	2.4980537245407426	155.283491958647
861	2016-04-15T11:26:29	22.7642	-157.998	KOK1604	105.70186459687	0.4754364044885901	0.0219725448370867	2.4856346070369155																	2.4856346070369155	155.31623602074097
862	2016-04-15T11:29:30	22.7643	-157.9982	KOK1604	104.54503090566472	0.47643288970822795	0.0220915114328239	2.4634266487769203																	2.4634266487769203	155.3395890344522
863	2016-04-15T11:32:30	22.7644	-157.998	KOK1604	104.30235846227184	0.476101174735823	0.0220517730657292	2.4520959319618867																	2.4520959319618867	155.3629420349461
864	2016-04-15T11:35:30	22.7642	-157.9975	KOK1604	104.62356840482427	0.47776723930896603	0.0222514115460957	2.485242630140648																	2.485242630140648	155.41888584339608
865	2016-04-15T11:38:30	22.7639	-157.9975	KOK1604	103.40925922501964	0.47977020751389504	0.0224929769924455	2.48440024116698																	2.48440024116698	155.4522809733037
866	2016-04-15T11:41:31	22.7633	-157.9976	KOK1604	103.5430088672358	0.48145326362900304	0.0226971245005535	2.504929535012257																	2.504929535012257	155.519855390652
867	2016-04-15T11:44:31	22.7628	-157.997	KOK1604	103.82065600590788	0.48145326362900304	0.0226971245005535	2.5023332249161374																	2.5023332249161374	155.6028672897004
868	2016-04-15T11:47:31	22.761999999999997	-157.997	KOK1604	104.61166383420941	0.480779010032392	0.0226151918017855	2.5284548697193068																	2.5284548697193068	155.69192096945397
869	2016-04-15T11:50:31	22.7615	-157.9963	KOK1604	103.03580222388321	0.4838194268492621	0.0229860671787093	2.5136608177016733																	2.5136608177016733	155.78280993842506
870	2016-04-15T11:53:32	22.7609	-157.9959	KOK1604	104.09580741922348	0.4831437133807151	0.0229033055822731	2.544312159988156																	2.544312159988156	155.86121151523443
871	2016-04-15T11:56:32	22.7603	-157.9956	KOK1604	104.57050071894423	0.485177225502148	0.0231528788548675	2.5829673327686544																	2.5829673327686544	155.9347591061994
872	2016-04-15T11:59:32	22.7597	-157.9953	KOK1604	108.1414182380716	0.4844980267659501	0.0230692346616226	2.677305901640867																	2.677305901640867	156.00830675381368
873	2016-04-15T12:02:32	22.7592	-157.9949	KOK1604	105.84793295880014	0.490649977231486	0.0238326719444568	2.6753541617409438																	2.6753541617409438	156.07747167135147
874	2016-04-15T12:05:33	22.7586	-157.9943	KOK1604	105.8095149711056	0.4923740395020711	0.0240493284844011	2.717296175351628																	2.717296175351628	156.16832468761731
875	2016-04-15T12:08:33	22.7582	-157.994	KOK1604	106.73500815337795	0.4972476896913621	0.024668326358462996	2.8137083978287665																	2.8137083978287665	156.22246320766305
876	2016-04-15T12:11:33	22.7578	-157.9933	KOK1604	108.38844183695606	0.49445893915933603	0.0243128553146239	2.8142764223478336																	2.8142764223478336	156.30699635808813
877	2016-04-15T12:14:33	22.75800000000001	-157.9929	KOK1604	107.42204394982923	0.497598440292651	0.0247132044117401	2.837099153191778																	2.837099153191778	156.35370406389418
878	2016-04-15T12:17:34	22.7577	-157.9925	KOK1604	107.39752774597844	0.498998922078425	0.0248930934884562	2.84469648523544																	2.84469648523544	156.40663029415887
879	2016-04-15T12:20:34	22.7569	-157.9921	KOK1604	108.3734368324135	0.498998922078425	0.0248930934884562	2.8822168015284437																	2.8822168015284437	156.5046941641844
880	2016-04-15T12:23:34	22.7563	-157.9914	KOK1604	107.81217111055149	0.4993500430821071	0.0249382647638688	2.8585927224106067																	2.8585927224106067	156.60279747046908
881	2016-04-15T12:26:34	22.7559	-157.9909	KOK1604	108.22718706885144	0.5035944800142129	0.0254888410050279	2.923259438318408																	2.923259438318408	156.67074602190468
882	2016-04-15T12:29:35	22.7549	-157.9904	KOK1604	106.57359762847445	0.504660027747598	0.0256281868640287	2.8865388586403458																	2.8865388586403458	156.7933261583754
883	2016-04-15T12:32:35	22.7539	-157.9897	KOK1604	106.65760488947657	0.5021737097202129	0.025303765446076	2.8702215203259502																	2.8702215203259502	156.92582137678482
884	2016-04-15T12:35:35	22.7531	-157.9896	KOK1604	106.40173804822132	0.503240987822493	0.0254426134437822	2.8727906305065827																	2.8727906305065827	157.01546476212903
885	2016-04-15T12:38:35	22.7523	-157.9892	KOK1604	107.26451206603359	0.507517267033454	0.0260042942286224	2.9580202639888125																	2.9580202639888125	157.11352921112214
886	2016-04-15T12:41:36	22.7515	-157.989	KOK1604	109.24114799892469	0.513656483139536	0.0268235032371267	3.0993582889117586																	3.0993582889117586	157.20491893912285
887	2016-04-15T12:44:36	22.7509	-157.9883	KOK1604	110.1420955108602	0.516938307880913	0.027267974260709003	3.1609486285754262																	3.1609486285754262	157.30302432593197
888	2016-04-15T12:47:36	22.7507	-157.9869	KOK1604	108.47120816237594	0.519878133389016	0.0276699225177441	3.1508302156759926																	3.1508302156759926	157.4484571051413
889	2016-04-15T12:50:36	22.75	-157.9848	KOK1604	108.43628617536908	0.52209715015875	0.0279756404782566	3.1949756351511107																	3.1949756351511107	157.67768617104196
890	2016-04-15T12:53:37	22.75	-157.9834	KOK1604	108.86940762888528	0.521357593063229	0.0278734992511885	3.1816816691562253																	3.1816816691562253	157.82140560354338
891	2016-04-15T12:56:37	22.7495	-157.9812	KOK1604	108.66198053266571	0.5184042143291521	0.0274679717907732	3.1629437954751243																	3.1629437954751243	158.05400815011058
892	2016-04-15T12:59:37	22.7492	-157.9801	KOK1604	107.19393245501769	0.523581644371494	0.0281813472878089	3.168560019938277																	3.168560019938277	158.17176564237963
893	2016-04-15T13:02:37	22.7486	-157.9785	KOK1604	106.732749580361	0.5254477431567679	0.0284412159674071	3.1927260190217988																	3.1927260190217988	158.34907805569102
894	2016-04-15T13:05:38	22.7485	-157.9769	KOK1604	108.70182893688526	0.5269458546777159	0.0286508811865819	3.266707633367827																	3.266707633367827	158.51370735527854
895	2016-04-15T13:08:38	22.7483	-157.9757	KOK1604	109.28473813547363	0.5265722882333279	0.0285984349595979	3.277662738290899																	3.277662738290899	158.63889249637162
896	2016-04-15T13:11:38	22.7474	-157.9733	KOK1604	108.21699401468351	0.525822636196345	0.0284935616554725	3.239905657716056																	3.239905657716056	158.90486287009398
897	2016-04-15T13:14:38	22.747	-157.9717	KOK1604	107.72296321877243	0.525822636196345	0.0284935616554725	3.2409166433394305																	3.2409166433394305	159.0750453129501
898	2016-04-15T13:17:38	22.7462	-157.9713	KOK1604	106.21178667537113	0.5269458546777159	0.0286508811865819	3.2044692213424697																	3.2044692213424697	159.17311052956006
899	2016-04-15T13:20:39	22.7456	-157.9703	KOK1604	106.2087392332711	0.528447276229967	0.0288619145813618	3.222315369760337																	3.222315369760337	159.29558492266804
900	2016-04-15T13:23:39	22.7453	-157.9696	KOK1604	105.97658678464424	0.5280719131520201	0.0288089722550594	3.208407004425152																	3.208407004425152	159.37482757159376
901	2016-04-15T13:26:39	22.7445	-157.9692	KOK1604	104.23259515703405	0.529956404177692	0.0290749459803041	3.17852936616618																	3.17852936616618	159.47289300210159
902	2016-04-15T13:32:40	22.7429	-157.9688	KOK1604	101.87245815133205	0.529956404177692	0.0290749459803041	3.1311402276521405																	3.1311402276521405	159.65567301169003
903	2016-04-15T13:35:40	22.741999999999997	-157.9685	KOK1604	102.94477376470523	0.519878133389016	0.0276699225177441	3.0034873296698605																	3.0034873296698605	159.76048557599074
904	2016-04-15T13:38:40	22.7412	-157.9681	KOK1604	103.17958294492432	0.516207273711726	0.0271686500434212	2.976090916050659																	2.976090916050659	159.8585514216722
905	2016-04-15T13:41:40	22.7404	-157.9672	KOK1604	102.72303542858477	0.520247983167366	0.0277207248301303	2.9902325714734177																	2.9902325714734177	159.98687840977584
906	2016-04-15T13:44:41	22.7395	-157.9669	KOK1604	102.81830258589588	0.5151131638792771	0.0270202887778208	2.9543665463223667																	2.9543665463223667	160.09169113959712
907	2016-04-15T13:47:41	22.7385	-157.9671	KOK1604	103.44904345196244	0.514383299801673	0.0269216630685416	2.9545108709104717																	2.9545108709104717	160.20488610756829
908	2016-04-15T13:50:41	22.7377	-157.9674	KOK1604	102.69853919445295	0.514747796780629	0.0269709171340351	2.9115282957216846																	2.9115282957216846	160.29911550622103
909	2016-04-15T13:53:42	22.7368	-157.9674	KOK1604	102.50902803540528	0.5154794031747479	0.0270697782805791	2.9306435119217475																	2.9306435119217475	160.3993008959442
910	2016-04-15T13:56:42	22.7357	-157.9672	KOK1604	101.99991896833856	0.516938307880913	0.027267974260709003	2.9516310068181815																	2.9516310068181815	160.5234593915803
911	2016-04-15T13:59:42	22.7348	-157.9668	KOK1604	102.28944297020351	0.516207273711726	0.0271686500434212	2.94124304560342																	2.94124304560342	160.63173506376702
912	2016-04-15T14:02:42	22.7338	-157.9663	KOK1604	102.64327925652486	0.519141074120211	0.0275686805611098	2.977252641264773																	2.977252641264773	160.7543185186698
913	2016-04-15T14:05:43	22.7331	-157.9658	KOK1604	101.49023386772294	0.517670561107695	0.0273677467831299	2.9349700716545457																	2.9349700716545457	160.84763021605076
914	2016-04-15T14:08:43	22.7322	-157.9654	KOK1604	102.29300462714865	0.517670561107695	0.0273677467831299	2.9514910791720768																	2.9514910791720768	160.95590618440505
915	2016-04-15T14:11:43	22.7313	-157.9649	KOK1604	100.17788508388416	0.5211733639960355	0.0278480551264566	2.9374910183282483																	2.9374910183282483	161.06847801625815
916	2016-04-15T14:14:43	22.7304	-157.9643	KOK1604	102.12191046097372	0.5195091644058341	0.0276192411907794	2.968027761990508																	2.968027761990508	161.1860875459723
917	2016-04-15T14:17:44	22.7295	-157.9637	KOK1604	102.53165123399135	0.516207273711726	0.0271686500434212	2.9426086914709986																	2.9426086914709986	161.30369728802341
918	2016-04-15T14:20:44	22.7286	-157.9632	KOK1604	101.48629505130062	0.520989134928842	0.0278226110017247	2.9607646140871484																	2.9607646140871484	161.41626958203875
919	2016-04-15T14:23:44	22.7276	-157.9627	KOK1604	103.09159222853523	0.522468253324305	0.0280268940365394	3.0363198036252137																	3.0363198036252137	161.53885401155074
920	2016-04-15T14:26:44	22.7266	-157.9623	KOK1604	101.75112000467482	0.522839316099588	0.0280782624011686	3.014447970250594																	3.014447970250594	161.65750563007313
921	2016-04-15T14:29:45	22.7256	-157.9617	KOK1604	102.48913799714796	0.522839316099588	0.0280782624011686	3.0305758727843344																	3.0305758727843344	161.7847323938971
922	2016-04-15T14:32:45	22.7247	-157.9612	KOK1604	102.40045323844986	0.524327521015217	0.0282849249261337	3.0469221478625004																	3.0469221478625004	161.89730535540198
923	2016-04-15T14:35:45	22.7237	-157.9607	KOK1604	102.75547634110536	0.523954138088685	0.0282330743660627	3.0589869239345577																	3.0589869239345577	162.01989039786469
924	2016-04-15T14:38:45	22.7227	-157.9603	KOK1604	102.34525457471807	0.524327521015217	0.0282849249261337	3.0446860001627387																	3.0446860001627387	162.13854242166528
925	2016-04-15T14:41:46	22.7218	-157.9599	KOK1604	102.40726837981856	0.525073742922859	0.0283889949403034	3.0531890144128746																	3.0531890144128746	162.24681957441112
926	2016-04-15T14:44:46	22.7207	-157.9594	KOK1604	102.34367492088215	0.5269458546777159	0.0286508811865819	3.0914669304413467																	3.0914669304413467	162.37959540277305
927	2016-04-15T14:47:46	22.7197	-157.959	KOK1604	102.61881025693475	0.528447276229967	0.0288619145813618	3.1142344852699466																	3.1142344852699466	162.49824773828692
928	2016-04-15T14:50:46	22.7187	-157.9585	KOK1604	103.48251690554736	0.529956404177692	0.0290749459803041	3.1665214324766064																	3.1665214324766064	162.62083356646127
929	2016-04-15T14:53:47	22.7178	-157.958	KOK1604	103.2412194983671	0.533359195236702	0.0295591331771072	3.1742297504650336																	3.1742297504650336	162.73340770867625
930	2016-04-15T14:56:47	22.7168	-157.9575	KOK1604	102.76619223241079	0.529956404177692	0.0290749459803041	3.1421209310515383																	3.1421209310515383	162.85599383538246
931	2016-04-15T14:59:47	22.7159	-157.9571	KOK1604	102.82205081484028	0.5303319138601501	0.0291282408653452	3.1638964124161864																	3.1638964124161864	162.9642716598508
932	2016-04-15T15:02:47	22.715	-157.9566	KOK1604	102.56585156379015	0.533359195236702	0.0295591331771072	3.161877263500424																	3.161877263500424	163.07684628111218
933	2016-04-15T15:05:48	22.714000000000002	-157.9561	KOK1604	102.19344248951666	0.5295777717704779	0.0290214975026483	3.12228528229339																	3.12228528229339	163.19943284772629
934	2016-04-15T15:08:48	22.7132	-157.9556	KOK1604	100.03104727666953	0.5310855472882849	0.0292352072142466	3.064457192775652																	3.064457192775652	163.30222663242427
935	2016-04-15T15:11:48	22.7123	-157.9551	KOK1604	101.01692019175616	0.53297866028582	0.0295048269889684	3.1286453019116336																	3.1286453019116336	163.4148017155786
936	2016-04-15T15:14:49	22.7114	-157.9545	KOK1604	102.20581926386372	0.53297866028582	0.0295048269889684	3.155623510490464																	3.155623510490464	163.53241572646073
937	2016-04-15T15:17:49	22.7105	-157.9541	KOK1604	101.76840566218729	0.535267757697421	0.029832784627112998	3.183707157535697																	3.183707157535697	163.6406941656011
938	2016-04-15T15:20:49	22.7091	-157.9532	KOK1604	101.3752934002275	0.533359195236702	0.0295591331771072	3.1484225639316805																	3.1484225639316805	163.82188042775482
939	2016-04-15T15:23:49	22.7054	-157.953	KOK1604	101.80103688508305	0.535267757697421	0.029832784627112998	3.186396026360012																	3.186396026360012	164.2342654292005
940	2016-04-15T15:26:50	22.7007	-157.955	KOK1604	101.22663151953199	0.538136308489925	0.03024712084078095	3.1965239862066137																	3.1965239862066137	164.79632479508155
941	2016-04-15T15:29:50	22.6957	-157.9573	KOK1604	101.06663604629438	0.535649933146562	0.0298877571544985	3.1623241774233115																	3.1623241774233115	165.40095510825296
942	2016-04-15T15:32:50	22.6916	-157.9608	KOK1604	100.2681564432578	0.533740115378606	0.0296135804157062	3.1166700357704027																	3.1166700357704027	165.98190511300956
943	2016-04-15T15:35:50	22.6869	-157.9634	KOK1604	99.41914990498495	0.533359195236702	0.0295591331771072	3.088398801755772																	3.088398801755772	166.5692985646812
944	2016-04-15T15:38:51	22.6819	-157.9663	KOK1604	99.26059157937492	0.531463713832211	0.0292888819757026	3.0636349013279243																	3.0636349013279243	167.20056745849786
945	2016-04-15T15:41:51	22.6758	-157.9692	KOK1604	99.92819819293743	0.531842484256549	0.0293426831725824	3.0746961006818734																	3.0746961006818734	167.94205769707074
946	2016-04-15T15:44:51	22.6694	-157.9721	KOK1604	101.50001225358686	0.5307082813458571	0.0291816602789332	3.1050045408673306																	3.1050045408673306	168.714251956231
947	2016-04-15T15:47:51	22.663	-157.9752	KOK1604	100.16914176586441	0.5292000410742129	0.0289681763122416	3.0593190310905376																	3.0593190310905376	169.49460689483143
948	2016-04-15T15:50:52	22.656999999999996	-157.9781	KOK1604	98.99693965029734	0.5280719131520201	0.0288089722550594	3.0229216324564567																	3.0229216324564567	170.2259333945978
949	2016-04-15T15:53:52	22.6547	-157.9764	KOK1604	97.29500175400192	0.5303319138601501	0.0291282408653452	2.9977739281114144																	2.9977739281114144	170.53585098751313
950	2016-04-15T15:56:52	22.6541	-157.9722	KOK1604	100.45165032509415	0.532220306951383	0.0293966022943376	3.082975072464152																	3.082975072464152	170.97244934391716
951	2016-04-15T15:59:52	22.6536	-157.968	KOK1604	97.95252211424976	0.5310855472882849	0.0292352072142466	3.02737188649682																	3.02737188649682	171.40748560889082
952	2016-04-15T16:02:53	22.6537	-157.9644	KOK1604	99.62965116893322	0.535267757697421	0.029832784627112998	3.1235196155096023																	3.1235196155096023	171.77747743881898
953	2016-04-15T16:05:53	22.6543	-157.968	KOK1604	101.46741161787331	0.538713561414367	0.030330860829384	3.2252395562838845																	3.2252395562838845	172.15328361314053
954	2016-04-15T16:08:53	22.6549	-157.9743	KOK1604	103.28244375409098	0.5449157254925839	0.0312398964403581	3.357214557354971																	3.357214557354971	172.8039089944871
955	2016-04-15T16:11:53	22.6549	-157.9808	KOK1604	102.36799218433006	0.545110852329991	0.0312688280525933	3.338942255620944																	3.338942255620944	173.4716412981657
956	2016-04-15T16:14:54	22.6549	-157.9848	KOK1604	99.92381610876946	0.5410330851495271	0.0306688109105943	3.1968109904043014																	3.1968109904043014	173.88255348504745
957	2016-04-15T16:17:54	22.6556	-157.9836	KOK1604	100.8461134126393	0.5414185400014129	0.0307253202338948	3.2492801286832487																	3.2492801286832487	174.0283895236768
958	2016-04-15T16:20:54	22.655	-157.9782	KOK1604	100.03668890910751	0.54257955983651	0.0308955954373379	3.2296870697440427																	3.2296870697440427	174.58712571329121
959	2016-04-15T16:23:54	22.6549	-157.9724	KOK1604	99.15119505894482	0.537177761510433	0.0301081880401594	3.136716095790792																	3.136716095790792	175.18305214465929
960	2016-04-15T16:26:55	22.656	-157.971	KOK1604	101.39716018400335	0.540644651178799	0.0306121534124846	3.2438583257627416																	3.2438583257627416	175.37193709997075
961	2016-04-15T16:29:55	22.6547	-157.9764	KOK1604	100.54617782280512	0.537560887803498	0.030163646648302997	3.1810473229912786																	3.1810473229912786	175.94523161067204
962	2016-04-15T16:32:55	22.6538	-157.9812	KOK1604	101.44243335419668	0.537560887803498	0.030163646648302997	3.1974708014728765																	3.1974708014728765	176.44840327457206
963	2016-04-15T16:35:55	22.6546	-157.9806	KOK1604	100.72216656510516	0.536412025904899	0.0299977098073281	3.181256427420016																	3.181256427420016	176.5567069919252
964	2016-04-15T16:38:56	22.6546	-157.9749	KOK1604	99.51025766984337	0.537560887803498	0.030163646648302997	3.1691424332792555																	3.1691424332792555	177.14225813789528
965	2016-04-15T16:41:56	22.6547	-157.9695	KOK1604	99.03928934573088	0.536412025904899	0.0299977098073281	3.1173047519561305																	3.1173047519561305	177.69710227814699
966	2016-04-15T16:44:56	22.6553	-157.9722	KOK1604	100.08239824661095	0.5360305252549039	0.0299426679399644	3.1583276986417834																	3.1583276986417834	177.98239611396988
967	2016-04-15T16:47:56	22.6535	-157.9785	KOK1604	99.82489329147744	0.536794437265399	0.0300528830695054	3.130784944615855																	3.130784944615855	178.6598930643476
968	2016-04-15T16:50:57	22.6532	-157.9826	KOK1604	100.14575664789379	0.536794437265399	0.0300528830695054	3.1610913616044995																	3.1610913616044995	179.0824046473798
969	2016-04-15T16:53:57	22.6543	-157.9795	KOK1604	100.15086059197252	0.539484890779731	0.0304429892106645	3.185169952366264																	3.185169952366264	179.42359409015125
970	2016-04-15T16:56:57	22.6555	-157.9738	KOK1604	99.97710111819856	0.535649933146562	0.0298877571544985	3.1586483324396735																	3.1586483324396735	180.02418746436715
971	2016-04-15T17:00:01	22.6561	-157.9687	KOK1604	98.96547608213464	0.536412025904899	0.0299977098073281	3.112455396254589																	3.112455396254589	180.55233726436032
972	2016-04-15T17:03:02	22.6543	-157.9708	KOK1604	99.62384872159262	0.537177761510433	0.0301081880401594	3.1425579039464644																	3.1425579039464644	180.8467641709437
973	2016-04-15T17:06:02	22.6537	-157.9769	KOK1604	99.18920642990284	0.540644651178799	0.0306121534124846	3.1872872235084886																	3.1872872235084886	181.47695869419687
974	2016-04-15T17:09:02	22.6535	-157.982	KOK1604	99.51498838879	0.539099621835109	0.030386865214747996	3.1599489839938437																	3.1599489839938437	182.00134951243214
975	2016-04-15T17:12:02	22.6503	-157.9842	KOK1604	99.69298000935116	0.536794437265399	0.0300528830695054	3.1324174451591547																	3.1324174451591547	182.42321196403444
976	2016-04-15T17:15:03	22.6462	-157.985	KOK1604	98.28383910053431	0.535267757697421	0.029832784627112998	3.0697019076018734																	3.0697019076018734	182.8869529117245
977	2016-04-15T17:18:03	22.6449	-157.9823	KOK1604	97.87429996550202	0.531842484256549	0.0293426831725824	3.001628800662726																	3.001628800662726	183.19981686575773
978	2016-04-15T17:21:03	22.6439	-157.9801	KOK1604	97.12687433414108	0.5280719131520201	0.0288089722550594	2.959671791648112																	2.959671791648112	183.45176146010928
979	2016-04-15T17:24:03	22.6439	-157.9801	KOK1604	97.04388388745431	0.5303319138601501	0.0291282408653452	2.9682273425600965																	2.9682273425600965	183.45176146010928
980	2016-04-15T17:27:04	22.6439	-157.9801	KOK1604	96.06346462923544	0.526198424172874	0.028546032302087996	2.9046845192755573																	2.9046845192755573	183.45176146010928
981	2016-04-15T17:30:04	22.6439	-157.9801	KOK1604	95.73771495334856	0.5269458546777159	0.0286508811865819	2.899523253214676																	2.899523253214676	183.45176146010928
982	2016-04-15T17:33:04	22.6439	-157.9801	KOK1604	96.45995578887407	0.5280719131520201	0.0288089722550594	2.915747416114092																	2.915747416114092	183.45176146010928
983	2016-04-15T17:36:04	22.6439	-157.9801	KOK1604	94.87235223603668	0.526198424172874	0.028546032302087996	2.865142337530327																	2.865142337530327	183.45176146010928
984	2016-04-15T17:39:05	22.6367	-157.9612	KOK1604	95.10085029293192	0.526198424172874	0.028546032302087996	2.8725824935340447																	2.8725824935340447	185.5524357330969
985	2016-04-15T17:42:05	22.636	-157.9581	KOK1604	94.75261780527323	0.5273203128922371	0.0287034526121203	2.8602640114290963																	2.8602640114290963	185.88032909845074
986	2016-04-15T17:45:05	22.6353	-157.9551	KOK1604	95.93918076466352	0.528447276229967	0.0288619145813618	2.926623770894885																	2.926623770894885	186.1982535019796
987	2016-04-15T17:48:05	22.6345	-157.9522	KOK1604	97.07313252440231	0.5303319138601501	0.0291282408653452	2.9718866041810825																	2.9718866041810825	186.50923191586025
988	2016-04-15T17:51:06	22.6344	-157.9513	KOK1604	99.23915089862876	0.535267757697421	0.029832784627112998	3.1171724568229706																	3.1171724568229706	186.6023685503289
989	2016-04-15T17:54:06	22.6332	-157.9466	KOK1604	99.38966062231815	0.537177761510433	0.0301081880401594	3.1444104412997524																	3.1444104412997524	187.10339978926442
990	2016-04-15T17:57:06	22.6326	-157.9437	KOK1604	99.26407003878836	0.54257955983651	0.0308955954373379	3.2025634830723337																	3.2025634830723337	187.4087529275592
991	2016-04-15T18:00:06	22.6324	-157.9409	KOK1604	99.84251821264307	0.542191630105721	0.0308387016515171	3.2126523994344613																	3.2126523994344613	187.69729854822026
992	2016-04-15T18:03:07	22.6323	-157.938	KOK1604	99.01137314769552	0.539484890779731	0.0304429892106645	3.1717212059700417																	3.1717212059700417	187.99546666499847
993	2016-04-15T18:06:07	22.6324	-157.935	KOK1604	100.28485617831294	0.540257142261389	0.0305556308438881	3.2228953646082483																	3.2228953646082483	188.30390234888856
994	2016-04-15T18:09:07	22.6331	-157.9322	KOK1604	99.94377090495031	0.5410330851495271	0.0306688109105943	3.211552463130727																	3.211552463130727	188.60195343106696
995	2016-04-15T18:12:07	22.6341	-157.9296	KOK1604	99.98823852771305	0.5449157254925839	0.0312398964403581	3.2504700962999094																	3.2504700962999094	188.89135325092232
996	2016-04-15T18:15:08	22.6354	-157.9271	KOK1604	99.56879142315451	0.541804624227405	0.0307819433579274	3.1977565600591964																	3.1977565600591964	189.1861710899953
997	2016-04-15T18:18:08	22.6366	-157.9247	KOK1604	101.3630915870246	0.538713561414367	0.030330860829384	3.2315876807003274																	3.2315876807003274	189.4666101474985
998	2016-04-15T18:21:08	22.6378	-157.9223	KOK1604	99.81140397238373	0.540644651178799	0.0306121534124846	3.1885302038816405																	3.1885302038816405	189.74704731142086
999	2016-04-15T18:24:09	22.639	-157.9198	KOK1604	98.4062819498668	0.5453059791673979	0.0312977596648285	3.2027671689473665																	3.2027671689473665	190.03655755098026
1000	2016-04-15T18:27:09	22.6405	-157.9178	KOK1604	98.97909883289304	0.541804624227405	0.0307819433579274	3.172299154724228																	3.172299154724228	190.30132610807254
1001	2016-04-15T18:30:09	22.642	-157.9156	KOK1604	99.50133513353808	0.537177761510433	0.0301081880401594	3.1533071594550446																	3.1533071594550446	190.582338194302
1002	2016-04-15T18:33:09	22.6435	-157.9132	KOK1604	97.76102726492269	0.542968216446611	0.0309526264935423	3.1611499969495367																	3.1611499969495367	190.880125370996
1003	2016-04-15T18:36:10	22.6451	-157.9108	KOK1604	97.9544151798603	0.544134284913641	0.0311245778244907	3.1711078172577207																	3.1711078172577207	191.18429176363725
1004	2016-04-15T18:39:10	22.6473	-157.9083	KOK1604	96.25732678973895	0.546874386658803	0.0315304503182221	3.1707459000978107																	3.1707459000978107	191.5391717086476
1005	2016-04-15T18:42:10	22.6478	-157.9107	KOK1604	96.65727139944056	0.546482338726064	0.0314721794373864	3.1893738338298308																	3.1893738338298308	191.79193634169772
1006	2016-04-15T18:45:10	22.6474	-157.9144	KOK1604	96.774834956029	0.548048915701797	0.0317055525198696	3.208587018006285																	3.208587018006285	192.17464939249496
1007	2016-04-15T18:48:10	22.6469	-157.9179	KOK1604	97.9653912298405	0.5523970620404699	0.0323584602427423	3.283256537283548																	3.283256537283548	192.538500118715
1008	2016-04-15T18:51:11	22.6464	-157.9215	KOK1604	99.09197703864521	0.557178312370293	0.0330862079620082	3.4093800709960735																	3.4093800709960735	192.9125079522477
1009	2016-04-15T18:54:11	22.6463	-157.925	KOK1604	99.93638334611092	0.56730264783214	0.0346596145702376	3.561338899844779																	3.561338899844779	193.27225077443526
1010	2016-04-15T18:57:11	22.6462	-157.9285	KOK1604	100.15521658757521	0.5654641460632465	0.034370535309801345	3.5902717549423																	3.5902717549423	193.6319938583246
1011	2016-04-15T19:00:11	22.6462	-157.9322	KOK1604	100.26451476871924	0.568536998718611	0.0348545287609131	3.5961413511909184																	3.5961413511909184	194.01211171607662
1012	2016-04-15T19:03:12	22.6463	-157.9358	KOK1604	100.46074691872698	0.5689499432182851	0.0349199028230591	3.621419771599387																	3.621419771599387	194.38212346880783
1013	2016-04-15T19:06:12	22.6465	-157.9394	KOK1604	101.21663146396685	0.5739092456777839	0.0357104549410594	3.743853802785445																	3.743853802785445	194.75263681978691
1014	2016-04-15T19:09:12	22.6468	-157.94299999999996	KOK1604	100.62371477678951	0.578925188516793	0.036521433673188	3.835974516174737																	3.835974516174737	195.12398466220702
1015	2016-04-15T19:12:12	22.647	-157.9466	KOK1604	101.93360811546465	0.572662166188996	0.0355107641504663	3.7665808655919433																	3.7665808655919433	195.49449666906318
1016	2016-04-15T19:15:13	22.6473	-157.9502	KOK1604	102.06620137167481	0.571834896729022	0.0353783595873541	3.74632831619744																	3.74632831619744	195.8658431703724
1017	2016-04-15T19:18:13	22.6475	-157.9539	KOK1604	103.69382140015956	0.581871278928165	0.0370026850586063	3.981936005232733																	3.981936005232733	196.24660913591396
1018	2016-04-15T19:21:13	22.6479	-157.9575	KOK1604	103.94829948674385	0.588688914226635	0.0381318071171293	4.099862709270266																	4.099862709270266	196.6191202540549
1019	2016-04-15T19:24:13	22.6484	-157.9611	KOK1604	103.44080786116024	0.596905737596037	0.0395201644640462	4.216558339642485																	4.216558339642485	196.99312409276573
1020	2016-04-15T19:27:14	22.649	-157.9648	KOK1604	103.17760435776484	0.594730034684947	0.0391495761077801	4.170871462193938																	4.170871462193938	197.37905836666562
1021	2016-04-15T19:30:14	22.65	-157.9681	KOK1604	103.04925102763092	0.594730034684947	0.0391495761077801	4.1761544102101205																	4.1761544102101205	197.73588222957028
1022	2016-04-15T19:33:14	22.6513	-157.9713	KOK1604	101.95783910884023	0.599088753878942	0.0398941459672506	4.221245931432103																	4.221245931432103	198.09506403369846
1023	2016-04-15T19:36:14	22.6531	-157.9741	KOK1604	100.67708238462757	0.615606043355872	0.0427940264870746	4.502334600350519																	4.502334600350519	198.44561735081606
1024	2016-04-15T19:39:15	22.6551	-157.9767	KOK1604	97.89082947971474	0.6308137474328941	0.0455750185442587	4.673582838845735																	4.673582838845735	198.79333195637253
1025	2016-04-15T19:42:15	22.656999999999996	-157.9793	KOK1604	98.53582292447244	0.634342865402416	0.0462356032834369	4.7675048293461835																	4.7675048293461835	199.13402351252682
1026	2016-04-15T19:45:15	22.6586	-157.9807	KOK1604	97.09459672572235	0.638848144952157	0.0470875369235662	4.794760295583592																	4.794760295583592	199.36294563605733
1027	2016-04-15T19:48:15	22.6592	-157.9807	KOK1604	98.50565492509008	0.640278727418515	0.0473602123048306	4.896299933781043																	4.896299933781043	199.42973589587243
1028	2016-04-15T19:51:16	22.6599	-157.9811	KOK1604	96.87746287506813	0.6393238692314029	0.0471782120871941	4.798589733418956																	4.798589733418956	199.5178279342604
1029	2016-04-15T19:54:16	22.6606	-157.9811	KOK1604	97.67787422288336	0.64267285765284	0.0478184049013002	4.8846069194079655																	4.8846069194079655	199.5957499040448
1030	2016-04-15T19:57:16	22.6614	-157.9811	KOK1604	98.09720170811552	0.643153832906248	0.0479106288485437	4.940865707643121																	4.940865707643121	199.68480358379875
1031	2016-04-15T20:00:16	22.6624	-157.9815	KOK1604	96.52558112369185	0.642192636888786	0.0477263714930339	4.831947360205647																	4.831947360205647	199.80346197041283
1032	2016-04-15T20:03:17	22.6632	-157.9819	KOK1604	97.20106172679523	0.6445919823221661	0.0481877548503931	4.927206962717117																	4.927206962717117	199.9015377154333
1033	2016-04-15T20:06:17	22.6638	-157.9822	KOK1604	95.62053616537293	0.643153832906248	0.0479106288485437	4.870105572331137																	4.870105572331137	199.97509445833785
1034	2016-04-15T20:09:17	22.6641	-157.9825	KOK1604	96.97630246090642	0.647008132031435	0.048655108209018	4.981481469246286																	4.981481469246286	200.02053545406937
1035	2016-04-15T20:12:18	22.6646	-157.9831	KOK1604	95.70363953712149	0.652364158322	0.0497009853257885	5.041222982826802																	5.041222982826802	200.1035803189935
1036	2016-04-15T20:15:18	22.665	-157.9836	KOK1604	95.52793451910429	0.6528533086101911	0.0497973247383554	5.0296880833044035																	5.0296880833044035	200.1715547389097
1037	2016-04-15T20:18:18	22.6655	-157.9839	KOK1604	96.45286297219113	0.65383511504258	0.0499906940508843	5.0761530370668435																	5.0761530370668435	200.23517474808628
1038	2016-04-15T20:21:18	22.6659	-157.9844	KOK1604	95.23535093397469	0.656294913493076	0.0504772861947309	5.063276759060411																	5.063276759060411	200.30314891344563
1039	2016-04-15T20:24:19	22.6661	-157.9846	KOK1604	96.01992758904808	0.65383511504258	0.0499906940508843	5.071269802611933																	5.071269802611933	200.33344270243907
1040	2016-04-15T20:27:19	22.6664	-157.9846	KOK1604	95.5546395642948	0.6499232139944999	0.0492225282877208	4.9937032860712485																	4.9937032860712485	200.36683783234662
1041	2016-04-15T20:30:19	22.6672	-157.9851	KOK1604	95.630839962688	0.655801354050673	0.0503795464483706	5.105687078426226																	5.105687078426226	200.469640377384
1042	2016-04-15T20:33:19	22.6683	-157.9857	KOK1604	96.63085979563459	0.660747915387202	0.0513656940159655	5.265488295012238																	5.265488295012238	200.6067246512502
1043	2016-04-15T20:36:20	22.6695	-157.986	KOK1604	97.88954604512443	0.661246318639223	0.051465602820530004	5.330973288415697																	5.330973288415697	200.7438134403337
1044	2016-04-15T20:39:20	22.6705	-157.9861	KOK1604	96.96336910803764	0.6587634129168779	0.0509684871190061	5.262975788249872																	5.262975788249872	200.85560343978406
1045	2016-04-15T20:42:20	22.6714	-157.9863	KOK1604	97.99452531556658	0.6708064828218749	0.0534074609759207	5.491114511998247																	5.491114511998247	200.9578733554039
1046	2016-04-15T20:45:20	22.6724	-157.9867	KOK1604	97.34822656306149	0.667257565842519	0.0526815931793861	5.427260793581837																	5.427260793581837	201.0765307049791
1047	2016-04-15T20:48:21	22.6734	-157.9869	KOK1604	97.96100168126169	0.6662528198585389	0.0524771180131174	5.4291068917320935																	5.4291068917320935	201.18972747176625
1048	2016-04-15T20:51:21	22.6743	-157.987	KOK1604	98.80052518547026	0.660747915387202	0.0513656940159655	5.393099238267335																	5.393099238267335	201.29043801582264
1049	2016-04-15T20:54:21	22.6748	-157.9869	KOK1604	97.09358180096993	0.664244730878115	0.0520700876237241	5.337633624200981																	5.337633624200981	201.34703637679056
1050	2016-04-15T20:57:21	22.6751	-157.9869	KOK1604	97.79387399532685	0.660747915387202	0.0513656940159655	5.340795973690357																	5.340795973690357	201.3804315066981
1051	2016-04-15T21:00:21	22.6754	-157.9874	KOK1604	95.89444379501028	0.6595058107188095	0.0511170222710514	5.184815196946368																	5.184815196946368	201.44169091501763
1052	2016-04-15T21:03:22	22.6757	-157.988	KOK1604	97.08779615158514	0.660747915387202	0.0513656940159655	5.2384226320502005																	5.2384226320502005	201.51178506505158
1053	2016-04-15T21:06:22	22.676	-157.9885	KOK1604	97.54314283178827	0.659753521491769	0.0511666144444916	5.2493742579169576																	5.2493742579169576	201.57304428499498
1054	2016-04-15T21:09:22	22.6763	-157.9889	KOK1604	96.75030629932778	0.6655004845921939	0.05232427183524705	5.286935994125296																	5.286935994125296	201.62598953978943
1055	2016-04-15T21:12:23	22.6766	-157.9893	KOK1604	95.95294920148392	0.663244298253464	0.0518677924706674	5.272960453207683																	5.272960453207683	201.67893472483416
1056	2016-04-15T21:15:23	22.6767	-157.9894	KOK1604	97.01071803116348	0.66174402852064	0.0515657909113644	5.244518901165091																	5.244518901165091	201.69408107848733
1057	2016-04-15T21:18:23	22.6768	-157.9894	KOK1604	96.7670419819874	0.669281594809066	0.0530949085190041	5.335971944076332																	5.335971944076332	201.70521278845646
1058	2016-04-15T21:21:23	22.6771	-157.9899	KOK1604	95.61449936446479	0.662492971006481	0.0517165516669829	5.2311812334224905																	5.2311812334224905	201.76647166303886
1059	2016-04-15T21:24:24	22.6773	-157.9904	KOK1604	96.851562802733	0.6619934775227445	0.0516160045402565	5.2757806153862195																	5.2757806153862195	201.82244545390327
1060	2016-04-15T21:27:24	22.6775	-157.991	KOK1604	97.19415743550077	0.655801354050673	0.0503795464483706	5.17758955028132																	5.17758955028132	201.8879703542072
1061	2016-04-15T21:30:24	22.6778	-157.9915	KOK1604	97.90452218475508	0.6567880288356639	0.0505751631478836	5.295209665098392																	5.295209665098392	201.94922900900275
1062	2016-04-15T21:33:24	22.6782	-157.9918	KOK1604	97.37311249401677	0.670300903495511	0.0533034837907726	5.485041685956725																	5.485041685956725	202.00337782554917
1063	2016-04-15T21:36:25	22.6786	-157.9921	KOK1604	99.034594563941	0.669281594809066	0.0530949085190041	5.490065568730391																	5.490065568730391	202.0575265909428
1064	2016-04-15T21:39:25	22.679000000000002	-157.9924	KOK1604	101.54420277035813	0.6637445246487961	0.0519688451657773	5.636033291117522																	5.636033291117522	202.1116753051863
1065	2016-04-15T21:42:25	22.6794	-157.9928	KOK1604	100.37107857683235	0.66174402852064	0.0515657909113644	5.483973057543375																	5.483973057543375	202.17226020167683
1066	2016-04-15T21:45:26	22.6796	-157.9927	KOK1604	100.88584467132476	0.65925809994585	0.0510674300976112	5.45439653291421																	5.45439653291421	202.1967786140233
1067	2016-04-15T21:48:26	22.6769	-157.9912	KOK1604	100.37663001567086	0.66575224075108	0.0523752455021939	5.496293818578745																	5.496293818578745	202.53452155750057
1068	2016-04-15T21:51:26	22.6731	-157.989	KOK1604	101.600742565217	0.667257565842519	0.0526815931793861	5.637208935598619																	5.637208935598619	203.01409951669362
1069	2016-04-15T21:54:26	22.6688	-157.9864	KOK1604	101.03667871085213	0.660747915387202	0.0513656940159655	5.479777986404816																	5.479777986404816	203.562224243323
1070	2016-04-15T21:57:27	22.6643	-157.9843	KOK1604	100.42650794762771	0.657773365892381	0.0507713562263476	5.400971560338432																	5.400971560338432	204.1076221388856
1071	2016-04-15T22:00:27	22.6596	-157.9821	KOK1604	100.16791399916285	0.65383511504258	0.0499906940508843	5.2730953597728485																	5.2730953597728485	204.67753413597976
1072	2016-04-15T22:03:27	22.655	-157.9801	KOK1604	99.63741194973352	0.6548177585937471	0.050184764701287	5.293480787948363																	5.293480787948363	205.22927211734347
1073	2016-04-15T22:06:27	22.6518	-157.9788	KOK1604	99.03867041859543	0.653343626587889	0.0498938941303865	5.231586540937553																	5.231586540937553	205.60969815873628
1074	2016-04-15T22:09:28	22.6495	-157.9812	KOK1604	99.64606203998017	0.6513853680765971	0.0495089340906684	5.1682551196566																	5.1682551196566	205.96514204763585
1075	2016-04-15T22:12:28	22.6502	-157.9812	KOK1604	99.80172680150488	0.661246318639223	0.051465602820530004	5.378534808371548																	5.378534808371548	206.0430640174206
1076	2016-04-15T22:15:28	22.6506	-157.9814	KOK1604	101.286309629826	0.6602501256978119	0.0512660355622049	5.473386973683809																	5.473386973683809	206.09210266754502
1077	2016-04-15T22:18:28	22.6512	-157.9817	KOK1604	101.08901503417843	0.658267799254054	0.0508698041662283	5.41347621164202																	5.41347621164202	206.16566059570732
1078	2016-04-15T22:21:29	22.6519	-157.9815	KOK1604	100.69572002796309	0.662743015488113	0.0517668851648172	5.453801341058557																	5.453801341058557	206.24624580551648
1079	2016-04-15T22:24:29	22.6524	-157.9815	KOK1604	101.37920616430105	0.662743015488113	0.0517668851648172	5.480786530081868																	5.480786530081868	206.30190435536244
1080	2016-04-15T22:27:29	22.6526	-157.9815	KOK1604	101.39107208359505	0.662743015488113	0.0517668851648172	5.487209916585272																	5.487209916585272	206.32416777530082
1081	2016-04-15T22:30:29	22.6526	-157.9817	KOK1604	100.02192918523045	0.664244730878115	0.0520700876237241	5.448786441245412																	5.448786441245412	206.3447137288654
1082	2016-04-15T22:33:30	22.6528	-157.9816	KOK1604	101.10933136696586	0.65925809994585	0.0510674300976112	5.43465284864874																	5.43465284864874	206.36923298182327
1083	2016-04-15T22:36:30	22.6523	-157.9815	KOK1604	100.72508780534322	0.662743015488113	0.0517668851648172	5.466241308544859																	5.466241308544859	206.4258316416993
1084	2016-04-15T22:39:30	22.6518	-157.9813	KOK1604	101.83131674186261	0.658267799254054	0.0508698041662283	5.419816308482874																	5.419816308482874	206.48516134556846
1085	2016-04-15T22:42:30	22.6513	-157.9808	KOK1604	102.25317691173704	0.6637445246487961	0.0519688451657773	5.5406798045280095																	5.5406798045280095	206.56089948541248
1086	2016-04-15T22:45:30	22.6508	-157.9806	KOK1604	101.21194259122284	0.665248728433308	0.0522732981683002	5.536340358182961																	5.536340358182961	206.62022924110443
1087	2016-04-15T22:48:31	22.6503	-157.9806	KOK1604	101.04458057216473	0.664746131189456	0.052171571765584006	5.485230869929082																	5.485230869929082	206.67588779095038
1088	2016-04-15T22:51:31	22.6497	-157.9807	KOK1604	100.74484431543716	0.6662528198585389	0.0524771180131174	5.4989864788418																	5.4989864788418	206.74346350297247
1089	2016-04-15T22:54:31	22.6493	-157.9808	KOK1604	101.97214903814596	0.655801354050673	0.0503795464483706	5.320291895551604																	5.320291895551604	206.78916009241902
1090	2016-04-15T22:57:32	22.6489	-157.9809	KOK1604	102.18386583710509	0.650896820833653	0.0494132377703514	5.2518667769064535																	5.2518667769064535	206.8348566885941
1091	2016-04-15T23:00:32	22.6482	-157.9809	KOK1604	100.84939138621745	0.6540814160150065	0.0500392078220516	5.224169512544119																	5.224169512544119	206.91277865837884
1092	2016-04-15T23:03:32	22.6478	-157.9801	KOK1604	101.07190307635796	0.660747915387202	0.0513656940159655	5.3406771737119																	5.3406771737119	207.0062520309074
1093	2016-04-15T23:06:32	22.6472	-157.9798	KOK1604	100.70429447648519	0.6548177585937471	0.050184764701287	5.236015951313148																	5.236015951313148	207.07981027881002
1094	2016-04-15T23:09:33	22.6465	-157.9795	KOK1604	102.01096006312851	0.647494497146176	0.0487493420404655	5.135597385128023																	5.135597385128023	207.1636059791516
1095	2016-04-15T23:12:33	22.6456	-157.9796	KOK1604	102.22476530165787	0.6412356235662471	0.0475429616856656	4.9830872529335																	4.9830872529335	207.2643167354527
1096	2016-04-15T23:15:33	22.6469	-157.97899999999996	KOK1604	101.68987917494972	0.634106728417489	0.0461911722388707	4.8417432382336125																	4.8417432382336125	207.42161011318802
1097	2016-04-15T23:18:33	22.651999999999997	-157.9785	KOK1604	100.38661218892892	0.632691814154237	0.0459258658381175	4.732053491080203																	4.732053491080203	207.9916463410817
1098	2016-04-15T23:21:34	22.6576	-157.9793	KOK1604	99.35631619302887	0.626620379388491	0.0447974839958142	4.568436344821216																	4.568436344821216	208.6204160118351
1099	2016-04-15T23:24:34	22.6607	-157.9791	KOK1604	99.37185673048442	0.62199444345295	0.0439491909395043	4.465495213289056																	4.465495213289056	208.9661100659576
1100	2016-04-15T23:27:34	22.6611	-157.9788	KOK1604	100.28418463044987	0.6215353823850079	0.0438654326177986	4.484114494338173																	4.484114494338173	209.02026106850533
1101	2016-04-15T23:30:34	22.6611	-157.9788	KOK1604	99.07917872630995	0.618791803075976	0.0433676244462195	4.391132077133465																	4.391132077133465	209.02026106850533
1102	2016-04-15T23:33:34	22.6606	-157.9785	KOK1604	98.57217939543129	0.6210766937522061	0.0437819242025512	4.418487698394982																	4.418487698394982	209.08388155632719
1103	2016-04-15T23:36:35	22.6597	-157.9786	KOK1604	97.57854405162422	0.6256907803505071	0.0446260093409209	4.431579225667567																	4.431579225667567	209.1845922050045
1104	2016-04-15T23:39:35	22.6589	-157.9785	KOK1604	98.61380073365656	0.626620379388491	0.0447974839958142	4.467556624555498																	4.467556624555498	209.2742363996182
1105	2016-04-15T23:42:35	22.6583	-157.9782	KOK1604	98.43244149427083	0.6249946112096221	0.0444981721540544	4.478088064549978																	4.478088064549978	209.3477936035204
1106	2016-04-15T23:45:35	22.6574	-157.9784	KOK1604	98.82874754988673	0.624762782575624	0.0444556420373197	4.456061744721121																	4.456061744721121	209.45006391315917
1107	2016-04-15T23:48:35	22.6566	-157.9782	KOK1604	99.15194633328863	0.6197039256619711	0.0435328174379054	4.386841057578836																	4.386841057578836	209.5414568397199
1108	2016-04-15T23:51:36	22.6557	-157.97799999999995	KOK1604	98.03427996558169	0.62199444345295	0.0439491909395043	4.340999689702109																	4.340999689702109	209.64372720047834
1109	2016-04-15T23:54:36	22.6551	-157.9777	KOK1604	100.06472602426432	0.617425378140429	0.0431210160491217	4.377522647150833																	4.377522647150833	209.717284705394
1110	2016-04-15T23:57:36	22.6549	-157.9769	KOK1604	98.6180035919491	0.620160424413813	0.0436156551203553	4.337689580915714																	4.337689580915714	209.8024293061636
1111	2016-04-16T00:00:36	22.655	-157.9764	KOK1604	99.29131439993144	0.618791803075976	0.0433676244462195	4.344074915210016																	4.344074915210016	209.85498571338988
1112	2016-04-16T00:03:37	22.6547	-157.9758	KOK1604	99.10798293337321	0.615152922451982	0.0427126933919489	4.283929630245416																	4.283929630245416	209.92508803888057
1113	2016-04-16T00:06:37	22.6555	-157.9742	KOK1604	98.59365996884527	0.615606043355872	0.0427940264870746	4.267348441239029																	4.267348441239029	210.11202731032552
1114	2016-04-16T00:09:37	22.6503	-157.9726	KOK1604	98.06580190766844	0.6169719064877851	0.043039192567657016	4.239066932277991																	4.239066932277991	210.71376036539962
1115	2016-04-16T00:12:38	22.6445	-157.9724	KOK1604	98.48873415588474	0.613339198780609	0.0423886249753478	4.204816387497252																	4.204816387497252	211.35972639904926
1116	2016-04-16T00:15:38	22.6445	-157.9712	KOK1604	98.84407207583652	0.610633994237877	0.0419077472268331	4.190234774872175																	4.190234774872175	211.48300939244427
1117	2016-04-16T00:18:38	22.6499	-157.9728	KOK1604	98.50537380120859	0.609736227279536	0.0417492078426362	4.159583908493016																	4.159583908493016	212.10619065477246
1118	2016-04-16T00:21:38	22.654	-157.9745	KOK1604	99.45468499999451	0.6083966628614821	0.0415127887197925	4.175941564512375																	4.175941564512375	212.59486302874046
1119	2016-04-16T00:24:39	22.6523	-157.9756	KOK1604	98.6262570614158	0.6070583981958471	0.0412777656592401	4.0926855212614734																	4.0926855212614734	212.8152738800885
1120	2016-04-16T00:27:39	22.6482	-157.972	KOK1604	98.6185671528362	0.609288920297675	0.0416702232892764	4.122446630189213																	4.122446630189213	213.4027071722637
1121	2016-04-16T00:30:39	22.6434	-157.971	KOK1604	98.46671797737123	0.6088426785748771	0.0415914268371864	4.102469837438237																	4.102469837438237	213.9468161081451
1122	2016-04-16T00:33:40	22.6378	-157.9745	KOK1604	98.71794719702032	0.6083966628614821	0.0415127887197925	4.128658832141763																	4.128658832141763	214.66646820799062
1123	2016-04-16T00:36:40	22.6308	-157.9788	KOK1604	98.00387887737585	0.6088426785748771	0.0415914268371864	4.074387520130177																	4.074387520130177	215.5622180635788
1124	2016-04-16T00:39:40	22.6236	-157.9832	KOK1604	98.29688237221195	0.60661443299848	0.0411997974798931	4.0787932875856425																	4.0787932875856425	216.48241623808516
1125	2016-04-16T00:42:40	22.6167	-157.9876	KOK1604	99.2665975059658	0.605273001882839	0.0409653174583348	4.074464680877783																	4.074464680877783	217.3736903890052
1126	2016-04-16T00:45:41	22.6096	-157.99200000000005	KOK1604	98.64777859397324	0.6043822226381179	0.0408097343902162	4.030182752924583																	4.030182752924583	218.2842323220311
1127	2016-04-16T00:48:41	22.6025	-157.9965	KOK1604	98.5355909579051	0.6017337905802889	0.0403501005984148	3.9812947369362734																	3.9812947369362734	219.19993238633418
1128	2016-04-16T00:51:41	22.5952	-158.0008	KOK1604	98.96189481328304	0.60084896510938	0.0401972360356276	4.004218267340542																	4.004218267340542	220.1249339923936
1129	2016-04-16T00:54:42	22.5878	-158.0051	KOK1604	99.57099922212684	0.597340884657027	0.0395945252007203	3.9741791873808396																	3.9741791873808396	221.05974109729348
1130	2016-04-16T00:57:42	22.5805	-158.0094	KOK1604	99.32884987096477	0.594730034684947	0.0391495761077801	3.910004446459182																	3.910004446459182	221.98476524290572
1131	2016-04-16T01:00:42	22.5731	-158.0137	KOK1604	99.91981397993573	0.595601406308614	0.0392976707838346	3.942235386362004																	3.942235386362004	222.9195946452534
1132	2016-04-16T01:03:42	22.5659	-158.018	KOK1604	98.85884202598572	0.5925592068450021	0.0387819384107205	3.829218151165272																	3.829218151165272	223.834877954146
1133	2016-04-16T01:06:43	22.5585	-158.0224	KOK1604	99.64625030034004	0.590832364014081	0.0384910521724219	3.8689189615424255																	3.8689189615424255	224.77463373622416
1134	2016-04-16T01:09:43	22.5512	-158.0267	KOK1604	99.05667796716507	0.5960385499069529	0.039371973837989	3.9165309654374063																	3.9165309654374063	225.69970277168
1135	2016-04-16T01:12:43	22.5439	-158.031	KOK1604	100.04704858216765	0.593426703315474	0.0389285707330658	3.927038281658872																	3.927038281658872	226.6247829838449
1136	2016-04-16T01:15:43	22.5367	-158.0353	KOK1604	100.798153133593	0.590832364014081	0.0384910521724219	3.9349230144183283																	3.9349230144183283	227.54011148252468
1137	2016-04-16T01:18:43	22.5295	-158.0397	KOK1604	101.5913046448896	0.5925592068450021	0.0387819384107205	3.971409674391476																	3.971409674391476	228.46046144781172
1138	2016-04-16T01:21:44	22.5222	-158.04399999999995	KOK1604	101.46560709529469	0.594730034684947	0.0391495761077801	3.9800663165857433																	3.9800663165857433	229.38557486633098
1139	2016-04-16T01:24:44	22.5151	-158.0483	KOK1604	103.91591856099251	0.598650809991287	0.0398188979165341	4.149640680109224																	4.149640680109224	230.2912059730458
1140	2016-04-16T01:27:44	22.50800000000001	-158.0526	KOK1604	104.81858476761823	0.598650809991287	0.0398188979165341	4.191801616470658																	4.191801616470658	231.19684816962018
1141	2016-04-16T01:30:44	22.5008	-158.0569	KOK1604	104.62254361771991	0.595601406308614	0.0392976707838346	4.1507478576007175																	4.1507478576007175	232.11223216100345
1142	2016-04-16T01:33:45	22.4936	-158.0611	KOK1604	105.9516217755256	0.593426703315474	0.0389285707330658	4.138338252172239																	4.138338252172239	233.0227032280053
1143	2016-04-16T01:36:45	22.4864	-158.0653	KOK1604	107.29319008386295	0.590832364014081	0.0384910521724219	4.1648898849339																	4.1648898849339	233.93318495904012
1144	2016-04-16T01:39:45	22.4792	-158.0695	KOK1604	106.84851793762077	0.5914790584427255	0.0385997674176337	4.123120150970101																	4.123120150970101	234.84367735130138
1145	2016-04-16T01:42:45	22.4721	-158.0737	KOK1604	105.95992421744808	0.586549825240985	0.0377753443114189	4.0440012341020175																	4.0440012341020175	235.7443969693139
1146	2016-04-16T01:45:46	22.465	-158.0778	KOK1604	106.4902971884638	0.588688914226635	0.0381318071171293	4.065167733673082																	4.065167733673082	236.6402386002972
1147	2016-04-16T01:48:46	22.458000000000002	-158.082	KOK1604	106.21798998111342	0.58484340056609	0.0374924750490733	4.008858105993848																	4.008858105993848	237.53122790984204
1148	2016-04-16T01:51:46	22.451	-158.0861	KOK1604	106.38921433304829	0.581871278928165	0.0370026850586063	3.977176251134524																	3.977176251134524	238.41728450367543
1149	2016-04-16T01:54:47	22.4438	-158.0904	KOK1604	105.99608586018252	0.5810281294921309	0.0368646785828119	3.9188570935806335																	3.9188570935806335	239.33275645359527
1150	2016-04-16T01:57:47	22.4367	-158.0946	KOK1604	107.77571732067075	0.5793474712304301	0.0365901363857789	3.9483914588747897																	3.9483914588747897	240.23352900347115
1151	2016-04-16T02:00:47	22.4295	-158.0988	KOK1604	106.69942738742328	0.5747370024757039	0.0358436617802913	3.8563430855864733																	3.8563430855864733	241.14409491121197
1152	2016-04-16T02:03:47	22.4223	-158.1031	KOK1604	108.2470560337112	0.572662166188996	0.0355107641504663	3.852125154129424																	3.852125154129424	242.05959999072502
1153	2016-04-16T02:06:48	22.4152	-158.1074	KOK1604	106.87143668367992	0.5681250376439411	0.0347893103867287	3.7458802599829406																	3.7458802599829406	242.9653868713106
1154	2016-04-16T02:09:48	22.4079	-158.1119	KOK1604	107.71602940477831	0.5664835739563621	0.0345306523494822	3.767770574944041																	3.767770574944041	243.90069250418327
1155	2016-04-16T02:12:48	22.4007	-158.1163	KOK1604	107.04618728061321	0.5648543295492541	0.0342750430536009	3.7116879183684097																	3.7116879183684097	244.82124938836643
1156	2016-04-16T02:15:48	22.3935	-158.1208	KOK1604	106.58420580693978	0.5652605506510289	0.0343386539408673	3.6739258719985735																	3.6739258719985735	245.7469240372326
1157	2016-04-16T02:18:49	22.3859	-158.1255	KOK1604	105.99890012026285	0.5607943487521899	0.0336430335613082	3.612124408103744																	3.612124408103744	246.7214733398517
1158	2016-04-16T02:21:49	22.3791	-158.1298	KOK1604	107.43613344156044	0.557977801218833	0.0332086969005377	3.60880134509752																	3.60880134509752	247.598331069122
1159	2016-04-16T02:24:49	22.3719	-158.1343	KOK1604	107.8572054622987	0.559180520717249	0.0333938271311191	3.6347771794246913																	3.6347771794246913	248.52404170431944
1160	2016-04-16T02:27:50	22.3643	-158.1393	KOK1604	108.02922091184124	0.5563826269438361	0.0329643017422178	3.612254077091195																	3.612254077091195	249.51432250544457
1161	2016-04-16T02:30:50	22.3572	-158.144	KOK1604	108.44897736007792	0.555181221055355	0.0327811094243746	3.580761476344587																	3.580761476344587	250.44101890331456
1162	2016-04-16T02:33:50	22.3502	-158.1485	KOK1604	109.25609436100642	0.555982674690942	0.0329032315295243	3.630067293065657																	3.630067293065657	251.34755931589115
1163	2016-04-16T02:36:50	22.3432	-158.153	KOK1604	109.9964671070874	0.555581470139957	0.0328420976819923	3.644966091663312																	3.644966091663312	252.25411162187527
1164	2016-04-16T02:39:51	22.3361	-158.1575	KOK1604	109.82315445222058	0.5535863488415539	0.0325386898119907	3.624341137785284																	3.624341137785284	253.1702616130394
1165	2016-04-16T02:42:51	22.3292	-158.1621	KOK1604	109.93668310009329	0.553188984264525	0.0324784706870613	3.6161690970506526																	3.6161690970506526	254.07264971212973
1166	2016-04-16T02:45:51	22.3222	-158.1667	KOK1604	110.48844524857724	0.5516008661794161	0.0322384570987896	3.61336872737369																	3.61336872737369	254.98454379431053
1167	2016-04-16T02:48:51	22.3153	-158.1713	KOK1604	108.7819313710308	0.5527925660090021	0.0324183949736393	3.5745740467368035																	3.5745740467368035	255.8869566635599
1168	2016-04-16T02:51:52	22.3084	-158.17600000000004	KOK1604	109.74761834403644	0.551998489510824	0.0322983871388864	3.591418127910464																	3.591418127910464	256.79483015094814
1169	2016-04-16T02:54:52	22.3015	-158.1806	KOK1604	110.15615701046093	0.5496223842073851	0.0319409720853444	3.561474938598556																	3.561474938598556	257.6972675994412
1170	2016-04-16T02:57:52	22.2947	-158.1853	KOK1604	110.1139486657952	0.5516008661794161	0.0322384570987896	3.5820032478776698																	3.5820032478776698	258.59576860179374
1171	2016-04-16T03:00:53	22.2878	-158.19	KOK1604	111.11241316803071	0.550017355003256	0.0320001777308738	3.620076331168044																	3.620076331168044	259.5036801479918
1172	2016-04-16T03:03:53	22.2805	-158.1938	KOK1604	110.50227211709893	0.550808458074659	0.0321190248478626	3.5919766084469384																	3.5919766084469384	260.4056484203374
1173	2016-04-16T03:06:53	22.2733	-158.1975	KOK1604	109.63854496112137	0.550413268665288	0.0320595247109026	3.57885318728522																	3.57885318728522	261.29313751281336
1174	2016-04-16T03:09:53	22.266	-158.2013	KOK1604	109.989024569123	0.548048915701797	0.0317055525198696	3.5656602107600417																	3.5656602107600417	262.1951233962886
1175	2016-04-16T03:12:54	22.2588	-158.2051	KOK1604	110.28167278031759	0.546874386658803	0.0315304503182221	3.5600322306064043																	3.5600322306064043	263.0871025117973
1176	2016-04-16T03:15:54	22.2516	-158.2089	KOK1604	110.54313677762995	0.547264963221547	0.0315886786067913	3.559129255861272																	3.559129255861272	263.9790904644429
1177	2016-04-16T03:18:54	22.2443	-158.2128	KOK1604	111.2125562034253	0.544524831620662	0.0311821688047535	3.527080796075748																	3.527080796075748	264.8856221718517
1178	2016-04-16T03:21:54	22.2372	-158.2166	KOK1604	110.12168624052862	0.542968216446611	0.0309526264935423	3.487122066943196																	3.487122066943196	265.7676393457446
1179	2016-04-16T03:24:54	22.2301	-158.2204	KOK1604	110.88647653466506	0.5433559795389711	0.0310098069951244	3.495424430168839																	3.495424430168839	266.6496653256994
1180	2016-04-16T03:27:55	22.22300000000001	-158.2241	KOK1604	110.08573414060766	0.542968216446611	0.0309526264935423	3.466976683284222																	3.466976683284222	267.5271740397633
1181	2016-04-16T03:30:55	22.2159	-158.2278	KOK1604	109.12748398368132	0.542191630105721	0.0308387016515171	3.4323537203526766																	3.4323537203526766	268.40469114117127
1182	2016-04-16T03:33:55	22.2087	-158.2313	KOK1604	109.97017670878314	0.5414185400014129	0.0307253202338948	3.4615640199161484																	3.4615640199161484	269.28359801265134
1183	2016-04-16T03:36:55	22.2013	-158.2347	KOK1604	110.33119986250748	0.537560887803498	0.030163646648302997	3.3996674050952613																	3.3996674050952613	270.1787767838735
1184	2016-04-16T03:39:56	22.19400000000001	-158.238	KOK1604	109.03710714410505	0.5360305252549039	0.0299426679399644	3.3329664010479374																	3.3329664010479374	271.05969966126753
1185	2016-04-16T03:42:56	22.1866	-158.2413	KOK1604	110.164536806987	0.5345021153362111	0.0297229211938068	3.3524816122471406																	3.3524816122471406	271.95090823682875
1186	2016-04-16T03:45:56	22.1791	-158.2446	KOK1604	109.44213167010658	0.529956404177692	0.0290749459803041	3.27675473084312																	3.27675473084312	272.8524226991809
1187	2016-04-16T03:48:56	22.1718	-158.2478	KOK1604	109.65003078739012	0.5310855472882849	0.0292352072142466	3.2990955667330155																	3.2990955667330155	273.72943734003087
1188	2016-04-16T03:51:57	22.1644	-158.2511	KOK1604	108.8906792477464	0.529956404177692	0.0290749459803041	3.2433084999151567																	3.2433084999151567	274.62066642412026
1189	2016-04-16T03:54:57	22.156999999999996	-158.2544	KOK1604	108.89210479835043	0.523954138088685	0.0282330743660627	3.17203544206084																	3.17203544206084	275.5119023406688
1190	2016-04-16T03:57:57	22.1496	-158.2578	KOK1604	108.06431718569613	0.5265722882333279	0.0285984349595979	3.1832003399305338																	3.1832003399305338	276.40713158540603
1191	2016-04-16T04:00:57	22.1422	-158.2611	KOK1604	108.32748893051632	0.524327521015217	0.0282849249261337	3.1594489065335862																	3.1594489065335862	277.2983811612945
1192	2016-04-16T04:03:58	22.1349	-158.2648	KOK1604	109.41328142833044	0.520989134928842	0.0278226110017247	3.1578622509982																	3.1578622509982	278.1960956124948
1193	2016-04-16T04:06:58	22.1278	-158.2686	KOK1604	110.1920492142468	0.522839316099588	0.0280782624011686	3.2005188387133634																	3.2005188387133634	279.0782482173802
1194	2016-04-16T04:09:58	22.1206	-158.2724	KOK1604	108.47821398767029	0.52451407719181	0.028310911601707997	3.171492244824292																	3.171492244824292	279.97039654656203
1195	2016-04-16T04:12:58	22.1135	-158.2763	KOK1604	109.04787756522249	0.52209715015875	0.0279756404782566	3.1537046435237728																	3.1537046435237728	280.8571960222469
1196	2016-04-16T04:15:59	22.1065	-158.2799	KOK1604	109.13804458801826	0.521357593063229	0.0278734992511885	3.1381774863494303																	3.1381774863494303	281.72034513453576
1197	2016-04-16T04:18:59	22.0989	-158.2834	KOK1604	109.75843041951336	0.520989134928842	0.0278226110017247	3.1527168502322147																	3.1527168502322147	282.64014826584764
1198	2016-04-16T04:21:59	22.0915	-158.2861	KOK1604	109.55705566896204	0.52209715015875	0.0279756404782566	3.1690948982846976																	3.1690948982846976	283.5096948975318
1199	2016-04-16T04:24:59	22.0844	-158.2886	KOK1604	109.96932623927219	0.523581644371494	0.0281813472878089	3.205347622003364																	3.205347622003364	284.3410500344206
1200	2016-04-16T04:28:00	22.0765	-158.2912	KOK1604	110.09321469421977	0.523581644371494	0.0281813472878089	3.210204882645929																	3.210204882645929	285.2604427898921
1201	2016-04-16T04:31:00	22.06900000000001	-158.2938	KOK1604	109.63367292661243	0.525073742922859	0.0283889949403034	3.2188608737085485																	3.2188608737085485	286.1373460119861
1202	2016-04-16T04:34:00	22.0616	-158.2962	KOK1604	111.32527100124493	0.522468253324305	0.0280268940365394	3.2195119969016166																	3.2195119969016166	286.9974975922927
1203	2016-04-16T04:37:01	22.0542	-158.2985	KOK1604	110.7204971269784	0.521726930773297	0.0279245089800348	3.197124548681069																	3.197124548681069	287.85473999159166
1204	2016-04-16T04:40:01	22.0468	-158.3009	KOK1604	110.46236126132514	0.522468253324305	0.0280268940365394	3.1971560178423863																	3.1971560178423863	288.7148990322072
1205	2016-04-16T04:43:01	22.0394	-158.3032	KOK1604	110.803508402049	0.519141074120211	0.0275686805611098	3.1685117550381867																	3.1685117550381867	289.57214830449766
1206	2016-04-16T04:46:01	22.0319	-158.3056	KOK1604	110.56514237730512	0.5206187158435011	0.0277716484167517	3.1952033885718034																	3.1952033885718034	290.44298111034664
1207	2016-04-16T04:49:02	22.0244	-158.3079	KOK1604	111.56715974856593	0.522839316099588	0.0280782624011686	3.246304066543125																	3.246304066543125	291.310939370655
1208	2016-04-16T04:52:02	22.0168	-158.3102	KOK1604	111.68939493604826	0.522839316099588	0.0280782624011686	3.244918272238364																	3.244918272238364	292.1896137740858
1209	2016-04-16T04:55:02	22.0092	-158.3125	KOK1604	111.7996074956976	0.5195091644058341	0.0276192411907794	3.220586334459964																	3.220586334459964	293.0682916166288
1210	2016-04-16T04:58:02	22.0016	-158.3149	KOK1604	112.27157634072223	0.519141074120211	0.0275686805611098	3.2164438908050275																	3.2164438908050275	293.9498170741015
1211	2016-04-16T05:01:03	21.9942	-158.3171	KOK1604	112.21923541291748	0.519141074120211	0.0275686805611098	3.230623129985183																	3.230623129985183	294.80428676546364
1212	2016-04-16T05:04:03	21.9866	-158.3194	KOK1604	111.63177861967395	0.518036950399932	0.0274177995444903	3.2062002798001514																	3.2062002798001514	295.68297482918564
1213	2016-04-16T05:07:03	21.9791	-158.3215	KOK1604	111.7202175864436	0.521357593063229	0.0278734992511885	3.2225701991798044																	3.2225701991798044	296.54553555110607
1214	2016-04-16T05:10:03	21.9716	-158.3237	KOK1604	113.00262927931942	0.5206187158435011	0.0277716484167517	3.2627746946992207																	3.2627746946992207	297.41075123091235
1215	2016-04-16T05:13:04	21.9641	-158.3257	KOK1604	113.43741868627222	0.521726930773297	0.0279245089800348	3.2886133793596573																	3.2886133793596573	298.27078110503624
1216	2016-04-16T05:16:04	21.9567	-158.3276	KOK1604	113.75752496928447	0.523954138088685	0.0282330743660627	3.339964679544744																	3.339964679544744	299.1175607069617
1217	2016-04-16T05:19:04	21.9493	-158.3296	KOK1604	114.43152970987663	0.522839316099588	0.0280782624011686	3.339532345851312																	3.339532345851312	299.9667938701963
1218	2016-04-16T05:22:05	21.9419	-158.3315	KOK1604	114.19883152349165	0.520989134928842	0.0278226110017247	3.3262300013627217																	3.3262300013627217	300.81357820364286
1219	2016-04-16T05:25:05	21.9345	-158.3334	KOK1604	113.3019912539068	0.519141074120211	0.0275686805611098	3.264006069932756																	3.264006069932756	301.66036490188714
1220	2016-04-16T05:28:05	21.9271	-158.3356	KOK1604	112.34274045153973	0.5184042143291521	0.0274679717907732	3.214186050351157																	3.214186050351157	302.51486310644714
1221	2016-04-16T05:31:05	21.9198	-158.3378	KOK1604	112.24134399486618	0.5185882846562104	0.02749311779899185	3.2021771090929434																	3.2021771090929434	303.3586385575305
1222	2016-04-16T05:34:06	21.9124	-158.34	KOK1604	112.37189809694134	0.515843061823579	0.0271191652693273	3.1808263850152145																	3.1808263850152145	304.2131429992588
1223	2016-04-16T05:37:06	21.905	-158.3423	KOK1604	112.6631281724007	0.5184042143291521	0.0274679717907732	3.2308877302206183																	3.2308877302206183	305.07045451525084
1224	2016-04-16T05:40:06	21.8976	-158.3446	KOK1604	112.79018730502456	0.517670561107695	0.0273677467831299	3.223730492355																	3.223730492355	305.9277694494162
1225	2016-04-16T05:43:06	21.8901	-158.3469	KOK1604	112.4610843117149	0.516938307880913	0.027267974260709003	3.1987094651737698																	3.1987094651737698	306.79578910662195
1226	2016-04-16T05:46:06	21.8826	-158.3492	KOK1604	113.52484780441344	0.516572355039001	0.0272182529465501	3.218032296143156																	3.218032296143156	307.66381218359885
1227	2016-04-16T05:49:07	21.8752	-158.3514	KOK1604	112.66744906346392	0.5134744820227446	0.0267990435240911	3.1666382854687707																	3.1666382854687707	308.51833239408563
1228	2016-04-16T05:52:07	21.8679	-158.3538	KOK1604	113.96368708655253	0.512205667167979	0.0266285234317426	3.1677780693725683																	3.1677780693725683	309.3679280108068
1229	2016-04-16T05:55:07	21.8606	-158.3561	KOK1604	113.92507451799236	0.5107555079074171	0.0264345137245284	3.173554890887212																	3.173554890887212	310.21457003463934
1230	2016-04-16T05:58:07	21.8531	-158.3583	KOK1604	114.02125099909469	0.512205667167979	0.0266285234317426	3.1844533086281417																	3.1844533086281417	311.0798353563019
1231	2016-04-16T06:01:07	21.8475	-158.3597	KOK1604	113.74720038411844	0.511843855469792	0.0265799834312373	3.1679400547291774																	3.1679400547291774	311.71977315561463
1232	2016-04-16T06:04:08	21.8463	-158.3587	KOK1604	112.95294412474381	0.509672021561758	0.0262900711703916	3.1208032690167324																	3.1208032690167324	311.88864970589464
1233	2016-04-16T06:07:08	21.8462	-158.358	KOK1604	114.14126909373377	0.511843855469792	0.0265799834312373	3.161307752604728																	3.161307752604728	311.9618273952226
1234	2016-04-16T06:10:08	21.8468	-158.3588	KOK1604	113.53015594180955	0.50895188398491	0.0261943414961877	3.1180345623936665																	3.1180345623936665	312.06809742307115
1235	2016-04-16T06:13:09	21.846999999999998	-158.3595	KOK1604	114.97506398696942	0.5071600881637991	0.0259570718021937	3.1471291862562705																	3.1471291862562705	312.14377219781124
1236	2016-04-16T06:16:09	21.8469	-158.3602	KOK1604	114.728497431446	0.5071600881637991	0.0259570718021937	3.1397315839945086																	3.1397315839945086	312.2169495370024
1237	2016-04-16T06:19:09	21.8467	-158.3611	KOK1604	114.38782395374486	0.507875298553161	0.0260516293834561	3.13106879330651																	3.13106879330651	312.3125678120165
1238	2016-04-16T06:22:09	21.846999999999998	-158.3619	KOK1604	114.53932767050068	0.506087119865425	0.0258156418259629	3.1170475748403303																	3.1170475748403303	312.40171701980057
1239	2016-04-16T06:25:09	21.8472	-158.3624	KOK1604	114.35074836245651	0.505729392947441	0.0257686043321173	3.0937991023119795																	3.0937991023119795	312.4579712276414
1240	2016-04-16T06:28:10	21.8471	-158.3632	KOK1604	114.02565257599905	0.505729392947441	0.0257686043321173	3.094899919349122																	3.094899919349122	312.54137526128795
1241	2016-04-16T06:31:10	21.8472	-158.364	KOK1604	114.29230439578279	0.504303997959942	0.0255816274514032	3.0937178485715475																	3.0937178485715475	312.6247792949345
1242	2016-04-16T06:34:10	21.8478	-158.3646	KOK1604	113.59089063439238	0.49970200227462797	0.0249835438712211	3.0135147369873714																	3.0135147369873714	312.7159061229181
1243	2016-04-16T06:37:10	21.8482	-158.3652	KOK1604	114.06240613061243	0.498998922078425	0.0248930934884562	3.024921408770459																	3.024921408770459	312.7922328714956
1244	2016-04-16T06:40:10	21.8485	-158.3658	KOK1604	113.97251908358446	0.4979500281985621	0.024758189596982998	2.9808363891804124																	2.9808363891804124	312.86264841633783
1245	2016-04-16T06:43:11	21.8488	-158.3664	KOK1604	114.49282550777242	0.4972476896913621	0.024668326358462996	2.998238618602721																	2.998238618602721	312.93306384659763
1246	2016-04-16T06:46:11	21.8492	-158.3672	KOK1604	114.72670841046384	0.4972476896913621	0.024668326358462996	2.9928440443528794																	2.9928440443528794	313.0269509087077
1247	2016-04-16T06:49:11	21.8494	-158.3677	KOK1604	113.26987374610857	0.4968977744006579	0.0246235551820176	2.9609454894531315																	2.9609454894531315	313.08320438615453
1248	2016-04-16T06:52:11	21.8498	-158.3682	KOK1604	114.0230039294054	0.496548692431252	0.0245788906278771	2.969957206175464																	2.969957206175464	313.1514057213352
1249	2016-04-16T06:55:12	21.85	-158.369	KOK1604	114.69375931555368	0.4972476896913621	0.024668326358462996	3.0127033564469765																	3.0127033564469765	313.23700779354215
1250	2016-04-16T06:58:12	21.8504	-158.3697	KOK1604	113.55051676814655	0.4937614680573679	0.0242245843170426	2.9368540372783456																	2.9368540372783456	313.3219395869802
1251	2016-04-16T07:01:12	21.8508	-158.3703	KOK1604	115.03180929909058	0.49585030908545896	0.0244898328107447	2.9952778393226676																	2.9952778393226676	313.3982654194092
1252	2016-04-16T07:04:13	21.8511	-158.371	KOK1604	114.27446348651188	0.495501514224757	0.0244454479957705	2.972011344097482																	2.972011344097482	313.4779268897484
1253	2016-04-16T07:07:13	21.8513	-158.3717	KOK1604	116.33084632941362	0.4961999365820801	0.0245343235802365	3.0346607149907023																	3.0346607149907023	313.55359958441073
1254	2016-04-16T07:10:13	21.8515	-158.3724	KOK1604	115.17210505103508	0.495501514224757	0.0244454479957705	3.0060529319025027																	3.0060529319025027	313.629272182316
1255	2016-04-16T07:13:13	21.8516	-158.3734	KOK1604	114.49854593354674	0.493067315046699	0.024136733252599997	2.9520515863481624																	2.9520515863481624	313.73318923673315
1256	2016-04-16T07:16:14	21.8517	-158.3743	KOK1604	113.8588859415682	0.4923740395020711	0.0240493284844011	2.923026149732223																	2.923026149732223	313.8268403052853
1257	2016-04-16T07:19:14	21.8519	-158.3751	KOK1604	112.76138108809126	0.48893383904285	0.0236182034718123	2.854053188537743																	2.854053188537743	313.9124413161858
1258	2016-04-16T07:22:14	21.851999999999997	-158.376	KOK1604	113.91738725051216	0.489963532511688	0.0237467398142051	2.8885947330824986																	2.8885947330824986	314.0060921908738
1259	2016-04-16T07:25:14	21.8524	-158.3768	KOK1604	113.73257219388316	0.48688071996737	0.0233631928327215	2.8460047343806347																	2.8460047343806347	314.09997762326475
1260	2016-04-16T07:28:15	21.8531	-158.3771	KOK1604	113.34769711938772	0.48688071996737	0.0233631928327215	2.8356977891587984																	2.8356977891587984	314.18383794026613
1261	2016-04-16T07:31:15	21.8538	-158.3777	KOK1604	112.74254974741908	0.48688071996737	0.0233631928327215	2.80121226653922																	2.80121226653922	314.28341039271464
1262	2016-04-16T07:34:15	21.8544	-158.3784	KOK1604	113.59352234869556	0.48145326362900304	0.0226971245005535	2.7663702334126383																	2.7663702334126383	314.3818554195651
1263	2016-04-16T07:37:15	21.8552	-158.3791	KOK1604	111.71000617840807	0.47977020751389504	0.0224929769924455	2.700352601509387																	2.700352601509387	314.4965767825459
1264	2016-04-16T07:40:15	21.8557	-158.3798	KOK1604	114.26446317528831	0.481116658249959	0.0226561216942668	2.7742064540255527																	2.7742064540255527	314.5878360824479
1265	2016-04-16T07:43:16	21.855999999999998	-158.3805	KOK1604	112.53447892556478	0.48145326362900304	0.0226971245005535	2.7282245500045184																	2.7282245500045184	314.6674953007312
1266	2016-04-16T07:46:16	21.8563	-158.3813	KOK1604	111.17474055001465	0.47709847374361997	0.022171270862131002	2.644392537838724																	2.644392537838724	314.75663952016816
1267	2016-04-16T07:49:16	21.8562	-158.3823	KOK1604	109.15322010324124	0.475105206253084	0.0219330721777164	2.571157513243428																	2.571157513243428	314.8605531950608
1268	2016-04-16T07:52:16	21.8562	-158.3833	KOK1604	109.95280091693695	0.47643288970822795	0.0220915114328239	2.6051337528236402																	2.6051337528236402	314.9638689457287
1269	2016-04-16T07:55:17	21.8564	-158.3843	KOK1604	110.66690333954749	0.475768393353711	0.0220121117247777	2.6168872398024177																	2.6168872398024177	315.06955616945106
1270	2016-04-16T07:58:17	21.8568	-158.3851	KOK1604	108.60092349560509	0.47311942834923	0.0216972875832452	2.5438378603610445																	2.5438378603610445	315.163439360621
1271	2016-04-16T08:01:17	21.8574	-158.3858	KOK1604	109.09517010790294	0.475105206253084	0.0219330721777164	2.5561686995979045																	2.5561686995979045	315.26188327166193
1272	2016-04-16T08:04:18	21.8579	-158.3865	KOK1604	108.14606867751804	0.4744447836503421	0.021854384965949998	2.5369269543649087																	2.5369269543649087	315.3531416888467
1273	2016-04-16T08:07:18	21.8582	-158.3874	KOK1604	108.47030761716336	0.474774796764315	0.0218936935222624	2.5447398418957548																	2.5447398418957548	315.4519398044733
1274	2016-04-16T08:10:18	21.8584	-158.3885	KOK1604	108.5246840763851	0.474774796764315	0.0218936935222624	2.5534706439676107																	2.5534706439676107	315.56774565380607
1275	2016-04-16T08:13:18	21.8586	-158.3897	KOK1604	109.69645958503556	0.481116658249959	0.0226561216942668	2.6668730618480767																	2.6668730618480767	315.6937056978816
1276	2016-04-16T08:16:19	21.8592	-158.3905	KOK1604	110.83287158935488	0.48162196808724395	0.02271767484422485	2.700982244134111																	2.700982244134111	315.7999701459079
1277	2016-04-16T08:19:19	21.86	-158.3911	KOK1604	110.00299801157324	0.4831437133807151	0.0229033055822731	2.7001134502005844																	2.7001134502005844	315.9084739103453
1278	2016-04-16T08:22:19	21.8608	-158.3918	KOK1604	109.97389448553844	0.481116658249959	0.0226561216942668	2.6746353729652803																	2.6746353729652803	316.0231934858552
1279	2016-04-16T08:25:19	21.8615	-158.3924	KOK1604	108.3360419541442	0.481116658249959	0.0226561216942668	2.626453574563155																	2.626453574563155	316.1227638578922
1280	2016-04-16T08:28:19	21.8623	-158.3926	KOK1604	109.7310557622498	0.47643288970822795	0.0220915114328239	2.6094770872544464																	2.6094770872544464	316.21418316423564
1281	2016-04-16T08:31:20	21.8628	-158.3932	KOK1604	107.44329175822037	0.4727897909638429	0.0216582473389871	2.504310750189036																	2.504310750189036	316.29749117371745
1282	2016-04-16T08:34:20	21.863000000000003	-158.3944	KOK1604	106.53604616554222	0.4714730902499221	0.0215030261525291	2.4624195543914635																	2.4624195543914635	316.42344745825807
1283	2016-04-16T08:37:20	21.8634	-158.3956	KOK1604	105.82935673441118	0.468205884458258	0.0211206733583267	2.4022244444702303																	2.4022244444702303	316.55517407150813
1284	2016-04-16T08:40:20	21.8639	-158.3966	KOK1604	106.26047986710172	0.471145589467642	0.0214644595048629	2.4478851707088225																	2.4478851707088225	316.6725235705845
1285	2016-04-16T08:43:21	21.8644	-158.3976	KOK1604	107.21442856653424	0.4704906113460471	0.021387666020527003	2.4698823450552414																	2.4698823450552414	316.7898727511785
1286	2016-04-16T08:46:21	21.8648	-158.3981	KOK1604	105.91496862513979	0.46853150825865997	0.0211586438748711	2.400604523242505																	2.400604523242505	316.8580699773288
1287	2016-04-16T08:49:21	21.8638	-158.3973	KOK1604	106.72697453836254	0.468205884458258	0.0211206733583267	2.40989551349525																	2.40989551349525	316.99671403303176
1288	2016-04-16T08:52:21	21.8597	-158.3965	KOK1604	108.55509672292132	0.46853150825865997	0.0211586438748711	2.4513412393033502																	2.4513412393033502	317.46053725444443
1289	2016-04-16T08:55:22	21.8535	-158.395	KOK1604	109.86137565923758	0.46853150825865997	0.0211586438748711	2.4965527924625794																	2.4965527924625794	318.1678885269928
1290	2016-04-16T08:58:22	21.8465	-158.3934	KOK1604	110.26548008512465	0.472624614259759	0.0216387752420162	2.5485764490658225																	2.5485764490658225	318.9644508402203
1291	2016-04-16T09:01:22	21.8394	-158.392	KOK1604	110.99804225146288	0.47311942834923	0.0216972875832452	2.5733203270220097																	2.5733203270220097	319.76793111445204
1292	2016-04-16T09:04:22	21.8322	-158.3907	KOK1604	114.1694445241506	0.4754364044885901	0.0219725448370867	2.6813755965699944																	2.6813755965699944	320.5805931860599
1293	2016-04-16T09:07:23	21.825	-158.3893	KOK1604	116.03125960705849	0.4879058038444241	0.0234902097135973	2.9112149408969654																	2.9112149408969654	321.3950283226466
1294	2016-04-16T09:10:23	21.8179	-158.3879	KOK1604	116.16782585772584	0.48824766550938303	0.0235327726135396	2.9221342391488707																	2.9221342391488707	322.19851251259183
1295	2016-04-16T09:13:23	21.8108	-158.3865	KOK1604	115.7246570982078	0.4828070630727	0.0228620725475196	2.8229898162082403																	2.8229898162082403	323.00199799495294
1296	2016-04-16T09:16:23	21.8037	-158.3851	KOK1604	114.31811790492621	0.475105206253084	0.0219330721777164	2.68298416382584																	2.68298416382584	323.80548476939225
1297	2016-04-16T09:19:24	21.7965	-158.384	KOK1604	115.11201434710053	0.47943554037313396	0.022452432604371002	2.7559320435931816																	2.7559320435931816	324.6149914323279
1298	2016-04-16T09:22:24	21.7893	-158.3831	KOK1604	118.82924776608988	0.486200985302028	0.0232790242803197	2.9596774006762754																	2.9596774006762754	325.42185505093283
1299	2016-04-16T09:25:24	21.7819	-158.3821	KOK1604	117.57369664543128	0.4824679086680929	0.0228207211409453	2.8674913259992736																	2.8674913259992736	326.25206167611253
1300	2016-04-16T09:28:24	21.7744	-158.3813	KOK1604	120.29358227421059	0.476101174735823	0.0220517730657292	2.845420879607873																	2.845420879607873	327.09102567751864
1301	2016-04-16T09:31:25	21.7668	-158.3805	KOK1604	122.41508296811993	0.485177225502148	0.0231528788548675	3.0324053477637394																	3.0324053477637394	327.9410683091805
1302	2016-04-16T09:34:25	21.7593	-158.3797	KOK1604	118.23899415629732	0.480441940434104	0.0225743563598297	2.854451895123825																	2.854451895123825	328.78003316866227
1303	2016-04-16T09:37:25	21.7518	-158.3789	KOK1604	115.08050424728901	0.474774796764315	0.0218936935222624	2.6938935265864377																	2.6938935265864377	329.61899845416355
1304	2016-04-16T09:40:25	21.7444	-158.3782	KOK1604	115.87040112860277	0.47876588263494996	0.0223717356911265	2.7791616466792206																	2.7791616466792206	330.44591839578413
1305	2016-04-16T09:43:26	21.7369	-158.3775	KOK1604	117.42575607016762	0.47943554037313396	0.022452432604371002	2.826522802777993																	2.826522802777993	331.2839282186704
1306	2016-04-16T09:46:26	21.7294	-158.3768	KOK1604	115.50516298520748	0.475768393353711	0.0220121117247777	2.7168036573936534																	2.7168036573936534	332.1219383678304
1307	2016-04-16T09:49:26	21.721999999999998	-158.3762	KOK1604	115.69294884130058	0.47709847374361997	0.022171270862131002	2.7487137310562937																	2.7487137310562937	332.94801830034487
1308	2016-04-16T09:52:26	21.7147	-158.3754	KOK1604	117.1850274311522	0.4754364044885901	0.0219725448370867	2.7712463737614645																	2.7712463737614645	333.76483374017005
1309	2016-04-16T09:55:27	21.7073	-158.3743	KOK1604	112.11275795296022	0.46495305018931704	0.0207441680799218	2.496407507367826																	2.496407507367826	334.5963986871075
1310	2016-04-16T09:58:27	21.7001	-158.3732	KOK1604	113.22741399489873	0.467552852156329	0.0210447895445249	2.555121702555332																	2.555121702555332	335.40591607640886
1311	2016-04-16T10:01:27	21.6927	-158.3723	KOK1604	115.65559867096044	0.47411225885095	0.0218149700440607	2.7200211238811125																	2.7200211238811125	336.23490564427937
1312	2016-04-16T10:04:27	21.6855	-158.3707	KOK1604	113.17817740473144	0.464306952560606	0.0206699192006992	2.521447065094952																	2.521447065094952	337.05329719754405
1313	2016-04-16T10:07:28	21.6782	-158.3689	KOK1604	111.46617055158144	0.46398459847734397	0.0206329413151268	2.4736833377236227																	2.4736833377236227	337.88697053980525
1314	2016-04-16T10:10:28	21.6709	-158.3669	KOK1604	111.75155024344885	0.46237606014041704	0.020448899678451	2.4513774067647907																	2.4513774067647907	338.72550954729445
1315	2016-04-16T10:13:28	21.6636	-158.3647	KOK1604	111.74543658652924	0.461093484651872	0.0203028511452315	2.4354204637614254																	2.4354204637614254	339.56939456407815
1316	2016-04-16T10:16:28	21.6562	-158.3623	KOK1604	110.18943578455747	0.45600869181457104	0.0197302503629286	2.3300547025491656																	2.3300547025491656	340.42974903009633
1317	2016-04-16T10:19:29	21.6488	-158.3599	KOK1604	112.07995065120792	0.45790469285184004	0.0199425746943044	2.4098660296350607																	2.4098660296350607	341.2901071711013
1318	2016-04-16T10:22:29	21.641	-158.3574	KOK1604	109.18849391130051	0.454121153884508	0.0195202170407041	2.2981849108878545																	2.2981849108878545	342.19609208714934
1319	2016-04-16T10:25:29	21.6341	-158.3552	KOK1604	107.48117997273434	0.450361853318601	0.0191059725905235	2.2152900893886183																	2.2152900893886183	342.99720352977306
1320	2016-04-16T10:28:29	21.6267	-158.35299999999995	KOK1604	107.63995980601747	0.4491203301601209	0.0189703832288113	2.197628742145615																	2.197628742145615	343.8518285204168
1321	2016-04-16T10:31:30	21.619	-158.3507	KOK1604	109.8476900950296	0.4519224822850021	0.0192772557378283	2.2778940846154905																	2.2778940846154905	344.74140244175436
1322	2016-04-16T10:34:30	21.6117	-158.3487	KOK1604	109.53174543716247	0.45098437615599496	0.0191742429306529	2.275274827520536																	2.275274827520536	345.57996238804884
1323	2016-04-16T10:37:30	21.6073	-158.3475	KOK1604	107.27031354783036	0.4488104311546921	0.0189366273656597	2.1729652571408726																	2.1729652571408726	346.08525734807387
1324	2016-04-16T10:40:30	21.5967	-158.3484	KOK1604	105.96140298691952	0.445109467792442	0.0185364429112779	2.116012998311005																	2.116012998311005	347.26888957714834
1325	2016-04-16T10:43:31	21.5892	-158.3479	KOK1604	103.78220839551607	0.443265519691239	0.0183389554223503	2.0446153042376247																	2.0446153042376247	348.1053703079461
1326	2016-04-16T10:46:31	21.5819	-158.3458	KOK1604	103.62411320468928	0.44572518744797496	0.0186025952562514	2.0703422081314162																	2.0703422081314162	348.94655597856314
1327	2016-04-16T10:49:31	21.5745	-158.3436	KOK1604	102.72279811225184	0.44603255600721703	0.0186357142170765	2.0737109590490865																	2.0737109590490865	349.80120285581717
1328	2016-04-16T10:52:31	21.5715	-158.3428	KOK1604	101.4538494076734	0.44418948741425	0.0184376835227225	2.0125337806710832																	2.0125337806710832	350.14526952092115
1329	2016-04-16T10:55:32	21.5715	-158.3428	KOK1604	99.81881457052046	0.44022861406846897	0.0180165457871619	1.9364616023742889																	1.9364616023742889	350.14526952092115
1330	2016-04-16T10:58:32	21.5715	-158.3428	KOK1604	98.21856004776974	0.438715813129307	0.017857247499082	1.8871098182308728																	1.8871098182308728	350.14526952092115
1331	2016-04-16T11:01:32	21.5715	-158.3428	KOK1604	96.20900287080202	0.437509507129744	0.0177308554542083	1.8346197418528605																	1.8346197418528605	350.14526952092115
1332	2016-04-16T11:04:32	21.5715	-158.3428	KOK1604	97.35421058662857	0.438715813129307	0.017857247499082	1.8635568445693609																	1.8635568445693609	350.14526952092115
1333	2016-04-16T11:07:33	21.5715	-158.3428	KOK1604	97.49467177532331	0.43932088741426	0.0179208517635481	1.8812750440016328																	1.8812750440016328	350.14526952092115
1334	2016-04-16T11:10:33	21.5715	-158.3428	KOK1604	97.61512043739279	0.43901798959705896	0.0178890117178702	1.8872392629911727																	1.8872392629911727	350.14526952092115
1335	2016-04-16T11:13:33	21.5715	-158.3428	KOK1604	95.86922169483593	0.4381128402054121	0.0177939312124087	1.8412100082366416																	1.8412100082366416	350.14526952092115
1336	2016-04-16T11:16:33	21.5715	-158.3428	KOK1604	96.52829348117766	0.43901798959705896	0.0178890117178702	1.8549722627381795																	1.8549722627381795	350.14526952092115
1337	2016-04-16T11:28:35	21.5715	-158.3428	KOK1604	109.09714072095035	0.47943554037313396	0.022452432604371002	2.642505513845605																	2.642505513845605	350.14526952092115
1338	2016-04-16T11:31:35	21.5715	-158.3428	KOK1604	108.20668800450107	0.47643288970822795	0.0220915114328239	2.5727105935278103																	2.5727105935278103	350.14526952092115
1339	2016-04-16T11:34:35	21.5715	-158.3428	KOK1604	106.68818799382343	0.471145589467642	0.0214644595048629	2.4612742909708016																	2.4612742909708016	350.14526952092115
1340	2016-04-16T11:37:35	21.5715	-158.3428	KOK1604	106.54775222490385	0.4744447836503421	0.021854384965949998	2.504288263693812																	2.504288263693812	350.14526952092115
1341	2016-04-16T11:40:35	21.5715	-158.3428	KOK1604	108.65780705607264	0.480779010032392	0.0226151918017855	2.640493293373525																	2.640493293373525	350.14526952092115
1342	2016-04-16T11:43:36	21.5715	-158.3428	KOK1604	108.11841659971502	0.48145326362900304	0.0226971245005535	2.628380259771848																	2.628380259771848	350.14526952092115
1343	2016-04-16T11:46:36	21.5715	-158.3428	KOK1604	108.9401045470006	0.48415849385126203	0.0230275962108962	2.6997813260817582																	2.6997813260817582	350.14526952092115
1344	2016-04-16T11:49:36	21.5715	-158.3428	KOK1604	105.81677480844671	0.476101174735823	0.0220517730657292	2.5114725381718808																	2.5114725381718808	350.14526952092115
1345	2016-04-16T11:52:36	21.5715	-158.3428	KOK1604	104.81471966945223	0.466900590916245	0.0209691451891362	2.3601280199707606																	2.3601280199707606	350.14526952092115
1346	2016-04-16T11:55:37	21.5715	-158.3428	KOK1604	101.97936132115946	0.46398459847734397	0.0206329413151268	2.277396402025812																	2.277396402025812	350.14526952092115
1347	2016-04-16T11:58:37	21.5715	-158.3428	KOK1604	99.66363468204928	0.462054817025856	0.0204122498306485	2.1973162969917306																	2.1973162969917306	350.14526952092115
1348	2016-04-16T12:01:37	21.5715	-158.3428	KOK1604	99.21802738359429	0.46045472755496203	0.0202303737192158	2.1678749072367167																	2.1678749072367167	350.14526952092115
1349	2016-04-16T12:04:37	21.5715	-158.3428	KOK1604	96.23962981211879	0.46398459847734397	0.0206329413151268	2.1288472889929246																	2.1288472889929246	350.14526952092115
1350	2016-04-16T12:07:38	21.5715	-158.3428	KOK1604	97.33946842717337	0.46625077094169803	0.0208938467479524	2.181248957014278																	2.181248957014278	350.14526952092115
1351	2016-04-16T12:10:38	21.5715	-158.3428	KOK1604	100.36281443021956	0.4762670322220255	0.02207164224927655	2.3840403298970148																	2.3840403298970148	350.14526952092115
1352	2016-04-16T12:13:38	21.5715	-158.3428	KOK1604	98.92536803329278	0.47411225885095	0.0218149700440607	2.32223192100544																	2.32223192100544	350.14526952092115
1353	2016-04-16T12:16:38	21.5715	-158.3428	KOK1604	97.69638285755772	0.475105206253084	0.0219330721777164	2.322041745161085																	2.322041745161085	350.14526952092115
1354	2016-04-16T12:19:39	21.5715	-158.3428	KOK1604	97.17522129902572	0.47776723930896603	0.0222514115460957	2.321402565750621																	2.321402565750621	350.14526952092115
1355	2016-04-16T12:22:39	21.5715	-158.3428	KOK1604	94.75878221621694	0.469513051021363	0.0212731001451569	2.167038378724755																	2.167038378724755	350.14526952092115
1356	2016-04-16T12:25:39	21.5715	-158.3428	KOK1604	96.01780600663342	0.481116658249959	0.0226561216942668	2.3224770963547634																	2.3224770963547634	350.14526952092115
1357	2016-04-16T12:28:39	21.5715	-158.3428	KOK1604	96.09206679123258	0.47977020751389504	0.0224929769924455	2.312230794155337																	2.312230794155337	350.14526952092115
1358	2016-04-16T12:31:40	21.5715	-158.3428	KOK1604	95.45967318299157	0.478432217139048	0.0223315325290495	2.291223668724077																	2.291223668724077	350.14526952092115
1359	2016-04-16T12:34:40	21.5715	-158.3428	KOK1604	96.84265399490174	0.478099346265649	0.0222914251105771	2.3324495965498206																	2.3324495965498206	350.14526952092115
1360	2016-04-16T12:37:40	21.5715	-158.3428	KOK1604	95.18350952302141	0.480441940434104	0.0225743563598297	2.311403086184442																	2.311403086184442	350.14526952092115
1361	2016-04-16T12:40:41	21.5715	-158.3428	KOK1604	96.94135333544634	0.4831437133807151	0.0229033055822731	2.396339419558098																	2.396339419558098	350.14526952092115
1362	2016-04-16T12:43:41	21.5715	-158.3428	KOK1604	92.59949673137908	0.46398459847734397	0.0206329413151268	2.0612123548325543																	2.0612123548325543	350.14526952092115
1363	2016-04-16T12:46:41	21.5715	-158.3428	KOK1604	90.951063976403	0.46398459847734397	0.0206329413151268	2.0235309217031445																	2.0235309217031445	350.14526952092115
1364	2016-04-16T12:49:41	21.5715	-158.3428	KOK1604	94.28343699066224	0.46853150825865997	0.0211586438748711	2.1460035531257384																	2.1460035531257384	350.14526952092115
1365	2016-04-16T12:52:41	21.5715	-158.3428	KOK1604	92.81303101626358	0.472459437555675	0.0216193031450453	2.1589879355593298																	2.1589879355593298	350.14526952092115
1366	2016-04-16T12:55:42	21.5715	-158.3428	KOK1604	88.08855804362578	0.46366301207851796	0.020596051492180998	1.9600351148525943																	1.9600351148525943	350.14526952092115
1367	2016-04-16T12:58:42	21.5715	-158.3428	KOK1604	85.62464697341488	0.453493362834832	0.0194506103306101	1.809250225775875																	1.809250225775875	350.14526952092115
1368	2016-04-16T13:01:42	21.5715	-158.3428	KOK1604	85.80651835828787	0.456323904667957	0.019765435566722	1.8393890237460042																	1.8393890237460042	350.14526952092115
1369	2016-04-16T13:07:43	21.5715	-158.3428	KOK1604	86.50729466971146	0.46398459847734397	0.0206329413151268	1.936663847549692																	1.936663847549692	350.14526952092115
1370	2016-04-16T13:13:43	21.5715	-158.3428	KOK1604	83.06362342491593	0.453493362834832	0.0194506103306101	1.7431205094255178																	1.7431205094255178	350.14526952092115
1371	2016-04-16T13:16:43	21.5715	-158.3428	KOK1604	89.45471382979807	0.462054817025856	0.0204122498306485	1.9769583710129461																	1.9769583710129461	350.14526952092115
1372	2016-04-16T13:19:44	21.5715	-158.3428	KOK1604	87.13555846823337	0.455065967762004	0.0196251074526677	1.8530138926511088																	1.8530138926511088	350.14526952092115
1373	2016-04-16T13:22:44	21.5715	-158.3428	KOK1604	91.64049209643015	0.46673810788342	0.0209503016284211	2.079950648954417																	2.079950648954417	350.14526952092115
1374	2016-04-16T13:25:44	21.5715	-158.3428	KOK1604	93.93502983725887	0.4698387491631629	0.0213112378671582	2.1620258119768416																	2.1620258119768416	350.14526952092115
1375	2016-04-16T13:28:44	21.5715	-158.3428	KOK1604	92.09395911165764	0.46788015103890396	0.0210827472085256	2.0911323438564207																	2.0911323438564207	350.14526952092115
1376	2016-04-16T13:31:45	21.5715	-158.3428	KOK1604	100.30536644976885	0.485177225502148	0.0231528788548675	2.521904180863246																	2.521904180863246	350.14526952092115
1377	2016-04-16T13:37:45	21.5715	-158.3428	KOK1604	102.89760726777288	0.49445893915933603	0.0243128553146239	2.674000167880352																	2.674000167880352	350.14526952092115
1378	2016-04-16T13:40:45	21.5715	-158.3428	KOK1604	93.75339041654921	0.481116658249959	0.0226561216942668	2.2732031071939005																	2.2732031071939005	350.14526952092115
1379	2016-04-16T13:43:46	21.5715	-158.3428	KOK1604	91.43144159570208	0.47411225885095	0.0218149700440607	2.167917820847796																	2.167917820847796	350.14526952092115
1380	2016-04-16T13:46:46	21.5715	-158.3428	KOK1604	95.68578992703941	0.48688071996737	0.0233631928327215	2.410912200964212																	2.410912200964212	350.14526952092115
1381	2016-04-16T13:49:46	21.5715	-158.3428	KOK1604	96.2657932210871	0.484837221274971	0.0231110068993317	2.4080057583483905																	2.4080057583483905	350.14526952092115
1382	2016-04-16T13:52:46	21.5715	-158.3428	KOK1604	93.56175072414413	0.47643288970822795	0.0220915114328239	2.2284623628392106																	2.2284623628392106	350.14526952092115
1383	2016-04-16T13:55:47	21.5715	-158.3428	KOK1604	99.64649416486894	0.48962153573774203	0.0237039271732497	2.541416330756267																	2.541416330756267	350.14526952092115
1384	2016-04-16T13:58:47	21.5715	-158.3428	KOK1604	100.48631587537712	0.490649977231486	0.0238326719444568	2.583898048980276																	2.583898048980276	350.14526952092115
1385	2016-04-16T14:01:47	21.5715	-158.3428	KOK1604	102.04174134163428	0.496548692431252	0.0245788906278771	2.6872686511988224																	2.6872686511988224	350.14526952092115
1386	2016-04-16T14:04:47	21.5715	-158.3428	KOK1604	104.5509166716254	0.505016492856552	0.0256748651362337	2.882708830293548																	2.882708830293548	350.14526952092115
1387	2016-04-16T14:07:48	21.5715	-158.3428	KOK1604	98.52886165651442	0.496548692431252	0.0245788906278771	2.590967312423297																	2.590967312423297	350.14526952092115
1388	2016-04-16T14:10:48	21.5715	-158.3428	KOK1604	95.67704679368843	0.48893383904285	0.0236182034718123	2.435770355220878																	2.435770355220878	350.14526952092115
1389	2016-04-16T14:13:48	21.5715	-158.3428	KOK1604	92.79149524314538	0.4831437133807151	0.0229033055822731	2.2886693853640288																	2.2886693853640288	350.14526952092115
1390	2016-04-16T14:16:48	21.5715	-158.3428	KOK1604	95.6739141464748	0.493413977778961	0.0241806064182619	2.489087141486713																	2.489087141486713	350.14526952092115
1391	2016-04-16T14:19:49	21.5715	-158.3428	KOK1604	99.64823749278062	0.498648637267438	0.02484802978818201	2.6620228146307383																	2.6620228146307383	350.14526952092115
1392	2016-04-16T14:22:49	21.5715	-158.3428	KOK1604	98.42318121988916	0.48893383904285	0.0236182034718123	2.5083802381685234																	2.5083802381685234	350.14526952092115
1393	2016-04-16T14:25:49	21.5715	-158.3428	KOK1604	96.95145305134102	0.489963532511688	0.0237467398142051	2.4779372544296594																	2.4779372544296594	350.14526952092115
1394	2016-04-16T14:28:50	21.5715	-158.3428	KOK1604	100.9424305569935	0.504303997959942	0.0255816274514032	2.7672780581296403																	2.7672780581296403	350.14526952092115
1395	2016-04-16T14:31:50	21.5715	-158.3428	KOK1604	103.03630897621521	0.505550955450771	0.0257451415949581	2.8411072155794734																	2.8411072155794734	350.14526952092115
1396	2016-04-16T14:34:50	21.5715	-158.3428	KOK1604	101.06316306995308	0.50644570074175	0.0258627916067464	2.792678152589952																	2.792678152589952	350.14526952092115
1397	2016-04-16T14:37:50	21.5715	-158.3428	KOK1604	102.47200152216128	0.525822636196345	0.0284935616554725	3.0604044760210023																	3.0604044760210023	350.14526952092115
1398	2016-04-16T14:40:51	21.5715	-158.3428	KOK1604	97.88950740340124	0.512205667167979	0.0266285234317426	2.7873227367512596																	2.7873227367512596	350.14526952092115
1399	2016-04-16T14:43:51	21.5715	-158.3428	KOK1604	94.92911322642472	0.5071600881637991	0.0259570718021937	2.6256021288076328																	2.6256021288076328	350.14526952092115
1400	2016-04-16T14:46:51	21.5715	-158.3428	KOK1604	97.05314216654152	0.5107555079074171	0.0264345137245284	2.740290955983224																	2.740290955983224	350.14526952092115
1401	2016-04-16T14:49:51	21.5715	-158.3428	KOK1604	100.01845909492536	0.517305044369498	0.0273178132221393	2.9045242984750814																	2.9045242984750814	350.14526952092115
1402	2016-04-16T14:52:52	21.5715	-158.3428	KOK1604	99.73139488290519	0.5125670749821599	0.0266770941854804	2.8272631152654983																	2.8272631152654983	350.14526952092115
1403	2016-04-16T14:55:52	21.5715	-158.3428	KOK1604	98.24125390667713	0.5140196708702229	0.0268725263013281	2.8002520338338397																	2.8002520338338397	350.14526952092115
1404	2016-04-16T14:58:52	21.5715	-158.3428	KOK1604	101.0021700070475	0.528447276229967	0.0288619145813618	3.070040731922941																	3.070040731922941	350.14526952092115
1405	2016-04-16T15:01:52	21.5715	-158.3428	KOK1604	104.96863856228147	0.53488448013013	0.0297777874226933	3.287267615938016																	3.287267615938016	350.14526952092115
1406	2016-04-16T15:04:53	21.5715	-158.3428	KOK1604	100.94713642001464	0.5125670749821599	0.0266770941854804	2.8826880501029155																	2.8826880501029155	350.14526952092115
1407	2016-04-16T15:07:53	21.5715	-158.3428	KOK1604	97.93176690057965	0.50895188398491	0.0261943414961877	2.752467894078269																	2.752467894078269	350.14526952092115
1408	2016-04-16T15:10:53	21.5715	-158.3428	KOK1604	96.63443541278036	0.514383299801673	0.0269216630685416	2.78012600904055																	2.78012600904055	350.14526952092115
1409	2016-04-16T15:13:53	21.5715	-158.3428	KOK1604	94.01497100056322	0.4979500281985621	0.024758189596982998	2.4951941555592																	2.4951941555592	350.14526952092115
1410	2016-04-16T15:16:54	21.5715	-158.3428	KOK1604	89.6976415090394	0.484837221274971	0.0231110068993317	2.2375771803298514																	2.2375771803298514	350.14526952092115
1411	2016-04-16T15:19:54	21.5715	-158.3428	KOK1604	89.78113289935325	0.4865404474561629	0.0233210583850454	2.255483020462312																	2.255483020462312	350.14526952092115
1412	2016-04-16T15:22:54	21.5715	-158.3428	KOK1604	96.57590706294512	0.502884780227896	0.025396248260227	2.6323432367031163																	2.6323432367031163	350.14526952092115
1413	2016-04-16T15:25:55	21.5715	-158.3428	KOK1604	97.96744641781922	0.498648637267438	0.02484802978818201	2.6242257821602566																	2.6242257821602566	350.14526952092115
1414	2016-04-16T15:28:55	21.5715	-158.3428	KOK1604	98.57592221058032	0.500405173538396	0.025074488038348997	2.647018834478412																	2.647018834478412	350.14526952092115
1415	2016-04-16T15:31:55	21.5715	-158.3428	KOK1604	99.68586701456556	0.5093115235112929	0.0262421492704219	2.7829994800004583																	2.7829994800004583	350.14526952092115
1416	2016-04-16T15:34:55	21.5715	-158.3428	KOK1604	92.51955233886149	0.4993500430821071	0.0249382647638688	2.4567642784937216																	2.4567642784937216	350.14526952092115
1417	2016-04-16T15:37:56	21.5715	-158.3428	KOK1604	90.44881523401286	0.4923740395020711	0.0240493284844011	2.3356626816958808																	2.3356626816958808	350.14526952092115
1418	2016-04-16T15:40:56	21.5715	-158.3428	KOK1604	90.36375962550713	0.490306345693298	0.0237896546566163	2.308690205180108																	2.308690205180108	350.14526952092115
1419	2016-04-16T15:43:56	21.5715	-158.3428	KOK1604	93.48276464856377	0.504660027747598	0.0256281868640287	2.5586614468606075																	2.5586614468606075	350.14526952092115
1420	2016-04-16T15:46:56	21.5715	-158.3428	KOK1604	95.2923369517557	0.50895188398491	0.0261943414961877	2.653091820482418																	2.653091820482418	350.14526952092115
1421	2016-04-16T15:49:57	21.5715	-158.3428	KOK1604	95.91204073612093	0.49707273204601	0.0246459407702403	2.5566361218828764																	2.5566361218828764	350.14526952092115
1422	2016-04-16T15:52:57	21.5715	-158.3428	KOK1604	96.10492717028411	0.495501514224757	0.0244454479957705	2.5014816228766																	2.5014816228766	350.14526952092115
1423	2016-04-16T15:55:57	21.5715	-158.3428	KOK1604	98.49797625128315	0.507875298553161	0.0260516293834561	2.7318198729229333																	2.7318198729229333	350.14526952092115
1424	2016-04-16T16:01:58	21.5715	-158.3428	KOK1604	94.13103608859413	0.501466022000515	0.0252117226020112	2.5363931758243594																	2.5363931758243594	350.14526952092115
1425	2016-04-16T16:04:58	21.5715	-158.3428	KOK1604	90.85660868297434	0.4968977744006579	0.0246235551820176	2.402393516121283																	2.402393516121283	350.14526952092115
1426	2016-04-16T16:07:58	21.5715	-158.3428	KOK1604	93.28459324345944	0.5076962827933076	0.02602796180603925	2.585534199834707																	2.585534199834707	350.14526952092115
1427	2016-04-16T16:10:59	21.5715	-158.3428	KOK1604	96.50767375751428	0.511480207611147	0.0265313778670121	2.727587456541632																	2.727587456541632	350.14526952092115
1428	2016-04-16T16:13:59	21.5715	-158.3428	KOK1604	95.02393988647198	0.503948816055223	0.025535178919757005	2.5964264470066167																	2.5964264470066167	350.14526952092115
1429	2016-04-16T16:16:59	21.5715	-158.3428	KOK1604	95.81366509576807	0.497598440292651	0.0247132044117401	2.5664772454753577																	2.5664772454753577	350.14526952092115
1430	2016-04-16T16:19:59	21.5715	-158.3428	KOK1604	97.09071050316544	0.516572355039001	0.0272182529465501	2.8196379669353706																	2.8196379669353706	350.14526952092115
1431	2016-04-16T16:23:00	21.5715	-158.3428	KOK1604	93.6554545675728	0.5071600881637991	0.0259570718021937	2.5995743487447127																	2.5995743487447127	350.14526952092115
1432	2016-04-16T16:26:00	21.5715	-158.3428	KOK1604	93.65360365488895	0.5071600881637991	0.0259570718021937	2.5934028831051545																	2.5934028831051545	350.14526952092115
1433	2016-04-16T16:29:00	21.5715	-158.3428	KOK1604	94.31294737103364	0.517305044369498	0.0273178132221393	2.741741968764684																	2.741741968764684	350.14526952092115
1434	2016-04-16T16:32:00	21.5715	-158.3428	KOK1604	92.72170697923336	0.5125670749821599	0.0266770941854804	2.632110527297036																	2.632110527297036	350.14526952092115
1435	2016-04-16T16:35:01	21.5715	-158.3428	KOK1604	92.66213245016024	0.517670561107695	0.0273677467831299	2.6948306678520337																	2.6948306678520337	350.14526952092115
1436	2016-04-16T16:38:01	21.5715	-158.3428	KOK1604	94.65780028671922	0.523581644371494	0.0281813472878089	2.837568147632838																	2.837568147632838	350.14526952092115
1437	2016-04-16T16:41:01	21.5715	-158.3428	KOK1604	94.6991765924384	0.524327521015217	0.0282849249261337	2.8524098436788985																	2.8524098436788985	350.14526952092115
1438	2016-04-16T16:44:01	21.5715	-158.3428	KOK1604	95.539853895573	0.523581644371494	0.0281813472878089	2.8533214636103765																	2.8533214636103765	350.14526952092115
1439	2016-04-16T16:47:01	21.5715	-158.3428	KOK1604	93.2548223608346	0.52209715015875	0.0279756404782566	2.760548949618242																	2.760548949618242	350.14526952092115
1440	2016-04-16T16:50:02	21.5715	-158.3428	KOK1604	95.79628417527776	0.5345021153362111	0.0297229211938068	3.0153261842972263																	3.0153261842972263	350.14526952092115
1441	2016-04-16T16:53:02	21.5715	-158.3428	KOK1604	92.22918335001371	0.5273203128922371	0.0287034526121203	2.7924507866356065																	2.7924507866356065	350.14526952092115
1442	2016-04-16T16:56:02	21.5715	-158.3428	KOK1604	91.00549141956036	0.5206187158435011	0.0277716484167517	2.6785797017166915																	2.6785797017166915	350.14526952092115
1443	2016-04-16T17:00:02	21.5715	-158.3428	KOK1604	93.34210472966193	0.525822636196345	0.0284935616554725	2.8123667042795284																	2.8123667042795284	350.14526952092115
1444	2016-04-16T18:42:26	21.5715	-158.3428	KOK1604	105.83010674521485	0.6331623281469	0.0460140905292805	5.101823068688431																	5.101823068688431	350.14526952092115
1445	2016-04-16T18:45:27	21.5715	-158.3428	KOK1604	103.96749475720974	0.62522643984362	0.0445407022707891	4.806092481229964																	4.806092481229964	350.14526952092115
1446	2016-04-16T18:48:27	21.5715	-158.3428	KOK1604	107.13696250626269	0.6308137474328941	0.0455750185442587	5.087826202972604																	5.087826202972604	350.14526952092115
1447	2016-04-16T18:51:27	21.5715	-158.3428	KOK1604	106.02370118357315	0.6284826953709001	0.0451417587439263	4.992239272850708																	4.992239272850708	350.14526952092115
1448	2016-04-16T18:54:27	21.5715	-158.3428	KOK1604	98.52868419855572	0.6169719064877851	0.043039192567657016	4.380236572465364																	4.380236572465364	350.14526952092115
1449	2016-04-16T18:57:27	21.5715	-158.3428	KOK1604	99.98850180693594	0.623378212293929	0.0442016674918477	4.582731808050383																	4.582731808050383	350.14526952092115
1450	2016-04-16T19:00:28	21.5715	-158.3428	KOK1604	102.31517438459149	0.6215353823850079	0.0438654326177986	4.676959515855332																	4.676959515855332	350.14526952092115
1451	2016-04-16T19:03:28	21.5715	-158.3428	KOK1604	105.62925623326352	0.636475647337047	0.0466376184776757	5.154261069454601																	5.154261069454601	350.14526952092115
1452	2016-04-16T19:06:28	21.5715	-158.3428	KOK1604	104.58263489273348	0.638848144952157	0.0470875369235662	5.1660635710140586																	5.1660635710140586	350.14526952092115
1453	2016-04-16T19:09:28	21.5715	-158.3428	KOK1604	101.66424272201748	0.627086843908651	0.0448835284508384	4.777806960146504																	4.777806960146504	350.14526952092115
1454	2016-04-16T19:12:28	21.5715	-158.3428	KOK1604	98.18406723183053	0.62199444345295	0.0439491909395043	4.481467950698317																	4.481467950698317	350.14526952092115
1455	2016-04-16T19:15:29	21.5715	-158.3428	KOK1604	100.3727996759818	0.6206180129100861	0.0436986905512169	4.584419324667625																	4.584419324667625	350.14526952092115
1456	2016-04-16T19:18:29	21.5715	-158.3428	KOK1604	105.88387076937413	0.630346175533527	0.0454878230554541	5.047402262474684																	5.047402262474684	350.14526952092115
1457	2016-04-16T19:21:29	21.5715	-158.3428	KOK1604	108.91278650692352	0.628947228979391	0.0452279163154702	5.125192823424412																	5.125192823424412	350.14526952092115
1458	2016-04-16T19:27:30	21.5715	-158.3428	KOK1604	110.06139948947008	0.593426703315474	0.0389285707330658	4.470711667186764																	4.470711667186764	350.14526952092115
1459	2016-04-16T19:30:30	21.5715	-158.3428	KOK1604	108.09253923380072	0.590832364014081	0.0384910521724219	4.330875651173125																	4.330875651173125	350.14526952092115
1460	2016-04-16T19:33:30	21.5715	-158.3428	KOK1604	105.21732065941464	0.58484340056609	0.0374924750490733	4.0751248042784685																	4.0751248042784685	350.14526952092115
1461	2016-04-16T19:36:31	21.5715	-158.3428	KOK1604	104.40180745781929	0.5611994544999781	0.033705780148202004	3.6511507921671047																	3.6511507921671047	350.14526952092115
1462	2016-04-16T19:39:31	21.5715	-158.3428	KOK1604	106.95351514699793	0.5681250376439411	0.0347893103867287	3.8424659286034464																	3.8424659286034464	350.14526952092115
1463	2016-04-16T19:42:31	21.5715	-158.3428	KOK1604	104.6252319073632	0.571421971975994	0.0353126176335374	3.8460090634963566																	3.8460090634963566	350.14526952092115
1464	2016-04-16T19:45:31	21.5715	-158.3428	KOK1604	103.65362088645972	0.5827183324273221	0.0371420068893483	3.995874712340428																	3.995874712340428	350.14526952092115
1465	2016-04-16T19:48:32	21.5715	-158.3428	KOK1604	105.31936955485952	0.593426703315474	0.0389285707330658	4.247460095563143																	4.247460095563143	350.14526952092115
1466	2016-04-16T19:51:32	21.5715	-158.3428	KOK1604	113.0295176413859	0.6057199869763901	0.0410433876566134	4.772775785311313																	4.772775785311313	350.14526952092115
1467	2016-04-16T19:57:32	21.5715	-158.3428	KOK1604	112.59679169996029	0.605273001882839	0.0409653174583348	4.75786581940476																	4.75786581940476	350.14526952092115
1468	2016-04-16T20:00:33	21.5715	-158.3428	KOK1604	111.68387846105159	0.6043822226381179	0.0408097343902162	4.704474467145895																	4.704474467145895	350.14526952092115
1469	2016-04-16T20:03:33	21.5715	-158.3428	KOK1604	109.27673108491899	0.5925592068450021	0.0387819384107205	4.3582178914053165																	4.3582178914053165	350.14526952092115
1470	2016-04-16T20:06:33	21.5715	-158.3428	KOK1604	107.05400328314941	0.59777707049213	0.0396690634498156	4.3702202011075615																	4.3702202011075615	350.14526952092115
1471	2016-04-16T20:09:33	21.5715	-158.3428	KOK1604	107.79436465001108	0.6004081321510539	0.0401210766803058	4.464881447555523																	4.464881447555523	350.14526952092115
1472	2016-04-16T20:18:34	21.5715	-158.3428	KOK1604	111.43968254754795	0.596905737596037	0.0395201644640462	4.5781137133460135																	4.5781137133460135	350.14526952092115
1473	2016-04-16T20:21:34	21.5715	-158.3428	KOK1604	118.36117862444792	0.594730034684947	0.0391495761077801	4.8366262600907906																	4.8366262600907906	350.14526952092115
1474	2016-04-16T20:24:34	21.5715	-158.3428	KOK1604	119.4453052159616	0.6070583981958471	0.0412777656592401	5.1831485339084145																	5.1831485339084145	350.14526952092115
1475	2016-04-16T20:27:35	21.5715	-158.3428	KOK1604	118.45935449238985	0.609288920297675	0.0416702232892764	5.187733613094741																	5.187733613094741	350.14526952092115
1476	2016-04-16T20:30:35	21.5715	-158.3428	KOK1604	119.7163491067265	0.6215353823850079	0.0438654326177986	5.574100573987051																	5.574100573987051	350.14526952092115
1477	2016-04-16T20:33:35	21.5715	-158.3428	KOK1604	115.06975667086245	0.624300229504806	0.0443707843743181	5.363680868722341																	5.363680868722341	350.14526952092115
1478	2016-04-16T20:36:35	21.5715	-158.3428	KOK1604	113.38239846518852	0.638848144952157	0.0470875369235662	5.556904500552808																	5.556904500552808	350.14526952092115
1479	2016-04-16T20:39:36	21.5715	-158.3428	KOK1604	117.43674018150914	0.645555975314791	0.0483737510821926	5.96510326658046																	5.96510326658046	350.14526952092115
1480	2016-04-16T20:42:36	21.5715	-158.3428	KOK1604	112.983916043069	0.624762782575624	0.0444556420373197	5.245021013494256																	5.245021013494256	350.14526952092115
1481	2016-04-16T20:45:36	21.5715	-158.3428	KOK1604	110.76415341052281	0.609288920297675	0.0416702232892764	4.789098615382869																	4.789098615382869	350.14526952092115
1482	2016-04-16T20:48:36	21.5715	-158.3428	KOK1604	107.50879593782741	0.586549825240985	0.0377753443114189	4.181135784989161																	4.181135784989161	350.14526952092115
1483	2016-04-16T20:51:37	21.5715	-158.3428	KOK1604	108.77644970192648	0.5839945855261519	0.0373520981446821	4.1977896586843375																	4.1977896586843375	350.14526952092115
1484	2016-04-16T20:54:37	21.5715	-158.3428	KOK1604	112.70705872891378	0.595165201086638	0.0392235351690324	4.567793456117251																	4.567793456117251	350.14526952092115
1485	2016-04-16T20:57:37	21.5715	-158.3428	KOK1604	109.32290825595915	0.585696272990718	0.0376335229631379	4.239845622867478																	4.239845622867478	350.14526952092115
1486	2016-04-16T21:00:37	21.5715	-158.3428	KOK1604	109.64359334595129	0.5793474712304301	0.0365901363857789	4.145306119804101																	4.145306119804101	350.14526952092115
1487	2016-04-16T21:03:38	21.5715	-158.3428	KOK1604	106.831963523207	0.5689499432182851	0.0349199028230591	3.86354720849206																	3.86354720849206	350.14526952092115
1488	2016-04-16T21:06:38	21.5715	-158.3428	KOK1604	109.31011347118643	0.5785039114670639	0.0364528945757211	4.13583777530959																	4.13583777530959	350.14526952092115
1489	2016-04-16T21:09:38	21.5715	-158.3428	KOK1604	109.56838624280476	0.589544782700313	0.038274904314331004	4.363917694269312																	4.363917694269312	350.14526952092115
1490	2016-04-16T21:12:38	21.5715	-158.3428	KOK1604	106.9515493086378	0.594730034684947	0.0391495761077801	4.4028262363206565																	4.4028262363206565	350.14526952092115
1491	2016-04-16T21:15:39	21.5715	-158.3428	KOK1604	110.19834941630545	0.5995277432172379	0.0399695736485661	4.646150962176294																	4.646150962176294	350.14526952092115
1492	2016-04-16T21:18:39	21.5715	-158.3428	KOK1604	108.22609302836372	0.61924851405934	0.0434501770329306	4.888123274926612																	4.888123274926612	350.14526952092115
1493	2016-04-16T21:21:39	21.5715	-158.3428	KOK1604	112.51766658744849	0.6445919823221661	0.0481877548503931	5.758783081120727																	5.758783081120727	350.14526952092115
1494	2016-04-16T21:24:39	21.5715	-158.3428	KOK1604	111.69099582065563	0.660747915387202	0.0513656940159655	6.1894592244570426																	6.1894592244570426	350.14526952092115
1495	2016-04-16T21:27:40	21.5715	-158.3428	KOK1604	108.19915438862652	0.66174402852064	0.0515657909113644	6.1325394115606455																	6.1325394115606455	350.14526952092115
1496	2016-04-16T21:30:40	21.5715	-158.3428	KOK1604	111.5884655462203	0.6622429265248491	0.0516662181691486	6.256448628086657																	6.256448628086657	350.14526952092115
1497	2016-04-16T21:33:40	21.5715	-158.3428	KOK1604	111.88076119727957	0.637896261679903	0.0469069163837882	5.679419437132657																	5.679419437132657	350.14526952092115
1498	2016-04-16T21:36:40	21.5715	-158.3428	KOK1604	115.65868759793189	0.6083966628614821	0.0415127887197925	5.070897174208597																	5.070897174208597	350.14526952092115
1499	2016-04-16T21:39:40	21.5715	-158.3428	KOK1604	115.56620226927893	0.5938620053202139	0.0390021495268122	4.651968751849939																	4.651968751849939	350.14526952092115
1500	2016-04-16T21:42:41	21.5715	-158.3428	KOK1604	113.32757695847984	0.572662166188996	0.0355107641504663	4.139513741852643																	4.139513741852643	350.14526952092115
1501	2016-04-16T21:45:41	21.5715	-158.3428	KOK1604	117.10179155038828	0.572248038337433	0.0354444829447508	4.25459309441091																	4.25459309441091	350.14526952092115
1502	2016-04-16T21:48:41	21.5715	-158.3428	KOK1604	114.68605091496784	0.5793474712304301	0.0365901363857789	4.3148247134876065																	4.3148247134876065	350.14526952092115
1503	2016-04-16T21:51:41	21.5715	-158.3428	KOK1604	111.45398340062263	0.575985864895025	0.0360448164830133	4.113659865659339																	4.113659865659339	350.14526952092115
1504	2016-04-16T21:54:42	21.5715	-158.3428	KOK1604	114.61261517047173	0.5938620053202139	0.0390021495268122	4.575104839653873																	4.575104839653873	350.14526952092115
1505	2016-04-16T21:57:42	21.5715	-158.3428	KOK1604	110.7823642251186	0.588688914226635	0.0381318071171293	4.328399402805939																	4.328399402805939	350.14526952092115
1506	2016-04-16T22:00:42	21.5715	-158.3428	KOK1604	111.58860783921571	0.597340884657027	0.0395945252007203	4.514559252442722																	4.514559252442722	350.14526952092115
1507	2016-04-16T22:03:42	21.5715	-158.3428	KOK1604	111.1152173730802	0.5912631508446899	0.0385634713766848	4.38495667145175																	4.38495667145175	350.14526952092115
1508	2016-04-16T22:06:43	21.5715	-158.3428	KOK1604	113.09757585218507	0.586122827277373	0.0377043407187957	4.359872553499861																	4.359872553499861	350.14526952092115
1509	2016-04-16T22:09:43	21.5715	-158.3428	KOK1604	117.37558661586463	0.592127007447506	0.0387088840485091	4.653690604895134																	4.653690604895134	350.14526952092115
1510	2016-04-16T22:12:43	21.5715	-158.3428	KOK1604	115.12794626338787	0.595165201086638	0.0392235351690324	4.636237705166321																	4.636237705166321	350.14526952092115
1511	2016-04-16T22:15:43	21.5715	-158.3428	KOK1604	113.70419773040899	0.601290850415078	0.0402735771969961	4.7023472156615975																	4.7023472156615975	350.14526952092115
1512	2016-04-16T22:18:44	21.5715	-158.3428	KOK1604	112.50302226854252	0.5966886822156819	0.0394830726405473	4.539929412670099																	4.539929412670099	350.14526952092115
1513	2016-04-16T22:21:44	21.5715	-158.3428	KOK1604	116.58653147493273	0.602617272090339	0.0405030896238029	4.839914245977365																	4.839914245977365	350.14526952092115
1514	2016-04-16T22:27:44	21.5715	-158.3428	KOK1604	113.10144564644251	0.596905737596037	0.0395201644640462	4.5802580595906575																	4.5802580595906575	350.14526952092115
1515	2016-04-16T22:30:44	21.5715	-158.3428	KOK1604	112.26587487484535	0.598650809991287	0.0398188979165341	4.556214851182144																	4.556214851182144	350.14526952092115
1516	2016-04-16T22:33:44	21.5715	-158.3428	KOK1604	111.01178599416492	0.598213909064538	0.0397438290686274	4.496533351525956																	4.496533351525956	350.14526952092115
1517	2016-04-16T22:42:45	21.5715	-158.3428	KOK1604	116.52732133498316	0.6256907803505071	0.0446260093409209	5.321931877567407																	5.321931877567407	350.14526952092115
1518	2016-04-16T22:45:45	21.5715	-158.3428	KOK1604	115.75029197083914	0.628947228979391	0.0452279163154702	5.2940638192074925																	5.2940638192074925	350.14526952092115
1519	2016-04-16T22:48:46	21.5715	-158.3428	KOK1604	116.99869042943045	0.632691814154237	0.0459258658381175	5.475581571273677																	5.475581571273677	350.14526952092115
1520	2016-04-16T22:51:46	21.5715	-158.3428	KOK1604	118.16695099338509	0.6374216080664821	0.0468169374546448	5.606407169297949																	5.606407169297949	350.14526952092115
1521	2016-04-16T22:54:46	21.5715	-158.3428	KOK1604	112.38842553502779	0.6308137474328941	0.0455750185442587	5.200902767318193																	5.200902767318193	350.14526952092115
1522	2016-04-16T22:57:46	21.5715	-158.3428	KOK1604	111.3150671726013	0.617879767546768	0.043203022927246	4.895329068685223																	4.895329068685223	350.14526952092115
1523	2016-04-16T23:00:46	21.5715	-158.3428	KOK1604	109.58372830160856	0.613339198780609	0.0423886249753478	4.6952669041143436																	4.6952669041143436	350.14526952092115
1524	2016-04-16T23:03:47	21.5715	-158.3428	KOK1604	112.57752149808589	0.6210766937522061	0.0437819242025512	4.992281366167762																	4.992281366167762	350.14526952092115
1525	2016-04-16T23:06:47	21.5715	-158.3428	KOK1604	111.25156050180344	0.618791803075976	0.0433676244462195	4.874341878743278																	4.874341878743278	350.14526952092115
1526	2016-04-16T23:09:47	21.5715	-158.3428	KOK1604	108.63283834335724	0.612435710974828	0.0422276323950508	4.660776879597242																	4.660776879597242	350.14526952092115
1527	2016-04-16T23:12:47	21.5715	-158.3428	KOK1604	107.45406216498516	0.616060245940664	0.0428755537388923	4.6754058066725435																	4.6754058066725435	350.14526952092115
1528	2016-04-16T23:15:48	21.5715	-158.3428	KOK1604	106.03907690237871	0.613791589904209	0.0424693848764047	4.546794142965098																	4.546794142965098	350.14526952092115
1529	2016-04-16T23:18:48	21.5715	-158.3428	KOK1604	106.65266504003851	0.613791589904209	0.0424693848764047	4.580848360675101																	4.580848360675101	350.14526952092115
1530	2016-04-16T23:21:48	21.5715	-158.3428	KOK1604	109.87029307215911	0.62199444345295	0.0439491909395043	4.863311583643548																	4.863311583643548	350.14526952092115
1531	2016-04-16T23:24:48	21.5715	-158.3428	KOK1604	108.94286408101212	0.618791803075976	0.0433676244462195	4.765552647059051																	4.765552647059051	350.14526952092115
1532	2016-04-16T23:27:49	21.5715	-158.3428	KOK1604	107.08071823090107	0.615606043355872	0.0427940264870746	4.609371726512927																	4.609371726512927	350.14526952092115
1533	2016-04-16T23:30:49	21.5715	-158.3428	KOK1604	107.50981284020591	0.615152922451982	0.0427126933919489	4.615490220951666																	4.615490220951666	350.14526952092115
1534	2016-04-16T23:33:49	21.5715	-158.3428	KOK1604	105.4315476149402	0.6079495105943371	0.041434260834348	4.378364987081556																	4.378364987081556	350.14526952092115
1535	2016-04-16T23:36:49	21.5715	-158.3428	KOK1604	109.01335104721664	0.615152922451982	0.0427126933919489	4.714720007319191																	4.714720007319191	350.14526952092115
1536	2016-04-16T23:39:49	21.5715	-158.3428	KOK1604	108.99855323910023	0.611532704662604	0.0420673084550199	4.618311103886275																	4.618311103886275	350.14526952092115
1537	2016-04-16T23:42:50	21.5715	-158.3428	KOK1604	107.49911015226641	0.6075034232178019	0.0413559199626212	4.4970902524608185																	4.4970902524608185	350.14526952092115
1538	2016-04-16T23:45:50	21.5715	-158.3428	KOK1604	106.80641518212714	0.605273001882839	0.0409653174583348	4.386470712318752																	4.386470712318752	350.14526952092115
1539	2016-04-16T23:48:50	21.5715	-158.3428	KOK1604	107.51804623839213	0.6039392987381921	0.0407327358646687	4.403455304517308																	4.403455304517308	350.14526952092115
1540	2016-04-16T23:51:50	21.5715	-158.3428	KOK1604	109.21009658100958	0.612435710974828	0.0422276323950508	4.638625977830895																	4.638625977830895	350.14526952092115
1541	2016-04-16T23:54:51	21.5715	-158.3428	KOK1604	107.18222341664128	0.60349757205438	0.0406560045275263	4.396879721447643																	4.396879721447643	350.14526952092115
1542	2016-04-16T23:57:51	21.5715	-158.3428	KOK1604	107.6578763964332	0.59777707049213	0.0396690634498156	4.301747359593499																	4.301747359593499	350.14526952092115
1543	2016-04-17T00:00:51	21.5715	-158.3428	KOK1604	109.37210692709043	0.6057199869763901	0.0410433876566134	4.535094946691629																	4.535094946691629	350.14526952092115
1544	2016-04-17T00:03:51	21.5715	-158.3428	KOK1604	110.08386976349438	0.6054964944296144	0.0410043525574741	4.516212238242186																	4.516212238242186	350.14526952092115
1545	2016-04-17T00:06:51	21.5715	-158.3428	KOK1604	108.56720085168637	0.603056897340182	0.0405794559256321	4.430663600763377																	4.430663600763377	350.14526952092115
1546	2016-04-17T00:09:52	21.5715	-158.3428	KOK1604	106.31735394637607	0.5960385499069529	0.039371973837989	4.215133089786998																	4.215133089786998	350.14526952092115
1547	2016-04-17T00:12:52	21.5715	-158.3428	KOK1604	107.04853618087307	0.59299243798001	0.0388551671668029	4.166898416092985																	4.166898416092985	350.14526952092115
1548	2016-04-17T00:15:52	21.5715	-158.3428	KOK1604	109.33180055733344	0.597340884657027	0.0395945252007203	4.3366468464851975																	4.3366468464851975	350.14526952092115
1549	2016-04-17T00:18:52	21.5715	-158.3428	KOK1604	111.67136449920916	0.601290850415078	0.0402735771969961	4.511468719735862																	4.511468719735862	350.14526952092115
1550	2016-04-17T00:21:52	21.5715	-158.3428	KOK1604	109.21081017668756	0.5938620053202139	0.0390021495268122	4.273383824927596																	4.273383824927596	350.14526952092115
1551	2016-04-17T00:24:53	21.5715	-158.3428	KOK1604	109.13195959122898	0.595165201086638	0.0392235351690324	4.294279636810631																	4.294279636810631	350.14526952092115
1552	2016-04-17T00:27:53	21.5715	-158.3428	KOK1604	108.2581991049782	0.5880497264310784	0.0380249438522401	4.13242710428753																	4.13242710428753	350.14526952092115
1553	2016-04-17T00:30:53	21.5715	-158.3428	KOK1604	111.46655006170492	0.597340884657027	0.0395945252007203	4.426304572636671																	4.426304572636671	350.14526952092115
1554	2016-04-17T00:33:53	21.5715	-158.3428	KOK1604	111.78270155883229	0.5960385499069529	0.039371973837989	4.397245891736659																	4.397245891736659	350.14526952092115
1555	2016-04-17T00:36:54	21.5715	-158.3428	KOK1604	108.9604372791856	0.5882625080667819	0.0380605140058383	4.143966446295656																	4.143966446295656	350.14526952092115
1556	2016-04-17T00:39:54	21.5715	-158.3428	KOK1604	111.77256521520121	0.59299243798001	0.0388551671668029	4.3820147183732425																	4.3820147183732425	350.14526952092115
1557	2016-04-17T00:42:54	21.5715	-158.3428	KOK1604	109.30757893866004	0.584418487081584	0.0374222029205382	4.0847128483712165																	4.0847128483712165	350.14526952092115
1558	2016-04-17T00:45:55	21.5715	-158.3428	KOK1604	110.05791743372438	0.584418487081584	0.0374222029205382	4.115106048173603																	4.115106048173603	350.14526952092115
1559	2016-04-17T00:48:55	21.5715	-158.3428	KOK1604	112.28210528137414	0.590402603099888	0.0384188054340868	4.306966897903148																	4.306966897903148	350.14526952092115
1560	2016-04-17T00:51:55	21.5715	-158.3428	KOK1604	108.9978428849142	0.5810281294921309	0.0368646785828119	4.038069437017871																	4.038069437017871	350.14526952092115
1561	2016-04-17T00:54:55	21.5715	-158.3428	KOK1604	111.3188125157942	0.581871278928165	0.0370026850586063	4.142832294461617																	4.142832294461617	350.14526952092115
1562	2016-04-17T00:57:55	21.5715	-158.3428	KOK1604	109.9930232193937	0.574322630664675	0.0357769789582925	3.938786110747973																	3.938786110747973	350.14526952092115
1563	2016-04-17T01:00:56	21.5715	-158.3428	KOK1604	114.25856872359844	0.58484340056609	0.0374924750490733	4.274808503505627																	4.274808503505627	350.14526952092115
1564	2016-04-17T01:03:56	21.5715	-158.3428	KOK1604	112.42129016530943	0.579770762008676	0.0366590031040722	4.133748733213224																	4.133748733213224	350.14526952092115
1565	2016-04-17T01:06:56	21.5715	-158.3428	KOK1604	111.93744375759432	0.579770762008676	0.0366590031040722	4.107306562825254																	4.107306562825254	350.14526952092115
1566	2016-04-17T01:09:56	21.5715	-158.3428	KOK1604	113.8049588746237	0.5776636273275191	0.0363162889552867	4.154690819699861																	4.154690819699861	350.14526952092115
1567	2016-04-17T01:12:56	21.5715	-158.3428	KOK1604	112.59744957001956	0.566075499401979	0.0344664014896719	3.889280530379669																	3.889280530379669	350.14526952092115
1568	2016-04-17T01:15:57	21.5715	-158.3428	KOK1604	114.57436629636202	0.573077282638048	0.0355772035813128	4.087164935625223																	4.087164935625223	350.14526952092115
1569	2016-04-17T01:18:57	21.5715	-158.3428	KOK1604	114.99300734563177	0.575152363466598	0.0359105037861512	4.137469076251962																	4.137469076251962	350.14526952092115
1570	2016-04-17T01:21:57	21.5715	-158.3428	KOK1604	114.16698025346531	0.567713651810016	0.03472432666434	3.9910382390953294																	3.9910382390953294	350.14526952092115
1571	2016-04-17T01:24:57	21.5715	-158.3428	KOK1604	114.75676227991669	0.5681250376439411	0.0347893103867287	4.0367985150665735																	4.0367985150665735	350.14526952092115
1572	2016-04-17T01:27:57	21.5715	-158.3428	KOK1604	116.88698859676292	0.558778862952242	0.0333319532725203	3.931094758275101																	3.931094758275101	350.14526952092115
1573	2016-04-17T01:30:58	21.5715	-158.3428	KOK1604	118.04759951991556	0.5705990129415239	0.0351816197795917	4.173444093323767																	4.173444093323767	350.14526952092115
1574	2016-04-17T01:33:58	21.5715	-158.3428	KOK1604	117.7977508238407	0.559986715023628	0.0335180183129207	3.97100488532007																	3.97100488532007	350.14526952092115
