# Supplementary material for: Understanding opposing predictions of Prochlorococcus in a changing climate
Source: Nat Commun. 2023 Mar 15;14:1445. doi: 10.1038/s41467-023-36928-9 (PMC10017810; doi:10.1038/s41467-023-36928-9)
Supplement: Supplementary file 4 — Supplementary Code [file 41467_2023_36928_MOESM4_ESM.zip › Supplemental Code/Cruises/KOK1606.csv]

	time	lat	lon	cruise	prochloro_abundance	prochloro_diameter	prochloro_carbon_content	prochloro_biomass	synecho_abundance	synecho_diameter	synecho_carbon_content	synecho_biomass	croco_abundance	croco_diameter	croco_carbon_content	croco_biomass	picoeuk_abundance	picoeuk_diameter	picoeuk_carbon_content	picoeuk_biomass	unknown_abundance	unknown_diameter	unknown_carbon_content	unknown_biomass	total_biomass	distance
0	2016-04-20T00:07:37	21.4614	-158.3132	KOK1606	103.9411844235738	0.555982674690942	0.0329032315295243	3.6477655518577294																	3.6477655518577294	0.0
1	2016-04-20T00:10:37	21.4688	-158.3151	KOK1606	103.7034559312388	0.555581470139957	0.0328420976819923	3.6208893798900754																	3.6208893798900754	0.8469365467454609
2	2016-04-20T00:13:37	21.476	-158.3171	KOK1606	102.5618327461306	0.553188984264525	0.0324784706870613	3.5398393384566016																	3.5398393384566016	1.6747647841832358
3	2016-04-20T00:16:37	21.4833	-158.3193	KOK1606	103.54072640584054	0.558378161732944	0.0332702267661679	3.6742314681655897																	3.6742314681655897	2.518729365430474
4	2016-04-20T00:19:37	21.4906	-158.3214	KOK1606	106.79903761291534	0.5648543295492541	0.0342750430536009	3.878216591811338																	3.878216591811338	3.359953209074632
5	2016-04-20T00:22:38	21.498	-158.3234	KOK1606	106.118733164837	0.5607943487521899	0.0336430335613082	3.7746412482553926																	3.7746412482553926	4.209347021328925
6	2016-04-20T00:25:38	21.5053	-158.3255	KOK1606	102.48541749576242	0.547656472160628	0.0316470458967334	3.4478855189642297																	3.4478855189642297	5.050565182889388
7	2016-04-20T00:28:38	21.5125	-158.3276	KOK1606	102.99057461381244	0.546874386658803	0.0315304503182221	3.464537172090958																	3.464537172090958	5.881032285401077
8	2016-04-20T00:31:38	21.5198	-158.3297	KOK1606	104.66352383433264	0.550017355003256	0.0320001777308738	3.5454430358169424																	3.5454430358169424	6.722244839084627
9	2016-04-20T00:34:39	21.5269	-158.3319	KOK1606	106.32297623329953	0.557977801218833	0.0332086969005377	3.724502756354037																	3.724502756354037	7.5447759967404275
10	2016-04-20T00:37:39	21.5341	-158.334	KOK1606	103.35254846696584	0.5575775802325489	0.0331473794176526	3.599561669367408																	3.599561669367408	8.37523463386941
11	2016-04-20T00:40:39	21.5414	-158.3355	KOK1606	104.09457841110958	0.550808458074659	0.0321190248478626	3.5486426526995194																	3.5486426526995194	9.202559324049492
12	2016-04-20T00:43:40	21.5493	-158.3354	KOK1606	105.342616382503	0.556779995362206	0.0330251821858415	3.6534827922944753																	3.6534827922944753	10.08202536171805
13	2016-04-20T00:46:40	21.5571	-158.3351	KOK1606	108.11434906608127	0.5755687159987071	0.0359775053558728	4.049349442543711																	4.049349442543711	10.950854104446497
14	2016-04-20T00:49:40	21.5651	-158.3349	KOK1606	109.68048244211235	0.5776636273275191	0.0363162889552867	4.1783303603556226																	4.1783303603556226	11.841631578424375
15	2016-04-20T00:52:40	21.5732	-158.3347	KOK1606	107.66856704499264	0.56730264783214	0.0346596145702376	3.9437970908789945																	3.9437970908789945	12.743537765450986
16	2016-04-20T00:55:40	21.581	-158.3342	KOK1606	105.92500299873026	0.566892622657927	0.0345950565876236	3.850402476606953																	3.850402476606953	13.613352440592534
17	2016-04-20T00:58:41	21.5882	-158.3336	KOK1606	109.0578781004076	0.5755687159987071	0.0359775053558728	4.120272742462332																	4.120272742462332	14.417238265981991
18	2016-04-20T01:01:41	21.595	-158.3325	KOK1606	112.53138894738774	0.5878369447953751	0.0379893736986419	4.447296308183488																	4.447296308183488	15.182709453647854
19	2016-04-20T01:07:41	21.609	-158.3302	KOK1606	111.23039438574888	0.5827183324273221	0.0371420068893483	4.314615625543493																	4.314615625543493	16.759224474182066
20	2016-04-20T01:10:42	21.616	-158.3292	KOK1606	108.56504272204174	0.575985864895025	0.0360448164830133	4.122765972974095																	4.122765972974095	17.545286647918036
21	2016-04-20T01:13:42	21.6232	-158.3282	KOK1606	108.29975959269044	0.579770762008676	0.0366590031040722	4.16389784247992																	4.16389784247992	18.353423109036
22	2016-04-20T01:16:42	21.6302	-158.3273	KOK1606	110.1094756393763	0.586336326259179	0.0377398425151073	4.319029525314233																	4.319029525314233	19.138188717497247
23	2016-04-20T01:19:42	21.6374	-158.3263	KOK1606	111.50098273437284	0.590832364014081	0.0384910521724219	4.447467408100785																	4.447467408100785	19.946323876621253
24	2016-04-20T01:22:42	21.6445	-158.3254	KOK1606	108.99810515810593	0.58484340056609	0.0374924750490733	4.26980460095463																	4.26980460095463	20.742142549152504
25	2016-04-20T01:25:43	21.6518	-158.3245	KOK1606	106.77499595434469	0.571421971975994	0.0353126176335374	3.940291354891636																	3.940291354891636	21.560075312373513
26	2016-04-20T01:28:43	21.659000000000002	-158.3236	KOK1606	105.87623776732741	0.562012569484429	0.033831723041644	3.785851436680136																	3.785851436680136	22.36694919587116
27	2016-04-20T01:34:43	21.6735	-158.3218	KOK1606	109.13331325636696	0.5705990129415239	0.0351816197795917	4.03660697808068																	4.03660697808068	23.99175320394205
28	2016-04-20T01:37:44	21.6809	-158.321	KOK1606	112.10646541645664	0.5785039114670639	0.0364528945757211	4.257798512526588																	4.257798512526588	24.819646238107136
29	2016-04-20T01:40:44	21.6882	-158.3202	KOK1606	111.19517805084331	0.56730264783214	0.0346596145702376	4.059857341928047																	4.059857341928047	25.63646364572125
30	2016-04-20T01:43:44	21.6953	-158.3195	KOK1606	110.41265858001644	0.571010001906557	0.0352470406209211	4.061815404621628																	4.061815404621628	26.430124584225105
31	2016-04-20T01:46:44	21.7024	-158.3187	KOK1606	108.10531648230189	0.5648543295492541	0.0342750430536009	3.8966252409637003																	3.8966252409637003	27.224795464136854
32	2016-04-20T01:49:44	21.7096	-158.3178	KOK1606	110.4860137443695	0.5705990129415239	0.0351816197795917	4.0844926016830865																	4.0844926016830865	28.03166557621866
33	2016-04-20T01:52:45	21.7164	-158.317	KOK1606	113.684092603945	0.586122827277373	0.0377043407187957	4.443089519172423																	4.443089519172423	28.79312990250689
34	2016-04-20T01:55:45	21.7233	-158.3161	KOK1606	113.33311408843102	0.5827183324273221	0.0371420068893483	4.3898832806993315																	4.3898832806993315	29.566836357795683
35	2016-04-20T01:58:45	21.7303	-158.3152	KOK1606	109.53513697177785	0.567713651810016	0.03472432666434	4.001941782708033																	4.001941782708033	30.3515942963308
36	2016-04-20T02:01:45	21.7374	-158.3142	KOK1606	109.41268403135828	0.5734933900445489	0.0356438016150022	4.070653789028037																	4.070653789028037	31.14868132846941
37	2016-04-20T02:04:45	21.7444	-158.3132	KOK1606	110.83537314192877	0.577242685399099	0.036248177914188995	4.200407323345719																	4.200407323345719	31.934731376124038
38	2016-04-20T02:07:45	21.7514	-158.3122	KOK1606	112.32203711667282	0.584418487081584	0.0374222029205382	4.376591568552853																	4.376591568552853	32.720780761041034
39	2016-04-20T02:10:46	21.7582	-158.3114	KOK1606	117.76435747310222	0.6075034232178019	0.0413559199626212	5.016604783053553																	5.016604783053553	33.48224247376331
40	2016-04-20T02:13:46	21.765	-158.3105	KOK1606	120.74883871685488	0.615606043355872	0.0427940264870746	5.32393966830669																	5.32393966830669	34.24489593093445
41	2016-04-20T02:16:46	21.7718	-158.3097	KOK1606	120.60857337243999	0.614699614545776	0.0426314835038635	5.294189878480752																	5.294189878480752	35.00635679244103
42	2016-04-20T02:19:46	21.7785	-158.3089	KOK1606	119.03749683945765	0.612435710974828	0.0422276323950508	5.140587775786687																	5.140587775786687	35.75675234109606
43	2016-04-20T02:22:46	21.7852	-158.3081	KOK1606	118.49912289415305	0.6197039256619711	0.0435328174379054	5.267547446746884																	5.267547446746884	36.507147463953466
44	2016-04-20T02:25:47	21.7919	-158.3072	KOK1606	119.11893992813759	0.618335241662151	0.0432852255705031	5.276285818762772																	5.276285818762772	37.25875143042221
45	2016-04-20T02:28:47	21.7987	-158.3062	KOK1606	118.6896174682712	0.614472337756186	0.04259091053484999	5.202799545472349																	5.202799545472349	38.02273182450259
46	2016-04-20T02:31:47	21.8055	-158.3052	KOK1606	118.99030806569435	0.611983669551662	0.0421473748585995	5.150090036708853																	5.150090036708853	38.78671155485916
47	2016-04-20T02:34:47	21.8123	-158.3043	KOK1606	118.94842885294241	0.6081730867279095	0.04147352477707025	5.039031479146369																	5.039031479146369	39.54936126777289
48	2016-04-20T02:37:48	21.8191	-158.3035	KOK1606	119.87227948253192	0.6017337905802889	0.0403501005984148	5.019006696546594																	5.019006696546594	40.310819165482634
49	2016-04-20T02:40:48	21.8259	-158.3026	KOK1606	120.56319060652716	0.610633994237877	0.0419077472268331	5.1412294884184835																	5.1412294884184835	41.07346780061761
50	2016-04-20T02:43:48	21.8328	-158.3017	KOK1606	119.17255164646495	0.603056897340182	0.0405794559256321	4.963934600340823																	4.963934600340823	41.84716571505749
51	2016-04-20T02:46:48	21.8398	-158.3007	KOK1606	121.68191178784737	0.606168039103562	0.0411216442224637	5.1270408878489055																	5.1270408878489055	42.633206715816044
52	2016-04-20T02:49:48	21.8469	-158.2997	KOK1606	118.11435930015949	0.595165201086638	0.0392235351690324	4.770596686069708																	4.770596686069708	43.43028350771675
53	2016-04-20T02:52:49	21.8539	-158.2988	KOK1606	116.99184738488808	0.595165201086638	0.0392235351690324	4.765666682524324																	4.765666682524324	44.215031936499024
54	2016-04-20T02:55:49	21.861	-158.2979	KOK1606	116.90782367457771	0.6043822226381179	0.0408097343902162	4.912281163273535																	4.912281163273535	45.01083420680406
55	2016-04-20T02:58:49	21.868000000000002	-158.297	KOK1606	120.072767836718	0.614245060966596	0.0425503375658365	5.300075894233741																	5.300075894233741	45.79558154799085
56	2016-04-20T03:01:49	21.875	-158.2961	KOK1606	119.96813588480622	0.62199444345295	0.0439491909395043	5.403346552114374																	5.403346552114374	46.58032834902847
57	2016-04-20T03:04:50	21.8824	-158.2952	KOK1606	120.5966764049822	0.628947228979391	0.0452279163154702	5.558332797165811																	5.558332797165811	47.40930463965971
58	2016-04-20T03:07:50	21.8894	-158.2944	KOK1606	117.9376683909906	0.620160424413813	0.0436156551203553	5.2111558646791485																	5.2111558646791485	48.192893784268826
59	2016-04-20T03:10:50	21.8962	-158.2936	KOK1606	118.02641588140257	0.62199444345295	0.0439491909395043	5.2309226506191795																	5.2309226506191795	48.95434683989418
60	2016-04-20T03:13:50	21.9038	-158.2927	KOK1606	119.43480960962694	0.614245060966596	0.0425503375658365	5.203912145542197																	5.203912145542197	49.8054482432855
61	2016-04-20T03:16:50	21.9111	-158.2919	KOK1606	120.40608951832314	0.622915855788271	0.0441173078986519	5.392084832844908																	5.392084832844908	50.62225262869775
62	2016-04-20T03:19:50	21.9184	-158.2912	KOK1606	124.14896049182829	0.636237718126333	0.0465927604695869	5.8590028488729775																	5.8590028488729775	51.438076688594506
63	2016-04-20T03:22:51	21.9257	-158.2905	KOK1606	124.33857025987871	0.64652292519248	0.0485610987949103	6.143046124340525																	6.143046124340525	52.253900420108955
64	2016-04-20T03:25:51	21.9329	-158.2898	KOK1606	119.337706022451	0.64267285765284	0.0478184049013002	5.814005861800081																	5.814005861800081	53.0586365000972
65	2016-04-20T03:28:52	21.9401	-158.2892	KOK1606	119.71997123633308	0.6441114557205649	0.0480951591754165	5.836439986039068																	5.836439986039068	53.86251059057968
66	2016-04-20T03:31:52	21.9473	-158.2886	KOK1606	120.25351014309162	0.64267285765284	0.0478184049013002	5.7968832418882785																	5.7968832418882785	54.666384439377964
67	2016-04-20T03:34:52	21.9544	-158.2882	KOK1606	119.91377253361686	0.64652292519248	0.0485610987949103	5.855100270361603																	5.855100270361603	55.45781412274286
68	2016-04-20T03:37:52	21.9614	-158.2878	KOK1606	121.6405124151228	0.6445919823221661	0.0481877548503931	5.917740314773357																	5.917740314773357	56.238127370227936
69	2016-04-20T03:40:53	21.9685	-158.2873	KOK1606	122.0024964266424	0.652364158322	0.0497009853257885	6.06388475925208																	6.06388475925208	57.03016260468247
70	2016-04-20T03:43:53	21.9756	-158.2869	KOK1606	123.79304441981232	0.6548177585937471	0.050184764701287	6.2581096663035325																	6.2581096663035325	57.82159196654793
71	2016-04-20T03:46:53	21.9826	-158.2865	KOK1606	118.89107158462515	0.6441114557205649	0.0480951591754165	5.716466504317722																	5.716466504317722	58.601904887870454
72	2016-04-20T03:49:53	21.9896	-158.2862	KOK1606	121.4058232813044	0.64652292519248	0.0485610987949103	5.91891300685372																	5.91891300685372	59.38173965185039
73	2016-04-20T03:52:54	21.9965	-158.2859	KOK1606	123.71427609492164	0.649435840210432	0.0491274607998623	6.089682862350832																	6.089682862350832	60.150451551579415
74	2016-04-20T03:55:54	22.0033	-158.2858	KOK1606	124.23096389209695	0.6548177585937471	0.050184764701287	6.305551689531279																	6.305551689531279	60.90747819099172
75	2016-04-20T03:58:54	22.01	-158.2857	KOK1606	121.85838217572426	0.6587634129168779	0.0509684871190061	6.265965040443168																	6.265965040443168	61.65337416370854
76	2016-04-20T04:01:54	22.0166	-158.2856	KOK1606	119.27055979630642	0.665248728433308	0.0522732981683002	6.270949612503463																	6.270949612503463	62.38813950143944
77	2016-04-20T04:04:54	22.0233	-158.2857	KOK1606	119.48539359865536	0.655308970017307	0.0502820394686668	6.017775830840873																	6.017775830840873	63.134035460755264
78	2016-04-20T04:07:54	22.03	-158.2856	KOK1606	121.60661147693504	0.6528533086101911	0.0497973247383554	6.066153962616179																	6.066153962616179	63.87993141331836
79	2016-04-20T04:10:55	22.0368	-158.2856	KOK1606	121.78846726049014	0.647008132031435	0.048655108209018	5.962600570217343																	5.962600570217343	64.63688769122513
80	2016-04-20T04:13:55	22.0438	-158.2855	KOK1606	121.39265841962877	0.637896261679903	0.0469069163837882	5.7377568878790095																	5.7377568878790095	65.4161757014554
81	2016-04-20T04:16:55	22.0506	-158.2854	KOK1606	122.76888760210925	0.6331623281469	0.0460140905292805	5.6975638249017155																	5.6975638249017155	66.17320229389324
82	2016-04-20T04:19:55	22.0574	-158.2853	KOK1606	122.4765412628402	0.628947228979391	0.0452279163154702	5.570173067630211																	5.570173067630211	66.93022887957169
83	2016-04-20T04:22:55	22.0642	-158.2852	KOK1606	123.15582917243552	0.629412871512959	0.0453142795605968	5.6580125471857095																	5.6580125471857095	67.6872554584883
84	2016-04-20T04:25:56	22.070999999999998	-158.285	KOK1606	124.98349737874813	0.637896261679903	0.0469069163837882	5.86495748913401																	5.86495748913401	68.44449287423001
85	2016-04-20T04:28:56	22.07800000000001	-158.2849	KOK1606	126.33851742295107	0.640278727418515	0.0473602123048306	5.969321569313622																	5.969321569313622	69.22378085142645
86	2016-04-20T04:31:56	22.0849	-158.2847	KOK1606	124.81304642305298	0.62199444345295	0.0439491909395043	5.548536682816336																	5.548536682816336	69.99214584984836
87	2016-04-20T04:34:56	22.0918	-158.2845	KOK1606	126.92890735485231	0.6308137474328941	0.0455750185442587	5.809223700324787																	5.809223700324787	70.76051082120567
88	2016-04-20T04:37:56	22.0987	-158.2844	KOK1606	124.27809159014372	0.62199444345295	0.0439491909395043	5.484229431858064																	5.484229431858064	71.52866805754586
89	2016-04-20T04:40:57	22.1056	-158.2843	KOK1606	123.22251538076807	0.624300229504806	0.0443707843743181	5.443276505741731																	5.443276505741731	72.29682528711412
90	2016-04-20T04:43:57	22.1126	-158.2842	KOK1606	124.33474009119594	0.627086843908651	0.0448835284508384	5.6231748794371175																	5.6231748794371175	73.07611323084741
91	2016-04-20T04:46:57	22.1196	-158.2841	KOK1606	127.29709545160385	0.64267285765284	0.0478184049013002	6.060376743029457																	6.060376743029457	73.85540116780538
92	2016-04-20T04:49:58	22.1265	-158.2841	KOK1606	129.5783438062174	0.648463171142411	0.0489379721889716	6.317709701810764																	6.317709701810764	74.62348915568171
93	2016-04-20T04:52:58	22.1335	-158.2841	KOK1606	126.20384683523451	0.638848144952157	0.0470875369235662	5.93250951557179																	5.93250951557179	75.40270885352727
94	2016-04-20T04:55:58	22.1404	-158.284	KOK1606	127.94672022812807	0.647978573222452	0.0488435661985764	6.2606331131367945																	6.2606331131367945	76.17086604891804
95	2016-04-20T04:58:58	22.1473	-158.2841	KOK1606	126.54058657485297	0.6445919823221661	0.0481877548503931	6.12766933426138																	6.12766933426138	76.93902323752756
96	2016-04-20T05:01:58	22.1541	-158.2842	KOK1606	127.5419390914524	0.65383511504258	0.0499906940508843	6.361475484901337																	6.361475484901337	77.69604972689847
97	2016-04-20T05:04:59	22.160999999999998	-158.2843	KOK1606	129.28924592172822	0.66174402852064	0.0515657909113644	6.716154786194545																	6.716154786194545	78.46420690203803
98	2016-04-20T05:07:59	22.16800000000001	-158.2844	KOK1606	127.47678667269385	0.6595058107188095	0.0511170222710514	6.5250063171761346																	6.5250063171761346	79.24349479210704
99	2016-04-20T05:10:59	22.1749	-158.2846	KOK1606	125.36207683691879	0.655801354050673	0.0503795464483706	6.2668343377639015																	6.2668343377639015	80.01185943697672
100	2016-04-20T05:13:59	22.1819	-158.2847	KOK1606	126.54594201963492	0.6585156060854661	0.0509191456426172	6.393807392178866																	6.393807392178866	80.79114731356313
101	2016-04-20T05:16:59	22.1888	-158.2848	KOK1606	121.09573444659272	0.64652292519248	0.0485610987949103	5.8064553890216635																	5.8064553890216635	81.5593044613492
102	2016-04-20T05:20:00	22.1961	-158.2849	KOK1606	120.55393437577213	0.647008132031435	0.048655108209018	5.750390619248611																	5.750390619248611	82.3719846531343
103	2016-04-20T05:23:00	22.2031	-158.2851	KOK1606	122.56043164766793	0.64652292519248	0.0485610987949103	5.933650795984418																	5.933650795984418	83.1514769478887
104	2016-04-20T05:29:00	22.217	-158.2853	KOK1606	124.31780828945513	0.653343626587889	0.0498938941303865	6.084358538120246																	6.084358538120246	84.69892191010953
105	2016-04-20T05:32:00	22.2239	-158.2855	KOK1606	123.13797339202202	0.6412356235662471	0.0475429616856656	5.749240440109973																	5.749240440109973	85.46728636201199
106	2016-04-20T05:35:01	22.2307	-158.2856	KOK1606	123.26326304388382	0.637896261679903	0.0469069163837882	5.743596044673202																	5.743596044673202	86.2243127748571
107	2016-04-20T05:38:01	22.2377	-158.2858	KOK1606	121.98427552687616	0.628019268046586	0.0450558063561548	5.451956416973045																	5.451956416973045	87.00380493519744
108	2016-04-20T05:41:01	22.2445	-158.2859	KOK1606	123.75493972709377	0.634106728417489	0.0461911722388707	5.666588895013204																	5.666588895013204	87.76083133423376
109	2016-04-20T05:44:01	22.2514	-158.2855	KOK1606	125.09103960829262	0.638848144952157	0.0470875369235662	5.834065664985353																	5.834065664985353	88.53002414869539
110	2016-04-20T05:47:02	22.2582	-158.2845	KOK1606	123.522706166353	0.640278727418515	0.0473602123048306	5.82590604848432																	5.82590604848432	89.29395932108307
111	2016-04-20T05:50:02	22.2649	-158.2836	KOK1606	120.82067346026922	0.628947228979391	0.0452279163154702	5.415717645237571																	5.415717645237571	90.04552496110641
112	2016-04-20T05:53:02	22.2717	-158.2827	KOK1606	121.82624827508482	0.630346175533527	0.0454878230554541	5.5128465373279765																	5.5128465373279765	90.80813797079298
113	2016-04-20T05:56:02	22.2783	-158.2819	KOK1606	117.59050267726096	0.617879767546768	0.043203022927246	5.08035583380203																	5.08035583380203	91.54743810267395
114	2016-04-20T05:59:03	22.2851	-158.2809	KOK1606	116.56318383482292	0.6206180129100861	0.0436986905512169	5.083575478476315																	5.083575478476315	92.31137060444954
115	2016-04-20T06:02:03	22.2918	-158.2799	KOK1606	117.0830326309515	0.6215353823850079	0.0438654326177986	5.128126463337137																	5.128126463337137	93.06427386666672
116	2016-04-20T06:05:03	22.2986	-158.2788	KOK1606	117.64609711691658	0.620160424413813	0.0436156551203553	5.1095799826044095																	5.1095799826044095	93.82966167715122
117	2016-04-20T06:08:03	22.3056	-158.2781	KOK1606	120.50409055528185	0.626620379388491	0.0447974839958142	5.347899125698955																	5.347899125698955	94.6122092793368
118	2016-04-20T06:11:04	22.3128	-158.2772	KOK1606	123.418147413503	0.632691814154237	0.0459258658381175	5.627996974547746																	5.627996974547746	95.41903389170866
119	2016-04-20T06:14:04	22.3199	-158.2764	KOK1606	119.59205343078469	0.61924851405934	0.0434501770329306	5.2044165391802215																	5.2044165391802215	96.21366740419927
120	2016-04-20T06:17:04	22.326999999999998	-158.2757	KOK1606	119.96182110508356	0.616060245940664	0.0428755537388923	5.128338181132334																	5.128338181132334	97.00729903830164
121	2016-04-20T06:20:04	22.3341	-158.2748	KOK1606	117.92820077284011	0.60349757205438	0.0406560045275263	4.809152859139727																	4.809152859139727	97.80306501325664
122	2016-04-20T06:23:05	22.3414	-158.274	KOK1606	119.17611859449418	0.6039392987381921	0.0407327358646687	4.872302105372705																	4.872302105372705	98.61984395997835
123	2016-04-20T06:26:05	22.3486	-158.2732	KOK1606	121.41334949919118	0.6210766937522061	0.0437819242025512	5.3092256249394385																	5.3092256249394385	99.42554829282732
124	2016-04-20T06:29:05	22.3558	-158.2724	KOK1606	123.68722615144208	0.628947228979391	0.0452279163154702	5.579132598507957																	5.579132598507957	100.2312521906795
125	2016-04-20T06:32:05	22.3629	-158.2717	KOK1606	122.06084301493557	0.6256907803505071	0.0446260093409209	5.448078866270076																	5.448078866270076	101.02488213935295
126	2016-04-20T06:35:06	22.37	-158.27100000000004	KOK1606	122.88498923568537	0.627086843908651	0.0448835284508384	5.516472197758267																	5.516472197758267	101.8185117544429
127	2016-04-20T06:38:06	22.377	-158.27	KOK1606	121.60688132272811	0.626620379388491	0.0447974839958142	5.457212196419518																	5.457212196419518	102.60450122262834
128	2016-04-20T06:41:06	22.3841	-158.269	KOK1606	120.49114154308936	0.635525063748347	0.0464584001035087	5.565355694942308																	5.565355694942308	103.40152718263245
129	2016-04-20T06:53:07	22.4123	-158.2649	KOK1606	124.27610769792489	0.6412356235662471	0.0475429616856656	5.904069555276099																	5.904069555276099	106.56890324674228
130	2016-04-20T06:56:07	22.4192	-158.264	KOK1606	125.10901844296896	0.636475647337047	0.0466376184776757	5.831626760072832																	5.831626760072832	107.34255484092053
131	2016-04-20T06:59:07	22.4262	-158.2631	KOK1606	125.7812126180776	0.6206180129100861	0.0436986905512169	5.508828249971169																	5.508828249971169	108.1272586774662
132	2016-04-20T07:02:07	22.4332	-158.2626	KOK1606	129.2033138509157	0.624300229504806	0.0443707843743181	5.717929680535859																	5.717929680535859	108.90817494885263
133	2016-04-20T07:05:08	22.4402	-158.2621	KOK1606	131.63480284039954	0.616515532788525	0.0429572756108886	5.696041795408244																	5.696041795408244	109.68909104928707
134	2016-04-20T07:08:08	22.4471	-158.2609	KOK1606	131.9542755387357	0.598213909064538	0.0397438290686274	5.324706358835907																	5.324706358835907	110.46703844586668
135	2016-04-20T07:11:08	22.454	-158.2596	KOK1606	130.90873126373847	0.595165201086638	0.0392235351690324	5.1918305380366485																	5.1918305380366485	111.24668370180176
136	2016-04-20T07:14:08	22.461	-158.2586	KOK1606	131.46536281866932	0.599088753878942	0.0398941459672506	5.2831800114973655																	5.2831800114973655	112.03266502226843
137	2016-04-20T07:17:08	22.4679	-158.2576	KOK1606	127.79323766188429	0.5925592068450021	0.0387819384107205	4.972525720835464																	4.972525720835464	112.80761108125185
138	2016-04-20T07:20:09	22.4749	-158.2565	KOK1606	128.0586133306909	0.6017337905802889	0.0403501005984148	5.184485604985586																	5.184485604985586	113.59500333415686
139	2016-04-20T07:23:09	22.4818	-158.2554	KOK1606	133.1637160923386	0.613339198780609	0.0423886249753478	5.650511911886662																	5.650511911886662	114.3713802365863
140	2016-04-20T07:26:09	22.4888	-158.2543	KOK1606	134.98388985926564	0.615152922451982	0.0427126933919489	5.743046161016236																	5.743046161016236	115.15877085742737
141	2016-04-20T07:29:09	22.4958	-158.2532	KOK1606	130.98713807121158	0.605273001882839	0.0409653174583348	5.3646979414867415																	5.3646979414867415	115.9461606560639
142	2016-04-20T07:32:09	22.5028	-158.252	KOK1606	129.73633621166198	0.602617272090339	0.0405030896238029	5.253830611040783																	5.253830611040783	116.7350929024782
143	2016-04-20T07:35:09	22.5098	-158.2505	KOK1606	132.52788379723995	0.5995277432172379	0.0399695736485661	5.328066542766777																	5.328066542766777	117.52943475492121
144	2016-04-20T07:38:10	22.517	-158.249	KOK1606	130.7164794024962	0.590402603099888	0.0384188054340868	5.038106665266303																	5.038106665266303	118.34562614501593
145	2016-04-20T07:41:10	22.524	-158.2476	KOK1606	129.99260330201642	0.5897593241796044	0.03831081753264195	5.018410763549338																	5.018410763549338	119.1380324338194
146	2016-04-20T07:44:10	22.5309	-158.2462	KOK1606	131.49565967534366	0.59299243798001	0.0388551671668029	5.142636256599138																	5.142636256599138	119.91949354047877
147	2016-04-20T07:47:10	22.5376	-158.2445	KOK1606	128.98948363385085	0.586122827277373	0.0377043407187957	4.8863334957288815																	4.8863334957288815	120.68552624442535
148	2016-04-20T07:50:10	22.5444	-158.2429	KOK1606	126.83358083038641	0.576403806567388	0.0361124420638851	4.656840453707582																	4.656840453707582	121.46015090331143
149	2016-04-20T07:53:11	22.5511	-158.2413	KOK1606	129.09140360256518	0.578925188516793	0.036521433673188	4.7750563844242535																	4.7750563844242535	122.2238996806925
150	2016-04-20T07:56:11	22.5578	-158.2396	KOK1606	124.97676401790629	0.5616055273078759	0.0337686765224575	4.301051427858903																	4.301051427858903	122.98992654842777
151	2016-04-20T07:59:11	22.5646	-158.2379	KOK1606	125.8111755141344	0.562822974260897	0.0339579280746857	4.362650929150156																	4.362650929150156	123.7667937786306
152	2016-04-20T08:02:11	22.5712	-158.2362	KOK1606	128.50109464352215	0.5681250376439411	0.0347893103867287	4.553030000271846																	4.553030000271846	124.52198283737506
153	2016-04-20T08:05:11	22.5779	-158.2345	KOK1606	131.9098552093403	0.5755687159987071	0.0359775053558728	4.813261755114413																	4.813261755114413	125.28800389367674
154	2016-04-20T08:08:12	22.5846	-158.2327	KOK1606	130.8605962156575	0.572248038337433	0.0354444829447508	4.708796276915637																	4.708796276915637	126.05643269055929
155	2016-04-20T08:11:12	22.5912	-158.2306	KOK1606	131.47291665264734	0.5632295977789971	0.0340212550712142	4.5773868881295146																	4.5773868881295146	126.82217280942456
156	2016-04-20T08:14:12	22.5978	-158.2285	KOK1606	133.3689610299312	0.5648543295492541	0.0342750430536009	4.654598653778812																	4.654598653778812	127.58791001263435
157	2016-04-20T08:17:12	22.6043	-158.2264	KOK1606	126.56107334486572	0.550413268665288	0.0320595247109026	4.1658392509832725																	4.1658392509832725	128.34297038855064
158	2016-04-20T08:20:13	22.611	-158.225	KOK1606	130.80236218256113	0.555982674690942	0.0329032315295243	4.400506541788573																	4.400506541788573	129.10254427871814
159	2016-04-20T08:23:13	22.6178	-158.2236	KOK1606	132.98675350523413	0.56730264783214	0.0346596145702376	4.685809548178422																	4.685809548178422	129.87304994650185
160	2016-04-20T08:26:13	22.6247	-158.2229	KOK1606	131.2588459489117	0.564044787281625	0.0341482753852093	4.574213366264892																	4.574213366264892	130.6444983803375
161	2016-04-20T08:29:13	22.6317	-158.2225	KOK1606	130.24346994970983	0.558378161732944	0.0332702267661679	4.45247725416523																	4.45247725416523	131.42480119482065
162	2016-04-20T08:32:14	22.6387	-158.222	KOK1606	128.3653842746804	0.5492283540322439	0.031881907437727	4.214750243093113																	4.214750243093113	132.2057124300957
163	2016-04-20T08:35:14	22.6456	-158.2212	KOK1606	130.1207920110127	0.554781925161698	0.0327202664099495	4.345749021480692																	4.345749021480692	132.9781853192483
164	2016-04-20T08:38:14	22.6525	-158.2205	KOK1606	130.39858004121112	0.5484422960761149	0.0317641988088132	4.262127697568485																	4.262127697568485	133.74963239655293
165	2016-04-20T08:41:14	22.6594	-158.2198	KOK1606	128.07329995655542	0.555581470139957	0.0328420976819923	4.275761019757753																	4.275761019757753	134.52107913696244
166	2016-04-20T08:53:54	22.6888	-158.2168	KOK1606	131.70644761562258	0.5512041897857359	0.0321786697817463	4.3683457936988574																	4.3683457936988574	137.80827626532516
167	2016-04-20T08:56:55	22.6957	-158.2161	KOK1606	131.12106224929744	0.542968216446611	0.0309526264935423	4.213728073093739																	4.213728073093739	138.57972123204846
168	2016-04-20T08:59:55	22.7024	-158.2153	KOK1606	130.19498082973834	0.54257955983651	0.0308955954373379	4.148030430265473																	4.148030430265473	139.33005708446183
169	2016-04-20T09:02:55	22.7093	-158.2144	KOK1606	133.86551364896187	0.550017355003256	0.0320001777308738	4.3974857119726165																	4.3974857119726165	140.10368540480758
170	2016-04-20T09:05:55	22.7162	-158.2135	KOK1606	134.38855359207992	0.5516008661794161	0.0322384570987896	4.456899220931733																	4.456899220931733	140.87731316872703
171	2016-04-20T09:08:56	22.7232	-158.2125	KOK1606	132.8247470941075	0.539484890779731	0.0304429892106645	4.195391275953437																	4.195391275953437	141.66326890208802
172	2016-04-20T09:11:56	22.7301	-158.2118	KOK1606	130.19718199204286	0.53488448013013	0.0297777874226933	4.00200495376881																	4.00200495376881	142.4347121859119
173	2016-04-20T09:14:56	22.737	-158.2112	KOK1606	134.5897876651753	0.539870556194287	0.0304992428834709	4.24820665938941																	4.24820665938941	143.2052664646228
174	2016-04-20T09:17:56	22.7438	-158.2105	KOK1606	130.84572845064736	0.531463713832211	0.0292888819757026	3.993283616131576																	3.993283616131576	143.96562647868532
175	2016-04-20T09:20:57	22.7507	-158.2098	KOK1606	131.67161213944527	0.531842484256549	0.0293426831725824	4.031237649394945																	4.031237649394945	144.73706875377104
176	2016-04-20T09:23:57	22.7577	-158.209	KOK1606	133.98511224456772	0.545697164447758	0.0313557610191983	4.325431564838497																	4.325431564838497	145.52060401304274
177	2016-04-20T09:26:57	22.7645	-158.2083	KOK1606	134.24911461542524	0.546089283557574	0.0314139008332083	4.3710180020144405																	4.3710180020144405	146.28096299820845
178	2016-04-20T09:29:57	22.7713	-158.2075	KOK1606	131.94819826634136	0.5385209909043576	0.03030292532376645	4.1445982530396135																	4.1445982530396135	147.0423601472978
179	2016-04-20T09:32:57	22.7781	-158.2068	KOK1606	132.92809966924264	0.536412025904899	0.0299977098073281	4.1520801537515934																	4.1520801537515934	147.8027184560749
180	2016-04-20T09:35:58	22.7848	-158.2061	KOK1606	132.45194281505064	0.53488448013013	0.0297777874226933	4.0891185668818615																	4.0891185668818615	148.55199525840453
181	2016-04-20T09:38:58	22.7915	-158.2053	KOK1606	130.48118751669682	0.5273203128922371	0.0287034526121203	3.8994403232653903																	3.8994403232653903	149.30232525049757
182	2016-04-20T09:41:58	22.7983	-158.2048	KOK1606	129.37165772517022	0.5295777717704779	0.0290214975026483	3.8704863527677213																	3.8704863527677213	150.06101865052202
183	2016-04-20T09:44:58	22.8051	-158.2043	KOK1606	132.48752637435402	0.538328420394348	0.0302749898181489	4.174981173260481																	4.174981173260481	150.81971187743943
184	2016-04-20T09:47:58	22.8118	-158.2038	KOK1606	135.8627158787796	0.548048915701797	0.0317055525198696	4.417170912946593																	4.417170912946593	151.56729908388996
185	2016-04-20T09:50:59	22.8185	-158.2032	KOK1606	133.81063281276437	0.538713561414367	0.030330860829384	4.223990605566511																	4.223990605566511	152.31566028694738
186	2016-04-20T09:53:59	22.8252	-158.2025	KOK1606	133.3909843034453	0.534120661141899	0.029668185628536	4.117503906333927																	4.117503906333927	153.0649350479292
187	2016-04-20T09:56:59	22.831999999999997	-158.2019	KOK1606	135.41918385848354	0.535649933146562	0.0298877571544985	4.201433938465159																	4.201433938465159	153.82439028822756
188	2016-04-20T09:59:59	22.8386	-158.2012	KOK1606	131.45661803472112	0.523954138088685	0.0282330743660627	3.8602649775892166																	3.8602649775892166	154.56258467827084
189	2016-04-20T10:02:59	22.8454	-158.2005	KOK1606	131.72609471122593	0.522468253324305	0.0280268940365394	3.869985693118056																	3.869985693118056	155.32293963527667
190	2016-04-20T10:06:00	22.8524	-158.1998	KOK1606	134.485538030145	0.532599031576783	0.0294506501307113	4.1216504514424415																	4.1216504514424415	156.10546098849625
191	2016-04-20T10:09:00	22.8591	-158.1991	KOK1606	137.97662177862568	0.538713561414367	0.030330860829384	4.347121662526709																	4.347121662526709	156.85473403438758
192	2016-04-20T10:12:00	22.8658	-158.1984	KOK1606	138.06525587030583	0.5346932977331704	0.02975035430825005	4.253970599947716																	4.253970599947716	157.60400674107257
193	2016-04-20T10:15:00	22.8723	-158.197	KOK1606	134.28650430974588	0.5280719131520201	0.0288089722550594	4.046326676589702																	4.046326676589702	158.34167871620875
194	2016-04-20T10:18:00	22.8786	-158.1948	KOK1606	137.3847500583507	0.529956404177692	0.0290749459803041	4.1692785793866625																	4.1692785793866625	159.0783811832319
195	2016-04-20T10:21:00	22.8849	-158.1927	KOK1606	134.06316859628643	0.518036950399932	0.0274177995444903	3.855964706495048																	3.855964706495048	159.81200441410851
196	2016-04-20T10:24:01	22.8913	-158.1905	KOK1606	131.86452726306788	0.517670561107695	0.0273677467831299	3.763611033377445																	3.763611033377445	160.55930504880223
197	2016-04-20T10:27:01	22.8976	-158.1882	KOK1606	134.2076733314324	0.5248871881456311	0.02836294660879285	3.9858385414269457																	3.9858385414269457	161.2992026800516
198	2016-04-20T10:30:01	22.9039	-158.1859	KOK1606	137.22342845588142	0.5345021153362111	0.0297229211938068	4.240616302704739																	4.240616302704739	162.03909681968582
199	2016-04-20T10:33:01	22.9103	-158.1836	KOK1606	136.41232188955368	0.5275079889489716	0.0287298010736024	4.099288161553159																	4.099288161553159	162.78954690441168
200	2016-04-20T10:36:02	22.9166	-158.1813	KOK1606	135.46003284865884	0.522839316099588	0.0280782624011686	3.9696071666636312																	3.9696071666636312	163.5294340030742
201	2016-04-20T10:39:02	22.9229	-158.179	KOK1606	137.7926806100147	0.5232100377459961	0.0281297433973012	4.060982059835107																	4.060982059835107	164.26931760781937
202	2016-04-20T10:42:02	22.9293	-158.1767	KOK1606	132.24279990297381	0.511117425777834	0.0264828880566649	3.682243115805091																	3.682243115805091	165.01975730360698
203	2016-04-20T10:45:02	22.9356	-158.1743	KOK1606	133.8043890798301	0.5140196708702229	0.0268725263013281	3.7670721856573617																	3.7670721856573617	165.76296461280296
204	2016-04-20T10:48:02	22.9418	-158.172	KOK1606	137.6337708644338	0.520989134928842	0.0278226110017247	4.032000538221887																	4.032000538221887	166.4922950039439
205	2016-04-20T10:51:02	22.948	-158.1696	KOK1606	136.72971134682416	0.524327521015217	0.0282849249261337	4.060785097752511																	4.060785097752511	167.22499999246094
206	2016-04-20T10:54:03	22.9541	-158.1673	KOK1606	134.86776759959395	0.515843061823579	0.0271191652693273	3.849137329376853																	3.849137329376853	167.94379838810832
207	2016-04-20T10:57:03	22.9604	-158.1649	KOK1606	133.35976606803672	0.511843855469792	0.0265799834312373	3.6925542569414516																	3.6925542569414516	168.68699077400547
208	2016-04-20T11:00:03	22.9664	-158.1625	KOK1606	137.3162250692725	0.517305044369498	0.0273178132221393	3.920622521030416																	3.920622521030416	169.3987525291145
209	2016-04-20T11:03:03	22.9727	-158.16	KOK1606	132.9259171685567	0.5037716480347181	0.02551200996239245	3.581917208472957																	3.581917208472957	170.1453923858511
210	2016-04-20T11:06:04	22.9789	-158.1576	KOK1606	132.36017598858464	0.507517267033454	0.0260042942286224	3.6225169524978513																	3.6225169524978513	170.87807850395762
211	2016-04-20T11:09:04	22.985	-158.1551	KOK1606	136.5298861307614	0.518772354983269	0.0275182638072105	3.93895810201142																	3.93895810201142	171.60383887544182
212	2016-04-20T11:12:04	22.9912	-158.1526	KOK1606	135.29561685402763	0.519878133389016	0.0276699225177441	3.9318209111028146																	3.9318209111028146	172.34002070142395
213	2016-04-20T11:15:04	22.9973	-158.1502	KOK1606	133.31293990129492	0.510033380185753	0.0263381074685352	3.6997426520363152																	3.6997426520363152	173.06221934584354
214	2016-04-20T11:18:04	23.0035	-158.1476	KOK1606	135.93454235200377	0.512205667167979	0.0266285234317426	3.8267299114222495																	3.8267299114222495	173.80202102666644
215	2016-04-20T11:21:05	23.0097	-158.1451	KOK1606	133.1945310150154	0.506087119865425	0.0258156418259629	3.611602359472272																	3.611602359472272	174.53819063643328
216	2016-04-20T11:24:05	23.0159	-158.1425	KOK1606	132.2792121285622	0.502884780227896	0.025396248260227	3.5538639536355783																	3.5538639536355783	175.27798350154254
217	2016-04-20T11:27:05	23.0221	-158.14	KOK1606	132.85381712695505	0.503948816055223	0.025535178919757005	3.555021449317875																	3.555021449317875	176.01414491876687
218	2016-04-20T11:30:05	23.0283	-158.1375	KOK1606	134.68636645089794	0.506087119865425	0.0258156418259629	3.672621971763917																	3.672621971763917	176.75030223840167
219	2016-04-20T11:33:05	23.0346	-158.1354	KOK1606	137.75736899604726	0.515843061823579	0.0271191652693273	3.9097508492078834																	3.9097508492078834	177.48385556940065
220	2016-04-20T11:36:06	23.0409	-158.1332	KOK1606	135.42778873224898	0.5071600881637991	0.0259570718021937	3.692895054360473																	3.692895054360473	178.22047521084198
221	2016-04-20T11:39:06	23.0472	-158.1312	KOK1606	135.39792119136524	0.504660027747598	0.0256281868640287	3.656183661057467																	3.656183661057467	178.95108439376517
222	2016-04-20T11:42:06	23.0535	-158.129	KOK1606	135.15192864565032	0.508234184758347	0.0260990775357979	3.696005881646829																	3.696005881646829	179.6876975857426
223	2016-04-20T11:45:06	23.0598	-158.1269	KOK1606	129.7700002394409	0.496548692431252	0.0245788906278771	3.3428021488317063																	3.3428021488317063	180.42123911462159
224	2016-04-20T11:48:06	23.066	-158.1247	KOK1606	132.84420495182994	0.5021737097202129	0.025303765446076	3.5236753543416124																	3.5236753543416124	181.14725575071503
225	2016-04-20T11:51:07	23.0723	-158.1225	KOK1606	136.66070758194766	0.511843855469792	0.0265799834312373	3.804762279959308																	3.804762279959308	181.8838593145012
226	2016-04-20T11:54:07	23.0786	-158.1203	KOK1606	137.6166861155267	0.5107555079074171	0.0264345137245284	3.81254269064713																	3.81254269064713	182.6204596504334
227	2016-04-20T11:57:07	23.0849	-158.118	KOK1606	134.21166962200553	0.502884780227896	0.025396248260227	3.565504385261																	3.565504385261	183.360253150082
228	2016-04-20T12:00:07	23.0914	-158.1157	KOK1606	132.94199743878062	0.500405173538396	0.025074488038348997	3.4731588799700512																	3.4731588799700512	184.12118111742316
229	2016-04-20T12:03:07	23.0978	-158.1134	KOK1606	131.26204117611715	0.495501514224757	0.0244454479957705	3.357416326155573																	3.357416326155573	184.8715283811591
230	2016-04-20T12:06:07	23.1041	-158.111	KOK1606	134.14382243470374	0.4961999365820801	0.0245343235802365	3.4553051048094487																	3.4553051048094487	185.61463404417657
231	2016-04-20T12:09:08	23.1105	-158.1086	KOK1606	134.56664939147706	0.5021737097202129	0.025303765446076	3.56981396897214																	3.56981396897214	186.3682503371333
232	2016-04-20T12:12:08	23.1167	-158.1062	KOK1606	134.79897459620665	0.500405173538396	0.025074488038348997	3.5673535791020576																	3.5673535791020576	187.10085205631245
233	2016-04-20T12:15:08	23.123	-158.10399999999996	KOK1606	137.48847523385754	0.512205667167979	0.0266285234317426	3.8485454326363113																	3.8485454326363113	187.8374296238193
234	2016-04-20T12:18:08	23.1294	-158.1016	KOK1606	138.79539169988328	0.5140196708702229	0.0268725263013281	3.953121161350435																	3.953121161350435	188.5910346358504
235	2016-04-20T12:21:08	23.1358	-158.0992	KOK1606	135.02635773294207	0.505372517954101	0.0257216788577989	3.678616299512152																	3.678616299512152	189.34463582623314
236	2016-04-20T12:24:09	23.1423	-158.0968	KOK1606	133.09569913487613	0.491338755073463	0.023919018492582003	3.3594392007108507																	3.3594392007108507	190.10876538240086
237	2016-04-20T12:27:09	23.1488	-158.0943	KOK1606	135.94047893898602	0.4937614680573679	0.0242245843170426	3.479145414989484																	3.479145414989484	190.87624296846906
238	2016-04-20T12:30:09	23.1551	-158.0918	KOK1606	137.15090818180371	0.489449845275016	0.02368249954453575	3.462170001439821																	3.462170001439821	191.622763805119
239	2016-04-20T12:33:09	23.1614	-158.0893	KOK1606	139.6892585920006	0.4972476896913621	0.024668326358462996	3.6210283559565113																	3.6210283559565113	192.3692805175341
240	2016-04-20T12:36:09	23.16800000000001	-158.0867	KOK1606	143.89580255604926	0.503240987822493	0.0254426134437822	3.88244545405365																	3.88244545405365	193.15067524477482
241	2016-04-20T12:39:10	23.1749	-158.0841	KOK1606	143.7329297151785	0.5041264070075825	0.0255584031855801	3.891791419166248																	3.891791419166248	193.9635443255111
242	2016-04-20T12:42:10	23.1814	-158.0816	KOK1606	140.3843702092828	0.496548692431252	0.0245788906278771	3.645436252303897																	3.645436252303897	194.73100114815045
243	2016-04-20T12:45:10	23.1879	-158.0791	KOK1606	136.3506313808678	0.493413977778961	0.0241806064182619	3.4663299590574512																	3.4663299590574512	195.49845382807842
244	2016-04-20T12:48:10	23.1943	-158.0767	KOK1606	138.7050866760336	0.4968977744006579	0.0246235551820176	3.601049098347549																	3.601049098347549	196.25202004746032
245	2016-04-20T12:51:10	23.2009	-158.0742	KOK1606	134.4291821594094	0.48893383904285	0.0236182034718123	3.351624329360733																	3.351624329360733	197.02996850592254
246	2016-04-20T12:54:11	23.2073	-158.0717	KOK1606	135.73147946303868	0.4937614680573679	0.0242245843170426	3.4617856544768824																	3.4617856544768824	197.7869226325664
247	2016-04-20T12:57:11	23.2138	-158.0693	KOK1606	140.24487930409552	0.50111162011414	0.025165868537347	3.74462220582828																	3.74462220582828	198.5510100169413
248	2016-04-20T13:00:11	23.2204	-158.0667	KOK1606	140.1171980590307	0.497598440292651	0.0247132044117401	3.656956042744063																	3.656956042744063	199.33236925477954
249	2016-04-20T13:03:11	23.226999999999997	-158.0642	KOK1606	136.62997028726951	0.490649977231486	0.0238326719444568	3.4117850936416936																	3.4117850936416936	200.11030128690385
250	2016-04-20T13:06:11	23.2336	-158.0616	KOK1606	136.85755285002963	0.488590343259478	0.0235754371187613	3.4179599662307343																	3.4179599662307343	200.89165157465996
251	2016-04-20T13:09:12	23.2402	-158.059	KOK1606	138.39628341002614	0.4865404474561629	0.0233210583850454	3.4218794025028973																	3.4218794025028973	201.67299738586703
252	2016-04-20T13:12:12	23.2469	-158.0565	KOK1606	133.6214940720656	0.480779010032392	0.0226151918017855	3.186892443010931																	3.186892443010931	202.4614385599696
253	2016-04-20T13:15:12	23.2536	-158.0539	KOK1606	136.11305284956057	0.4858596708473521	0.023236922872165	3.343779154236161																	3.343779154236161	203.2532515509209
254	2016-04-20T13:18:12	23.2603	-158.0513	KOK1606	137.62988074446534	0.489792534124715	0.0237253334937274	3.4556213377777647																	3.4556213377777647	204.0450600545713
255	2016-04-20T13:21:12	23.267	-158.0488	KOK1606	136.12951336426545	0.48824766550938303	0.0235327726135396	3.3637849834713025																	3.3637849834713025	204.83348872909627
256	2016-04-20T13:24:13	23.2737	-158.0462	KOK1606	130.24890537672792	0.480441940434104	0.0225743563598297	3.076380094055116																	3.076380094055116	205.6252882550813
257	2016-04-20T13:27:13	23.2803	-158.0437	KOK1606	128.66722752505092	0.47977020751389504	0.0224929769924455	3.0202502315751394																	3.0202502315751394	206.40318669695338
258	2016-04-20T13:30:13	23.2869	-158.041	KOK1606	130.6333976988339	0.481116658249959	0.0226561216942668	3.1235022614816104																	3.1235022614816104	207.1880389556581
259	2016-04-20T13:33:13	23.2936	-158.0384	KOK1606	128.178123500403	0.476101174735823	0.0220517730657292	2.9748803451175725																	2.9748803451175725	207.9798251416084
260	2016-04-20T13:36:13	23.3003	-158.0359	KOK1606	129.523803293416	0.4828070630727	0.0228620725475196	3.114418818158859																	3.114418818158859	208.7682330891401
261	2016-04-20T13:39:14	23.3071	-158.0332	KOK1606	132.45876326031458	0.491338755073463	0.023919018492582003	3.3302733830469085																	3.3302733830469085	209.573949701015
262	2016-04-20T13:42:14	23.3139	-158.0306	KOK1606	130.55083651539024	0.489963532511688	0.0237467398142051	3.273344604230436																	3.273344604230436	210.3762167225795
263	2016-04-20T13:45:14	23.3206	-158.028	KOK1606	127.97371585569124	0.48415849385126203	0.0230275962108962	3.08686763180533																	3.08686763180533	211.16798479460144
264	2016-04-20T13:48:14	23.3275	-158.0254	KOK1606	128.7674325255769	0.485177225502148	0.0231528788548675	3.1442251731520052																	3.1442251731520052	211.98075433303765
265	2016-04-20T13:51:14	23.3341	-158.0227	KOK1606	131.8278998537364	0.4824679086680929	0.0228207211409453	3.1865583147816245																	3.1865583147816245	212.76557213726392
266	2016-04-20T13:54:15	23.3408	-158.0201	KOK1606	130.93247779237876	0.47876588263494996	0.0223717356911265	3.0858899569090914																	3.0858899569090914	213.5573266465622
267	2016-04-20T13:57:15	23.3475	-158.0176	KOK1606	132.41076542912498	0.481116658249959	0.0226561216942668	3.1750482965134306																	3.1750482965134306	214.34570517530145
268	2016-04-20T14:00:15	23.3542	-158.015	KOK1606	136.91138724675395	0.490994429079813	0.023875791922282005	3.4650993041726803																	3.4650993041726803	215.1374506824397
269	2016-04-20T14:03:15	23.361	-158.0125	KOK1606	140.58126347866542	0.487221804770118	0.0234054278628843	3.489777069632233																	3.489777069632233	215.93635993480748
270	2016-04-20T14:06:15	23.3677	-158.0101	KOK1606	136.70706757848285	0.4824679086680929	0.0228207211409453	3.3025912720856536																	3.3025912720856536	216.72147389681203
271	2016-04-20T14:09:16	23.3745	-158.0075	KOK1606	136.75162951310938	0.4824679086680929	0.0228207211409453	3.2731000591353783																	3.2731000591353783	217.52370074423246
272	2016-04-20T14:12:16	23.3812	-158.0052	KOK1606	136.32939654742813	0.48179067254548497	0.0227382251878962	3.3045611561278205																	3.3045611561278205	218.30567557815482
273	2016-04-20T14:15:16	23.388	-158.0027	KOK1606	133.41501953522535	0.478099346265649	0.0222914251105771	3.144874000265067																	3.144874000265067	219.10456819566917
274	2016-04-20T14:18:16	23.3949	-158.0007	KOK1606	135.35006572531108	0.48824766550938303	0.0235327726135396	3.3595426316702137																	3.3595426316702137	219.899371736141
275	2016-04-20T14:21:16	23.4021	-158.0004	KOK1606	137.25884474266027	0.48962153573774203	0.0237039271732497	3.4449958536690377																	3.4449958536690377	220.7014406496828
276	2016-04-20T14:24:17	23.4091	-158.0002	KOK1606	135.21229800616786	0.486200985302028	0.0232790242803197	3.3293772267385466																	3.3293772267385466	221.480928162982
277	2016-04-20T14:27:17	23.4161	-158.0	KOK1606	131.67122864554148	0.48010567356517003	0.0225336181672493	3.1296335728504974																	3.1296335728504974	222.26041564795727
278	2016-04-20T14:30:17	23.4232	-158.0	KOK1606	132.7074823113123	0.47977020751389504	0.0224929769924455	3.1361264122202464																	3.1361264122202464	223.050767055772
279	2016-04-20T14:33:17	23.4304	-158.0002	KOK1606	134.6938020032793	0.4858596708473521	0.023236922872165	3.2900141320738894																	3.2900141320738894	223.85251046872182
280	2016-04-20T14:36:17	23.4376	-158.0005	KOK1606	134.0820903078429	0.48348116733342106	0.0229446370476791	3.2652714529723013																	3.2652714529723013	224.65457906808942
281	2016-04-20T14:39:17	23.4448	-158.0003	KOK1606	135.06010000013612	0.489963532511688	0.0237467398142051	3.4061179845956304																	3.4061179845956304	225.4563224243437
282	2016-04-20T14:42:18	23.4519	-158.0002	KOK1606	133.56250226897734	0.491683027389248	0.0239623516302336	3.3817089606615536																	3.3817089606615536	226.2467398089239
283	2016-04-20T14:45:18	23.4591	-158.0001	KOK1606	130.1887916802671	0.4844980267659501	0.0230692346616226	3.1599274595270286																	3.1599274595270286	227.048287980161
284	2016-04-20T14:48:18	23.4663	-157.9999	KOK1606	128.2393007010385	0.4828070630727	0.0228620725475196	3.0684454275456043																	3.0684454275456043	227.85003125171585
285	2016-04-20T14:51:18	23.4736	-158.0001	KOK1606	132.34419773569678	0.487221804770118	0.0234054278628843	3.289207771816551																	3.289207771816551	228.6629026424386
286	2016-04-20T14:54:18	23.4809	-158.0001	KOK1606	132.32086033918077	0.48824766550938303	0.0235327726135396	3.281966856529918																	3.281966856529918	229.4755174701914
287	2016-04-20T14:57:18	23.4882	-158.0002	KOK1606	134.97194294124628	0.4951535500170539	0.0244011688829835	3.4729936662519627																	3.4729936662519627	230.2881964320829
288	2016-04-20T15:00:19	23.4943	-157.9999	KOK1606	135.60528599951252	0.500405173538396	0.025074488038348997	3.5855033145267896																	3.5855033145267896	230.9679211025336
289	2016-04-20T15:03:19	23.4952	-157.9982	KOK1606	133.0764738924933	0.4951535500170539	0.0244011688829835	3.4242221160367023																	3.4242221160367023	231.16831294712554
290	2016-04-20T15:06:19	23.4951	-157.9968	KOK1606	130.50209457772706	0.495501514224757	0.0244454479957705	3.3509087283628567																	3.3509087283628567	231.31166930724385
291	2016-04-20T15:09:19	23.4953	-157.9953	KOK1606	134.76724726057512	0.4972476896913621	0.024668326358462996	3.514326078419615																	3.514326078419615	231.46641152749038
292	2016-04-20T15:12:19	23.4959	-157.9943	KOK1606	132.9712703629165	0.4968977744006579	0.0246235551820176	3.44583949330282																	3.44583949330282	231.5884069096224
293	2016-04-20T15:15:20	23.4963	-157.9932	KOK1606	135.8892838188604	0.501466022000515	0.0252117226020112	3.625464952685648																	3.625464952685648	231.70920874934467
294	2016-04-20T15:18:20	23.4968	-157.9923	KOK1606	134.79567396703848	0.502884780227896	0.025396248260227	3.619919881547713																	3.619919881547713	231.8166309043347
295	2016-04-20T15:21:20	23.4967	-157.9909	KOK1606	132.51226562770555	0.495501514224757	0.0244454479957705	3.4357876474933464																	3.4357876474933464	231.95998553462448
296	2016-04-20T15:24:20	23.4968	-157.9897	KOK1606	131.19050639969223	0.4927207832275511	0.0240929726953851	3.324476856394605																	3.324476856394605	232.08299463462902
297	2016-04-20T15:27:20	23.497	-157.9892	KOK1606	131.27299943355115	0.490649977231486	0.0238326719444568	3.2868476334424037																	3.2868476334424037	232.13868208457683
298	2016-04-20T15:30:21	23.4973	-157.9888	KOK1606	133.05950771323708	0.497598440292651	0.0247132044117401	3.468082920516417																	3.468082920516417	232.1914334352008
299	2016-04-20T15:33:21	23.4976	-157.9887	KOK1606	133.19127174516706	0.500405173538396	0.025074488038348997	3.495923298964853																	3.495923298964853	232.22635407551948
300	2016-04-20T15:36:21	23.4979	-157.9881	KOK1606	135.88575445172998	0.504660027747598	0.0256281868640287	3.668454476831556																	3.668454476831556	232.29611802533586
301	2016-04-20T15:39:21	23.4982	-157.9875	KOK1606	136.20906689745397	0.505729392947441	0.0257686043321173	3.69676783067099																	3.69676783067099	232.36588185272927
302	2016-04-20T15:42:22	23.4985	-157.987	KOK1606	133.39884283845475	0.49585030908545896	0.0244898328107447	3.4546592416912447																	3.4546592416912447	232.4268786525092
303	2016-04-20T15:45:22	23.4988	-157.9865	KOK1606	132.17458555013437	0.490994429079813	0.023875791922282005	3.352133917561707																	3.352133917561707	232.4878753550496
304	2016-04-20T15:48:22	23.4992	-157.9858	KOK1606	132.12340373009505	0.49585030908545896	0.0244898328107447	3.4090498328009904																	3.4090498328009904	232.57207229004086
305	2016-04-20T15:51:22	23.4991	-157.9853	KOK1606	134.3267717928567	0.4979500281985621	0.024758189596982998	3.5266205196853377																	3.5266205196853377	232.6243145929729
306	2016-04-20T15:54:22	23.4987	-157.9848	KOK1606	133.87536543721373	0.500405173538396	0.025074488038348997	3.5304842891795167																	3.5304842891795167	232.69204931526016
307	2016-04-20T15:57:23	23.4983	-157.9841	KOK1606	136.12440172655857	0.504303997959942	0.0255816274514032	3.670352719176864																	3.670352719176864	232.7762464803692
308	2016-04-20T16:00:23	23.4982	-157.9833	KOK1606	135.06377420326044	0.500757975725206	0.0251201238174513	3.589389353391037																	3.589389353391037	232.85867029237954
309	2016-04-20T16:03:23	23.4984	-157.9833	KOK1606	131.6705577367516	0.4937614680573679	0.0242245843170426	3.3509372680307954																	3.3509372680307954	232.88093371231793
310	2016-04-20T16:06:23	23.4989	-157.9827	KOK1606	130.464782292083	0.4927207832275511	0.0240929726953851	3.3116499922941616																	3.3116499922941616	232.96369600396758
311	2016-04-20T16:09:23	23.4988	-157.9817	KOK1606	133.17070111300632	0.497598440292651	0.0247132044117401	3.4775702844212124																	3.4775702844212124	233.0663864875161
312	2016-04-20T16:12:24	23.4985	-157.9805	KOK1606	133.5781324803653	0.494806414484155	0.0243569952206548	3.4354877866101514																	3.4354877866101514	233.1933594204299
313	2016-04-20T16:15:24	23.4989	-157.9799	KOK1606	133.63010422474483	0.500405173538396	0.025074488038348997	3.510150652676748																	3.510150652676748	233.2690849733866
314	2016-04-20T16:18:24	23.4995	-157.9793	KOK1606	135.244888240747	0.5035944800142129	0.0254888410050279	3.6480339205799455																	3.6480339205799455	233.35970853675255
315	2016-04-20T16:21:24	23.4998	-157.9783	KOK1606	133.8921683950847	0.5021737097202129	0.025303765446076	3.577755971583757																	3.577755971583757	233.46711677019817
316	2016-04-20T16:24:24	23.5003	-157.9774	KOK1606	130.33076504712008	0.49410978785742105	0.0242686671989587	3.3528968379974438																	3.3528968379974438	233.57453683811352
317	2016-04-20T16:27:25	23.5005	-157.9764	KOK1606	129.90870670427728	0.4923740395020711	0.0240493284844011	3.290992340629077																	3.290992340629077	233.67902049783265
318	2016-04-20T16:30:25	23.5008	-157.9756	KOK1606	132.33777129487714	0.4968977744006579	0.0246235551820176	3.434494818389881																	3.434494818389881	233.76725179372158
319	2016-04-20T16:33:25	23.500999999999998	-157.9748	KOK1606	131.9416590784553	0.4937614680573679	0.0242245843170426	3.3921622781144767																	3.3921622781144767	233.85189907029587
320	2016-04-20T16:36:25	23.5013	-157.9743	KOK1606	133.1011849954032	0.500405173538396	0.025074488038348997	3.506803278546704																	3.506803278546704	233.91289496248424
321	2016-04-20T16:39:26	23.5014	-157.9737	KOK1606	133.05933527121263	0.503948816055223	0.025535178919757005	3.6005052781320708																	3.6005052781320708	233.97514834770791
322	2016-04-20T16:42:26	23.5017	-157.9732	KOK1606	130.0088866433153	0.496548692431252	0.0245788906278771	3.3855930163909456																	3.3855930163909456	234.03614411023526
323	2016-04-20T16:45:26	23.502	-157.9727	KOK1606	128.18493905420678	0.4937614680573679	0.0242245843170426	3.2795434901884977																	3.2795434901884977	234.0971397755113
324	2016-04-20T16:48:26	23.5024	-157.9721	KOK1606	128.88539370421333	0.4956759116551081	0.0244676404032576	3.3492069323174687																	3.3492069323174687	234.1728640125236
325	2016-04-20T16:51:26	23.5026	-157.9714	KOK1606	130.31243457009256	0.4961999365820801	0.0245343235802365	3.3838206261035286																	3.3838206261035286	234.2477096736491
326	2016-04-20T16:54:27	23.5028	-157.9701	KOK1606	132.4967139077248	0.497598440292651	0.0247132044117401	3.4746099154505665																	3.4746099154505665	234.38227129985972
327	2016-04-20T17:00:02	23.5034	-157.9673	KOK1606	129.63936656528276	0.505016492856552	0.0256748651362337	3.537624640816605																	3.537624640816605	234.6758008633543
328	2016-04-20T17:03:02	23.504	-157.9664	KOK1606	127.84428899198666	0.4968977744006579	0.0246235551820176	3.3276109317828064																	3.3276109317828064	234.7893863728317
329	2016-04-20T17:06:02	23.5045	-157.9655	KOK1606	128.7049679869964	0.498648637267438	0.02484802978818201	3.388318347334013																	3.388318347334013	234.89680393589
330	2016-04-20T17:09:02	23.5048	-157.9648	KOK1606	131.12528070370797	0.4998776069113195	0.0250062524059096	3.471400596162655																	3.471400596162655	234.97567903443118
331	2016-04-20T17:12:02	23.5054	-157.9642	KOK1606	127.0541390069352	0.4927207832275511	0.0240929726953851	3.2631894348331616																	3.2631894348331616	235.0663007440657
332	2016-04-20T17:15:03	23.506	-157.964	KOK1606	130.6666953121014	0.504303997959942	0.0255816274514032	3.536568235643618																	3.536568235643618	235.13614165100242
333	2016-04-20T17:18:03	23.5065	-157.9636	KOK1606	131.65825143456757	0.510033380185753	0.0263381074685352	3.6629511448565335																	3.6629511448565335	235.2051714572545
334	2016-04-20T17:21:03	23.5072	-157.9633	KOK1606	129.88159298958877	0.503948816055223	0.025535178919757005	3.5153371305444803																	3.5153371305444803	235.28889509382782
335	2016-04-20T17:24:03	23.5078	-157.9629	KOK1606	127.72364745927432	0.4988237796729315	0.0248705616383191	3.3854814733054863																	3.3854814733054863	235.36717757683158
336	2016-04-20T17:27:03	23.5085	-157.9625	KOK1606	131.0874525649753	0.5062664103035874	0.025839216716354647	3.611444121869821																	3.611444121869821	235.45514930672212
337	2016-04-20T17:30:04	23.5092	-157.96200000000005	KOK1606	127.05061336064593	0.498998922078425	0.0248930934884562	3.3369934946831954																	3.3369934946831954	235.54829861164245
338	2016-04-20T17:33:04	23.5097	-157.9613	KOK1606	128.67669465857793	0.505729392947441	0.0257686043321173	3.5262538172416407																	3.5262538172416407	235.63887205441173
339	2016-04-20T17:36:04	23.5105	-157.9609	KOK1606	132.02916415180306	0.514747796780629	0.0269709171340351	3.7689182174764233																	3.7689182174764233	235.73683990831444
340	2016-04-20T17:39:04	23.5114	-157.9605	KOK1606	130.89554849243427	0.511117425777834	0.0264828880566649	3.699046910643325																	3.699046910643325	235.84502601331883
341	2016-04-20T17:42:04	23.5122	-157.9599	KOK1606	125.7027377743498	0.508593100938037	0.026146647575899	3.4663920626753835																	3.4663920626753835	235.95310714818362
342	2016-04-20T17:45:05	23.5131	-157.9594	KOK1606	127.89977379309644	0.511480207611147	0.0265313778670121	3.5957005881831217																	3.5957005881831217	236.06554344850971
343	2016-04-20T17:48:05	23.5139	-157.959	KOK1606	127.1630801620372	0.512205667167979	0.0266285234317426	3.592126703210613																	3.592126703210613	236.16351086309143
344	2016-04-20T17:51:05	23.5148	-157.9589	KOK1606	129.45397957226672	0.512929345541642	0.0267257808863225	3.6844145813820655																	3.6844145813820655	236.2642148947712
345	2016-04-20T17:54:05	23.5156	-157.9588	KOK1606	131.19957141467637	0.5269458546777159	0.0286508811865819	3.9294664218592015																	3.9294664218592015	236.35385164066892
346	2016-04-20T17:57:05	23.5166	-157.9586	KOK1606	128.66080841687386	0.519693648897425	0.02764458185426175	3.7451645069255743																	3.7451645069255743	236.4670251549589
347	2016-04-20T18:00:06	23.5175	-157.9585	KOK1606	127.35372079783262	0.5156612324991635	0.0270944717749532	3.654942254490375																	3.654942254490375	236.56772916542354
348	2016-04-20T18:03:06	23.5185	-157.9582	KOK1606	125.89621033900688	0.517670561107695	0.0273677467831299	3.6445854086650784																	3.6445854086650784	236.68318111144544
349	2016-04-20T18:06:06	23.5195	-157.958	KOK1606	127.8574113832102	0.5232100377459961	0.0281297433973012	3.82066171979388																	3.82066171979388	236.79635454462812
350	2016-04-20T18:09:06	23.5206	-157.9579	KOK1606	125.04906183654184	0.519878133389016	0.0276699225177441	3.6692332238003074																	3.6692332238003074	236.9192280228457
351	2016-04-20T18:12:06	23.5216	-157.9577	KOK1606	124.8357080843246	0.525822636196345	0.0284935616554725	3.757449976679733																	3.757449976679733	237.03240139729027
352	2016-04-20T18:15:07	23.5227	-157.9576	KOK1606	127.67648240793484	0.533740115378606	0.0296135804157062	3.977120626815071																	3.977120626815071	237.15527486198195
353	2016-04-20T18:18:07	23.5238	-157.9578	KOK1606	125.85546828832643	0.535267757697421	0.029832784627112998	3.9388601802301104																	3.9388601802301104	237.27941354803184
354	2016-04-20T18:21:07	23.5248	-157.958	KOK1606	123.55559934162248	0.52451407719181	0.028310911601707997	3.704394045474822																	3.704394045474822	237.39258683296367
355	2016-04-20T18:24:07	23.5257	-157.9584	KOK1606	124.12958370738134	0.526198424172874	0.028546032302087996	3.7333466506495214																	3.7333466506495214	237.50077126440482
356	2016-04-20T18:27:07	23.5267	-157.9585	KOK1606	125.25131175379221	0.527695665005706	0.0287561495350845	3.7875380735216777																	3.7875380735216777	237.61255528656693
357	2016-04-20T18:30:08	23.5277	-157.9585	KOK1606	123.87294368610758	0.5280719131520201	0.0288089722550594	3.7613646823002487																	3.7613646823002487	237.72387238625888
358	2016-04-20T18:33:08	23.5287	-157.9583	KOK1606	125.38766650359301	0.529956404177692	0.0290749459803041	3.890845437517344																	3.890845437517344	237.83704556208417
359	2016-04-20T18:36:08	23.5298	-157.9585	KOK1606	123.2281877484136	0.532220306951383	0.0293966022943376	3.8433370948655545																	3.8433370948655545	237.9611840951051
360	2016-04-20T18:39:08	23.531	-157.9587	KOK1606	121.26080330889677	0.5280719131520201	0.0288089722550594	3.6802609892757294																	3.6802609892757294	238.09631518825142
361	2016-04-20T18:42:08	23.5321	-157.9588	KOK1606	122.56465145498379	0.5280719131520201	0.0288089722550594	3.7100363812289037																	3.7100363812289037	238.2191885923886
362	2016-04-20T18:45:09	23.5331	-157.9586	KOK1606	125.89199858283872	0.531463713832211	0.0292888819757026	3.9031302497282496																	3.9031302497282496	238.3323616451033
363	2016-04-20T18:48:09	23.5343	-157.9587	KOK1606	126.17165627615992	0.5414185400014129	0.0307253202338948	4.091123802425367																	4.091123802425367	238.4663314710988
364	2016-04-20T18:51:09	23.5353	-157.9586	KOK1606	123.34602172341472	0.532599031576783	0.0294506501307113	3.8737275648858014																	3.8737275648858014	238.57811543235644
365	2016-04-20T18:54:09	23.5363	-157.9583	KOK1606	120.17471182688463	0.523954138088685	0.0282330743660627	3.6229078301502473																	3.6229078301502473	238.69356628002564
366	2016-04-20T18:57:09	23.5376	-157.9584	KOK1606	120.64567710011455	0.528447276229967	0.0288619145813618	3.712498435753491																	3.712498435753491	238.83863792888147
367	2016-04-20T19:00:10	23.5389	-157.9583	KOK1606	124.21889543540294	0.5379441965855021	0.030219251863412996	3.9487537983730254																	3.9487537983730254	238.9837095706416
368	2016-04-20T19:03:10	23.54	-157.9578	KOK1606	123.79889296550604	0.536412025904899	0.0299977098073281	3.9198912817368066																	3.9198912817368066	239.1163649876301
369	2016-04-20T19:06:10	23.5412	-157.9575	KOK1606	124.2042207776457	0.5484422960761149	0.0317641988088132	4.1436574597441975																	4.1436574597441975	239.2534090986068
370	2016-04-20T19:09:10	23.5424	-157.9573	KOK1606	123.9600816734062	0.540257142261389	0.0305556308438881	4.010887810862888																	4.010887810862888	239.3885399245647
371	2016-04-20T19:12:10	23.5436	-157.9573	KOK1606	120.55063436361822	0.536412025904899	0.0299977098073281	3.8269651975582564																	3.8269651975582564	239.52212044419545
372	2016-04-20T19:15:11	23.5448	-157.9572	KOK1606	125.092690412029	0.54257955983651	0.0308955954373379	4.091811020722125																	4.091811020722125	239.65609020812784
373	2016-04-20T19:18:11	23.5459	-157.9569	KOK1606	121.86788274452593	0.531842484256549	0.0293426831725824	3.8167342288853328																	3.8167342288853328	239.78230817992022
374	2016-04-20T19:21:11	23.5472	-157.957	KOK1606	122.63216169557032	0.5345021153362111	0.0297229211938068	3.88155221534744																	3.88155221534744	239.92737977637054
375	2016-04-20T19:24:11	23.5483	-157.957	KOK1606	123.85957999202154	0.5484422960761149	0.0317641988088132	4.138813561201802																	4.138813561201802	240.0498285860321
376	2016-04-20T19:27:12	23.5495	-157.9568	KOK1606	124.69949933497203	0.547656472160628	0.0316470458967334	4.1418991756470875																	4.1418991756470875	240.1849592455323
377	2016-04-20T19:30:12	23.5506	-157.9567	KOK1606	121.69528365367121	0.535267757697421	0.029832784627112998	3.8749720050148175																	3.8749720050148175	240.30783253043842
378	2016-04-20T19:33:12	23.5517	-157.9567	KOK1606	123.74765159545687	0.543744668291408	0.0310671239968238	4.065973917531746																	4.065973917531746	240.43028134009998
379	2016-04-20T19:36:12	23.5528	-157.9565	KOK1606	122.0935011849942	0.544134284913641	0.0311245778244907	4.015547382620084																	4.015547382620084	240.5544192862322
380	2016-04-20T19:39:12	23.5538	-157.9565	KOK1606	123.50918326150855	0.547656472160628	0.0316470458967334	4.1303075794501884																	4.1303075794501884	240.6657363859241
381	2016-04-20T19:42:12	23.5549	-157.9567	KOK1606	124.31248341494093	0.551998489510824	0.0322983871388864	4.2307606458063685																	4.2307606458063685	240.78987427844882
382	2016-04-20T19:45:13	23.555999999999997	-157.9567	KOK1606	122.08912601183243	0.538713561414367	0.030330860829384	3.9721708517319714																	3.9721708517319714	240.91232308811038
383	2016-04-20T19:48:13	23.5569	-157.9568	KOK1606	119.16796946211308	0.536603231585149	0.03002529643841675	3.8198222379510915																	3.8198222379510915	241.01302678878463
384	2016-04-20T19:51:13	23.5578	-157.9568	KOK1606	121.26932487076748	0.541804624227405	0.0307819433579274	3.959053430007927																	3.959053430007927	241.11321217850778
385	2016-04-20T19:54:13	23.5586	-157.9566	KOK1606	123.28835960466894	0.540257142261389	0.0305556308438881	4.023097283227725																	4.023097283227725	241.2045743087778
386	2016-04-20T19:57:14	23.5596	-157.9564	KOK1606	120.17270321088922	0.5410330851495271	0.0306688109105943	3.911177767225922																	3.911177767225922	241.31774661965298
387	2016-04-20T20:00:14	23.5605	-157.9563	KOK1606	123.46742442163138	0.5539846619991291	0.0325990526907767	4.230614750516497																	4.230614750516497	241.41845029200246
388	2016-04-20T20:03:14	23.5615	-157.9562	KOK1606	123.40387627618463	0.548048915701797	0.0317055525198696	4.151074081788458																	4.151074081788458	241.53023406760929
389	2016-04-20T20:06:14	23.5624	-157.95600000000005	KOK1606	120.20927127505207	0.542191630105721	0.0308387016515171	3.9300708250313656																	3.9300708250313656	241.63247676667183
390	2016-04-20T20:09:14	23.5634	-157.9558	KOK1606	119.63873327319692	0.5453059791673979	0.0312977596648285	3.9585504021618334																	3.9585504021618334	241.74564897111784
391	2016-04-20T20:12:15	23.5644	-157.9556	KOK1606	120.55507192953657	0.5496223842073851	0.0319409720853444	4.042768085289103																	4.042768085289103	241.858821147553
392	2016-04-20T20:15:15	23.5653	-157.9554	KOK1606	117.97414781996359	0.5496223842073851	0.0319409720853444	3.9665237210094233																	3.9665237210094233	241.96106375670448
393	2016-04-20T20:18:15	23.5662	-157.955	KOK1606	122.23511967311264	0.555181221055355	0.0327811094243746	4.240539231622817																	4.240539231622817	242.06924344397115
394	2016-04-20T20:21:15	23.5673	-157.9549	KOK1606	119.0298296105013	0.555581470139957	0.0328420976819923	4.125202182936936																	4.125202182936936	242.192116621186
395	2016-04-20T20:24:15	23.5683	-157.9547	KOK1606	118.18358256654504	0.546874386658803	0.0315304503182221	3.928745303993919																	3.928745303993919	242.3052886883737
396	2016-04-20T20:27:15	23.5692	-157.9543	KOK1606	115.95933895292816	0.54257955983651	0.0308955954373379	3.794872117063687																	3.794872117063687	242.41346802396512
397	2016-04-20T20:30:16	23.5702	-157.954	KOK1606	119.77231747348853	0.547656472160628	0.0316470458967334	4.001577697968005																	4.001577697968005	242.52891677804283
398	2016-04-20T20:33:16	23.5713	-157.9539	KOK1606	119.73244994664185	0.5414185400014129	0.0307253202338948	3.9282192171954913																	3.9282192171954913	242.65178992945462
399	2016-04-20T20:36:16	23.5723	-157.9537	KOK1606	117.34262480919928	0.542968216446611	0.0309526264935423	3.859476302023564																	3.859476302023564	242.76496188457853
400	2016-04-20T20:39:17	23.5733	-157.9533	KOK1606	118.69730481083008	0.546482338726064	0.0314721794373864	3.936562301106112																	3.936562301106112	242.8835243166037
401	2016-04-20T20:42:17	23.5741	-157.9529	KOK1606	118.22767693981442	0.544134284913641	0.0311245778244907	3.905251451500898																	3.905251451500898	242.98148394426133
402	2016-04-20T20:45:17	23.5753	-157.953	KOK1606	120.74362982039078	0.5484422960761149	0.0317641988088132	4.068688407628916																	4.068688407628916	243.11545352779615
403	2016-04-20T20:48:17	23.5763	-157.9529	KOK1606	121.84429376068786	0.558378161732944	0.0332702267661679	4.244930235269985																	4.244930235269985	243.2272371984621
404	2016-04-20T20:51:17	23.5772	-157.9526	KOK1606	120.63288314538471	0.539484890779731	0.0304429892106645	3.919018069812042																	3.919018069812042	243.33199372498703
405	2016-04-20T20:54:18	23.57800000000001	-157.9522	KOK1606	118.30316819437829	0.520989134928842	0.0278226110017247	3.5260040485894484																	3.5260040485894484	243.4299528476297
406	2016-04-20T20:57:18	23.5786	-157.9519	KOK1606	117.68157303083099	0.513292480905953	0.0267745838110555	3.377044064737156																	3.377044064737156	243.50342212162315
407	2016-04-20T21:00:18	23.5793	-157.9517	KOK1606	117.37945752114862	0.513656483139536	0.0268235032371267	3.3811189523449072																	3.3811189523449072	243.5839713784161
408	2016-04-20T21:03:18	23.58	-157.9513	KOK1606	122.56776834117376	0.515843061823579	0.0271191652693273	3.62286285422986																	3.62286285422986	243.6719328085617
409	2016-04-20T21:06:18	23.5807	-157.9512	KOK1606	120.17963931954631	0.518036950399932	0.0274177995444903	3.5488594320046363																	3.5488594320046363	243.75051982087103
410	2016-04-20T21:09:19	23.5815	-157.9513	KOK1606	120.325733547791	0.525073742922859	0.0283889949403034	3.629058683146624																	3.629058683146624	243.84015598442585
411	2016-04-20T21:12:19	23.5822	-157.9511	KOK1606	118.47723916692304	0.516572355039001	0.0272182529465501	3.458871196140447																	3.458871196140447	243.92070512702904
412	2016-04-20T21:15:19	23.5829	-157.9509	KOK1606	115.9172583181375	0.516207273711726	0.0271686500434212	3.3898667904827637																	3.3898667904827637	244.00125424206703
413	2016-04-20T21:18:19	23.5836	-157.9506	KOK1606	116.87733136190487	0.52209715015875	0.0279756404782566	3.492236237701526																	3.492236237701526	244.08497137376392
414	2016-04-20T21:21:20	23.5843	-157.9502	KOK1606	120.236556916856	0.533359195236702	0.0295591331771072	3.8075743049678765																	3.8075743049678765	244.17293218368573
415	2016-04-20T21:24:20	23.585	-157.9501	KOK1606	117.4736947954802	0.542191630105721	0.0308387016515171	3.814349844672937																	3.814349844672937	244.25151915260608
416	2016-04-20T21:27:20	23.5856	-157.95	KOK1606	117.44909927965458	0.548048915701797	0.0317055525198696	3.9411135737666094																	3.9411135737666094	244.31908405536026
417	2016-04-20T21:30:20	23.5861	-157.9498	KOK1606	114.23887381112608	0.537177761510433	0.0301081880401594	3.6784278028802087																	3.6784278028802087	244.3783645731834
418	2016-04-20T21:33:21	23.5867	-157.9496	KOK1606	112.06783644861594	0.539870556194287	0.0304992428834709	3.6363924098327103																	3.6363924098327103	244.44820181925786
419	2016-04-20T21:36:21	23.5873	-157.9495	KOK1606	115.36152253329966	0.5449157254925839	0.0312398964403581	3.8542406452395683																	3.8542406452395683	244.51576670205745
420	2016-04-20T21:39:21	23.5879	-157.9495	KOK1606	116.77934013103096	0.5516008661794161	0.0322384570987896	3.9737923821987833																	3.9737923821987833	244.58255696187302
421	2016-04-20T21:42:21	23.5885	-157.9494	KOK1606	116.47366787821262	0.555581470139957	0.0328420976819923	4.032858119609542																	4.032858119609542	244.6501218305865
422	2016-04-20T21:45:22	23.589000000000002	-157.9493	KOK1606	116.96636129904181	0.5563826269438361	0.0329643017422178	4.070340837555967																	4.070340837555967	244.70670757063286
423	2016-04-20T21:48:22	23.5891	-157.9496	KOK1606	112.50035843928305	0.5516008661794161	0.0322384570987896	3.85264571993775																	3.85264571993775	244.73927376375823
424	2016-04-20T21:51:22	23.5892	-157.9502	KOK1606	111.34322762657958	0.5449157254925839	0.0312398964403581	3.716908742351333																	3.716908742351333	244.8014869225526
425	2016-04-20T21:54:22	23.5897	-157.9504	KOK1606	113.64037925219492	0.5453059791673979	0.0312977596648285	3.7786070612728864																	3.7786070612728864	244.86076724771962
426	2016-04-20T21:57:22	23.59	-157.9505	KOK1606	114.41740385470585	0.550017355003256	0.0320001777308738	3.864064366523541																	3.864064366523541	244.89568579239508
427	2016-04-20T22:00:23	23.5905	-157.9504	KOK1606	117.03900952074932	0.558778862952242	0.0333319532725203	4.0881106689084605																	4.0881106689084605	244.95227151141614
428	2016-04-20T22:03:23	23.5905	-157.9508	KOK1606	114.52018322336552	0.557777690725691	0.03317803815909515	4.001396755829751																	4.001396755829751	244.99307720309082
429	2016-04-20T22:06:23	23.5907	-157.9511	KOK1606	113.56841240860108	0.552197775775647	0.032328423690814345	3.8972442905385423																	3.8972442905385423	245.03092267449543
430	2016-04-20T22:09:23	23.5909	-157.9515	KOK1606	110.99541114221546	0.548245605888956	0.0317348756643414	3.744353951316632																	3.744353951316632	245.07740661501307
431	2016-04-20T22:12:23	23.5911	-157.9519	KOK1606	111.07841063149219	0.5496223842073851	0.0319409720853444	3.74981128391182																	3.74981128391182	245.1238905009237
432	2016-04-20T22:15:23	23.5915	-157.9521	KOK1606	115.08664396058417	0.5535863488415539	0.0325386898119907	3.939520516825637																	3.939520516825637	245.17286917496955
433	2016-04-20T22:18:24	23.592	-157.9519	KOK1606	116.70718818015855	0.5611994544999781	0.033705780148202004	4.1394636132749065																	4.1394636132749065	245.232149377038
434	2016-04-20T22:21:24	23.5918	-157.9522	KOK1606	114.10029216135187	0.5611994544999781	0.033705780148202004	4.049785447168942																	4.049785447168942	245.2699946032216
435	2016-04-20T22:24:24	23.5919	-157.9525	KOK1606	111.25112542251496	0.5527925660090021	0.0324183949736393	3.797507157985165																	3.797507157985165	245.3025601825668
436	2016-04-20T22:27:25	23.5921	-157.9528	KOK1606	112.48473403043256	0.553188984264525	0.0324784706870613	3.843722701368188																	3.843722701368188	245.34040538988674
437	2016-04-20T22:30:25	23.5921	-157.9532	KOK1606	111.96414062281843	0.5533876665530395	0.032508580249526	3.82479971733286																	3.82479971733286	245.38121058393367
438	2016-04-20T22:33:25	23.5923	-157.9533	KOK1606	113.77403969423693	0.5523970620404699	0.0323584602427423	3.896942920829353																	3.896942920829353	245.40569989180574
439	2016-04-20T22:36:25	23.5922	-157.9537	KOK1606	113.87279688158443	0.562417319114419	0.0338947518910436	4.026165166944604																	4.026165166944604	245.447996168478
440	2016-04-20T22:39:25	23.5924	-157.9539	KOK1606	113.41648097464531	0.560390207761462	0.0335804364050583	4.014180159591565																	4.014180159591565	245.47819425721733
441	2016-04-20T22:42:26	23.5925	-157.9544	KOK1606	112.47514624168734	0.551402527982576	0.03220856344026795	3.8283851709545482																	3.8283851709545482	245.5304011855714
442	2016-04-20T22:45:26	23.5928	-157.9546	KOK1606	110.19980109571807	0.550413268665288	0.0320595247109026	3.767271713432946																	3.767271713432946	245.56953553335728
443	2016-04-20T22:48:26	23.5927	-157.9552	KOK1606	111.52910428290329	0.550017355003256	0.0320001777308738	3.7885197150751617																	3.7885197150751617	245.63174703977603
444	2016-04-20T22:51:26	23.593000000000004	-157.9557	KOK1606	114.83126132039331	0.559180520717249	0.0333938271311191	4.030579973733518																	4.030579973733518	245.69271315526996
445	2016-04-20T22:54:26	23.5933	-157.9556	KOK1606	115.8642249349224	0.560390207761462	0.0335804364050583	4.104584123115452																	4.104584123115452	245.7276316249821
446	2016-04-20T22:57:27	23.5932	-157.9561	KOK1606	113.14277171865037	0.5575775802325489	0.0331473794176526	3.966401134055913																	3.966401134055913	245.77983824945068
447	2016-04-20T23:00:27	23.5936	-157.9564	KOK1606	111.9253944000177	0.5492283540322439	0.031881907437727	3.782815541601413																	3.782815541601413	245.83386804983425
448	2016-04-20T23:03:27	23.5937	-157.9567	KOK1606	112.2420001921048	0.555181221055355	0.0327811094243746	3.8953592845025296																	3.8953592845025296	245.86643323457557
449	2016-04-20T23:06:27	23.5937	-157.9571	KOK1606	110.19380991872544	0.5492283540322439	0.031881907437727	3.7301911742239326																	3.7301911742239326	245.9072379309573
450	2016-04-20T23:09:27	23.5939	-157.9572	KOK1606	114.26949467274514	0.558778862952242	0.0333319532725203	3.978099892061457																	3.978099892061457	245.93172718700268
451	2016-04-20T23:12:28	23.5939	-157.9575	KOK1606	114.19031811528765	0.5652605506510289	0.0343386539408673	4.127372212092102																	4.127372212092102	245.96233066263363
452	2016-04-20T23:15:28	23.594	-157.9579	KOK1606	113.79734464261284	0.5611994544999781	0.033705780148202004	4.014383627555401																	4.014383627555401	246.00462642917697
453	2016-04-20T23:18:28	23.5942	-157.9583	KOK1606	110.618777044731	0.5535863488415539	0.0325386898119907	3.807939134779562																	3.807939134779562	246.0511094686701
454	2016-04-20T23:21:28	23.5942	-157.9587	KOK1606	109.1939703890412	0.5535863488415539	0.0325386898119907	3.745198531199887																	3.745198531199887	246.09191400952582
455	2016-04-20T23:24:29	23.5944	-157.959	KOK1606	110.97442154510892	0.5523970620404699	0.0323584602427423	3.8131679007383568																	3.8131679007383568	246.12975878296226
456	2016-04-20T23:27:29	23.5942	-157.9593	KOK1606	111.88770692624493	0.5611994544999781	0.033705780148202004	3.986736391738292																	3.986736391738292	246.16760355639875
457	2016-04-20T23:30:29	23.594	-157.96	KOK1606	111.01073174502173	0.5607943487521899	0.0336430335613082	3.9150499878846015																	3.9150499878846015	246.2424017011937
458	2016-04-20T23:33:29	23.5944	-157.9602	KOK1606	109.48656555180544	0.5535863488415539	0.0325386898119907	3.7731242703541774																	3.7731242703541774	246.2913801873684
459	2016-04-20T23:36:29	23.5945	-157.9604	KOK1606	112.54006398084994	0.562822974260897	0.0339579280746857	4.0317822127526295																	4.0317822127526295	246.31462165933002
460	2016-04-20T23:39:30	23.5947	-157.96	KOK1606	109.0448693402594	0.551998489510824	0.0322983871388864	3.7546624366747934																	3.7546624366747934	246.3611045622919
461	2016-04-20T23:42:30	23.5948	-157.96	KOK1606	112.0845682535631	0.564044787281625	0.0341482753852093	4.015868844302416																	4.015868844302416	246.3722362722611
462	2016-04-20T23:45:30	23.5948	-157.9603	KOK1606	111.8871165263562	0.566892622657927	0.0345950565876236	4.053836138497865																	4.053836138497865	246.40283953792564
463	2016-04-20T23:48:30	23.5948	-157.9609	KOK1606	108.70260670949655	0.5595831373114121	0.0334558486937206	3.858658985904557																	3.858658985904557	246.46404606926052
464	2016-04-20T23:51:31	23.595	-157.9613	KOK1606	109.62535711354742	0.559180520717249	0.0333938271311191	3.866649843807261																	3.866649843807261	246.51052889030393
465	2016-04-20T23:54:31	23.5953	-157.9614	KOK1606	112.25508618936472	0.5720414675332275	0.03541142126605245	4.11114142969989																	4.11114142969989	246.54544731458085
466	2016-04-20T23:57:31	23.5959	-157.9614	KOK1606	107.33175811143049	0.5648543295492541	0.0342750430536009	3.8228545057080567																	3.8228545057080567	246.612237574396
467	2016-04-21T00:00:31	23.5962	-157.9613	KOK1606	111.6035012311921	0.562822974260897	0.0339579280746857	3.9867455423869824																	3.9867455423869824	246.64715597822536
468	2016-04-21T00:03:31	23.5963	-157.9619	KOK1606	111.69325840589829	0.5689499432182851	0.0349199028230591	4.103782477972138																	4.103782477972138	246.70936587794418
469	2016-04-21T00:06:32	23.5965	-157.9622	KOK1606	112.18302035049943	0.5705990129415239	0.0351816197795917	4.13186010161582																	4.13186010161582	246.7472102551913
470	2016-04-21T00:09:32	23.5967	-157.9623	KOK1606	109.28159615115277	0.56730264783214	0.0346596145702376	3.978574568789582																	3.978574568789582	246.77169942053303
471	2016-04-21T00:12:32	23.5965	-157.963	KOK1606	109.59019719410429	0.5697787918886991	0.0350511194987431	4.033063927954063																	4.033063927954063	246.8464962660829
472	2016-04-21T00:15:32	23.5968	-157.9631	KOK1606	110.1390173274472	0.575777290446866	0.03601116091944305	4.084714489850172																	4.084714489850172	246.8814146562809
473	2016-04-21T00:18:33	23.596999999999998	-157.9628	KOK1606	109.94453107555988	0.5648543295492541	0.0342750430536009	3.997866614647629																	3.997866614647629	246.91925893919554
474	2016-04-21T00:21:33	23.5962	-157.9619	KOK1606	114.29689241019943	0.577242685399099	0.036248177914188995	4.324871493426467																	4.324871493426467	247.04716267397652
475	2016-04-21T00:24:33	23.5953	-157.9615	KOK1606	112.62901765372145	0.583569434890903	0.0372819946864511	4.365090191088865																	4.365090191088865	247.1553388428908
476	2016-04-21T00:27:33	23.5943	-157.9615	KOK1606	111.35286338552113	0.580188976002576	0.0367274075058972	4.2490169121749775																	4.2490169121749775	247.26665594258316
477	2016-04-21T00:30:34	23.5931	-157.9615	KOK1606	110.8396893800898	0.571010001906557	0.0352470406209211	4.112856047436453																	4.112856047436453	247.40023646221385
478	2016-04-21T00:33:34	23.592	-157.9613	KOK1606	109.79881788007505	0.573077282638048	0.0355772035813128	4.066226196061132																	4.066226196061132	247.52437337895176
479	2016-04-21T00:36:34	23.590999999999998	-157.9609	KOK1606	111.9037255142918	0.575985864895025	0.0360448164830133	4.194410006710903																	4.194410006710903	247.64293380984915
480	2016-04-21T00:39:34	23.5904	-157.9606	KOK1606	112.38156834985256	0.5785039114670639	0.0364528945757211	4.30235360366482																	4.30235360366482	247.7164018792193
481	2016-04-21T00:42:35	23.5903	-157.9605	KOK1606	112.94022064913851	0.578083637686261	0.0363845187037294	4.306010588290982																	4.306010588290982	247.73150102602875
482	2016-04-21T00:45:35	23.5906	-157.9606	KOK1606	110.57100834698844	0.5747370024757039	0.0358436617802913	4.121938687601056																	4.121938687601056	247.76641955707518
483	2016-04-21T00:48:35	23.5911	-157.96	KOK1606	109.62865930553212	0.5747370024757039	0.0358436617802913	4.110033510172166																	4.110033510172166	247.8491500789349
484	2016-04-21T00:51:35	23.5916	-157.9592	KOK1606	110.7362990177743	0.577242685399099	0.036248177914188995	4.1966742616557005																	4.1966742616557005	247.94793370998784
485	2016-04-21T00:54:35	23.5922	-157.9586	KOK1606	114.03849785811519	0.5852693283953271	0.0375629149297883	4.4644872723922715																	4.4644872723922715	248.0385281022884
486	2016-04-21T00:57:36	23.5927	-157.958	KOK1606	114.45183498603713	0.592127007447506	0.0387088840485091	4.593542188241805																	4.593542188241805	248.12125807188218
487	2016-04-21T01:00:36	23.5934	-157.9575	KOK1606	112.22841851702759	0.585696272990718	0.0376335229631379	4.385116932951074																	4.385116932951074	248.2143894735636
488	2016-04-21T01:03:36	23.5939	-157.9569	KOK1606	109.98836215571993	0.5768227459415151	0.0361802290791527	4.142464367179227																	4.142464367179227	248.2971190289389
489	2016-04-21T01:06:36	23.5947	-157.9564	KOK1606	108.12609059847307	0.5734933900445489	0.0356438016150022	4.020902888638667																	4.020902888638667	248.39974520933484
490	2016-04-21T01:09:37	23.5953	-157.9559	KOK1606	111.27447111512743	0.5846309438238371	0.03745733898480575	4.315279585144214																	4.315279585144214	248.4837838080026
491	2016-04-21T01:12:37	23.5959	-157.9555	KOK1606	112.24696584702036	0.589973865658896	0.0383467307509529	4.4592451964029465																	4.4592451964029465	248.5620520251866
492	2016-04-21T01:15:37	23.5962	-157.9553	KOK1606	111.5502755528702	0.5867638338831689	0.03781093085688855	4.393174521646589																	4.393174521646589	248.60118609728931
493	2016-04-21T01:18:37	23.5964	-157.9553	KOK1606	110.74505197748422	0.581449209241411	0.0369335599869533	4.246410380280252																	4.246410380280252	248.62344951722767
494	2016-04-21T01:21:37	23.5965	-157.9553	KOK1606	108.95100402236254	0.580188976002576	0.0367274075058972	4.184981896321094																	4.184981896321094	248.6345812271969
495	2016-04-21T01:24:38	23.5966	-157.9553	KOK1606	108.9980654223951	0.5755687159987071	0.0359775053558728	4.101260361978855																	4.101260361978855	248.64571293716602
496	2016-04-21T01:27:38	23.5966	-157.9552	KOK1606	111.68687204092473	0.5806080525419061	0.0367959612193472	4.321206060290433																	4.321206060290433	248.65591388573867
497	2016-04-21T01:30:38	23.5966	-157.9553	KOK1606	109.76315828903192	0.586549825240985	0.0377753443114189	4.287946599617233																	4.287946599617233	248.6661148343113
498	2016-04-21T01:33:38	23.5967	-157.9552	KOK1606	108.60869882746924	0.5852693283953271	0.0375629149297883	4.218184702217863																	4.218184702217863	248.6812136501352
499	2016-04-21T01:36:39	23.5967	-157.9548	KOK1606	110.7191354774636	0.58484340056609	0.0374924750490733	4.321131158405752																	4.321131158405752	248.72201741331423
500	2016-04-21T01:39:39	23.5966	-157.9543	KOK1606	110.5139032114477	0.584418487081584	0.0374222029205382	4.305070600221287																	4.305070600221287	248.77422274616453
501	2016-04-21T01:42:39	23.5964	-157.9537	KOK1606	110.22262688370041	0.5827183324273221	0.0371420068893483	4.2840053481664135																	4.2840053481664135	248.83935186594329
502	2016-04-21T01:45:39	23.5964	-157.9536	KOK1606	111.39597319659508	0.588688914226635	0.0381318071171293	4.430068802126113																	4.430068802126113	248.8495528300701
503	2016-04-21T01:48:39	23.5963	-157.954	KOK1606	108.7087776600466	0.592127007447506	0.0387088840485091	4.3716454453836615																	4.3716454453836615	248.89184787637626
504	2016-04-21T01:51:40	23.5962	-157.9544	KOK1606	111.22308546946958	0.58484340056609	0.0374924750490733	4.354004984727742																	4.354004984727742	248.93414295269088
505	2016-04-21T01:54:40	23.5959	-157.9549	KOK1606	112.12384155256359	0.588688914226635	0.0381318071171293	4.480222539664059																	4.480222539664059	248.9951080272233
506	2016-04-21T01:57:40	23.5958	-157.9556	KOK1606	109.09001008372826	0.585696272990718	0.0376335229631379	4.245859856486218																	4.245859856486218	249.0673775333342
507	2016-04-21T02:00:40	23.5959	-157.9558	KOK1606	112.18709099432564	0.593209570647742	0.03889186894993435	4.5185026220701605																	4.5185026220701605	249.09061881414974
508	2016-04-21T02:03:40	23.5959	-157.9558	KOK1606	110.96835234877688	0.5919109867441334	0.03867247375354585	4.447740629627743																	4.447740629627743	249.09061881414974
509	2016-04-21T02:06:41	23.5959	-157.9554	KOK1606	109.57477248773986	0.58740688156378	0.0379178603962362	4.33500084472851																	4.33500084472851	249.13142282619663
510	2016-04-21T02:09:41	23.5957	-157.9549	KOK1606	112.82773754149292	0.593426703315474	0.0389285707330658	4.523735058927339																	4.523735058927339	249.18707509834067
511	2016-04-21T02:12:41	23.5955	-157.9543	KOK1606	109.56409772994394	0.5806080525419061	0.0367959612193472	4.208694383506862																	4.208694383506862	249.2522046127797
512	2016-04-21T02:15:41	23.5947	-157.9537	KOK1606	111.27796353008301	0.586549825240985	0.0377753443114189	4.364706104475432																	4.364706104475432	249.36026376426707
513	2016-04-21T02:18:41	23.5939	-157.9529	KOK1606	112.77136773573632	0.590402603099888	0.0384188054340868	4.482996771420163																	4.482996771420163	249.48105527862927
514	2016-04-21T02:21:42	23.5936	-157.9524	KOK1606	112.56430994126008	0.591694966040761	0.0386360634585826	4.513755979865722																	4.513755979865722	249.5420211013631
515	2016-04-21T02:24:42	23.5929	-157.9517	KOK1606	109.85368606199222	0.588688914226635	0.0381318071171293	4.320450556699906																	4.320450556699906	249.6477140625853
516	2016-04-21T02:27:42	23.5927	-157.9513	KOK1606	109.60901337093115	0.586549825240985	0.0377753443114189	4.253184165478961																	4.253184165478961	249.69419745703843
517	2016-04-21T02:30:42	23.5928	-157.951	KOK1606	110.62644798943552	0.5878369447953751	0.0379893736986419	4.338533291513384																	4.338533291513384	249.72676283908646
518	2016-04-21T02:33:43	23.5928	-157.9507	KOK1606	109.20188427759464	0.577242685399099	0.036248177914188995	4.128120835899694																	4.128120835899694	249.7573665713263
519	2016-04-21T02:36:43	23.5928	-157.9503	KOK1606	111.54089700629929	0.5852693283953271	0.0375629149297883	4.318473839297098																	4.318473839297098	249.79817154764996
520	2016-04-21T02:39:43	23.5928	-157.95	KOK1606	111.54816332971741	0.5827183324273221	0.0371420068893483	4.268101367925008																	4.268101367925008	249.82877527989262
521	2016-04-21T02:42:43	23.5927	-157.9496	KOK1606	110.71611502276173	0.5768227459415151	0.0361802290791527	4.138724446141641																	4.138724446141641	249.8710714065304
522	2016-04-21T02:45:44	23.5927	-157.9494	KOK1606	111.54372477092024	0.5806080525419061	0.0367959612193472	4.2708430025117305																	4.2708430025117305	249.89147391024412
523	2016-04-21T02:48:44	23.5927	-157.9492	KOK1606	112.01428099148363	0.5705990129415239	0.0351816197795917	4.126737857495076																	4.126737857495076	249.91187641395769
524	2016-04-21T02:51:44	23.5927	-157.9491	KOK1606	113.28124747063515	0.5785039114670639	0.0364528945757211	4.284034940685107																	4.284034940685107	249.92207766581456
525	2016-04-21T02:54:44	23.5925	-157.9488	KOK1606	114.98438860075292	0.5839945855261519	0.0373520981446821	4.459212878488077																	4.459212878488077	249.95992275994877
526	2016-04-21T02:57:44	23.5921	-157.9485	KOK1606	113.72481807097384	0.581660244084788	0.0369681225227798	4.3539225284882885																	4.3539225284882885	250.0139527056804
527	2016-04-21T03:00:45	23.592	-157.9482	KOK1606	112.64801715745784	0.5827183324273221	0.0371420068893483	4.297507737354163																	4.297507737354163	250.04651824118176
528	2016-04-21T03:03:45	23.5918	-157.9478	KOK1606	114.2523128840972	0.584418487081584	0.0374222029205382	4.399819460314171																	4.399819460314171	250.09300188137038
529	2016-04-21T03:06:45	23.5914	-157.9474	KOK1606	112.5381446381748	0.569363873490576	0.0349854329448217	4.127216755657788																	4.127216755657788	250.15339820594502
530	2016-04-21T03:09:45	23.5914	-157.9474	KOK1606	116.23992527034024	0.5871923620445665	0.0378821888992972	4.5462047287165115																	4.5462047287165115	250.15339820594502
531	2016-04-21T03:12:45	23.5914	-157.9472	KOK1606	116.04834570386382	0.585696272990718	0.0376335229631379	4.475854145639369																	4.475854145639369	250.17380091182426
532	2016-04-21T03:15:46	23.5912	-157.9469	KOK1606	113.56723179891634	0.5806080525419061	0.0367959612193472	4.320073892097016																	4.320073892097016	250.21164625118823
533	2016-04-21T03:18:46	23.590999999999998	-157.9464	KOK1606	113.14026054235151	0.5827183324273221	0.0371420068893483	4.349805452346532																	4.349805452346532	250.26730019813556
534	2016-04-21T03:21:46	23.5909	-157.9466	KOK1606	112.60925905501112	0.578083637686261	0.0363845187037294	4.244979722987886																	4.244979722987886	250.29054214791512
535	2016-04-21T03:24:46	23.5908	-157.947	KOK1606	116.38100400848093	0.588688914226635	0.0381318071171293	4.5526557319762375																	4.5526557319762375	250.33283884467042
536	2016-04-21T03:27:46	23.5907	-157.9472	KOK1606	115.6940720568083	0.592127007447506	0.0387088840485091	4.597907322945434																	4.597907322945434	250.3560808217549
537	2016-04-21T03:30:47	23.5906	-157.9471	KOK1606	114.01498245075972	0.5810281294921309	0.0368646785828119	4.340873621483777																	4.340873621483777	250.3711799528048
538	2016-04-21T03:33:47	23.5903	-157.9462	KOK1606	115.34760368792236	0.593426703315474	0.0389285707330658	4.650573295203695																	4.650573295203695	250.46887761153712
539	2016-04-21T03:36:47	23.5901	-157.9451	KOK1606	114.83890516082852	0.5827183324273221	0.0371420068893483	4.418533974342584																	4.418533974342584	250.5832807147764
540	2016-04-21T03:39:47	23.5897	-157.9439	KOK1606	118.63322527320408	0.5925592068450021	0.0387819384107205	4.750501949073416																	4.750501949073416	250.7135447419995
541	2016-04-21T03:42:47	23.5892	-157.94299999999996	KOK1606	117.08073942901406	0.60084896510938	0.0401972360356276	4.802677557066267																	4.802677557066267	250.820911405754
542	2016-04-21T03:45:48	23.5886	-157.942	KOK1606	116.1977500521414	0.596905737596037	0.0395201644640462	4.684089467098624																	4.684089467098624	250.94284620626138
543	2016-04-21T03:48:48	23.5879	-157.9409	KOK1606	114.4770309780356	0.595165201086638	0.0392235351690324	4.5726962127116035																	4.5726962127116035	251.07946471828143
544	2016-04-21T03:51:48	23.5871	-157.9397	KOK1606	116.0051585267334	0.5912631508446899	0.0385634713766848	4.599093179035491																	4.599093179035491	251.23084894273774
545	2016-04-21T03:54:48	23.5864	-157.9386	KOK1606	116.75135278608415	0.5925592068450021	0.0387819384107205	4.677148389770725																	4.677148389770725	251.36746850840737
546	2016-04-21T03:57:49	23.5857	-157.9373	KOK1606	118.60091010688058	0.605273001882839	0.0409653174583348	4.9260208897729765																	4.9260208897729765	251.52128883318773
547	2016-04-21T04:00:49	23.5851	-157.9361	KOK1606	116.49598284510536	0.60349757205438	0.0406560045275263	4.801233100966869																	4.801233100966869	251.66074507721004
548	2016-04-21T04:03:49	23.5845	-157.9349	KOK1606	115.14134275533605	0.601290850415078	0.0402735771969961	4.702362663917161																	4.702362663917161	251.80020181256484
549	2016-04-21T04:06:49	23.584	-157.9337	KOK1606	117.23628108930332	0.604827081281776	0.0408874331837945	4.88346239844211																	4.88346239844211	251.93468319423752
550	2016-04-21T04:09:50	23.5839	-157.9325	KOK1606	113.84054638172285	0.5960385499069529	0.039371973837989	4.575902019948645																	4.575902019948645	252.05761143073624
551	2016-04-21T04:12:50	23.5838	-157.9317	KOK1606	120.03731390284695	0.6070583981958471	0.0412777656592401	5.050764070804541																	5.050764070804541	252.13998259040432
552	2016-04-21T04:15:50	23.5833	-157.9305	KOK1606	120.59299300380236	0.613339198780609	0.0423886249753478	5.160590442268366																	5.160590442268366	252.27446456647675
553	2016-04-21T04:18:51	23.5827	-157.9294	KOK1606	117.66382219091324	0.60661443299848	0.0411997974798931	4.927406947880866																	4.927406947880866	252.40505832911128
554	2016-04-21T04:21:51	23.581999999999997	-157.9285	KOK1606	117.17063857695459	0.611532704662604	0.0420673084550199	4.993245310618849																	4.993245310618849	252.52548453835468
555	2016-04-21T04:24:51	23.5811	-157.9275	KOK1606	116.51138323573757	0.60349757205438	0.0406560045275263	4.804981572875363																	4.804981572875363	252.66847207230492
556	2016-04-21T04:27:51	23.5803	-157.9265	KOK1606	117.50432543078628	0.610184602063424	0.0418283809462972	4.9995642502929645																	4.9995642502929645	252.8038936925478
557	2016-04-21T04:30:52	23.5795	-157.9256	KOK1606	120.1467845021742	0.615606043355872	0.0427940264870746	5.197595154714909																	5.197595154714909	252.93180581509742
558	2016-04-21T04:33:52	23.5788	-157.9247	KOK1606	119.27954524670956	0.614699614545776	0.0426314835038635	5.137229830140396																	5.137229830140396	253.05223373100628
559	2016-04-21T04:36:52	23.5782	-157.9239	KOK1606	118.4844451739572	0.609288920297675	0.0416702232892764	4.929745078501824																	4.929745078501824	253.15769734934443
560	2016-04-21T04:39:52	23.5777	-157.923	KOK1606	117.97792674218441	0.616515532788525	0.0429572756108886	5.091730100027167																	5.091730100027167	253.26507089292653
561	2016-04-21T04:42:53	23.5771	-157.922	KOK1606	118.71890090773556	0.6057199869763901	0.0410433876566134	4.921872317222535																	4.921872317222535	253.3870131721624
562	2016-04-21T04:45:53	23.5763	-157.9211	KOK1606	120.7219086538765	0.609288920297675	0.0416702232892764	5.071657710496468																	5.071657710496468	253.5149269013685
563	2016-04-21T04:48:53	23.5756	-157.9203	KOK1606	120.87739774646856	0.618791803075976	0.0433676244462195	5.259977850333714																	5.259977850333714	253.62777072329013
564	2016-04-21T04:51:53	23.5748	-157.9194	KOK1606	118.93138729452652	0.610633994237877	0.0419077472268331	5.0026716854104105																	5.0026716854104105	253.75568520555234
565	2016-04-21T04:54:54	23.5741	-157.9186	KOK1606	117.79946961179287	0.610184602063424	0.0418283809462972	4.948437590102184																	4.948437590102184	253.8685297019259
566	2016-04-21T04:57:54	23.5727	-157.9177	KOK1606	116.98535549745309	0.615606043355872	0.0427940264870746	5.009189630832254																	5.009189630832254	254.04941397865085
567	2016-04-21T05:00:54	23.5723	-157.9167	KOK1606	117.54549163717978	0.6079495105943371	0.041434260834348	4.859293667632533																	4.859293667632533	254.16073512245438
568	2016-04-21T05:03:54	23.5709	-157.9159	KOK1606	119.74222764631641	0.615606043355872	0.0427940264870746	5.157911273769323																	5.157911273769323	254.33666030449757
569	2016-04-21T05:06:54	23.5703	-157.9153	KOK1606	120.92328602831465	0.620160424413813	0.0436156551203553	5.2898261494579035																	5.2898261494579035	254.42726140812712
570	2016-04-21T05:09:55	23.5695	-157.9147	KOK1606	118.49992866323936	0.613339198780609	0.0423886249753478	5.034939705823387																	5.034939705823387	254.53532721678368
571	2016-04-21T05:12:55	23.5687	-157.9142	KOK1606	118.6429548219794	0.613339198780609	0.0423886249753478	5.002357379874209																	5.002357379874209	254.63795826486492
572	2016-04-21T05:15:55	23.5681	-157.9135	KOK1606	118.71853588557155	0.610184602063424	0.0418283809462972	4.9993938694310165																	4.9993938694310165	254.73574394131526
573	2016-04-21T05:18:55	23.5674	-157.9127	KOK1606	118.07131403234513	0.606168039103562	0.0411216442224637	4.886139797066762																	4.886139797066762	254.84859144979214
574	2016-04-21T05:21:56	23.5673	-157.9124	KOK1606	121.67697137287732	0.6203892186619495	0.0436571728357861	5.2614914299881965																	5.2614914299881965	254.8811623974148
575	2016-04-21T05:24:56	23.5671	-157.9118	KOK1606	120.76115242501429	0.6169719064877851	0.043039192567657016	5.161450762900667																	5.161450762900667	254.94630435835964
576	2016-04-21T05:27:56	23.5668	-157.9112	KOK1606	118.78183729626065	0.6079495105943371	0.041434260834348	4.922006414349385																	4.922006414349385	255.01604003198815
577	2016-04-21T05:30:56	23.5661	-157.9103	KOK1606	117.21206939394008	0.611532704662604	0.0420673084550199	4.922371568481228																	4.922371568481228	255.1364747192352
578	2016-04-21T05:33:57	23.5653	-157.9096	KOK1606	119.97782583766306	0.610184602063424	0.0418283809462972	5.004383177804288																	5.004383177804288	255.25063192359627
579	2016-04-21T05:36:57	23.5649	-157.9092	KOK1606	121.00977949108987	0.617879767546768	0.043203022927246	5.226119825439524																	5.226119825439524	255.3110338141106
580	2016-04-21T05:39:57	23.5647	-157.9093	KOK1606	121.67770885159305	0.620160424413813	0.0436156551203553	5.27047533988479																	5.27047533988479	255.3355240090804
581	2016-04-21T05:42:57	23.5644	-157.9095	KOK1606	118.50792558055204	0.612435710974828	0.0422276323950508	4.965584305427599																	4.965584305427599	255.37466063407186
582	2016-04-21T05:45:58	23.5644	-157.9097	KOK1606	119.60182504636816	0.6083966628614821	0.0415127887197925	4.967457320079836																	4.967457320079836	255.39506753646006
583	2016-04-21T05:48:58	23.5644	-157.9099	KOK1606	117.53456215581556	0.60661443299848	0.0411997974798931	4.810416899718782																	4.810416899718782	255.41547443885128
584	2016-04-21T05:51:58	23.5645	-157.9103	KOK1606	124.81125528752806	0.60661443299848	0.0411997974798931	5.141730561191398																	5.141730561191398	255.45777905277959
585	2016-04-21T05:54:58	23.5647	-157.9105	KOK1606	121.7585419378141	0.610633994237877	0.0419077472268331	5.100172875505278																	5.100172875505278	255.48798005052018
586	2016-04-21T05:57:59	23.5648	-157.9106	KOK1606	122.69214696665988	0.613339198780609	0.0423886249753478	5.206908232775289																	5.206908232775289	255.50308054151643
587	2016-04-21T06:00:59	23.565	-157.9107	KOK1606	119.96570156151577	0.609288920297675	0.0416702232892764	4.9971523865123055																	4.9971523865123055	255.5275707332497
588	2016-04-21T06:03:59	23.5652	-157.911	KOK1606	118.47078226018898	0.6043822226381179	0.0408097343902162	4.7964591061283866																	4.7964591061283866	255.56542101235385
589	2016-04-21T06:06:59	23.5654	-157.9112	KOK1606	118.76597473551872	0.605273001882839	0.0409653174583348	4.865719222459056																	4.865719222459056	255.5956219366174
590	2016-04-21T06:09:59	23.5656	-157.9115	KOK1606	117.00727921697994	0.60084896510938	0.0401972360356276	4.7000115467759835																	4.7000115467759835	255.63347214033973
591	2016-04-21T06:13:00	23.5659	-157.912	KOK1606	118.79968684400663	0.601290850415078	0.0402735771969961	4.833786110988586																	4.833786110988586	255.6944470664421
592	2016-04-21T06:16:00	23.566	-157.9123	KOK1606	121.08679884734751	0.5966886822156819	0.0394830726405473	4.8094942469571755																	4.8094942469571755	255.72701832066525
593	2016-04-21T06:19:00	23.5662	-157.9126	KOK1606	121.99629371902776	0.6095125737886056	0.041709715565956304	5.09662829047075																	5.09662829047075	255.7648684113185
594	2016-04-21T06:22:00	23.5664	-157.91299999999995	KOK1606	120.30251642842035	0.609288920297675	0.0416702232892764	4.996581866098729																	4.996581866098729	255.81135903770027
595	2016-04-21T06:25:01	23.5666	-157.9135	KOK1606	117.56621537069357	0.598213909064538	0.0397438290686274	4.667925215062462																	4.667925215062462	255.8670217456685
596	2016-04-21T06:28:01	23.5671	-157.9136	KOK1606	116.960952761117	0.5960385499069529	0.039371973837989	4.618003579160868																	4.618003579160868	255.92360779256862
597	2016-04-21T06:31:01	23.5688	-157.9132	KOK1606	119.42406697810749	0.596471626835327	0.0394459808170484	4.742446461178657																	4.742446461178657	256.11719782857887
598	2016-04-21T06:34:01	23.5721	-157.9125	KOK1606	120.4666585481732	0.5995277432172379	0.0399695736485661	4.809182086106965																	4.809182086106965	256.49142281352533
599	2016-04-21T06:37:02	23.5756	-157.9119	KOK1606	121.01027642840843	0.5925592068450021	0.0387819384107205	4.7350566684923185																	4.7350566684923185	256.88581255737665
600	2016-04-21T06:40:02	23.5784	-157.9114	KOK1606	119.87679863809166	0.5820827898456985	0.03703747399257799	4.5054950746312015																	4.5054950746312015	257.20164731642507
601	2016-04-21T06:43:02	23.5796	-157.9115	KOK1606	115.98979232467943	0.5689499432182851	0.0349199028230591	4.1697936453005715																	4.1697936453005715	257.3356168745129
602	2016-04-21T06:46:02	23.5801	-157.9122	KOK1606	115.82410031197188	0.567713651810016	0.03472432666434	4.125879266142771																	4.125879266142771	257.4261601477248
603	2016-04-21T06:49:02	23.5803	-157.9129	KOK1606	114.99127453389995	0.5595831373114121	0.0334558486937206	3.9460521597934735																	3.9460521597934735	257.50096551399537
604	2016-04-21T06:52:03	23.5804	-157.9137	KOK1606	117.35481655692352	0.563637191980396	0.0340847332406463	4.108249333562363																	4.108249333562363	257.5833388300323
605	2016-04-21T06:55:03	23.5806	-157.9144	KOK1606	119.42904129329294	0.5689499432182851	0.0349199028230591	4.260396369957548																	4.260396369957548	257.6581440404853
606	2016-04-21T06:58:03	23.5807	-157.9151	KOK1606	119.31494996616868	0.572248038337433	0.0354444829447508	4.275973348786138																	4.275973348786138	257.7304217199884
607	2016-04-21T07:01:03	23.581999999999997	-157.9151	KOK1606	115.9720204085135	0.5664835739563621	0.0345306523494822	4.088867484607172																	4.088867484607172	257.8751339495883
608	2016-04-21T07:04:04	23.585	-157.915	KOK1606	116.9018271434703	0.5648543295492541	0.0342750430536009	4.063995599309111																	4.063995599309111	258.2092410436283
609	2016-04-21T07:07:04	23.5881	-157.9149	KOK1606	116.67590325737787	0.5632295977789971	0.0340212550712142	4.033150277480922																	4.033150277480922	258.55447481721865
610	2016-04-21T07:10:04	23.5913	-157.915	KOK1606	117.6207315190235	0.5595831373114121	0.0334558486937206	4.03885698451694																	4.03885698451694	258.9108355843376
611	2016-04-21T07:13:04	23.5944	-157.915	KOK1606	118.25586911153208	0.5595831373114121	0.0334558486937206	4.0487578300498255																	4.0487578300498255	259.2559185933834
612	2016-04-21T07:16:05	23.5976	-157.9154	KOK1606	120.3245556633296	0.56730264783214	0.0346596145702376	4.23976687094811																	4.23976687094811	259.6144627202401
613	2016-04-21T07:19:05	23.6007	-157.9159	KOK1606	119.62515165991577	0.566892622657927	0.0345950565876236	4.214102670706473																	4.214102670706473	259.9632945791223
614	2016-04-21T07:22:05	23.6039	-157.9164	KOK1606	116.28597723712306	0.5563826269438361	0.0329643017422178	3.9342425525610176																	3.9342425525610176	260.32314202418013
615	2016-04-21T07:25:05	23.6071	-157.917	KOK1606	115.10430952264342	0.5535863488415539	0.0325386898119907	3.791447287688869																	3.791447287688869	260.68457604894945
616	2016-04-21T07:28:06	23.6104	-157.9175	KOK1606	116.94690726469601	0.556182650817389	0.03293376663587105	3.933220828647156																	3.933220828647156	261.0554458382728
617	2016-04-21T07:31:06	23.6136	-157.9181	KOK1606	118.34787563524452	0.5523970620404699	0.0323584602427423	3.9184458726485407																	3.9184458726485407	261.4168793492157
618	2016-04-21T07:34:06	23.6168	-157.91899999999995	KOK1606	117.42239875455485	0.5632295977789971	0.0340212550712142	4.071850137457936																	4.071850137457936	261.7847316868779
619	2016-04-21T07:37:06	23.62	-157.9198	KOK1606	119.66558668301005	0.5652605506510289	0.0343386539408673	4.180930782658204																	4.180930782658204	262.150171846193
620	2016-04-21T07:40:07	23.6242	-157.9208	KOK1606	115.97341864776516	0.562012569484429	0.033831723041644	3.982660657514721																	3.982660657514721	262.6286986364329
621	2016-04-21T07:43:07	23.6307	-157.9218	KOK1606	116.90749887795783	0.5512041897857359	0.0321786697817463	3.8580228173799656																	3.8580228173799656	263.3594118310042
622	2016-04-21T07:46:07	23.6375	-157.9228	KOK1606	113.72377916929442	0.553188984264525	0.0324784706870613	3.7733124339889645																	3.7733124339889645	264.12320682194166
623	2016-04-21T07:49:07	23.6442	-157.9238	KOK1606	118.88343668528593	0.555581470139957	0.0328420976819923	3.987331691545065																	3.987331691545065	264.8759705267221
624	2016-04-21T07:52:07	23.6509	-157.9248	KOK1606	116.89471825311449	0.5595831373114121	0.0334558486937206	3.96543084262964																	3.96543084262964	265.6287335243007
625	2016-04-21T07:55:08	23.6576	-157.9258	KOK1606	119.06841244246887	0.5697787918886991	0.0350511194987431	4.1978174441832135																	4.1978174441832135	266.3814958145243
626	2016-04-21T07:58:08	23.6644	-157.9268	KOK1606	118.85006710265344	0.5697787918886991	0.0350511194987431	4.1966328789137535																	4.1966328789137535	267.1452880068029
627	2016-04-21T08:01:08	23.6711	-157.9278	KOK1606	115.00267004979885	0.567713651810016	0.03472432666434	4.016956827835555																	4.016956827835555	267.89804887129367
628	2016-04-21T08:04:08	23.6779	-157.9288	KOK1606	115.46096993681549	0.557178312370293	0.0330862079620082	3.904983228272936																	3.904983228272936	268.6618396581236
629	2016-04-21T08:07:09	23.6847	-157.9297	KOK1606	115.93929063634613	0.559180520717249	0.0333938271311191	3.9536343556176665																	3.9536343556176665	269.4243360276397
630	2016-04-21T08:10:09	23.6916	-157.9308	KOK1606	117.40638519774102	0.556779995362206	0.0330251821858415	3.9456311467140472																	3.9456311467140472	270.2005658493838
631	2016-04-21T08:13:09	23.6983	-157.9321	KOK1606	120.14866119181896	0.558778862952242	0.0333319532725203	4.068108453784872																	4.068108453784872	270.95807090035686
632	2016-04-21T08:16:09	23.7051	-157.9335	KOK1606	119.89288045536286	0.5616055273078759	0.0337686765224575	4.098218990980275																	4.098218990980275	271.7283602610262
633	2016-04-21T08:19:09	23.712	-157.9349	KOK1606	118.55735096013636	0.553188984264525	0.0324784706870613	3.9353033271154882																	3.9353033271154882	272.50959000436586
634	2016-04-21T08:22:10	23.7192	-157.9364	KOK1606	116.74539890807232	0.5453059791673979	0.0312977596648285	3.751230863239405																	3.751230863239405	273.32552258568404
635	2016-04-21T08:25:10	23.7261	-157.9382	KOK1606	117.35241806143894	0.543744668291408	0.0310671239968238	3.7531163654640447																	3.7531163654640447	274.1152120530665
636	2016-04-21T08:28:10	23.7329	-157.94	KOK1606	114.94894726896248	0.539484890779731	0.0304429892106645	3.6233876703854575																	3.6233876703854575	274.89407633408956
637	2016-04-21T08:31:10	23.7397	-157.9418	KOK1606	119.46539525049684	0.54257955983651	0.0308955954373379	3.8184365642566966																	3.8184365642566966	275.6729383610958
638	2016-04-21T08:34:11	23.7466	-157.9435	KOK1606	120.32613924053592	0.550808458074659	0.0321190248478626	3.939453149254798																	3.939453149254798	276.46031689157195
639	2016-04-21T08:37:11	23.7535	-157.9452	KOK1606	121.49110488203607	0.551998489510824	0.0322983871388864	3.991674411662496																	3.991674411662496	277.2476934031296
640	2016-04-21T08:40:11	23.7604	-157.9468	KOK1606	116.022364726567	0.542968216446611	0.0309526264935423	3.6702790023858487																	3.6702790023858487	278.0328895888454
641	2016-04-21T08:43:11	23.7674	-157.9485	KOK1606	116.85515430241621	0.542968216446611	0.0309526264935423	3.708080287114781																	3.708080287114781	278.8311248721949
642	2016-04-21T08:46:12	23.7743	-157.9503	KOK1606	114.18599916902805	0.544134284913641	0.0311245778244907	3.624372614744188																	3.624372614744188	279.6207985744732
643	2016-04-21T08:49:12	23.7812	-157.9523	KOK1606	118.69420807267817	0.544134284913641	0.0311245778244907	3.7835026218851917																	3.7835026218851917	280.4154479254542
644	2016-04-21T08:52:12	23.7881	-157.9544	KOK1606	117.40144822631024	0.548048915701797	0.0317055525198696	3.7673032875140566																	3.7673032875140566	281.2127667755144
645	2016-04-21T08:55:12	23.7949	-157.9565	KOK1606	120.94940390831765	0.559180520717249	0.0333938271311191	4.095524310274196																	4.095524310274196	281.9993646241732
646	2016-04-21T08:58:13	23.8018	-157.9585	KOK1606	123.10009828711675	0.5611994544999781	0.033705780148202004	4.163129673131846																	4.163129673131846	282.7940056979469
647	2016-04-21T09:01:13	23.8087	-157.9605	KOK1606	118.94657771173588	0.550808458074659	0.0321190248478626	3.898831950853232																	3.898831950853232	283.58864399802366
648	2016-04-21T09:04:13	23.8157	-157.9625	KOK1606	119.06495072313363	0.54257955983651	0.0308955954373379	3.7761612534010376																	3.7761612534010376	284.39404437500104
649	2016-04-21T09:07:13	23.8227	-157.9646	KOK1606	117.67669157662088	0.544134284913641	0.0311245778244907	3.7454522737610976																	3.7454522737610976	285.2020772911896
650	2016-04-21T09:10:13	23.8296	-157.9666	KOK1606	121.59988090002865	0.546089283557574	0.0314139008332083	3.907281332979384																	3.907281332979384	285.99670718599623
651	2016-04-21T09:13:14	23.8366	-157.9686	KOK1606	120.24752796096485	0.548048915701797	0.0317055525198696	3.911704911915361																	3.911704911915361	286.80209926818515
652	2016-04-21T09:16:14	23.8435	-157.9706	KOK1606	122.20792769616554	0.558778862952242	0.0333319532725203	4.123326958535036																	4.123326958535036	287.5967235697382
653	2016-04-21T09:19:14	23.8505	-157.9723	KOK1606	121.741215423226	0.5527925660090021	0.0324183949736393	4.042981581409222																	4.042981581409222	288.394934823566
654	2016-04-21T09:22:14	23.8576	-157.9741	KOK1606	119.39095032350565	0.548048915701797	0.0317055525198696	3.8705362477206893																	3.8705362477206893	289.2062533046094
655	2016-04-21T09:25:14	23.8645	-157.9759	KOK1606	118.09854220315673	0.5466783626924334	0.03150131487780425	3.789871767713609																	3.789871767713609	289.99589743848463
656	2016-04-21T09:28:15	23.8715	-157.9776	KOK1606	118.77426568525571	0.538328420394348	0.0302749898181489	3.699254853171405																	3.699254853171405	290.7941026096927
657	2016-04-21T09:31:15	23.8786	-157.9793	KOK1606	121.56109062031751	0.5414185400014129	0.0307253202338948	3.838725710227247																	3.838725710227247	291.60317630491335
658	2016-04-21T09:34:15	23.8856	-157.9811	KOK1606	121.10780277870558	0.547264963221547	0.0315886786067913	3.9416140054874447																	3.9416140054874447	292.4036456181083
659	2016-04-21T09:37:16	23.8926	-157.9827	KOK1606	121.77954864569038	0.5516008661794161	0.0322384570987896	4.0125256203512905																	4.0125256203512905	293.1997003657062
660	2016-04-21T09:40:16	23.8997	-157.9842	KOK1606	122.0658914534864	0.544134284913641	0.0311245778244907	3.925404403094229																	3.925404403094229	294.00466076583365
661	2016-04-21T09:43:17	23.9067	-157.9855	KOK1606	119.7208764483396	0.537177761510433	0.0301081880401594	3.716424310260053																	3.716424310260053	294.7950320377928
662	2016-04-21T09:46:17	23.9137	-157.987	KOK1606	119.7547617774164	0.542191630105721	0.0308387016515171	3.7887158836064434																	3.7887158836064434	295.5890623710451
663	2016-04-21T09:49:17	23.9206	-157.9884	KOK1606	121.13253269984631	0.535267757697421	0.029832784627112998	3.720675153776301																	3.720675153776301	296.3702503048408
664	2016-04-21T09:52:17	23.9276	-157.9898	KOK1606	123.19043364418928	0.53297866028582	0.0295048269889684	3.752952474544732																	3.752952474544732	297.1623845008056
665	2016-04-21T09:55:17	23.9346	-157.9912	KOK1606	121.96268845114143	0.5410330851495271	0.0306688109105943	3.8434473350899743																	3.8434473350899743	297.95451730806644
666	2016-04-21T09:58:18	23.9415	-157.9925	KOK1606	123.1634209758901	0.544524831620662	0.0311821688047535	3.9731824192362417																	3.9731824192362417	298.7339101004714
667	2016-04-21T10:01:18	23.9483	-157.994	KOK1606	121.66963054326513	0.538713561414367	0.030330860829384	3.826159555728816																	3.826159555728816	299.5060960363334
668	2016-04-21T10:04:18	23.9552	-157.9953	KOK1606	118.64008843392568	0.5280719131520201	0.0288089722550594	3.5705344517400146																	3.5705344517400146	300.28548644563625
669	2016-04-21T10:07:18	23.9621	-157.9967	KOK1606	120.58961443775308	0.528447276229967	0.0288619145813618	3.6031717252641786																	3.6031717252641786	301.0666660282869
670	2016-04-21T10:10:18	23.969	-157.9981	KOK1606	119.9953553944306	0.524327521015217	0.0282849249261337	3.544476697412964																	3.544476697412964	301.8478442213648
671	2016-04-21T10:13:19	23.976	-157.9987	KOK1606	122.95869942135351	0.5248871881456311	0.02836294660879285	3.65700739289496																	3.65700739289496	302.6294501788105
672	2016-04-21T10:16:19	23.9829	-157.9988	KOK1606	124.78394934664827	0.531842484256549	0.0293426831725824	3.796952508474492																	3.796952508474492	303.39760550507555
673	2016-04-21T10:19:19	23.9899	-157.9988	KOK1606	123.88993378906065	0.5303319138601501	0.0291282408653452	3.743845491746789																	3.743845491746789	304.17682520292067
674	2016-04-21T10:22:19	23.9969	-157.9989	KOK1606	121.95463875070402	0.522468253324305	0.0280268940365394	3.573084527549599																	3.573084527549599	304.95611126288134
675	2016-04-21T10:25:19	24.004	-157.999	KOK1606	121.7337221365482	0.517305044369498	0.0273178132221393	3.5016948501221337																	3.5016948501221337	305.7465280910444
676	2016-04-21T10:28:19	24.011	-157.9991	KOK1606	120.29029318400879	0.520989134928842	0.0278226110017247	3.517784493390543																	3.517784493390543	306.5258141364643
677	2016-04-21T10:31:20	24.0185	-157.9992	KOK1606	121.56258049595344	0.518036950399932	0.0274177995444903	3.5202689399800025																	3.5202689399800025	307.36075430191835
678	2016-04-21T10:34:20	24.0256	-157.9994	KOK1606	123.85864596096589	0.51895671455174	0.027543472184160152	3.606564674662542																	3.606564674662542	308.1513672707954
679	2016-04-21T10:37:20	24.0328	-157.9995	KOK1606	125.97496010795088	0.524327521015217	0.0282849249261337	3.778923569308694																	3.778923569308694	308.952914871548
680	2016-04-21T10:40:20	24.0399	-157.9996	KOK1606	125.85057056834098	0.519141074120211	0.0275686805611098	3.661381763948409																	3.661381763948409	309.74333166319036
681	2016-04-21T10:43:20	24.0472	-157.9998	KOK1606	121.74611718748542	0.510394451942373	0.026386254595592004	3.3806584659047725																	3.3806584659047725	310.5562008031157
682	2016-04-21T10:46:21	24.0544	-158.0	KOK1606	122.39525443199264	0.5093115235112929	0.0262421492704219	3.3766874406446177																	3.3766874406446177	311.35794173494656
683	2016-04-21T10:49:21	24.0618	-158.0002	KOK1606	120.79974256035904	0.5094917725365256	0.02626611022040675	3.351687605254833																	3.351687605254833	312.1819390923931
684	2016-04-21T10:52:21	24.0691	-158.0004	KOK1606	123.40961567085384	0.5071600881637991	0.0259570718021937	3.3922157449355126																	3.3922157449355126	312.99480814556784
685	2016-04-21T10:55:21	24.0764	-158.0006	KOK1606	122.58288099311028	0.515843061823579	0.0271191652693273	3.4851404680966125																	3.4851404680966125	313.8076771698129
686	2016-04-21T10:58:21	24.0837	-158.0008	KOK1606	123.24456387877458	0.5184042143291521	0.0274679717907732	3.5608802564317132																	3.5608802564317132	314.6205461651216
687	2016-04-21T11:01:22	24.0912	-158.001	KOK1606	121.86386356302795	0.5154794031747479	0.0270697782805791	3.479676166639268																	3.479676166639268	315.4556717760446
688	2016-04-21T11:04:22	24.0986	-158.0012	KOK1606	118.82348581827429	0.5107555079074171	0.0264345137245284	3.2871983583494284																	3.2871983583494284	316.2796689895889
689	2016-04-21T11:07:22	24.105999999999998	-158.0014	KOK1606	120.32197785182218	0.50644570074175	0.0258627916067464	3.280531642377292																	3.280531642377292	317.1036661741761
690	2016-04-21T11:10:22	24.1136	-158.0014	KOK1606	120.35845011347116	0.505016492856552	0.0256748651362337	3.2559031398267395																	3.2559031398267395	317.94967613183684
691	2016-04-21T11:13:22	24.121	-158.0014	KOK1606	121.72879784586009	0.506087119865425	0.0258156418259629	3.3112070328695293																	3.3112070328695293	318.77342266955884
692	2016-04-21T11:16:22	24.1285	-158.0014	KOK1606	122.5407173292729	0.5107555079074171	0.0264345137245284	3.3712903023918903																	3.3712903023918903	319.60830091725035
693	2016-04-21T11:19:23	24.1359	-158.0015	KOK1606	122.66299752105455	0.5107555079074171	0.0264345137245284	3.4171684903289474																	3.4171684903289474	320.43211009456417
694	2016-04-21T11:22:23	24.1434	-158.0016	KOK1606	119.69744926131436	0.505729392947441	0.0257686043321173	3.2315037699312037																	3.2315037699312037	321.267050139514
695	2016-04-21T11:25:23	24.1508	-158.0016	KOK1606	119.18198346433829	0.500405173538396	0.025074488038348997	3.16515453894054																	3.16515453894054	322.0907966772363
696	2016-04-21T11:28:23	24.1582	-158.0017	KOK1606	119.15036019774377	0.5071600881637991	0.0259570718021937	3.2494467475749382																	3.2494467475749382	322.9146058326993
697	2016-04-21T11:31:23	24.1657	-158.0017	KOK1606	119.27989557843122	0.49970200227462797	0.0249835438712211	3.1337992589854733																	3.1337992589854733	323.7494840803908
698	2016-04-21T11:34:23	24.1731	-158.0018	KOK1606	121.42363926100785	0.50644570074175	0.0258627916067464	3.3052864568817566																	3.3052864568817566	324.57329322124536
699	2016-04-21T11:37:24	24.1805	-158.0018	KOK1606	124.06042643872013	0.509672021561758	0.0262900711703916	3.420948884898812																	3.420948884898812	325.3970397589673
700	2016-04-21T11:40:24	24.1879	-158.0019	KOK1606	122.07244160024271	0.508234184758347	0.0260990775357979	3.370683777417649																	3.370683777417649	326.22084888530486
701	2016-04-21T11:43:24	24.1954	-158.0019	KOK1606	120.11234082543145	0.5021737097202129	0.025303765446076	3.213680829601888																	3.213680829601888	327.05572713299637
702	2016-04-21T11:46:24	24.2027	-158.002	KOK1606	121.79410788421636	0.49445893915933603	0.0243128553146239	3.142809413436616																	3.142809413436616	327.86840539190416
703	2016-04-21T11:49:24	24.21	-158.002	KOK1606	126.12198100909241	0.502528821116744	0.0253499517256831	3.3593898091855867																	3.3593898091855867	328.68102021965734
704	2016-04-21T11:52:25	24.2173	-158.0021	KOK1606	122.5273030118534	0.4968977744006579	0.0246235551820176	3.205404149627596																	3.205404149627596	329.4936984640348
705	2016-04-21T11:55:25	24.2248	-158.0021	KOK1606	123.0927581304074	0.498998922078425	0.0248930934884562	3.2581033428262463																	3.2581033428262463	330.3285767117259
706	2016-04-21T11:58:25	24.2321	-158.0021	KOK1606	122.31183446311584	0.500405173538396	0.025074488038348997	3.254220967091388																	3.254220967091388	331.141191539479
707	2016-04-21T12:01:25	24.2396	-158.002	KOK1606	122.90468209113888	0.50644570074175	0.0258627916067464	3.3478816130637568																	3.3478816130637568	331.9761314912944
708	2016-04-21T12:04:25	24.247	-158.0017	KOK1606	124.69465270354068	0.507517267033454	0.0260042942286224	3.4244384585958163																	3.4244384585958163	332.8004406334608
709	2016-04-21T12:07:26	24.2544	-158.0015	KOK1606	120.74706722950896	0.500405173538396	0.025074488038348997	3.2162731127801614																	3.2162731127801614	333.62443723593583
710	2016-04-21T12:10:26	24.2619	-158.0012	KOK1606	121.02893439808928	0.4923740395020711	0.0240493284844011	3.0852973241947974																	3.0852973241947974	334.45987046212974
711	2016-04-21T12:13:26	24.2695	-158.0009	KOK1606	121.56721316611728	0.49410978785742105	0.0242686671989587	3.1291045842990526																	3.1291045842990526	335.30642803566906
712	2016-04-21T12:16:26	24.276999999999997	-158.0007	KOK1606	124.5652781851074	0.49970200227462797	0.0249835438712211	3.288939203931123																	3.288939203931123	336.14155292740134
713	2016-04-21T12:19:26	24.2845	-158.0003	KOK1606	123.62483423025849	0.490649977231486	0.0238326719444568	3.0942166063095025																	3.0942166063095025	336.97741719821386
714	2016-04-21T12:22:27	24.291999999999998	-158.0	KOK1606	126.06192796013059	0.4937614680573679	0.0242245843170426	3.2510553233511783																	3.2510553233511783	337.81285016160183
715	2016-04-21T12:25:27	24.2995	-157.9996	KOK1606	125.9627836192404	0.4972476896913621	0.024668326358462996	3.2859009256979137																	3.2859009256979137	338.648714199597
716	2016-04-21T12:28:27	24.307	-157.9992	KOK1606	126.58483937810827	0.4993500430821071	0.0249382647638688	3.349394562833181																	3.349394562833181	339.48457812114344
717	2016-04-21T12:31:27	24.3145	-157.9989	KOK1606	123.41668758977707	0.490306345693298	0.0237896546566163	3.1077492054335667																	3.1077492054335667	340.3200108879223
718	2016-04-21T12:34:27	24.3219	-157.9986	KOK1606	122.56635375396809	0.48962153573774203	0.0237039271732497	3.0920350594564447																	3.0920350594564447	341.1443193671497
719	2016-04-21T12:37:28	24.3295	-157.9982	KOK1606	123.11530582945187	0.4875637038034921	0.0234477637156425	3.0720257191209046																	3.0720257191209046	341.9913017001131
720	2016-04-21T12:40:28	24.3369	-157.9979	KOK1606	122.5605994865053	0.486200985302028	0.0232790242803197	3.051387423146305																	3.051387423146305	342.81561004639195
721	2016-04-21T12:43:28	24.3444	-157.9976	KOK1606	126.38687881712869	0.490649977231486	0.0238326719444568	3.2038528525715644																	3.2038528525715644	343.65104255168853
722	2016-04-21T12:46:28	24.3518	-157.9973	KOK1606	125.7977142107976	0.495501514224757	0.0244454479957705	3.28333184184314																	3.28333184184314	344.4753507658443
723	2016-04-21T12:49:28	24.3593	-157.997	KOK1606	122.51243079944678	0.490649977231486	0.0238326719444568	3.1189886088951457																	3.1189886088951457	345.31078314074745
724	2016-04-21T12:52:29	24.3668	-157.9965	KOK1606	122.69236421135295	0.4844980267659501	0.0230692346616226	3.0190893106325176																	3.0190893106325176	346.1471995420838
725	2016-04-21T12:55:29	24.3743	-157.9961	KOK1606	123.19514225898857	0.48962153573774203	0.0237039271732497	3.1120824893914385																	3.1120824893914385	346.98306241749253
726	2016-04-21T12:58:29	24.3818	-157.9956	KOK1606	122.71602642605049	0.4824679086680929	0.0228207211409453	2.9916809413133967																	2.9916809413133967	347.81947845437173
727	2016-04-21T13:01:29	24.3893	-157.9952	KOK1606	125.69622160870459	0.48927815481229	0.0236610719158218	3.164293200499844																	3.164293200499844	348.65534109631994
728	2016-04-21T13:04:30	24.3972	-157.9953	KOK1606	126.07829797073174	0.4972476896913621	0.024668326358462996	3.3210389806105467																	3.3210389806105467	349.53480461872965
729	2016-04-21T13:07:30	24.4048	-157.9955	KOK1606	124.91171322901415	0.500053211548011	0.0250289609405981	3.3275761565799304																	3.3275761565799304	350.38105748569717
730	2016-04-21T13:10:30	24.4123	-157.9956	KOK1606	121.01893133647422	0.495501514224757	0.0244454479957705	3.165240722423404																	3.165240722423404	351.21599726962035
731	2016-04-21T13:13:30	24.4198	-157.9957	KOK1606	122.14221366537079	0.491338755073463	0.023919018492582003	3.0931397495114803																	3.0931397495114803	352.05093704623255
732	2016-04-21T13:16:30	24.4273	-157.9959	KOK1606	122.97475034982244	0.4923740395020711	0.0240493284844011	3.16942836402582																	3.16942836402582	352.8860613531616
733	2016-04-21T13:19:31	24.4348	-157.9961	KOK1606	124.75554386594877	0.495501514224757	0.0244454479957705	3.222637265774976																	3.222637265774976	353.7211856308384
734	2016-04-21T13:22:31	24.4424	-157.9964	KOK1606	127.66364785827032	0.500405173538396	0.025074488038348997	3.389834910525221																	3.389834910525221	354.5677417109878
735	2016-04-21T13:25:31	24.4499	-157.9966	KOK1606	130.1162179193981	0.50644570074175	0.0258627916067464	3.5430398804982843																	3.5430398804982843	355.4028659297496
736	2016-04-21T13:28:31	24.4575	-157.9969	KOK1606	126.5208682188838	0.504303997959942	0.0255816274514032	3.4059457116455096																	3.4059457116455096	356.24942187910034
737	2016-04-21T13:31:31	24.4651	-157.9972	KOK1606	124.955597690505	0.498124607428161	0.02478063150191985	3.279102939578362																	3.279102939578362	357.09597776259574
738	2016-04-21T13:34:31	24.4728	-157.9975	KOK1606	127.31683826602394	0.4972476896913621	0.024668326358462996	3.3399132595603733																	3.3399132595603733	357.95365820515417
739	2016-04-21T13:37:32	24.4804	-157.9979	KOK1606	125.76052830609886	0.498998922078425	0.0248930934884562	3.308220547009152																	3.308220547009152	358.80063821870084
740	2016-04-21T13:40:32	24.4879	-157.9984	KOK1606	128.8478369384002	0.4993500430821071	0.0249382647638688	3.4041601791648124																	3.4041601791648124	359.63705167287856
741	2016-04-21T13:43:32	24.4955	-157.9989	KOK1606	129.75653652981498	0.50895188398491	0.0261943414961877	3.5782779212774534																	3.5782779212774534	360.4845764916016
742	2016-04-21T13:46:32	24.5031	-157.9995	KOK1606	129.96732036135205	0.5125670749821599	0.0266770941854804	3.6788578210262353																	3.6788578210262353	361.33276672886376
743	2016-04-21T13:49:33	24.5106	-158.0001	KOK1606	128.28925269624784	0.512929345541642	0.0267257808863225	3.644358721515939																	3.644358721515939	362.1698539853149
744	2016-04-21T13:52:33	24.5183	-158.0005	KOK1606	126.08928509905395	0.5062664103035874	0.025839216716354647	3.4828513509475982																	3.4828513509475982	363.0279525489605
745	2016-04-21T13:55:33	24.5259	-158.0007	KOK1606	127.78370088329399	0.5125670749821599	0.0266770941854804	3.62299353551568																	3.62299353551568	363.8742049493252
746	2016-04-21T13:58:33	24.5337	-158.0009	KOK1606	127.01100399369372	0.5184042143291521	0.0274679717907732	3.7067366932252623																	3.7067366932252623	364.74271452589716
747	2016-04-21T14:01:34	24.5414	-158.0011	KOK1606	128.136737414716	0.520247983167366	0.0277207248301303	3.773066777502334																	3.773066777502334	365.6000954296303
748	2016-04-21T14:04:34	24.5491	-158.0011	KOK1606	128.95989087157088	0.525822636196345	0.0284935616554725	3.886442151419292																	3.886442151419292	366.4572370972602
749	2016-04-21T14:07:34	24.5568	-158.001	KOK1606	129.03638555595523	0.534120661141899	0.029668185628536	4.014397209919067																	4.014397209919067	367.31443856549345
750	2016-04-21T14:10:34	24.5646	-158.0009	KOK1606	127.79178470651016	0.535649933146562	0.0298877571544985	3.99209825380386																	3.99209825380386	368.1827709697776
751	2016-04-21T14:13:34	24.5723	-158.0009	KOK1606	128.34631441081854	0.523581644371494	0.0281813472878089	3.826636342297317																	3.826636342297317	369.0399126374074
752	2016-04-21T14:16:34	24.5798	-158.0008	KOK1606	130.11308629699215	0.512205667167979	0.0266285234317426	3.685631910836976																	3.685631910836976	369.874852257646
753	2016-04-21T14:19:35	24.5873	-158.0007	KOK1606	128.86295260635424	0.500405173538396	0.025074488038348997	3.45953878527839																	3.45953878527839	370.7097918705361
754	2016-04-21T14:22:35	24.5949	-158.0006	KOK1606	131.31517245067073	0.5021737097202129	0.025303765446076	3.5861917429660304																	3.5861917429660304	371.55586237871466
755	2016-04-21T14:25:35	24.6025	-158.0004	KOK1606	131.9621975999652	0.5071600881637991	0.0259570718021937	3.6628735675011983																	3.6628735675011983	372.4021144830505
756	2016-04-21T14:28:35	24.61	-158.0002	KOK1606	133.36062466734816	0.504660027747598	0.0256281868640287	3.658345855710373																	3.658345855710373	373.237238075493
757	2016-04-21T14:31:35	24.6175	-157.9999	KOK1606	128.57678242169658	0.500405173538396	0.025074488038348997	3.4564414722088523																	3.4564414722088523	374.07266818139277
758	2016-04-21T14:34:35	24.625	-157.9996	KOK1606	127.76828605912695	0.4925474113648111	0.0240711505898931	3.3003163726791893																	3.3003163726791893	374.9080982211184
759	2016-04-21T14:37:36	24.6326	-157.9998	KOK1606	127.48036579765964	0.496548692431252	0.0245788906278771	3.362178992332764																	3.362178992332764	375.75435020894224
760	2016-04-21T14:40:36	24.6402	-157.9999	KOK1606	128.3464813561003	0.502528821116744	0.0253499517256831	3.4912987299094964																	3.4912987299094964	376.6004206732743
761	2016-04-21T14:43:36	24.6479	-158.0	KOK1606	126.63756735247988	0.495501514224757	0.0244454479957705	3.3253988017354335																	3.3253988017354335	377.45762205451547
762	2016-04-21T14:46:36	24.6556	-157.9999	KOK1606	127.66456528696851	0.507875298553161	0.0260516293834561	3.5302133784724483																	3.5302133784724483	378.31482342839286
763	2016-04-21T14:49:37	24.6633	-157.9999	KOK1606	130.60611632564502	0.505729392947441	0.0257686043321173	3.628345995699052																	3.628345995699052	379.1719650960228
764	2016-04-21T14:52:37	24.671	-157.9999	KOK1606	126.76387922400772	0.5021737097202129	0.025303765446076	3.442282131598769																	3.442282131598769	380.02910676365275
765	2016-04-21T14:55:37	24.6786	-157.9997	KOK1606	124.78825377540956	0.49445893915933603	0.0243128553146239	3.2430854868636185																	3.2430854868636185	380.8753585732145
766	2016-04-21T14:58:37	24.6855	-158.0	KOK1606	128.4173169806023	0.49585030908545896	0.0244898328107447	3.3341930719459256																	3.3341930719459256	381.6440457154738
767	2016-04-21T15:01:37	24.6882	-157.9996	KOK1606	129.49687701011283	0.49585030908545896	0.0244898328107447	3.3741060384399617																	3.3741060384399617	381.9473125968065
768	2016-04-21T15:04:38	24.6883	-157.9987	KOK1606	132.24281685875113	0.48927815481229	0.0236610719158218	3.357544387205965																	3.357544387205965	382.0390185435427
769	2016-04-21T15:07:38	24.6883	-157.9979	KOK1606	136.7619150632683	0.49445893915933603	0.0243128553146239	3.549768045478612																	3.549768045478612	382.1199321370977
770	2016-04-21T15:10:38	24.6881	-157.9971	KOK1606	134.24627170472263	0.49585030908545896	0.0244898328107447	3.517144836566103																	3.517144836566103	382.20385281389775
771	2016-04-21T15:13:38	24.6882	-157.9964	KOK1606	133.18256057056144	0.4923740395020711	0.0240493284844011	3.3999073109091813																	3.3999073109091813	382.2755220630456
772	2016-04-21T15:16:38	24.6883	-157.9955	KOK1606	131.60562939329554	0.48962153573774203	0.0237039271732497	3.2892367243673877																	3.2892367243673877	382.36722800978464
773	2016-04-21T15:19:38	24.6883	-157.9946	KOK1606	136.7778577303767	0.4951535500170539	0.0244011688829835	3.53983401779868																	3.53983401779868	382.4582558025312
774	2016-04-21T15:22:39	24.6883	-157.9938	KOK1606	133.80673267171062	0.48893383904285	0.0236182034718123	3.350624506257744																	3.350624506257744	382.53916939608337
775	2016-04-21T15:25:39	24.6878	-157.9932	KOK1606	138.44101186664204	0.490649977231486	0.0238326719444568	3.51785072006293																	3.51785072006293	382.62151368463236
776	2016-04-21T15:28:39	24.6873	-157.9924	KOK1606	137.4739486195143	0.49585030908545896	0.0244898328107447	3.582929310324184																	3.582929310324184	382.7197224550377
777	2016-04-21T15:31:39	24.6909	-157.9926	KOK1606	135.09893541510354	0.4927207832275511	0.0240929726953851	3.4704330702630717																	3.4704330702630717	383.1209742212288
778	2016-04-21T15:34:39	24.6969	-157.9931	KOK1606	133.28383421579366	0.4879058038444241	0.0234902097135973	3.3399545061835787																	3.3399545061835787	383.79078843160437
779	2016-04-21T15:37:40	24.7044	-157.9937	KOK1606	133.16119212501437	0.48893383904285	0.0236182034718123	3.3332197884474732																	3.3332197884474732	384.62786886467285
780	2016-04-21T15:40:40	24.7118	-157.9943	KOK1606	137.53055435334358	0.4923740395020711	0.0240493284844011	3.55505533123852																	3.55505533123852	385.4538470005215
781	2016-04-21T15:43:40	24.7193	-157.9947	KOK1606	135.5384975543162	0.485177225502148	0.0231528788548675	3.3520662459709465																	3.3520662459709465	386.2897044793296
782	2016-04-21T15:46:40	24.7268	-157.9952	KOK1606	137.57399585104454	0.491166592076638	0.023897405207432002	3.5066125213369386																	3.5066125213369386	387.1261120876704
783	2016-04-21T15:49:40	24.7344	-157.9955	KOK1606	138.53243368223886	0.497598440292651	0.0247132044117401	3.659407958661448																	3.659407958661448	387.97266562783614
784	2016-04-21T15:52:41	24.7419	-157.9957	KOK1606	138.01030359856898	0.4979500281985621	0.024758189596982998	3.6559105640187672																	3.6559105640187672	388.8077887020034
785	2016-04-21T15:55:41	24.7495	-157.996	KOK1606	133.8986160369928	0.490649977231486	0.0238326719444568	3.3839577614235945																	3.3839577614235945	389.65434211021346
786	2016-04-21T15:58:41	24.756999999999998	-157.9962	KOK1606	133.62402242496148	0.48893383904285	0.0236182034718123	3.34273220042912																	3.34273220042912	390.4894651249177
787	2016-04-21T16:01:41	24.7646	-157.9964	KOK1606	136.9774576799703	0.4875637038034921	0.0234477637156425	3.4267756606868454																	3.4267756606868454	391.3357166005474
788	2016-04-21T16:04:41	24.7721	-157.9965	KOK1606	133.81320972054442	0.481116658249959	0.0226561216942668	3.2213212236304214																	3.2213212236304214	392.1706560318431
789	2016-04-21T16:07:42	24.7796	-157.9967	KOK1606	135.54669878036418	0.48824766550938303	0.0235327726135396	3.388075373588708																	3.388075373588708	393.0057789574996
790	2016-04-21T16:10:42	24.7871	-157.9968	KOK1606	135.66062303050458	0.491338755073463	0.023919018492582003	3.448426284081592																	3.448426284081592	393.84071837401183
791	2016-04-21T16:13:42	24.7947	-157.997	KOK1606	135.0897494435957	0.4923740395020711	0.0240493284844011	3.4504797542373487																	3.4504797542373487	394.6869697325628
792	2016-04-21T16:16:42	24.8023	-157.9971	KOK1606	133.4434768633977	0.487221804770118	0.0234054278628843	3.2999478135588225																	3.2999478135588225	395.5330400395072
793	2016-04-21T16:19:42	24.8099	-157.9974	KOK1606	130.3121917344333	0.4824679086680929	0.0228207211409453	3.1409821090904417																	3.1409821090904417	396.37959291930014
794	2016-04-21T16:22:43	24.8174	-157.9977	KOK1606	132.27402558155043	0.4838194268492621	0.0229860671787093	3.2183094589516754																	3.2183094589516754	397.2150212563506
795	2016-04-21T16:25:43	24.825	-157.9981	KOK1606	133.20763953599015	0.48179067254548497	0.0227382251878962	3.1967962288869702																	3.1967962288869702	398.0619959333078
796	2016-04-21T16:28:43	24.8326	-157.9985	KOK1606	134.79205220058546	0.48415849385126203	0.0230275962108962	3.295311104118805																	3.295311104118805	398.9089704919478
797	2016-04-21T16:31:43	24.8401	-157.9989	KOK1606	133.45483686264214	0.487221804770118	0.0234054278628843	3.3193509777995525																	3.3193509777995525	399.7448260678943
798	2016-04-21T16:34:43	24.8477	-157.9993	KOK1606	132.24381212703128	0.48348116733342106	0.0229446370476791	3.217192615072604																	3.217192615072604	400.59180039137726
799	2016-04-21T16:37:44	24.8552	-157.9992	KOK1606	130.42940259741258	0.47943554037313396	0.022452432604371002	3.1055544052399835																	3.1055544052399835	401.42673974068776
800	2016-04-21T16:40:44	24.8628	-157.9992	KOK1606	130.21491128302623	0.48348116733342106	0.0229446370476791	3.162266187827444																	3.162266187827444	402.27274969834855
801	2016-04-21T16:43:44	24.8703	-157.9992	KOK1606	130.05277988134694	0.47776723930896603	0.0222514115460957	3.062962198788058																	3.062962198788058	403.10762794604005
802	2016-04-21T16:46:45	24.8779	-157.9995	KOK1606	132.69996864352615	0.47943554037313396	0.022452432604371002	3.1817761487827143																	3.1817761487827143	403.95418022979095
803	2016-04-21T16:49:45	24.8855	-157.9998	KOK1606	133.63788896209908	0.4826374858703965	0.022841396844232448	3.2470213920879485																	3.2470213920879485	404.80073244685065
804	2016-04-21T16:52:45	24.893	-157.9998	KOK1606	133.41473124077905	0.48688071996737	0.0233631928327215	3.322297417452059																	3.322297417452059	405.63561069454215
805	2016-04-21T16:55:45	24.9006	-157.9998	KOK1606	129.40250993014638	0.4838194268492621	0.0229860671787093	3.1777558097326706																	3.1777558097326706	406.48162065220293
806	2016-04-21T17:00:01	24.9115	-157.9997	KOK1606	125.48493664828848	0.47977020751389504	0.0224929769924455	3.0030286839275337																	3.0030286839275337	407.6950190449143
807	2016-04-21T17:03:02	24.9191	-157.9997	KOK1606	126.87654366067352	0.48212888691759204	0.0227794239899542	3.0821095147830984																	3.0821095147830984	408.5410290025751
808	2016-04-21T17:06:02	24.9267	-157.9997	KOK1606	129.2583764143983	0.48145326362900304	0.0226971245005535	3.1190987471725533																	3.1190987471725533	409.38703896023577
809	2016-04-21T17:09:02	24.9343	-157.9996	KOK1606	129.29225717661666	0.4824679086680929	0.0228207211409453	3.1616319147948264																	3.1616319147948264	410.23310913845586
810	2016-04-21T17:12:03	24.941999999999997	-157.9997	KOK1606	131.81866371749746	0.48893383904285	0.0236182034718123	3.315451349386245																	3.315451349386245	411.09031023723617
811	2016-04-21T17:15:03	24.9495	-157.9999	KOK1606	129.17984954597537	0.48962153573774203	0.0237039271732497	3.271830769902285																	3.271830769902285	411.92543249154403
812	2016-04-21T17:18:03	24.9572	-158.0001	KOK1606	126.8461729216613	0.4860303280746901	0.02325797357624235	3.1615431993674914																	3.1615431993674914	412.7828118004084
813	2016-04-21T17:21:03	24.9648	-158.0004	KOK1606	122.58054146132895	0.48688071996737	0.0233631928327215	3.0683132647306786																	3.0683132647306786	413.62936332070717
814	2016-04-21T17:24:04	24.9725	-158.0005	KOK1606	122.87665293514357	0.486200985302028	0.0232790242803197	3.067466548011572																	3.067466548011572	414.4865643900536
815	2016-04-21T17:27:04	24.9801	-158.0004	KOK1606	124.691227029546	0.48893383904285	0.0236182034718123	3.1794860743579165																	3.1794860743579165	415.33263452349297
816	2016-04-21T17:30:04	24.9878	-158.0002	KOK1606	124.55632833734155	0.4961999365820801	0.0245343235802365	3.2646418838351803																	3.2646418838351803	416.19001371420717
817	2016-04-21T17:33:04	24.9955	-157.9999	KOK1606	124.29787722053229	0.502528821116744	0.0253499517256831	3.3893381960421545																	3.3893381960421545	417.04768964936636
818	2016-04-21T17:36:05	25.0031	-157.9997	KOK1606	121.78717226484152	0.500757975725206	0.0251201238174513	3.2782723034692967																	3.2782723034692967	417.893940194444
819	2016-04-21T17:39:05	25.0106	-157.9996	KOK1606	121.23584751875612	0.4937614680573679	0.0242245843170426	3.149576184270524																	3.149576184270524	418.7288793898977
820	2016-04-21T17:42:05	25.018	-157.9994	KOK1606	120.38956407546137	0.4937614680573679	0.0242245843170426	3.1291230049065084																	3.1291230049065084	419.55287295514455
821	2016-04-21T17:45:05	25.0253	-157.9991	KOK1606	121.4245550138197	0.495501514224757	0.0244454479957705	3.155144933434018																	3.155144933434018	420.366051030501
822	2016-04-21T17:48:06	25.0326	-157.9991	KOK1606	124.14658272438291	0.49829918665776	0.0248030734068567	3.2879013280267912																	3.2879013280267912	421.1786658582538
823	2016-04-21T17:51:06	25.0399	-157.9991	KOK1606	122.68735209454832	0.505729392947441	0.0257686043321173	3.39922802289188																	3.39922802289188	421.99128068600686
824	2016-04-21T17:54:06	25.0473	-157.999	KOK1606	120.98239666006408	0.504303997959942	0.0255816274514032	3.3141826194178017																	3.3141826194178017	422.81508895806746
825	2016-04-21T17:57:06	25.0547	-157.9989	KOK1606	118.84802440984228	0.498648637267438	0.02484802978818201	3.185673420061928																	3.185673420061928	423.63889722267686
826	2016-04-21T18:00:07	25.0621	-157.9988	KOK1606	117.83703648133726	0.500405173538396	0.025074488038348997	3.18726626902108																	3.18726626902108	424.4627054798333
827	2016-04-21T18:03:07	25.0695	-157.9987	KOK1606	120.80923919792448	0.504303997959942	0.0255816274514032	3.351479144974592																	3.351479144974592	425.2865137295352
828	2016-04-21T18:06:07	25.0769	-157.9984	KOK1606	119.89366050743402	0.500757975725206	0.0251201238174513	3.281797696328303																	3.281797696328303	426.1108154416848
829	2016-04-21T18:09:07	25.0845	-157.9983	KOK1606	122.8276703079088	0.512205667167979	0.0266285234317426	3.5552531895428126																	3.5552531895428126	426.9568854728229
830	2016-04-21T18:12:08	25.0919	-157.998	KOK1606	121.55278191764492	0.519878133389016	0.0276699225177441	3.6466025704828433																	3.6466025704828433	427.7811870489862
831	2016-04-21T18:15:08	25.0993	-157.9977	KOK1606	119.46378913413784	0.516572355039001	0.0272182529465501	3.5480980424792783																	3.5480980424792783	428.60548855804086
832	2016-04-21T18:18:08	25.1067	-157.9974	KOK1606	118.31706316237415	0.5140196708702229	0.0268725263013281	3.4769247884068366																	3.4769247884068366	429.4297899999723
833	2016-04-21T18:21:08	25.114	-157.997	KOK1606	116.50187952372896	0.521357593063229	0.0278734992511885	3.546986921217817																	3.546986921217817	430.24340443949285
834	2016-04-21T18:24:09	25.1213	-157.9966	KOK1606	117.75199884080472	0.516207273711726	0.0271686500434212	3.4663009888822183																	3.4663009888822183	431.05701875969896
835	2016-04-21T18:27:09	25.1286	-157.9966	KOK1606	120.69152862929687	0.5215422619182629	0.02789900411561165	3.6512006263492967																	3.6512006263492967	431.8696335874517
836	2016-04-21T18:30:09	25.136	-157.9967	KOK1606	121.66198914875427	0.536794437265399	0.0300528830695054	3.9430450132051367																	3.9430450132051367	432.6934417700917
837	2016-04-21T18:33:10	25.1437	-157.9968	KOK1606	120.0463843741072	0.54257955983651	0.0308955954373379	3.9882591642593774																	3.9882591642593774	433.55064267373353
838	2016-04-21T18:36:10	25.151	-157.9968	KOK1606	117.70249325366542	0.540644651178799	0.0306121534124846	3.8892870100147454																	3.8892870100147454	434.3632575014866
839	2016-04-21T18:39:10	25.1583	-157.9968	KOK1606	114.76682253637027	0.546285811141819	0.03144304013529735	3.8743314435455374																	3.8743314435455374	435.1758723292398
840	2016-04-21T18:42:10	25.1655	-157.9968	KOK1606	116.43531602940294	0.53297866028582	0.0295048269889684	3.7262873219383774																	3.7262873219383774	435.9773554470237
841	2016-04-21T18:45:11	25.1726	-157.9966	KOK1606	120.49630332113487	0.528447276229967	0.0288619145813618	3.75615981416957																	3.75615981416957	436.76796366651166
842	2016-04-21T18:48:11	25.1797	-157.9965	KOK1606	120.824893745424	0.5247006333684029	0.0283368982772823	3.692220056796792																	3.692220056796792	437.55837927758887
843	2016-04-21T18:51:11	25.1867	-157.9962	KOK1606	118.1500269464114	0.516207273711726	0.0271686500434212	3.4432538390029466																	3.4432538390029466	438.33818479528986
844	2016-04-21T18:54:11	25.1937	-157.9959	KOK1606	120.07305123866672	0.516938307880913	0.027267974260709003	3.5259831014358247																	3.5259831014358247	439.11799024570297
845	2016-04-21T18:57:12	25.2007	-157.996	KOK1606	122.80310616077551	0.5154794031747479	0.0270697782805791	3.579503716010384																	3.579503716010384	439.8972750414266
846	2016-04-21T19:00:12	25.2078	-157.996	KOK1606	119.26636229586138	0.507875298553161	0.0260516293834561	3.3629304942611737																	3.3629304942611737	440.68762644924095
847	2016-04-21T19:03:12	25.2146	-157.9965	KOK1606	121.55814003294118	0.516938307880913	0.027267974260709003	3.562615441220169																	3.562615441220169	441.4462558757305
848	2016-04-21T19:06:13	25.2216	-157.997	KOK1606	121.75388671380064	0.53297866028582	0.0295048269889684	3.8448853664662943																	3.8448853664662943	442.2271008347369
849	2016-04-21T19:09:13	25.2285	-157.9974	KOK1606	123.83624488949673	0.547264963221547	0.0315886786067913	4.1537927441232405																	4.1537927441232405	442.99624431920347
850	2016-04-21T19:12:13	25.2354	-157.9978	KOK1606	123.56988992835993	0.5539846619991291	0.0325990526907767	4.273231408770788																	4.273231408770788	443.76538768397637
851	2016-04-21T19:15:13	25.2422	-157.9982	KOK1606	121.52858465910832	0.5535863488415539	0.0325386898119907	4.1417949386643205																	4.1417949386643205	444.52341471666915
852	2016-04-21T19:18:14	25.2491	-157.9988	KOK1606	119.92575477619377	0.550017355003256	0.0320001777308738	4.029584843466435																	4.029584843466435	445.29387473565146
853	2016-04-21T19:21:14	25.2561	-157.9994	KOK1606	121.02525573483477	0.555581470139957	0.0328420976819923	4.190330254254943																	4.190330254254943	446.07543241344337
854	2016-04-21T19:24:14	25.2631	-157.9997	KOK1606	120.740438052619	0.5595831373114121	0.0334558486937206	4.256132272685834																	4.256132272685834	446.8552371960064
855	2016-04-21T19:27:14	25.27	-157.9999	KOK1606	119.00356216712083	0.5527925660090021	0.0324183949736393	4.051065202393212																	4.051065202393212	447.62358901371397
856	2016-04-21T19:30:15	25.2769	-158.0	KOK1606	116.68669930580671	0.54257955983651	0.0308955954373379	3.8831093472893192																	3.8831093472893192	448.39174296004404
857	2016-04-21T19:33:15	25.2839	-158.0	KOK1606	117.19623998410064	0.547656472160628	0.0316470458967334	3.981691791510922																	3.981691791510922	449.17096265788916
858	2016-04-21T19:36:15	25.2909	-158.0	KOK1606	116.05614406295923	0.564449075860749	0.034211583655305	4.2220202441035015																	4.2220202441035015	449.9501823557348
859	2016-04-21T19:39:15	25.2981	-158.0002	KOK1606	114.79845544344678	0.569363873490576	0.0349854329448217	4.283798874134365																	4.283798874134365	450.751918197525
860	2016-04-21T19:42:16	25.3053	-158.0001	KOK1606	111.71024741589504	0.5810281294921309	0.0368646785828119	4.3565962140359265																	4.3565962140359265	451.5534644962749
861	2016-04-21T19:45:16	25.3124	-157.9997	KOK1606	108.56091756035464	0.5755687159987071	0.0359775053558728	4.119168268539293																	4.119168268539293	452.34484029308715
862	2016-04-21T19:48:16	25.3196	-157.9995	KOK1606	105.81132033454749	0.578925188516793	0.036521433673188	4.019983061394735																	4.019983061394735	453.1465760452307
863	2016-04-21T19:51:16	25.3268	-157.9994	KOK1606	105.63355008448043	0.5793474712304301	0.0365901363857789	4.079488888243371																	4.079488888243371	453.9481223215589
864	2016-04-21T19:54:17	25.3339	-157.9993	KOK1606	108.95923201685578	0.581449209241411	0.0369335599869533	4.192472995304622																	4.192472995304622	454.7385377698393
865	2016-04-21T19:57:17	25.340999999999998	-157.9992	KOK1606	108.63416811804828	0.5741159381712295	0.03574371694967595	4.067625092190857																	4.067625092190857	455.5289532106064
866	2016-04-21T20:00:17	25.3482	-157.9991	KOK1606	110.68390058119722	0.575152363466598	0.0359105037861512	4.1505779460274015																	4.1505779460274015	456.33049946460363
867	2016-04-21T20:03:17	25.3554	-157.999	KOK1606	109.4989396017558	0.560390207761462	0.0335804364050583	3.906255761534737																	3.906255761534737	457.13204571108514
868	2016-04-21T20:06:17	25.3626	-157.999	KOK1606	108.70761615267841	0.5443295582671515	0.031153373314622094	3.616365284647781																	3.616365284647781	457.93352882886893
869	2016-04-21T20:09:18	25.3697	-157.9993	KOK1606	107.12915338469244	0.54257955983651	0.0308955954373379	3.530353865850429																	3.530353865850429	458.72445607333316
870	2016-04-21T20:12:18	25.3769	-157.9994	KOK1606	109.38791817464286	0.5433559795389711	0.0310098069951244	3.60465666723293																	3.60465666723293	459.52600229736055
871	2016-04-21T20:15:18	25.3841	-157.9997	KOK1606	111.54646890511302	0.547264963221547	0.0315886786067913	3.714343372897839																	3.714343372897839	460.32805312492906
872	2016-04-21T20:18:18	25.3913	-157.9999	KOK1606	110.85855184643542	0.5512041897857359	0.0321786697817463	3.778346434161755																	3.778346434161755	461.1297885777131
873	2016-04-21T20:21:19	25.3985	-157.9999	KOK1606	110.22814471956744	0.5427738881415605	0.0309241109654401	3.640940554375401																	3.640940554375401	461.9312716954968
874	2016-04-21T20:24:19	25.4058	-157.9998	KOK1606	109.15003862184437	0.537177761510433	0.0301081880401594	3.5176259310286087																	3.5176259310286087	462.7439487353527
875	2016-04-21T20:27:19	25.4131	-157.9997	KOK1606	110.87005274715249	0.535267757697421	0.029832784627112998	3.51200457860982																	3.51200457860982	463.5566257676802
876	2016-04-21T20:30:20	25.4208	-157.9997	KOK1606	113.9177791321786	0.543745132226306	0.03106719240980755	3.7621730525861037																	3.7621730525861037	464.41376743531004
877	2016-04-21T20:33:20	25.4282	-157.9996	KOK1606	113.82855214492372	0.5453059791673979	0.0312977596648285	3.7860030508363303																	3.7860030508363303	465.23757532175074
878	2016-04-21T20:36:20	25.4355	-157.9994	KOK1606	112.01655255605934	0.544134284913641	0.0311245778244907	3.699798889930084																	3.699798889930084	466.05043884681504
879	2016-04-21T20:39:20	25.4428	-157.9993	KOK1606	110.69266755062544	0.540644651178799	0.0306121534124846	3.6208388898933657																	3.6208388898933657	466.8631158484956
880	2016-04-21T20:42:21	25.4501	-157.9992	KOK1606	110.94455452182757	0.544134284913641	0.0311245778244907	3.687847279346762																	3.687847279346762	467.67579284263985
881	2016-04-21T20:45:21	25.4573	-157.9992	KOK1606	111.32364863632463	0.547069674940175	0.0315595644625067	3.7047374339550387																	3.7047374339550387	468.477275960424
882	2016-04-21T20:48:21	25.4646	-157.9995	KOK1606	114.47188393500556	0.546482338726064	0.0314721794373864	3.82117901489246																	3.82117901489246	469.2904499799169
883	2016-04-21T20:51:21	25.4718	-157.9996	KOK1606	112.32847895761593	0.5433559795389711	0.0310098069951244	3.719947979430141																	3.719947979430141	470.0919961046706
884	2016-04-21T20:54:22	25.4791	-157.9999	KOK1606	110.30366953657229	0.535267757697421	0.029832784627112998	3.5614445971917568																	3.5614445971917568	470.90516998941916
885	2016-04-21T20:57:22	25.4864	-158.0001	KOK1606	107.94439353722649	0.5310855472882849	0.0292352072142466	3.4057498060981466																	3.4057498060981466	471.7180333042466
886	2016-04-21T21:00:22	25.4936	-158.0002	KOK1606	111.37291525290584	0.539484890779731	0.0304429892106645	3.6585366628270815																	3.6585366628270815	472.51957940615785
887	2016-04-21T21:03:22	25.5009	-158.0003	KOK1606	112.53495889858613	0.5506108633699734	0.0320892747793826	3.8746051853883414																	3.8746051853883414	473.3322563478125
888	2016-04-21T21:06:23	25.5084	-158.0004	KOK1606	110.84922796986878	0.550808458074659	0.0321190248478626	3.8380915390963413																	3.8380915390963413	474.1671950457082
889	2016-04-21T21:09:23	25.5159	-158.0002	KOK1606	108.89378265078194	0.560390207761462	0.0335804364050583	3.876287194256612																	3.876287194256612	475.00231503776536
890	2016-04-21T21:12:23	25.5235	-158.0	KOK1606	107.78467693661473	0.555581470139957	0.0328420976819923	3.7657699018033854																	3.7657699018033854	475.848563529844
891	2016-04-21T21:15:23	25.5311	-157.9998	KOK1606	108.08689358241959	0.556779995362206	0.0330251821858415	3.7408103086152105																	3.7408103086152105	476.69481199171366
892	2016-04-21T21:18:24	25.5388	-157.9997	KOK1606	109.83098621738914	0.550808458074659	0.0321190248478626	3.764599352395509																	3.764599352395509	477.5520125097996
893	2016-04-21T21:21:24	25.5464	-157.9997	KOK1606	114.27086219930479	0.548048915701797	0.0317055525198696	3.8647168996482657																	3.8647168996482657	478.39802246746046
894	2016-04-21T21:24:24	25.5541	-157.9997	KOK1606	112.81714936828651	0.5506108633699734	0.0320892747793826	3.8614270414159297																	3.8614270414159297	479.2551641350904
895	2016-04-21T21:27:24	25.5617	-157.9998	KOK1606	112.22268018032412	0.544524831620662	0.0311821688047535	3.7253899468090665																	3.7253899468090665	480.10123369467584
896	2016-04-21T21:30:25	25.5692	-157.9998	KOK1606	110.49901439215702	0.5433559795389711	0.0310098069951244	3.6649758903514393																	3.6649758903514393	480.93611194236735
897	2016-04-21T21:33:25	25.5768	-157.9998	KOK1606	112.7402086841846	0.540257142261389	0.0305556308438881	3.6776474166944615																	3.6776474166944615	481.782121900028
898	2016-04-21T21:36:25	25.5844	-157.9997	KOK1606	115.82913298696951	0.542968216446611	0.0309526264935423	3.8330118127637673																	3.8330118127637673	482.6281914370221
899	2016-04-21T21:39:25	25.5919	-157.9996	KOK1606	118.57091964852309	0.548638779156932	0.03179359113052445	4.024420956392587																	4.024420956392587	483.46313005076377
900	2016-04-21T21:42:26	25.5994	-157.9998	KOK1606	115.92404860292305	0.547656472160628	0.0316470458967334	3.950304231600529																	3.950304231600529	484.29824970620797
901	2016-04-21T21:45:26	25.607	-158.0	KOK1606	114.64995263104434	0.547264963221547	0.0315886786067913	3.8347048538609423																	3.8347048538609423	485.1444978660289
902	2016-04-21T21:48:26	25.6145	-158.0001	KOK1606	113.4328768566247	0.544134284913641	0.0311245778244907	3.7738730907987854																	3.7738730907987854	485.97943645695966
903	2016-04-21T21:51:27	25.622	-158.0	KOK1606	114.78748860676157	0.5455015718075779	0.0313267603420134	3.848503605579828																	3.848503605579828	486.81437504031715
904	2016-04-21T21:54:27	25.6294	-158.0	KOK1606	116.8303321643588	0.547656472160628	0.0316470458967334	3.9300704950842285																	3.9300704950842285	487.6381215780395
905	2016-04-21T21:57:27	25.6369	-157.9999	KOK1606	117.36640759798088	0.5527925660090021	0.0324183949736393	4.045680612840946																	4.045680612840946	488.4730601463468
906	2016-04-21T22:00:27	25.6444	-158.0	KOK1606	118.09173934172337	0.546482338726064	0.0314721794373864	3.9969481172387735																	3.9969481172387735	489.3079987070762
907	2016-04-21T22:03:28	25.6519	-158.0001	KOK1606	114.159551646117	0.544524831620662	0.0311821688047535	3.8587651772892175																	3.8587651772892175	490.142937260226
908	2016-04-21T22:06:28	25.6594	-158.0003	KOK1606	114.09694325514006	0.540644651178799	0.0306121534124846	3.73167744632401																	3.73167744632401	490.97805667330397
909	2016-04-21T22:09:28	25.6669	-158.0002	KOK1606	115.92764870056372	0.533740115378606	0.0296135804157062	3.7141674156731432																	3.7141674156731432	491.81299521128955
910	2016-04-21T22:12:28	25.6743	-158.0003	KOK1606	117.91247997926165	0.538713561414367	0.030330860829384	3.849157112140265																	3.849157112140265	492.6368028463443
911	2016-04-21T22:15:29	25.6817	-158.0004	KOK1606	121.99762031601378	0.54257955983651	0.0308955954373379	4.0466641569119135																	4.0466641569119135	493.46061047381335
912	2016-04-21T22:18:29	25.6892	-158.0005	KOK1606	117.57470901996795	0.544134284913641	0.0311245778244907	3.88508133958426																	3.88508133958426	494.2955489892437
913	2016-04-21T22:21:29	25.6966	-158.0004	KOK1606	117.00708130637423	0.542191630105721	0.0308387016515171	3.8839604909932777																	3.8839604909932777	495.11935660143365
914	2016-04-21T22:24:29	25.7039	-158.0003	KOK1606	114.10755668805919	0.546089283557574	0.0314139008332083	3.8323687690974153																	3.8323687690974153	495.932033332585
915	2016-04-21T22:27:30	25.7115	-158.0002	KOK1606	116.56338044662027	0.558378161732944	0.0332702267661679	4.06917871016921																	4.06917871016921	496.77810274282166
916	2016-04-21T22:30:30	25.7188	-158.0001	KOK1606	117.07257070975264	0.557977801218833	0.0332086969005377	4.154231214222063																	4.154231214222063	497.5907794584752
917	2016-04-21T22:33:30	25.7261	-158.0	KOK1606	119.17269045902466	0.5648543295492541	0.0342750430536009	4.315441375753993																	4.315441375753993	498.4034561665329
918	2016-04-21T22:36:30	25.7333	-157.9999	KOK1606	120.34647769121077	0.5632295977789971	0.0340212550712142	4.3219345765156385																	4.3219345765156385	499.20500201635423
919	2016-04-21T22:39:31	25.7406	-158.0	KOK1606	121.23494569666256	0.557178312370293	0.0330862079620082	4.2613739923341605																	4.2613739923341605	500.0176787093212
920	2016-04-21T22:42:31	25.7479	-157.9999	KOK1606	125.17483752795694	0.558778862952242	0.0333319532725203	4.419873049961322																	4.419873049961322	500.83035539468847
921	2016-04-21T22:45:31	25.7552	-158.0	KOK1606	126.09792350806768	0.563637191980396	0.0340847332406463	4.550971816937265																	4.550971816937265	501.64303207245393
922	2016-04-21T22:48:31	25.7625	-158.0	KOK1606	123.90378625976228	0.571421971975994	0.0353126176335374	4.542587850649531																	4.542587850649531	502.4556469002071
923	2016-04-21T22:51:32	25.7698	-158.0001	KOK1606	121.68527414141492	0.566892622657927	0.0345950565876236	4.428344181463585																	4.428344181463585	503.2683235627654
924	2016-04-21T22:54:32	25.7772	-158.0001	KOK1606	119.97486938234184	0.559180520717249	0.0333938271311191	4.2492157348001065																	4.2492157348001065	504.09207010048766
925	2016-04-21T22:57:32	25.7846	-158.0002	KOK1606	118.42609200325764	0.557777690725691	0.03317803815909515	4.161437993867545																	4.161437993867545	504.9158776223097
926	2016-04-21T23:00:33	25.791999999999998	-158.0004	KOK1606	118.2480501482877	0.558778862952242	0.0333319532725203	4.144834059053704																	4.144834059053704	505.73986803892
927	2016-04-21T23:03:33	25.7994	-158.0005	KOK1606	120.57458666072408	0.559986715023628	0.0335180183129207	4.291822344506721																	4.291822344506721	506.5636755455216
928	2016-04-21T23:06:33	25.8068	-158.0006	KOK1606	121.47486836443622	0.564449075860749	0.034211583655305	4.430574842733779																	4.430574842733779	507.3874830445113
929	2016-04-21T23:09:33	25.8142	-158.0007	KOK1606	120.91160046704056	0.565667741475464	0.0344024166787354	4.426050549098044																	4.426050549098044	508.2112905358873
930	2016-04-21T23:12:34	25.8216	-158.0008	KOK1606	119.59920757784748	0.5611994544999781	0.033705780148202004	4.289032938302311																	4.289032938302311	509.0350980196478
931	2016-04-21T23:15:34	25.829	-158.0009	KOK1606	116.4815535999531	0.557178312370293	0.0330862079620082	4.096879666287889																	4.096879666287889	509.8589054957913
932	2016-04-21T23:18:34	25.8362	-158.0009	KOK1606	116.71962852051121	0.556779995362206	0.0330251821858415	4.0881781821283765																	4.0881781821283765	510.66038861357526
933	2016-04-21T23:21:34	25.8435	-158.0007	KOK1606	115.45095718973083	0.556779995362206	0.0330251821858415	4.093959601069377																	4.093959601069377	511.47325044495415
934	2016-04-21T23:24:35	25.8508	-158.0005	KOK1606	116.19435387700331	0.572662166188996	0.0355107641504663	4.318628857459384																	4.318628857459384	512.286112245854
935	2016-04-21T23:27:35	25.8582	-158.0003	KOK1606	115.61482234964144	0.576403806567388	0.0361124420638851	4.413709717166208																	4.413709717166208	513.110102389962
936	2016-04-21T23:30:35	25.8656	-158.0001	KOK1606	113.83882904023865	0.5827183324273221	0.0371420068893483	4.415246440961477																	4.415246440961477	513.9340925035781
937	2016-04-21T23:33:35	25.873	-157.9999	KOK1606	111.49321822472805	0.5827183324273221	0.0371420068893483	4.32513821200263																	4.32513821200263	514.758082586696
938	2016-04-21T23:36:36	25.8805	-157.9998	KOK1606	111.49175214105007	0.581871278928165	0.0370026850586063	4.3488583330415445																	4.3488583330415445	515.5930209080603
939	2016-04-21T23:39:36	25.888	-157.9998	KOK1606	112.20575929241234	0.58484340056609	0.0374924750490733	4.429654433534182																	4.429654433534182	516.4278991557519
940	2016-04-21T23:42:36	25.8956	-157.9998	KOK1606	115.20937967113643	0.589544782700313	0.038274904314331004	4.593230788189116																	4.593230788189116	517.2739091134126
941	2016-04-21T23:45:36	25.9032	-157.9998	KOK1606	114.33138277919927	0.5878369447953751	0.0379893736986419	4.5137067081894555																	4.5137067081894555	518.1199190710729
942	2016-04-21T23:48:37	25.9108	-157.9998	KOK1606	113.63584323673099	0.5768227459415151	0.0361802290791527	4.347439294741131																	4.347439294741131	518.9659290287336
943	2016-04-21T23:51:37	25.9185	-157.9998	KOK1606	111.191141986093	0.578925188516793	0.036521433673188	4.23954362464041																	4.23954362464041	519.823070696364
944	2016-04-21T23:54:37	25.9262	-157.9999	KOK1606	111.73538029161031	0.572662166188996	0.0355107641504663	4.207825905693794																	4.207825905693794	520.680270832214
945	2016-04-21T23:57:38	25.9338	-157.9999	KOK1606	112.43488841179108	0.5739092456777839	0.0357104549410594	4.206785162644136																	4.206785162644136	521.5262807898747
946	2016-04-22T00:00:38	25.9415	-157.9999	KOK1606	114.78759950589857	0.580398514272241	0.0367616843626222	4.445973419771759																	4.445973419771759	522.3834224575047
947	2016-04-22T00:03:38	25.9493	-158.0	KOK1606	113.1586699299746	0.588688914226635	0.0381318071171293	4.508257702038541																	4.508257702038541	523.2517535312023
948	2016-04-22T00:06:38	25.956999999999997	-158.0	KOK1606	114.19912511766009	0.5827183324273221	0.0371420068893483	4.4357805060098086																	4.4357805060098086	524.1088951988322
949	2016-04-22T00:09:38	25.9646	-157.9999	KOK1606	112.58723603866873	0.5755687159987071	0.0359775053558728	4.243004851810107																	4.243004851810107	524.9549643553147
950	2016-04-22T00:12:39	25.9723	-157.9999	KOK1606	112.55598231488493	0.566075499401979	0.0344664014896719	4.109077003591001																	4.109077003591001	525.8121060229446
951	2016-04-22T00:15:39	25.98	-157.9999	KOK1606	113.28290452675716	0.56730264783214	0.0346596145702376	4.180533069358265																	4.180533069358265	526.6692476905745
952	2016-04-22T00:18:39	25.9877	-157.9997	KOK1606	117.13114833831257	0.576403806567388	0.0361124420638851	4.447517971720682																	4.447517971720682	527.5266229629809
953	2016-04-22T00:21:40	25.9959	-157.9996	KOK1606	114.34124418871069	0.572662166188996	0.0355107641504663	4.248241084021728																	4.248241084021728	528.4394780190091
954	2016-04-22T00:24:40	26.0037	-157.9995	KOK1606	114.19505291698921	0.565667741475464	0.0344024166787354	4.11481980294659																	4.11481980294659	529.3078090393622
955	2016-04-22T00:27:40	26.0114	-157.9995	KOK1606	112.88484618351153	0.5563826269438361	0.0329643017422178	3.972554462725709																	3.972554462725709	530.164950706992
956	2016-04-22T00:30:40	26.0192	-157.9995	KOK1606	110.22530613380528	0.559180520717249	0.0333938271311191	3.859424475729516																	3.859424475729516	531.0332240845916
957	2016-04-22T00:33:40	26.026999999999997	-157.9996	KOK1606	112.39316503969965	0.5632295977789971	0.0340212550712142	4.019212695230387																	4.019212695230387	531.9015550820723
958	2016-04-22T00:36:41	26.0348	-157.9998	KOK1606	110.26599399959316	0.566075499401979	0.0344664014896719	3.9872235484072287																	3.9872235484072287	532.7700588856272
959	2016-04-22T00:39:41	26.0425	-158.0	KOK1606	110.9584972144876	0.562012569484429	0.033831723041644	3.943050825823352																	3.943050825823352	533.6274339401093
960	2016-04-22T00:42:41	26.0501	-158.0002	KOK1606	108.0489730339056	0.5575775802325489	0.0331473794176526	3.7958018757475616																	3.7958018757475616	534.473680323801
961	2016-04-22T00:45:42	26.0577	-158.0006	KOK1606	109.48795749356701	0.557178312370293	0.0330862079620082	3.828101249492399																	3.828101249492399	535.3206354670888
962	2016-04-22T00:48:42	26.0653	-158.001	KOK1606	113.01616472127265	0.5648543295492541	0.0342750430536009	4.0827950592947335																	4.0827950592947335	536.1675904878422
963	2016-04-22T00:51:42	26.0729	-158.0013	KOK1606	112.10701214050779	0.5705990129415239	0.0351816197795917	4.104050921064228																	4.104050921064228	537.0141321043395
964	2016-04-22T00:54:42	26.0804	-158.0013	KOK1606	111.3370236027468	0.573077282638048	0.0355772035813128	4.1250924694345965																	4.1250924694345965	537.8490103520311
965	2016-04-22T00:57:43	26.088	-158.001	KOK1606	111.76759088562063	0.564044787281625	0.0341482753852093	4.027585318084198																	4.027585318084198	538.6955518314467
966	2016-04-22T01:00:43	26.0956	-158.0009	KOK1606	109.55235428821848	0.5652605506510289	0.0343386539408673	3.943295831549301																	3.943295831549301	539.541620855897
967	2016-04-22T01:03:43	26.1032	-158.0008	KOK1606	112.75740105453887	0.5689499432182851	0.0349199028230591	4.1637755620568635																	4.1637755620568635	540.387689872673
968	2016-04-22T01:06:43	26.1107	-158.0008	KOK1606	117.46866455303848	0.5734933900445489	0.0356438016150022	4.376985562212374																	4.376985562212374	541.2225681203646
969	2016-04-22T01:09:43	26.118000000000002	-158.0008	KOK1606	116.71008833471487	0.5739092456777839	0.0357104549410594	4.362401951788721																	4.362401951788721	542.0351829481174
970	2016-04-22T01:12:44	26.1256	-158.0007	KOK1606	112.60600709012236	0.571628434352508	0.03534548861044575	4.235329946403692																	4.235329946403692	542.8812519422653
971	2016-04-22T01:15:44	26.1332	-158.0007	KOK1606	112.70276109627012	0.566892622657927	0.0345950565876236	4.210698697166058																	4.210698697166058	543.727261899926
972	2016-04-22T01:18:44	26.1408	-158.0005	KOK1606	111.79475002380946	0.5689499432182851	0.0349199028230591	4.174152414425136																	4.174152414425136	544.5735079173862
973	2016-04-22T01:21:44	26.1483	-158.0003	KOK1606	110.79059596948058	0.559180520717249	0.0333938271311191	4.015977111371696																	4.015977111371696	545.4086253405126
974	2016-04-22T01:24:44	26.1558	-158.0001	KOK1606	112.4132629712378	0.5535863488415539	0.0325386898119907	3.967868090755352																	3.967868090755352	546.2437427329047
975	2016-04-22T01:27:44	26.1634	-157.9999	KOK1606	111.57396681961441	0.5523970620404699	0.0323584602427423	3.890180342052136																	3.890180342052136	547.08998865897
976	2016-04-22T01:30:45	26.171	-157.9998	KOK1606	110.5660843798036	0.551998489510824	0.0322983871388864	3.79378445780968																	3.79378445780968	547.9360576072133
977	2016-04-22T01:33:45	26.1785	-157.9995	KOK1606	108.42063242644855	0.5539846619991291	0.0325990526907767	3.760698999216552																	3.760698999216552	548.7714736249019
978	2016-04-22T01:36:45	26.1861	-157.9992	KOK1606	113.25195017805605	0.555581470139957	0.0328420976819923	4.03743842472229																	4.03743842472229	549.6180142123742
979	2016-04-22T01:39:45	26.1937	-157.9988	KOK1606	109.63001774621914	0.5705990129415239	0.0351816197795917	4.097773155933563																	4.097773155933563	550.4649671591206
980	2016-04-22T01:42:45	26.2014	-157.9985	KOK1606	110.918752129363	0.555982674690942	0.0329032315295243	3.949219466154634																	3.949219466154634	551.3226324324352
981	2016-04-22T01:45:45	26.2089	-157.9983	KOK1606	108.08863489078264	0.565667741475464	0.0344024166787354	4.012695302837581																	4.012695302837581	552.1577496070502
982	2016-04-22T01:48:46	26.2164	-157.9981	KOK1606	105.3431983421067	0.5683310181812761	0.0348219195738209	3.9107434139447736																	3.9107434139447736	552.9928667508807
983	2016-04-22T01:51:46	26.224	-157.998	KOK1606	107.71041021609213	0.5806080525419061	0.0367959612193472	4.162201797778039																	4.162201797778039	553.8389356454638
984	2016-04-22T01:54:46	26.2315	-157.9983	KOK1606	108.70257540047173	0.58484340056609	0.0374924750490733	4.302822739800813																	4.302822739800813	554.6743511739537
985	2016-04-22T01:57:46	26.2391	-157.9986	KOK1606	107.14217899228487	0.589116338294502	0.0382032704178693	4.261250952786705																	4.261250952786705	555.520891278558
986	2016-04-22T02:00:46	26.2467	-157.9989	KOK1606	104.54307785543469	0.5839945855261519	0.0373520981446821	4.116028521267811																	4.116028521267811	556.3674313138644
987	2016-04-22T02:03:47	26.2542	-157.9991	KOK1606	103.64409690520529	0.5938620053202139	0.0390021495268122	4.201329360934113																	4.201329360934113	557.2025483024464
988	2016-04-22T02:06:47	26.2616	-157.9993	KOK1606	105.40596178945313	0.588688914226635	0.0381318071171293	4.194665973892433																	4.194665973892433	558.0265367753165
989	2016-04-22T02:09:47	26.2691	-157.9994	KOK1606	106.24736347171543	0.5910477574293855	0.03852726177455335	4.27027808008163																	4.27027808008163	558.8614746993175
990	2016-04-22T02:12:47	26.2766	-157.9995	KOK1606	104.55395840870509	0.5912631508446899	0.0385634713766848	4.191288021003794																	4.191288021003794	559.6964126156079
991	2016-04-22T02:15:47	26.2841	-157.9995	KOK1606	101.58530633705502	0.589116338294502	0.0382032704178693	4.0686880231171605																	4.0686880231171605	560.5312908632993
992	2016-04-22T02:18:47	26.2917	-157.9994	KOK1606	102.4797280231822	0.593426703315474	0.0389285707330658	4.147501638715276																	4.147501638715276	561.3773596892282
993	2016-04-22T02:21:48	26.2992	-157.9993	KOK1606	100.4437563796034	0.590832364014081	0.0384910521724219	4.052819961102099																	4.052819961102099	562.2122975822762
994	2016-04-22T02:24:48	26.3067	-157.9993	KOK1606	103.38894963444879	0.5882625080667819	0.0380605140058383	4.116366450273992																	4.116366450273992	563.0471758299677
995	2016-04-22T02:27:48	26.3142	-157.9992	KOK1606	103.61015868981026	0.591694966040761	0.0386360634585826	4.154964517564626																	4.154964517564626	563.8821137075812
996	2016-04-22T02:30:48	26.3216	-157.9991	KOK1606	103.31169335450814	0.5882625080667819	0.0380605140058383	4.131975799369072																	4.131975799369072	564.7059206732049
997	2016-04-22T02:33:48	26.329	-157.999	KOK1606	102.47715579957482	0.5897593241796044	0.03831081753264195	4.0923279783544135																	4.0923279783544135	565.5297276311077
998	2016-04-22T02:36:49	26.3365	-157.9987	KOK1606	103.20996182609056	0.588688914226635	0.0381318071171293	4.139006683077634																	4.139006683077634	566.3651421883752
999	2016-04-22T02:39:49	26.344	-157.9988	KOK1606	102.72214811869699	0.5822943007632321	0.0370722629265497	4.0010514968878015																	4.0010514968878015	567.2000800353072
1000	2016-04-22T02:42:49	26.3515	-157.9988	KOK1606	103.99411120104685	0.589116338294502	0.0382032704178693	4.122056974232054																	4.122056974232054	568.0349582829989
1001	2016-04-22T02:45:49	26.359	-157.9989	KOK1606	103.76786142967016	0.5842065363038679	0.03738715053261015	4.0529379523563245																	4.0529379523563245	568.8698961144783
1002	2016-04-22T02:48:50	26.3669	-157.9992	KOK1606	102.88045491535385	0.5755687159987071	0.0359775053558728	3.945114601069629																	3.945114601069629	569.7498101071459
1003	2016-04-22T03:03:41	26.4036	-157.9999	KOK1606	109.5602105119955	0.586122827277373	0.0377043407187957	4.318806472778027																	4.318806472778027	573.8357439835814
1004	2016-04-22T03:06:41	26.4111	-158.0	KOK1606	108.2610718661453	0.5806080525419061	0.0367959612193472	4.150403634169307																	4.150403634169307	574.6706817613401
1005	2016-04-22T03:09:41	26.4186	-158.0001	KOK1606	111.20696545395292	0.5806080525419061	0.0367959612193472	4.280919617117054																	4.280919617117054	575.5056195313595
1006	2016-04-22T03:12:41	26.426	-158.0002	KOK1606	109.15581395394771	0.5938620053202139	0.0390021495268122	4.375025082403091																	4.375025082403091	576.3294263879131
1007	2016-04-22T03:15:42	26.4335	-158.0004	KOK1606	107.32401568128051	0.590832364014081	0.0384910521724219	4.253649308005106																	4.253649308005106	577.1645426379537
1008	2016-04-22T03:18:42	26.4411	-158.0006	KOK1606	107.2053553352328	0.5912631508446899	0.0385634713766848	4.28116605793144																	4.28116605793144	578.0107874364625
1009	2016-04-22T03:21:42	26.4487	-158.0008	KOK1606	110.27328326523615	0.5882625080667819	0.0380605140058383	4.3584382438184015																	4.3584382438184015	578.8570322039956
1010	2016-04-22T03:24:42	26.4563	-158.0008	KOK1606	107.89768887482627	0.581449209241411	0.0369335599869533	4.146796540695837																	4.146796540695837	579.7030421616563
1011	2016-04-22T03:27:43	26.4639	-158.0009	KOK1606	107.96841374463986	0.586549825240985	0.0377753443114189	4.248723531814022																	4.248723531814022	580.5491108123988
1012	2016-04-22T03:30:43	26.4714	-158.0007	KOK1606	109.01332679543691	0.5912631508446899	0.0385634713766848	4.442629863428095																	4.442629863428095	581.3842269058778
1013	2016-04-22T03:33:43	26.4787	-158.0007	KOK1606	108.38471786772504	0.5988697819351145	0.03985652194189235	4.4779385945870205																	4.4779385945870205	582.1968417336308
1014	2016-04-22T03:36:43	26.4859	-158.0006	KOK1606	110.72877697586081	0.6017337905802889	0.0403501005984148	4.630703081487359																	4.630703081487359	582.9983867810768
1015	2016-04-22T03:39:44	26.493000000000002	-158.0006	KOK1606	111.71407287989143	0.6088426785748771	0.0415914268371864	4.783781281073738																	4.783781281073738	583.7887381888911
1016	2016-04-22T03:42:44	26.5001	-158.0006	KOK1606	107.38823833815898	0.599088753878942	0.0398941459672506	4.513423329617551																	4.513423329617551	584.5790895967059
1017	2016-04-22T03:45:44	26.5073	-158.0003	KOK1606	110.40874725503087	0.609288920297675	0.0416702232892764	4.763564483730397																	4.763564483730397	585.3811297019517
1018	2016-04-22T03:48:44	26.5144	-158.0001	KOK1606	110.05183563012535	0.617879767546768	0.043203022927246	4.907049856341283																	4.907049856341283	586.1717321624669
1019	2016-04-22T03:51:45	26.5215	-157.9999	KOK1606	109.02950254158787	0.613791589904209	0.0424693848764047	4.812769649177159																	4.812769649177159	586.9623345919481
1020	2016-04-22T03:54:45	26.5288	-157.9998	KOK1606	110.54830730271708	0.5960385499069529	0.039371973837989	4.591019585570511																	4.591019585570511	587.7750104555357
1021	2016-04-22T03:57:45	26.535999999999998	-157.9999	KOK1606	106.60858511955992	0.590402603099888	0.0384188054340868	4.283644751826657																	4.283644751826657	588.5765554489918
1022	2016-04-22T04:00:45	26.5433	-158.0001	KOK1606	109.37981043004248	0.589544782700313	0.038274904314331004	4.36722200899956																	4.36722200899956	589.38941433091
1023	2016-04-22T04:03:45	26.5505	-158.0002	KOK1606	108.91358309927784	0.584418487081584	0.0374222029205382	4.280972589958261																	4.280972589958261	590.1909593087269
1024	2016-04-22T04:06:46	26.5577	-158.0002	KOK1606	106.7311758565552	0.582506316595277	0.037107134907949	4.158090319317282																	4.158090319317282	590.9924424265108
1025	2016-04-22T04:09:46	26.5649	-158.0	KOK1606	110.16198670962149	0.584418487081584	0.0374222029205382	4.287947450767066																	4.287947450767066	591.7941728936543
1026	2016-04-22T04:12:46	26.5721	-157.9997	KOK1606	105.63349138443044	0.575985864895025	0.0360448164830133	4.007632237099512																	4.007632237099512	592.5962123703307
1027	2016-04-22T04:15:46	26.5793	-157.9995	KOK1606	107.20099340170269	0.5776636273275191	0.0363162889552867	4.135833238680124																	4.135833238680124	593.3979427753164
1028	2016-04-22T04:18:46	26.5866	-157.9993	KOK1606	106.63961314162157	0.58484340056609	0.0374924750490733	4.191437126024273																	4.191437126024273	594.2108014729241
1029	2016-04-22T04:21:47	26.5938	-157.9991	KOK1606	104.5548082849428	0.578083637686261	0.0363845187037294	4.014334246008616																	4.014334246008616	595.012531815297
1030	2016-04-22T04:24:47	26.6009	-157.9988	KOK1606	104.74556841858193	0.579770762008676	0.0366590031040722	4.051760913474303																	4.051760913474303	595.8034471283604
1031	2016-04-22T04:27:47	26.608	-157.9987	KOK1606	104.55734457964536	0.5806080525419061	0.0367959612193472	4.062921827099217																	4.062921827099217	596.5938612044029
1032	2016-04-22T04:30:47	26.6153	-157.9987	KOK1606	105.50364229073796	0.5882625080667819	0.0380605140058383	4.219273329667398																	4.219273329667398	597.406476032156
1033	2016-04-22T04:33:47	26.6225	-157.9989	KOK1606	106.30122820162028	0.594295904629594	0.0390757931796163	4.306091921934766																	4.306091921934766	598.2082062505281
1034	2016-04-22T04:36:48	26.6295	-157.9991	KOK1606	106.10835221212496	0.6088426785748771	0.0415914268371864	4.59335740421264																	4.59335740421264	598.9876800751422
1035	2016-04-22T04:39:48	26.6365	-157.9995	KOK1606	107.24159436713607	0.615606043355872	0.0427940264870746	4.744040673297766																	4.744040673297766	599.7679156590502
1036	2016-04-22T04:42:48	26.6435	-157.9999	KOK1606	105.58481031331316	0.603718435396286	0.0406943701960975	4.478731719844895																	4.478731719844895	600.5481511185455
1037	2016-04-22T04:45:48	26.6506	-158.0003	KOK1606	109.54079757854794	0.605273001882839	0.0409653174583348	4.6702008977026175																	4.6702008977026175	601.3395038761793
1038	2016-04-22T04:48:49	26.6578	-158.0004	KOK1606	111.4736901757537	0.598213909064538	0.0397438290686274	4.666422293568478																	4.666422293568478	602.1410487380821
1039	2016-04-22T04:51:49	26.665	-158.0004	KOK1606	108.76485599072953	0.589544782700313	0.038274904314331004	4.357301012802829																	4.357301012802829	602.9425318558656
1040	2016-04-22T04:54:49	26.6722	-158.0003	KOK1606	112.03312907344477	0.5827183324273221	0.0371420068893483	4.371577991471529																	4.371577991471529	603.7440767021877
1041	2016-04-22T04:57:49	26.6794	-158.0001	KOK1606	111.0482823951872	0.579770762008676	0.0366590031040722	4.240512909542097																	4.240512909542097	604.5458066744453
1042	2016-04-22T05:00:49	26.6866	-158.0003	KOK1606	112.96896528217444	0.5785039114670639	0.0364528945757211	4.289729449179322																	4.289729449179322	605.3475366155335
1043	2016-04-22T05:03:50	26.6942	-158.0005	KOK1606	112.85762367886892	0.5793474712304301	0.0365901363857789	4.272443290990134																	4.272443290990134	606.1937803791328
1044	2016-04-22T05:06:50	26.7017	-158.0003	KOK1606	112.57762301851022	0.5768227459415151	0.0361802290791527	4.292923118062892																	4.292923118062892	607.0288955179072
1045	2016-04-22T05:09:50	26.7092	-157.9998	KOK1606	117.01394493362551	0.5785039114670639	0.0364528945757211	4.473057885711283																	4.473057885711283	607.8652530394196
1046	2016-04-22T05:12:50	26.7168	-158.0	KOK1606	114.09103696701618	0.5662795366791704	0.03449852691957705	4.178233033782588																	4.178233033782588	608.711496710276
1047	2016-04-22T05:15:50	26.7243	-158.0002	KOK1606	115.84525535365644	0.566892622657927	0.0345950565876236	4.226396746601892																	4.226396746601892	609.5466117550535
1048	2016-04-22T05:18:51	26.732	-158.0003	KOK1606	114.28201831196657	0.569363873490576	0.0349854329448217	4.208673006140647																	4.208673006140647	610.403811082847
1049	2016-04-22T05:21:51	26.7396	-158.0003	KOK1606	116.07645633130501	0.5689499432182851	0.0349199028230591	4.2330675843969265																	4.2330675843969265	611.2498210405078
1050	2016-04-22T05:24:51	26.7474	-158.0002	KOK1606	116.00605807400996	0.5681250376439411	0.0347893103867287	4.265299552809436																	4.265299552809436	612.1181513237257
1051	2016-04-22T05:27:51	26.7552	-158.0	KOK1606	115.95600877196094	0.564246931571187	0.034179929520257155	4.158784831715725																	4.158784831715725	612.9866522702031
1052	2016-04-22T05:30:52	26.763	-157.9999	KOK1606	114.92893190737028	0.560390207761462	0.0335804364050583	4.0532172019408925																	4.0532172019408925	613.8549825378041
1053	2016-04-22T05:33:52	26.7707	-157.9997	KOK1606	117.51433311013969	0.562822974260897	0.0339579280746857	4.184829507071589																	4.184829507071589	614.7123546658856
1054	2016-04-22T05:36:52	26.7783	-157.9995	KOK1606	114.18863852498708	0.566075499401979	0.0344664014896719	4.106683568977739																	4.106683568977739	615.5585980840921
1055	2016-04-22T05:39:52	26.785999999999998	-157.9996	KOK1606	115.02090208039465	0.567713651810016	0.03472432666434	4.165252037498216																	4.165252037498216	616.4157973571183
1056	2016-04-22T05:42:52	26.7935	-157.9995	KOK1606	114.58880229216363	0.5827183324273221	0.0371420068893483	4.420398002098379																	4.420398002098379	617.2507347383233
1057	2016-04-22T05:45:53	26.8012	-157.9994	KOK1606	114.93594065688046	0.5850563644807085	0.0375276949894308	4.468762363368942																	4.468762363368942	618.10793399592
1058	2016-04-22T05:48:53	26.809	-157.9992	KOK1606	113.96190482181521	0.586549825240985	0.0377753443114189	4.47536827977052																	4.47536827977052	618.9764347268526
1059	2016-04-22T05:51:53	26.8168	-157.9991	KOK1606	114.14430973414112	0.586977842525353	0.0378465174023582	4.4793680338520545																	4.4793680338520545	619.8447649405457
1060	2016-04-22T05:54:53	26.8247	-157.999	KOK1606	114.57765850103894	0.588688914226635	0.0381318071171293	4.567116186314761																	4.567116186314761	620.7242261370374
1061	2016-04-22T05:57:53	26.8325	-157.9991	KOK1606	111.59206990584316	0.581871278928165	0.0370026850586063	4.347104537913662																	4.347104537913662	621.5925563349847
1062	2016-04-22T06:00:54	26.8403	-157.9993	KOK1606	113.01666997081844	0.594730034684947	0.0391495761077801	4.600192972554233																	4.600192972554233	622.4610569403793
1063	2016-04-22T06:03:54	26.8482	-157.9994	KOK1606	113.62848215675957	0.592127007447506	0.0387088840485091	4.571011510290019																	4.571011510290019	623.3405181135943
1064	2016-04-22T06:18:55	26.8875	-157.9998	KOK1606	112.5522099180958	0.6017337905802889	0.0403501005984148	4.72274427891055																	4.72274427891055	627.7154604457237
1065	2016-04-22T06:21:55	26.8951	-158.0	KOK1606	114.2873265290413	0.5997477618595465	0.0400073775189286	4.74739967997406																	4.74739967997406	628.5617033829974
1066	2016-04-22T06:24:55	26.9027	-157.9999	KOK1606	114.3555592370774	0.5999677805018551	0.0400451813892911	4.783305074206528																	4.783305074206528	629.4077715837384
1067	2016-04-22T06:27:55	26.9103	-157.9999	KOK1606	110.8673149029618	0.589116338294502	0.0382032704178693	4.388448638052088																	4.388448638052088	630.2537815413991
1068	2016-04-22T06:30:56	26.91800000000001	-157.9999	KOK1606	106.05370294503395	0.588688914226635	0.0381318071171293	4.228745269162622																	4.228745269162622	631.1109232090303
1069	2016-04-22T06:33:56	26.9256	-158.0	KOK1606	110.28179960094265	0.5768227459415151	0.0361802290791527	4.250651793188465																	4.250651793188465	631.9569913861452
1070	2016-04-22T06:36:56	26.9333	-158.0	KOK1606	111.2602955866492	0.5705990129415239	0.0351816197795917	4.199381149984593																	4.199381149984593	632.8141330537751
1071	2016-04-22T06:39:56	26.941	-158.0001	KOK1606	111.06512577812148	0.5616055273078759	0.0337686765224575	4.062500513670612																	4.062500513670612	633.6713321691767
1072	2016-04-22T06:42:56	26.9487	-158.0002	KOK1606	111.59559499499572	0.559986715023628	0.0335180183129207	4.010148146440917																	4.010148146440917	634.5285312767319
1073	2016-04-22T06:45:57	26.9562	-158.0003	KOK1606	111.09312933085585	0.5648543295492541	0.0342750430536009	4.0774486701470085																	4.0774486701470085	635.3634684880202
1074	2016-04-22T06:48:57	26.9638	-158.0005	KOK1606	107.94890876039264	0.557178312370293	0.0330862079620082	3.887699597785484																	3.887699597785484	636.2097111417443
1075	2016-04-22T06:51:57	26.9713	-158.0006	KOK1606	114.67411544226853	0.5681250376439411	0.0347893103867287	4.238999525813939																	4.238999525813939	637.0446483372268
1076	2016-04-22T06:54:57	26.9788	-158.0006	KOK1606	117.33200964139151	0.5648543295492541	0.0342750430536009	4.306685734336258																	4.306685734336258	637.8795265849185
1077	2016-04-22T06:57:57	26.9863	-158.0005	KOK1606	113.55870836276642	0.5616055273078759	0.0337686765224575	4.097539499042357																	4.097539499042357	638.7144637646944
1078	2016-04-22T07:00:58	25.9423	-157.9999	KOK1606	110.98931749280001	0.554781925161698	0.0327202664099495	3.904492204074197																	3.904492204074197	754.9295312243949
1079	2016-04-22T07:03:58	27.0012	-158.0001	KOK1606	107.39881608336893	0.546874386658803	0.0315304503182221	3.6908207512968936																	3.6908207512968936	872.803209773203
1080	2016-04-22T07:06:58	27.0086	-157.9999	KOK1606	108.26314018271631	0.533359195236702	0.0295591331771072	3.5966960229465217																	3.5966960229465217	873.6271951036716
1081	2016-04-22T07:09:58	27.0161	-157.9998	KOK1606	111.46837466171594	0.537177761510433	0.0301081880401594	3.6976015670548192																	3.6976015670548192	874.4621322522252
1082	2016-04-22T07:12:58	27.0235	-157.9997	KOK1606	110.79104914602152	0.5455015718075779	0.0313267603420134	3.8193635361763065																	3.8193635361763065	875.2859384787951
1083	2016-04-22T07:15:58	27.0309	-157.9995	KOK1606	113.31227443129806	0.548638779156932	0.03179359113052445	3.955096434934781																	3.955096434934781	876.1099237145198
1084	2016-04-22T07:18:59	27.0384	-157.9994	KOK1606	109.07456933734116	0.546089283557574	0.0314139008332083	3.764814810415023																	3.764814810415023	876.9448608396938
1085	2016-04-22T07:21:59	27.0459	-157.9993	KOK1606	106.21630370246423	0.541804624227405	0.0307819433579274	3.6086273526739454																	3.6086273526739454	877.7797979570018
1086	2016-04-22T07:24:59	27.0534	-157.9993	KOK1606	110.43623453258527	0.544134284913641	0.0311245778244907	3.7414801890983487																	3.7414801890983487	878.6146762046933
1087	2016-04-22T07:27:59	27.0608	-157.9994	KOK1606	113.02281086375284	0.5453059791673979	0.0312977596648285	3.874221340491277																	3.874221340491277	879.4384823916141
1088	2016-04-22T07:30:59	27.0683	-157.9994	KOK1606	113.7851252570088	0.550413268665288	0.0320595247109026	3.9795636982833154																	3.9795636982833154	880.2733606393057
1089	2016-04-22T07:34:00	27.0763	-157.9995	KOK1606	111.22653178112041	0.5492283540322439	0.031881907437727	3.87887598559931																	3.87887598559931	881.1639525976847
1090	2016-04-22T07:37:00	27.0838	-157.9996	KOK1606	109.87326563921215	0.544134284913641	0.0311245778244907	3.7579467237096966																	3.7579467237096966	881.9988896752197
1091	2016-04-22T07:40:00	27.0913	-157.9997	KOK1606	106.74343535247	0.544134284913641	0.0311245778244907	3.642997710519098																	3.642997710519098	882.8338267448797
1092	2016-04-22T07:43:00	27.0989	-158.0	KOK1606	109.59328596216831	0.550017355003256	0.0320001777308738	3.786566831986693																	3.786566831986693	883.6803589212986
1093	2016-04-22T07:46:01	27.1066	-158.0001	KOK1606	111.5435624170239	0.548048915701797	0.0317055525198696	3.8677005488777128																	3.8677005488777128	884.5375578676071
1094	2016-04-22T07:49:01	27.1142	-158.0002	KOK1606	113.33085548460063	0.542968216446611	0.0309526264935423	3.851011181897114																	3.851011181897114	885.3836258496303
1095	2016-04-22T07:52:01	27.1218	-158.0003	KOK1606	110.91535946022469	0.538713561414367	0.030330860829384	3.7465734461055016																	3.7465734461055016	886.2296938237724
1096	2016-04-22T07:55:01	27.1294	-158.0004	KOK1606	107.77938617804243	0.547656472160628	0.0316470458967334	3.6698887050147837																	3.6698887050147837	887.0757617900317
1097	2016-04-22T07:58:01	27.1369	-158.0006	KOK1606	108.87824983343704	0.535267757697421	0.029832784627112998	3.620312456852507																	3.620312456852507	887.9108751091283
1098	2016-04-22T08:01:02	27.1444	-158.0005	KOK1606	111.28921725798529	0.553188984264525	0.0324784706870613	3.953153826648612																	3.953153826648612	888.7458121229901
1099	2016-04-22T08:04:02	27.1519	-158.0004	KOK1606	115.04071306673019	0.563637191980396	0.0340847332406463	4.254368296637786																	4.254368296637786	889.5807491289647
1100	2016-04-22T08:07:02	27.1593	-158.0002	KOK1606	114.11066637234713	0.5664835739563621	0.0345306523494822	4.272756565086035																	4.272756565086035	890.40473381813
1101	2016-04-22T08:10:02	27.1668	-158.0001	KOK1606	111.08362347995696	0.5697787918886991	0.0350511194987431	4.1537008883065285																	4.1537008883065285	891.2396708084308
1102	2016-04-22T08:13:02	27.1742	-157.9999	KOK1606	110.51643270619637	0.5648543295492541	0.0342750430536009	4.061490832283223																	4.061490832283223	892.063655434057
1103	2016-04-22T08:16:03	27.1817	-157.9997	KOK1606	108.9567611326451	0.566892622657927	0.0345950565876236	4.0176414036909485																	4.0176414036909485	892.898768564691
1104	2016-04-22T08:19:03	27.1892	-157.9997	KOK1606	110.35476322470564	0.5595831373114121	0.0334558486937206	3.9824737444858713																	3.9824737444858713	893.7336468123825
1105	2016-04-22T08:22:03	27.1966	-157.9997	KOK1606	113.6331607694873	0.5632295977789971	0.0340212550712142	4.1707819891595115																	4.1707819891595115	894.5573933501047
1106	2016-04-22T08:25:03	27.204	-157.9996	KOK1606	109.85137158094015	0.5632295977789971	0.0340212550712142	4.0129415734569385																	4.0129415734569385	895.3811993844597
1107	2016-04-22T08:28:03	27.2113	-157.9996	KOK1606	109.46166343802051	0.559180520717249	0.0333938271311191	3.92284563262687																	3.92284563262687	896.1938142122128
1108	2016-04-22T08:31:04	27.2186	-157.9997	KOK1606	109.8798574571133	0.554383580188968	0.0326595682928213	3.841864465768174																	3.841864465768174	897.0064893357072
1109	2016-04-22T08:34:04	27.2259	-157.9997	KOK1606	105.99068285707644	0.551998489510824	0.0322983871388864	3.687983463143392																	3.687983463143392	897.8191041634606
1110	2016-04-22T08:37:04	27.2333	-157.9998	KOK1606	110.45974334529294	0.5575775802325489	0.0331473794176526	3.8934688178017365																	3.8934688178017365	898.6429101665317
1111	2016-04-22T08:40:04	27.2405	-157.9998	KOK1606	114.61594993739004	0.557777690725691	0.03317803815909515	4.043640604370523																	4.043640604370523	899.4443932843155
1112	2016-04-22T08:43:04	27.2477	-157.9999	KOK1606	110.94084025537359	0.554781925161698	0.0327202664099495	3.8626444755733655																	3.8626444755733655	900.2459375032183
1113	2016-04-22T08:46:04	27.2548	-157.9999	KOK1606	110.49254452332441	0.555982674690942	0.0329032315295243	3.8661629097290064																	3.8661629097290064	901.0362889110334
1114	2016-04-22T08:49:05	27.2619	-157.9999	KOK1606	110.10893466703621	0.5523970620404699	0.0323584602427423	3.9001279006170515																	3.9001279006170515	901.8266403188479
1115	2016-04-22T08:52:05	27.269000000000002	-158.0	KOK1606	108.14330468416536	0.559180520717249	0.0333938271311191	3.878056250688737																	3.878056250688737	902.6170536645116
1116	2016-04-22T08:55:05	27.2762	-158.0	KOK1606	110.48756692895869	0.547264963221547	0.0315886786067913	3.8068143134134713																	3.8068143134134713	903.4185367822956
1117	2016-04-22T08:58:05	27.2833	-158.0	KOK1606	114.37887739711338	0.5607943487521899	0.0336430335613082	4.0418885897477566																	4.0418885897477566	904.2088881901103
1118	2016-04-22T09:01:05	27.2905	-157.9999	KOK1606	115.2751481826838	0.5569791538662495	0.03305569507392485	4.065645595186656																	4.065645595186656	905.0104323619873
1119	2016-04-22T09:04:06	27.2977	-157.9998	KOK1606	112.00914564195203	0.5496223842073851	0.0319409720853444	3.873101111630361																	3.873101111630361	905.811976525948
1120	2016-04-22T09:07:06	27.3048	-157.9997	KOK1606	108.50552438066244	0.546482338726064	0.0314721794373864	3.6798994021759452																	3.6798994021759452	906.6023898317053
1121	2016-04-22T09:10:06	27.3119	-157.9996	KOK1606	110.27067203675615	0.547656472160628	0.0316470458967334	3.755982516922504																	3.755982516922504	907.3928031295441
1122	2016-04-22T09:13:06	27.31900000000001	-157.9996	KOK1606	110.46133753639879	0.546089283557574	0.0314139008332083	3.817766725072812																	3.817766725072812	908.1831545373593
1123	2016-04-22T09:16:06	27.326	-157.9996	KOK1606	114.13834586735537	0.548245605888956	0.0317348756643414	3.9457316737275656																	3.9457316737275656	908.9623742352037
1124	2016-04-22T09:19:07	27.333000000000002	-157.9997	KOK1606	111.4331714108054	0.5490318081349965	0.03185244544498135	3.8388148273420057																	3.8388148273420057	909.7416566832112
1125	2016-04-22T09:22:07	27.3398	-157.9998	KOK1606	114.3526952683205	0.550413268665288	0.0320595247109026	4.008354474051652																	4.008354474051652	910.4986775486776
1126	2016-04-22T09:25:07	27.3466	-158.0	KOK1606	116.61395698966764	0.544134284913641	0.0311245778244907	3.934871323722021																	3.934871323722021	911.2558921120739
1127	2016-04-22T09:28:07	27.3534	-158.0001	KOK1606	114.87698612426114	0.546089283557574	0.0314139008332083	3.8543359060116766																	3.8543359060116766	912.0129129616879
1128	2016-04-22T09:31:07	27.3603	-158.0001	KOK1606	114.63046155310444	0.538713561414367	0.030330860829384	3.7527210281766425																	3.7527210281766425	912.781000949564
1129	2016-04-22T09:34:07	27.3671	-158.0002	KOK1606	117.76007993024984	0.544134284913641	0.0311245778244907	3.84972974746702																	3.84972974746702	913.538021783204
1130	2016-04-22T09:37:08	27.3739	-158.0001	KOK1606	117.68997307700106	0.546089283557574	0.0314139008332083	3.901888937855228																	3.901888937855228	914.2950426089128
1131	2016-04-22T09:40:08	27.3809	-158.0	KOK1606	115.93167207550677	0.548048915701797	0.0317055525198696	3.890537789324305																	3.890537789324305	915.0743250026692
1132	2016-04-22T09:43:08	27.3878	-157.9999	KOK1606	115.2800392556436	0.551998489510824	0.0322983871388864	3.8880711156563432																	3.8880711156563432	915.8424765870263
1133	2016-04-22T09:46:08	27.3949	-157.9999	KOK1606	114.12038801878981	0.544134284913641	0.0311245778244907	3.758583581330533																	3.758583581330533	916.6328279948414
1134	2016-04-22T09:49:08	27.4019	-157.9999	KOK1606	111.9466635351512	0.554383580188968	0.0326595682928213	3.7985726671687217																	3.7985726671687217	917.4120476926868
1135	2016-04-22T09:52:09	27.409000000000002	-157.9998	KOK1606	112.86484341217036	0.555581470139957	0.0328420976819923	3.8759431356534337																	3.8759431356534337	918.2024608820889
1136	2016-04-22T09:55:09	27.416	-157.9997	KOK1606	116.35939437733202	0.56998389731655	0.035083737118185604	4.198989491822259																	4.198989491822259	918.9817432360504
1137	2016-04-22T09:58:09	27.4231	-157.9997	KOK1606	117.32382992587118	0.5697787918886991	0.0350511194987431	4.2077525354559535																	4.2077525354559535	919.7720946438652
1138	2016-04-22T10:01:09	27.4302	-157.9996	KOK1606	115.87193028058157	0.5648543295492541	0.0342750430536009	4.097054817030734																	4.097054817030734	920.5625078095578
1139	2016-04-22T10:04:10	27.4378	-157.9997	KOK1606	112.47359139646105	0.5648543295492541	0.0342750430536009	3.962902997509101																	3.962902997509101	921.4085754546833
1140	2016-04-22T10:07:10	27.445	-157.9998	KOK1606	112.76435716288341	0.558378161732944	0.0332702267661679	3.9076274298862015																	3.9076274298862015	922.2101194563887
1141	2016-04-22T10:10:10	27.4523	-157.9999	KOK1606	111.4789763691448	0.564449075860749	0.034211583655305	3.9372498486186003																	3.9372498486186003	923.0227943262074
1142	2016-04-22T10:13:10	27.4596	-158.0	KOK1606	115.56279213561596	0.563026286019947	0.03398959157294995	4.090311544377274																	4.090311544377274	923.835469188078
1143	2016-04-22T10:16:10	27.4668	-158.0001	KOK1606	117.35134992227043	0.5689499432182851	0.0349199028230591	4.225896218438129																	4.225896218438129	924.6370131657201
1144	2016-04-22T10:19:11	27.4741	-158.0002	KOK1606	112.22595772649058	0.5689499432182851	0.0349199028230591	4.036152935962049																	4.036152935962049	925.4496880118007
1145	2016-04-22T10:22:11	27.4814	-158.0003	KOK1606	111.6471378820964	0.557178312370293	0.0330862079620082	3.821904435590024																	3.821904435590024	926.2623628499292
1146	2016-04-22T10:25:11	27.4888	-158.0004	KOK1606	112.76001259363908	0.546285811141819	0.03144304013529735	3.747679911622914																	3.747679911622914	927.0861685792354
1147	2016-04-22T10:28:11	27.496	-158.0005	KOK1606	110.4920812521849	0.550808458074659	0.0321190248478626	3.707377155203704																	3.707377155203704	927.8877125246249
1148	2016-04-22T10:31:11	27.5032	-158.0005	KOK1606	113.192270044667	0.544524831620662	0.0311821688047535	3.783695198222259																	3.783695198222259	928.689195642409
1149	2016-04-22T10:34:12	27.5103	-158.0005	KOK1606	116.72870281509505	0.546874386658803	0.0315304503182221	3.9434117666961197																	3.9434117666961197	929.4795470502237
1150	2016-04-22T10:37:12	27.5175	-158.0005	KOK1606	114.73718287175952	0.5516008661794161	0.0322384570987896	3.9670106384759753																	3.9670106384759753	930.2810301680072
1151	2016-04-22T10:40:12	27.5245	-158.0006	KOK1606	110.66520821525893	0.548048915701797	0.0317055525198696	3.735625319393866																	3.735625319393866	931.0603123987383
1152	2016-04-22T10:43:12	27.5317	-158.0006	KOK1606	110.65983015250076	0.547264963221547	0.0315886786067913	3.7230148232679414																	3.7230148232679414	931.8617955165224
1153	2016-04-22T10:46:12	27.5388	-158.0006	KOK1606	109.94075267432808	0.546482338726064	0.0314721794373864	3.686445495251877																	3.686445495251877	932.6521469243366
1154	2016-04-22T10:49:13	27.546	-158.0005	KOK1606	109.9109733994566	0.550808458074659	0.0321190248478626	3.7084322912296166																	3.7084322912296166	933.4536908144477
1155	2016-04-22T10:52:13	27.5532	-158.0004	KOK1606	110.20612978568722	0.555181221055355	0.0327811094243746	3.7943376970130567																	3.7943376970130567	934.2552346965924
1156	2016-04-22T10:55:13	27.5604	-158.0004	KOK1606	112.2335224026072	0.562822974260897	0.0339579280746857	3.918624088424884																	3.918624088424884	935.0567178143764
1157	2016-04-22T10:58:13	27.5677	-158.0003	KOK1606	112.5835809782985	0.566075499401979	0.0344664014896719	4.022125634386083																	4.022125634386083	935.8693925583916
1158	2016-04-22T11:01:13	27.575	-158.0003	KOK1606	110.27414185943589	0.5664835739563621	0.0345306523494822	3.8679659346010147																	3.8679659346010147	936.6820073861445
1159	2016-04-22T11:04:14	27.5821	-158.0002	KOK1606	110.28892172478608	0.5611994544999781	0.033705780148202004	3.857759102650992																	3.857759102650992	937.4724203815957
1160	2016-04-22T11:07:14	27.5892	-158.0001	KOK1606	109.99999569588304	0.562417319114419	0.0338947518910436	3.846332670487745																	3.846332670487745	938.2628333690744
1161	2016-04-22T11:10:14	27.5963	-158.0	KOK1606	112.2876663833717	0.566075499401979	0.0344664014896719	3.962605507953836																	3.962605507953836	939.0532463485782
1162	2016-04-22T11:13:14	27.6035	-157.9998	KOK1606	111.12749622384665	0.5664835739563621	0.0345306523494822	3.966270649429797																	3.966270649429797	939.8549722734692
1163	2016-04-22T11:16:14	27.6106	-157.9997	KOK1606	111.93367962625908	0.5648543295492541	0.0342750430536009	3.9752952919582993																	3.9752952919582993	940.6453852369087
1164	2016-04-22T11:19:14	27.6177	-157.9995	KOK1606	110.26893491354372	0.559986715023628	0.0335180183129207	3.8367962553111297																	3.8367962553111297	941.4359828065603
1165	2016-04-22T11:22:15	27.6248	-157.9996	KOK1606	110.87021797772171	0.557977801218833	0.0332086969005377	3.850738943113909																	3.850738943113909	942.2263957540421
1166	2016-04-22T11:25:15	27.6319	-157.9997	KOK1606	111.05233366222816	0.5595831373114121	0.0334558486937206	3.8720951920278863																	3.8720951920278863	943.0168086935423
1167	2016-04-22T11:28:15	27.639	-157.9999	KOK1606	111.17883747741756	0.5575775802325489	0.0331473794176526	3.819977956466895																	3.819977956466895	943.8074061674444
1168	2016-04-22T11:31:15	27.6461	-158.0	KOK1606	110.83182610336969	0.5535863488415539	0.0325386898119907	3.8291111272354015																	3.8291111272354015	944.5978190909786
1169	2016-04-22T11:34:15	27.6533	-158.0001	KOK1606	115.03696264496271	0.556779995362206	0.0330251821858415	3.976299306543469																	3.976299306543469	945.3993628622328
1170	2016-04-22T11:37:16	27.6604	-158.0	KOK1606	109.68669632295851	0.5611994544999781	0.033705780148202004	3.8663667772756893																	3.8663667772756893	946.1897757696828
1171	2016-04-22T11:40:16	27.6674	-157.9999	KOK1606	109.65244367137691	0.5535863488415539	0.0325386898119907	3.770345723320049																	3.770345723320049	946.9690578376152
1172	2016-04-22T11:43:16	27.6744	-157.9998	KOK1606	109.81215579862952	0.5512041897857359	0.0321786697817463	3.704202382974664																	3.704202382974664	947.748339897558
1173	2016-04-22T11:46:16	27.6816	-157.9998	KOK1606	111.09447333854105	0.550808458074659	0.0321190248478626	3.7555608868105743																	3.7555608868105743	948.549823015342
1174	2016-04-22T11:49:16	27.6887	-157.9997	KOK1606	111.07780223109951	0.554781925161698	0.0327202664099495	3.80922731557496																	3.80922731557496	949.3402358909453
1175	2016-04-22T11:52:17	27.6959	-157.9996	KOK1606	112.76293726880408	0.556581311153021	0.032994741964029656	3.894398646475143																	3.894398646475143	950.1417796149252
1176	2016-04-22T11:55:17	27.70300000000001	-157.9995	KOK1606	111.58591151667312	0.558378161732944	0.0332702267661679	3.8894463504092855																	3.8894463504092855	950.9321924744285
1177	2016-04-22T11:58:17	27.7102	-157.9994	KOK1606	111.7965898141806	0.5539846619991291	0.0325990526907767	3.7984542574953952																	3.7984542574953952	951.7337361825273
1178	2016-04-22T12:01:17	27.7174	-157.9994	KOK1606	108.66751636460735	0.545697164447758	0.0313557610191983	3.5822266268850536																	3.5822266268850536	952.5352193003114
1179	2016-04-22T12:04:17	27.7247	-157.9994	KOK1606	108.4680153484442	0.5455015718075779	0.0313267603420134	3.5764995846330985																	3.5764995846330985	953.3478341280643
1180	2016-04-22T12:07:18	27.7319	-157.9994	KOK1606	105.75590976153568	0.5433559795389711	0.0310098069951244	3.517410649339645																	3.517410649339645	954.1493172458479
1181	2016-04-22T12:10:18	27.7393	-157.9996	KOK1606	110.09890241318143	0.5433559795389711	0.0310098069951244	3.6300977411092266																	3.6300977411092266	954.9732994443264
1182	2016-04-22T12:13:18	27.7466	-157.9997	KOK1606	111.41198980163959	0.548048915701797	0.0317055525198696	3.725536513335395																	3.725536513335395	955.7859739926158
1183	2016-04-22T12:16:18	27.754	-157.9999	KOK1606	114.03285291246377	0.5535863488415539	0.0325386898119907	3.880753543019238																	3.880753543019238	956.6099561275098
1184	2016-04-22T12:19:18	27.7613	-158.0	KOK1606	108.3227327936326	0.550017355003256	0.0320001777308738	3.670950150126556																	3.670950150126556	957.4226306596787
1185	2016-04-22T12:22:19	27.7687	-158.0001	KOK1606	108.58666754038777	0.546482338726064	0.0314721794373864	3.6557806092224463																	3.6557806092224463	958.2464360871054
1186	2016-04-22T12:25:19	27.776	-158.0001	KOK1606	109.75149581510624	0.552197775775647	0.032328423690814345	3.760395256431962																	3.760395256431962	959.0590509148584
1187	2016-04-22T12:28:19	27.7832	-158.0001	KOK1606	108.72837368181028	0.559986715023628	0.0335180183129207	3.8000841896216966																	3.8000841896216966	959.8605340326424
1188	2016-04-22T12:31:19	27.7905	-158.0001	KOK1606	113.58823907429395	0.565667741475464	0.0344024166787354	3.991671282397887																	3.991671282397887	960.6731488603957
1189	2016-04-22T12:34:19	27.7977	-158.0001	KOK1606	113.83533341585873	0.569363873490576	0.0349854329448217	4.090148248532208																	4.090148248532208	961.4746319781793
1190	2016-04-22T12:37:19	27.8049	-158.0002	KOK1606	112.08489517857922	0.566075499401979	0.0344664014896719	3.984375479675916																	3.984375479675916	962.2761755809793
1191	2016-04-22T12:40:20	27.8126	-158.0002	KOK1606	108.47597239364605	0.557977801218833	0.0332086969005377	3.79543118879068																	3.79543118879068	963.1333172486093
1192	2016-04-22T12:43:20	27.8198	-158.0003	KOK1606	109.02392306177865	0.5535863488415539	0.0325386898119907	3.745856074376348																	3.745856074376348	963.9348608348198
1193	2016-04-22T12:46:20	27.8271	-158.0003	KOK1606	103.98928805262341	0.54257955983651	0.0308955954373379	3.45925830152677																	3.45925830152677	964.7474756625728
1194	2016-04-22T12:49:20	27.8343	-158.0004	KOK1606	107.23429500344817	0.5512041897857359	0.0321786697817463	3.6489955089134134																	3.6489955089134134	965.5490192326332
1195	2016-04-22T12:52:21	27.8415	-158.0005	KOK1606	109.7142499621032	0.548048915701797	0.0317055525198696	3.6765655853748322																	3.6765655853748322	966.3505627946727
1196	2016-04-22T12:55:21	27.8487	-158.0006	KOK1606	109.41706601435621	0.5492283540322439	0.031881907437727	3.724670664297518																	3.724670664297518	967.1521063486896
1197	2016-04-22T12:58:21	27.855999999999998	-158.0006	KOK1606	109.98176188932676	0.5494253691198145	0.0319114397615357	3.69355719102444																	3.69355719102444	967.9647211764427
1198	2016-04-22T13:01:21	27.8633	-158.0008	KOK1606	108.34921953194227	0.5488352622377489	0.0318229834522357	3.647369854008811																	3.647369854008811	968.7775743476053
1199	2016-04-22T13:04:21	27.8705	-158.0009	KOK1606	107.75550705502864	0.5478526939312125	0.0316762992083015	3.603298836008244																	3.603298836008244	969.5791178773227
1200	2016-04-22T13:07:22	27.8777	-158.001	KOK1606	104.49142924103909	0.5410330851495271	0.0306688109105943	3.453678197683797																	3.453678197683797	970.380661399012
1201	2016-04-22T13:10:22	27.885	-158.0011	KOK1606	108.35883237627638	0.544134284913641	0.0311245778244907	3.628047082160252																	3.628047082160252	971.1933357953062
1202	2016-04-22T13:13:22	27.8923	-158.0011	KOK1606	108.07280525690732	0.547264963221547	0.0315886786067913	3.6342313069867607																	3.6342313069867607	972.0059506230589
1203	2016-04-22T13:16:22	27.8996	-158.001	KOK1606	107.05557693975337	0.546874386658803	0.0315304503182221	3.6061001765080847																	3.6061001765080847	972.8186250032896
1204	2016-04-22T13:19:22	27.9068	-158.001	KOK1606	107.75072879950842	0.5339303882602525	0.0296408830221211	3.428205988400939																	3.428205988400939	973.6201081210736
1205	2016-04-22T13:22:23	27.9141	-158.001	KOK1606	105.08937363597909	0.523581644371494	0.0281813472878089	3.2299738098655304																	3.2299738098655304	974.4327229488267
1206	2016-04-22T13:25:23	27.9214	-158.0009	KOK1606	104.65258357327806	0.520247983167366	0.0277207248301303	3.1378935607594745																	3.1378935607594745	975.2453973050616
1207	2016-04-22T13:28:23	27.9287	-158.001	KOK1606	106.49482016520344	0.519141074120211	0.0275686805611098	3.1763857039607912																	3.1763857039607912	976.0580716532588
1208	2016-04-22T13:31:23	27.9359	-158.0009	KOK1606	107.66913571532801	0.522468253324305	0.0280268940365394	3.2496716173365185																	3.2496716173365185	976.8596151100028
1209	2016-04-22T13:34:23	27.9431	-158.0008	KOK1606	108.84830306418196	0.525073742922859	0.0283889949403034	3.3029509309215244																	3.3029509309215244	977.661158558706
1210	2016-04-22T13:37:24	27.9503	-158.0007	KOK1606	107.91094482054815	0.5206187158435011	0.0277716484167517	3.221857308423375																	3.221857308423375	978.4627019993668
1211	2016-04-22T13:40:24	27.9575	-158.0005	KOK1606	104.44163322973574	0.517670561107695	0.0273677467831299	3.0530550967616885																	3.0530550967616885	979.2644263492604
1212	2016-04-22T13:43:24	27.9644	-158.0003	KOK1606	105.19311789104276	0.514747796780629	0.0269709171340351	3.03655400332829																	3.03655400332829	980.032766021364
1213	2016-04-22T13:46:24	27.9713	-158.0003	KOK1606	104.37115182341722	0.5131109132237975	0.026750182348689	2.9785887831196587																	2.9785887831196587	980.8008540092401
1214	2016-04-22T13:49:24	27.9783	-158.0004	KOK1606	108.49352050451307	0.510394451942373	0.026386254595592004	3.0724553362314624																	3.0724553362314624	981.5801357210418
1215	2016-04-22T13:52:25	27.9852	-158.0004	KOK1606	111.08383177794072	0.517670561107695	0.0273677467831299	3.237014304741052																	3.237014304741052	982.3482237089177
1216	2016-04-22T13:55:25	27.9921	-158.0005	KOK1606	108.80485835022976	0.517305044369498	0.0273178132221393	3.1950985433736574																	3.1950985433736574	983.1163745932733
1217	2016-04-22T13:58:25	27.9989	-158.0005	KOK1606	108.22053664684928	0.517670561107695	0.0273677467831299	3.1638628353781386																	3.1638628353781386	983.87333087118
1218	2016-04-22T14:01:25	28.0059	-158.0006	KOK1606	106.41863015459278	0.513292480905953	0.0267745838110555	3.0482537664501983																	3.0482537664501983	984.6526125512387
1219	2016-04-22T14:04:26	28.0127	-158.0006	KOK1606	105.34723897561888	0.510394451942373	0.026386254595592004	2.9672791123088733																	2.9672791123088733	985.4095688291457
1220	2016-04-22T14:07:26	28.0195	-158.0005	KOK1606	107.4874426959443	0.511843855469792	0.0265799834312373	3.0736570823013283																	3.0736570823013283	986.1665888958936
1221	2016-04-22T14:10:26	28.0263	-158.0005	KOK1606	108.1108164734712	0.508593100938037	0.026146647575899	3.034787082571129																	3.034787082571129	986.9235451738003
1222	2016-04-22T14:13:26	28.033	-158.0005	KOK1606	108.43305255269259	0.516572355039001	0.0272182529465501	3.161909327344252																	3.161909327344252	987.6693697417385
1223	2016-04-22T14:16:26	28.0399	-158.0004	KOK1606	109.79981173731336	0.5120247613188855	0.02660425343148995	3.1525709165419036																	3.1525709165419036	988.4375205702904
1224	2016-04-22T14:19:27	28.0468	-158.0004	KOK1606	106.5399921026822	0.512205667167979	0.0266285234317426	3.0845884496405667																	3.0845884496405667	989.2056085581668
1225	2016-04-22T14:22:27	28.0537	-158.0003	KOK1606	109.34909485275108	0.5071600881637991	0.0259570718021937	3.0871897577117635																	3.0871897577117635	989.9737593705972
1226	2016-04-22T14:25:27	28.0607	-158.0003	KOK1606	111.44513699854684	0.5093115235112929	0.0262421492704219	3.1484979109304048																	3.1484979109304048	990.7529790684426
1227	2016-04-22T14:28:27	28.0677	-158.0003	KOK1606	111.57145946165969	0.50895188398491	0.0261943414961877	3.1571283355879416																	3.1571283355879416	991.532198766288
1228	2016-04-22T14:31:27	28.0746	-158.0003	KOK1606	115.53336897231442	0.517305044369498	0.0273178132221393	3.405880722851748																	3.405880722851748	992.3002867541644
1229	2016-04-22T14:34:27	28.0817	-158.0003	KOK1606	117.92543781288909	0.5247006333684029	0.0283368982772823	3.5901624497344744																	3.5901624497344744	993.0906381619792
1230	2016-04-22T14:37:28	28.0887	-158.0002	KOK1606	119.2723623517563	0.528447276229967	0.0288619145813618	3.703209653525672																	3.703209653525672	993.8699197466863
1231	2016-04-22T14:40:28	28.0957	-158.0003	KOK1606	115.52778373508995	0.534120661141899	0.029668185628536	3.632798646689438																	3.632798646689438	994.649201323324
1232	2016-04-22T14:43:28	28.1027	-158.0005	KOK1606	113.4083313164081	0.537560887803498	0.030163646648302997	3.5928422990499267																	3.5928422990499267	995.428668474588
1233	2016-04-22T14:46:28	28.1098	-158.0006	KOK1606	113.55597372402856	0.534120661141899	0.029668185628536	3.5939895999978835																	3.5939895999978835	996.2190808737579
1234	2016-04-22T14:49:28	28.1169	-158.0007	KOK1606	117.06850705068823	0.546089283557574	0.0314139008332083	3.8564123657836986																	3.8564123657836986	997.009493264854
1235	2016-04-22T14:52:29	28.1241	-158.0008	KOK1606	118.4678036884006	0.551998489510824	0.0322983871388864	3.978080552076339																	3.978080552076339	997.811036510974
1236	2016-04-22T14:55:29	28.1312	-158.0009	KOK1606	120.16961711260868	0.5563826269438361	0.0329643017422178	4.134891527621189																	4.134891527621189	998.6014488858052
1237	2016-04-22T14:58:29	28.1383	-158.0009	KOK1606	119.39276241901793	0.555181221055355	0.0327811094243746	4.084010279749679																	4.084010279749679	999.39180029362
1238	2016-04-22T15:01:29	28.1429	-158.0008	KOK1606	115.7465895178361	0.555982674690942	0.0329032315295243	4.017981634290261																	4.017981634290261	999.9039530257128
1239	2016-04-22T15:04:29	28.144000000000002	-157.9995	KOK1606	115.7186995343882	0.550017355003256	0.0320001777308738	3.9171830260704135																	3.9171830260704135	1000.080803783246
1240	2016-04-22T15:07:30	28.1436	-157.9988	KOK1606	115.85785696645495	0.548048915701797	0.0317055525198696	3.854082099405833																	3.854082099405833	1000.162679079872
1241	2016-04-22T15:10:30	28.1438	-157.9984	KOK1606	119.20111046548088	0.553188984264525	0.0324784706870613	4.090112523145697																	4.090112523145697	1000.2078143120907
1242	2016-04-22T15:13:30	28.1437	-157.9986	KOK1606	117.94415563054743	0.559180520717249	0.0333938271311191	4.116641533219175																	4.116641533219175	1000.2303819202297
1243	2016-04-22T15:16:30	28.1435	-157.9988	KOK1606	118.49642296474589	0.555181221055355	0.0327811094243746	4.048598451901489																	4.048598451901489	1000.260064287334
1244	2016-04-22T15:19:30	28.1434	-157.999	KOK1606	116.7248886795224	0.5492283540322439	0.031881907437727	3.921001647080055																	3.921001647080055	1000.2826319433028
1245	2016-04-22T15:22:31	28.1431	-157.999	KOK1606	112.83512502613907	0.5478526939312125	0.0316762992083015	3.780490026331397																	3.780490026331397	1000.3160270732104
1246	2016-04-22T15:25:31	28.1428	-157.9992	KOK1606	114.10296338748621	0.5414185400014129	0.0307253202338948	3.72674096355326																	3.72674096355326	1000.3547649413583
1247	2016-04-22T15:28:31	28.1424	-157.9994	KOK1606	116.49996313700157	0.546089283557574	0.0314139008332083	3.841418133158709																	3.841418133158709	1000.4034273469208
1248	2016-04-22T15:31:31	28.1418	-157.9996	KOK1606	118.2176661141278	0.5533876665530395	0.032508580249526	4.026361011629272																	4.026361011629272	1000.4730429532865
1249	2016-04-22T15:34:31	28.1413	-157.9997	KOK1606	118.19490298792044	0.5535863488415539	0.0325386898119907	4.0478479087126855																	4.0478479087126855	1000.5295604162628
1250	2016-04-22T15:37:32	28.1408	-157.9998	KOK1606	118.66076359421169	0.5516008661794161	0.0322384570987896	3.9815649560221367																	3.9815649560221367	1000.5860778871968
1251	2016-04-22T15:40:32	28.1403	-158.0	KOK1606	115.78789418115512	0.54257955983651	0.0308955954373379	3.798590442899353																	3.798590442899353	1000.6450971990184
1252	2016-04-22T15:43:32	28.1397	-158.0001	KOK1606	115.63456815375729	0.542191630105721	0.0308387016515171	3.7425924342307737																	3.7425924342307737	1000.7126049100208
1253	2016-04-22T15:46:32	28.1392	-158.0002	KOK1606	115.9572022048825	0.538328420394348	0.0302749898181489	3.740658871575997																	3.740658871575997	1000.769122406418
1254	2016-04-22T15:49:32	28.1386	-158.0003	KOK1606	116.49164704367351	0.540644651178799	0.0306121534124846	3.8195455956045694																	3.8195455956045694	1000.8366301320759
1255	2016-04-22T15:52:33	28.138	-158.0004	KOK1606	117.24373981229564	0.5535863488415539	0.0325386898119907	3.982352203919232																	3.982352203919232	1000.904137865728
1256	2016-04-22T15:55:33	28.1374	-158.0004	KOK1606	116.08306151277868	0.552197775775647	0.032328423690814345	3.9480579533541267																	3.9480579533541267	1000.9709281255433
1257	2016-04-22T15:58:33	28.1367	-158.0005	KOK1606	116.13608483451898	0.5523970620404699	0.0323584602427423	3.946392747998322																	3.946392747998322	1001.0494659566832
1258	2016-04-22T16:01:33	28.1361	-158.0005	KOK1606	115.25954694078285	0.550017355003256	0.0320001777308738	3.861477931948415																	3.861477931948415	1001.1162562164985
1259	2016-04-22T16:04:33	28.1355	-158.0006	KOK1606	115.48411738356987	0.545697164447758	0.0313557610191983	3.824933214319004																	3.824933214319004	1001.1837639834567
1260	2016-04-22T16:07:33	28.1349	-158.0007	KOK1606	115.18178526560484	0.54257955983651	0.0308955954373379	3.752658729985398																	3.752658729985398	1001.2512717584084
1261	2016-04-22T16:10:34	28.1344	-158.0008	KOK1606	116.15694181765369	0.5453059791673979	0.0312977596648285	3.890530159272218																	3.890530159272218	1001.3077893311884
1262	2016-04-22T16:13:34	28.1338	-158.0009	KOK1606	118.51517371473686	0.557178312370293	0.0330862079620082	4.091944679225874																	4.091944679225874	1001.3752971207936
1263	2016-04-22T16:16:34	28.1333	-158.001	KOK1606	118.09689872301621	0.557178312370293	0.0330862079620082	4.061302473955545																	4.061302473955545	1001.4318147110773
1264	2016-04-22T16:19:34	28.1327	-158.0012	KOK1606	116.98278697556437	0.5523970620404699	0.0323584602427423	3.9690412717764563																	3.9690412717764563	1001.5014307877035
1265	2016-04-22T16:22:34	28.1322	-158.0013	KOK1606	114.32963090351444	0.5496223842073851	0.0319409720853444	3.8186386974806568																	3.8186386974806568	1001.5579483954888
1266	2016-04-22T16:25:35	28.1315	-158.0014	KOK1606	114.47209349363216	0.544134284913641	0.0311245778244907	3.8051946340794496																	3.8051946340794496	1001.6364862861733
1267	2016-04-22T16:28:35	28.1309	-158.0015	KOK1606	119.6515273918564	0.550017355003256	0.0320001777308738	4.029393483109782																	4.029393483109782	1001.7039941144096
1268	2016-04-22T16:31:35	28.1303	-158.0016	KOK1606	120.9926627875586	0.5563826269438361	0.0329643017422178	4.1811690935875685																	4.1811690935875685	1001.771501950639
1269	2016-04-22T16:34:35	28.1297	-158.0017	KOK1606	119.16382854275007	0.559180520717249	0.0333938271311191	4.158915824473535																	4.158915824473535	1001.8390097948602
1270	2016-04-22T16:37:35	28.129	-158.0018	KOK1606	115.97591882467188	0.555581470139957	0.0328420976819923	3.9658157768279447																	3.9658157768279447	1001.9175477141684
1271	2016-04-22T16:40:36	28.1284	-158.0019	KOK1606	115.14142082710244	0.546089283557574	0.0314139008332083	3.8604828949431256																	3.8604828949431256	1001.985055575706
1272	2016-04-22T16:43:36	28.1277	-158.002	KOK1606	114.01084563217975	0.5516008661794161	0.0322384570987896	3.868416232812296																	3.868416232812296	1002.0635935098982
1273	2016-04-22T16:46:36	28.127	-158.002	KOK1606	115.82343312002449	0.5539846619991291	0.0325990526907767	3.947717376905602																	3.947717376905602	1002.1415154796828
1274	2016-04-22T16:49:36	28.1263	-158.0021	KOK1606	116.24651432178035	0.559180520717249	0.0333938271311191	4.047539281286219																	4.047539281286219	1002.2200534299036
1275	2016-04-22T16:52:36	28.1256	-158.0022	KOK1606	116.38869571712415	0.559180520717249	0.0333938271311191	4.070851263633352																	4.070851263633352	1002.298591388138
1276	2016-04-22T16:55:37	28.125	-158.0023	KOK1606	114.90124622593231	0.558378161732944	0.0332702267661679	3.9940927862084914																	3.9940927862084914	1002.3660992949613
1277	2016-04-22T17:00:01	28.124000000000002	-158.0024	KOK1606	115.03463587487988	0.5549815731085265	0.03275068791716205	3.9722377219742615																	3.9722377219742615	1002.4778484640854
1278	2016-04-22T17:03:02	28.1233	-158.0024	KOK1606	114.24953388444686	0.5563826269438361	0.0329643017422178	3.9678826875097215																	3.9678826875097215	1002.5557704338696
1279	2016-04-22T17:06:02	28.1226	-158.0024	KOK1606	115.95916893411949	0.5652605506510289	0.0343386539408673	4.142161279986101																	4.142161279986101	1002.6336924036543
1280	2016-04-22T17:09:02	28.1219	-158.0023	KOK1606	118.6971030600553	0.564449075860749	0.034211583655305	4.231198965821044																	4.231198965821044	1002.7122304042464
1281	2016-04-22T17:12:02	28.1213	-158.0023	KOK1606	114.36787287941372	0.5652605506510289	0.0343386539408673	4.1022004044506435																	4.1022004044506435	1002.7790206640616
1282	2016-04-22T17:15:03	28.1206	-158.0023	KOK1606	114.549188944054	0.5607943487521899	0.0336430335613082	4.030221984487457																	4.030221984487457	1002.8569426338464
1283	2016-04-22T17:18:03	28.1199	-158.0023	KOK1606	114.10161047799677	0.557178312370293	0.0330862079620082	3.9906986761437486																	3.9906986761437486	1002.9348646036307
1284	2016-04-22T17:21:03	28.1192	-158.0022	KOK1606	115.16554362358495	0.5658716204387215	0.03443440908420365	4.102439394179808																	4.102439394179808	1003.0134026351303
1285	2016-04-22T17:24:03	28.1185	-158.0022	KOK1606	117.73238029187424	0.5632295977789971	0.0340212550712142	4.2164056700984975																	4.2164056700984975	1003.0913246049147
1286	2016-04-22T17:27:04	28.1178	-158.0022	KOK1606	117.77344810584957	0.5697787918886991	0.0350511194987431	4.26688717383204																	4.26688717383204	1003.1692465746995
1287	2016-04-22T17:30:04	28.1172	-158.0023	KOK1606	116.55612568696236	0.571010001906557	0.0352470406209211	4.2418397491636																	4.2418397491636	1003.2367545853999
1288	2016-04-22T17:33:04	28.1165	-158.0023	KOK1606	113.51558446893776	0.5652605506510289	0.0343386539408673	4.063749396920704																	4.063749396920704	1003.3146765551846
1289	2016-04-22T17:36:04	28.1158	-158.0025	KOK1606	113.17134783922104	0.564449075860749	0.034211583655305	4.040442048536722																	4.040442048536722	1003.3950345908368
1290	2016-04-22T17:39:05	28.1151	-158.0025	KOK1606	111.17614088885723	0.565667741475464	0.0344024166787354	3.998598695646215																	3.998598695646215	1003.4729565606212
1291	2016-04-22T17:42:05	28.1144	-158.0026	KOK1606	117.98948498364544	0.5689499432182851	0.0349199028230591	4.283219746244764																	4.283219746244764	1003.5514946470622
1292	2016-04-22T17:45:05	28.1137	-158.0027	KOK1606	118.28235090919952	0.573077282638048	0.0355772035813128	4.395258638081185																	4.395258638081185	1003.6300327415146
1293	2016-04-22T17:48:05	28.113000000000003	-158.0028	KOK1606	112.9949579400935	0.5768227459415151	0.0361802290791527	4.210720519971182																	4.210720519971182	1003.7085708439786
1294	2016-04-22T17:51:05	28.1122	-158.0028	KOK1606	112.47288573465424	0.573077282638048	0.0355772035813128	4.152212136685146																	4.152212136685146	1003.7976245237326
1295	2016-04-22T17:54:06	28.1114	-158.0029	KOK1606	112.1464041074791	0.566075499401979	0.0344664014896719	4.0110228339032545																	4.0110228339032545	1003.8872178316733
1296	2016-04-22T17:57:06	28.1106	-158.0029	KOK1606	114.93693947598051	0.568536998718611	0.0348545287609131	4.2023926358368975																	4.2023926358368975	1003.9762715114267
1297	2016-04-22T18:00:06	28.1099	-158.003	KOK1606	116.84310647904823	0.5749446829711511	0.035877082783221256	4.309289213195479																	4.309289213195479	1004.0548096493692
1298	2016-04-22T18:03:06	28.1091	-158.0031	KOK1606	118.39462625324822	0.5768227459415151	0.0361802290791527	4.402413927761995																	4.402413927761995	1004.1444029803836
1299	2016-04-22T18:06:06	28.1084	-158.0032	KOK1606	116.29316689066148	0.5785039114670639	0.0364528945757211	4.410688927421893																	4.410688927421893	1004.2229411354924
1300	2016-04-22T18:09:07	28.1076	-158.0032	KOK1606	116.60773345093156	0.5810281294921309	0.0368646785828119	4.425613158347826																	4.425613158347826	1004.311994815246
1301	2016-04-22T18:12:07	28.1068	-158.0032	KOK1606	115.52994464760336	0.5747370024757039	0.0358436617802913	4.282467536617132																	4.282467536617132	1004.401048495
1302	2016-04-22T18:15:07	28.105999999999998	-158.0031	KOK1606	111.18244968108378	0.5747370024757039	0.0358436617802913	4.1344363223397895																	4.1344363223397895	1004.4906418571122
1303	2016-04-22T18:18:07	28.1052	-158.003	KOK1606	113.33727256929058	0.5705990129415239	0.0351816197795917	4.180520862067334																	4.180520862067334	1004.5802352272498
1304	2016-04-22T18:21:08	28.1044	-158.003	KOK1606	113.7313108897753	0.5755687159987071	0.0359775053558728	4.286686724430377																	4.286686724430377	1004.6692889070038
1305	2016-04-22T18:24:08	28.1037	-158.003	KOK1606	115.97705537674914	0.5806080525419061	0.0367959612193472	4.479818904909235																	4.479818904909235	1004.747210876788
1306	2016-04-22T18:27:08	28.1029	-158.0031	KOK1606	115.78511487813765	0.5827183324273221	0.0371420068893483	4.444447262887911																	4.444447262887911	1004.836804269996
1307	2016-04-22T18:30:08	28.1022	-158.0031	KOK1606	113.75161556940829	0.5839945855261519	0.0373520981446821	4.344318373629605																	4.344318373629605	1004.9147262397806
1308	2016-04-22T18:33:08	28.1015	-158.0032	KOK1606	111.389670891813	0.5785039114670639	0.0364528945757211	4.2092895303075615																	4.2092895303075615	1004.9932644738452
1309	2016-04-22T18:36:08	28.1007	-158.0034	KOK1606	112.25733058023651	0.576403806567388	0.0361124420638851	4.199112035625857																	4.199112035625857	1005.0844579308977
1310	2016-04-22T18:39:09	28.0999	-158.0035	KOK1606	112.4430060717045	0.578925188516793	0.036521433673188	4.280255767919321																	4.280255767919321	1005.174051354196
1311	2016-04-22T18:42:09	28.0992	-158.0036	KOK1606	117.04193057142956	0.5850563644807085	0.0375276949894308	4.48395124036247																	4.48395124036247	1005.2525896145768
1312	2016-04-22T18:45:09	28.0984	-158.0037	KOK1606	116.85303513448484	0.5839945855261519	0.0373520981446821	4.503056940640988																	4.503056940640988	1005.3421830529196
1313	2016-04-22T18:48:09	28.0976	-158.0038	KOK1606	117.93607396884873	0.588688914226635	0.0381318071171293	4.63124868122962																	4.63124868122962	1005.431776499286
1314	2016-04-22T18:51:09	28.0967	-158.0039	KOK1606	115.18615882514388	0.5822943007632321	0.0370722629265497	4.4490173352010185																	4.4490173352010185	1005.5324419928552
1315	2016-04-22T18:54:10	28.0958	-158.004	KOK1606	111.9918019124831	0.586122827277373	0.0377043407187957	4.325117311133834																	4.325117311133834	1005.6331074944576
1316	2016-04-22T18:57:10	28.095	-158.0041	KOK1606	112.48564935395592	0.579979869005626	0.0366932053049847	4.322864285540852																	4.322864285540852	1005.7227009668993
1317	2016-04-22T19:00:10	28.0942	-158.0043	KOK1606	116.04415888399679	0.588688914226635	0.0381318071171293	4.592419941551924																	4.592419941551924	1005.8138946801347
1318	2016-04-22T19:03:10	28.0933	-158.0044	KOK1606	112.51614112192988	0.599088753878942	0.0398941459672506	4.551219149401891																	4.551219149401891	1005.9145602040512
1319	2016-04-22T19:06:10	28.0925	-158.0044	KOK1606	111.4529573182737	0.5960385499069529	0.039371973837989	4.50889544322895																	4.50889544322895	1006.0036138838047
1320	2016-04-22T19:09:11	28.0917	-158.0045	KOK1606	107.53437482568066	0.59777707049213	0.0396690634498156	4.36404293313304																	4.36404293313304	1006.0932073893396
1321	2016-04-22T19:12:11	28.0909	-158.0045	KOK1606	106.5639914509208	0.5919109867441334	0.03867247375354585	4.21806915480653																	4.21806915480653	1006.1822610690933
1322	2016-04-22T19:15:11	28.0901	-158.0045	KOK1606	103.79591203390645	0.58484340056609	0.0374924750490733	4.017559203848289																	4.017559203848289	1006.2713147488472
1323	2016-04-22T19:18:11	28.0893	-158.0045	KOK1606	108.5347566331452	0.594730034684947	0.0391495761077801	4.358875947325422																	4.358875947325422	1006.3603684286007
1324	2016-04-22T19:21:11	28.0885	-158.0045	KOK1606	108.90272833870674	0.5871923620445665	0.0378821888992972	4.298024360434892																	4.298024360434892	1006.4494221083548
1325	2016-04-22T19:24:11	28.0878	-158.0046	KOK1606	108.5083317475798	0.596905737596037	0.0395201644640462	4.396080494414163																	4.396080494414163	1006.5279604991496
1326	2016-04-22T19:27:12	28.087	-158.0047	KOK1606	108.10076110427626	0.592127007447506	0.0387088840485091	4.360081722022598																	4.360081722022598	1006.6175540518125
1327	2016-04-22T19:30:12	28.0863	-158.0048	KOK1606	103.89695424345491	0.589973865658896	0.0383467307509529	4.108387753647259																	4.108387753647259	1006.6960924597639
1328	2016-04-22T19:33:12	28.0855	-158.0049	KOK1606	104.38960174574905	0.58484340056609	0.0374924750490733	4.075303762146499																	4.075303762146499	1006.7856860274667
1329	2016-04-22T19:36:12	28.0848	-158.005	KOK1606	105.60873971733913	0.583569434890903	0.0372819946864511	4.096906042627371																	4.096906042627371	1006.8642244525754
1330	2016-04-22T19:39:12	28.0839	-158.0051	KOK1606	108.68845696680269	0.594295904629594	0.0390757931796163	4.39793601889861																	4.39793601889861	1006.9648900603801
1331	2016-04-22T19:42:13	28.0831	-158.0051	KOK1606	108.69918206256149	0.591694966040761	0.0386360634585826	4.366266851452877																	4.366266851452877	1007.0539437401337
1332	2016-04-22T19:45:13	28.0823	-158.0052	KOK1606	107.66653491432214	0.590832364014081	0.0384910521724219	4.289339824393503																	4.289339824393503	1007.1435373399196
1333	2016-04-22T19:48:13	28.0816	-158.0052	KOK1606	105.42570948045977	0.5852693283953271	0.0375629149297883	4.1121830146106175																	4.1121830146106175	1007.221459309704
1334	2016-04-22T19:51:13	28.0808	-158.0053	KOK1606	104.85775844160044	0.581871278928165	0.0370026850586063	4.066043808353403																	4.066043808353403	1007.3110529245282
1335	2016-04-22T19:54:13	28.0801	-158.0053	KOK1606	107.55818573146252	0.5827183324273221	0.0371420068893483	4.200322882031576																	4.200322882031576	1007.3889748943126
1336	2016-04-22T19:57:14	28.0794	-158.0054	KOK1606	108.75775492019577	0.589116338294502	0.0382032704178693	4.305552231952855																	4.305552231952855	1007.4675133811801
1337	2016-04-22T20:00:14	28.0786	-158.0054	KOK1606	108.25288188704405	0.5878369447953751	0.0379893736986419	4.259064559780073																	4.259064559780073	1007.5565670609337
1338	2016-04-22T20:03:14	28.0779	-158.0055	KOK1606	105.05743311117467	0.588688914226635	0.0381318071171293	4.13952335181042																	4.13952335181042	1007.6351055649546
1339	2016-04-22T20:06:14	28.0772	-158.0055	KOK1606	101.916130439414	0.586122827277373	0.0377043407187957	3.9774388447347975																	3.9774388447347975	1007.7130275347391
1340	2016-04-22T20:09:14	28.0764	-158.0054	KOK1606	102.20950556696265	0.5827183324273221	0.0371420068893483	4.002409565821707																	4.002409565821707	1007.8026211936722
1341	2016-04-22T20:12:15	28.0757	-158.0054	KOK1606	108.13621865936493	0.594730034684947	0.0391495761077801	4.3680419326115985																	4.3680419326115985	1007.8805431634564
1342	2016-04-22T20:15:15	28.075	-158.0054	KOK1606	107.89517325683876	0.598650809991287	0.0398188979165341	4.412487329219866																	4.412487329219866	1007.9584651332412
1343	2016-04-22T20:18:15	28.0743	-158.0055	KOK1606	107.10507280767608	0.5938620053202139	0.0390021495268122	4.2809996642861																	4.2809996642861	1008.0370036784286
1344	2016-04-22T20:21:15	28.0737	-158.0055	KOK1606	105.27614445474704	0.5925592068450021	0.0387819384107205	4.2304484741299815																	4.2304484741299815	1008.1037939382443
1345	2016-04-22T20:24:16	28.073	-158.0055	KOK1606	102.89119613764994	0.59299243798001	0.0388551671668029	4.137649994208688																	4.137649994208688	1008.1817159080284
1346	2016-04-22T20:27:16	28.0723	-158.0056	KOK1606	106.0170207136688	0.594295904629594	0.0390757931796163	4.286229158167334																	4.286229158167334	1008.2602544760847
1347	2016-04-22T20:30:16	28.0717	-158.0057	KOK1606	108.70983951648235	0.590832364014081	0.0384910521724219	4.389028195627263																	4.389028195627263	1008.3277630923558
1348	2016-04-22T20:33:16	28.070999999999998	-158.0058	KOK1606	106.6066937555464	0.5966886822156819	0.0394830726405473	4.320280837485304																	4.320280837485304	1008.406301675276
1349	2016-04-22T20:36:17	28.0703	-158.0058	KOK1606	106.97658501630902	0.594730034684947	0.0391495761077801	4.318842202226096																	4.318842202226096	1008.4842236450608
1350	2016-04-22T20:39:17	28.0697	-158.0059	KOK1606	104.41134859438469	0.584418487081584	0.0374222029205382	4.094005670069838																	4.094005670069838	1008.5517322879354
1351	2016-04-22T20:42:17	28.06900000000001	-158.0059	KOK1606	106.77678281911051	0.5925592068450021	0.0387819384107205	4.295504599718404																	4.295504599718404	1008.6296542577188
1352	2016-04-22T20:45:18	28.0684	-158.006	KOK1606	110.03611678821377	0.5962550883711399	0.039408977327518704	4.489585633661701																	4.489585633661701	1008.6971629178863
1353	2016-04-22T20:48:18	28.0677	-158.0062	KOK1606	109.54140947009688	0.598650809991287	0.0398188979165341	4.52959515476568																	4.52959515476568	1008.7775231046049
1354	2016-04-22T20:51:18	28.0671	-158.0064	KOK1606	107.59747345449459	0.598650809991287	0.0398188979165341	4.424941895876281																	4.424941895876281	1008.8471425681886
1355	2016-04-22T20:54:18	28.0664	-158.0066	KOK1606	104.44570252242157	0.593426703315474	0.0389285707330658	4.1823756105353835																	4.1823756105353835	1008.9275028130087
1356	2016-04-22T20:57:18	28.0656	-158.0067	KOK1606	105.85477409322506	0.588688914226635	0.0381318071171293	4.178157082581453																	4.178157082581453	1009.0170965801898
1357	2016-04-22T21:00:19	28.0649	-158.0069	KOK1606	101.58052833483113	0.586549825240985	0.0377753443114189	4.014900063765406																	4.014900063765406	1009.0974568920495
1358	2016-04-22T21:03:19	28.0642	-158.0071	KOK1606	105.5780424295065	0.5925592068450021	0.0387819384107205	4.254684258642668																	4.254684258642668	1009.177817235194
1359	2016-04-22T21:06:19	28.0635	-158.0073	KOK1606	108.24503077948572	0.598213909064538	0.0397438290686274	4.485366467734819																	4.485366467734819	1009.2581776096208
1360	2016-04-22T21:09:19	28.0628	-158.0074	KOK1606	106.50306877502493	0.5975589775745784	0.03963179432526795	4.375521786811583																	4.375521786811583	1009.3367162862896
1361	2016-04-22T21:12:19	28.061999999999998	-158.0075	KOK1606	106.5518368886238	0.5938620053202139	0.0390021495268122	4.315105863141037																	4.315105863141037	1009.4263100895469
1362	2016-04-22T21:15:19	28.0613	-158.0076	KOK1606	101.20974810210285	0.586549825240985	0.0377753443114189	4.0289803666170005																	4.0289803666170005	1009.5048487833624
1363	2016-04-22T21:18:20	28.0606	-158.0078	KOK1606	103.87654112788523	0.586549825240985	0.0377753443114189	4.131914970234547																	4.131914970234547	1009.585209287388
1364	2016-04-22T21:21:20	28.0599	-158.00799999999995	KOK1606	106.54891774697886	0.596905737596037	0.0395201644640462	4.397212772316911																	4.397212772316911	1009.6655698226932
1365	2016-04-22T21:24:20	28.0592	-158.0081	KOK1606	108.87847969867106	0.603056897340182	0.0405794559256321	4.540117982255159																	4.540117982255159	1009.744108540514
1366	2016-04-22T21:27:20	28.0584	-158.0082	KOK1606	106.33448892643328	0.596905737596037	0.0395201644640462	4.336591440846799																	4.336591440846799	1009.8337023798448
1367	2016-04-22T21:30:21	28.0577	-158.0083	KOK1606	102.6328605801336	0.588688914226635	0.0381318071171293	4.101906900496239																	4.101906900496239	1009.9122411148103
1368	2016-04-22T21:33:21	28.057	-158.0085	KOK1606	103.53440497073757	0.586977842525353	0.0378465174023582	4.0951043635693365																	4.0951043635693365	1009.9926017797037
1369	2016-04-22T21:36:21	28.0563	-158.0086	KOK1606	107.41292467270759	0.586549825240985	0.0377753443114189	4.2673344670004525																	4.2673344670004525	1010.0711405306716
1370	2016-04-22T21:39:21	28.0557	-158.0088	KOK1606	111.76078179642643	0.590832364014081	0.0384910521724219	4.4877742307062025																	4.4877742307062025	1010.1407605822957
1371	2016-04-22T21:42:22	28.055	-158.0089	KOK1606	111.21628735600392	0.595165201086638	0.0392235351690324	4.55470317363997																	4.55470317363997	1010.2192993481219
1372	2016-04-22T21:45:22	28.0544	-158.0091	KOK1606	111.00553587173825	0.5925592068450021	0.0387819384107205	4.472711836802596																	4.472711836802596	1010.2889194667923
1373	2016-04-22T21:48:22	28.0537	-158.0093	KOK1606	106.87633338798969	0.586122827277373	0.0377043407187957	4.2116695400412185																	4.2116695400412185	1010.3692802791353
1374	2016-04-22T21:51:22	28.0531	-158.0095	KOK1606	107.40976358604671	0.589973865658896	0.0383467307509529	4.265891079871498																	4.265891079871498	1010.4389004648508
1375	2016-04-22T21:54:23	28.0524	-158.0097	KOK1606	109.32600031891288	0.588688914226635	0.0381318071171293	4.323866100059673																	4.323866100059673	1010.5192613352766
1376	2016-04-22T21:57:23	28.0517	-158.0099	KOK1606	112.31295019416443	0.5938620053202139	0.0390021495268122	4.5547289272912765																	4.5547289272912765	1010.5996222369763
1377	2016-04-22T22:00:23	28.051	-158.0101	KOK1606	110.6045941851461	0.588688914226635	0.0381318071171293	4.409720211426566																	4.409720211426566	1010.679983169951
1378	2016-04-22T22:03:23	28.0502	-158.0102	KOK1606	111.306714465469	0.593426703315474	0.0389285707330658	4.4891616669051535																	4.4891616669051535	1010.7695770914377
1379	2016-04-22T22:06:23	28.0494	-158.0104	KOK1606	108.0970155745373	0.584418487081584	0.0374222029205382	4.27462365416353																	4.27462365416353	1010.8607725692908
1380	2016-04-22T22:09:23	28.0486	-158.0106	KOK1606	108.72017591866418	0.583569434890903	0.0372819946864511	4.274647640932283																	4.274647640932283	1010.9519680786374
1381	2016-04-22T22:12:24	28.0478	-158.0108	KOK1606	112.19867562418743	0.586977842525353	0.0378465174023582	4.4669013224388285																	4.4669013224388285	1011.0431636194769
1382	2016-04-22T22:15:24	28.0471	-158.011	KOK1606	111.98324845593551	0.595601406308614	0.0392976707838346	4.562813633205302																	4.562813633205302	1011.1235247266836
1383	2016-04-22T22:18:24	28.0464	-158.0111	KOK1606	111.60854079907024	0.5912631508446899	0.0385634713766848	4.432378800008519																	4.432378800008519	1011.2020635907941
1384	2016-04-22T22:21:24	28.0456	-158.0112	KOK1606	106.51026733923644	0.589544782700313	0.038274904314331004	4.269834720496228																	4.269834720496228	1011.2916575583612
1385	2016-04-22T22:24:25	28.045	-158.0113	KOK1606	106.59132172832143	0.5808180910170184	0.03683031990107955	4.143001077563977																	4.143001077563977	1011.3591665296864
1386	2016-04-22T22:27:25	28.0443	-158.0114	KOK1606	104.34009216847365	0.581871278928165	0.0370026850586063	4.056298285118332																	4.056298285118332	1011.4377054177928
1387	2016-04-22T22:30:25	28.0437	-158.0116	KOK1606	108.41481629864592	0.5806080525419061	0.0367959612193472	4.277830069511459																	4.277830069511459	1011.5073260882308
1388	2016-04-22T22:33:25	28.04300000000001	-158.0117	KOK1606	107.04622649207144	0.591694966040761	0.0386360634585826	4.296961174085298																	4.296961174085298	1011.5858649911903
1389	2016-04-22T22:36:26	28.0424	-158.0119	KOK1606	103.59845880349931	0.5889026262605686	0.0381675387674993	4.161810476086483																	4.161810476086483	1011.6554857286577
1390	2016-04-22T22:39:26	28.0419	-158.012	KOK1606	103.30928953877235	0.5827183324273221	0.0371420068893483	4.062870104898806																	4.062870104898806	1011.7120047717129
1391	2016-04-22T22:42:26	28.0413	-158.0122	KOK1606	100.17022377167628	0.581871278928165	0.0370026850586063	3.889460199612628																	3.889460199612628	1011.7816255658929
1392	2016-04-22T22:45:26	28.0407	-158.0125	KOK1606	103.83870348989322	0.580188976002576	0.0367274075058972	3.996265536434557																	3.996265536434557	1011.8546304280163
1393	2016-04-22T22:48:27	28.0401	-158.0128	KOK1606	105.54296755491238	0.5876219131795775	0.03795361704743905	4.197140513469417																	4.197140513469417	1011.9276353565162
1394	2016-04-22T22:51:27	28.0396	-158.013	KOK1606	105.1334444230454	0.589973865658896	0.0383467307509529	4.152915131595424																	4.152915131595424	1011.9866607994194
1395	2016-04-22T22:54:27	28.039	-158.0133	KOK1606	102.97947677799174	0.583569434890903	0.0372819946864511	4.033200802847387																	4.033200802847387	1012.0596658496021
1396	2016-04-22T22:57:27	28.0384	-158.0135	KOK1606	101.1900417454626	0.580188976002576	0.0367274075058972	3.963116491053853																	3.963116491053853	1012.1292867932937
1397	2016-04-22T23:00:27	28.0378	-158.0138	KOK1606	100.16798263179369	0.5810281294921309	0.0368646785828119	3.875650777247573																	3.875650777247573	1012.20229197622
1398	2016-04-22T23:03:28	28.0372	-158.014	KOK1606	104.42950916470826	0.588688914226635	0.0381318071171293	4.1428022642929285																	4.1428022642929285	1012.2719129817752
1399	2016-04-22T23:06:28	28.0366	-158.0142	KOK1606	103.82033897339147	0.586549825240985	0.0377753443114189	4.073383049332672																	4.073383049332672	1012.3415340182603
1400	2016-04-22T23:09:28	28.035999999999998	-158.0144	KOK1606	103.226139949268	0.5831433763310799	0.0372119173435006	4.0278417842016605																	4.0278417842016605	1012.4111550856771
1401	2016-04-22T23:12:28	28.0355	-158.0146	KOK1606	100.43594271436544	0.583569434890903	0.0372819946864511	3.9090990850956																	3.9090990850956	1012.470180777888
1402	2016-04-22T23:15:29	28.035	-158.0149	KOK1606	99.70038448867024	0.577453156363309	0.036282233434737854	3.8567534455821497																	3.8567534455821497	1012.5331628239686
1403	2016-04-22T23:18:29	28.0344	-158.0152	KOK1606	99.31473038614986	0.5755687159987071	0.0359775053558728	3.7718961625440737																	3.7718961625440737	1012.606168382977
1404	2016-04-22T23:21:29	28.0338	-158.0155	KOK1606	102.86995336594086	0.581871278928165	0.0370026850586063	4.020637012443447																	4.020637012443447	1012.6791740083513
1405	2016-04-22T23:24:29	28.0332	-158.0158	KOK1606	102.343849197003	0.580188976002576	0.0367274075058972	3.992574836437552																	3.992574836437552	1012.752179700088
1406	2016-04-22T23:27:30	28.0326	-158.016	KOK1606	99.7578895786018	0.5785039114670639	0.0364528945757211	3.8632219660235734																	3.8632219660235734	1012.8218009427698
1407	2016-04-22T23:30:30	28.031999999999996	-158.0164	KOK1606	100.06501465585144	0.576403806567388	0.0361124420638851	3.84416694188284																	3.84416694188284	1012.8992972042132
1408	2016-04-22T23:33:30	28.0314	-158.0167	KOK1606	100.01181224553491	0.5734933900445489	0.0356438016150022	3.750493278837252																	3.750493278837252	1012.9723030950328
1409	2016-04-22T23:36:30	28.0308	-158.017	KOK1606	102.3386812795879	0.579770762008676	0.0366590031040722	3.900982018169709																	3.900982018169709	1013.0453090522134
1410	2016-04-22T23:39:31	28.0302	-158.0173	KOK1606	102.42811100036958	0.5755687159987071	0.0359775053558728	3.948392874226277																	3.948392874226277	1013.1183150757518
1411	2016-04-22T23:42:31	28.0296	-158.0175	KOK1606	100.51697917697581	0.5776636273275191	0.0363162889552867	3.869076109827404																	3.869076109827404	1013.1879364730684
1412	2016-04-22T23:45:31	28.029	-158.0178	KOK1606	101.5276893924494	0.5728697244135219	0.03554398386588955	3.8500734079139662																	3.8500734079139662	1013.2609426293193
1413	2016-04-22T23:48:31	28.0284	-158.0181	KOK1606	98.33458064460527	0.576403806567388	0.0361124420638851	3.716561910529933																	3.716561910529933	1013.3339488519266
1414	2016-04-22T23:51:32	28.0278	-158.0184	KOK1606	100.33895689063615	0.5768227459415151	0.0361802290791527	3.8322758234297662																	3.8322758234297662	1013.4069551408887
1415	2016-04-22T23:54:32	28.0273	-158.0188	KOK1606	103.22072398907036	0.575985864895025	0.0360448164830133	3.9439011468337903																	3.9439011468337903	1013.4750928122947
1416	2016-04-22T23:57:32	28.0267	-158.0191	KOK1606	99.53265387642722	0.574322630664675	0.0357769789582925	3.81163655078776																	3.81163655078776	1013.5480992229035
1417	2016-04-23T00:00:32	28.0261	-158.0193	KOK1606	99.37051610352249	0.5705990129415239	0.0351816197795917	3.7608451326904206																	3.7608451326904206	1013.6177208006113
1418	2016-04-23T00:03:32	28.0255	-158.0197	KOK1606	97.76295598827221	0.568536998718611	0.0348545287609131	3.645656655981384																	3.645656655981384	1013.6952182659572
1419	2016-04-23T00:06:33	28.0248	-158.02	KOK1606	99.47080021386247	0.570189002744401	0.0351163547376281	3.723226110665254																	3.723226110665254	1013.7785300924306
1420	2016-04-23T00:09:33	28.0242	-158.0202	KOK1606	101.14647213061244	0.575152363466598	0.0359105037861512	3.912468664854563																	3.912468664854563	1013.848151768059
1421	2016-04-23T00:12:33	28.0247	-158.0206	KOK1606	100.21770899942257	0.581871278928165	0.0370026850586063	3.857362209704253																	3.857362209704253	1013.9162900924517
1422	2016-04-23T00:15:33	28.0286	-158.0198	KOK1606	99.57616245826546	0.5739092456777839	0.0357104549410594	3.7692554654098913																	3.7692554654098913	1014.3574864662796
1423	2016-04-23T00:18:34	28.0331	-158.019	KOK1606	97.66950128275248	0.5689499432182851	0.0349199028230591	3.6967242237018927																	3.6967242237018927	1014.8645435649248
1424	2016-04-23T00:21:34	28.0381	-158.018	KOK1606	98.11752285120886	0.571834896729022	0.0353783595873541	3.703793918906559																	3.703793918906559	1015.4297350353688
1425	2016-04-23T00:24:34	28.0433	-158.0172	KOK1606	100.41327575372813	0.5776636273275191	0.0363162889552867	3.8497691681423936																	3.8497691681423936	1016.013895999936
1426	2016-04-23T00:27:34	28.0485	-158.0163	KOK1606	102.18511607948388	0.5812386693667709	0.0368991192848826	3.979256242727036																	3.979256242727036	1016.5994592311588
1427	2016-04-23T00:30:35	28.0537	-158.0154	KOK1606	101.92344729863821	0.5827183324273221	0.0371420068893483	3.991500326668813																	3.991500326668813	1017.1850218167937
1428	2016-04-23T00:33:35	28.0589	-158.0147	KOK1606	100.3868304534838	0.5925592068450021	0.0387819384107205	4.033840361340311																	4.033840361340311	1017.7679409368428
1429	2016-04-23T00:36:35	28.064	-158.0137	KOK1606	99.83412468359363	0.588688914226635	0.0381318071171293	4.014656254903801																	4.014656254903801	1018.3440938416977
1430	2016-04-23T00:39:35	28.0691	-158.0128	KOK1606	100.7202265148431	0.609736227279536	0.0417492078426362	4.339381918512632																	4.339381918512632	1018.9186528492712
1431	2016-04-23T00:42:36	28.0741	-158.0119	KOK1606	105.66419389417324	0.6140183254354026	0.042509861221120604	4.635912597480009																	4.635912597480009	1019.4822146532683
1432	2016-04-23T00:45:36	28.0792	-158.011	KOK1606	104.16109866524765	0.610184602063424	0.0418283809462972	4.530659497740253																	4.530659497740253	1020.0567723822032
1433	2016-04-23T00:48:36	28.0842	-158.01	KOK1606	101.00179568065832	0.601290850415078	0.0402735771969961	4.2465264144485735																	4.2465264144485735	1020.6219565302744
1434	2016-04-23T00:51:36	28.0892	-158.009	KOK1606	100.83355277152252	0.6070583981958471	0.0412777656592401	4.333132941057481																	4.333132941057481	1021.1871398836812
1435	2016-04-23T00:54:36	28.0943	-158.0081	KOK1606	98.97544782592837	0.603718435396286	0.0406943701960975	4.212591044172537																	4.212591044172537	1021.7616957004187
1436	2016-04-23T00:57:37	28.0994	-158.0073	KOK1606	100.48946589314473	0.6070583981958471	0.0412777656592401	4.3278538965200175																	4.3278538965200175	1022.334822507744
1437	2016-04-23T01:00:37	28.1046	-158.0067	KOK1606	99.30311883465464	0.606168039103562	0.0411216442224637	4.265335567599735																	4.265335567599735	1022.916662013694
1438	2016-04-23T01:03:37	28.1097	-158.0061	KOK1606	97.74816535410619	0.5958199781077835	0.0393348223109118	4.036168259446404																	4.036168259446404	1023.4874278464704
1439	2016-04-23T01:06:37	28.1149	-158.0052	KOK1606	96.79579125460151	0.586977842525353	0.0378465174023582	3.842025395689813																	3.842025395689813	1024.072982828071
1440	2016-04-23T01:09:38	28.12	-158.0042	KOK1606	95.0442976034709	0.5755687159987071	0.0359775053558728	3.663071947276092																	3.663071947276092	1024.6491270009924
1441	2016-04-23T01:12:38	28.1252	-158.0032	KOK1606	97.05481616288336	0.5884757111467085	0.0380961605614838	3.8542557926130936																	3.8542557926130936	1025.2362423419515
1442	2016-04-23T01:15:38	28.1303	-158.0021	KOK1606	98.87618987484188	0.5854828006930225	0.0375982189464631	3.94444518607197																	3.94444518607197	1025.8141386264276
1443	2016-04-23T01:18:38	28.1352	-158.0011	KOK1606	97.98714955650722	0.5810281294921309	0.0368646785828119	3.8167027712726895																	3.8167027712726895	1026.368355518367
1444	2016-04-23T01:21:39	28.1376	-158.0004	KOK1606	95.2303534865792	0.5806080525419061	0.0367959612193472	3.6761447090117048																	3.6761447090117048	1026.6442116364756
1445	2016-04-23T01:24:39	28.1387	-158.0001	KOK1606	93.64343879544708	0.5705990129415239	0.0351816197795917	3.5460584458732063																	3.5460584458732063	1026.7701517455978
1446	2016-04-23T01:27:39	28.1391	-158.0002	KOK1606	92.62522693717472	0.571010001906557	0.0352470406209211	3.4936462080741317																	3.4936462080741317	1026.815747728828
1447	2016-04-23T01:30:39	28.1396	-158.0003	KOK1606	97.58399582646143	0.5734933900445489	0.0356438016150022	3.7661025402202153																	3.7661025402202153	1026.8722652268164
1448	2016-04-23T01:33:39	28.1399	-158.0005	KOK1606	98.56861767490128	0.58484340056609	0.0374924750490733	3.9252221881061424																	3.9252221881061424	1026.9110033921677
1449	2016-04-23T01:36:40	28.1403	-158.0007	KOK1606	94.09588688442436	0.575152363466598	0.0359105037861512	3.594654146751412																	3.594654146751412	1026.9596659825663
1450	2016-04-23T01:39:40	28.1408	-158.001	KOK1606	92.72655136223145	0.572662166188996	0.0355107641504663	3.5458155588965536																	3.5458155588965536	1027.0226345097371
1451	2016-04-23T01:42:40	28.141	-158.0013	KOK1606	92.37555962587805	0.5705990129415239	0.0351816197795917	3.4974280875405963																	3.4974280875405963	1027.05955084005
1452	2016-04-23T01:45:40	28.141	-158.0018	KOK1606	95.13302056065521	0.585696272990718	0.0376335229631379	3.7762519503620338																	3.7762519503620338	1027.108629969965
1453	2016-04-23T01:48:41	28.1408	-158.0023	KOK1606	96.20037065190027	0.5745298165701895	0.0358103203692919	3.7445838512816487																	3.7445838512816487	1027.1625226907868
1454	2016-04-23T01:51:41	28.1405	-158.0029	KOK1606	98.14666405633587	0.579770762008676	0.0366590031040722	3.8308636854370497																	3.8308636854370497	1027.2302269978723
1455	2016-04-23T01:54:41	28.1401	-158.0034	KOK1606	93.83831635245804	0.575152363466598	0.0359105037861512	3.602172321350495																	3.602172321350495	1027.2964948780484
1456	2016-04-23T01:57:41	28.1402	-158.0037	KOK1606	92.798576969584	0.578925188516793	0.036521433673188	3.6167746197422863																	3.6167746197422863	1027.3279763438009
1457	2016-04-23T02:00:42	28.1402	-158.0032	KOK1606	94.54131716950684	0.5806080525419061	0.0367959612193472	3.711802933348264																	3.711802933348264	1027.3770558402437
1458	2016-04-23T02:03:42	28.1399	-158.0022	KOK1606	96.88686241327228	0.586549825240985	0.0377753443114189	3.813482481803193																	3.813482481803193	1027.4807402149988
1459	2016-04-23T02:06:42	28.14	-158.0019	KOK1606	96.96911631412705	0.581449209241411	0.0369335599869533	3.8117379251164607																	3.8117379251164607	1027.5122217321757
1460	2016-04-23T02:09:42	28.1399	-158.0023	KOK1606	95.74875972364588	0.578925188516793	0.036521433673188	3.738744651902973																	3.738744651902973	1027.5530329098551
1461	2016-04-23T02:12:43	28.1396	-158.0029	KOK1606	91.07028908681228	0.5785039114670639	0.0364528945757211	3.5344928415013035																	3.5344928415013035	1027.620737647367
1462	2016-04-23T02:15:43	28.1391	-158.0035	KOK1606	92.9985586181476	0.581871278928165	0.0370026850586063	3.6278334425027836																	3.6278334425027836	1027.7017721884843
1463	2016-04-23T02:18:43	28.1384	-158.004	KOK1606	93.8645445331222	0.5806080525419061	0.0367959612193472	3.673201683999997																	3.673201683999997	1027.7938628804902
1464	2016-04-23T02:21:43	28.1376	-158.0044	KOK1606	97.06995157706352	0.594730034684947	0.0391495761077801	3.950651897891918																	3.950651897891918	1027.8911883717965
1465	2016-04-23T02:24:44	28.1368	-158.0048	KOK1606	97.0515585803767	0.5785039114670639	0.0364528945757211	3.8314531697486864																	3.8314531697486864	1027.9885139813862
1466	2016-04-23T02:27:44	28.136	-158.0051	KOK1606	94.03815732864612	0.5768227459415151	0.0361802290791527	3.6386177171115714																	3.6386177171115714	1028.0823104968129
1467	2016-04-23T02:30:44	28.1353	-158.0055	KOK1606	95.40236764376564	0.572248038337433	0.0354444829447508	3.626460796528512																	3.626460796528512	1028.1695664100098
1468	2016-04-23T02:33:44	28.1352	-158.0058	KOK1606	94.35239272122057	0.5778736325068901	0.03635040382950805	3.642351181049475																	3.642351181049475	1028.201049135616
1469	2016-04-23T02:36:45	28.1365	-158.0048	KOK1606	97.02803596718582	0.583569434890903	0.0372819946864511	3.835752976343641																	3.835752976343641	1028.3759136538904
1470	2016-04-23T02:39:45	28.1394	-158.0014	KOK1606	98.5600672579007	0.581449209241411	0.0369335599869533	3.875373275953732																	3.875373275953732	1028.8402410575638
1471	2016-04-23T02:42:45	28.142	-157.9995	KOK1606	95.40243965342741	0.5806080525419061	0.0367959612193472	3.7305946815853113																	3.7305946815853113	1029.1845508325391
1472	2016-04-23T02:45:45	28.1423	-157.9984	KOK1606	95.52705405025341	0.581871278928165	0.0370026850586063	3.7091377652766013																	3.7091377652766013	1029.2975702449708
1473	2016-04-23T02:48:46	28.1424	-157.9976	KOK1606	95.488297006606	0.581871278928165	0.0370026850586063	3.7115657035526746																	3.7115657035526746	1029.3768809484143
1474	2016-04-23T02:51:46	28.1423	-157.9971	KOK1606	95.75970252350771	0.5925592068450021	0.0387819384107205	3.9551474347674977																	3.9551474347674977	1029.427206044002
1475	2016-04-23T02:54:46	28.1421	-157.9969	KOK1606	96.67836622282721	0.591694966040761	0.0386360634585826	3.923363625943885																	3.923363625943885	1029.4568885808085
1476	2016-04-23T02:57:46	28.1419	-157.9967	KOK1606	95.98148443535187	0.5827183324273221	0.0371420068893483	3.8160422409884993																	3.8160422409884993	1029.4865711418593
1477	2016-04-23T03:00:47	28.1417	-157.9966	KOK1606	94.0396460854781	0.586549825240985	0.0377753443114189	3.7367526980514825																	3.7367526980514825	1029.5109023742148
1478	2016-04-23T03:03:47	28.1415	-157.9966	KOK1606	94.19515139141754	0.5810281294921309	0.0368646785828119	3.6872591710877853																	3.6872591710877853	1029.533165794153
1479	2016-04-23T03:06:47	28.1412	-157.9966	KOK1606	98.234917425464	0.5925592068450021	0.0387819384107205	4.03418166127661																	4.03418166127661	1029.566560924061
1480	2016-04-23T03:09:47	28.141	-157.9966	KOK1606	97.5671441564807	0.5938620053202139	0.0390021495268122	4.034228880854361																	4.034228880854361	1029.5888243439997
1481	2016-04-23T03:12:47	28.1408	-157.9966	KOK1606	96.39413172422036	0.5923431071462539	0.0387454112296148	3.936660891465508																	3.936660891465508	1029.6110877639376
1482	2016-04-23T03:15:48	28.1406	-157.9964	KOK1606	95.455418893804	0.588688914226635	0.0381318071171293	3.804981043355319																	3.804981043355319	1029.6407704825624
1483	2016-04-23T03:18:48	28.1403	-157.9964	KOK1606	94.40304265033156	0.586336326259179	0.0377398425151073	3.754996098420345																	3.754996098420345	1029.67416561247
1484	2016-04-23T03:21:48	28.1402	-157.9963	KOK1606	99.7576389594808	0.58740688156378	0.0379178603962362	4.0164848084728595																	4.0164848084728595	1029.6890069990538
1485	2016-04-23T03:24:48	28.1399	-157.9964	KOK1606	98.6553953837678	0.595601406308614	0.0392976707838346	4.1018179952473055																	4.1018179952473055	1029.7238148552108
1486	2016-04-23T03:27:49	28.1398	-157.9962	KOK1606	97.91972667498013	0.593209570647742	0.03889186894993435	4.048279168343859																	4.048279168343859	1029.7463830851066
1487	2016-04-23T03:30:49	28.1394	-157.9959	KOK1606	94.95599475905578	0.5882625080667819	0.0380605140058383	3.80348196581595																	3.80348196581595	1029.7997667538896
1488	2016-04-23T03:33:49	28.14	-157.9958	KOK1606	94.90658080494198	0.591694966040761	0.0386360634585826	3.8403729548150447																	3.8403729548150447	1029.8672744688897
1489	2016-04-23T03:36:49	28.1415	-157.9989	KOK1606	100.44655770648107	0.599088753878942	0.0398941459672506	4.173013012435427																	4.173013012435427	1030.214368220343
1490	2016-04-23T03:39:50	28.1413	-158.0025	KOK1606	97.91024635233823	0.598650809991287	0.0398188979165341	4.1177104333967325																	4.1177104333967325	1030.5684372774326
1491	2016-04-23T03:42:50	28.1403	-158.0013	KOK1606	96.38222994243816	0.597340884657027	0.0395945252007203	4.006167127073488																	4.006167127073488	1030.7305052008865
1492	2016-04-23T03:45:50	28.1408	-158.001	KOK1606	95.50851449153174	0.58484340056609	0.0374924750490733	3.7691164155844255																	3.7691164155844255	1030.7934737280561
1493	2016-04-23T03:48:50	28.141	-158.0015	KOK1606	97.20990932530935	0.589116338294502	0.0382032704178693	3.9270276121152574																	3.9270276121152574	1030.8473664488777
1494	2016-04-23T03:51:50	28.1408	-158.002	KOK1606	99.7756114424872	0.588688914226635	0.0381318071171293	3.99148433765351																	3.99148433765351	1030.901259169702
1495	2016-04-23T03:54:51	28.1405	-158.0025	KOK1606	100.67802055574828	0.596471626835327	0.0394459808170484	4.1822496327687695																	4.1822496327687695	1030.9606225543332
1496	2016-04-23T03:57:51	28.14	-158.0031	KOK1606	99.17643696000592	0.5995277432172379	0.0399695736485661	4.108498026301989																	4.108498026301989	1031.0416567358307
1497	2016-04-23T04:00:51	28.1396	-158.0037	KOK1606	94.10410506143835	0.5912631508446899	0.0385634713766848	3.8144919749604																	3.8144919749604	1031.115489878873
1498	2016-04-23T04:03:51	28.1395	-158.0041	KOK1606	95.3930302755641	0.592127007447506	0.0387088840485091	3.882694009318172																	3.882694009318172	1031.1563011976007
1499	2016-04-23T04:06:51	28.1395	-158.0044	KOK1606	101.60510998945787	0.595165201086638	0.0392235351690324	4.189483288917466																	4.189483288917466	1031.1857490878888
1500	2016-04-23T04:09:52	28.1396	-158.0044	KOK1606	99.39403219026372	0.597340884657027	0.0395945252007203	4.099957320389024																	4.099957320389024	1031.196880797858
1501	2016-04-23T04:12:52	28.1396	-158.0044	KOK1606	97.94381070415452	0.598650809991287	0.0398188979165341	4.076701420078274																	4.076701420078274	1031.196880797858
1502	2016-04-23T04:15:52	28.1396	-158.0043	KOK1606	96.30009027077776	0.590402603099888	0.0384188054340868	3.9159250431364807																	3.9159250431364807	1031.2066967521246
1503	2016-04-23T04:18:52	28.1396	-158.0043	KOK1606	93.97575951968813	0.59299243798001	0.0388551671668029	3.848210288436208																	3.848210288436208	1031.2066967521246
1504	2016-04-23T04:21:53	28.1397	-158.0043	KOK1606	99.26423357958556	0.5960385499069529	0.039371973837989	4.062930540487351																	4.062930540487351	1031.2178284620938
1505	2016-04-23T04:24:53	28.1397	-158.0043	KOK1606	101.91892601358153	0.588688914226635	0.0381318071171293	4.093623939620083																	4.093623939620083	1031.2178284620938
1506	2016-04-23T04:27:53	28.1397	-158.0043	KOK1606	99.76067793684312	0.586977842525353	0.0378465174023582	4.03691344586742																	4.03691344586742	1031.2178284620938
1507	2016-04-23T04:30:53	28.1398	-158.0045	KOK1606	95.41667767019516	0.5876219131795775	0.03795361704743905	3.888124905214244																	3.888124905214244	1031.240396707931
1508	2016-04-23T04:33:53	28.1397	-158.0046	KOK1606	93.9648932797369	0.5785039114670639	0.0364528945757211	3.667876188515988																	3.667876188515988	1031.2552381248167
1509	2016-04-23T04:36:54	28.1397	-158.0046	KOK1606	97.60736171903038	0.5852693283953271	0.0375629149297883	3.877613352636668																	3.877613352636668	1031.2552381248167
1510	2016-04-23T04:39:54	28.1398	-158.0044	KOK1606	101.17226223352823	0.5827183324273221	0.0371420068893483	4.02970308209215																	4.02970308209215	1031.277806370654
1511	2016-04-23T04:42:54	28.1399	-158.0043	KOK1606	99.36551920175957	0.586977842525353	0.0378465174023582	3.980746037020429																	3.980746037020429	1031.2926477814792
1512	2016-04-23T04:45:54	28.14	-158.0043	KOK1606	96.31174002194423	0.586549825240985	0.0377753443114189	3.852973703364577																	3.852973703364577	1031.3037794914483
1513	2016-04-23T04:48:54	28.14	-158.0042	KOK1606	96.99223500690763	0.58484340056609	0.0374924750490733	3.8014138943251634																	3.8014138943251634	1031.313595409063
1514	2016-04-23T04:51:54	28.1401	-158.0042	KOK1606	95.06812851020582	0.5827183324273221	0.0371420068893483	3.6937114894297856																	3.6937114894297856	1031.3247271190323
1515	2016-04-23T04:54:55	28.1401	-158.0042	KOK1606	97.86286381564454	0.5776636273275191	0.0363162889552867	3.7627030772503662																	3.7627030772503662	1031.3247271190323
1516	2016-04-23T04:57:55	28.14	-158.0039	KOK1606	101.65141114297668	0.5882625080667819	0.0380605140058383	4.057417487029056																	4.057417487029056	1031.356208610498
1517	2016-04-23T05:00:55	28.1401	-158.0034	KOK1606	101.53522935252552	0.589544782700313	0.038274904314331004	4.023064927794063																	4.023064927794063	1031.4065347337682
1518	2016-04-23T05:03:55	28.1402	-158.0032	KOK1606	99.53925639677124	0.585696272990718	0.0376335229631379	3.9106679121547407																	3.9106679121547407	1031.4291029158394
1519	2016-04-23T05:06:56	28.1404	-158.003	KOK1606	97.87147568366129	0.571834896729022	0.0353783595873541	3.6921554168023722																	3.6921554168023722	1031.4587856829469
1520	2016-04-23T05:09:56	28.1404	-158.0027	KOK1606	96.8905324475489	0.5827183324273221	0.0371420068893483	3.7628967476987256																	3.7628967476987256	1031.4882333258313
1521	2016-04-23T05:12:56	28.1402	-158.0023	KOK1606	98.85140925800407	0.5852693283953271	0.0375629149297883	3.917340955128832																	3.917340955128832	1031.533369642148
1522	2016-04-23T05:15:56	28.1405	-158.0026	KOK1606	100.62811455898752	0.5806080525419061	0.0367959612193472	3.9008987401193416																	3.9008987401193416	1031.5778937837192
1523	2016-04-23T05:18:56	28.1419	-158.0027	KOK1606	99.87378143678845	0.58484340056609	0.0374924750490733	3.9335797223801423																	3.9335797223801423	1031.7340465409168
1524	2016-04-23T05:21:57	28.1448	-158.0025	KOK1606	98.81981079413816	0.586122827277373	0.0377043407187957	3.9058194263654142																	3.9058194263654142	1032.0574624835667
1525	2016-04-23T05:24:57	28.1481	-158.0023	KOK1606	95.67204740985892	0.571010001906557	0.0352470406209211	3.5789538087745165																	3.5789538087745165	1032.4253330605736
1526	2016-04-23T05:27:57	28.1515	-158.002	KOK1606	96.6633179521312	0.5747370024757039	0.0358436617802913	3.6937383711732505																	3.6937383711732505	1032.8049548633392
1527	2016-04-23T05:30:57	28.1549	-158.0017	KOK1606	99.99845361550106	0.5776636273275191	0.0363162889552867	3.8296775097613054																	3.8296775097613054	1033.1845765935852
1528	2016-04-23T05:33:57	28.1582	-158.0014	KOK1606	102.53753085638701	0.5806080525419061	0.0367959612193472	3.9839066700619807																	3.9839066700619807	1033.5531010853656
1529	2016-04-23T05:36:58	28.1615	-158.0012	KOK1606	100.0880301689617	0.580188976002576	0.0367274075058972	3.8893358894694514																	3.8893358894694514	1033.9209715312818
1530	2016-04-23T05:39:58	28.1649	-158.0011	KOK1606	98.54795143240524	0.5785039114670639	0.0364528945757211	3.8093099094669776																	3.8093099094669776	1034.2995768827484
1531	2016-04-23T05:42:58	28.1683	-158.0011	KOK1606	97.46311262398355	0.566892622657927	0.0345950565876236	3.6237314246066417																	3.6237314246066417	1034.6780550217018
1532	2016-04-23T05:45:58	28.1718	-158.0011	KOK1606	94.80409656250366	0.562417319114419	0.0338947518910436	3.4504049447893284																	3.4504049447893284	1035.0676648706246
1533	2016-04-23T05:48:59	28.1753	-158.001	KOK1606	96.22945732180423	0.5689499432182851	0.0349199028230591	3.5377820001472955																	3.5377820001472955	1035.4573982746851
1534	2016-04-23T05:51:59	28.1788	-158.0008	KOK1606	99.49415597556609	0.5705990129415239	0.0351816197795917	3.698037893940685																	3.698037893940685	1035.8475020770563
1535	2016-04-23T05:54:59	28.1823	-158.0007	KOK1606	98.30829053503678	0.568536998718611	0.0348545287609131	3.663828249594564																	3.663828249594564	1036.2372354649485
1536	2016-04-23T05:57:59	28.186	-158.0007	KOK1606	96.96708005229723	0.5662795366791704	0.03449852691957705	3.5530604963475074																	3.5530604963475074	1036.6491087338097
1537	2016-04-23T06:00:59	28.1915	-158.0004	KOK1606	95.54759467850715	0.557977801218833	0.0332086969005377	3.4513375873753973																	3.4513375873753973	1037.2620599187612
1538	2016-04-23T06:04:00	28.1978	-158.0	KOK1606	95.97752145063757	0.555581470139957	0.0328420976819923	3.4029128264693127																	3.4029128264693127	1037.9644547972096
1539	2016-04-23T06:07:00	28.1898	-158.0005	KOK1606	96.63182324824149	0.556779995362206	0.0330251821858415	3.425927588274116																	3.425927588274116	1038.8563416581626
1540	2016-04-23T06:10:00	28.2112	-157.9993	KOK1606	97.94118612332554	0.566075499401979	0.0344664014896719	3.6215975641971134																	3.6215975641971134	1041.2414347089548
1541	2016-04-23T06:13:00	28.2179	-157.9991	KOK1606	97.63501779775629	0.5632295977789971	0.0340212550712142	3.5704915750929422																	3.5704915750929422	1041.9875172501027
1542	2016-04-23T06:16:00	28.2246	-157.9989	KOK1606	99.85646876515044	0.568536998718611	0.0348545287609131	3.759552790307689																	3.759552790307689	1042.7335997588839
1543	2016-04-23T06:19:01	28.2313	-157.9987	KOK1606	99.95885270415708	0.5768227459415151	0.0361802290791527	3.8539046875746097																	3.8539046875746097	1043.4796822352932
1544	2016-04-23T06:22:01	28.238000000000003	-157.9985	KOK1606	98.82818448747764	0.5882625080667819	0.0380605140058383	3.9744771610956215																	3.9744771610956215	1044.2257646793255
1545	2016-04-23T06:25:01	28.2447	-157.9983	KOK1606	100.06679940240092	0.590832364014081	0.0384910521724219	4.033720357668544																	4.033720357668544	1044.9718470909752
1546	2016-04-23T06:28:01	28.2513	-157.998	KOK1606	104.94141276586576	0.586977842525353	0.0378465174023582	4.183761867609465																	4.183761867609465	1045.7071286798932
1547	2016-04-23T06:31:01	28.25800000000001	-157.9977	KOK1606	104.44401680637812	0.5958199781077835	0.0393348223109118	4.2997999897772905																	4.2997999897772905	1046.4535331263244
1548	2016-04-23T06:34:01	28.2646	-157.9975	KOK1606	103.7633091981603	0.592127007447506	0.0387088840485091	4.213430048243524																	4.213430048243524	1047.1884876354345
1549	2016-04-23T06:37:02	28.2712	-157.9972	KOK1606	101.29770646421623	0.590832364014081	0.0384910521724219	4.044280225527293																	4.044280225527293	1047.923769004668
1550	2016-04-23T06:40:02	28.2778	-157.997	KOK1606	97.95257996288198	0.5876219131795775	0.03795361704743905	3.891532581847989																	3.891532581847989	1048.6587234489707
1551	2016-04-23T06:43:02	28.2844	-157.9967	KOK1606	101.74993834467192	0.589116338294502	0.0382032704178693	4.063009541826806																	4.063009541826806	1049.3940046724285
1552	2016-04-23T06:46:02	28.291	-157.9964	KOK1606	102.75685640960558	0.586977842525353	0.0378465174023582	4.083271367982639																	4.083271367982639	1050.1292858229813
1553	2016-04-23T06:49:03	28.2977	-157.9963	KOK1606	104.69837255311464	0.5925592068450021	0.0387819384107205	4.2814519918509975																	4.2814519918509975	1050.875174796103
1554	2016-04-23T06:52:03	28.3044	-157.996	KOK1606	103.17340583411921	0.58484340056609	0.0374924750490733	4.0807096160131415																	4.0807096160131415	1051.6215787377057
1555	2016-04-23T06:55:03	28.3111	-157.9959	KOK1606	100.22139334290036	0.58484340056609	0.0374924750490733	3.931292707223809																	3.931292707223809	1052.3674676946082
1556	2016-04-23T06:58:03	28.3177	-157.9957	KOK1606	98.79957910566746	0.579979869005626	0.0366932053049847	3.823023244936496																	3.823023244936496	1053.1024219428934
1557	2016-04-23T07:01:03	28.3244	-157.9956	KOK1606	101.69996812542357	0.5846309438238371	0.03745733898480575	3.9892985881498686																	3.9892985881498686	1053.848310883694
1558	2016-04-23T07:04:04	28.3311	-157.9955	KOK1606	106.094277722377	0.5878369447953751	0.0379893736986419	4.273253385474469																	4.273253385474469	1054.5941998163803
1559	2016-04-23T07:07:04	28.3377	-157.9954	KOK1606	103.62019684226608	0.590832364014081	0.0384910521724219	4.160884923386834																	4.160884923386834	1055.3289580060589
1560	2016-04-23T07:10:04	28.3443	-157.9953	KOK1606	101.44120735883531	0.583569434890903	0.0372819946864511	3.998819617475891																	3.998819617475891	1056.0637161876214
1561	2016-04-23T07:13:04	28.351	-157.9951	KOK1606	100.67149375838079	0.5776636273275191	0.0363162889552867	3.914213083274624																	3.914213083274624	1056.8097980848365
1562	2016-04-23T07:16:05	28.3578	-157.995	KOK1606	99.3209064275568	0.5776636273275191	0.0363162889552867	3.780082598893794																	3.780082598893794	1057.566817749221
1563	2016-04-23T07:19:05	28.3646	-157.995	KOK1606	99.79165672471771	0.5822943007632321	0.0370722629265497	3.898112716987968																	3.898112716987968	1058.3237740271277
1564	2016-04-23T07:22:05	28.3713	-157.995	KOK1606	102.35394677228916	0.5889026262605686	0.0381675387674993	4.06591598900776																	4.06591598900776	1059.0695985950656
1565	2016-04-23T07:25:05	28.378	-157.9951	KOK1606	101.78722490390214	0.586549825240985	0.0377753443114189	4.031880473127386																	4.031880473127386	1059.8154874709207
1566	2016-04-23T07:28:05	28.3847	-157.9952	KOK1606	102.57565974065015	0.5878369447953751	0.0379893736986419	4.0232185627708805																	4.0232185627708805	1060.561376338652
1567	2016-04-23T07:31:06	28.3913	-157.9954	KOK1606	99.24775748385376	0.586336326259179	0.0377398425151073	3.925236238303525																	3.925236238303525	1061.2963302248888
1568	2016-04-23T07:34:06	28.398000000000003	-157.9957	KOK1606	96.52025174021558	0.5827183324273221	0.0371420068893483	3.7341024742466833																	3.7341024742466833	1062.042733146491
1569	2016-04-23T07:37:06	28.4046	-157.9959	KOK1606	97.85905195355758	0.5768227459415151	0.0361802290791527	3.7405039277911167																	3.7405039277911167	1062.7776869672373
1570	2016-04-23T07:40:06	28.4113	-157.9963	KOK1606	100.60607698189078	0.584418487081584	0.0374222029205382	3.941446850847655																	3.941446850847655	1063.5245391520036
1571	2016-04-23T07:43:07	28.4179	-157.9966	KOK1606	102.81554623294129	0.584418487081584	0.0374222029205382	4.052885423903502																	4.052885423903502	1064.2598188986456
1572	2016-04-23T07:46:07	28.4246	-157.9969	KOK1606	99.32223981218479	0.5839945855261519	0.0373520981446821	3.8681085962214175																	3.8681085962214175	1065.0062215299763
1573	2016-04-23T07:49:07	28.4311	-157.9971	KOK1606	97.85646630341353	0.5912631508446899	0.0385634713766848	3.8798692893228637																	3.8798692893228637	1065.7300475213035
1574	2016-04-23T07:52:07	28.4378	-157.9973	KOK1606	96.71531816964115	0.5822943007632321	0.0370722629265497	3.7422664775335273																	3.7422664775335273	1066.4761289975227
1575	2016-04-23T07:55:07	28.4444	-157.9974	KOK1606	100.92976159759942	0.578083637686261	0.0363845187037294	3.8784907516840965																	3.8784907516840965	1067.2108870558384
1576	2016-04-23T07:58:08	28.451	-157.9976	KOK1606	101.5566513992745	0.58484340056609	0.0374924750490733	4.002252133185287																	4.002252133185287	1067.945840647954
1577	2016-04-23T08:01:08	28.4577	-157.9977	KOK1606	101.88430864633509	0.590402603099888	0.0384188054340868	4.147880977353825																	4.147880977353825	1068.6917294270925
1578	2016-04-23T08:04:08	28.4644	-157.9979	KOK1606	101.02811169873767	0.584418487081584	0.0374222029205382	3.967311860087117																	3.967311860087117	1069.4378107741297
1579	2016-04-23T08:07:08	28.4712	-157.998	KOK1606	100.54408309861908	0.581871278928165	0.0370026850586063	3.918775850853915																	3.918775850853915	1070.194830302935
1580	2016-04-23T08:10:09	28.478	-157.9982	KOK1606	98.66785735872921	0.5776636273275191	0.0363162889552867	3.7758077837035193																	3.7758077837035193	1070.952039520182
1581	2016-04-23T08:13:09	28.4848	-157.9984	KOK1606	99.63433276924772	0.586549825240985	0.0377753443114189	3.93489250760676																	3.93489250760676	1071.709248704867
1582	2016-04-23T08:16:09	28.4917	-157.9985	KOK1606	102.040730250875	0.5938620053202139	0.0390021495268122	4.1388047577236895																	4.1388047577236895	1072.4773990029055
1583	2016-04-23T08:19:09	28.4985	-157.9987	KOK1606	102.36035513414318	0.591694966040761	0.0386360634585826	4.086511042112829																	4.086511042112829	1073.2346081219741
1584	2016-04-23T08:22:10	28.5059	-157.9988	KOK1606	101.7279410991584	0.5923431071462539	0.0387454112296148	4.0772511047415385																	4.0772511047415385	1074.0584127446648
1585	2016-04-23T08:25:10	28.5128	-157.9989	KOK1606	98.86593601469693	0.590832364014081	0.0384910521724219	3.939492340310293																	3.939492340310293	1074.8265630177923
1586	2016-04-23T08:28:10	28.5198	-157.9991	KOK1606	96.98995569949636	0.58484340056609	0.0374924750490733	3.734536658880496																	3.734536658880496	1075.606028236399
1587	2016-04-23T08:31:10	28.5267	-157.9991	KOK1606	99.62880432185484	0.5810281294921309	0.0368646785828119	3.8243469812903816																	3.8243469812903816	1076.3741162242752
1588	2016-04-23T08:34:11	28.5336	-157.9993	KOK1606	101.93004430414958	0.588688914226635	0.0381318071171293	4.049088378806898																	4.049088378806898	1077.1424532246133
1589	2016-04-23T08:37:11	28.5405	-157.9993	KOK1606	105.34278034901993	0.593644354317844	0.038965360129939	4.22335176187397																	4.22335176187397	1077.9105412124895
1590	2016-04-23T08:40:11	28.5475	-157.9992	KOK1606	103.21208261022392	0.589973865658896	0.0383467307509529	4.092228228810973																	4.092228228810973	1078.6898222655184
1591	2016-04-23T08:43:11	28.5545	-157.9992	KOK1606	101.24073051769864	0.58740688156378	0.0379178603962362	3.9595936513926335																	3.9595936513926335	1079.469041963364
1592	2016-04-23T08:46:11	28.5616	-157.9995	KOK1606	97.97285095935509	0.5831433763310799	0.0372119173435006	3.782416844816613																	3.782416844816613	1080.2599374792896
1593	2016-04-23T08:49:11	28.5686	-157.9998	KOK1606	97.96837900059292	0.5806080525419061	0.0367959612193472	3.755661854091565																	3.755661854091565	1081.039708978859
1594	2016-04-23T08:52:12	28.5756	-158.0	KOK1606	101.9855209104801	0.578925188516793	0.036521433673188	3.8744725926792185																	3.8744725926792185	1081.819173937513
1595	2016-04-23T08:55:12	28.5827	-158.0003	KOK1606	104.01907525662241	0.574322630664675	0.0357769789582925	3.8758778524757673																	3.8758778524757673	1082.6100692353457
1596	2016-04-23T08:58:12	28.5897	-158.0006	KOK1606	104.10886795471384	0.5793474712304301	0.0365901363857789	3.962065809346469																	3.962065809346469	1083.3898405136754
1597	2016-04-23T09:01:12	28.5968	-158.0008	KOK1606	101.9516855489934	0.5739092456777839	0.0357104549410594	3.787090465257621																	3.787090465257621	1084.180433631757
1598	2016-04-23T09:04:13	28.6039	-158.0008	KOK1606	102.44240701248432	0.564044787281625	0.0341482753852093	3.697133537161629																	3.697133537161629	1084.9707850395714
1599	2016-04-23T09:07:13	28.611	-158.0006	KOK1606	99.71411775232231	0.559986715023628	0.0335180183129207	3.546368481971278																	3.546368481971278	1085.7613780923489
1600	2016-04-23T09:10:13	28.6182	-158.0005	KOK1606	99.78256911711813	0.560390207761462	0.0335804364050583	3.554909426051331																	3.554909426051331	1086.5629207811107
1601	2016-04-23T09:13:13	28.6254	-158.0004	KOK1606	104.31942948969072	0.5595831373114121	0.0334558486937206	3.6972173257360086																	3.6972173257360086	1087.364463461704
1602	2016-04-23T09:16:13	28.6327	-158.0003	KOK1606	101.509063997837	0.566075499401979	0.0344664014896719	3.6834716691160776																	3.6834716691160776	1088.1771370282836
1603	2016-04-23T09:19:14	28.6401	-158.0001	KOK1606	103.37487054494991	0.5679193447269785	0.03475681852553435	3.7772338027604335																	3.7772338027604335	1089.0011152895604
1604	2016-04-23T09:22:14	28.6474	-158.0001	KOK1606	100.74139101883478	0.564449075860749	0.034211583655305	3.611068563697593																	3.611068563697593	1089.8137301173138
1605	2016-04-23T09:25:14	28.6547	-158.0001	KOK1606	100.9331748250831	0.5535863488415539	0.0325386898119907	3.5091357056476102																	3.5091357056476102	1090.6263449450662
1606	2016-04-23T09:28:14	28.6621	-158.0002	KOK1606	99.66857256158896	0.5529907751367635	0.0324484328303503	3.45263564792303																	3.45263564792303	1091.4501493954879
1607	2016-04-23T09:31:15	28.6695	-158.0003	KOK1606	100.17294559918913	0.564044787281625	0.0341482753852093	3.60337053032656																	3.60337053032656	1092.2739538377334
1608	2016-04-23T09:34:15	28.6768	-158.0003	KOK1606	104.72128725306929	0.5632295977789971	0.0340212550712142	3.778616643447152																	3.778616643447152	1093.0865686654865
1609	2016-04-23T09:37:15	28.6841	-158.0005	KOK1606	105.81068994841566	0.5705990129415239	0.0351816197795917	3.8926304880512457																	3.8926304880512457	1093.8994181928863
1610	2016-04-23T09:40:15	28.6915	-158.0007	KOK1606	102.02629344099705	0.565667741475464	0.0344024166787354	3.6519109637913623																	3.6519109637913623	1094.7233962270427
1611	2016-04-23T09:43:16	28.6988	-158.001	KOK1606	100.3575631209652	0.5607943487521899	0.0336430335613082	3.5355846527331973																	3.5355846527331973	1095.5365388855582
1612	2016-04-23T09:46:16	28.706	-158.0012	KOK1606	99.31196518618113	0.5632295977789971	0.0340212550712142	3.5250204273971497																	3.5250204273971497	1096.3382598619976
1613	2016-04-23T09:49:16	28.7133	-158.0014	KOK1606	101.31500691573105	0.5648543295492541	0.0342750430536009	3.6093220106043034																	3.6093220106043034	1097.1511092585092
1614	2016-04-23T09:52:16	28.7205	-158.0016	KOK1606	103.16222003087564	0.5648543295492541	0.0342750430536009	3.694599682064315																	3.694599682064315	1097.9528301690289
1615	2016-04-23T09:55:17	28.7278	-158.0018	KOK1606	105.24866872917495	0.571010001906557	0.0352470406209211	3.8511554543577096																	3.8511554543577096	1098.7656795005123
1616	2016-04-23T09:58:17	28.7351	-158.002	KOK1606	105.4058390480027	0.5664835739563621	0.0345306523494822	3.76665955719681																	3.76665955719681	1099.5785287992503
1617	2016-04-23T10:01:17	28.7423	-158.002	KOK1606	103.28914666429571	0.5705990129415239	0.0351816197795917	3.7192434137748633																	3.7192434137748633	1100.3800119170344
1618	2016-04-23T10:04:17	28.7495	-158.0021	KOK1606	101.39539447856592	0.5652605506510289	0.0343386539408673	3.588004637954281																	3.588004637954281	1101.1815544566327
1619	2016-04-23T10:07:18	28.7566	-158.0021	KOK1606	100.797809183129	0.5609969016260841	0.0336744068547551	3.5264565106106454																	3.5264565106106454	1101.971905864447
1620	2016-04-23T10:10:18	28.7636	-158.0022	KOK1606	103.18024346366829	0.5632295977789971	0.0340212550712142	3.6333694638995153																	3.6333694638995153	1102.751186665122
1621	2016-04-23T10:13:18	28.7707	-158.0022	KOK1606	103.98667468684799	0.566892622657927	0.0345950565876236	3.726159781323074																	3.726159781323074	1103.5415380729366
1622	2016-04-23T10:16:18	28.7776	-158.0021	KOK1606	103.74645428811941	0.5681250376439411	0.0347893103867287	3.697176161034154																	3.697176161034154	1104.309688032432
1623	2016-04-23T10:19:18	28.7847	-158.0019	KOK1606	102.2076415580574	0.563637191980396	0.0340847332406463	3.632033714389968																	3.632033714389968	1105.100280284698
1624	2016-04-23T10:22:19	28.7918	-158.0017	KOK1606	101.78394287131704	0.558378161732944	0.0332702267661679	3.5223928425370072																	3.5223928425370072	1105.8908725041763
1625	2016-04-23T10:25:19	28.7989	-158.0014	KOK1606	98.3727547179664	0.5539846619991291	0.0325990526907767	3.377725789820627																	3.377725789820627	1106.6817655613718
1626	2016-04-23T10:28:19	28.805999999999997	-158.0012	KOK1606	100.60257368258983	0.559180520717249	0.0333938271311191	3.4825747487580925																	3.4825747487580925	1107.4723577152613
1627	2016-04-23T10:31:19	28.8132	-158.0008	KOK1606	105.49375399535528	0.557178312370293	0.0330862079620082	3.669382369144168																	3.669382369144168	1108.2747898949451
1628	2016-04-23T10:34:20	28.8207	-158.0004	KOK1606	103.9446115710056	0.5607943487521899	0.0336430335613082	3.6743361880684247																	3.6743361880684247	1109.110579155801
1629	2016-04-23T10:37:20	28.8279	-158.0001	KOK1606	103.01521265183271	0.572662166188996	0.0355107641504663	3.715094812780346																	3.715094812780346	1109.9125961084255
1630	2016-04-23T10:40:20	28.835	-157.9997	KOK1606	105.10086401772966	0.5575775802325489	0.0331473794176526	3.6277545879984734																	3.6277545879984734	1110.7039095255102
1631	2016-04-23T10:43:20	28.8423	-157.9994	KOK1606	101.99762914566551	0.558778862952242	0.0333319532725203	3.5273271532717843																	3.5273271532717843	1111.5170507349503
1632	2016-04-23T10:46:21	28.8495	-157.9993	KOK1606	100.09238624543327	0.5632295977789971	0.0340212550712142	3.527976440443802																	3.527976440443802	1112.3185931606506
1633	2016-04-23T10:49:21	28.8567	-157.9995	KOK1606	101.78426282161924	0.559986715023628	0.0335180183129207	3.5549435916854675																	3.5549435916854675	1113.120313450942
1634	2016-04-23T10:52:21	28.8639	-157.9997	KOK1606	104.97545547089123	0.558578512342593	0.0333010900193441	3.6265659558480543																	3.6265659558480543	1113.9220337083937
1635	2016-04-23T10:55:21	28.8712	-157.9999	KOK1606	104.73969110366959	0.5616055273078759	0.0337686765224575	3.6519518357876404																	3.6519518357876404	1114.7348823956474
1636	2016-04-23T10:58:21	28.8786	-158.0001	KOK1606	104.64097837761324	0.5607943487521899	0.0336430335613082	3.66847201929974																	3.66847201929974	1115.5588596008686
1637	2016-04-23T11:01:22	28.8859	-158.0004	KOK1606	104.11377887383587	0.555181221055355	0.0327811094243746	3.56440864115698																	3.56440864115698	1116.3720003691194
1638	2016-04-23T11:04:22	28.8932	-158.0007	KOK1606	102.30629035418067	0.5539846619991291	0.0325990526907767	3.5126390378078187																	3.5126390378078187	1117.1851410634597
1639	2016-04-23T11:07:22	28.9006	-158.0009	KOK1606	100.70755058945892	0.546482338726064	0.0314721794373864	3.346636152523496																	3.346636152523496	1118.009118170986
1640	2016-04-23T11:10:22	28.908	-158.0011	KOK1606	101.9244167175348	0.550808458074659	0.0321190248478626	3.461323058257012																	3.461323058257012	1118.8330952456406
1641	2016-04-23T11:13:22	28.9153	-158.0012	KOK1606	103.43986838216215	0.5474607176910875	0.03161786225176235	3.4329922967908293																	3.4329922967908293	1119.645768494934
1642	2016-04-23T11:16:23	28.9226	-158.0013	KOK1606	103.83257737482376	0.550017355003256	0.0320001777308738	3.5253361147370232																	3.5253361147370232	1120.4584417360052
1643	2016-04-23T11:19:23	28.9299	-158.0013	KOK1606	102.94674954858513	0.5449157254925839	0.0312398964403581	3.4411968380563973																	3.4411968380563973	1121.2710565637583
1644	2016-04-23T11:22:23	28.9372	-158.0009	KOK1606	97.95693730429485	0.544134284913641	0.0311245778244907	3.2296703521272065																	3.2296703521272065	1122.084605238416
1645	2016-04-23T11:25:23	28.9445	-158.0006	KOK1606	99.26121042607954	0.536412025904899	0.0299977098073281	3.1870542109728737																	3.1870542109728737	1122.8977454130234
1646	2016-04-23T11:28:23	28.9518	-158.0003	KOK1606	100.4022152002413	0.540644651178799	0.0306121534124846	3.2958467791908337																	3.2958467791908337	1123.7108855136248
1647	2016-04-23T11:31:23	28.959	-158.0	KOK1606	98.1082406939028	0.535267757697421	0.029832784627112998	3.1305978161548835																	3.1305978161548835	1124.5129011203724
1648	2016-04-23T11:34:24	28.9663	-157.9998	KOK1606	100.70203175582591	0.537177761510433	0.0301081880401594	3.276450773784457																	3.276450773784457	1125.3257493792596
1649	2016-04-23T11:37:24	28.9735	-157.9995	KOK1606	99.31029963867536	0.539099621835109	0.030386865214747996	3.2241494279016107																	3.2241494279016107	1126.1277648369114
1650	2016-04-23T11:40:24	28.9807	-157.9992	KOK1606	102.21419595246807	0.538328420394348	0.0302749898181489	3.33149764893534																	3.33149764893534	1126.9297802205115
1651	2016-04-23T11:43:25	28.9879	-157.9989	KOK1606	100.46565237206184	0.536794437265399	0.0300528830695054	3.2314563645174395																	3.2314563645174395	1127.7317955300493
1652	2016-04-23T11:46:25	28.9951	-157.9985	KOK1606	102.70880255975729	0.5379441965855021	0.030219251863412996	3.2972924561897883																	3.2972924561897883	1128.5342243908622
1653	2016-04-23T11:49:25	29.0022	-157.9981	KOK1606	103.36241678684479	0.532599031576783	0.0294506501307113	3.281835617172044																	3.281835617172044	1129.3255347134345
1654	2016-04-23T11:52:25	29.0093	-157.9978	KOK1606	104.95325140669294	0.5433559795389711	0.0310098069951244	3.4254201240738933																	3.4254201240738933	1130.1164255797626
1655	2016-04-23T11:55:25	29.0165	-157.9977	KOK1606	108.0990014329463	0.564449075860749	0.034211583655305	3.8585042025493874																	3.8585042025493874	1130.9179678146927
1656	2016-04-23T11:58:26	29.0237	-157.9976	KOK1606	106.15431754044012	0.567713651810016	0.03472432666434	3.8060641256211607																	3.8060641256211607	1131.7195100413824
1657	2016-04-23T12:01:26	29.031	-157.9976	KOK1606	108.56015009116079	0.573077282638048	0.0355772035813128	3.9795556052060608																	3.9795556052060608	1132.532124869135
1658	2016-04-23T12:04:26	29.0384	-157.9977	KOK1606	107.87230277367235	0.577242685399099	0.036248177914188995	4.053078726505284																	4.053078726505284	1133.355928902076
1659	2016-04-23T12:07:26	29.0458	-157.9979	KOK1606	106.68637207433731	0.5768227459415151	0.0361802290791527	3.977162586529319																	3.977162586529319	1134.1799053636307
1660	2016-04-23T12:10:26	29.0531	-157.998	KOK1606	108.03899979330878	0.578083637686261	0.0363845187037294	4.051052148453671																	4.051052148453671	1134.9925784574925
1661	2016-04-23T12:13:26	29.0603	-157.9982	KOK1606	107.48361587626137	0.574322630664675	0.0357769789582925	3.984499474040168																	3.984499474040168	1135.794297817152
1662	2016-04-23T12:16:27	29.0676	-157.9984	KOK1606	107.57516927967787	0.5808180910170184	0.03683031990107955	4.07268691688345																	4.07268691688345	1136.607145618764
1663	2016-04-23T12:19:27	29.0749	-157.9986	KOK1606	112.76282319867336	0.5827183324273221	0.0371420068893483	4.331369604637931																	4.331369604637931	1137.4199933873847
1664	2016-04-23T12:22:27	29.0822	-157.9987	KOK1606	111.72649280212751	0.583569434890903	0.0372819946864511	4.27591200974921																	4.27591200974921	1138.2326664483633
1665	2016-04-23T12:25:27	29.0896	-157.9989	KOK1606	109.1403404859326	0.586549825240985	0.0377753443114189	4.265828375999312																	4.265828375999312	1139.0566427146566
1666	2016-04-23T12:28:27	29.096999999999998	-157.999	KOK1606	108.5870955797712	0.573077282638048	0.0355772035813128	4.024521296333342																	4.024521296333342	1139.8804466822744
1667	2016-04-23T12:31:28	29.1044	-157.9992	KOK1606	109.66134557975029	0.570189002744401	0.0351163547376281	3.9801003472348566																	3.9801003472348566	1140.7044228825466
1668	2016-04-23T12:34:28	29.1118	-157.9993	KOK1606	107.47189689018884	0.566075499401979	0.0344664014896719	3.867824428587107																	3.867824428587107	1141.528226833653
1669	2016-04-23T12:37:28	29.1192	-157.9995	KOK1606	109.93118637856644	0.567713651810016	0.03472432666434	3.972061893321405																	3.972061893321405	1142.3522029678845
1670	2016-04-23T12:40:28	29.1266	-157.9996	KOK1606	112.70706095656405	0.5648543295492541	0.0342750430536009	4.0591837238080615																	4.0591837238080615	1143.176006902474
1671	2016-04-23T12:43:28	29.134	-157.9996	KOK1606	111.17206926249096	0.566075499401979	0.0344664014896719	3.9767758235328152																	3.9767758235328152	1143.9997534401966
1672	2016-04-23T12:46:29	29.1413	-157.9997	KOK1606	109.81022516683069	0.558778862952242	0.0333319532725203	3.830395025036304																	3.830395025036304	1144.8124264343278
1673	2016-04-23T12:49:29	29.1486	-157.9997	KOK1606	105.51491248121616	0.5488352622377489	0.0318229834522357	3.5745771018335897																	3.5745771018335897	1145.6250412620805
1674	2016-04-23T12:52:29	29.156	-157.9997	KOK1606	105.68334355942969	0.5516008661794161	0.0322384570987896	3.5897620654779394																	3.5897620654779394	1146.4487877998026
1675	2016-04-23T12:55:29	29.1634	-157.9996	KOK1606	108.21646983442812	0.565667741475464	0.0344024166787354	3.864320080565076																	3.864320080565076	1147.2725916933016
1676	2016-04-23T12:58:29	29.1708	-157.9996	KOK1606	109.07345748512479	0.5703940078429626	0.035148987258609904	3.992608697797929																	3.992608697797929	1148.096338231024
1677	2016-04-23T13:01:30	29.1787	-157.9997	KOK1606	107.7378983651017	0.5664835739563621	0.0345306523494822	3.8956963357311603																	3.8956963357311603	1148.975797028735
1678	2016-04-23T13:04:30	29.1861	-157.9997	KOK1606	108.55323953467628	0.569363873490576	0.0349854329448217	3.9621250167908943																	3.9621250167908943	1149.7995435664575
1679	2016-04-23T13:07:30	29.1935	-157.9997	KOK1606	107.89903240405695	0.555181221055355	0.0327811094243746	3.7336030774766567																	3.7336030774766567	1150.62329010418
1680	2016-04-23T13:10:30	29.2008	-157.9997	KOK1606	105.74073148399415	0.5535863488415539	0.0325386898119907	3.623794916570902																	3.623794916570902	1151.4359049319332
1681	2016-04-23T13:13:30	29.208000000000002	-157.9997	KOK1606	105.91791900444824	0.54257955983651	0.0308955954373379	3.4859903587215317																	3.4859903587215317	1152.2373880497169
1682	2016-04-23T13:16:30	29.2152	-157.9997	KOK1606	107.40165917554334	0.538713561414367	0.030330860829384	3.5493039722208124																	3.5493039722208124	1153.0388711675007
1683	2016-04-23T13:19:31	29.2224	-157.9998	KOK1606	107.09016360580152	0.550808458074659	0.0321190248478626	3.6488085499922582																	3.6488085499922582	1153.8404131662674
1684	2016-04-23T13:22:31	29.2296	-157.9999	KOK1606	110.55869287025112	0.555982674690942	0.0329032315295243	3.8009416969172567																	3.8009416969172567	1154.6419551567565
1685	2016-04-23T13:25:31	29.2368	-158.0001	KOK1606	110.35105840448256	0.554383580188968	0.0326595682928213	3.7483613684179513																	3.7483613684179513	1155.4436737063154
1686	2016-04-23T13:28:31	29.2439	-158.0003	KOK1606	104.31816011370556	0.5535863488415539	0.0325386898119907	3.600864642688673																	3.600864642688673	1156.2342638275065
1687	2016-04-23T13:31:31	29.250999999999998	-158.0006	KOK1606	104.58367357675951	0.545697164447758	0.0313557610191983	3.4833515631250607																	3.4833515631250607	1157.0251521646119
1688	2016-04-23T13:34:32	29.2582	-158.001	KOK1606	100.02709696057907	0.550017355003256	0.0320001777308738	3.4285296961584244																	3.4285296961584244	1157.8275762016638
1689	2016-04-23T13:37:32	29.2653	-158.0013	KOK1606	103.43893986920084	0.555181221055355	0.0327811094243746	3.5676390013975774																	3.5676390013975774	1158.6184643887173
1690	2016-04-23T13:40:32	29.2724	-158.0017	KOK1606	104.80257869132272	0.557178312370293	0.0330862079620082	3.6527555228037873																	3.6527555228037873	1159.4097696865879
1691	2016-04-23T13:43:32	29.2795	-158.0018	KOK1606	106.99062556804593	0.5523970620404699	0.0323584602427423	3.725636136260275																	3.725636136260275	1160.2001807379704
1692	2016-04-23T13:46:32	29.2867	-158.0018	KOK1606	105.65723528532536	0.551998489510824	0.0322983871388864	3.6612098233866415																	3.6612098233866415	1161.0016638557545
1693	2016-04-23T13:49:33	29.2939	-158.0018	KOK1606	104.1155038333048	0.546089283557574	0.0314139008332083	3.534397909877564																	3.534397909877564	1161.8031469735386
1694	2016-04-23T13:52:33	29.301	-158.0017	KOK1606	107.66982583586693	0.5474607176910875	0.03161786225176235	3.607615877642511																	3.607615877642511	1162.5935579998218
1695	2016-04-23T13:55:33	29.3082	-158.0016	KOK1606	107.37296139116528	0.544134284913641	0.0311245778244907	3.6061435804614597																	3.6061435804614597	1163.395099899868
1696	2016-04-23T13:58:33	29.3154	-158.0016	KOK1606	107.08300947246343	0.550017355003256	0.0320001777308738	3.6814132119606513																	3.6814132119606513	1164.1965830176518
1697	2016-04-23T14:01:33	29.3225	-158.0015	KOK1606	109.705466628059	0.5478526939312125	0.0316762992083015	3.72603838162504																	3.72603838162504	1164.9869940188248
1698	2016-04-23T14:04:34	29.3296	-158.0015	KOK1606	111.21264821421137	0.546482338726064	0.0314721794373864	3.7702750100355216																	3.7702750100355216	1165.7773454266392
1699	2016-04-23T14:07:34	29.3368	-158.0015	KOK1606	107.80267781578466	0.538713561414367	0.030330860829384	3.51610687315175																	3.51610687315175	1166.578828544423
1700	2016-04-23T14:10:34	29.3438	-158.0015	KOK1606	106.61564176620632	0.5280719131520201	0.0288089722550594	3.3802808509997506																	3.3802808509997506	1167.3580482422685
1701	2016-04-23T14:13:34	29.351	-158.0014	KOK1606	106.97622846755226	0.5280719131520201	0.0288089722550594	3.3749324798024927																	3.3749324798024927	1168.1595900930015
1702	2016-04-23T14:16:34	29.3582	-158.0014	KOK1606	108.56528648146359	0.524327521015217	0.0282849249261337	3.3440752022869256																	3.3440752022869256	1168.9610732107856
1703	2016-04-23T14:19:35	29.3654	-158.0013	KOK1606	109.33276889440658	0.5292000410742129	0.0289681763122416	3.459189672146416																	3.459189672146416	1169.762615044918
1704	2016-04-23T14:22:35	29.3725	-158.0013	KOK1606	108.69739653772864	0.533359195236702	0.0295591331771072	3.4417134025217138																	3.4417134025217138	1170.5529664527326
1705	2016-04-23T14:25:35	29.3796	-158.0013	KOK1606	108.19344833925636	0.5254477431567679	0.0284412159674071	3.3836443939649032																	3.3836443939649032	1171.3433178605471
1706	2016-04-23T14:28:35	29.3869	-158.0011	KOK1606	107.23928044539595	0.5269458546777159	0.0286508811865819	3.363316666951695																	3.363316666951695	1172.1561642142572
1707	2016-04-23T14:31:36	29.3941	-158.0011	KOK1606	105.61310335356974	0.517670561107695	0.0273677467831299	3.1863989274286335																	3.1863989274286335	1172.957647332041
1708	2016-04-23T14:34:36	29.4014	-158.0009	KOK1606	104.34019042771791	0.5140196708702229	0.0268725263013281	3.0617388410659374																	3.0617388410659374	1173.7704936197642
1709	2016-04-23T14:37:36	29.4087	-158.0007	KOK1606	107.33286702039116	0.511843855469792	0.0265799834312373	3.116115009870052																	3.116115009870052	1174.5833398742595
1710	2016-04-23T14:40:36	29.416	-158.0004	KOK1606	111.89011523960232	0.511117425777834	0.0264828880566649	3.2307235549365303																	3.2307235549365303	1175.396475244809
1711	2016-04-23T14:43:36	29.4233	-158.0001	KOK1606	110.08955472112018	0.512748210261901	0.02670143753590145	3.196707787912944																	3.196707787912944	1176.209610540598
1712	2016-04-23T14:46:36	29.4305	-157.9999	KOK1606	112.7458131310688	0.503948816055223	0.025535178919757005	3.1387929283914717																	3.1387929283914717	1177.0113281975805
1713	2016-04-23T14:49:37	29.4376	-157.9998	KOK1606	109.09553099752505	0.5035944800142129	0.0254888410050279	3.0231817827600262																	3.0231817827600262	1177.8017390641276
1714	2016-04-23T14:52:37	29.4444	-157.9998	KOK1606	110.16432151497318	0.498998922078425	0.0248930934884562	2.9823664222407014																	2.9823664222407014	1178.5586953420348
1715	2016-04-23T14:55:37	29.4493	-157.9999	KOK1606	108.61584153702944	0.498648637267438	0.02484802978818201	2.9420670133666897																	2.9420670133666897	1179.1042352597326
1716	2016-04-23T14:58:37	29.451	-157.9994	KOK1606	113.07406739467987	0.5071600881637991	0.0259570718021937	3.1628480191210304																	3.1628480191210304	1179.2995822156502
1717	2016-04-23T15:01:38	29.4513	-157.9987	KOK1606	113.0862004328997	0.505729392947441	0.0257686043321173	3.1643740814852546																	3.1643740814852546	1179.3752076028406
1718	2016-04-23T15:04:38	29.4517	-157.9981	KOK1606	111.44500372103028	0.508593100938037	0.026146647575899	3.149949594712916																	3.149949594712916	1179.4484545867779
1719	2016-04-23T15:07:38	29.4519	-157.9974	KOK1606	112.22491930470078	0.50644570074175	0.0258627916067464	3.1507132331716035																	3.1507132331716035	1179.5198658279774
1720	2016-04-23T15:10:38	29.4521	-157.9968	KOK1606	110.61299511494673	0.505729392947441	0.0257686043321173	3.076625679321212																	3.076625679321212	1179.5821402827614
1721	2016-04-23T15:13:38	29.4525	-157.9961	KOK1606	111.75937313879407	0.501466022000515	0.0252117226020112	3.0348518585677087																	3.0348518585677087	1179.6632975350494
1722	2016-04-23T15:16:39	29.4527	-157.9955	KOK1606	109.67725054357737	0.500053211548011	0.0250289609405981	2.950725550853892																	2.950725550853892	1179.725571668658
1723	2016-04-23T15:19:39	29.4528	-157.9948	KOK1606	110.1886550000505	0.5035944800142129	0.0254888410050279	3.0330470783526																	3.0330470783526	1179.7943301900239
1724	2016-04-23T15:22:39	29.45300000000001	-157.994	KOK1606	116.9588742111752	0.505729392947441	0.0257686043321173	3.2980610701863085																	3.2980610701863085	1179.8750072860234
1725	2016-04-23T15:25:39	29.4532	-157.9932	KOK1606	119.69290139641285	0.503240987822493	0.0254426134437822	3.3206359482723053																	3.3206359482723053	1179.955684235107
1726	2016-04-23T15:28:40	29.4534	-157.9925	KOK1606	116.81612321725204	0.505729392947441	0.0257686043321173	3.2553304145589377																	3.2553304145589377	1180.0270945232307
1727	2016-04-23T15:31:40	29.454	-157.9924	KOK1606	118.15641404360979	0.500053211548011	0.0250289609405981	3.215932169501233																	3.215932169501233	1180.094584467242
1728	2016-04-23T15:34:40	29.4544	-157.9925	KOK1606	115.8785805274717	0.495501514224757	0.0244454479957705	3.0871888708459037																	3.0871888708459037	1180.1401541093273
1729	2016-04-23T15:37:40	29.4549	-157.9927	KOK1606	116.53589395743131	0.4927207832275511	0.0240929726953851	3.0773720514077416																	3.0773720514077416	1180.1990920604187
1730	2016-04-23T15:40:41	29.4554	-157.9929	KOK1606	117.99759519585587	0.4972476896913621	0.024668326358462996	3.1602103432708115																	3.1602103432708115	1180.2580299800854
1731	2016-04-23T15:43:41	29.4559	-157.9931	KOK1606	118.97216099783752	0.49970200227462797	0.0249835438712211	3.256709205598152																	3.256709205598152	1180.3169678683284
1732	2016-04-23T15:46:41	29.4565	-157.9932	KOK1606	122.17759443848264	0.4979500281985621	0.024758189596982998	3.297733169585054																	3.297733169585054	1180.384457778037
1733	2016-04-23T15:49:41	29.456999999999997	-157.9934	KOK1606	122.50582234333466	0.500757975725206	0.0251201238174513	3.3624876180750785																	3.3624876180750785	1180.4433955971456
1734	2016-04-23T15:52:42	29.4576	-157.9934	KOK1606	119.24433159343069	0.4995260226783675	0.024960904317544948	3.190059754604814																	3.190059754604814	1180.5101858569608
1735	2016-04-23T15:55:42	29.4563	-157.9939	KOK1606	116.55571544762265	0.491338755073463	0.023919018492582003	3.0600723170556834																	3.0600723170556834	1180.6627975286121
1736	2016-04-23T15:58:42	29.4534	-157.9978	KOK1606	117.32558541143291	0.49410978785742105	0.0242686671989587	3.104873784448924																	3.104873784448924	1181.159902025352
1737	2016-04-23T16:01:42	29.4501	-158.0004	KOK1606	118.88383246085836	0.4988237796729315	0.0248705616383191	3.2499036299199764																	3.2499036299199764	1181.6053889117634
1738	2016-04-23T16:04:42	29.4502	-157.9998	KOK1606	119.42712162398784	0.503240987822493	0.0254426134437822	3.2745898125247392																	3.2745898125247392	1181.6646045022424
1739	2016-04-23T16:07:43	29.4509	-157.9998	KOK1606	118.24574802901108	0.503240987822493	0.0254426134437822	3.2787381356426306																	3.2787381356426306	1181.742526472027
1740	2016-04-23T16:10:43	29.4515	-158.0	KOK1606	117.4227766636563	0.503948816055223	0.025535178919757005	3.231337016136324																	3.231337016136324	1181.8120733790138
1741	2016-04-23T16:13:43	29.451999999999998	-158.0005	KOK1606	112.36942659505968	0.4972476896913621	0.024668326358462996	3.022030880610804																	3.022030880610804	1181.885875871279
1742	2016-04-23T16:16:43	29.4523	-158.0013	KOK1606	112.13728630344102	0.494806414484155	0.0243569952206548	2.9940620768415327																	2.9940620768415327	1181.9703060646195
1743	2016-04-23T16:19:44	29.4524	-158.0023	KOK1606	112.81958790595509	0.496548692431252	0.0245788906278771	3.05323125799674																	3.05323125799674	1182.0678741876136
1744	2016-04-23T16:22:44	29.4524	-158.0032	KOK1606	114.73466985775387	0.5021737097202129	0.025303765446076	3.172039733687404																	3.172039733687404	1182.1551120673585
1745	2016-04-23T16:25:44	29.4524	-158.0041	KOK1606	113.73123955832048	0.504303997959942	0.0255816274514032	3.184445048131603																	3.184445048131603	1182.2423499471029
1746	2016-04-23T16:28:44	29.4524	-158.005	KOK1606	113.88299652087773	0.5030628840251945	0.0254194308520046	3.167815345384788																	3.167815345384788	1182.3295878268475
1747	2016-04-23T16:31:45	29.4524	-158.006	KOK1606	109.81596400417628	0.497598440292651	0.0247132044117401	2.9664536877258056																	2.9664536877258056	1182.426518804342
1748	2016-04-23T16:34:45	29.4523	-158.0069	KOK1606	108.17359171945726	0.4937614680573679	0.0242245843170426	2.8778278255719614																	2.8778278255719614	1182.514464072149
1749	2016-04-23T16:37:45	29.4523	-158.0078	KOK1606	110.63252942077531	0.4937614680573679	0.0242245843170426	2.9375297641056664																	2.9375297641056664	1182.6017020378704
1750	2016-04-23T16:40:45	29.4522	-158.0088	KOK1606	113.58303609464436	0.494806414484155	0.0243569952206548	3.0416151669479667																	3.0416151669479667	1182.6992702557707
1751	2016-04-23T16:43:45	29.4522	-158.0098	KOK1606	115.4115845563872	0.503948816055223	0.025535178919757005	3.205205684969723																	3.205205684969723	1182.7962014243244
1752	2016-04-23T16:46:46	29.4522	-158.0107	KOK1606	112.79415944092544	0.500757975725206	0.0251201238174513	3.095369876150768																	3.095369876150768	1182.8834394760224
1753	2016-04-23T16:49:46	29.4522	-158.0115	KOK1606	107.00958799724836	0.501466022000515	0.0252117226020112	2.8956614908303653																	2.8956614908303653	1182.9609844108647
1754	2016-04-23T16:52:46	29.4522	-158.0124	KOK1606	105.97805105992654	0.4956759116551081	0.0244676404032576	2.847141058335233																	2.847141058335233	1183.0482224625628
1755	2016-04-23T16:55:46	29.4522	-158.0134	KOK1606	107.3992659192561	0.496723233415955	0.024601222904947352	2.8852001219436065																	2.8852001219436065	1183.1451536311138
1756	2016-04-23T17:00:02	29.4522	-158.0147	KOK1606	111.92414560019512	0.504303997959942	0.0255816274514032	3.1297923652260766																	3.1297923652260766	1183.2711641502344
1757	2016-04-23T17:03:02	29.4522	-158.0156	KOK1606	113.21791273339092	0.503948816055223	0.025535178919757005	3.1727352093463868																	3.1727352093463868	1183.3584022019324
1758	2016-04-23T17:06:02	29.4521	-158.0165	KOK1606	107.15983489552592	0.502884780227896	0.025396248260227	2.9875418382252352																	2.9875418382252352	1183.4463476403093
1759	2016-04-23T17:09:02	29.451999999999998	-158.0174	KOK1606	106.5620335922603	0.498998922078425	0.0248930934884562	2.9024190908540453																	2.9024190908540453	1183.5342931639716
1760	2016-04-23T17:12:03	29.4519	-158.0182	KOK1606	108.31413837869812	0.498998922078425	0.0248930934884562	2.96126861494932																	2.96126861494932	1183.6126332017411
1761	2016-04-23T17:15:03	29.4518	-158.0191	KOK1606	111.17607162784618	0.5021737097202129	0.025303765446076	3.0951705448574227																	3.0951705448574227	1183.7005788959716
1762	2016-04-23T17:18:03	29.4517	-158.02	KOK1606	111.24363625471338	0.505729392947441	0.0257686043321173	3.155432617899																	3.155432617899	1183.7885246754856
1763	2016-04-23T17:21:03	29.4516	-158.0208	KOK1606	111.59552506542153	0.504303997959942	0.0255816274514032	3.1501443872132526																	3.1501443872132526	1183.8668649401966
1764	2016-04-23T17:24:03	29.4515	-158.0216	KOK1606	107.61800754949871	0.5028849044696185	0.02539628258473265	3.0116294097964915																	3.0116294097964915	1183.9452052805545
1765	2016-04-23T17:27:04	29.4515	-158.0225	KOK1606	107.70724358634828	0.50111162011414	0.025165868537347	2.9878044335691865																	2.9878044335691865	1184.0324439340814
1766	2016-04-23T17:30:04	29.4514	-158.0233	KOK1606	106.57981352198972	0.4995260226783675	0.024960904317544948	2.927991290988618																	2.927991290988618	1184.1107843500854
1767	2016-04-23T17:33:04	29.4513	-158.0242	KOK1606	108.834244596517	0.504303997959942	0.0255816274514032	3.02924290681698																	3.02924290681698	1184.1987304707325
1768	2016-04-23T17:36:04	29.4511	-158.025	KOK1606	111.03587970765642	0.5087724924614735	0.02617049453604335	3.1812067001882824																	3.1812067001882824	1184.2794088154785
1769	2016-04-23T17:39:05	29.451	-158.0259	KOK1606	110.60153312184008	0.511843855469792	0.0265799834312373	3.2217835831441697																	3.2217835831441697	1184.3673551919726
1770	2016-04-23T17:42:05	29.4509	-158.0268	KOK1606	108.62468774210969	0.509672021561758	0.0262900711703916	3.149997383665593																	3.149997383665593	1184.4553016537484
1771	2016-04-23T17:45:05	29.4507	-158.0277	KOK1606	107.48008411761086	0.50644570074175	0.0258627916067464	3.0581734499159787																	3.0581734499159787	1184.545336910954
1772	2016-04-23T17:48:05	29.4506	-158.0285	KOK1606	112.30930324150154	0.5021737097202129	0.025303765446076	3.190415178145708																	3.190415178145708	1184.6236779321214
1773	2016-04-23T17:51:06	29.4504	-158.0293	KOK1606	111.78068874212721	0.505729392947441	0.0257686043321173	3.1812037404768163																	3.1812037404768163	1184.704356791039
1774	2016-04-23T17:54:06	29.4503	-158.0302	KOK1606	111.39023825436509	0.5151131638792771	0.0270202887778208	3.2759645960328188																	3.2759645960328188	1184.7923037645005
1775	2016-04-23T17:57:06	29.4501	-158.031	KOK1606	109.0037579113632	0.512205667167979	0.0266285234317426	3.1696639936290567																	3.1696639936290567	1184.8729828437731
1776	2016-04-23T18:00:07	29.45	-158.0319	KOK1606	105.47296423443905	0.5107555079074171	0.0264345137245284	3.055993868868734																	3.055993868868734	1184.9609300730738
1777	2016-04-23T18:03:07	29.4498	-158.0328	KOK1606	105.07625128855051	0.5098527008737554	0.0263140893194634	3.0126017278381063																	3.0126017278381063	1185.050966079995
1778	2016-04-23T18:06:07	29.4495	-158.0336	KOK1606	102.63324601748236	0.5087724924614735	0.02617049453604335	2.934655576401791																	2.934655576401791	1185.1353980280494
1779	2016-04-23T18:09:07	29.4493	-158.0345	KOK1606	104.94475123622593	0.513292480905953	0.0267745838110555	3.0450819389957173																	3.0450819389957173	1185.2254344514704
1780	2016-04-23T18:12:08	29.4491	-158.0353	KOK1606	106.50279871355265	0.50895188398491	0.0261943414961877	3.087192656482473																	3.087192656482473	1185.3061142652487
1781	2016-04-23T18:15:08	29.449	-158.0362	KOK1606	109.00524706898622	0.517670561107695	0.0273677467831299	3.288442244932312																	3.288442244932312	1185.394062347329
1782	2016-04-23T18:18:08	29.4488	-158.0371	KOK1606	104.47441813008804	0.514383299801673	0.0269216630685416	3.0680914437278197																	3.0680914437278197	1185.484099187244
1783	2016-04-23T18:21:08	29.4486	-158.03799999999995	KOK1606	103.45004058678312	0.5140196708702229	0.0268725263013281	3.0233077460130486																	3.0233077460130486	1185.5741361937496
1784	2016-04-23T18:24:08	29.4484	-158.0388	KOK1606	103.98200505512771	0.511117425777834	0.0264828880566649	3.040004277942077																	3.040004277942077	1185.654816521673
1785	2016-04-23T18:27:09	29.4483	-158.0395	KOK1606	103.73586631920944	0.5151131638792771	0.0270202887778208	3.0599605398912515																	3.0599605398912515	1185.7235779463826
1786	2016-04-23T18:30:09	29.4507	-158.0396	KOK1606	107.68510124186726	0.515843061823579	0.0271191652693273	3.2292559946074																	3.2292559946074	1185.990914779636
1787	2016-04-23T18:33:09	29.4564	-158.0392	KOK1606	107.80210924060982	0.5226537847119466	0.028052578218854	3.332918452836469																	3.332918452836469	1186.6266057355933
1788	2016-04-23T18:36:09	29.4636	-158.0384	KOK1606	105.60636047453094	0.519141074120211	0.0275686805611098	3.1826518264542423																	3.1826518264542423	1187.4318308472486
1789	2016-04-23T18:39:10	29.4712	-158.0375	KOK1606	102.38240571955748	0.5116620315404695	0.0265556806491247	2.966381096227586																	2.966381096227586	1188.282325436081
1790	2016-04-23T18:42:10	29.4784	-158.0367	KOK1606	102.58312808389809	0.511480207611147	0.0265313778670121	3.003451223388097																	3.003451223388097	1189.0875494581442
1791	2016-04-23T18:45:10	29.4856	-158.0358	KOK1606	104.69279485076002	0.516572355039001	0.0272182529465501	3.1349552561076246																	3.1349552561076246	1189.8937635699688
1792	2016-04-23T18:48:11	29.4929	-158.035	KOK1606	106.83376775414364	0.520989134928842	0.0278226110017247	3.2560466034442657																	3.2560466034442657	1190.7100672402628
1793	2016-04-23T18:51:11	29.5002	-158.0341	KOK1606	108.48194504449543	0.520063058278191	0.0276953236739372	3.2910512521108166																	3.2910512521108166	1191.527347290168
1794	2016-04-23T18:54:11	29.5075	-158.0332	KOK1606	104.55328776536685	0.518772354983269	0.0275182638072105	3.1161764999578843																	3.1161764999578843	1192.3446266694548
1795	2016-04-23T18:57:11	29.5147	-158.0325	KOK1606	100.87867338802336	0.512929345541642	0.0267257808863225	2.9515618971026005																	2.9515618971026005	1193.148973428669
1796	2016-04-23T19:00:12	29.5218	-158.0316	KOK1606	102.60816601851135	0.5140196708702229	0.0268725263013281	3.044706823486285																	3.044706823486285	1193.944118642177
1797	2016-04-23T19:03:12	29.529	-158.0308	KOK1606	109.04502195667791	0.515843061823579	0.0271191652693273	3.2416582757522425																	3.2416582757522425	1194.7493389364422
1798	2016-04-23T19:06:12	29.5361	-158.0299	KOK1606	106.31050472385151	0.522839316099588	0.0280782624011686	3.2350560609283106																	3.2350560609283106	1195.5444827989895
1799	2016-04-23T19:09:12	29.5433	-158.0291	KOK1606	108.18582710091364	0.529956404177692	0.0290749459803041	3.4070112605549165																	3.4070112605549165	1196.3497020390264
1800	2016-04-23T19:12:13	29.5505	-158.0282	KOK1606	108.39246321264395	0.531463713832211	0.0292888819757026	3.4440135994614987																	3.4440135994614987	1197.155910105116
1801	2016-04-23T19:15:13	29.5576	-158.0275	KOK1606	106.60230486239763	0.5247006333684029	0.0283368982772823	3.3072515470804635																	3.3072515470804635	1197.949162879891
1802	2016-04-23T19:18:13	29.5648	-158.0268	KOK1606	105.92621202039965	0.526198424172874	0.028546032302087996	3.2914906859239483																	3.2914906859239483	1198.7535068079949
1803	2016-04-23T19:21:13	29.5719	-158.026	KOK1606	107.0224043021982	0.531463713832211	0.0292888819757026	3.383522014933232																	3.383522014933232	1199.5476445676215
1804	2016-04-23T19:24:14	29.579	-158.0253	KOK1606	108.84789653390146	0.529956404177692	0.0290749459803041	3.4085268821589683																	3.4085268821589683	1200.3408961154562
1805	2016-04-23T19:27:14	29.5862	-158.0246	KOK1606	109.02681404428169	0.535649933146562	0.0298877571544985	3.5149488405326412																	3.5149488405326412	1201.1452388333576
1806	2016-04-23T19:30:14	29.5932	-158.024	KOK1606	109.76827468228436	0.5260105301846094	0.02851979697878025	3.4336690089156066																	3.4336690089156066	1201.9266200409731
1807	2016-04-23T19:33:14	29.6003	-158.0233	KOK1606	107.37249110011652	0.525822636196345	0.0284935616554725	3.317893348843361																	3.317893348843361	1202.7198703670545
1808	2016-04-23T19:36:15	29.6074	-158.0224	KOK1606	105.86534408007915	0.5273203128922371	0.0287034526121203	3.3119687301346965																	3.3119687301346965	1203.5150074876308
1809	2016-04-23T19:39:15	29.6145	-158.0215	KOK1606	109.35826042145568	0.5369860993879161	0.0300805355548324	3.5520485172488043																	3.5520485172488043	1204.3101439362954
1810	2016-04-23T19:42:15	29.6216	-158.0206	KOK1606	108.60904715778946	0.53488448013013	0.0297777874226933	3.507339793584582																	3.507339793584582	1205.1052797129482
1811	2016-04-23T19:45:15	29.6287	-158.0196	KOK1606	111.23565676581538	0.535267757697421	0.029832784627112998	3.6198794773260494																	3.6198794773260494	1205.9015327578948
1812	2016-04-23T19:48:16	29.6358	-158.0186	KOK1606	105.98245989848972	0.532599031576783	0.0294506501307113	3.4544763863316463																	3.4544763863316463	1206.6977849741165
1813	2016-04-23T19:51:16	29.643	-158.0175	KOK1606	107.7311512814913	0.5295777717704779	0.0290214975026483	3.4655315435396448																	3.4655315435396448	1207.5063033072145
1814	2016-04-23T19:54:16	29.6501	-158.0164	KOK1606	106.93057437204821	0.5307082813458571	0.0291816602789332	3.434999769554543																	3.434999769554543	1208.3037871290435
1815	2016-04-23T19:57:16	29.6571	-158.0152	KOK1606	108.4029642829289	0.531842484256549	0.0293426831725824	3.5025119084924947																	3.5025119084924947	1209.09160643097
1816	2016-04-23T20:00:16	29.664	-158.014	KOK1606	107.19549796699921	0.5303319138601501	0.0291282408653452	3.4796222979800264																	3.4796222979800264	1209.8684160670539
1817	2016-04-23T20:03:17	29.671	-158.0129	KOK1606	109.30406637361232	0.538713561414367	0.030330860829384	3.625919643984485																	3.625919643984485	1210.6548661424029
1818	2016-04-23T20:06:17	29.6781	-158.0118	KOK1606	109.30414672633387	0.53488448013013	0.0297777874226933	3.5642594511211456																	3.5642594511211456	1211.4523460131827
1819	2016-04-23T20:09:17	29.685	-158.0106	KOK1606	108.76027267832787	0.5310855472882849	0.0292352072142466	3.5053378334814886																	3.5053378334814886	1212.2291520280667
1820	2016-04-23T20:12:18	29.6921	-158.0093	KOK1606	106.49594539103657	0.533359195236702	0.0295591331771072	3.427972165167228																	3.427972165167228	1213.0294393781055
1821	2016-04-23T20:15:18	29.6991	-158.0081	KOK1606	107.76230641960043	0.5273203128922371	0.0287034526121203	3.398407325417932																	3.398407325417932	1213.8172515383044
1822	2016-04-23T20:18:18	29.7062	-158.0068	KOK1606	110.02332229350594	0.5303319138601501	0.0291282408653452	3.5524136485483195																	3.5524136485483195	1214.6175361171593
1823	2016-04-23T20:21:18	29.7132	-158.0056	KOK1606	110.82775341631277	0.541804624227405	0.0307819433579274	3.742337577659519																	3.742337577659519	1215.4053458783733
1824	2016-04-23T20:24:18	29.7203	-158.0046	KOK1606	107.8577455129307	0.539099621835109	0.030386865214747996	3.580720000336355																	3.580720000336355	1216.2015882221688
1825	2016-04-23T20:27:19	29.7273	-158.0041	KOK1606	107.7805293945753	0.5339303882602525	0.0296408830221211	3.5357598469776885																	3.5357598469776885	1216.9823056101077
1826	2016-04-23T20:30:19	29.7344	-158.0036	KOK1606	107.1356385129574	0.5292000410742129	0.0289681763122416	3.4086924226031243																	3.4086924226031243	1217.774133446112
1827	2016-04-23T20:33:19	29.7416	-158.0032	KOK1606	104.96246226213492	0.529956404177692	0.0290749459803041	3.3389298078380345																	3.3389298078380345	1218.5765485496358
1828	2016-04-23T20:36:19	29.7487	-158.0028	KOK1606	108.24881850301	0.538713561414367	0.030330860829384	3.5822527814231084																	3.5822527814231084	1219.3678449195015
1829	2016-04-23T20:39:20	29.7563	-158.0025	KOK1606	106.4946479011052	0.53488448013013	0.0297777874226933	3.5217094368606165																	3.5217094368606165	1220.2143515267294
1830	2016-04-23T20:42:20	29.7635	-158.0022	KOK1606	106.49835460805448	0.5345021153362111	0.0297229211938068	3.5187503928315427																	3.5187503928315427	1221.0163587907796
1831	2016-04-23T20:45:20	29.7707	-158.0019	KOK1606	107.52522603260424	0.5373693246569655	0.0301359173442312	3.5383825589618785																	3.5383825589618785	1221.8183659795272
1832	2016-04-23T20:48:20	29.7779	-158.0014	KOK1606	105.17667634254349	0.53297866028582	0.0295048269889684	3.4027337059451006																	3.4027337059451006	1222.621303796442
1833	2016-04-23T20:51:21	29.7851	-158.0009	KOK1606	105.91618626648115	0.53488448013013	0.0297777874226933	3.4311777681815987																	3.4311777681815987	1223.4242414043645
1834	2016-04-23T20:54:21	29.7924	-158.0004	KOK1606	108.32681148726002	0.53488448013013	0.0297777874226933	3.6009135152518748																	3.6009135152518748	1224.2382906254875
1835	2016-04-23T20:57:21	29.7997	-158.0	KOK1606	107.97378891968901	0.533359195236702	0.0295591331771072	3.555397380411123																	3.555397380411123	1225.05182362246
1836	2016-04-23T21:00:21	29.8069	-157.9997	KOK1606	107.38991926321957	0.522839316099588	0.0280782624011686	3.3793511747590963																	3.3793511747590963	1225.853830432435
1837	2016-04-23T21:03:22	29.8141	-157.9998	KOK1606	103.14196359131027	0.50895188398491	0.0261943414961877	3.0438817245751046																	3.0438817245751046	1226.6553717467575
1838	2016-04-23T21:06:22	29.8213	-157.9999	KOK1606	105.64674169583824	0.505729392947441	0.0257686043321173	3.0513344536006644																	3.0513344536006644	1227.4569130526995
1839	2016-04-23T21:09:22	29.8285	-158.0001	KOK1606	107.99052415703262	0.509672021561758	0.0262900711703916	3.1248340992527472																	3.1248340992527472	1228.2586288642572
1840	2016-04-23T21:12:22	29.8358	-158.0003	KOK1606	106.059935056554	0.511117425777834	0.0264828880566649	3.0940436753167733																	3.0940436753167733	1229.0714731658088
1841	2016-04-23T21:15:23	29.8431	-158.0005	KOK1606	103.64750525635066	0.507875298553161	0.0260516293834561	3.0068001650312377																	3.0068001650312377	1229.884317433831
1842	2016-04-23T21:18:23	29.8504	-158.0006	KOK1606	102.19477331820515	0.5044820128537699	0.025604907157715948	2.891625251265607																	2.891625251265607	1230.6969896193386
1843	2016-04-23T21:21:23	29.8577	-158.0006	KOK1606	104.13581104005158	0.506087119865425	0.0258156418259629	2.9882866560284733																	2.9882866560284733	1231.509604447092
1844	2016-04-23T21:24:23	29.8651	-158.0008	KOK1606	104.82596804527462	0.506087119865425	0.0258156418259629	2.9736732869484133																	2.9736732869484133	1232.3335772259095
1845	2016-04-23T21:27:24	29.8726	-158.0008	KOK1606	106.28538654757132	0.5125670749821599	0.0266770941854804	3.131487497768268																	3.131487497768268	1233.1684554736012
1846	2016-04-23T21:30:24	29.8802	-158.0007	KOK1606	105.5993233925432	0.516207273711726	0.0271686500434212	3.1592728266072174																	3.1592728266072174	1234.014520492318
1847	2016-04-23T21:33:24	29.8877	-158.0004	KOK1606	102.48175763640393	0.514383299801673	0.0269216630685416	2.9980308044729367																	2.9980308044729367	1234.8499006862594
1848	2016-04-23T21:36:24	29.8953	-158.0001	KOK1606	104.43565048804724	0.5154794031747479	0.0270697782805791	3.0685683764242144																	3.0685683764242144	1235.6964059145025
1849	2016-04-23T21:39:25	29.9028	-157.9998	KOK1606	101.69151400677968	0.5151131638792771	0.0270202887778208	2.98508263744508																	2.98508263744508	1236.5317859564298
1850	2016-04-23T21:42:25	29.9104	-157.9994	KOK1606	104.07594218157308	0.519141074120211	0.0275686805611098	3.104500419472385																	3.104500419472385	1237.3786759282655
1851	2016-04-23T21:45:25	29.9178	-157.9989	KOK1606	104.35233497616464	0.5269458546777159	0.0286508811865819	3.260385029280501																	3.260385029280501	1238.2038339632882
1852	2016-04-23T21:48:25	29.9253	-157.9984	KOK1606	104.6024444364337	0.5206187158435011	0.0277716484167517	3.2197949261686385																	3.2197949261686385	1239.0401047116454
1853	2016-04-23T21:51:26	29.9328	-157.9979	KOK1606	103.43272881361229	0.521726930773297	0.0279245089800348	3.166275629033947																	3.166275629033947	1239.8763752503507
1854	2016-04-23T21:54:26	29.9403	-157.9976	KOK1606	105.31348932601969	0.518772354983269	0.0275182638072105	3.1862486315489016																	3.1862486315489016	1240.7117549145585
1855	2016-04-23T21:57:26	29.9479	-157.9976	KOK1606	103.30540929280079	0.520247983167366	0.0277207248301303	3.0956010868590362																	3.0956010868590362	1241.5577648722192
1856	2016-04-23T22:00:26	29.9555	-157.9976	KOK1606	104.49943390795387	0.5206187158435011	0.0277716484167517	3.1553755202569094																	3.1553755202569094	1242.4037748298801
1857	2016-04-23T22:03:27	29.9631	-157.9976	KOK1606	105.0611757191401	0.5265722882333279	0.0285984349595979	3.2779378377197985																	3.2779378377197985	1243.2497847875404
1858	2016-04-23T22:06:27	29.9707	-157.9976	KOK1606	104.30698503262012	0.526198424172874	0.028546032302087996	3.238529456194167																	3.238529456194167	1244.0957947452016
1859	2016-04-23T22:09:27	29.9782	-157.9973	KOK1606	104.11751416360028	0.523581644371494	0.0281813472878089	3.195909291665098																	3.195909291665098	1244.9311740273686
1860	2016-04-23T22:12:28	29.9858	-157.9971	KOK1606	103.65508252263416	0.516572355039001	0.0272182529465501	3.134921188720716																	3.134921188720716	1245.7774037409754
1861	2016-04-23T22:15:28	29.9933	-157.997	KOK1606	103.91517713345621	0.520989134928842	0.0278226110017247	3.184962133550308																	3.184962133550308	1246.6123376570815
1862	2016-04-23T22:18:28	30.0008	-157.997	KOK1606	104.41592916878679	0.522839316099588	0.0280782624011686	3.222220862892357																	3.222220862892357	1247.447215904773
1863	2016-04-23T22:21:28	30.0083	-157.9969	KOK1606	102.1545444323964	0.5275079889489716	0.0287298010736024	3.224656363806443																	3.224656363806443	1248.282149804055
1864	2016-04-23T22:24:28	30.0158	-157.9969	KOK1606	100.21842905913424	0.5280719131520201	0.0288089722550594	3.1220054400854136																	3.1220054400854136	1249.1170280517465
1865	2016-04-23T22:27:29	30.0233	-157.9968	KOK1606	101.96325987585956	0.524327521015217	0.0282849249261337	3.1267049964950115																	3.1267049964950115	1249.9519619342004
1866	2016-04-23T22:30:29	30.0309	-157.9969	KOK1606	103.07516617998364	0.521357593063229	0.0278734992511885	3.1737472641443323																	3.1737472641443323	1250.7980267862742
1867	2016-04-23T22:33:29	30.0385	-157.9971	KOK1606	106.12326353357037	0.5346932977331704	0.02975035430825005	3.4230856969562646																	3.4230856969562646	1251.6442562665586
1868	2016-04-23T22:36:29	30.0461	-157.9972	KOK1606	104.59518378848541	0.5292000410742129	0.0289681763122416	3.3235139484479386																	3.3235139484479386	1252.4903211017959
1869	2016-04-23T22:39:30	30.054000000000002	-157.9974	KOK1606	101.522654855798	0.528823209941478	0.0289149821059501	3.19260485126208																	3.19260485126208	1253.369937312301
1870	2016-04-23T22:42:30	30.0615	-157.9975	KOK1606	104.91844780776188	0.533359195236702	0.0295591331771072	3.36817763290286																	3.36817763290286	1254.2048711518755
1871	2016-04-23T22:45:30	30.06900000000001	-157.9977	KOK1606	100.8230405505203	0.529956404177692	0.0290749459803041	3.2016078720828096																	3.2016078720828096	1255.0399717112116
1872	2016-04-23T22:48:30	30.0765	-157.9979	KOK1606	103.82625836407507	0.526198424172874	0.028546032302087996	3.29907185510531																	3.29907185510531	1255.8750722368568
1873	2016-04-23T22:51:31	30.084	-157.998	KOK1606	106.41855080293844	0.531463713832211	0.0292888819757026	3.419088370316606																	3.419088370316606	1256.7100060511596
1874	2016-04-23T22:54:31	30.0917	-157.9981	KOK1606	105.63055196755016	0.541804624227405	0.0307819433579274	3.527657310598558																	3.527657310598558	1257.567201833887
1875	2016-04-23T22:57:31	30.0992	-157.9982	KOK1606	103.05533599992634	0.5345021153362111	0.0297229211938068	3.339232094382418																	3.339232094382418	1258.4021356311114
1876	2016-04-23T23:00:32	30.1067	-157.9983	KOK1606	101.93317080173814	0.536794437265399	0.0300528830695054	3.34229022594147																	3.34229022594147	1259.237069419906
1877	2016-04-23T23:03:32	30.1143	-157.9983	KOK1606	101.93336848989695	0.532599031576783	0.0294506501307113	3.2855057956957743																	3.2855057956957743	1260.0830793775667
1878	2016-04-23T23:06:32	30.1219	-157.9984	KOK1606	101.43060374617198	0.532220306951383	0.0293966022943376	3.228497417705311																	3.228497417705311	1260.929144128768
1879	2016-04-23T23:09:32	30.1295	-157.9984	KOK1606	103.82156716340202	0.529956404177692	0.0290749459803041	3.3051427407640057																	3.3051427407640057	1261.7751540864288
1880	2016-04-23T23:12:32	30.1372	-157.9984	KOK1606	102.94808852202334	0.523581644371494	0.0281813472878089	3.251204687017755																	3.251204687017755	1262.6322957540588
1881	2016-04-23T23:15:33	30.1449	-157.9984	KOK1606	100.94540395787905	0.5269458546777159	0.0286508811865819	3.1443457551849936																	3.1443457551849936	1263.4894374216888
1882	2016-04-23T23:18:33	30.1525	-157.9983	KOK1606	102.61574306739134	0.524327521015217	0.0282849249261337	3.1852659693471																	3.1852659693471	1264.335502138929
1883	2016-04-23T23:21:33	30.1602	-157.9984	KOK1606	101.00475283539636	0.5154794031747479	0.0270697782805791	3.0519898561592327																	3.0519898561592327	1265.1926978466372
1884	2016-04-23T23:24:33	30.1679	-157.9983	KOK1606	102.14272071150734	0.5184042143291521	0.0274679717907732	3.075152668943524																	3.075152668943524	1266.0498935459061
1885	2016-04-23T23:27:34	30.1756	-157.9982	KOK1606	103.05155400438984	0.520989134928842	0.0278226110017247	3.1612309450740566																	3.1612309450740566	1266.907089236734
1886	2016-04-23T23:30:34	30.1832	-157.9981	KOK1606	100.60696863182196	0.5222827017415275	0.028001267257398	3.0921258304509283																	3.0921258304509283	1267.7531539198815
1887	2016-04-23T23:33:34	30.1909	-157.998	KOK1606	98.22094576804683	0.5140196708702229	0.0268725263013281	2.961195736724444																	2.961195736724444	1268.6103495939344
1888	2016-04-23T23:36:35	30.1986	-157.9979	KOK1606	101.66088302320871	0.514383299801673	0.0269216630685416	3.098672431081801																	3.098672431081801	1269.4675452595425
1889	2016-04-23T23:39:35	30.2062	-157.9976	KOK1606	100.58870006279696	0.511843855469792	0.0265799834312373	3.002058912992453																	3.002058912992453	1270.3140473893375
1890	2016-04-23T23:42:35	30.2139	-157.9974	KOK1606	98.06140278478705	0.525073742922859	0.0283889949403034	3.069649977334346																	3.069649977334346	1271.1714049613565
1891	2016-04-23T23:45:35	30.2216	-157.997	KOK1606	100.488389565295	0.5280719131520201	0.0288089722550594	3.228406719445108																	3.228406719445108	1272.0294097855228
1892	2016-04-23T23:48:36	30.2293	-157.9967	KOK1606	102.34449881651821	0.5256351896765565	0.0284673888114398	3.2298696119771697																	3.2298696119771697	1272.88703700959
1893	2016-04-23T23:51:36	30.2369	-157.9963	KOK1606	100.2420808294916	0.5247006333684029	0.0283368982772823	3.1733079739946497																	3.1733079739946497	1273.7339211966478
1894	2016-04-23T23:54:36	30.2445	-157.996	KOK1606	99.9564581962201	0.5206187158435011	0.0277716484167517	3.1166741743225086																	3.1166741743225086	1274.580422943409
1895	2016-04-23T23:57:36	30.2522	-157.9956	KOK1606	99.9572546452116	0.5178537557538135	0.0273927731638101	3.084389899017166																	3.084389899017166	1275.438427230699
1896	2016-04-24T00:00:37	30.2599	-157.9951	KOK1606	98.75939061061386	0.520989134928842	0.0278226110017247	3.0650609050197564																	3.0650609050197564	1276.2969161495946
1897	2016-04-24T00:03:37	30.2675	-157.9947	KOK1606	104.15850724906687	0.5308969143170711	0.0292084337465899	3.3591004877823654																	3.3591004877823654	1277.1437997925611
1898	2016-04-24T00:06:37	30.2751	-157.9942	KOK1606	100.86383643446686	0.527695665005706	0.0287561495350845	3.2128245368239043																	3.2128245368239043	1277.991174276543
1899	2016-04-24T00:09:37	30.2826	-157.9937	KOK1606	99.73203864724064	0.531463713832211	0.0292888819757026	3.2088846435546805																	3.2088846435546805	1278.827435001822
1900	2016-04-24T00:12:38	30.2901	-157.9932	KOK1606	100.66346134655487	0.528447276229967	0.0288619145813618	3.192959084463453																	3.192959084463453	1279.6636955159433
1901	2016-04-24T00:15:38	30.2974	-157.9926	KOK1606	98.800940794611	0.526198424172874	0.028546032302087996	3.1089084757037813																	3.1089084757037813	1280.4783541545198
1902	2016-04-24T00:18:38	30.3047	-157.9919	KOK1606	98.62402933799886	0.5206187158435011	0.0277716484167517	3.0257135907786727																	3.0257135907786727	1281.2937491636576
1903	2016-04-24T00:21:39	30.311999999999998	-157.9914	KOK1606	102.99463027464995	0.528823209941478	0.0289149821059501	3.2895507658114465																	3.2895507658114465	1282.1077834264752
1904	2016-04-24T00:24:39	30.3193	-157.9907	KOK1606	102.89174585492235	0.540644651178799	0.0306121534124846	3.4043138936237067																	3.4043138936237067	1282.9231776089114
1905	2016-04-24T00:27:39	30.3264	-157.9902	KOK1606	99.6948220692226	0.544524831620662	0.0311821688047535	3.4221911258990287																	3.4221911258990287	1283.714987931755
1906	2016-04-24T00:30:39	30.3335	-157.9901	KOK1606	99.92941479509972	0.55179967784512	0.03226842211883798	3.459901890352344																	3.459901890352344	1284.505397739406
1907	2016-04-24T00:33:40	30.3411	-157.9904	KOK1606	99.34981444019276	0.5488352622377489	0.0318229834522357	3.4271950835436704																	3.4271950835436704	1285.3518985187952
1908	2016-04-24T00:36:40	30.3482	-157.9906	KOK1606	102.92083877331905	0.5527925660090021	0.0324183949736393	3.589857447288975																	3.589857447288975	1286.1424834299514
1909	2016-04-24T00:45:41	30.3696	-157.9912	KOK1606	102.78809717593955	0.550017355003256	0.0320001777308738	3.5961297280618743																	3.5961297280618743	1288.525366397912
1910	2016-04-24T00:48:41	30.3767	-157.9914	KOK1606	103.92691408129852	0.546089283557574	0.0314139008332083	3.5697373494329376																	3.5697373494329376	1289.3159511730635
1911	2016-04-24T01:18:43	30.4489	-157.9942	KOK1606	109.50534892967207	0.550017355003256	0.0320001777308738	3.786296933136916																	3.786296933136916	1297.3575395058112
1912	2016-04-24T01:21:44	30.4563	-157.9948	KOK1606	108.56905498413437	0.5449157254925839	0.0312398964403581	3.6889124223900733																	3.6889124223900733	1298.183295769557
1913	2016-04-24T01:24:44	30.4637	-157.9953	KOK1606	109.82957278571487	0.5360305252549039	0.0299426679399644	3.6048028572504496																	3.6048028572504496	1299.008438257812
1914	2016-04-24T01:27:44	30.4712	-157.9959	KOK1606	109.05820616684	0.536412025904899	0.0299977098073281	3.6246176662234735																	3.6246176662234735	1299.845298895391
1915	2016-04-24T01:30:44	30.4785	-157.9965	KOK1606	110.85124922852008	0.5339303882602525	0.0296408830221211	3.5820846167884484																	3.5820846167884484	1300.6599499820004
1916	2016-04-24T01:33:45	30.4859	-157.997	KOK1606	105.64108452481248	0.5280719131520201	0.0288089722550594	3.3359022925125403																	3.3359022925125403	1301.485091834469
1917	2016-04-24T01:36:45	30.4932	-157.9976	KOK1606	109.816192551807	0.5273203128922371	0.0287034526121203	3.433586420692261																	3.433586420692261	1302.2997423069078
1918	2016-04-24T01:39:45	30.5007	-157.9981	KOK1606	105.87478551630824	0.526198424172874	0.028546032302087996	3.3099614144632623																	3.3099614144632623	1303.1359968790214
1919	2016-04-24T01:42:45	30.5082	-157.9985	KOK1606	107.5910685897858	0.5232100377459961	0.0281297433973012	3.3640955633005905																	3.3640955633005905	1303.9717560996476
1920	2016-04-24T01:45:46	30.5158	-157.999	KOK1606	109.90212834375734	0.521726930773297	0.0279245089800348	3.423876481869228																	3.423876481869228	1304.819123881436
1921	2016-04-24T01:48:46	30.5234	-157.9993	KOK1606	104.88877026906007	0.522839316099588	0.0280782624011686	3.2176830839041624																	3.2176830839041624	1305.665622830244
1922	2016-04-24T01:51:46	30.5309	-157.9992	KOK1606	105.95921675547471	0.517305044369498	0.0273178132221393	3.230126258692192																	3.230126258692192	1306.5005561402554
1923	2016-04-24T01:54:47	30.5385	-157.9988	KOK1606	105.81261806772423	0.5154794031747479	0.0270697782805791	3.178468929310469																	3.178468929310469	1307.3474349503533
1924	2016-04-24T01:57:47	30.5461	-157.9983	KOK1606	105.9943594027677	0.516572355039001	0.0272182529465501	3.2138499006441497																	3.2138499006441497	1308.1948018862215
1925	2016-04-24T02:00:47	30.5537	-157.998	KOK1606	107.96972454766735	0.527883789078863	0.02878256089507195	3.4072505572055567																	3.4072505572055567	1309.0413005301414
1926	2016-04-24T02:03:47	30.5613	-157.9979	KOK1606	105.71810048622521	0.5265722882333279	0.0285984349595979	3.3071478093715663																	3.3071478093715663	1309.8873647917098
1927	2016-04-24T02:06:48	30.5689	-157.9976	KOK1606	107.26868254655615	0.522839316099588	0.0280782624011686	3.3126123551450086																	3.3126123551450086	1310.7338632826152
1928	2016-04-24T02:09:48	30.5766	-157.9973	KOK1606	101.94835506600323	0.515843061823579	0.0271191652693273	3.1043471773917486																	3.1043471773917486	1311.5914870664647
1929	2016-04-24T02:12:48	30.5843	-157.997	KOK1606	103.86736433058806	0.520989134928842	0.0278226110017247	3.1702979239358933																	3.1702979239358933	1312.4491107737774
1930	2016-04-24T02:18:49	30.5995	-157.9967	KOK1606	104.65409556870128	0.524327521015217	0.0282849249261337	3.2481322612500314																	3.2481322612500314	1314.1413748736013
1931	2016-04-24T02:39:50	30.6534	-157.9952	KOK1606	108.50052379220536	0.548048915701797	0.0317055525198696	3.7639708495688495																	3.7639708495688495	1320.1430867200845
1932	2016-04-24T02:42:51	30.6612	-157.995	KOK1606	106.63846480496876	0.5533876665530395	0.032508580249526	3.754983427191812																	3.754983427191812	1321.0115712890558
1933	2016-04-24T02:45:51	30.6689	-157.9952	KOK1606	110.50490439696837	0.568536998718611	0.0348545287609131	4.1118663244320235																	4.1118663244320235	1321.8689268558196
1934	2016-04-24T02:48:51	30.6767	-157.9954	KOK1606	113.17172242444047	0.5776636273275191	0.0363162889552867	4.3637984127762435																	4.3637984127762435	1322.7374113570586
1935	2016-04-24T02:51:51	30.6846	-157.9956	KOK1606	110.32697843876629	0.59299243798001	0.0388551671668029	4.523484636841942																	4.523484636841942	1323.617024862576
1936	2016-04-24T02:54:52	30.6924	-157.996	KOK1606	109.40260589468477	0.595165201086638	0.0392235351690324	4.490331984934985																	4.490331984934985	1324.486142152713
1937	2016-04-24T02:57:52	30.7001	-157.9963	KOK1606	109.24008738982654	0.6039392987381921	0.0407327358646687	4.681652503682206																	4.681652503682206	1325.3437647076328
1938	2016-04-24T03:00:52	30.7078	-157.9967	KOK1606	110.3810619335718	0.6088426785748771	0.0415914268371864	4.764601200870431																	4.764601200870431	1326.2017609633338
1939	2016-04-24T03:18:54	30.7548	-157.9985	KOK1606	110.23961403582634	0.630346175533527	0.0454878230554541	5.165551640986314																	5.165551640986314	1331.4364988273544
1940	2016-04-24T03:21:54	30.7626	-157.999	KOK1606	110.6715454830215	0.623378212293929	0.0442016674918477	5.036960252897519																	5.036960252897519	1332.3060885414202
1941	2016-04-24T03:24:54	30.7705	-157.9994	KOK1606	108.56029271972315	0.617879767546768	0.043203022927246	4.861485642789192																	4.861485642789192	1333.1863255216153
1942	2016-04-24T03:27:55	30.7783	-157.9999	KOK1606	105.24785711126749	0.6206180129100861	0.0436986905512169	4.74584923573713																	4.74584923573713	1334.0559148066088
1943	2016-04-24T03:30:55	30.7863	-158.0003	KOK1606	108.57064592430102	0.627086843908651	0.0448835284508384	4.985376519961098																	4.985376519961098	1334.9472728389662
1944	2016-04-24T03:33:55	30.7943	-158.0009	KOK1606	110.40758536153128	0.63528826644237	0.0464137554991952	5.263223946440177																	5.263223946440177	1335.8396560451547
1945	2016-04-24T03:51:57	30.8419	-158.0013	KOK1606	105.04661573666388	0.6419530983282835	0.04768046437742295	5.087825365433238																	5.087825365433238	1341.1384879721772
1946	2016-04-24T03:54:57	30.8496	-158.0012	KOK1606	103.34828374369994	0.636237718126333	0.0465927604695869	4.897863208899254																	4.897863208899254	1341.9956829192433
1947	2016-04-24T03:57:57	30.8574	-158.001	KOK1606	102.17599060138704	0.637896261679903	0.0469069163837882	4.817396924598798																	4.817396924598798	1342.8641666293786
1948	2016-04-24T04:00:58	30.8651	-158.0008	KOK1606	103.63303766771028	0.63363396534089	0.0461025258286118	4.904275370184581																	4.904275370184581	1343.7215213260308
1949	2016-04-24T04:03:58	30.8728	-158.0005	KOK1606	109.93977798829323	0.63528826644237	0.0464137554991952	5.241743582987253																	5.241743582987253	1344.5791421575905
1950	2016-04-24T04:06:58	30.8805	-158.0003	KOK1606	110.30415278498465	0.629646248565882	0.04535756426544135	5.173975426489448																	5.173975426489448	1345.4364967858094
1951	2016-04-24T04:09:58	30.8883	-158.0002	KOK1606	107.69200000154913	0.6226852280851516	0.0440752285530024	4.919892545855834																	4.919892545855834	1346.3048227174256
1952	2016-04-24T04:12:59	30.8959	-158.0	KOK1606	109.68148943086365	0.622915855788271	0.0441173078986519	4.960139105837155																	4.960139105837155	1347.1510483675004
1953	2016-04-24T04:15:59	30.9036	-157.9998	KOK1606	110.99819534537652	0.626620379388491	0.0447974839958142	5.16655378921504																	5.16655378921504	1348.0084028930335
1954	2016-04-24T04:18:59	30.9114	-157.9996	KOK1606	105.25694403514451	0.6308137474328941	0.0455750185442587	4.963780078475457																	4.963780078475457	1348.8768863662333
1955	2016-04-24T04:21:59	30.9192	-157.9994	KOK1606	89.62893036154234	0.654327716987433	0.0500877215932189	4.6743334856228165																	4.6743334856228165	1349.7453698051893
1956	2016-04-24T04:25:00	30.9274	-157.9991	KOK1606	90.03835396447457	0.634579002387343	0.0462800343280031	4.372560776417882																	4.372560776417882	1350.6586194737365
1957	2016-04-24T04:28:00	30.935	-157.9989	KOK1606	104.06292087043293	0.6275544219633199	0.04496977830941599	4.8839993888063535																	4.8839993888063535	1351.5048449476376
1958	2016-04-24T04:31:00	30.9427	-157.9986	KOK1606	104.48001030933409	0.6284826953709001	0.0451417587439263	4.947439729387399																	4.947439729387399	1352.3624650800755
1959	2016-04-24T04:34:00	30.9503	-157.9983	KOK1606	106.9673963338884	0.6308137474328941	0.0455750185442587	5.0828232647462315																	5.0828232647462315	1353.2089597169772
1960	2016-04-24T04:37:01	30.958000000000002	-157.9981	KOK1606	104.70235963558879	0.622915855788271	0.0441173078986519	4.884937195296473																	4.884937195296473	1354.066314000511
1961	2016-04-24T04:40:01	30.9657	-157.9979	KOK1606	104.2856597872788	0.617879767546768	0.043203022927246	4.704744041206295																	4.704744041206295	1354.9236682497715
1962	2016-04-24T04:43:01	30.9734	-157.9977	KOK1606	107.31172805100731	0.617879767546768	0.043203022927246	4.806487411999594																	4.806487411999594	1355.781022464754
1963	2016-04-24T04:46:02	30.9812	-157.9976	KOK1606	108.02310723456308	0.615379482903927	0.04275335993951175	4.823103327833498																	4.823103327833498	1356.649348294351
1964	2016-04-24T04:49:02	30.989	-157.9975	KOK1606	109.98726438243382	0.617879767546768	0.043203022927246	4.885573018836922																	4.885573018836922	1357.5176741153743
1965	2016-04-24T04:52:02	30.9968	-157.9975	KOK1606	109.63041695840788	0.611983669551662	0.0421473748585995	4.781030578405162																	4.781030578405162	1358.3859474929734
1966	2016-04-24T04:55:02	31.0046	-157.9975	KOK1606	106.52995360989622	0.610633994237877	0.0419077472268331	4.608171264969827																	4.608171264969827	1359.254220870573
1967	2016-04-24T04:58:03	31.0125	-157.9975	KOK1606	106.40771669570348	0.6070583981958471	0.0412777656592401	4.5973023996026186																	4.5973023996026186	1360.133625958141
1968	2016-04-24T05:01:03	31.0203	-157.9974	KOK1606	115.8430221750379	0.609288920297675	0.0416702232892764	4.972112462968835																	4.972112462968835	1361.0019517447474
1969	2016-04-24T05:04:03	31.0282	-157.9974	KOK1606	116.61833765834676	0.60996041467148	0.0417887943944667	5.147428605986616																	5.147428605986616	1361.8813568323158
1970	2016-04-24T05:07:03	31.0361	-157.9975	KOK1606	111.84983262405665	0.611983669551662	0.0421473748585995	4.92955755204753																	4.92955755204753	1362.7608136484191
1971	2016-04-24T05:10:04	31.044	-157.9975	KOK1606	110.65075580763569	0.62199444345295	0.0439491909395043	4.9132309058185735																	4.9132309058185735	1363.6402187359874
1972	2016-04-24T05:13:04	31.0519	-157.9975	KOK1606	109.0723892168989	0.6256907803505071	0.0446260093409209	4.983020416632484																	4.983020416632484	1364.5196238235558
1973	2016-04-24T05:16:04	31.0598	-157.9976	KOK1606	114.90213053665005	0.641713559767781	0.047634557261812004	5.5704701590478445																	5.5704701590478445	1365.3990806139075
1974	2016-04-24T05:19:05	31.0677	-157.9977	KOK1606	118.38504053552765	0.658267799254054	0.0508698041662283	6.0922340887150375																	6.0922340887150375	1366.2785373956735
1975	2016-04-24T05:22:05	31.0756	-157.9979	KOK1606	124.06734404907994	0.6622429265248491	0.0516662181691486	6.493250591153562																	6.493250591153562	1367.1581492074604
1976	2016-04-24T05:25:05	31.0835	-157.9981	KOK1606	118.61608578484258	0.64652292519248	0.0485610987949103	5.887126509196714																	5.887126509196714	1368.0377609848981
1977	2016-04-24T05:28:05	31.0913	-157.9983	KOK1606	116.70943916451266	0.634579002387343	0.0462800343280031	5.537653725209456																	5.537653725209456	1368.9062436670285
1978	2016-04-24T05:31:05	31.0992	-157.9985	KOK1606	120.45010246162286	0.6333981467438949	0.04605830817894616	5.7591908326103365																	5.7591908326103365	1369.7858553761894
1979	2016-04-24T05:34:06	31.107	-157.9986	KOK1606	123.48123000284008	0.63363396534089	0.0461025258286118	5.838039153144685																	5.838039153144685	1370.6541810673573
1980	2016-04-24T05:37:06	31.1149	-157.9989	KOK1606	124.37651064669164	0.636948084837973	0.0467271728098154	5.956146470622021																	5.956146470622021	1371.5340508316515
1981	2016-04-24T05:40:06	31.1227	-157.9992	KOK1606	123.44124026359378	0.6383720483766679	0.0469971101087805	5.853021671381277																	5.853021671381277	1372.4027947623513
1982	2016-04-24T05:43:06	31.1305	-157.9994	KOK1606	114.88548326565358	0.622915855788271	0.0441173078986519	5.162098928847658																	5.162098928847658	1373.2712772717591
1983	2016-04-24T05:46:07	31.1384	-157.9997	KOK1606	117.71079782400005	0.626155025750963	0.0447116444551757	5.397633699903177																	5.397633699903177	1374.1511468060248
1984	2016-04-24T05:49:07	31.1462	-157.9999	KOK1606	119.06010095848517	0.630346175533527	0.0454878230554541	5.507050835637547																	5.507050835637547	1375.0196292462203
1985	2016-04-24T05:52:07	31.154	-158.0	KOK1606	117.07666827236166	0.628947228979391	0.0452279163154702	5.398145084667315																	5.398145084667315	1375.8879548855878
1986	2016-04-24T05:55:07	31.1618	-158.0002	KOK1606	112.43466331926098	0.6298796256188051	0.0454008489702859	5.238433833419378																	5.238433833419378	1376.7564372569925
1987	2016-04-24T05:58:07	31.1696	-158.0004	KOK1606	111.9433570409362	0.630346175533527	0.0454878230554541	5.1162626436845455																	5.1162626436845455	1377.6249195939938
1988	2016-04-24T06:01:08	31.1773	-158.0006	KOK1606	109.2491042353813	0.6331623281469	0.0460140905292805	5.0524327433814005																	5.0524327433814005	1378.482272899488
1989	2016-04-24T06:04:08	31.1851	-158.0007	KOK1606	115.05129949953795	0.636475647337047	0.0466376184776757	5.4583735274038245																	5.4583735274038245	1379.3505985045542
1990	2016-04-24T06:07:08	31.1929	-158.0008	KOK1606	116.18407414512696	0.6450736560269879	0.0482805715678606	5.599449583640611																	5.599449583640611	1380.2189241010144
1991	2016-04-24T06:10:08	31.2008	-158.0009	KOK1606	114.78699367797712	0.647008132031435	0.048655108209018	5.595604910291994																	5.595604910291994	1381.0983807379318
1992	2016-04-24T06:13:08	31.2085	-158.0011	KOK1606	112.2713266546288	0.647978573222452	0.0488435661985764	5.537887607210523																	5.537887607210523	1381.9557339039584
1993	2016-04-24T06:16:09	31.2163	-158.0012	KOK1606	110.80645053062004	0.6567880288356639	0.0505751631478836	5.548517568736373																	5.548517568736373	1382.8240594745935
1994	2016-04-24T06:19:09	31.224	-158.0013	KOK1606	110.91182648456079	0.6575267379566805	0.050722249483015	5.6376012538508276																	5.6376012538508276	1383.6812540043827
1995	2016-04-24T06:40:11	31.2784	-158.0024	KOK1606	116.19769589476431	0.68002250724058	0.0553210929674584	6.366633163538798																	6.366633163538798	1389.7378089546814
1996	2016-04-24T06:46:11	31.2937	-158.0029	KOK1606	118.13775756453566	0.681573774791538	0.0556473066500712	6.4924980194145006																	6.4924980194145006	1391.4416246389264
1997	2016-04-24T06:49:12	31.3013	-158.0031	KOK1606	114.1372480450646	0.672329001676058	0.0537207135242862	6.0411965829051395																	6.0411965829051395	1392.2878484561745
1998	2016-04-24T06:52:12	31.3088	-158.0031	KOK1606	108.96306282230316	0.6655004845921939	0.05232427183524705	5.7091940896204605																	5.7091940896204605	1393.1227267038653
[truncated: 4,203 more rows]
