# Supplementary material for: Understanding opposing predictions of Prochlorococcus in a changing climate
Source: Nat Commun. 2023 Mar 15;14:1445. doi: 10.1038/s41467-023-36928-9 (PMC10017810; doi:10.1038/s41467-023-36928-9)
Supplement: Supplementary file 4 — Supplementary Code [file 41467_2023_36928_MOESM4_ESM.zip › Supplemental Code/Cruises/KOK1607.csv]

	time	lat	lon	cruise	prochloro_abundance	prochloro_diameter	prochloro_carbon_content	prochloro_biomass	synecho_abundance	synecho_diameter	synecho_carbon_content	synecho_biomass	croco_abundance	croco_diameter	croco_carbon_content	croco_biomass	picoeuk_abundance	picoeuk_diameter	picoeuk_carbon_content	picoeuk_biomass	unknown_abundance	unknown_diameter	unknown_carbon_content	unknown_biomass	total_biomass	distance
0	2016-05-12T17:00:02	22.8092	-155.9214	KOK1607	114.09710751616093	0.5414185400014129	0.0307253202338948	3.6894620002304737																	3.6894620002304737	0.0
1	2016-05-12T17:03:02	22.8092	-155.9214	KOK1607	112.85519626358256	0.5360305252549039	0.0299426679399644	3.5656504838927927																	3.5656504838927927	0.0
2	2016-05-12T17:06:02	22.8092	-155.9214	KOK1607	112.81831058513659	0.529956404177692	0.0290749459803041	3.496355797204098																	3.496355797204098	0.0
3	2016-05-12T17:09:02	22.8092	-155.9214	KOK1607	111.79393851184851	0.531463713832211	0.0292888819757026	3.4541444058331																	3.4541444058331	0.0
4	2016-05-12T17:12:02	22.8092	-155.9214	KOK1607	112.35079254004322	0.532220306951383	0.0293966022943376	3.480710058310984																	3.480710058310984	0.0
5	2016-05-12T17:15:02	22.8092	-155.9214	KOK1607	114.34749389123269	0.536794437265399	0.0300528830695054	3.609815426056469																	3.609815426056469	0.0
6	2016-05-12T17:18:03	22.8092	-155.9214	KOK1607	113.17296118404808	0.532220306951383	0.0293966022943376	3.5404442806042176																	3.5404442806042176	0.0
7	2016-05-12T17:21:03	22.8092	-155.9214	KOK1607	112.27340816443443	0.5379441965855021	0.030219251863412996	3.5830134009051235																	3.5830134009051235	0.0
8	2016-05-12T17:24:03	22.8092	-155.9214	KOK1607	114.00309982055882	0.544524831620662	0.0311821688047535	3.7293315048743247																	3.7293315048743247	0.0
9	2016-05-12T17:27:03	22.8092	-155.9214	KOK1607	115.28887120702964	0.546089283557574	0.0314139008332083	3.825803072412341																	3.825803072412341	0.0
10	2016-05-12T17:30:03	22.8092	-155.9214	KOK1607	114.90127360894607	0.5488352622377489	0.0318229834522357	3.871569449960581																	3.871569449960581	0.0
11	2016-05-12T17:33:04	22.8092	-155.9214	KOK1607	112.4850279215571	0.5488352622377489	0.0318229834522357	3.7869072861758015																	3.7869072861758015	0.0
12	2016-05-12T17:36:04	22.8092	-155.9214	KOK1607	111.15039667440935	0.546874386658803	0.0315304503182221	3.677958726987321																	3.677958726987321	0.0
13	2016-05-12T17:39:04	22.8092	-155.9214	KOK1607	110.37253601854307	0.5396777234870089	0.0304711160470677	3.5688809346219323																	3.5688809346219323	0.0
14	2016-05-12T17:42:04	22.8092	-155.9214	KOK1607	110.64943156553684	0.537177761510433	0.0301081880401594	3.533955863114167																	3.533955863114167	0.0
15	2016-05-12T17:45:04	22.8092	-155.9214	KOK1607	111.29509383443548	0.536794437265399	0.0300528830695054	3.5428852402582427																	3.5428852402582427	0.0
16	2016-05-12T17:51:05	22.8092	-155.9214	KOK1607	112.5867929520033	0.546482338726064	0.0314721794373864	3.763842046788578																	3.763842046788578	0.0
17	2016-05-12T17:54:05	22.8092	-155.9214	KOK1607	108.74124634677533	0.546089283557574	0.0314139008332083	3.618360507165432																	3.618360507165432	0.0
18	2016-05-12T18:00:05	22.8092	-155.9214	KOK1607	110.89291524883059	0.5575775802325489	0.0331473794176526	3.8780585033444095																	3.8780585033444095	0.0
19	2016-05-12T18:03:06	22.8092	-155.9214	KOK1607	113.53675725144942	0.5632295977789971	0.0340212550712142	4.091447190008783																	4.091447190008783	0.0
20	2016-05-12T18:06:06	22.8092	-155.9214	KOK1607	111.00477502933708	0.5595831373114121	0.0334558486937206	3.925502710173384																	3.925502710173384	0.0
21	2016-05-12T18:09:06	22.8092	-155.9214	KOK1607	110.25241807510302	0.554781925161698	0.0327202664099495	3.8341147523141768																	3.8341147523141768	0.0
22	2016-05-12T18:12:06	22.8092	-155.9214	KOK1607	109.87420067785986	0.5496223842073851	0.0319409720853444	3.7276055480715424																	3.7276055480715424	0.0
23	2016-05-12T18:15:06	22.8092	-155.9214	KOK1607	108.38552914204807	0.5523970620404699	0.0323584602427423	3.700705091043945																	3.700705091043945	0.0
24	2016-05-12T18:18:07	22.8092	-155.9214	KOK1607	110.0184745701486	0.550413268665288	0.0320595247109026	3.7509044002485608																	3.7509044002485608	0.0
25	2016-05-12T18:21:07	22.8092	-155.9214	KOK1607	111.57796947636238	0.557178312370293	0.0330862079620082	3.9065700000609422																	3.9065700000609422	0.0
26	2016-05-12T18:27:07	22.8092	-155.9214	KOK1607	108.94586441874495	0.5575775802325489	0.0331473794176526	3.863772786633259																	3.863772786633259	0.0
27	2016-05-12T18:30:08	22.8092	-155.9214	KOK1607	110.14090086441422	0.572662166188996	0.0355107641504663	4.0719109753144735																	4.0719109753144735	0.0
28	2016-05-12T18:33:08	22.8092	-155.9214	KOK1607	111.51545028102522	0.571010001906557	0.0352470406209211	4.135096216942177																	4.135096216942177	0.0
29	2016-05-12T18:36:08	22.8092	-155.9214	KOK1607	110.98721177945171	0.5739092456777839	0.0357104549410594	4.163873367878093																	4.163873367878093	0.0
30	2016-05-12T18:39:08	22.8092	-155.9214	KOK1607	110.04220898237328	0.5739092456777839	0.0357104549410594	4.1209146430436405																	4.1209146430436405	0.0
31	2016-05-12T18:42:09	22.8092	-155.9214	KOK1607	109.17130443016559	0.5681250376439411	0.0347893103867287	3.9978192726754815																	3.9978192726754815	0.0
32	2016-05-12T18:45:09	22.8092	-155.9214	KOK1607	108.47299913507044	0.563637191980396	0.0340847332406463	3.9048316192145966																	3.9048316192145966	0.0
33	2016-05-12T18:48:09	22.8092	-155.9214	KOK1607	111.48893203985122	0.5652605506510289	0.0343386539408673	4.06626552354492																	4.06626552354492	0.0
34	2016-05-12T18:51:09	22.8092	-155.9214	KOK1607	111.22369449643057	0.574322630664675	0.0357769789582925	4.1485794261237725																	4.1485794261237725	0.0
35	2016-05-12T18:54:10	22.8092	-155.9214	KOK1607	111.32937851504632	0.577242685399099	0.036248177914188995	4.197457213394217																	4.197457213394217	0.0
36	2016-05-12T18:57:10	22.8092	-155.9214	KOK1607	112.03526809227448	0.578925188516793	0.036521433673188	4.3044565134934665																	4.3044565134934665	0.0
37	2016-05-12T19:00:10	22.8092	-155.9214	KOK1607	111.37068913986052	0.5882625080667819	0.0380605140058383	4.418030678526762																	4.418030678526762	0.0
38	2016-05-12T19:03:10	22.8092	-155.9214	KOK1607	109.6715493811692	0.5810281294921309	0.0368646785828119	4.209823248807166																	4.209823248807166	0.0
39	2016-05-12T19:06:11	22.8092	-155.9214	KOK1607	108.53803029365628	0.5734933900445489	0.0356438016150022	4.0350745657310405																	4.0350745657310405	0.0
40	2016-05-12T19:09:11	22.8092	-155.9214	KOK1607	108.03013081539312	0.5689499432182851	0.0349199028230591	3.987395274081583																	3.987395274081583	0.0
41	2016-05-12T19:12:11	22.8092	-155.9214	KOK1607	110.36054314604765	0.5810281294921309	0.0368646785828119	4.256543193875591																	4.256543193875591	0.0
42	2016-05-12T19:15:11	22.8092	-155.9214	KOK1607	109.34153729098782	0.5882625080667819	0.0380605140058383	4.3231768723228665																	4.3231768723228665	0.0
43	2016-05-12T19:18:12	22.8092	-155.9214	KOK1607	107.8949164985916	0.590832364014081	0.0384910521724219	4.310650835949563																	4.310650835949563	0.0
44	2016-05-12T19:21:12	22.8092	-155.9214	KOK1607	109.44956326326648	0.5912631508446899	0.0385634713766848	4.3883645600509285																	4.3883645600509285	0.0
45	2016-05-12T19:24:12	22.8092	-155.9214	KOK1607	110.72568878378112	0.589973865658896	0.0383467307509529	4.429935138974527																	4.429935138974527	0.0
46	2016-05-12T19:27:12	22.8092	-155.9214	KOK1607	108.56340516770224	0.58484340056609	0.0374924750490733	4.254891252755347																	4.254891252755347	0.0
47	2016-05-12T19:33:13	22.8092	-155.9214	KOK1607	107.46119860129652	0.5776636273275191	0.0363162889552867	4.075577840192313																	4.075577840192313	0.0
48	2016-05-12T19:36:13	22.8092	-155.9214	KOK1607	108.47118628158606	0.586977842525353	0.0378465174023582	4.290600845140605																	4.290600845140605	0.0
49	2016-05-12T19:39:13	22.8092	-155.9214	KOK1607	111.17837100877331	0.59299243798001	0.0388551671668029	4.455675256440763																	4.455675256440763	0.0
50	2016-05-12T19:42:14	22.8092	-155.9214	KOK1607	111.57312273321199	0.6017337905802889	0.0403501005984148	4.632632242351432																	4.632632242351432	0.0
51	2016-05-12T19:45:14	22.8092	-155.9214	KOK1607	110.53657935057926	0.597340884657027	0.0395945252007203	4.531694708918226																	4.531694708918226	0.0
52	2016-05-12T19:48:14	22.8092	-155.9214	KOK1607	108.45820949337376	0.594295904629594	0.0390757931796163	4.4069350935010565																	4.4069350935010565	0.0
53	2016-05-12T19:51:14	22.8092	-155.9214	KOK1607	106.16936112089512	0.589973865658896	0.0383467307509529	4.22492635397151																	4.22492635397151	0.0
54	2016-05-12T19:54:15	22.8092	-155.9214	KOK1607	106.00664466217272	0.5820827898456985	0.03703747399257799	4.1185732538830235																	4.1185732538830235	0.0
55	2016-05-12T19:57:15	22.8092	-155.9214	KOK1607	106.69098173310995	0.5912631508446899	0.0385634713766848	4.2990216977951015																	4.2990216977951015	0.0
56	2016-05-12T20:00:15	22.8092	-155.9214	KOK1607	109.92014822743288	0.594730034684947	0.0391495761077801	4.504576746410589																	4.504576746410589	0.0
57	2016-05-12T20:03:16	22.8092	-155.9214	KOK1607	109.93709512603823	0.60661443299848	0.0411997974798931	4.653570121856497																	4.653570121856497	0.0
58	2016-05-12T20:06:16	22.8092	-155.9214	KOK1607	108.93950232171888	0.606168039103562	0.0411216442224637	4.653484124233015																	4.653484124233015	0.0
59	2016-05-12T20:09:16	22.8092	-155.9214	KOK1607	107.52512453922134	0.6017337905802889	0.0403501005984148	4.502164336814016																	4.502164336814016	0.0
60	2016-05-12T20:12:16	22.8092	-155.9214	KOK1607	106.53554715081108	0.5925592068450021	0.0387819384107205	4.334714572102623																	4.334714572102623	0.0
61	2016-05-12T20:15:17	22.8092	-155.9214	KOK1607	105.73266066343918	0.594730034684947	0.0391495761077801	4.2615311096299955																	4.2615311096299955	0.0
62	2016-05-12T20:18:17	22.8092	-155.9214	KOK1607	107.47613447855751	0.5995277432172379	0.0399695736485661	4.466583324264471																	4.466583324264471	0.0
63	2016-05-12T20:24:17	22.8092	-155.9214	KOK1607	109.88460534973908	0.603056897340182	0.0405794559256321	4.6275015623477165																	4.6275015623477165	0.0
64	2016-05-12T20:27:17	22.8092	-155.9214	KOK1607	108.07427844033279	0.598650809991287	0.0398188979165341	4.438728164334289																	4.438728164334289	0.0
65	2016-05-12T20:30:18	22.8092	-155.9214	KOK1607	105.51741744471501	0.590832364014081	0.0384910521724219	4.244212604839253																	4.244212604839253	0.0
66	2016-05-12T20:36:18	22.8092	-155.9214	KOK1607	108.20914990783906	0.592127007447506	0.0387088840485091	4.3511174527195875																	4.3511174527195875	0.0
67	2016-05-12T20:39:18	22.8092	-155.9214	KOK1607	105.58531562610186	0.5925592068450021	0.0387819384107205	4.294704168950198																	4.294704168950198	0.0
68	2016-05-12T20:42:18	22.8092	-155.9214	KOK1607	107.89464525773904	0.604827081281776	0.0408874331837945	4.562414783452522																	4.562414783452522	0.0
69	2016-05-12T20:45:19	22.8092	-155.9214	KOK1607	108.0203011305356	0.6088426785748771	0.0415914268371864	4.64222283620581																	4.64222283620581	0.0
70	2016-05-12T20:48:19	22.8092	-155.9214	KOK1607	107.11666167929216	0.604827081281776	0.0408874331837945	4.559697545514012																	4.559697545514012	0.0
71	2016-05-12T20:51:19	22.8092	-155.9214	KOK1607	106.13583447133465	0.6017337905802889	0.0403501005984148	4.404678489890904																	4.404678489890904	0.0
72	2016-05-12T20:54:20	22.8092	-155.9214	KOK1607	105.19701305106443	0.5960385499069529	0.039371973837989	4.3147055112401285																	4.3147055112401285	0.0
73	2016-05-12T20:57:20	22.8092	-155.9214	KOK1607	104.38855899784045	0.598213909064538	0.0397438290686274	4.316559447810501																	4.316559447810501	0.0
74	2016-05-12T21:00:20	22.8092	-155.9214	KOK1607	106.08755866014963	0.595601406308614	0.0392976707838346	4.348304105602627																	4.348304105602627	0.0
75	2016-05-12T21:03:20	22.8092	-155.9214	KOK1607	107.49138999580838	0.604827081281776	0.0408874331837945	4.5405857030664905																	4.5405857030664905	0.0
76	2016-05-12T21:06:21	22.8092	-155.9214	KOK1607	109.071987739682	0.609736227279536	0.0417492078426362	4.743757572034205																	4.743757572034205	0.0
77	2016-05-12T21:09:21	22.8092	-155.9214	KOK1607	107.41957249665613	0.609288920297675	0.0416702232892764	4.647682466725444																	4.647682466725444	0.0
78	2016-05-12T21:12:21	22.8092	-155.9214	KOK1607	105.56993478558405	0.6043822226381179	0.0408097343902162	4.475691532333938																	4.475691532333938	0.0
79	2016-05-12T21:15:21	22.8092	-155.9214	KOK1607	104.82435147000204	0.602617272090339	0.0405030896238029	4.380355961366261																	4.380355961366261	0.0
80	2016-05-12T21:18:22	22.8092	-155.9214	KOK1607	106.34817839225258	0.603056897340182	0.0405794559256321	4.4943148389047085																	4.4943148389047085	0.0
81	2016-05-12T21:21:22	22.8092	-155.9214	KOK1607	105.99165581835716	0.60349757205438	0.0406560045275263	4.444904858753398																	4.444904858753398	0.0
82	2016-05-12T21:27:22	22.8092	-155.9214	KOK1607	107.39283660180763	0.618791803075976	0.0433676244462195	4.801924252158236																	4.801924252158236	0.0
83	2016-05-12T21:30:23	22.8092	-155.9214	KOK1607	109.65574228900812	0.6158331446482679	0.042834790112983454	4.841487530842965																	4.841487530842965	0.0
84	2016-05-12T21:33:23	22.8092	-155.9214	KOK1607	108.53030287260557	0.615606043355872	0.0427940264870746	4.802087261430508																	4.802087261430508	0.0
85	2016-05-12T21:36:23	22.8092	-155.9214	KOK1607	109.26525332774686	0.6070583981958471	0.0412777656592401	4.643517959917298																	4.643517959917298	0.0
86	2016-05-12T21:39:23	22.8092	-155.9214	KOK1607	110.94257974080736	0.5999677805018551	0.0400451813892911	4.5599290167848086																	4.5599290167848086	0.0
87	2016-05-12T21:42:24	22.8092	-155.9214	KOK1607	113.88894138228882	0.5999677805018551	0.0400451813892911	4.708864963323204																	4.708864963323204	0.0
88	2016-05-12T21:48:24	22.8092	-155.9214	KOK1607	114.59520333310977	0.581449209241411	0.0369335599869533	4.42256258684579																	4.42256258684579	0.0
89	2016-05-12T21:51:24	22.8092	-155.9214	KOK1607	114.520105489542	0.586549825240985	0.0377753443114189	4.557248221077545																	4.557248221077545	0.0
90	2016-05-12T21:54:25	22.8092	-155.9214	KOK1607	112.59919514706158	0.588688914226635	0.0381318071171293	4.497629718191287																	4.497629718191287	0.0
91	2016-05-12T21:57:25	22.8092	-155.9214	KOK1607	112.83726121572685	0.590832364014081	0.0384910521724219	4.489112919855663																	4.489112919855663	0.0
92	2016-05-12T22:00:25	22.8092	-155.9214	KOK1607	108.793179232886	0.578925188516793	0.036521433673188	4.152260379216216																	4.152260379216216	0.0
93	2016-05-12T22:03:25	22.8092	-155.9214	KOK1607	108.92839083389029	0.56730264783214	0.0346596145702376	4.009388606820367																	4.009388606820367	0.0
94	2016-05-12T22:06:25	22.8092	-155.9214	KOK1607	109.65826744437231	0.557977801218833	0.0332086969005377	3.8676703943928255																	3.8676703943928255	0.0
95	2016-05-12T22:09:26	22.8092	-155.9214	KOK1607	104.40310829808928	0.537177761510433	0.0301081880401594	3.359080027127565																	3.359080027127565	0.0
96	2016-05-12T22:12:26	22.8092	-155.9214	KOK1607	104.64786148298842	0.540257142261389	0.0305556308438881	3.4449592003753966																	3.4449592003753966	0.0
97	2016-05-12T22:15:26	22.8092	-155.9214	KOK1607	101.7009694052652	0.551998489510824	0.0322983871388864	3.527666698503279																	3.527666698503279	0.0
98	2016-05-12T22:18:27	22.8092	-155.9214	KOK1607	103.27941137472895	0.555581470139957	0.0328420976819923	3.645171597389029																	3.645171597389029	0.0
99	2016-05-12T22:24:27	22.8092	-155.9214	KOK1607	100.3344078463142	0.562417319114419	0.0338947518910436	3.603801291308939																	3.603801291308939	0.0
100	2016-05-12T22:27:27	22.8092	-155.9214	KOK1607	99.44790873974644	0.5689499432182851	0.0349199028230591	3.6610365544209236																	3.6610365544209236	0.0
101	2016-05-12T22:30:28	22.8092	-155.9214	KOK1607	105.48282845104679	0.573077282638048	0.0355772035813128	3.983283701892342																	3.983283701892342	0.0
102	2016-05-12T22:33:28	22.8092	-155.9214	KOK1607	98.67574727640523	0.5563826269438361	0.0329643017422178	3.4320117059015285																	3.4320117059015285	0.0
103	2016-05-12T22:36:28	22.8092	-155.9214	KOK1607	100.37620431558183	0.545697164447758	0.0313557610191983	3.3893612280021586																	3.3893612280021586	0.0
104	2016-05-12T22:39:28	22.8092	-155.9214	KOK1607	102.56480212679264	0.550413268665288	0.0320595247109026	3.5003908014233684																	3.5003908014233684	0.0
105	2016-05-12T22:42:29	22.8092	-155.9214	KOK1607	100.7602829489489	0.5453059791673979	0.0312977596648285	3.4046313052173085																	3.4046313052173085	0.0
106	2016-05-12T22:45:29	22.8092	-155.9214	KOK1607	102.85432314680365	0.548048915701797	0.0317055525198696	3.486562986618622																	3.486562986618622	0.0
107	2016-05-12T22:48:29	22.8092	-155.9214	KOK1607	99.42687888265142	0.538328420394348	0.0302749898181489	3.2606364526713865																	3.2606364526713865	0.0
108	2016-05-12T22:54:30	22.8092	-155.9214	KOK1607	96.914468088164	0.5414185400014129	0.0307253202338948	3.208731366578981																	3.208731366578981	0.0
109	2016-05-12T22:57:30	22.8092	-155.9214	KOK1607	100.89926203118964	0.5652605506510289	0.0343386539408673	3.6453644673112287																	3.6453644673112287	0.0
110	2016-05-12T23:00:30	22.8092	-155.9214	KOK1607	103.4380814695442	0.581871278928165	0.0370026850586063	3.999895463004888																	3.999895463004888	0.0
111	2016-05-12T23:03:30	22.8092	-155.9214	KOK1607	98.73731887465843	0.559180520717249	0.0333938271311191	3.5137688475233726																	3.5137688475233726	0.0
112	2016-05-12T23:06:31	22.8092	-155.9214	KOK1607	98.39144308969557	0.5478526939312125	0.0316762992083015	3.3339168207465533																	3.3339168207465533	0.0
113	2016-05-12T23:09:31	22.8092	-155.9214	KOK1607	96.59966562186816	0.546089283557574	0.0314139008332083	3.2249981923449313																	3.2249981923449313	0.0
114	2016-05-12T23:15:31	22.8092	-155.9214	KOK1607	94.91628870520219	0.532599031576783	0.0294506501307113	3.0238015249841865																	3.0238015249841865	0.0
115	2016-05-12T23:18:32	22.8092	-155.9214	KOK1607	96.04772390377701	0.529956404177692	0.0290749459803041	3.017513899161404																	3.017513899161404	0.0
116	2016-05-12T23:27:33	22.8092	-155.9214	KOK1607	97.69319354517499	0.5523970620404699	0.0323584602427423	3.3576732482080174																	3.3576732482080174	0.0
117	2016-05-12T23:33:33	22.8092	-155.9214	KOK1607	97.84964127065672	0.537177761510433	0.0301081880401594	3.176233202239456																	3.176233202239456	0.0
118	2016-05-12T23:36:33	22.8092	-155.9214	KOK1607	97.22305606973623	0.5400638492278379	0.0305274368636795	3.1937274631534187																	3.1937274631534187	0.0
119	2016-05-12T23:39:34	22.8092	-155.9214	KOK1607	97.37139269271565	0.5310855472882849	0.0292352072142466	3.0699811438750184																	3.0699811438750184	0.0
120	2016-05-12T23:42:34	22.8092	-155.9214	KOK1607	98.36983010645515	0.5295777717704779	0.0290214975026483	3.088620939178317																	3.088620939178317	0.0
121	2016-05-12T23:45:34	22.8092	-155.9214	KOK1607	100.27462540509285	0.532220306951383	0.0293966022943376	3.175671314978741																	3.175671314978741	0.0
122	2016-05-12T23:48:34	22.8092	-155.9214	KOK1607	96.05811397140816	0.531463713832211	0.0292888819757026	3.0280743034295186																	3.0280743034295186	0.0
123	2016-05-12T23:54:35	22.8092	-155.9214	KOK1607	97.07842676335008	0.539870556194287	0.0304992428834709	3.1548107314234954																	3.1548107314234954	0.0
124	2016-05-12T23:57:35	22.8092	-155.9214	KOK1607	99.72645180855757	0.540644651178799	0.0306121534124846	3.2610824321749834																	3.2610824321749834	0.0
125	2016-05-13T00:00:35	22.8092	-155.9214	KOK1607	96.08755054622893	0.536794437265399	0.0300528830695054	3.077513564458561																	3.077513564458561	0.0
126	2016-05-13T00:12:36	22.8092	-155.9214	KOK1607	102.02828326366811	0.5632295977789971	0.0340212550712142	3.732923999975012																	3.732923999975012	0.0
127	2016-05-13T00:15:37	22.8092	-155.9214	KOK1607	106.26263833677885	0.5747370024757039	0.0358436617802913	3.994166206834058																	3.994166206834058	0.0
128	2016-05-13T00:18:37	22.8092	-155.9214	KOK1607	102.26332892019613	0.5768227459415151	0.0361802290791527	3.9105302370488815																	3.9105302370488815	0.0
129	2016-05-13T00:21:37	22.8092	-155.9214	KOK1607	103.6679844927537	0.577242685399099	0.036248177914188995	3.99863268636483																	3.99863268636483	0.0
130	2016-05-13T00:24:37	22.8092	-155.9214	KOK1607	105.50932622287355	0.571010001906557	0.0352470406209211	3.934498255670495																	3.934498255670495	0.0
131	2016-05-13T00:30:38	22.8092	-155.9214	KOK1607	104.07583116909643	0.572248038337433	0.0354444829447508	3.9287990331961287																	3.9287990331961287	0.0
132	2016-05-13T00:33:38	22.8092	-155.9214	KOK1607	104.86799707734068	0.5793474712304301	0.0365901363857789	4.057324638190171																	4.057324638190171	0.0
133	2016-05-13T00:36:38	22.8092	-155.9214	KOK1607	104.19472418736822	0.588688914226635	0.0381318071171293	4.167016980373631																	4.167016980373631	0.0
134	2016-05-13T00:39:38	22.8092	-155.9214	KOK1607	105.52415724226522	0.5925592068450021	0.0387819384107205	4.293594783751968																	4.293594783751968	0.0
135	2016-05-13T00:42:39	22.8092	-155.9214	KOK1607	105.60199782207232	0.589973865658896	0.0383467307509529	4.273954599135734																	4.273954599135734	0.0
136	2016-05-13T00:45:39	22.8092	-155.9214	KOK1607	104.16696589838631	0.5912631508446899	0.0385634713766848	4.267638079750505																	4.267638079750505	0.0
137	2016-05-13T00:48:39	22.8092	-155.9214	KOK1607	106.7817457409778	0.585696272990718	0.0376335229631379	4.2433971661607615																	4.2433971661607615	0.0
138	2016-05-13T00:51:40	22.8092	-155.9214	KOK1607	104.20800004921637	0.578925188516793	0.036521433673188	4.032830274687484																	4.032830274687484	0.0
139	2016-05-13T00:57:40	22.8092	-155.9214	KOK1607	105.36936074301263	0.5876219131795775	0.03795361704743905	4.1949967200558085																	4.1949967200558085	0.0
140	2016-05-13T01:00:40	22.8092	-155.9214	KOK1607	104.78865512461462	0.586549825240985	0.0377753443114189	4.189695970166468																	4.189695970166468	0.0
141	2016-05-13T01:03:41	22.8092	-155.9214	KOK1607	104.65857916976822	0.589973865658896	0.0383467307509529	4.201599958444183																	4.201599958444183	0.0
142	2016-05-13T01:06:41	22.8092	-155.9214	KOK1607	98.13056890143845	0.5925592068450021	0.0387819384107205	3.970483081157216																	3.970483081157216	0.0
143	2016-05-13T01:09:41	22.8092	-155.9214	KOK1607	103.21887420571998	0.5999677805018551	0.0400451813892911	4.252669027146185																	4.252669027146185	0.0
144	2016-05-13T01:12:41	22.8092	-155.9214	KOK1607	104.46128051882904	0.6004081321510539	0.0401210766803058	4.32953000876209																	4.32953000876209	0.0
145	2016-05-13T01:15:42	22.8092	-155.9214	KOK1607	103.41039058488907	0.609288920297675	0.0416702232892764	4.4309002302986364																	4.4309002302986364	0.0
146	2016-05-13T01:18:42	22.8092	-155.9214	KOK1607	103.10545717359508	0.61924851405934	0.0434501770329306	4.628479619868481																	4.628479619868481	0.0
147	2016-05-13T01:21:42	22.8092	-155.9214	KOK1607	104.90929392860559	0.6236084951477274	0.04424389814560585	4.791039768495696																	4.791039768495696	0.0
148	2016-05-13T01:24:42	22.8092	-155.9214	KOK1607	104.84912541494111	0.6217649129189791	0.04390731177865145	4.752687285468311																	4.752687285468311	0.0
149	2016-05-13T01:27:43	22.8092	-155.9214	KOK1607	101.09195388681084	0.620160424413813	0.0436156551203553	4.543681176347236																	4.543681176347236	0.0
150	2016-05-13T01:30:43	22.8092	-155.9214	KOK1607	102.12001309989357	0.62199444345295	0.0439491909395043	4.587260587211259																	4.587260587211259	0.0
151	2016-05-13T01:33:43	22.8092	-155.9214	KOK1607	99.85549922475279	0.613339198780609	0.0423886249753478	4.3555110684811496																	4.3555110684811496	0.0
152	2016-05-13T01:42:44	22.8092	-155.9214	KOK1607	101.73080390447605	0.613339198780609	0.0423886249753478	4.476747020743492																	4.476747020743492	0.0
153	2016-05-13T01:45:44	22.8092	-155.9214	KOK1607	101.78693128857401	0.618335241662151	0.0432852255705031	4.559861037501432																	4.559861037501432	0.0
154	2016-05-13T01:48:44	22.8092	-155.9214	KOK1607	101.39920927333306	0.617425378140429	0.0431210160491217	4.565589079245335																	4.565589079245335	0.0
155	2016-05-13T01:51:44	22.8092	-155.9214	KOK1607	100.82589355871748	0.6171986423141069	0.04308010430838935	4.452433498089818																	4.452433498089818	0.0
156	2016-05-13T01:54:45	22.8092	-155.9214	KOK1607	101.32965503781601	0.59777707049213	0.0396690634498156	4.210333299006916																	4.210333299006916	0.0
157	2016-05-13T01:57:45	22.8092	-155.9214	KOK1607	99.82286032228608	0.5882625080667819	0.0380605140058383	3.9462397265964793																	3.9462397265964793	0.0
158	2016-05-13T02:03:45	22.8092	-155.9214	KOK1607	103.20724807106262	0.5999677805018551	0.0400451813892911	4.319933145932303																	4.319933145932303	0.0
159	2016-05-13T02:06:45	22.8092	-155.9214	KOK1607	103.09310416864945	0.609288920297675	0.0416702232892764	4.525040078854053																	4.525040078854053	0.0
160	2016-05-13T02:12:46	22.8092	-155.9214	KOK1607	102.69850874659276	0.599088753878942	0.0398941459672506	4.311909664870732																	4.311909664870732	0.0
161	2016-05-13T02:15:46	22.8092	-155.9214	KOK1607	101.44564805707529	0.590402603099888	0.0384188054340868	4.125880143195301																	4.125880143195301	0.0
162	2016-05-13T02:21:47	22.8092	-155.9214	KOK1607	105.31228000391785	0.5971233111265319	0.03955734483238325	4.328132298133565																	4.328132298133565	0.0
163	2016-05-13T02:24:47	22.8092	-155.9214	KOK1607	103.81150074389944	0.603056897340182	0.0405794559256321	4.382089793208459																	4.382089793208459	0.0
164	2016-05-13T02:27:47	22.8092	-155.9214	KOK1607	106.65858936478395	0.618791803075976	0.0433676244462195	4.779551747805615																	4.779551747805615	0.0
165	2016-05-13T02:30:48	22.8092	-155.9214	KOK1607	106.02653251109301	0.626620379388491	0.0447974839958142	4.862306304273163																	4.862306304273163	0.0
166	2016-05-13T02:33:48	22.8092	-155.9214	KOK1607	104.45907436384	0.6224546003820319	0.0440331492073529	4.756112900600698																	4.756112900600698	0.0
167	2016-05-13T02:36:48	22.8092	-155.9214	KOK1607	104.88963490096964	0.6224546003820319	0.0440331492073529	4.7010292408865535																	4.7010292408865535	0.0
168	2016-05-13T02:39:48	22.8092	-155.9214	KOK1607	106.38338170915249	0.626620379388491	0.0447974839958142	4.885144497610513																	4.885144497610513	0.0
169	2016-05-13T02:42:49	22.8092	-155.9214	KOK1607	103.14101289385636	0.616515532788525	0.0429572756108886	4.563020854164796																	4.563020854164796	0.0
170	2016-05-13T02:45:49	22.8092	-155.9214	KOK1607	105.08653392608907	0.6128878850239261	0.0423080574035411	4.585364353718536																	4.585364353718536	0.0
171	2016-05-13T02:48:49	22.8092	-155.9214	KOK1607	104.59038788620741	0.626155025750963	0.0447116444551757	4.8822876653068565																	4.8822876653068565	0.0
172	2016-05-13T02:54:50	22.8092	-155.9214	KOK1607	106.56360224527359	0.6501663255288606	0.049270148819002005	5.4193795781382095																	5.4193795781382095	0.0
173	2016-05-13T02:57:50	22.8092	-155.9214	KOK1607	108.80589144540322	0.6518750815694699	0.049604858855273	5.525104802841509																	5.525104802841509	0.0
174	2016-05-13T03:03:50	22.8092	-155.9214	KOK1607	105.11127305739755	0.649435840210432	0.0491274607998623	5.325396844102904																	5.325396844102904	0.0
175	2016-05-13T03:06:51	22.8092	-155.9214	KOK1607	105.86678641955248	0.6374216080664821	0.0468169374546448	5.1446849123621545																	5.1446849123621545	0.0
176	2016-05-13T03:09:51	22.8092	-155.9214	KOK1607	105.3769528810207	0.634106728417489	0.0461911722388707	5.065267649790293																	5.065267649790293	0.0
177	2016-05-13T03:12:51	22.8092	-155.9214	KOK1607	106.20125420523551	0.6445919823221661	0.0481877548503931	5.311653369524496																	5.311653369524496	0.0
178	2016-05-13T03:15:51	22.8092	-155.9214	KOK1607	105.86447653661324	0.647008132031435	0.048655108209018	5.288767214135368																	5.288767214135368	0.0
179	2016-05-13T03:21:52	22.8092	-155.9214	KOK1607	104.80804858716749	0.64652292519248	0.0485610987949103	5.175640953165752																	5.175640953165752	0.0
180	2016-05-13T03:24:52	22.8092	-155.9214	KOK1607	103.73291702498312	0.645797424592838	0.04842053217294315	5.0673385186044415																	5.0673385186044415	0.0
181	2016-05-13T03:27:52	22.8092	-155.9214	KOK1607	106.26357690199751	0.645555975314791	0.0483737510821926	5.2074146786004105																	5.2074146786004105	0.0
182	2016-05-13T03:30:52	22.8092	-155.9214	KOK1607	104.29470185421472	0.636948084837973	0.0467271728098154	4.932269547419273																	4.932269547419273	0.0
183	2016-05-13T03:33:52	22.8092	-155.9214	KOK1607	103.2308517071357	0.635525063748347	0.0464584001035087	4.870956847645248																	4.870956847645248	0.0
184	2016-05-13T03:36:53	22.8092	-155.9214	KOK1607	102.29335251427234	0.6407578667548021	0.0474515383935205	4.959059440861775																	4.959059440861775	0.0
185	2016-05-13T03:39:53	22.8092	-155.9214	KOK1607	104.357689530101	0.643153832906248	0.0479106288485437	5.108847782111325																	5.108847782111325	0.0
186	2016-05-13T03:42:53	22.8092	-155.9214	KOK1607	103.60492331934596	0.6513853680765971	0.0495089340906684	5.208568804622772																	5.208568804622772	0.0
187	2016-05-13T03:48:54	22.8092	-155.9214	KOK1607	100.28997139097572	0.641713559767781	0.047634557261812004	4.886086222217815																	4.886086222217815	0.0
188	2016-05-13T03:54:54	22.8092	-155.9214	KOK1607	108.27122376409294	0.642192636888786	0.0477263714930339	5.261560582908574																	5.261560582908574	0.0
189	2016-05-13T03:57:54	22.8092	-155.9214	KOK1607	110.0333176682557	0.64652292519248	0.0485610987949103	5.4289255361054645																	5.4289255361054645	0.0
190	2016-05-13T04:00:55	22.8092	-155.9214	KOK1607	110.31081137071506	0.65925809994585	0.0510674300976112	5.677338674962263																	5.677338674962263	0.0
191	2016-05-13T04:06:55	22.8092	-155.9214	KOK1607	111.36623596648191	0.657773365892381	0.0507713562263476	5.752874714133482																	5.752874714133482	0.0
192	2016-05-13T04:12:55	22.8092	-155.9214	KOK1607	111.6074612244602	0.64652292519248	0.0485610987949103	5.490970755035398																	5.490970755035398	0.0
193	2016-05-13T04:15:56	22.8092	-155.9214	KOK1607	111.81720735891894	0.632691814154237	0.0459258658381175	5.267001895993442																	5.267001895993442	0.0
194	2016-05-13T04:18:56	22.8092	-155.9214	KOK1607	111.5513460648522	0.637896261679903	0.0469069163837882	5.331053660360862																	5.331053660360862	0.0
195	2016-05-13T05:28:01	22.8092	-155.9214	KOK1607	112.03428408904604	0.60084896510938	0.0401972360356276	4.6276768154522605																	4.6276768154522605	0.0
196	2016-05-13T05:31:01	22.8092	-155.9214	KOK1607	109.99062846422731	0.596905737596037	0.0395201644640462	4.506759537735912																	4.506759537735912	0.0
197	2016-05-13T05:34:02	22.8092	-155.9214	KOK1607	110.43839245007099	0.617879767546768	0.043203022927246	4.848866847455905																	4.848866847455905	0.0
198	2016-05-13T05:43:02	22.8092	-155.9214	KOK1607	105.13966407224709	0.610633994237877	0.0419077472268331	4.513225390372647																	4.513225390372647	0.0
199	2016-05-13T05:49:03	22.8092	-155.9214	KOK1607	108.4150988943625	0.648463171142411	0.0489379721889716	5.317639190101998																	5.317639190101998	0.0
200	2016-05-13T05:55:03	22.8092	-155.9214	KOK1607	109.1924543464876	0.60996041467148	0.0417887943944667	4.6337014713559705																	4.6337014713559705	0.0
201	2016-05-13T05:58:04	22.8092	-155.9214	KOK1607	111.70400729302878	0.616060245940664	0.0428755537388923	4.860642709658029																	4.860642709658029	0.0
202	2016-05-13T06:01:04	22.8092	-155.9214	KOK1607	113.86051752506368	0.632691814154237	0.0459258658381175	5.225584315639343																	5.225584315639343	0.0
203	2016-05-13T06:04:04	22.8092	-155.9214	KOK1607	115.83422164945105	0.630346175533527	0.0454878230554541	5.274115237213978																	5.274115237213978	0.0
204	2016-05-13T06:07:04	22.8092	-155.9214	KOK1607	111.60672209698299	0.627086843908651	0.0448835284508384	5.0388878975142335																	5.0388878975142335	0.0
205	2016-05-13T06:10:04	22.8092	-155.9214	KOK1607	110.9913491775913	0.635525063748347	0.0464584001035087	5.146775968507471																	5.146775968507471	0.0
206	2016-05-13T06:13:05	22.8092	-155.9214	KOK1607	112.73787013365472	0.64652292519248	0.0485610987949103	5.4773937357639815																	5.4773937357639815	0.0
207	2016-05-13T06:16:05	22.8092	-155.9214	KOK1607	112.890522637204	0.65728011002098	0.0506731427396824	5.65014378037841																	5.65014378037841	0.0
208	2016-05-13T06:22:05	22.8092	-155.9214	KOK1607	113.29759133207588	0.646038873870885	0.0484673132636937	5.494328006426047																	5.494328006426047	0.0
209	2016-05-13T06:25:06	22.8092	-155.9214	KOK1607	114.03158662518757	0.638848144952157	0.0470875369235662	5.391992039330415																	5.391992039330415	0.0
210	2016-05-13T06:28:06	22.8092	-155.9214	KOK1607	110.9291877687361	0.628019268046586	0.0450558063561548	5.058045533681447																	5.058045533681447	0.0
211	2016-05-13T06:31:06	22.8092	-155.9214	KOK1607	113.79377800531584	0.641713559767781	0.047634557261812004	5.382071772888869																	5.382071772888869	0.0
212	2016-05-13T06:34:06	22.8092	-155.9214	KOK1607	110.8477585610645	0.652364158322	0.0497009853257885	5.466751817371671																	5.466751817371671	0.0
213	2016-05-13T06:37:07	22.8092	-155.9214	KOK1607	111.0433236985817	0.662743015488113	0.0517668851648172	5.667909575135036																	5.667909575135036	0.0
214	2016-05-13T06:40:07	22.8092	-155.9214	KOK1607	112.66129989554035	0.660747915387202	0.0513656940159655	5.760856242249818																	5.760856242249818	0.0
215	2016-05-13T06:43:07	22.8092	-155.9214	KOK1607	112.77596538298329	0.649435840210432	0.0491274607998623	5.50222821243825																	5.50222821243825	0.0
216	2016-05-13T06:49:07	22.8092	-155.9214	KOK1607	111.1022135263705	0.656294913493076	0.0504772861947309	5.557184238049338																	5.557184238049338	0.0
217	2016-05-13T06:55:08	22.8092	-155.9214	KOK1607	113.23064748710293	0.6682671352974089	0.052887325505972	5.927714943693331																	5.927714943693331	0.0
218	2016-05-13T07:01:08	22.8092	-155.9214	KOK1607	119.46392030511801	0.6708064828218749	0.0534074609759207	6.312297586111425																	6.312297586111425	0.0
219	2016-05-13T07:04:08	22.8092	-155.9214	KOK1607	113.06477936624191	0.664244730878115	0.0520700876237241	5.7853493709343615																	5.7853493709343615	0.0
220	2016-05-13T07:07:09	22.8092	-155.9214	KOK1607	112.4182694420425	0.660747915387202	0.0513656940159655	5.652795146572143																	5.652795146572143	0.0
221	2016-05-13T07:10:09	23.7853	-157.374	KOK1607	111.30365943314312	0.653343626587889	0.0498938941303865	5.497016817681563																	5.497016817681563	184.0190364879197
222	2016-05-13T07:16:09	23.7871	-157.374	KOK1607	116.65011592222751	0.645555975314791	0.0483737510821926	5.591628664653539																	5.591628664653539	184.2194072673656
223	2016-05-13T07:19:09	23.788	-157.3739	KOK1607	112.33420495179381	0.639800729149864	0.0472691037087076	5.2758389454125005																	5.2758389454125005	184.32010914299875
224	2016-05-13T07:22:10	23.7912	-157.3742	KOK1607	117.03938515753772	0.643153832906248	0.0479106288485437	5.5443739878700455																	5.5443739878700455	184.6776321430508
225	2016-05-13T07:28:10	23.802	-157.3744	KOK1607	114.17553472329206	0.655801354050673	0.0503795464483706	5.6434902979364265																	5.6434902979364265	185.88002938904597
226	2016-05-13T07:31:10	23.8093	-157.3729	KOK1607	115.70877365903448	0.652364158322	0.0497009853257885	5.707082906444435																	5.707082906444435	186.70687963507862
227	2016-05-13T07:34:10	23.8165	-157.3714	KOK1607	117.9079313742791	0.64652292519248	0.0485610987949103	5.64752438679658																	5.64752438679658	187.5227908147868
228	2016-05-13T07:37:11	23.8238	-157.37	KOK1607	113.62141008599941	0.63528826644237	0.0464137554991952	5.209456876413834																	5.209456876413834	188.347817310727
229	2016-05-13T07:43:11	23.8384	-157.3671	KOK1607	111.99079068884599	0.6331623281469	0.0460140905292805	5.110907759660504																	5.110907759660504	189.9996560585392
230	2016-05-13T07:46:11	23.8457	-157.3656	KOK1607	114.05742868997801	0.62199444345295	0.0439491909395043	5.0362997745252915																	5.0362997745252915	190.82649838896216
231	2016-05-13T07:49:12	23.8529	-157.3643	KOK1607	116.31937772848968	0.6215353823850079	0.0438654326177986	5.152532411157722																	5.152532411157722	191.63883648442606
232	2016-05-13T07:52:12	23.8601	-157.3629	KOK1607	113.66763584717256	0.627086843908651	0.0448835284508384	5.130549075611752																	5.130549075611752	192.4528940108952
233	2016-05-13T07:55:12	23.8671	-157.3615	KOK1607	109.82060358126205	0.618791803075976	0.0433676244462195	4.830908411239463																	4.830908411239463	193.24504019631843
234	2016-05-13T07:58:12	23.8745	-157.3603	KOK1607	109.73440964291427	0.61924851405934	0.0434501770329306	4.771349178413656																	4.771349178413656	194.0777946490481
235	2016-05-13T08:04:13	23.8891	-157.3579	KOK1607	109.75420755705808	0.602617272090339	0.0405030896238029	4.477329983506552																	4.477329983506552	195.72128111690202
236	2016-05-13T08:10:13	23.9036	-157.3556	KOK1607	110.46555034610869	0.5897593241796044	0.03831081753264195	4.287097241788119																	4.287097241788119	197.35226449017662
237	2016-05-13T08:13:13	23.9108	-157.3544	KOK1607	110.78557641362495	0.5852693283953271	0.0375629149297883	4.21341163685391																	4.21341163685391	198.16299774673374
238	2016-05-13T08:16:14	23.9179	-157.3534	KOK1607	113.23481427435699	0.5882625080667819	0.0380605140058383	4.3745267638352185																	4.3745267638352185	198.9598732754636
239	2016-05-13T08:19:14	23.9252	-157.3523	KOK1607	113.8531547617762	0.59299243798001	0.0388551671668029	4.498011616146918																	4.498011616146918	199.7801606195337
240	2016-05-13T08:22:14	23.9323	-157.3511	KOK1607	112.70752121487507	0.589116338294502	0.0382032704178693	4.405359103466644																	4.405359103466644	200.57988782201744
241	2016-05-13T08:25:14	23.9395	-157.3499	KOK1607	111.98171066330515	0.586549825240985	0.0377753443114189	4.304624947454651																	4.304624947454651	201.39061699219897
242	2016-05-13T08:28:14	23.9466	-157.3487	KOK1607	111.82006045157215	0.586977842525353	0.0378465174023582	4.284987027142821																	4.284987027142821	202.1903421296593
243	2016-05-13T08:31:15	23.9537	-157.3475	KOK1607	108.08414657966551	0.5768227459415151	0.0361802290791527	4.004010981430005																	4.004010981430005	202.99006624148066
244	2016-05-13T08:34:15	23.9608	-157.3462	KOK1607	109.5129734611927	0.573077282638048	0.0355772035813128	4.0013049359716275																	4.0013049359716275	203.7914051891534
245	2016-05-13T08:37:15	23.9678	-157.345	KOK1607	111.0352267171286	0.5768227459415151	0.0361802290791527	4.109050569561292																	4.109050569561292	204.58012781102042
246	2016-05-13T08:40:15	23.9749	-157.3437	KOK1607	110.70301860854627	0.567713651810016	0.03472432666434	3.977922903774602																	3.977922903774602	205.3814643717239
247	2016-05-13T08:43:15	23.9819	-157.3424	KOK1607	115.1300740249152	0.5776636273275191	0.0363162889552867	4.279897734802642																	4.279897734802642	206.17182274600103
248	2016-05-13T08:49:16	23.9958	-157.34	KOK1607	114.68224219094387	0.5768227459415151	0.0361802290791527	4.268068296995561																	4.268068296995561	207.73826409844037
249	2016-05-13T09:01:17	24.0243	-157.3356	KOK1607	111.61571096708929	0.5539846619991291	0.0325990526907767	3.737292722533135																	3.737292722533135	210.94219505907898
250	2016-05-13T09:04:17	24.0315	-157.3351	KOK1607	113.49091438858214	0.555581470139957	0.0328420976819923	3.835788619984352																	3.835788619984352	211.74528873036763
251	2016-05-13T09:07:17	24.0385	-157.3345	KOK1607	113.82165277083395	0.5492283540322439	0.031881907437727	3.7662766402793664																	3.7662766402793664	212.52689237419892
252	2016-05-13T09:13:17	24.0527	-157.3334	KOK1607	115.71515102226624	0.5611994544999781	0.033705780148202004	4.039128286841386																	4.039128286841386	214.11154556905305
253	2016-05-13T10:49:56	24.2796	-157.3113	KOK1607	119.07777762697286	0.533359195236702	0.0295591331771072	3.6840836748484014																	3.6840836748484014	239.46892722813783
254	2016-05-13T10:52:56	24.2865	-157.3101	KOK1607	118.07565347643194	0.539099621835109	0.030386865214747996	3.767491929342544																	3.767491929342544	240.24660655594207
255	2016-05-13T10:55:56	24.2935	-157.3088	KOK1607	117.88278404658232	0.529956404177692	0.0290749459803041	3.607077638432616																	3.607077638432616	241.03691116015813
256	2016-05-13T10:58:57	24.3004	-157.3076	KOK1607	119.93884538296965	0.533359195236702	0.0295591331771072	3.7248526003037052																	3.7248526003037052	241.8145884008761
257	2016-05-13T11:01:57	24.3073	-157.3064	KOK1607	115.21473299374321	0.5379441965855021	0.030219251863412996	3.661269034112309																	3.661269034112309	242.59226460522567
258	2016-05-13T11:13:58	24.3351	-157.3014	KOK1607	118.30678805718628	0.5247006333684029	0.0283368982772823	3.5365642866925766																	3.5365642866925766	245.72816719363465
259	2016-05-13T11:16:58	24.3419	-157.3003	KOK1607	119.32603232826395	0.5310855472882849	0.0292352072142466	3.6711411264092817																	3.6711411264092817	246.49330107719047
260	2016-05-13T11:22:58	24.3552	-157.3028	KOK1607	123.92436624292236	0.5269458546777159	0.0286508811865819	3.74181184136472																	3.74181184136472	247.99537107371884
261	2016-05-13T11:25:59	24.362	-157.3058	KOK1607	122.51944345907593	0.5392922563074201	0.03041492721270625	3.92500636919788																	3.92500636919788	248.8111742377649
262	2016-05-13T11:31:59	24.3753	-157.3118	KOK1607	124.11440797453258	0.531463713832211	0.0292888819757026	3.8350970639640085																	3.8350970639640085	250.4118244252321
263	2016-05-13T11:34:59	24.3822	-157.3149	KOK1607	122.92018010385416	0.520989134928842	0.0278226110017247	3.63207533264064																	3.63207533264064	251.2417356500566
264	2016-05-13T11:37:59	24.3888	-157.3178	KOK1607	123.62319222883	0.5184042143291521	0.0274679717907732	3.5830528087970963																	3.5830528087970963	252.0330772399149
265	2016-05-13T11:41:00	24.3958	-157.3211	KOK1607	125.86590764195887	0.5206187158435011	0.0277716484167517	3.683012911410095																	3.683012911410095	252.8810817079109
266	2016-05-13T11:44:00	24.4025	-157.3243	KOK1607	125.6455538519641	0.5206187158435011	0.0277716484167517	3.6676685762201418																	3.6676685762201418	253.69440228714717
267	2016-05-13T11:47:00	24.4096	-157.3274	KOK1607	125.39555423615224	0.523954138088685	0.0282330743660627	3.720776068135111																	3.720776068135111	254.54493514948413
268	2016-05-13T11:50:00	24.4166	-157.3305	KOK1607	126.34375518191595	0.5310855472882849	0.0292352072142466	3.909450338496234																	3.909450338496234	255.38512745577802
269	2016-05-13T11:53:01	24.4237	-157.3336	KOK1607	126.56486943970283	0.534120661141899	0.029668185628536	3.955497279723116																	3.955497279723116	256.23564735059136
270	2016-05-13T11:56:01	24.430999999999997	-157.3367	KOK1607	126.69179134990921	0.531842484256549	0.0293426831725824	3.92062812559148																	3.92062812559148	257.106888037416
271	2016-05-13T12:08:01	24.4601	-157.3488	KOK1607	131.71286617784742	0.533359195236702	0.0295591331771072	4.085792138179213																	4.085792138179213	260.5705258519958
272	2016-05-13T12:11:02	24.4673	-157.3518	KOK1607	126.96389576976921	0.516207273711726	0.0271686500434212	3.6461661804838505																	3.6461661804838505	261.42771498425685
273	2016-05-13T12:14:02	24.4739	-157.3562	KOK1607	126.29184767974172	0.517670561107695	0.0273677467831299	3.6433800937044736																	3.6433800937044736	262.2870811586016
274	2016-05-13T12:17:02	24.4787	-157.3634	KOK1607	125.55153758097195	0.512205667167979	0.0266285234317426	3.5498976220688667																	3.5498976220688667	263.1912969312492
275	2016-05-13T12:20:02	24.4834	-157.3704	KOK1607	123.699672641627	0.5107555079074171	0.0264345137245284	3.420427508081696																	3.420427508081696	264.07257180489347
276	2016-05-13T12:23:03	24.4856	-157.3752	KOK1607	122.89114567930956	0.504660027747598	0.0256281868640287	3.3074524457792447																	3.3074524457792447	264.61703081712443
277	2016-05-13T12:26:03	24.4864	-157.3799	KOK1607	128.63220503155821	0.4972476896913621	0.024668326358462996	3.3318651878579217																	3.3318651878579217	265.1014232430876
278	2016-05-13T12:29:03	24.4873	-157.3808	KOK1607	123.1492506319194	0.4961999365820801	0.0245343235802365	3.1714107620767966																	3.1714107620767966	265.236884956393
279	2016-05-13T12:32:03	24.487	-157.3805	KOK1607	122.1770754513162	0.501466022000515	0.0252117226020112	3.2396127433210165																	3.2396127433210165	265.28203881204644
280	2016-05-13T12:38:04	24.4855	-157.3821	KOK1607	133.95451482591622	0.49410978785742105	0.0242686671989587	3.419716234111717																	3.419716234111717	265.5147479776184
281	2016-05-13T12:41:04	24.4833	-157.3823	KOK1607	130.8083681630438	0.4979500281985621	0.024758189596982998	3.429656113017632																	3.429656113017632	265.7604823194921
282	2016-05-13T12:47:04	24.4727	-157.3822	KOK1607	128.2559560594618	0.4951535500170539	0.0244011688829835	3.281617898263864																	3.281617898263864	266.94048706886724
283	2016-05-13T12:50:05	24.4652	-157.3821	KOK1607	126.41639556139502	0.492028121544825	0.0240057882118602	3.1962443771240086																	3.1962443771240086	267.7754267938625
284	2016-05-13T12:53:05	24.4577	-157.3822	KOK1607	125.26446891557728	0.491683027389248	0.0239623516302336	3.1472482274805134																	3.1472482274805134	268.61036652618094
285	2016-05-13T12:56:05	24.45	-157.3821	KOK1607	126.07175390956604	0.4972476896913621	0.024668326358462996	3.2899421304568173																	3.2899421304568173	269.4675680887738
286	2016-05-13T12:59:05	24.4422	-157.3821	KOK1607	127.55340065212677	0.490994429079813	0.023875791922282005	3.2086851017341567																	3.2086851017341567	270.3358414663729
287	2016-05-13T13:02:05	24.4343	-157.3821	KOK1607	132.32648093061331	0.490649977231486	0.0238326719444568	3.2924807442471784																	3.2924807442471784	271.2152465539412
288	2016-05-13T13:05:06	24.4266	-157.3821	KOK1607	131.04557529782497	0.490994429079813	0.023875791922282005	3.3038931487275462																	3.3038931487275462	272.0723882215711
289	2016-05-13T13:08:06	24.4188	-157.3822	KOK1607	131.4930233508961	0.4961999365820801	0.0245343235802365	3.394977888846068																	3.394977888846068	272.9407207555236
290	2016-05-13T13:17:07	24.3955	-157.3826	KOK1607	132.15376430820936	0.503948816055223	0.025535178919757005	3.5794595863772165																	3.5794595863772165	275.5347261024977
291	2016-05-13T13:20:07	24.3877	-157.3828	KOK1607	129.71580302059294	0.505729392947441	0.0257686043321173	3.52177175553172																	3.52177175553172	276.40323619789984
292	2016-05-13T13:26:07	24.372	-157.3831	KOK1607	131.7621311778272	0.4968977744006579	0.0246235551820176	3.4174053481866946																	3.4174053481866946	278.1511793396084
293	2016-05-13T13:29:08	24.3641	-157.3834	KOK1607	128.5284986900986	0.501466022000515	0.0252117226020112	3.4212727859730667																	3.4212727859730667	279.0311104106334
294	2016-05-13T13:35:08	24.3483	-157.3838	KOK1607	132.25535296030205	0.503240987822493	0.0254426134437822	3.529653341049261																	3.529653341049261	280.7903882918635
295	2016-05-13T13:38:08	24.3403	-157.3839	KOK1607	133.36386630444042	0.495501514224757	0.0244454479957705	3.4305704598901183																	3.4305704598901183	281.6809828385314
296	2016-05-13T13:41:08	24.3323	-157.384	KOK1607	129.59367677831025	0.492028121544825	0.0240057882118602	3.272446445131759																	3.272446445131759	282.57157739249465
297	2016-05-13T13:44:08	24.3243	-157.3841	KOK1607	130.30116233154214	0.496548692431252	0.0245788906278771	3.3766239513063265																	3.3766239513063265	283.4621719537513
298	2016-05-13T13:47:09	24.3163	-157.384	KOK1607	130.20305706523843	0.489963532511688	0.0237467398142051	3.2614885897015897																	3.2614885897015897	284.3527665223002
299	2016-05-13T13:50:09	24.3083	-157.3839	KOK1607	133.99559679097908	0.489963532511688	0.0237467398142051	3.3625152617578973																	3.3625152617578973	285.2433610981386
300	2016-05-13T13:53:09	24.3004	-157.3836	KOK1607	127.99585155332376	0.4961999365820801	0.0245343235802365	3.3262561593646867																	3.3262561593646867	286.1232926982335
301	2016-05-13T13:56:09	24.2925	-157.3833	KOK1607	129.3295153158357	0.4979500281985621	0.024758189596982998	3.3860002983066138																	3.3860002983066138	287.0032243638709
302	2016-05-13T13:59:10	24.2841	-157.38299999999995	KOK1607	135.8937925538206	0.5021737097202129	0.025303765446076	3.631610905236721																	3.631610905236721	287.9387833161192
303	2016-05-13T14:05:10	24.268	-157.3826	KOK1607	135.45567012744348	0.4879058038444241	0.0234902097135973	3.3375556781698394																	3.3375556781698394	289.7314481950343
304	2016-05-13T14:08:10	24.26	-157.3823	KOK1607	131.54672095365908	0.486200985302028	0.0232790242803197	3.2077393103041585																	3.2077393103041585	290.6225052579759
305	2016-05-13T14:11:11	24.2521	-157.3819	KOK1607	128.50687870390257	0.4858596708473521	0.023236922872165	3.131008579610724																	3.131008579610724	291.50284686172796
306	2016-05-13T14:17:11	24.2363	-157.3814	KOK1607	132.96543411460013	0.4824679086680929	0.0228207211409453	3.1735652552270928																	3.1735652552270928	293.26238906379746
307	2016-05-13T14:20:11	24.2284	-157.3814	KOK1607	133.7885981606056	0.485177225502148	0.0231528788548675	3.2521890587041145																	3.2521890587041145	294.14179415136573
308	2016-05-13T14:23:11	24.2205	-157.3814	KOK1607	131.31447227220468	0.4865404474561629	0.0233210583850454	3.2200749114254488																	3.2200749114254488	295.021199238934
309	2016-05-13T14:26:12	24.2125	-157.3814	KOK1607	129.6709616274074	0.4838194268492621	0.0229860671787093	3.1668734160315672																	3.1668734160315672	295.91173603647184
310	2016-05-13T14:29:12	24.2043	-157.3814	KOK1607	125.46952472389677	0.4838194268492621	0.0229860671787093	3.0304262788883864																	3.0304262788883864	296.82453625394777
311	2016-05-13T14:32:12	24.1963	-157.3814	KOK1607	127.28761657103658	0.48212888691759204	0.0227794239899542	3.043139537942801																	3.043139537942801	297.71507305148526
312	2016-05-13T14:35:12	24.1882	-157.3814	KOK1607	125.2104683199703	0.4838194268492621	0.0229860671787093	2.995704947119967																	2.995704947119967	298.6167415589923
313	2016-05-13T14:38:13	24.1801	-157.3814	KOK1607	124.12700687236878	0.4824679086680929	0.0228207211409453	2.978037302028413																	2.978037302028413	299.518410066499
314	2016-05-13T14:41:13	24.171999999999997	-157.3814	KOK1607	125.47298588385952	0.47776723930896603	0.0222514115460957	2.9254570567137725																	2.9254570567137725	300.42007857400563
315	2016-05-13T14:44:13	24.164	-157.3815	KOK1607	128.83395373729633	0.48212888691759204	0.0227794239899542	3.0828571832823197																	3.0828571832823197	301.31067328102796
316	2016-05-13T14:47:13	24.156	-157.3817	KOK1607	126.74378514599212	0.485177225502148	0.0231528788548675	3.0798389676189406																	3.0798389676189406	302.2014417229345
317	2016-05-13T14:50:14	24.1481	-157.3818	KOK1607	126.87012045372255	0.4855180413804221	0.0231948507662744	3.0882850970137725																	3.0882850970137725	303.080905467618
318	2016-05-13T14:53:14	24.1401	-157.382	KOK1607	126.30867436182777	0.48212888691759204	0.0227794239899542	3.0273868167087015																	3.0273868167087015	303.9716739671743
319	2016-05-13T14:56:14	24.1321	-157.3821	KOK1607	125.56673392698812	0.4831437133807151	0.0229033055822731	2.9947574788880806																	2.9947574788880806	304.86226870311816
320	2016-05-13T14:59:14	24.1241	-157.3823	KOK1607	125.47092258510234	0.480441940434104	0.0225743563598297	2.9447480336421568																	2.9447480336421568	305.75303726065886
321	2016-05-13T15:02:14	24.116	-157.3825	KOK1607	124.37444676156224	0.480441940434104	0.0225743563598297	2.928224266409812																	2.928224266409812	306.654934696467
322	2016-05-13T15:05:14	24.1079	-157.3827	KOK1607	124.85926440903751	0.48145326362900304	0.0226971245005535	2.9542782352194066																	2.9542782352194066	307.55683216124925
323	2016-05-13T15:08:15	24.0999	-157.3828	KOK1607	125.45111431589862	0.4767652849823429	0.0221313436042074	2.8972631323667093																	2.8972631323667093	308.44742692635737
324	2016-05-13T15:11:15	24.0918	-157.38299999999995	KOK1607	129.5197582680371	0.48348116733342106	0.0229446370476791	3.1169079938148605																	3.1169079938148605	309.34932444870856
325	2016-05-13T15:14:15	24.0838	-157.3833	KOK1607	126.14199419424824	0.4855180413804221	0.0231948507662744	3.0787335221703405																	3.0787335221703405	310.240382949696
326	2016-05-13T15:17:15	24.0757	-157.3835	KOK1607	128.2081234804099	0.48415849385126203	0.0230275962108962	3.1054852643200923																	3.1054852643200923	311.1422805295866
327	2016-05-13T15:20:15	24.0677	-157.3836	KOK1607	124.07963626324968	0.4824679086680929	0.0228207211409453	2.9611917086339563																	2.9611917086339563	312.0328753238302
328	2016-05-13T15:23:16	24.0598	-157.3838	KOK1607	125.26199229233505	0.47977020751389504	0.0224929769924455	2.9483187748874977																	2.9483187748874977	312.9125153401538
329	2016-05-13T15:26:16	24.0518	-157.3839	KOK1607	127.30133890938784	0.47910034465026097	0.022412034825365003	2.9680835159990786																	2.9680835159990786	313.8031101487727
330	2016-05-13T15:29:16	24.0438	-157.3838	KOK1607	124.17830680889948	0.47943554037313396	0.022452432604371002	2.9115480223869312																	2.9115480223869312	314.69370496462193
331	2016-05-13T15:32:16	24.035999999999998	-157.3837	KOK1607	126.731068387926	0.47311942834923	0.0216972875832452	2.8872837758100287																	2.8872837758100287	315.56203785540237
332	2016-05-13T15:35:17	24.0282	-157.3835	KOK1607	137.17806988677904	0.48212888691759204	0.0227794239899542	3.2909033019828184																	3.2909033019828184	316.43054929016
333	2016-05-13T15:41:17	24.0126	-157.3834	KOK1607	133.58746488500867	0.4828070630727	0.0228620725475196	3.214345098089673																	3.214345098089673	318.16712581174596
334	2016-05-13T15:44:17	24.0049	-157.3834	KOK1607	125.79001770866728	0.480779010032392	0.0226151918017855	3.0022771023507886																	3.0022771023507886	319.0242674793758
335	2016-05-13T15:47:17	23.9971	-157.3833	KOK1607	124.82435431442318	0.47977020751389504	0.0224929769924455	2.9380841182317816																	2.9380841182317816	319.8926004061798
336	2016-05-13T15:50:18	23.9896	-157.3831	KOK1607	123.04081690343249	0.4828070630727	0.0228620725475196	2.9589256944577667																	2.9589256944577667	320.72772637975714
337	2016-05-13T15:53:18	23.982	-157.38299999999995	KOK1607	126.31114588937834	0.47876588263494996	0.0223717356911265	2.9481458686241035																	2.9481458686241035	321.5737974680295
338	2016-05-13T15:56:18	23.9744	-157.3828	KOK1607	126.34245142977932	0.47776723930896603	0.0222514115460957	2.94068596036798																	2.94068596036798	322.42005195049313
339	2016-05-13T15:59:18	23.9668	-157.3826	KOK1607	128.09181188449477	0.48010567356517003	0.0225336181672493	3.030889189008384																	3.030889189008384	323.26630646180155
340	2016-05-13T16:02:18	23.9591	-157.3825	KOK1607	127.18110500649817	0.48212888691759204	0.0227794239899542	3.054841915525864																	3.054841915525864	324.1235084875994
341	2016-05-13T16:05:18	23.9513	-157.3824	KOK1607	126.60115212576972	0.480779010032392	0.0226151918017855	3.0061412881198786																	3.0061412881198786	324.9918414567603
342	2016-05-13T16:08:19	23.9433	-157.3824	KOK1607	123.89549339356043	0.47776723930896603	0.0222514115460957	2.8949094509329014																	2.8949094509329014	325.8823782542978
343	2016-05-13T16:11:19	23.9354	-157.3824	KOK1607	126.93432642652807	0.476101174735823	0.0220517730657292	2.9383307686969538																	2.9383307686969538	326.76178334186613
344	2016-05-13T16:14:19	23.9275	-157.3824	KOK1607	125.52477174061927	0.485177225502148	0.0231528788548675	3.0522640151090514																	3.0522640151090514	327.64118842943475
345	2016-05-13T16:17:19	23.9195	-157.3825	KOK1607	124.058998849675	0.48179067254548497	0.0227382251878962	2.9324114456125807																	2.9324114456125807	328.53178335739267
346	2016-05-13T16:20:20	23.9111	-157.3826	KOK1607	121.60529185339465	0.47180108907008794	0.0215416927724259	2.7368420132587845																	2.7368420132587845	329.466902364309
347	2016-05-13T16:23:20	23.9032	-157.3827	KOK1607	124.93958381212259	0.478099346265649	0.0222914251105771	2.910820906651056																	2.910820906651056	330.34636633297725
348	2016-05-13T16:26:20	23.8953	-157.3829	KOK1607	124.47737776022603	0.481116658249959	0.0226561216942668	2.9704927845303613																	2.9704927845303613	331.22600695007617
349	2016-05-13T16:29:20	23.8875	-157.3831	KOK1607	123.86781883675128	0.480779010032392	0.0226151918017855	2.9487026422906535																	2.9487026422906535	332.09451890494887
350	2016-05-13T16:32:21	23.8797	-157.3831	KOK1607	121.6852499577939	0.47977020751389504	0.0224929769924455	2.88750543426918																	2.88750543426918	332.96279228254804
351	2016-05-13T16:35:21	23.8719	-157.3833	KOK1607	121.8822337195664	0.4824679086680929	0.0228207211409453	2.920881168914814																	2.920881168914814	333.8313042949459
352	2016-05-13T16:38:21	23.8641	-157.3834	KOK1607	121.78681259247637	0.485177225502148	0.0231528788548675	2.97060082286902																	2.97060082286902	334.69963734458236
353	2016-05-13T16:41:21	23.8564	-157.3836	KOK1607	122.49002575902979	0.480779010032392	0.0226151918017855	2.9037826194418215																	2.9037826194418215	335.5570208033525
354	2016-05-13T16:44:21	23.8487	-157.3837	KOK1607	120.87617030046499	0.478099346265649	0.0222914251105771	2.842133945094991																	2.842133945094991	336.4142229323473
355	2016-05-13T16:47:22	23.840999999999998	-157.384	KOK1607	124.15960034431143	0.48415849385126203	0.0230275962108962	3.002457218876507																	3.002457218876507	337.27190866344534
356	2016-05-13T16:50:22	23.8335	-157.3841	KOK1607	121.85989404853174	0.485177225502148	0.0231528788548675	2.9746071960744684																	2.9746071960744684	338.10684899934034
357	2016-05-13T16:53:22	23.8259	-157.3843	KOK1607	122.54578555474815	0.48212888691759204	0.0227794239899542	2.958091072897078																	2.958091072897078	338.9531040441635
358	2016-05-13T16:56:22	23.8184	-157.3845	KOK1607	120.4230800366204	0.48145326362900304	0.0226971245005535	2.8893685541900407																	2.8893685541900407	339.78823067478146
359	2016-05-13T17:00:02	23.8093	-157.3847	KOK1607	118.64824564107131	0.486200985302028	0.0232790242803197	2.902861335659141																	2.902861335659141	340.8014210291298
360	2016-05-13T17:03:02	23.8019	-157.385	KOK1607	119.83213327563944	0.490649977231486	0.0238326719444568	3.0343681859963847																	3.0343681859963847	341.62573401457365
361	2016-05-13T17:06:02	23.7945	-157.3851	KOK1607	119.89301229354052	0.4822983977928425	0.022800072565449747	2.8979039981238777																	2.8979039981238777	342.4495435173391
362	2016-05-13T17:09:02	23.7872	-157.3852	KOK1607	120.633884368913	0.48212888691759204	0.0227794239899542	2.9135685514450844																	2.9135685514450844	343.26222217982377
363	2016-05-13T17:12:02	23.78	-157.3852	KOK1607	122.98047494474777	0.48824766550938303	0.0235327726135396	3.0545540311017385																	3.0545540311017385	344.0637052976073
364	2016-05-13T17:15:03	23.7727	-157.3852	KOK1607	120.67720109495696	0.490134939102493	0.0237681972354107	3.036119612325549																	3.036119612325549	344.8763201253604
365	2016-05-13T17:18:03	23.7656	-157.3851	KOK1607	120.67686418906156	0.490994429079813	0.023875791922282005	3.0367519864014505																	3.0367519864014505	345.6667371878298
366	2016-05-13T17:21:03	23.7584	-157.385	KOK1607	120.53357333457164	0.48962153573774203	0.0237039271732497	3.0135333566794698																	3.0135333566794698	346.46828505558733
367	2016-05-13T17:24:03	23.7514	-157.3849	KOK1607	119.87473546831852	0.490134939102493	0.0237681972354107	3.025521462031444																	3.025521462031444	347.24757136051585
368	2016-05-13T17:27:04	23.7444	-157.3848	KOK1607	120.43474727947941	0.4937614680573679	0.0242245843170426	3.1137389255178523																	3.1137389255178523	348.0268576726062
369	2016-05-13T17:30:04	23.7376	-157.3842	KOK1607	119.73862517448687	0.489963532511688	0.0237467398142051	3.0107836588710915																	3.0107836588710915	348.78627894957015
370	2016-05-13T17:33:04	23.734	-157.3781	KOK1607	119.97761584792313	0.48688071996737	0.0233631928327215	2.9704030559176124																	2.9704030559176124	349.5258565023156
371	2016-05-13T17:36:04	23.7302	-157.3715	KOK1607	122.43204613551708	0.4923740395020711	0.0240493284844011	3.143661187921417																	3.143661187921417	350.3203860367996
372	2016-05-13T17:39:04	23.7266	-157.3648	KOK1607	122.26215579970564	0.494806414484155	0.0243569952206548	3.187401209827319																	3.187401209827319	351.11207756145575
373	2016-05-13T17:42:05	23.72300000000001	-157.3581	KOK1607	121.49387364937185	0.4951535500170539	0.0244011688829835	3.1549322136973283																	3.1549322136973283	351.90378534790136
374	2016-05-13T17:45:05	23.7194	-157.3513	KOK1607	119.227160546482	0.49585030908545896	0.0244898328107447	3.1060784897917912																	3.1060784897917912	352.7043153188035
375	2016-05-13T17:48:05	23.7159	-157.3444	KOK1607	117.8340858874761	0.4937614680573679	0.0242245843170426	3.0246258723223867																	3.0246258723223867	353.50824702426326
376	2016-05-13T17:51:05	23.7124	-157.3375	KOK1607	118.01715713448874	0.493067315046699	0.024136733252599997	3.032103084478765																	3.032103084478765	354.31219523680755
377	2016-05-13T17:54:05	23.7089	-157.3306	KOK1607	118.3754347318322	0.4993500430821071	0.0249382647638688	3.1568622691724157																	3.1568622691724157	355.1161599542446
378	2016-05-13T17:57:06	23.7054	-157.3236	KOK1607	117.23461003389131	0.4937614680573679	0.0242245843170426	3.0314485420387087																	3.0314485420387087	355.92907177422717
379	2016-05-13T18:00:06	23.7018	-157.3165	KOK1607	118.47309376981293	0.4951535500170539	0.0244011688829835	3.0783448824080613																	3.0783448824080613	356.75629585262993
380	2016-05-13T18:03:06	23.6982	-157.3094	KOK1607	118.69356523595785	0.501466022000515	0.0252117226020112	3.211174723682806																	3.211174723682806	357.5835373941877
381	2016-05-13T18:06:06	23.6946	-157.3024	KOK1607	117.96593538108776	0.502528821116744	0.0253499517256831	3.2177099961379083																	3.2177099961379083	358.40189394959043
382	2016-05-13T18:09:07	23.6909	-157.2953	KOK1607	118.22734077661077	0.502884780227896	0.025396248260227	3.20187515124678																	3.20187515124678	359.2346199166401
383	2016-05-13T18:12:07	23.6871	-157.2882	KOK1607	117.27826433980421	0.503240987822493	0.0254426134437822	3.192495808819128																	3.192495808819128	360.07292549588425
384	2016-05-13T18:15:07	23.6833	-157.2812	KOK1607	116.75582622170694	0.502528821116744	0.0253499517256831	3.15524901906914																	3.15524901906914	360.90246404751383
385	2016-05-13T18:18:08	23.6796	-157.2741	KOK1607	116.86129784868929	0.500405173538396	0.025074488038348997	3.139110075459348																	3.139110075459348	361.73524444040635
386	2016-05-13T18:21:08	23.6759	-157.2671	KOK1607	118.6723796301486	0.50895188398491	0.0261943414961877	3.35017748072296																	3.35017748072296	362.5591975134682
387	2016-05-13T18:24:08	23.6722	-157.2602	KOK1607	116.91762471462744	0.502884780227896	0.025396248260227	3.2130995574051697																	3.2130995574051697	363.3743541608298
388	2016-05-13T18:27:08	23.6686	-157.2531	KOK1607	118.37408430214724	0.5021737097202129	0.025303765446076	3.1955471578180625																	3.1955471578180625	364.20173919786436
389	2016-05-13T18:30:09	23.665	-157.246	KOK1607	120.46447976178058	0.5107555079074171	0.0264345137245284	3.4081933939857363																	3.4081933939857363	365.0291416760417
390	2016-05-13T18:33:09	23.6614	-157.2389	KOK1607	121.14596343287214	0.514383299801673	0.0269216630685416	3.5034619515721124																	3.5034619515721124	365.85656159297884
391	2016-05-13T18:36:09	23.6578	-157.2318	KOK1607	120.23505594360243	0.5140196708702229	0.0268725263013281	3.451657439777005																	3.451657439777005	366.6839989462857
392	2016-05-13T18:39:09	23.6541	-157.2247	KOK1607	118.03922179639405	0.511480207611147	0.0265313778670121	3.3536835798681968																	3.3536835798681968	367.51690207286924
393	2016-05-13T18:42:09	23.6504	-157.2176	KOK1607	120.66748593059755	0.5107555079074171	0.0264345137245284	3.4186377920126203																	3.4186377920126203	368.349822998006
394	2016-05-13T18:45:10	23.6465	-157.2101	KOK1607	121.51786786810102	0.5151131638792771	0.0270202887778208	3.544343077037435																	3.544343077037435	369.229223569563
395	2016-05-13T18:48:10	23.6427	-157.203	KOK1607	118.79532022021523	0.50644570074175	0.0258627916067464	3.276846511363708																	3.276846511363708	370.0677414171225
396	2016-05-13T18:51:10	23.6391	-157.1959	KOK1607	120.55662861227509	0.5125670749821599	0.0266770941854804	3.4344870364337745																	3.4344870364337745	370.8952693042656
397	2016-05-13T18:54:10	23.6355	-157.1888	KOK1607	121.1541421425744	0.516938307880913	0.027267974260709003	3.5421539329410283																	3.5421539329410283	371.72281461298525
398	2016-05-13T18:57:10	23.631999999999998	-157.1822	KOK1607	121.14841671998708	0.517670561107695	0.0273677467831299	3.541783014670326																	3.541783014670326	372.50051728837167
399	2016-05-13T19:00:11	23.6281	-157.1746	KOK1607	119.6130001612824	0.508593100938037	0.026146647575899	3.372146956152361																	3.372146956152361	373.3888948863192
400	2016-05-13T19:03:11	23.6243	-157.1675	KOK1607	117.94614187592241	0.509672021561758	0.0262900711703916	3.3165518080296987																	3.3165518080296987	374.22750059628953
401	2016-05-13T19:06:11	23.6205	-157.1602	KOK1607	117.77761566666884	0.515843061823579	0.0271191652693273	3.420569755071228																	3.420569755071228	375.08379917556056
402	2016-05-13T19:09:11	23.6168	-157.1529	KOK1607	117.25622191205164	0.504660027747598	0.0256281868640287	3.2188160430495887																	3.2188160430495887	375.9346724720642
403	2016-05-13T19:12:12	23.6132	-157.1456	KOK1607	115.24279129439829	0.510394451942373	0.026386254595592004	3.279868146519629																	3.279868146519629	376.78023172876084
404	2016-05-13T19:15:12	23.6097	-157.1383	KOK1607	114.24535038987871	0.516938307880913	0.027267974260709003	3.3437032041808306																	3.3437032041808306	377.620590299148
405	2016-05-13T19:18:12	23.6062	-157.1309	KOK1607	114.37540863882849	0.5184042143291521	0.0274679717907732	3.3589411644258256																	3.3589411644258256	378.4700172885097
406	2016-05-13T19:21:12	23.6029	-157.1236	KOK1607	116.1081949319782	0.515843061823579	0.0271191652693273	3.3722980302490484																	3.3722980302490484	379.3003235303526
407	2016-05-13T19:24:13	23.5993	-157.1165	KOK1607	113.53080836410736	0.5154794031747479	0.0270697782805791	3.2875798775135916																	3.2875798775135916	380.1280438899169
408	2016-05-13T19:27:13	23.5959	-157.1093	KOK1607	116.02698176663813	0.5184042143291521	0.0274679717907732	3.4048175611703817																	3.4048175611703817	380.95428910519996
409	2016-05-13T19:30:13	23.5922	-157.1022	KOK1607	113.9388882372983	0.513292480905953	0.0267745838110555	3.2398398644588466																	3.2398398644588466	381.78748966756274
410	2016-05-13T19:33:14	23.5885	-157.0953	KOK1607	116.27729317370192	0.5151131638792771	0.0270202887778208	3.3744723788822637																	3.3744723788822637	382.60303449913386
411	2016-05-13T19:36:14	23.5848	-157.0885	KOK1607	116.20517326559452	0.516938307880913	0.027267974260709003	3.4198663046568387																	3.4198663046568387	383.40980771494253
412	2016-05-13T19:39:14	23.5812	-157.0816	KOK1607	115.4705251153481	0.523581644371494	0.0281813472878089	3.488980557559541																	3.488980557559541	384.21982196493036
413	2016-05-13T19:42:14	23.5775	-157.0747	KOK1607	114.35878768939767	0.518772354983269	0.0275182638072105	3.3940295426742004																	3.3940295426742004	385.03541772067734
414	2016-05-13T19:45:15	23.5739	-157.0677	KOK1607	113.30634652899276	0.520247983167366	0.0277207248301303	3.376244040533748																	3.376244040533748	385.8543481559365
415	2016-05-13T19:48:15	23.5701	-157.0607	KOK1607	113.94426412947192	0.5232100377459961	0.0281297433973012	3.431639701339822																	3.431639701339822	386.6844175616144
416	2016-05-13T19:51:15	23.5664	-157.0537	KOK1607	113.72435005630408	0.5184042143291521	0.0274679717907732	3.3618322335361968																	3.3618322335361968	387.5088875283337
417	2016-05-13T19:54:15	23.5626	-157.0467	KOK1607	115.56072880475084	0.523954138088685	0.0282330743660627	3.513410310010189																	3.513410310010189	388.3389920249422
418	2016-05-13T19:57:16	23.5588	-157.0396	KOK1607	110.97249195840138	0.528823209941478	0.0289149821059501	3.4196990902393454																	3.4196990902393454	389.17791000802697
419	2016-05-13T20:00:16	23.555	-157.0324	KOK1607	111.38070608265328	0.5295777717704779	0.0290214975026483	3.488169913040561																	3.488169913040561	390.02567367119264
420	2016-05-13T20:03:16	23.5513	-157.0252	KOK1607	112.2655305525774	0.5307082813458571	0.0291816602789332	3.515176819243745																	3.515176819243745	390.8679565272744
421	2016-05-13T20:06:16	23.5483	-157.0188	KOK1607	113.20812059730854	0.5310855472882849	0.0292352072142466	3.520708323695663																	3.520708323695663	391.6014785106408
422	2016-05-13T20:09:17	23.5466	-157.016	KOK1607	112.97808842620807	0.5292000410742129	0.0289681763122416	3.5282830201404547																	3.5282830201404547	391.94419566680006
423	2016-05-13T20:12:17	23.5471	-157.0145	KOK1607	112.86983015434929	0.528823209941478	0.0289149821059501	3.47996567051912																	3.47996567051912	392.1070728442565
424	2016-05-13T20:15:17	23.548000000000002	-157.0131	KOK1607	114.79057070261732	0.526198424172874	0.028546032302087996	3.5216293492094493																	3.5216293492094493	392.28156636044366
425	2016-05-13T20:18:17	23.5488	-157.0119	KOK1607	115.20368796951892	0.5307082813458571	0.0291816602789332	3.61727271896986																	3.61727271896986	392.43298006121734
426	2016-05-13T20:21:18	23.5495	-157.0108	KOK1607	113.10351264096134	0.5350761189137755	0.02980528602490315	3.6069076577817816																	3.6069076577817816	392.56962601906815
427	2016-05-13T20:24:18	23.5502	-157.0101	KOK1607	112.93227126160156	0.537560887803498	0.030163646648302997	3.627413715229282																	3.627413715229282	392.675334928592
428	2016-05-13T20:27:18	23.5508	-157.0093	KOK1607	110.9981089482664	0.532599031576783	0.0294506501307113	3.5121192578065736																	3.5121192578065736	392.7808120122276
429	2016-05-13T20:30:19	23.5513	-157.0089	KOK1607	111.95192972772593	0.5310855472882849	0.0292352072142466	3.4937444828115285																	3.4937444828115285	392.84983359812884
430	2016-05-13T20:33:19	23.5519	-157.0085	KOK1607	112.58753943944977	0.535267757697421	0.029832784627112998	3.6023127063963765																	3.6023127063963765	392.92810894554674
431	2016-05-13T20:36:19	23.5524	-157.00799999999995	KOK1607	112.60688442190649	0.533359195236702	0.0295591331771072	3.5905167063752983																	3.5905167063752983	393.00361470623596
432	2016-05-13T20:39:19	23.553	-157.0075	KOK1607	111.34893386832536	0.525073742922859	0.0283889949403034	3.3919974671117186																	3.3919974671117186	393.0876632799653
433	2016-05-13T20:42:20	23.5536	-157.0067	KOK1607	114.46458823600037	0.5310855472882849	0.0292352072142466	3.5833189245929056																	3.5833189245929056	393.1931390176983
434	2016-05-13T20:45:20	23.5545	-157.006	KOK1607	109.95290175536027	0.536794437265399	0.0300528830695054	3.546424333785901																	3.546424333785901	393.3161809878728
435	2016-05-13T20:48:20	23.5554	-157.0053	KOK1607	110.79529967262066	0.539870556194287	0.0304992428834709	3.621770214360121																	3.621770214360121	393.43922267408965
436	2016-05-13T20:51:20	23.5562	-157.0048	KOK1607	113.3491720685144	0.539870556194287	0.0304992428834709	3.696586362753851																	3.696586362753851	393.541856289532
437	2016-05-13T20:54:20	23.5569	-157.0041	KOK1607	110.84506605088514	0.537177761510433	0.0301081880401594	3.5394472197185296																	3.5394472197185296	393.6475627386108
438	2016-05-13T20:57:21	23.5577	-157.0034	KOK1607	112.4052857109626	0.54257955983651	0.0308955954373379	3.7057776068219455																	3.7057776068219455	393.76172280012025
439	2016-05-13T21:00:21	23.5586	-157.0028	KOK1607	109.88236060324951	0.535649933146562	0.0298877571544985	3.520326470091885																	3.520326470091885	393.8791342301241
440	2016-05-13T21:03:21	23.5592	-157.0022	KOK1607	112.39826081085366	0.529956404177692	0.0290749459803041	3.5122014646611732																	3.5122014646611732	393.96973901808053
441	2016-05-13T21:06:21	23.5599	-157.0021	KOK1607	110.64411311414341	0.537177761510433	0.0301081880401594	3.56458725319594																	3.56458725319594	394.048326240185
442	2016-05-13T21:09:22	23.5608	-157.0034	KOK1607	110.15638718493456	0.546089283557574	0.0314139008332083	3.6729203201387857																	3.6729203201387857	394.2145575773885
443	2016-05-13T21:12:22	23.5586	-157.0028	KOK1607	110.70709079760937	0.546482338726064	0.0314721794373864	3.753549026373368																	3.753549026373368	394.4669918997437
444	2016-05-13T21:15:22	23.5551	-156.9989	KOK1607	113.2685157584834	0.5488352622377489	0.0318229834522357	3.86254153044086																	3.86254153044086	395.0239173679018
445	2016-05-13T21:18:22	23.5506	-156.9941	KOK1607	112.69578061914447	0.544524831620662	0.0311821688047535	3.7557363278261833																	3.7557363278261833	395.7245173811703
446	2016-05-13T21:21:22	23.5453	-156.9884	KOK1607	112.48996099162869	0.544134284913641	0.0311245778244907	3.759880596733298																	3.759880596733298	396.5530199914809
447	2016-05-13T21:24:23	23.54	-156.9825	KOK1607	112.10554111440828	0.5408388681641629	0.03064048216153945	3.687826024394416																	3.687826024394416	397.39599416897215
448	2016-05-13T21:27:23	23.5347	-156.9765	KOK1607	114.83043706944392	0.5443295582671515	0.031153373314622094	3.823536383951288																	3.823536383951288	398.24630524314887
449	2016-05-13T21:30:23	23.5294	-156.9704	KOK1607	116.81144364810066	0.550808458074659	0.0321190248478626	3.9769902372347374																	3.9769902372347374	399.10401305910415
450	2016-05-13T21:33:23	23.5241	-156.9643	KOK1607	113.79228655483648	0.554383580188968	0.0326595682928213	3.964341310108845																	3.964341310108845	399.9617390764848
451	2016-05-13T21:36:23	23.519000000000002	-156.9579	KOK1607	114.76308519752571	0.553188984264525	0.0324784706870613	4.0139554082005615																	4.0139554082005615	400.82719681353575
452	2016-05-13T21:39:24	23.514	-156.9514	KOK1607	114.21656379829592	0.548048915701797	0.0317055525198696	3.882194367358865																	3.882194367358865	401.6932074663859
453	2016-05-13T21:42:24	23.5101	-156.944	KOK1607	111.34828071992405	0.543744668291408	0.0310671239968238	3.703979766201919																	3.703979766201919	402.56443493169405
454	2016-05-13T21:45:24	23.5062	-156.9366	KOK1607	112.38265274780797	0.543744668291408	0.0310671239968238	3.73977135369345																	3.73977135369345	403.43568178946333
455	2016-05-13T21:48:24	23.5024	-156.9291	KOK1607	112.95055686113649	0.5414185400014129	0.0307253202338948	3.735081990273516																	3.735081990273516	404.3103758046133
456	2016-05-13T21:51:25	23.4985	-156.9216	KOK1607	114.97111575618469	0.542191630105721	0.0308387016515171	3.8101818651027135																	3.8101818651027135	405.190526546974
457	2016-05-13T21:54:25	23.4947	-156.9141	KOK1607	111.48966302706556	0.5506108633699734	0.0320892747793826	3.832433008649154																	3.832433008649154	406.0652597229969
458	2016-05-13T21:57:25	23.4909	-156.9065	KOK1607	112.21052247758259	0.550808458074659	0.0321190248478626	3.836658380617988																	3.836658380617988	406.9489620044448
459	2016-05-13T22:37:58	23.44	-156.8105	KOK1607	110.1938220580596	0.5697787918886991	0.0350511194987431	4.097095368224605																	4.097095368224605	418.27135060158616
460	2016-05-13T22:40:59	23.4359	-156.8034	KOK1607	108.39157881390301	0.556779995362206	0.0330251821858415	3.827455769567071																	3.827455769567071	419.1281644355118
461	2016-05-13T22:43:59	23.4317	-156.7963	KOK1607	106.70369323865091	0.5563826269438361	0.0329643017422178	3.7598776755091103																	3.7598776755091103	419.9909783835035
462	2016-05-13T22:46:59	23.4277	-156.7894	KOK1607	110.23211737926829	0.566892622657927	0.0345950565876236	4.008491025713856																	4.008491025713856	420.82461373894785
463	2016-05-13T22:49:59	23.4237	-156.7822	KOK1607	107.53060057705513	0.563637191980396	0.0340847332406463	3.8642734289465017																	3.8642734289465017	421.68432848673933
464	2016-05-13T22:53:00	23.4196	-156.7746	KOK1607	106.46582208414593	0.555982674690942	0.0329032315295243	3.7694692226087816																	3.7694692226087816	422.58485427168296
465	2016-05-13T22:56:00	23.4157	-156.7674	KOK1607	110.08388922592155	0.566892622657927	0.0345950565876236	4.047390436042281																	4.047390436042281	423.43889525639685
466	2016-05-13T22:59:00	23.412	-156.76	KOK1607	109.75798369592457	0.5755687159987071	0.0359775053558728	4.176034322973331																	4.176034322973331	424.2997388842622
467	2016-05-13T23:02:00	23.4083	-156.7526	KOK1607	111.73090223005887	0.5791363298736114	0.03655578502948345	4.330094483093748																	4.330094483093748	425.16060107250826
468	2016-05-13T23:05:01	23.4046	-156.7451	KOK1607	109.78597934544064	0.573077282638048	0.0355772035813128	4.153197457953944																	4.153197457953944	426.0304661873952
469	2016-05-13T23:08:01	23.4008	-156.7376	KOK1607	107.73840344038408	0.571010001906557	0.0352470406209211	4.026150767989464																	4.026150767989464	426.9056759914552
470	2016-05-13T23:11:01	23.397	-156.7301	KOK1607	107.10179790774131	0.571010001906557	0.0352470406209211	4.017253330600616																	4.017253330600616	427.78090504772064
471	2016-05-13T23:14:01	23.3933	-156.7225	KOK1607	109.2403168984696	0.5747370024757039	0.0358436617802913	4.1735269802737065																	4.1735269802737065	428.659839971594
472	2016-05-13T23:17:01	23.3897	-156.715	KOK1607	108.0819327399806	0.5689499432182851	0.0349199028230591	4.019611707320866																	4.019611707320866	429.52456657563806
473	2016-05-13T23:20:02	23.3861	-156.7075	KOK1607	106.5493367779376	0.567713651810016	0.03472432666434	3.9152668454523054																	3.9152668454523054	430.38931163301726
474	2016-05-13T23:23:02	23.3825	-156.7	KOK1607	105.73383823766501	0.570189002744401	0.0351163547376281	3.9551196649558262																	3.9551196649558262	431.2540751411608
475	2016-05-13T23:26:02	23.3787	-156.6926	KOK1607	108.33164581537342	0.5739092456777839	0.0357104549410594	4.115154467308281																	4.115154467308281	432.1204655860403
476	2016-05-13T23:29:02	23.3749	-156.6854	KOK1607	109.20368316123378	0.579770762008676	0.0366590031040722	4.2534950969317284																	4.2534950969317284	432.9690988300013
477	2016-05-13T23:32:03	23.3711	-156.6784	KOK1607	109.72702006875065	0.5837820102085275	0.0373170464155666	4.317451593950447																	4.317451593950447	433.80009592109
478	2016-05-13T23:35:03	23.3674	-156.6711	KOK1607	110.10214644125942	0.5878369447953751	0.0379893736986419	4.3548251183454125																	4.3548251183454125	434.6522033850995
479	2016-05-13T23:38:03	23.372	-156.6675	KOK1607	107.37669618711956	0.571421971975994	0.0353126176335374	3.987084067934153																	3.987084067934153	435.2827030731415
480	2016-05-13T23:41:03	23.3764	-156.6735	KOK1607	110.03188458993894	0.578083637686261	0.0363845187037294	4.249338009597682																	4.249338009597682	436.0674188321012
481	2016-05-13T23:44:04	23.38	-156.6802	KOK1607	108.30108039949465	0.5785039114670639	0.0364528945757211	4.173715497499374																	4.173715497499374	436.86068190202997
482	2016-05-13T23:47:04	23.3835	-156.6868	KOK1607	105.7832461333608	0.5734933900445489	0.0356438016150022	3.986468480130536																	3.986468480130536	437.639500335708
483	2016-05-13T23:50:04	23.386999999999997	-156.6934	KOK1607	105.3931776108576	0.5739092456777839	0.0357104549410594	3.9560315323631285																	3.9560315323631285	438.4183033463829
484	2016-05-13T23:53:05	23.3906	-156.7	KOK1607	106.59314784614072	0.5785039114670639	0.0364528945757211	4.1038094882763865																	4.1038094882763865	439.2027188758535
485	2016-05-13T23:56:05	23.3942	-156.7066	KOK1607	106.82796266705988	0.578083637686261	0.0363845187037294	4.0869640911332015																	4.0869640911332015	439.9871186511882
486	2016-05-13T23:59:05	23.3978	-156.7131	KOK1607	107.45404330622415	0.580188976002576	0.0367274075058972	4.195041569428094																	4.195041569428094	440.7627377290909
487	2016-05-14T00:02:05	23.4014	-156.7196	KOK1607	111.84183860039238	0.594730034684947	0.0391495761077801	4.589383872140939																	4.589383872140939	441.5383413496934
488	2016-05-14T00:05:05	23.4049	-156.7262	KOK1607	113.10264897096368	0.5910477574293855	0.03852726177455335	4.577089633473737																	4.577089633473737	442.31706545025537
489	2016-05-14T00:08:06	23.4083	-156.7327	KOK1607	111.04731810629579	0.590832364014081	0.0384910521724219	4.457950154574152																	4.457950154574152	443.081373143196
490	2016-05-14T00:11:06	23.4118	-156.7393	KOK1607	110.4171437749098	0.5806080525419061	0.0367959612193472	4.265603402697814																	4.265603402697814	443.86006681139014
491	2016-05-14T00:14:06	23.4153	-156.7459	KOK1607	108.67355543370743	0.5734933900445489	0.0356438016150022	4.102748154707942																	4.102748154707942	444.6387450397942
492	2016-05-14T00:17:06	23.4188	-156.7524	KOK1607	110.97712637960815	0.572662166188996	0.0355107641504663	4.154450841126051																	4.154450841126051	445.40858057301966
493	2016-05-14T00:20:06	23.4223	-156.759	KOK1607	112.8970164019816	0.58740688156378	0.0379178603962362	4.504316731129597																	4.504316731129597	446.18722791560754
494	2016-05-14T00:23:07	23.4258	-156.7656	KOK1607	109.23633881730751	0.598213909064538	0.0397438290686274	4.543064016916493																	4.543064016916493	446.96585981217765
495	2016-05-14T00:26:07	23.4294	-156.7722	KOK1607	114.19191049967236	0.615606043355872	0.0427940264870746	5.089224061972821																	5.089224061972821	447.7501054323703
496	2016-05-14T00:29:07	23.4329	-156.7789	KOK1607	113.58126246136742	0.61924851405934	0.0434501770329306	5.113593191859362																	5.113593191859362	448.5375656167536
497	2016-05-14T00:32:07	23.4359	-156.7799	KOK1607	110.48642502662571	0.6079495105943371	0.041434260834348	4.7457775366993715																	4.7457775366993715	448.88678628291945
498	2016-05-14T00:35:08	23.4378	-156.7781	KOK1607	108.4141810788759	0.599088753878942	0.0398941459672506	4.540458420315222																	4.540458420315222	449.1670191245154
499	2016-05-14T00:41:08	23.4412	-156.7751	KOK1607	109.87643852495216	0.598650809991287	0.0398188979165341	4.574422859895278																	4.574422859895278	449.65397177950905
500	2016-05-14T00:44:08	23.4429	-156.7733	KOK1607	107.05156446782313	0.5882625080667819	0.0380605140058383	4.2983359827037																	4.2983359827037	449.91780109607436
501	2016-05-14T00:47:08	23.4443	-156.7717	KOK1607	108.78593279369836	0.6017337905802889	0.0403501005984148	4.551013803790257																	4.551013803790257	450.1436074747805
502	2016-05-14T00:53:09	23.4466	-156.7685	KOK1607	108.73287721803166	0.6017337905802889	0.0403501005984148	4.559871886059917																	4.559871886059917	450.5587613921762
503	2016-05-14T00:56:09	23.448	-156.7672	KOK1607	108.08956450777158	0.589973865658896	0.0383467307509529	4.329914777354701																	4.329914777354701	450.76348877627436
504	2016-05-14T00:59:09	23.4494	-156.7662	KOK1607	106.92531543772536	0.5827183324273221	0.0371420068893483	4.185051742180503																	4.185051742180503	450.9498129010586
505	2016-05-14T01:05:10	23.4523	-156.7635	KOK1607	109.35195665263386	0.5806080525419061	0.0367959612193472	4.239264173573091																	4.239264173573091	451.3743596525846
506	2016-05-14T01:08:10	23.4538	-156.7622	KOK1607	109.68735049264065	0.58484340056609	0.0374924750490733	4.341424768091897																	4.341424768091897	451.5876793687394
507	2016-05-14T01:11:10	23.4554	-156.761	KOK1607	114.24203055145998	0.6070583981958471	0.0412777656592401	4.89993708543396																	4.89993708543396	451.8038717553012
508	2016-05-14T01:14:11	23.456999999999997	-156.7599	KOK1607	113.96351177585123	0.6017337905802889	0.0403501005984148	4.8098297166576485																	4.8098297166576485	452.014443137398
509	2016-05-14T01:17:11	23.4587	-156.7585	KOK1607	112.62493680819034	0.58740688156378	0.0379178603962362	4.488180179874921																	4.488180179874921	452.2516141963352
510	2016-05-14T01:20:11	23.4602	-156.757	KOK1607	111.53355352061372	0.5822943007632321	0.0370722629265497	4.332195531424335																	4.332195531424335	452.4782043018837
511	2016-05-14T01:23:11	23.4621	-156.7552	KOK1607	114.33924145743772	0.593426703315474	0.0389285707330658	4.645165954749566																	4.645165954749566	452.7584149601991
512	2016-05-14T01:26:12	23.4613	-156.7548	KOK1607	113.28983170478188	0.583569434890903	0.0372819946864511	4.442442606584754																	4.442442606584754	452.85638906247664
513	2016-05-14T01:29:12	23.4617	-156.7553	KOK1607	113.23584445212015	0.578925188516793	0.036521433673188	4.380063650073198																	4.380063650073198	452.92413469373633
514	2016-05-14T01:32:12	23.4638	-156.7548	KOK1607	116.06213701027457	0.5953833036976259	0.0392606029764335	4.758186942991531																	4.758186942991531	453.1634112744825
515	2016-05-14T01:38:13	23.4677	-156.7517	KOK1607	113.6095536710216	0.589973865658896	0.0383467307509529	4.584121254927211																	4.584121254927211	453.7006959280928
516	2016-05-14T01:41:13	23.4693	-156.7502	KOK1607	112.76036980342474	0.5882625080667819	0.0380605140058383	4.495483518152726																	4.495483518152726	453.93560276689067
517	2016-05-14T01:44:13	23.4708	-156.7487	KOK1607	115.9359814296894	0.5960385499069529	0.039371973837989	4.790194422174352																	4.790194422174352	454.1621845575766
518	2016-05-14T01:50:13	23.4717	-156.7495	KOK1607	113.27995018895386	0.595601406308614	0.0392976707838346	4.647227698531559																	4.647227698531559	454.29145022967066
519	2016-05-14T01:53:14	23.4685	-156.7521	KOK1607	116.94153750460028	0.602617272090339	0.0405030896238029	4.8983622564630185																	4.8983622564630185	454.73571192435486
520	2016-05-14T01:56:14	23.465	-156.7549	KOK1607	118.2711571387194	0.605273001882839	0.0409653174583348	5.011562006044429																	5.011562006044429	455.2189712279083
521	2016-05-14T02:02:14	23.4582	-156.7605	KOK1607	116.6901906605772	0.62199444345295	0.0439491909395043	5.310843421292744																	5.310843421292744	456.1676456729023
522	2016-05-14T02:05:14	23.4548	-156.7633	KOK1607	118.04276292336942	0.6275544219633199	0.04496977830941599	5.453215047849475																	5.453215047849475	456.6419895529544
523	2016-05-14T02:08:14	23.4514	-156.7661	KOK1607	118.7738771390138	0.6322224206880022	0.0458378512535605	5.579420107941624																	5.579420107941624	457.11633787071116
524	2016-05-14T02:11:15	23.4479	-156.7689	KOK1607	120.2413823516288	0.637896261679903	0.0469069163837882	5.825928670170463																	5.825928670170463	457.59961908358736
525	2016-05-14T02:14:15	23.4445	-156.7718	KOK1607	119.91918542985168	0.63175224243021	0.0457500344725948	5.653244078187988																	5.653244078187988	458.08020187686
526	2016-05-14T02:17:15	23.4411	-156.7747	KOK1607	118.8396533223854	0.624762782575624	0.0444556420373197	5.4593115687921845																	5.4593115687921845	458.56078936709326
527	2016-05-14T02:20:15	23.4377	-156.7775	KOK1607	121.32787203580854	0.634579002387343	0.0462800343280031	5.758617983329293																	5.758617983329293	459.03515556077
528	2016-05-14T02:23:15	23.4384	-156.7788	KOK1607	121.07051356486237	0.628947228979391	0.0452279163154702	5.61256533781065																	5.61256533781065	459.1891044798101
529	2016-05-14T02:26:16	23.4403	-156.7779	KOK1607	119.23342648722479	0.62199444345295	0.0439491909395043	5.4103435220932194																	5.4103435220932194	459.4197172916775
530	2016-05-14T02:29:16	23.4421	-156.77700000000004	KOK1607	117.83005053551378	0.6284826953709001	0.0451417587439263	5.43399032658885																	5.43399032658885	459.640164969516
531	2016-05-14T02:32:16	23.4439	-156.7761	KOK1607	122.60399520227429	0.648463171142411	0.0489379721889716	6.164044489596468																	6.164044489596468	459.8606121252856
532	2016-05-14T02:38:16	23.4473	-156.7741	KOK1607	118.99057346823194	0.6383720483766679	0.0469971101087805	5.755429425635192																	5.755429425635192	460.29068775063683
533	2016-05-14T02:41:17	23.449	-156.7731	KOK1607	122.09682659384701	0.636475647337047	0.0466376184776757	5.870529800695348																	5.870529800695348	460.5057246271043
534	2016-05-14T02:44:17	23.4506	-156.7722	KOK1607	121.40949762269726	0.64652292519248	0.0485610987949103	5.998701139684518																	5.998701139684518	460.70614882986825
535	2016-05-14T02:47:17	23.4521	-156.7716	KOK1607	122.030104520772	0.637896261679903	0.0469069163837882	5.867376835760098																	5.867376835760098	460.8840119273337
536	2016-05-14T02:50:17	23.4535	-156.7709	KOK1607	121.11853546946115	0.6322224206880022	0.0458378512535605	5.695193469914512																	5.695193469914512	461.05546861507617
537	2016-05-14T02:56:18	23.4564	-156.7696	KOK1607	121.62137393152365	0.6407578667548021	0.0474515383935205	5.917463945742409																	5.917463945742409	461.4045193474144
538	2016-05-14T02:59:18	23.4578	-156.7685	KOK1607	124.65421321850614	0.628947228979391	0.0452279163154702	5.7972792826378825																	5.7972792826378825	461.59662670526967
539	2016-05-14T03:02:18	23.4595	-156.7672	KOK1607	120.45966978525593	0.613791589904209	0.0424693848764047	5.300459997390031																	5.300459997390031	461.8277854481169
540	2016-05-14T03:05:18	23.4612	-156.766	KOK1607	124.33013085991314	0.616515532788525	0.0429572756108886	5.525310635160569																	5.525310635160569	462.05323396566877
541	2016-05-14T03:08:18	23.4625	-156.7649	KOK1607	122.93997310456221	0.6215353823850079	0.0438654326177986	5.567237341375941																	5.567237341375941	462.2364240989878
542	2016-05-14T03:11:19	23.464000000000002	-156.7636	KOK1607	123.3777327931349	0.622224521917491	0.0439911700734286	5.610945652948566																	5.610945652948566	462.44973743297265
543	2016-05-14T03:14:19	23.4654	-156.7627	KOK1607	123.70111113245312	0.628019268046586	0.0450558063561548	5.647364159078706																	5.647364159078706	462.6306602251475
544	2016-05-14T03:20:19	23.4682	-156.7616	KOK1607	121.21325848298954	0.622915855788271	0.0441173078986519	5.455493888437643																	5.455493888437643	462.96196881737535
545	2016-05-14T03:23:19	23.4702	-156.7607	KOK1607	120.93666155851801	0.626155025750963	0.0447116444551757	5.526523107931802																	5.526523107931802	463.2028238236506
546	2016-05-14T03:26:20	23.4721	-156.7593	KOK1607	123.92783014435066	0.6383720483766679	0.0469971101087805	5.918180717792227																	5.918180717792227	463.4581038079042
547	2016-05-14T03:29:20	23.4744	-156.7582	KOK1607	124.34887572938624	0.6322224206880022	0.0458378512535605	5.830902386288968																	5.830902386288968	463.7376853407252
548	2016-05-14T03:32:20	23.4766	-156.7568	KOK1607	125.11966441391041	0.637896261679903	0.0469069163837882	6.004468727634376																	6.004468727634376	464.0212484975016
549	2016-05-14T03:35:20	23.4788	-156.7554	KOK1607	125.94292563781158	0.653343626587889	0.0498938941303865	6.426945409194263																	6.426945409194263	464.30481045257386
550	2016-05-14T03:38:20	23.480999999999998	-156.7542	KOK1607	124.9848047540058	0.6548177585937471	0.050184764701287	6.368765993488733																	6.368765993488733	464.57864617720605
551	2016-05-14T03:44:21	23.485	-156.7517	KOK1607	128.69471836528135	0.6412356235662471	0.0475429616856656	6.302551165808067																	6.302551165808067	465.09188441522764
552	2016-05-14T03:47:21	23.487	-156.7506	KOK1607	125.62908099970541	0.634106728417489	0.0461911722388707	5.905388145830481																	5.905388145830481	465.34124031389183
553	2016-05-14T03:50:21	23.489	-156.7495	KOK1607	123.3772762355734	0.618791803075976	0.0433676244462195	5.536769156746564																	5.536769156746564	465.5905954453505
554	2016-05-14T03:56:21	23.4929	-156.7471	KOK1607	124.46761358378792	0.618791803075976	0.0433676244462195	5.507812683530184																	5.507812683530184	466.08910245891195
555	2016-05-14T03:59:22	23.4947	-156.7458	KOK1607	126.5981590425785	0.628019268046586	0.0450558063561548	5.832206403586913																	5.832206403586913	466.3294397210272
556	2016-05-14T04:02:22	23.4967	-156.7446	KOK1607	128.62326762798358	0.635525063748347	0.0464584001035087	6.06706781260764																	6.06706781260764	466.58355298234716
557	2016-05-14T04:05:22	23.4987	-156.7434	KOK1607	128.21469859598236	0.6357624263319829	0.0465031512825034	6.083645090077607																	6.083645090077607	466.8376653474391
558	2016-05-14T04:08:22	23.5007	-156.7422	KOK1607	126.17730218608804	0.637896261679903	0.0469069163837882	6.034103390688967																	6.034103390688967	467.0917768162443
559	2016-05-14T04:14:23	23.5044	-156.7395	KOK1607	126.16241205221851	0.643153832906248	0.0479106288485437	6.193540731285781																	6.193540731285781	467.5873648287933
560	2016-05-14T04:17:23	23.5064	-156.7382	KOK1607	124.88981062998295	0.657773365892381	0.0507713562263476	6.429111412810773																	6.429111412810773	467.84654900324136
561	2016-05-14T04:20:23	23.5081	-156.7365	KOK1607	125.90738142024405	0.6548177585937471	0.050184764701287	6.388448016783856																	6.388448016783856	468.1033085996448
562	2016-05-14T04:23:23	23.5104	-156.7357	KOK1607	127.43647097434892	0.655801354050673	0.0503795464483706	6.4912328816444615																	6.4912328816444615	468.37204578280534
563	2016-05-14T04:26:24	23.50800000000001	-156.7387	KOK1607	123.77224683153152	0.655801354050673	0.0503795464483706	6.379497345701661																	6.379497345701661	468.7784360746189
564	2016-05-14T04:32:24	23.4979	-156.745	KOK1607	122.34612106579657	0.646038873870885	0.0484673132636937	6.019696925549487																	6.019696925549487	470.0736800725985
565	2016-05-14T04:35:24	23.4929	-156.748	KOK1607	124.05635455248057	0.642192636888786	0.0477263714930339	6.027104367807746																	6.027104367807746	470.7089635619687
566	2016-05-14T04:38:25	23.4878	-156.751	KOK1607	123.86954164761512	0.647008132031435	0.048655108209018	6.0957913500514245																	6.0957913500514245	471.3540276756439
567	2016-05-14T04:44:25	23.4775	-156.757	KOK1607	126.22503580883196	0.64267285765284	0.0478184049013002	6.120995808145636																	6.120995808145636	472.6539804582901
568	2016-05-14T04:47:25	23.4721	-156.7599	KOK1607	126.44475498576122	0.6518750815694699	0.049604858855273	6.3605332920179345																	6.3605332920179345	473.3240641600677
569	2016-05-14T04:50:25	23.4665	-156.7625	KOK1607	123.48656015989387	0.659753521491769	0.0511666144444916	6.378132302346268																	6.378132302346268	474.00161690183444
570	2016-05-14T04:53:26	23.4611	-156.7652	KOK1607	120.06782287297605	0.6499232139944999	0.0492225282877208	5.967040305196093																	5.967040305196093	474.66294026366984
571	2016-05-14T04:56:26	23.4556	-156.7678	KOK1607	123.8302349355212	0.635525063748347	0.0464584001035087	5.827576946379082																	5.827576946379082	475.33027440107054
572	2016-05-14T05:02:26	23.4449	-156.7732	KOK1607	127.53550308658107	0.62199444345295	0.0439491909395043	5.716243507155425																	5.716243507155425	476.6428348936686
573	2016-05-14T05:08:27	23.4374	-156.7776	KOK1607	124.79605443772041	0.617879767546768	0.043203022927246	5.529760204951053																	5.529760204951053	477.5909682728442
574	2016-05-14T05:11:27	23.4386	-156.7754	KOK1607	126.71245171883291	0.627086843908651	0.0448835284508384	5.787686956642295																	5.787686956642295	477.8523682843617
575	2016-05-14T05:17:27	23.4421	-156.7727	KOK1607	119.97386516505222	0.6284826953709001	0.0451417587439263	5.514166519986224																	5.514166519986224	478.32968932651664
576	2016-05-14T05:20:27	23.44400000000001	-156.7714	KOK1607	118.78059974892376	0.6224546003820319	0.0440331492073529	5.329965759033918																	5.329965759033918	478.5794099811825
577	2016-05-14T05:23:28	23.445999999999998	-156.7701	KOK1607	119.59055645872064	0.627086843908651	0.0448835284508384	5.503752358346553																	5.503752358346553	478.83862527542414
578	2016-05-14T05:26:28	23.4481	-156.7688	KOK1607	122.97061477359101	0.635525063748347	0.0464584001035087	5.8220784689666605																	5.8220784689666605	479.1074607927732
579	2016-05-14T05:29:28	23.4499	-156.7674	KOK1607	124.41334039231899	0.6383720483766679	0.0469971101087805	5.964407773874805																	5.964407773874805	479.3536108984378
580	2016-05-14T05:32:28	23.4519	-156.7661	KOK1607	124.8299569261059	0.64267285765284	0.0478184049013002	6.032897625851143																	6.032897625851143	479.61282315570054
581	2016-05-14T05:35:29	23.4538	-156.7647	KOK1607	124.3333732385082	0.6322224206880022	0.0458378512535605	5.749589425612353																	5.749589425612353	479.86811423787367
582	2016-05-14T05:41:29	23.4575	-156.762	KOK1607	120.31789255654621	0.618791803075976	0.0433676244462195	5.29393098059684																	5.29393098059684	480.36375677076416
583	2016-05-14T05:44:29	23.4595	-156.7606	KOK1607	120.58740220425676	0.615606043355872	0.0427940264870746	5.252004045714104																	5.252004045714104	480.6283403516612
584	2016-05-14T05:47:29	23.4614	-156.7593	KOK1607	121.5979063670078	0.610184602063424	0.0418283809462972	5.200666335409299																	5.200666335409299	480.8780517079989
585	2016-05-14T05:50:30	23.4632	-156.7577	KOK1607	121.96727846633465	0.611532704662604	0.0420673084550199	5.22846183560392																	5.22846183560392	481.136590053384
586	2016-05-14T05:53:30	23.4649	-156.7565	KOK1607	123.9967642222718	0.613791589904209	0.0424693848764047	5.361299443452915																	5.361299443452915	481.3620367042026
587	2016-05-14T05:56:30	23.4665	-156.7554	KOK1607	121.28915892708649	0.605273001882839	0.0409653174583348	5.083218258097531																	5.083218258097531	481.5726037744852
588	2016-05-14T05:59:30	23.4684	-156.7543	KOK1607	122.26508428703316	0.591694966040761	0.0386360634585826	4.87061338378749																	4.87061338378749	481.81208076302966
589	2016-05-14T06:02:30	23.4703	-156.7531	KOK1607	120.78131232001459	0.5822943007632321	0.0370722629265497	4.611756280945012																	4.611756280945012	482.0565124797141
590	2016-05-14T06:05:31	23.4722	-156.7519	KOK1607	123.040745306881	0.58740688156378	0.0379178603962362	4.8212117123167255																	4.8212117123167255	482.3009433120194
591	2016-05-14T06:11:31	23.4761	-156.7492	KOK1607	122.51241752092709	0.6110828137438941	0.0419874327291304	5.226164921538293																	5.226164921538293	482.81521492113393
592	2016-05-14T06:14:31	23.4782	-156.7479	KOK1607	122.0753088648019	0.615152922451982	0.0427126933919489	5.278397668579347																	5.278397668579347	483.0840354919417
593	2016-05-14T06:17:31	23.4802	-156.7467	KOK1607	119.19465627305293	0.615606043355872	0.0427940264870746	5.163125186407704																	5.163125186407704	483.33815614478266
594	2016-05-14T06:23:32	23.4845	-156.7441	KOK1607	121.16638998447195	0.5999677805018551	0.0400451813892911	4.925327471827051																	4.925327471827051	483.88549992427977
595	2016-05-14T06:26:32	23.4867	-156.7425	KOK1607	120.91522281092482	0.6021777881231519	0.0404268066749235	4.9350996264072124																	4.9350996264072124	484.1798790066062
596	2016-05-14T06:29:32	23.489	-156.7413	KOK1607	124.0107724107184	0.586549825240985	0.0377753443114189	4.805733359753861																	4.805733359753861	484.46371059011017
597	2016-05-14T06:32:32	23.4911	-156.7399	KOK1607	123.80346049470108	0.595165201086638	0.0392235351690324	4.960340631289307																	4.960340631289307	484.73770915232933
598	2016-05-14T06:35:33	23.4932	-156.7385	KOK1607	121.37412878624048	0.5999677805018551	0.0400451813892911	5.0116865248203775																	5.0116865248203775	485.0117065268666
599	2016-05-14T06:38:33	23.4953	-156.7371	KOK1607	125.35312701014804	0.594295904629594	0.0390757931796163	4.963403236230191																	4.963403236230191	485.28570271363196
600	2016-05-14T06:41:33	23.4974	-156.7356	KOK1607	122.58366520572336	0.5827183324273221	0.0371420068893483	4.680469625624179																	4.680469625624179	485.5651585885418
