# Supplementary material for: Understanding opposing predictions of Prochlorococcus in a changing climate
Source: Nat Commun. 2023 Mar 15;14:1445. doi: 10.1038/s41467-023-36928-9 (PMC10017810; doi:10.1038/s41467-023-36928-9)
Supplement: Supplementary file 4 — Supplementary Code [file 41467_2023_36928_MOESM4_ESM.zip › Supplemental Code/Cruises/KOK1608.csv]

	time	lat	lon	cruise	prochloro_abundance	prochloro_diameter	prochloro_carbon_content	prochloro_biomass	synecho_abundance	synecho_diameter	synecho_carbon_content	synecho_biomass	croco_abundance	croco_diameter	croco_carbon_content	croco_biomass	picoeuk_abundance	picoeuk_diameter	picoeuk_carbon_content	picoeuk_biomass	unknown_abundance	unknown_diameter	unknown_carbon_content	unknown_biomass	total_biomass	distance
0	2016-07-10T20:28:23	22.7317	-158.0139	KOK1608	100.36587168281031	0.596471626835327	0.0394459808170484	4.168163729497558																	4.168163729497558	0.0
1	2016-07-10T20:34:23	22.7248	-158.0199	KOK1608	103.18564696107657	0.581449209241411	0.0369335599869533	4.038016308272317																	4.038016308272317	0.9846128690800444
2	2016-07-10T21:04:26	22.7507	-157.9997	KOK1608	102.15746075440168	0.594295904629594	0.0390757931796163	4.198713282939428																	4.198713282939428	4.5361198536510665
3	2016-07-10T21:10:26	22.75	-157.9986	KOK1608	93.61637042747023	0.548048915701797	0.0317055525198696	3.1499833381505717																	3.1499833381505717	4.673317663433371
4	2016-07-10T21:16:27	22.7503	-157.9977	KOK1608	91.37534429288827	0.555982674690942	0.0329032315295243	3.202838170424532																	3.202838170424532	4.7715588188631335
5	2016-07-10T21:19:27	22.7505	-157.9976	KOK1608	94.29468627120251	0.5734933900445489	0.0356438016150022	3.5591861546157717																	3.5591861546157717	4.796075003473936
6	2016-07-10T21:22:27	22.7508	-157.9974	KOK1608	93.24858127600365	0.5747370024757039	0.0358436617802913	3.523063570689927																	3.523063570689927	4.835276622331463
7	2016-07-10T21:25:27	22.750999999999998	-157.9971	KOK1608	93.20629748774006	0.5747370024757039	0.0358436617802913	3.533775309396044																	3.533775309396044	4.873277989284797
8	2016-07-10T21:28:28	22.7512	-157.9966	KOK1608	91.4277620986562	0.571010001906557	0.0352470406209211	3.4324682250966365																	3.4324682250966365	4.929226348370996
9	2016-07-10T21:34:28	22.7515	-157.996	KOK1608	91.09880615732048	0.5535863488415539	0.0325386898119907	3.191123700338397																	3.191123700338397	4.999290503276052
10	2016-07-10T21:40:28	22.7519	-157.9957	KOK1608	84.3067140260932	0.5303319138601501	0.0291282408653452	2.6029761347305054																	2.6029761347305054	5.053429882524664
11	2016-07-10T21:46:29	22.7523	-157.9956	KOK1608	85.85313180491295	0.534120661141899	0.029668185628536	2.7085757014427356																	2.7085757014427356	5.09912474314918
12	2016-07-10T21:49:29	22.7523	-157.9956	KOK1608	83.16507435112977	0.521726930773297	0.0279245089800348	2.4718254832704125																	2.4718254832704125	5.09912474314918
13	2016-07-10T21:52:30	22.7524	-157.9957	KOK1608	88.59438192195064	0.535267757697421	0.029832784627112998	2.850306754821185																	2.850306754821185	5.114267246218837
14	2016-07-10T21:55:30	22.752	-157.9961	KOK1608	86.81553171361813	0.5492283540322439	0.031881907437727	2.9646167593609314																	2.9646167593609314	5.174837289061077
15	2016-07-10T22:10:31	22.752	-157.9969	KOK1608	91.86289716782706	0.5611994544999781	0.033705780148202004	3.338597874808779																	3.338597874808779	5.256961476896431
16	2016-07-10T22:13:31	22.7518	-157.9973	KOK1608	89.4373200619381	0.558378161732944	0.0332702267661679	3.2081063708384128																	3.2081063708384128	5.30367076818205
17	2016-07-10T22:16:31	22.7514	-157.9978	KOK1608	90.49635776131143	0.557178312370293	0.0330862079620082	3.1959401359760387																	3.1959401359760387	5.371620596760597
18	2016-07-10T22:19:32	22.7511	-157.9981	KOK1608	89.09968764904255	0.566075499401979	0.0344664014896719	3.2684395023981536																	3.2684395023981536	5.417048274062854
19	2016-07-10T22:25:32	22.7508	-157.9987	KOK1608	90.30045347738708	0.557178312370293	0.0330862079620082	3.183694400557552																	3.183694400557552	5.487112587494988
20	2016-07-10T22:28:32	22.7512	-157.9987	KOK1608	89.45756894534729	0.560592278256826	0.03361173498318325	3.1956703651781573																	3.1956703651781573	5.531639427371764
21	2016-07-10T22:31:32	22.7516	-157.9986	KOK1608	89.58003157151687	0.554383580188968	0.0326595682928213	3.135156918956166																	3.135156918956166	5.57733429981188
22	2016-07-10T22:34:33	22.752	-157.9986	KOK1608	90.59164983372473	0.5607943487521899	0.0336430335613082	3.244582873721286																	3.244582873721286	5.621861139688655
23	2016-07-10T22:37:33	22.7526	-157.9984	KOK1608	89.05273180045604	0.560390207761462	0.0335804364050583	3.2001115313052018																	3.2001115313052018	5.6917357476966615
24	2016-07-10T22:40:33	22.753	-157.9983	KOK1608	87.35237724017004	0.5575775802325489	0.0331473794176526	3.0853688583426417																	3.0853688583426417	5.737430596504523
25	2016-07-10T22:43:33	22.7535	-157.9984	KOK1608	90.37486099010357	0.566075499401979	0.0344664014896719	3.3265582676520915																	3.3265582676520915	5.794027886323838
26	2016-07-10T22:46:34	22.754	-157.9984	KOK1608	88.79956024974831	0.564044787281625	0.0341482753852093	3.2341926951257767																	3.2341926951257767	5.849686436170202
27	2016-07-10T22:52:34	22.7549	-157.9985	KOK1608	87.90317692651165	0.565667741475464	0.0344024166787354	3.2404420147702213																	3.2404420147702213	5.950396363717156
28	2016-07-10T23:01:35	22.7563	-157.9984	KOK1608	92.47968750090664	0.5827183324273221	0.0371420068893483	3.6339050502976136																	3.6339050502976136	6.106578017309313
29	2016-07-10T23:04:35	22.7568	-157.998	KOK1608	93.1565583153354	0.5852693283953271	0.0375629149297883	3.7017074644363563																	3.7017074644363563	6.1757434524113615
30	2016-07-10T23:07:35	22.7573	-157.9976	KOK1608	94.97950103193487	0.586977842525353	0.0378465174023582	3.8092561129531983																	3.8092561129531983	6.244908798281026
31	2016-07-10T23:10:36	22.7578	-157.9972	KOK1608	95.14503003683468	0.595165201086638	0.0392235351690324	3.890655437203289																	3.890655437203289	6.3140740549194865
32	2016-07-10T23:13:36	22.75800000000001	-157.9967	KOK1608	93.4185349547783	0.5793474712304301	0.0365901363857789	3.6477600182273866																	3.6477600182273866	6.37002007004245
33	2016-07-10T23:16:36	22.7582	-157.9961	KOK1608	94.85397840186118	0.5925592068450021	0.0387819384107205	3.8780203935561812																	3.8780203935561812	6.435510802703796
34	2016-07-10T23:19:36	22.7583	-157.9955	KOK1608	92.72822878671478	0.586549825240985	0.0377753443114189	3.717267568480448																	3.717267568480448	6.498099003127166
35	2016-07-10T23:22:36	22.7585	-157.995	KOK1608	91.3192411372897	0.58484340056609	0.0374924750490733	3.624234069083081																	3.624234069083081	6.5540448458740945
36	2016-07-10T23:25:37	22.7587	-157.9943	KOK1608	91.58600147517198	0.586549825240985	0.0377753443114189	3.677773233436452																	3.677773233436452	6.629270031513228
37	2016-07-10T23:28:37	22.7589	-157.9938	KOK1608	89.44670626092758	0.58484340056609	0.0374924750490733	3.543523966098157																	3.543523966098157	6.6852157363595905
38	2016-07-10T23:31:37	22.7592	-157.9931	KOK1608	92.28243018095854	0.588688914226635	0.0381318071171293	3.744305150340364																	3.744305150340364	6.7644518983363175
39	2016-07-10T23:34:37	22.7594	-157.9924	KOK1608	91.61322668979663	0.586549825240985	0.0377753443114189	3.691482315760727																	3.691482315760727	6.839676732189616
40	2016-07-10T23:37:38	22.7598	-157.9924	KOK1608	88.14416780887258	0.578083637686261	0.0363845187037294	3.4287496957212595																	3.4287496957212595	6.884203572066392
41	2016-07-10T23:40:38	22.7602	-157.9933	KOK1608	90.57958226265762	0.586549825240985	0.0377753443114189	3.687847691731637																	3.687847691731637	6.986758427822603
42	2016-07-10T23:43:38	22.7602	-157.9943	KOK1608	89.94737807483841	0.5852693283953271	0.0375629149297883	3.6140443911146782																	3.6140443911146782	7.0894075002182815
43	2016-07-10T23:46:38	22.7602	-157.9953	KOK1608	88.65369195355375	0.575985864895025	0.0360448164830133	3.400591992063068																	3.400591992063068	7.192056572611043
44	2016-07-10T23:49:38	22.7613	-157.9963	KOK1608	90.69952076788832	0.58484340056609	0.0374924750490733	3.5971010634036853																	3.5971010634036853	7.351839106636582
45	2016-07-10T23:52:39	22.7618	-157.9969	KOK1608	93.0248192933774	0.588688914226635	0.0381318071171293	3.7879926780350286																	3.7879926780350286	7.4348515076232715
46	2016-07-10T23:55:39	22.761999999999997	-157.9978	KOK1608	93.56542611624529	0.5882625080667819	0.0380605140058383	3.7738325431134094																	3.7738325431134094	7.5298793001228
47	2016-07-10T23:58:39	22.7628	-157.9984	KOK1608	92.00734273934894	0.5839945855261519	0.0373520981446821	3.6400166554802187																	3.6400166554802187	7.6381553140964416
48	2016-07-11T00:01:39	22.7639	-157.9984	KOK1608	90.36936731546741	0.5806080525419061	0.0367959612193472	3.5053118357492967																	3.5053118357492967	7.760604123757969
49	2016-07-11T00:04:39	22.7648	-157.9984	KOK1608	91.82063010833755	0.59777707049213	0.0396690634498156	3.851278417427986																	3.851278417427986	7.8607895134811105
50	2016-07-11T00:10:40	22.7658	-157.9978	KOK1608	90.51172129372551	0.58484340056609	0.0374924750490733	3.6057065870778215																	3.6057065870778215	7.988007723215509
51	2016-07-11T00:13:40	22.7664	-157.9975	KOK1608	92.93498686780686	0.59299243798001	0.0388551671668029	3.8254689044580585																	3.8254689044580585	8.061554794842664
52	2016-07-11T00:16:40	22.7673	-157.9972	KOK1608	89.99309630230347	0.5975589775745784	0.03963179432526795	3.760601661243666																	3.760601661243666	8.166365742908257
53	2016-07-11T00:19:41	22.7677	-157.9966	KOK1608	91.64731207944072	0.5925592068450021	0.0387819384107205	3.7532699783433534																	3.7532699783433534	8.242362410163286
54	2016-07-11T00:25:41	22.7661	-157.9955	KOK1608	89.47810907051571	0.5999677805018551	0.0400451813892911	3.78872312835672																	3.78872312835672	8.453242819803757
55	2016-07-11T00:31:41	22.7662	-157.995	KOK1608	92.2116963355521	0.6017337905802889	0.0403501005984148	3.9120107261766113																	3.9120107261766113	8.505758469114648
56	2016-07-11T00:34:42	22.7665	-157.995	KOK1608	88.98721771882485	0.599088753878942	0.0398941459672506	3.759996065693029																	3.759996065693029	8.53915359902223
57	2016-07-11T00:37:42	22.7665	-157.995	KOK1608	91.57953225991429	0.60349757205438	0.0406560045275263	3.9064267917529																	3.9064267917529	8.53915359902223
58	2016-07-11T00:40:42	22.7666	-157.9951	KOK1608	91.8427382595854	0.603056897340182	0.0405794559256321	3.924355913530333																	3.924355913530333	8.554295378564508
59	2016-07-11T00:43:42	22.7669	-157.9952	KOK1608	88.96110748601141	0.5999677805018551	0.0400451813892911	3.765275179232868																	3.765275179232868	8.589232363461948
60	2016-07-11T00:46:43	22.7673	-157.9951	KOK1608	90.5857580164522	0.609288920297675	0.0416702232892764	3.9786721461068844																	3.9786721461068844	8.634926970817531
61	2016-07-11T00:49:43	22.7677	-157.9949	KOK1608	89.9898310708448	0.610184602063424	0.0418283809462972	3.9464046452401966																	3.9464046452401966	8.683958263761491
62	2016-07-11T00:52:43	22.768	-157.9947	KOK1608	92.34282707896969	0.6039392987381921	0.0407327358646687	3.971774399848248																	3.971774399848248	8.723158528543191
63	2016-07-11T00:58:44	22.7686	-157.9947	KOK1608	92.48249977639463	0.613339198780609	0.0423886249753478	4.1101357912181635																	4.1101357912181635	8.789948788358354
64	2016-07-11T01:01:44	22.7688	-157.9948	KOK1608	94.98016283147831	0.6070583981958471	0.0412777656592401	4.133837463811169																	4.133837463811169	8.814464397053728
65	2016-07-11T01:04:44	22.769000000000002	-157.9947	KOK1608	93.60255353437908	0.613791589904209	0.0424693848764047	4.140836393881958																	4.140836393881958	8.838979999452869
66	2016-07-11T01:10:45	22.7696	-157.9945	KOK1608	91.45762664171507	0.610184602063424	0.0418283809462972	4.031644096276676																	4.031644096276676	8.908853856588932
67	2016-07-11T01:13:45	22.7699	-157.9943	KOK1608	91.86369886873932	0.60661443299848	0.0411997974798931	3.992408909073379																	3.992408909073379	8.948053971739162
68	2016-07-11T01:16:45	22.7702	-157.9941	KOK1608	89.2349237506362	0.590832364014081	0.0384910521724219	3.6590472573235178																	3.6590472573235178	8.987254063264194
69	2016-07-11T01:19:45	22.7704	-157.9939	KOK1608	94.87847302527334	0.590832364014081	0.0384910521724219	3.902285104262859																	3.902285104262859	9.017537240074905
70	2016-07-11T01:22:46	22.7704	-157.9938	KOK1608	90.07233410190256	0.5882625080667819	0.0380605140058383	3.640780220238774																	3.640780220238774	9.027801380478996
71	2016-07-11T01:28:46	22.7715	-157.994	KOK1608	88.95493416502661	0.601290850415078	0.0402735771969961	3.764871724937967																	3.764871724937967	9.15195901376998
72	2016-07-11T01:31:46	22.7725	-157.9933	KOK1608	88.34428802002995	0.5878369447953751	0.0379893736986419	3.5877964935089683																	3.5877964935089683	9.284449209603755
73	2016-07-11T01:34:47	22.7699	-157.9932	KOK1608	88.12752306778971	0.58484340056609	0.0374924750490733	3.4830542978166887																	3.4830542978166887	9.574055613066143
74	2016-07-11T01:37:47	22.7664	-157.9947	KOK1608	90.59625124393992	0.5878369447953751	0.0379893736986419	3.652595469237467																	3.652595469237467	9.992983943353911
75	2016-07-11T01:46:48	22.7542	-158.0	KOK1608	87.70946771706544	0.5882625080667819	0.0380605140058383	3.5073118770330285																	3.5073118770330285	11.455970459230766
76	2016-07-11T05:01:11	22.7075	-158.0687	KOK1608	88.52921083434187	0.616515532788525	0.0429572756108886	3.958680444782136																	3.958680444782136	20.218186896166465
77	2016-07-11T05:04:11	22.7078	-158.0712	KOK1608	82.9209726182082	0.593426703315474	0.0389285707330658	3.4158335341921178																	3.4158335341921178	20.47707117674938
78	2016-07-11T05:10:12	22.7081	-158.0768	KOK1608	84.30693056454082	0.60661443299848	0.0411997974798931	3.633642624666368																	3.633642624666368	21.053094534287844
79	2016-07-11T05:13:12	22.7074	-158.0791	KOK1608	84.60633079979952	0.6043822226381179	0.0408097343902162	3.5942659964089154																	3.5942659964089154	21.301800086115726
80	2016-07-11T05:19:12	22.7062	-158.0734	KOK1608	84.83208291448129	0.613791589904209	0.0424693848764047	3.757788648784597																	3.757788648784597	21.90217739000023
81	2016-07-11T05:22:12	22.7068	-158.0716	KOK1608	85.74064731428366	0.6203892186619495	0.0436571728357861	3.879660536452752																	3.879660536452752	22.098715167838158
82	2016-07-11T05:25:13	22.7068	-158.0693	KOK1608	88.32514784515934	0.6308137474328941	0.0455750185442587	4.129724591253663																	4.129724591253663	22.334900248256076
83	2016-07-11T05:28:13	22.7066	-158.0656	KOK1608	84.1643022300642	0.616515532788525	0.0429572756108886	3.7393999805366542																	3.7393999805366542	22.715502148335055
84	2016-07-11T05:31:13	22.7062	-158.063	KOK1608	84.69550269258708	0.61924851405934	0.0434501770329306	3.8206362561578096																	3.8206362561578096	22.98618220534845
85	2016-07-11T05:34:13	22.7058	-158.0612	KOK1608	87.1124615992083	0.626620379388491	0.0447974839958142	4.043671423602538																	4.043671423602538	23.17631123600821
86	2016-07-11T05:37:13	22.7055	-158.0599	KOK1608	84.01438179686163	0.613791589904209	0.0424693848764047	3.717342285938865																	3.717342285938865	23.313921894663657
87	2016-07-11T05:40:14	22.7056	-158.0596	KOK1608	86.94028755302229	0.626155025750963	0.0447116444551757	4.042999006177277																	4.042999006177277	23.346678391985225
88	2016-07-11T05:43:14	22.7062	-158.0598	KOK1608	85.82365628532276	0.620160424413813	0.0436156551203553	3.8610057688688952																	3.8610057688688952	23.41655504716227
89	2016-07-11T05:46:14	22.7064	-158.0597	KOK1608	85.81252845423549	0.610633994237877	0.0419077472268331	3.7401657171379297																	3.7401657171379297	23.441072618094072
90	2016-07-11T05:49:14	22.7055	-158.0594	KOK1608	89.80657641424874	0.6331623281469	0.0460140905292805	4.2459413857134605																	4.2459413857134605	23.545887597552465
91	2016-07-11T05:52:15	22.7048	-158.0593	KOK1608	85.72087795680012	0.636475647337047	0.0466376184776757	4.106371799537585																	4.106371799537585	23.624483313488074
92	2016-07-11T05:55:15	22.7041	-158.0596	KOK1608	87.86371186657303	0.641713559767781	0.047634557261812004	4.285873277209944																	4.285873277209944	23.70827425436252
93	2016-07-11T05:58:15	22.7032	-158.0597	KOK1608	89.91540221564955	0.656294913493076	0.0504772861947309	4.662113984718253																	4.662113984718253	23.808984570678657
94	2016-07-11T06:01:15	22.7023	-158.0597	KOK1608	88.18236161998597	0.6407578667548021	0.0474515383935205	4.284092787178288																	4.284092787178288	23.90916996040141
95	2016-07-11T06:04:15	22.7017	-158.0596	KOK1608	90.84770677715531	0.640278727418515	0.0473602123048306	4.432179122281223																	4.432179122281223	23.97674508042244
96	2016-07-11T06:07:16	22.7017	-158.0591	KOK1608	89.7769275955368	0.6308137474328941	0.0455750185442587	4.1961707427009625																	4.1961707427009625	24.02809157534166
97	2016-07-11T06:10:16	22.7011	-158.0584	KOK1608	84.20840113952153	0.611532704662604	0.0420673084550199	3.688898645824743																	3.688898645824743	24.12621612896447
98	2016-07-11T06:13:16	22.7011	-158.0578	KOK1608	86.01702729236486	0.622915855788271	0.0441173078986519	3.9556035068832713																	3.9556035068832713	24.18783219279951
99	2016-07-11T06:16:16	22.7005	-158.0573	KOK1608	86.40521368738182	0.626620379388491	0.0447974839958142	3.9884746619388105																	3.9884746619388105	24.272078474594412
100	2016-07-11T06:19:16	22.6999	-158.0567	KOK1608	83.9841615864321	0.624300229504806	0.0443707843743181	3.842223152631064																	3.842223152631064	24.362949416169734
101	2016-07-11T06:22:17	22.6997	-158.056	KOK1608	88.27544698552849	0.6445919823221661	0.0481877548503931	4.347944656316879																	4.347944656316879	24.438204115802087
102	2016-07-11T06:25:17	22.699	-158.0552	KOK1608	87.51044253792186	0.6308137474328941	0.0455750185442587	4.12965739148173																	4.12965739148173	24.55143577695107
103	2016-07-11T06:28:17	22.6984	-158.0549	KOK1608	85.19006330617822	0.6224546003820319	0.0440331492073529	3.914645442090712																	3.914645442090712	24.62498920582376
104	2016-07-11T06:31:17	22.6983	-158.0547	KOK1608	91.30795772139723	0.631282435510283	0.0456624221843408	4.314958239419087																	4.314958239419087	24.648350918266463
105	2016-07-11T06:34:18	22.6979	-158.0545	KOK1608	88.31584785561786	0.6203892186619495	0.0436571728357861	4.001046327278363																	4.001046327278363	24.69738657519743
106	2016-07-11T06:37:18	22.6971	-158.0542	KOK1608	88.96340550629436	0.624300229504806	0.0443707843743181	4.098192139884124																	4.098192139884124	24.79161896135125
107	2016-07-11T06:40:18	22.6968	-158.0541	KOK1608	91.02395867234712	0.634106728417489	0.0461911722388707	4.3327688333652405																	4.3327688333652405	24.826557486185695
108	2016-07-11T06:43:18	22.6973	-158.0543	KOK1608	86.68193267218616	0.616515532788525	0.0429572756108886	3.88300929639626																	3.88300929639626	24.885884856086125
109	2016-07-11T06:46:18	22.6978	-158.0548	KOK1608	90.16001891641972	0.618335241662151	0.0432852255705031	4.053385326791625																	4.053385326791625	24.961611314313785
110	2016-07-11T06:49:18	22.6984	-158.0552	KOK1608	91.83230231649375	0.624762782575624	0.0444556420373197	4.229128204873843																	4.229128204873843	25.040022815581995
111	2016-07-11T06:52:19	22.6991	-158.0556	KOK1608	88.3452056876222	0.612435710974828	0.0422276323950508	3.856331627084866																	3.856331627084866	25.1281093757691
112	2016-07-11T06:55:19	22.6996	-158.0559	KOK1608	92.1458081076333	0.629412871512959	0.0453142795605968	4.321086470063486																	4.321086470063486	25.191725672859157
113	2016-07-11T06:58:19	22.7001	-158.0559	KOK1608	92.1396163959902	0.628947228979391	0.0452279163154702	4.308824886844296																	4.308824886844296	25.24738422270513
114	2016-07-11T07:01:20	22.7003	-158.0557	KOK1608	88.8587906647633	0.605273001882839	0.0409653174583348	3.785522454399936																	3.785522454399936	25.27767453656413
115	2016-07-11T07:04:20	22.7004	-158.0555	KOK1608	91.61453189208393	0.6128878850239261	0.0423080574035411	4.035019976065917																	4.035019976065917	25.30103598534635
116	2016-07-11T07:10:20	22.7003	-158.0553	KOK1608	85.91667388217535	0.590832364014081	0.0384910521724219	3.4648362074817247																	3.4648362074817247	25.324397434128567
117	2016-07-11T07:13:20	22.7004	-158.0551	KOK1608	91.7721631702873	0.603056897340182	0.0405794559256321	3.890804513694811																	3.890804513694811	25.34775888290821
118	2016-07-11T07:16:21	22.7008	-158.0551	KOK1608	88.45160952210544	0.590832364014081	0.0384910521724219	3.5767084844145485																	3.5767084844145485	25.392285722785378
119	2016-07-11T07:19:21	22.7005	-158.055	KOK1608	87.16293824387104	0.591694966040761	0.0386360634585826	3.5311744747571545																	3.5311744747571545	25.42722416608432
120	2016-07-11T07:22:21	22.6999	-158.0546	KOK1608	91.34658761147652	0.6043822226381179	0.0408097343902162	3.8708381658556963																	3.8708381658556963	25.505635337428235
121	2016-07-11T07:25:22	22.7002	-158.0546	KOK1608	87.25906955600328	0.5925592068450021	0.0387819384107205	3.5418210566106807																	3.5418210566106807	25.539030467335824
122	2016-07-11T07:28:22	22.7008	-158.0548	KOK1608	87.15980836910087	0.591694966040761	0.0386360634585826	3.516579822427212																	3.516579822427212	25.608907360545476
123	2016-07-11T07:31:22	22.7013	-158.0546	KOK1608	89.94999804847322	0.603056897340182	0.0405794559256321	3.7920910268880825																	3.7920910268880825	25.668234522802354
124	2016-07-11T07:34:22	22.7007	-158.0539	KOK1608	85.49804800386785	0.589116338294502	0.0382032704178693	3.4112315802164432																	3.4112315802164432	25.76635923022752
125	2016-07-11T07:37:22	22.6975	-158.0571	KOK1608	87.77600118541308	0.590402603099888	0.0384188054340868	3.5309710271385737																	3.5309710271385737	26.25100604145671
126	2016-07-11T07:40:22	22.6936	-158.0629	KOK1608	89.41367414341852	0.60084896510938	0.0401972360356276	3.724186939627197																	3.724186939627197	26.98807382750258
127	2016-07-11T07:43:23	22.6896	-158.0688	KOK1608	86.26396749723776	0.594295904629594	0.0390757931796163	3.5247994297786107																	3.5247994297786107	27.740017392786253
128	2016-07-11T07:46:23	22.6856	-158.0747	KOK1608	89.02859662577455	0.599088753878942	0.0398941459672506	3.701511308925043																	3.701511308925043	28.491975210408484
129	2016-07-11T07:49:23	22.6834	-158.0811	KOK1608	90.78212332057736	0.6070583981958471	0.0412777656592401	3.904393659966991																	3.904393659966991	29.193431787649892
130	2016-07-11T07:52:23	22.6875	-158.0858	KOK1608	86.5906954626939	0.5925592068450021	0.0387819384107205	3.5106887478237923																	3.5106887478237923	29.85774658827239
131	2016-07-11T07:55:24	22.6928	-158.0901	KOK1608	90.66460142633656	0.598650809991287	0.0398188979165341	3.7708595571179377																	3.7708595571179377	30.594701670423287
132	2016-07-11T07:58:24	22.698	-158.0945	KOK1608	89.63245796706724	0.5995277432172379	0.0399695736485661	3.7330274551656135																	3.7330274551656135	31.32903981500462
133	2016-07-11T08:01:24	22.7032	-158.0989	KOK1608	87.8767553055411	0.592127007447506	0.0387088840485091	3.5515033293727907																	3.5515033293727907	32.06336740471489
134	2016-07-11T08:04:24	22.7085	-158.1031	KOK1608	90.79084676713259	0.6004081321510539	0.0401210766803058	3.8081894420404034																	3.8081894420404034	32.79418520974235
135	2016-07-11T08:07:25	22.7146	-158.1035	KOK1608	90.35321343481264	0.598213909064538	0.0397438290686274	3.7409103327086415																	3.7409103327086415	33.474460657547915
136	2016-07-11T08:10:25	22.7182	-158.1002	KOK1608	91.72061774990601	0.598213909064538	0.0397438290686274	3.8044498492043752																	3.8044498492043752	33.999259139041136
137	2016-07-11T08:13:25	22.7195	-158.0984	KOK1608	95.27220398129677	0.6083966628614821	0.0415127887197925	4.134713062243201																	4.134713062243201	34.23399649056324
138	2016-07-11T08:16:25	22.7202	-158.0977	KOK1608	89.43564883290709	0.5960385499069529	0.039371973837989	3.6711835588639934																	3.6711835588639934	34.340005593580486
139	2016-07-11T08:19:26	22.7209	-158.0971	KOK1608	93.5484682246134	0.6017337905802889	0.0403501005984148	3.9513017187749684																	3.9513017187749684	34.439339847725165
140	2016-07-11T08:22:26	22.7216	-158.0967	KOK1608	94.47872860817304	0.5999677805018551	0.0400451813892911	3.9672901888684895																	3.9672901888684895	34.52742326004132
141	2016-07-11T08:25:26	22.7224	-158.0964	KOK1608	90.75931636197599	0.58740688156378	0.0379178603962362	3.60764612146332																	3.60764612146332	34.621653843903616
142	2016-07-11T08:28:27	22.7231	-158.0959	KOK1608	96.62837435430872	0.594295904629594	0.0390757931796163	3.9459054282478654																	3.9459054282478654	34.71496775065858
143	2016-07-11T08:31:27	22.7238	-158.0956	KOK1608	94.24561873012046	0.592127007447506	0.0387088840485091	3.814093878768938																	3.814093878768938	34.79875711944025
144	2016-07-11T08:34:27	22.7245	-158.0952	KOK1608	91.27565487252556	0.5852693283953271	0.0375629149297883	3.5776862428146843																	3.5776862428146843	34.88684012584392
145	2016-07-11T08:37:27	22.7252	-158.0947	KOK1608	95.55428917564986	0.5925592068450021	0.0387819384107205	3.8841449323856807																	3.8841449323856807	34.980153599053544
146	2016-07-11T08:40:27	22.7258	-158.0942	KOK1608	91.67681389788326	0.5806080525419061	0.0367959612193472	3.568702738492353																	3.568702738492353	35.06439423454423
147	2016-07-11T08:43:28	22.7266	-158.0938	KOK1608	90.56327933382678	0.5755687159987071	0.0359775053558728	3.4535002347505115																	3.4535002347505115	35.162462017057145
148	2016-07-11T08:46:28	22.7273	-158.0932	KOK1608	94.00899207694022	0.58484340056609	0.0374924750490733	3.729296392329912																	3.729296392329912	35.26179448385349
149	2016-07-11T08:49:28	22.7281	-158.0925	KOK1608	91.71202553390378	0.5747370024757039	0.0358436617802913	3.4775685831115526																	3.4775685831115526	35.37623250905469
150	2016-07-11T08:52:28	22.7288	-158.0918	KOK1608	91.82495674780974	0.5810281294921309	0.0368646785828119	3.5696914452824156																	3.5696914452824156	35.482238548801156
151	2016-07-11T08:55:29	22.7295	-158.0911	KOK1608	90.14742195284964	0.5839945855261519	0.0373520981446821	3.5495586576252967																	3.5495586576252967	35.588244339168206
152	2016-07-11T08:58:29	22.7302	-158.0905	KOK1608	87.85591879121561	0.570189002744401	0.0351163547376281	3.2624279351446837																	3.2624279351446837	35.687575995934296
153	2016-07-11T09:01:29	22.7309	-158.0899	KOK1608	91.23341838428013	0.5810281294921309	0.0368646785828119	3.552550756845806																	3.552550756845806	35.786907457160524
154	2016-07-11T09:04:29	22.7316	-158.0893	KOK1608	89.56779917462616	0.5806080525419061	0.0367959612193472	3.4670813860738736																	3.4670813860738736	35.886238722843906
155	2016-07-11T09:07:29	22.7322	-158.0887	KOK1608	87.45168801115138	0.566892622657927	0.0345950565876236	3.207540609038967																	3.207540609038967	35.97709998907154
156	2016-07-11T09:10:30	22.7328	-158.0881	KOK1608	91.22722107200559	0.5793474712304301	0.0365901363857789	3.5590858455612904																	3.5590858455612904	36.06796107205623
157	2016-07-11T09:13:30	22.7335	-158.0875	KOK1608	92.45289872416063	0.572662166188996	0.0355107641504663	3.507912209170154																	3.507912209170154	36.167291806953685
158	2016-07-11T09:16:30	22.734	-158.0869	KOK1608	87.42786031697091	0.564449075860749	0.034211583655305	3.1985759355490666																	3.1985759355490666	36.250313505266455
159	2016-07-11T09:19:30	22.7347	-158.0862	KOK1608	91.2524581740511	0.578083637686261	0.0363845187037294	3.4926428725724517																	3.4926428725724517	36.35631744289393
160	2016-07-11T09:22:31	22.7352	-158.0855	KOK1608	90.85898820588508	0.5705990129415239	0.0351816197795917	3.3728148669408378																	3.3728148669408378	36.44721755433775
161	2016-07-11T09:25:31	22.7359	-158.0848	KOK1608	88.81496440566484	0.5611994544999781	0.033705780148202004	3.1691408545879014																	3.1691408545879014	36.55322106435628
162	2016-07-11T09:28:31	22.7365	-158.084	KOK1608	94.38219440833409	0.5766132762544515	0.0361463355715189	3.5964787475472217																	3.5964787475472217	36.659083619392284
163	2016-07-11T09:31:31	22.737	-158.0833	KOK1608	89.67290078511247	0.5689499432182851	0.0349199028230591	3.3142242904604764																	3.3142242904604764	36.74998298282464
164	2016-07-11T09:34:32	22.7376	-158.0826	KOK1608	91.43415493429869	0.5664835739563621	0.0345306523494822	3.345819756971991																	3.345819756971991	36.848093723083245
165	2016-07-11T09:37:32	22.7381	-158.0821	KOK1608	93.55662476230962	0.571421971975994	0.0353126176335374	3.5030204149709543																	3.5030204149709543	36.923809930501506
166	2016-07-11T09:40:32	22.7372	-158.0818	KOK1608	89.30113248191644	0.554781925161698	0.0327202664099495	3.0965649166415803																	3.0965649166415803	37.02862281258903
167	2016-07-11T09:43:32	22.7362	-158.0817	KOK1608	94.00131053060585	0.564449075860749	0.034211583655305	3.4176871733350125																	3.4176871733350125	37.14041235258638
168	2016-07-11T09:46:32	22.7355	-158.082	KOK1608	93.92839649300798	0.566892622657927	0.0345950565876236	3.4293938186791544																	3.4293938186791544	37.224200694798924
169	2016-07-11T09:49:33	22.7346	-158.0825	KOK1608	91.16234038646044	0.550413268665288	0.0320595247109026	3.114077300623012																	3.114077300623012	37.336771961728026
170	2016-07-11T09:52:33	22.7337	-158.0828	KOK1608	94.92027515714086	0.564044787281625	0.0341482753852093	3.449106457279984																	3.449106457279984	37.441585075500356
171	2016-07-11T09:55:33	22.7332	-158.0824	KOK1608	94.22181993867822	0.557178312370293	0.0330862079620082	3.341285785416683																	3.341285785416683	37.51075463127784
172	2016-07-11T09:58:34	22.7331	-158.082	KOK1608	91.8977177155625	0.548048915701797	0.0317055525198696	3.104623017682321																	3.104623017682321	37.55330431567903
173	2016-07-11T10:01:34	22.7329	-158.0818	KOK1608	96.69448497174879	0.559986715023628	0.0335180183129207	3.4550154894337286																	3.4550154894337286	37.58359129243975
174	2016-07-11T10:04:34	22.7329	-158.0817	KOK1608	95.44652492820258	0.550808458074659	0.0321190248478626	3.261372375637272																	3.261372375637272	37.59385825048943
175	2016-07-11T10:07:34	22.7328	-158.0816	KOK1608	88.69343341663134	0.547264963221547	0.0315886786067913	2.968626321392682																	2.968626321392682	37.60900174650506
176	2016-07-11T10:10:35	22.7323	-158.0816	KOK1608	95.99030585057336	0.557178312370293	0.0330862079620082	3.3749413949276788																	3.3749413949276788	37.66466029635142
177	2016-07-11T10:13:35	22.7322	-158.0817	KOK1608	94.31222039780475	0.5488352622377489	0.0318229834522357	3.1798456264067574																	3.1798456264067574	37.67980382290766
178	2016-07-11T10:16:35	22.7324	-158.0823	KOK1608	91.00661220036406	0.546089283557574	0.0314139008332083	3.0478452646112166																	3.0478452646112166	37.74530549129883
179	2016-07-11T10:19:35	22.7328	-158.0826	KOK1608	94.43328979360074	0.553188984264525	0.0324784706870613	3.268965404537617																	3.268965404537617	37.7994473187596
180	2016-07-11T10:22:36	22.7326	-158.0825	KOK1608	93.35752487641369	0.544134284913641	0.0311245778244907	3.098965559420314																	3.098965559420314	37.82396406004667
181	2016-07-11T10:25:36	22.7313	-158.0825	KOK1608	92.20313439771192	0.546089283557574	0.0314139008332083	3.099625485292195																	3.099625485292195	37.968676289646595
182	2016-07-11T10:28:36	22.73	-158.0842	KOK1608	96.11673447878913	0.553188984264525	0.0324784706870613	3.3146618338895943																	3.3146618338895943	38.19540574386616
183	2016-07-11T10:31:36	22.7305	-158.0852	KOK1608	91.85745503498337	0.541804624227405	0.0307819433579274	3.0045347463957266																	3.0045347463957266	38.312193266556605
184	2016-07-11T10:34:36	22.7327	-158.0871	KOK1608	93.11395226385321	0.543744668291408	0.0310671239968238	3.0924803917527885																	3.0924803917527885	38.625288670252154
185	2016-07-11T10:37:36	22.7307	-158.0942	KOK1608	94.80150683627224	0.553188984264525	0.0324784706870613	3.2843362615409384																	3.2843362615409384	39.38748895765449
186	2016-07-11T10:40:37	22.7285	-158.1028	KOK1608	90.43649371147949	0.537177761510433	0.0301081880401594	2.888998175643056																	2.888998175643056	40.303801126980574
187	2016-07-11T10:43:37	22.7266	-158.1098	KOK1608	94.23917609584116	0.546482338726064	0.0314721794373864	3.1769822378339887																	3.1769822378339887	41.052990561886226
188	2016-07-11T10:46:37	22.7251	-158.1149	KOK1608	91.65710651488837	0.5410330851495271	0.0306688109105943	2.9931162770345017																	2.9931162770345017	41.60261011748973
189	2016-07-11T10:49:38	22.7216	-158.1151	KOK1608	92.2812956640383	0.537177761510433	0.0301081880401594	2.960541745364927																	2.960541745364927	41.99276077424954
190	2016-07-11T10:52:38	22.7179	-158.1137	KOK1608	93.76153813496427	0.5449157254925839	0.0312398964403581	3.1210837701410563																	3.1210837701410563	42.428999248017924
191	2016-07-11T10:55:38	22.7141	-158.1122	KOK1608	92.96306798735952	0.538713561414367	0.030330860829384	2.9831123115643394																	2.9831123115643394	42.879173013126604
192	2016-07-11T10:58:38	22.7102	-158.1107	KOK1608	91.28969204255421	0.533740115378606	0.0296135804157062	2.868843306514224																	2.868843306514224	43.339823863377255
193	2016-07-11T11:04:39	22.7025	-158.1077	KOK1608	93.32803970851226	0.533359195236702	0.0295591331771072	2.930670520957102																	2.930670520957102	44.25064659278698
194	2016-07-11T11:07:39	22.6996	-158.1053	KOK1608	91.47493170115169	0.5292000410742129	0.0289681763122416	2.8113031615172948																	2.8113031615172948	44.65679577796253
195	2016-07-11T11:10:39	22.6968	-158.1026	KOK1608	94.97070201091265	0.539099621835109	0.030386865214747996	3.072944524191936																	3.072944524191936	45.073967817743466
196	2016-07-11T11:13:40	22.6941	-158.0998	KOK1608	95.0944532045765	0.5307082813458571	0.0291816602789332	2.948856042369389																	2.948856042369389	45.48992577393328
197	2016-07-11T11:16:40	22.6913	-158.0971	KOK1608	93.90529578804649	0.529956404177692	0.0290749459803041	2.900109835495709																	2.900109835495709	45.9071052126634
198	2016-07-11T11:19:40	22.6886	-158.0945	KOK1608	95.38084006476637	0.537177761510433	0.0301081880401594	3.061253048421792																	3.061253048421792	46.309145245145
199	2016-07-11T11:22:40	22.6893	-158.0931	KOK1608	90.625866244471	0.529956404177692	0.0290749459803041	2.8026227304841496																	2.8026227304841496	46.4726859046905
200	2016-07-11T11:25:41	22.6925	-158.0948	KOK1608	92.19836126575312	0.531463713832211	0.0292888819757026	2.881633086861286																	2.881633086861286	46.8693863442993
201	2016-07-11T11:28:41	22.6959	-158.0968	KOK1608	93.45883495357329	0.533359195236702	0.0295591331771072	2.9517462911604464																	2.9517462911604464	47.300006503764614
202	2016-07-11T11:31:41	22.6992	-158.0988	KOK1608	89.1672043269515	0.524327521015217	0.0282849249261337	2.681533507120447																	2.681533507120447	47.72087388877457
203	2016-07-11T11:34:41	22.7026	-158.1009	KOK1608	92.06576699825456	0.532220306951383	0.0293966022943376	2.8884987286158994																	2.8884987286158994	48.156480872405474
204	2016-07-11T11:37:42	22.7051	-158.0987	KOK1608	94.58169269978792	0.5307082813458571	0.0291816602789332	2.9345124203402984																	2.9345124203402984	48.514931938062254
205	2016-07-11T11:40:42	22.7078	-158.0926	KOK1608	89.96947715818777	0.522839316099588	0.0280782624011686	2.671776715324008																	2.671776715324008	49.20971094891683
206	2016-07-11T11:43:42	22.7108	-158.086	KOK1608	93.7316847221318	0.532220306951383	0.0293966022943376	2.926990849102536																	2.926990849102536	49.965256919549205
207	2016-07-11T11:46:42	22.7137	-158.0795	KOK1608	93.55756224527279	0.5273203128922371	0.0287034526121203	2.8457814286168186																	2.8457814286168186	50.70667852711932
208	2016-07-11T11:49:42	22.7168	-158.0729	KOK1608	90.96882631131399	0.5254477431567679	0.0284412159674071	2.7461785878549896																	2.7461785878549896	51.46718401559807
209	2016-07-11T11:52:43	22.7199	-158.0666	KOK1608	94.84548313875298	0.531463713832211	0.0292888819757026	2.966101119325665																	2.966101119325665	52.20035880880782
210	2016-07-11T11:55:43	22.721999999999998	-158.0623	KOK1608	91.25727474357315	0.5247006333684029	0.0283368982772823	2.733341810770655																	2.733341810770655	52.69994307387754
211	2016-07-11T11:58:43	22.7224	-158.0615	KOK1608	90.59593308647148	0.524327521015217	0.0282849249261337	2.716079232820581																	2.716079232820581	52.79337734153554
212	2016-07-11T12:01:43	22.7223	-158.0618	KOK1608	95.20728290604073	0.5307082813458571	0.0291816602789332	2.9386227604231294																	2.9386227604231294	52.82613028292579
213	2016-07-11T12:04:44	22.7225	-158.062	KOK1608	91.7956419057708	0.522839316099588	0.0280782624011686	2.7172463147210206																	2.7172463147210206	52.85641833859079
214	2016-07-11T12:07:44	22.7225	-158.0624	KOK1608	91.12925998164243	0.52209715015875	0.0279756404782566	2.7049536552681186																	2.7049536552681186	52.89748929339394
215	2016-07-11T12:10:44	22.7224	-158.0634	KOK1608	97.53468274745731	0.526198424172874	0.028546032302087996	2.9587437530154745																	2.9587437530154745	53.00076837392839
216	2016-07-11T12:13:44	22.7226	-158.0632	KOK1608	90.59070486378378	0.523581644371494	0.0281813472878089	2.702297377494079																	2.702297377494079	53.03105641941705
217	2016-07-11T12:16:45	22.7227	-158.0636	KOK1608	91.02355126459007	0.524327521015217	0.0282849249261337	2.7455134349014																	2.7455134349014	53.07360914667221
218	2016-07-11T12:19:45	22.7231	-158.0643	KOK1608	93.16626641166825	0.524327521015217	0.0282849249261337	2.802443380234512																	2.802443380234512	53.15815798289812
219	2016-07-11T12:22:45	22.7235	-158.0646	KOK1608	89.8574082903084	0.520247983167366	0.0277207248301303	2.6507701772788845																	2.6507701772788845	53.21230100179899
220	2016-07-11T12:25:46	22.7239	-158.065	KOK1608	94.61480838670415	0.521726930773297	0.0279245089800348	2.825606962312784																	2.825606962312784	53.27287684853652
221	2016-07-11T12:28:46	22.7242	-158.0656	KOK1608	92.77334972073996	0.524327521015217	0.0282849249261337	2.7962084712656843																	2.7962084712656843	53.34295181692464
222	2016-07-11T12:31:46	22.7245	-158.0657	KOK1608	90.92291983978069	0.5195091644058341	0.0276192411907794	2.658148249446333																	2.658148249446333	53.37788973770489
223	2016-07-11T12:34:46	22.7246	-158.0658	KOK1608	92.82512315029766	0.5254477431567679	0.0284412159674071	2.810706381644318																	2.810706381644318	53.393033656137625
224	2016-07-11T12:37:46	22.7247	-158.0657	KOK1608	91.65753851836449	0.5195091644058341	0.0276192411907794	2.673213315641996																	2.673213315641996	53.40817756948182
225	2016-07-11T12:40:47	22.7243	-158.0656	KOK1608	90.49895181354616	0.5195091644058341	0.0276192411907794	2.650510645829214																	2.650510645829214	53.453872895775994
226	2016-07-11T12:43:47	22.7242	-158.0661	KOK1608	94.37710500174197	0.5273203128922371	0.0287034526121203	2.8840344843925614																	2.8840344843925614	53.5064039246294
227	2016-07-11T12:46:47	22.7242	-158.0669	KOK1608	89.21236243270175	0.517670561107695	0.0273677467831299	2.5728182690808423																	2.5728182690808423	53.588544813575076
228	2016-07-11T12:49:47	22.7246	-158.0669	KOK1608	91.57219171848776	0.516572355039001	0.0272182529465501	2.653880798947848																	2.653880798947848	53.633071653451864
229	2016-07-11T12:52:48	22.7245	-158.0666	KOK1608	92.83979929156908	0.520989134928842	0.0278226110017247	2.75501714020371																	2.75501714020371	53.665824129003724
230	2016-07-11T12:55:48	22.7249	-158.0669	KOK1608	90.77087855078364	0.5151131638792771	0.0270202887778208	2.5883577543060885																	2.5883577543060885	53.719966968574035
231	2016-07-11T12:58:48	22.7248	-158.0668	KOK1608	92.01759424649708	0.519141074120211	0.0275686805611098	2.684737627201234																	2.684737627201234	53.735110871741284
232	2016-07-11T13:01:48	22.7245	-158.0676	KOK1608	91.42161664741086	0.522468253324305	0.0280268940365394	2.7194539442393206																	2.7194539442393206	53.82378057317014
233	2016-07-11T13:04:48	22.7239	-158.0689	KOK1608	89.82382547537588	0.516938307880913	0.027267974260709003	2.5927313570982515																	2.5927313570982515	53.9730372897403
234	2016-07-11T13:07:49	22.7229	-158.069	KOK1608	90.75236966963665	0.5195091644058341	0.0276192411907794	2.665906363569423																	2.665906363569423	54.08482692143697
235	2016-07-11T13:10:49	22.721999999999998	-158.069	KOK1608	89.19766319712689	0.517670561107695	0.0273677467831299	2.5848280130910437																	2.5848280130910437	54.18501231115972
236	2016-07-11T13:13:49	22.7216	-158.0691	KOK1608	89.62961750982132	0.519141074120211	0.0275686805611098	2.612020203251189																	2.612020203251189	54.23070768298502
237	2016-07-11T13:16:49	22.721	-158.0691	KOK1608	91.78571664851252	0.518036950399932	0.0274177995444903	2.6676105064854805																	2.6676105064854805	54.29749794280018
238	2016-07-11T13:19:50	22.7207	-158.0685	KOK1608	91.90425848516752	0.517670561107695	0.0273677467831299	2.6476509142619804																	2.6476509142619804	54.367574177929846
239	2016-07-11T13:22:50	22.7207	-158.067	KOK1608	90.96437082127169	0.515843061823579	0.0271191652693273	2.608593549252451																	2.608593549252451	54.52159228461635
240	2016-07-11T13:25:50	22.7218	-158.0641	KOK1608	93.82192845905651	0.518772354983269	0.0275182638072105	2.7345378308888817																	2.7345378308888817	54.843553434836856
241	2016-07-11T13:28:50	22.7255	-158.0587	KOK1608	92.13279506448879	0.517305044369498	0.0273178132221393	2.6472061662388096																	2.6472061662388096	55.53424726945612
242	2016-07-11T13:31:50	22.7289	-158.0533	KOK1608	90.28128876294865	0.515843061823579	0.0271191652693273	2.5798314502556985																	2.5798314502556985	56.20555057675793
243	2016-07-11T13:34:51	22.7316	-158.0492	KOK1608	92.82238630168476	0.5151131638792771	0.0270202887778208	2.6598509232353904																	2.6598509232353904	56.72278921311244
244	2016-07-11T13:37:51	22.734	-158.0454	KOK1608	90.36428971379831	0.5140196708702229	0.0268725263013281	2.5632702168631987																	2.5632702168631987	57.19564003635133
245	2016-07-11T13:40:51	22.7365	-158.0417	KOK1608	91.96996881305262	0.5151131638792771	0.0270202887778208	2.62516837932887																	2.62516837932887	57.66654211722973
246	2016-07-11T13:43:51	22.7389	-158.0381	KOK1608	91.137281106979	0.513292480905953	0.0267745838110555	2.5627686479085288																	2.5627686479085288	58.122587448296976
247	2016-07-11T13:46:51	22.7412	-158.0345	KOK1608	92.85021761963611	0.513292480905953	0.0267745838110555	2.6160518253221934																	2.6160518253221934	58.572196883590344
248	2016-07-11T13:49:52	22.7437	-158.0308	KOK1608	90.97780722833436	0.5154794031747479	0.0270697782805791	2.588053861334721																	2.588053861334721	59.04308282609425
249	2016-07-11T13:52:52	22.7462	-158.02700000000004	KOK1608	92.10002113662986	0.511843855469792	0.0265799834312373	2.5749203914187024																	2.5749203914187024	59.52228286894732
250	2016-07-11T13:55:52	22.7486	-158.0231	KOK1608	91.82253398988662	0.5154794031747479	0.0270697782805791	2.619168750752944																	2.619168750752944	60.00360425053523
251	2016-07-11T13:58:52	22.7503	-158.0201	KOK1608	92.99536291342676	0.515843061823579	0.0271191652693273	2.6524165721673274																	2.6524165721673274	60.3650704879132
252	2016-07-11T14:01:52	22.7507	-158.0191	KOK1608	92.86626280582894	0.5125670749821599	0.0266770941854804	2.623667441190092																	2.623667441190092	60.47696761966702
253	2016-07-11T14:04:53	22.7511	-158.0189	KOK1608	90.81480235095744	0.511480207611147	0.0265313778670121	2.540424909721437																	2.540424909721437	60.52599995742816
254	2016-07-11T14:07:53	22.7515	-158.0189	KOK1608	94.71920437404778	0.511117425777834	0.0264828880566649	2.6331672926126166																	2.6331672926126166	60.57052679730493
255	2016-07-11T14:10:53	22.7517	-158.0191	KOK1608	94.61601280665705	0.512929345541642	0.0267257808863225	2.6901318460406376																	2.6901318460406376	60.600811879851676
256	2016-07-11T14:13:53	22.7517	-158.0191	KOK1608	92.08563536268672	0.5091317037481016	0.0262182453833048	2.554136850078061																	2.554136850078061	60.600811879851676
257	2016-07-11T14:16:53	22.7519	-158.0192	KOK1608	91.7444119658704	0.508593100938037	0.026146647575899	2.542344142793592																	2.542344142793592	60.62532802041661
258	2016-07-11T14:19:54	22.7523	-158.0195	KOK1608	94.22021740021731	0.514747796780629	0.0269709171340351	2.6901287713290145																	2.6901287713290145	60.67946734837411
259	2016-07-11T14:22:54	22.7527	-158.0198	KOK1608	94.5689491306899	0.5071600881637991	0.0259570718021937	2.607133827172913																	2.607133827172913	60.73360662504239
260	2016-07-11T14:25:54	22.7528	-158.02	KOK1608	92.9456070098057	0.50895188398491	0.0261943414961877	2.5861879435698523																	2.5861879435698523	60.75696115839301
261	2016-07-11T14:28:54	22.7526	-158.0191	KOK1608	94.20160778300604	0.512205667167979	0.0266285234317426	2.664119847503025																	2.664119847503025	60.851995000543155
262	2016-07-11T14:31:55	22.748	-158.0188	KOK1608	90.8227305623954	0.508593100938037	0.026146647575899	2.4968040631863446																	2.4968040631863446	61.36497894004218
263	2016-07-11T14:34:55	22.7419	-158.0198	KOK1608	91.82278736592173	0.511117425777834	0.0264828880566649	2.5575986200629512																	2.5575986200629512	62.05172982376116
264	2016-07-11T14:37:55	22.7357	-158.0231	KOK1608	92.91304986613147	0.509672021561758	0.0262900711703916	2.5838532701452235																	2.5838532701452235	62.82056737612173
265	2016-07-11T14:40:55	22.7297	-158.0272	KOK1608	89.16392537544272	0.505372517954101	0.0257216788577989	2.410582469622053																	2.410582469622053	63.61005412572419
266	2016-07-11T14:43:55	22.7241	-158.0322	KOK1608	91.28126947311578	0.507517267033454	0.0260042942286224	2.5110944128398804																	2.5110944128398804	64.4176100232472
267	2016-07-11T14:46:56	22.7188	-158.0369	KOK1608	91.30410393120668	0.5071600881637991	0.0259570718021937	2.498229197357124																	2.498229197357124	65.17982243597149
268	2016-07-11T14:49:56	22.7163	-158.03799999999995	KOK1608	87.72217235327815	0.502528821116744	0.0253499517256831	2.3561154824480326																	2.3561154824480326	65.48016287391438
269	2016-07-11T14:52:56	22.7154	-158.03799999999995	KOK1608	93.94585922531313	0.509672021561758	0.0262900711703916	2.613167740641975																	2.613167740641975	65.58034826363752
270	2016-07-11T14:55:56	22.715	-158.0378	KOK1608	91.28696310255859	0.50895188398491	0.0261943414961877	2.512593937478232																	2.512593937478232	65.62938284629155
271	2016-07-11T14:58:56	22.7151	-158.0379	KOK1608	92.88404330998243	0.5071600881637991	0.0259570718021937	2.527077537017441																	2.527077537017441	65.64452724805149
272	2016-07-11T15:01:56	22.7157	-158.0383	KOK1608	94.58557306138044	0.5125670749821599	0.0266770941854804	2.665409106668829																	2.665409106668829	65.72293603061532
273	2016-07-11T15:04:57	22.715999999999998	-158.0385	KOK1608	91.66113846957964	0.506803759913614	0.0259099618357082	2.4926961271037325																	2.4926961271037325	65.76214038652806
274	2016-07-11T15:07:57	22.7166	-158.039	KOK1608	91.63511917142021	0.508234184758347	0.0260990775357979	2.526840606498664																	2.526840606498664	65.84638312570037
275	2016-07-11T15:10:57	22.7169	-158.0391	KOK1608	94.20428821188708	0.512929345541642	0.0267257808863225	2.658494859701695																	2.658494859701695	65.88132121408658
276	2016-07-11T15:13:57	22.7171	-158.039	KOK1608	90.694500932127	0.508593100938037	0.026146647575899	2.486557004192455																	2.486557004192455	65.905838448855
277	2016-07-11T15:16:58	22.7169	-158.0388	KOK1608	92.01612097707205	0.5071600881637991	0.0259570718021937	2.5011151346037																	2.5011151346037	65.93612705398263
278	2016-07-11T15:19:58	22.7173	-158.0389	KOK1608	93.43333535387144	0.508234184758347	0.0260990775357979	2.5646708989237585																	2.5646708989237585	65.98182250505494
279	2016-07-11T15:22:58	22.7176	-158.039	KOK1608	93.46453052590202	0.5071600881637991	0.0259570718021937	2.5317914995750783																	2.5317914995750783	66.01676057800476
280	2016-07-11T15:25:58	22.7177	-158.0389	KOK1608	92.85241174292764	0.505729392947441	0.0257686043321173	2.511587244914045																	2.511587244914045	66.03190484750093
281	2016-07-11T15:28:59	22.7181	-158.0389	KOK1608	94.79813951407982	0.505372517954101	0.0257216788577989	2.555885087792229																	2.555885087792229	66.0764316873777
282	2016-07-11T15:31:59	22.718000000000004	-158.0389	KOK1608	93.98211636185776	0.505729392947441	0.0257686043321173	2.5515470953197985																	2.5515470953197985	66.0875633973465
283	2016-07-11T15:34:59	22.717	-158.0388	KOK1608	92.72018976179096	0.505016492856552	0.0256748651362337	2.4934922948631506																	2.4934922948631506	66.19935306970903
284	2016-07-11T15:37:59	22.7167	-158.0387	KOK1608	94.06113620297606	0.505729392947441	0.0257686043321173	2.5346370591794134																	2.5346370591794134	66.2342911558902
285	2016-07-11T15:41:00	22.7172	-158.0391	KOK1608	90.33566743356651	0.502884780227896	0.025396248260227	2.413054335923726																	2.413054335923726	66.30346365285793
286	2016-07-11T15:44:00	22.7173	-158.0391	KOK1608	95.243692014459	0.50644570074175	0.0258627916067464	2.5825797818895966																	2.5825797818895966	66.31459536282752
287	2016-07-11T15:47:00	22.7162	-158.0389	KOK1608	91.78426136155848	0.502528821116744	0.0253499517256831	2.4259698904281404																	2.4259698904281404	66.43875434261375
288	2016-07-11T15:50:00	22.7153	-158.0388	KOK1608	92.28504913372507	0.505372517954101	0.0257216788577989	2.4806441171203955																	2.4806441171203955	66.53946456639116
289	2016-07-11T15:53:00	22.7153	-158.0388	KOK1608	91.87452867959827	0.50644570074175	0.0258627916067464	2.48427208333243																	2.48427208333243	66.53946456639116
290	2016-07-11T15:56:00	22.7157	-158.0392	KOK1608	90.805234804349	0.503948816055223	0.025535178919757005	2.4350062068810985																	2.4350062068810985	66.6000420818668
291	2016-07-11T15:59:01	22.7159	-158.0393	KOK1608	92.10873256844192	0.50644570074175	0.0258627916067464	2.4966384577046625																	2.4966384577046625	66.62455935434252
292	2016-07-11T16:02:01	22.7164	-158.0396	KOK1608	92.24646261664313	0.506803759913614	0.0259099618357082	2.4920424769233023																	2.4920424769233023	66.68817382092095
293	2016-07-11T16:05:01	22.7168	-158.0399	KOK1608	93.3625473915794	0.5071600881637991	0.0259570718021937	2.529765122582003																	2.529765122582003	66.74231769791696
294	2016-07-11T16:08:01	22.717	-158.0399	KOK1608	91.87086808740628	0.504303997959942	0.0255816274514032	2.481137981354924																	2.481137981354924	66.76458111785536
295	2016-07-11T16:11:02	22.7158	-158.0388	KOK1608	91.34961265010584	0.503948816055223	0.025535178919757005	2.445547706969233																	2.445547706969233	66.9395139450183
296	2016-07-11T16:14:02	22.7129	-158.0402	KOK1608	92.32595185828814	0.505016492856552	0.0256748651362337	2.4795243278210544																	2.4795243278210544	67.29289551543121
297	2016-07-11T16:17:02	22.711	-158.0475	KOK1608	92.29230252300495	0.505016492856552	0.0256748651362337	2.4842097756512462																	2.4842097756512462	68.07176490419744
298	2016-07-11T16:20:02	22.7093	-158.0558	KOK1608	93.26546397517616	0.503948816055223	0.025535178919757005	2.5063798029007818																	2.5063798029007818	68.9448201047218
299	2016-07-11T16:23:03	22.7076	-158.0643	KOK1608	90.83945703384994	0.505729392947441	0.0257686043321173	2.4593554734747287																	2.4593554734747287	69.83794606826788
300	2016-07-11T16:26:03	22.706	-158.0728	KOK1608	91.1668559669738	0.503948816055223	0.025535178919757005	2.449944347679025																	2.449944347679025	70.72879013733667
301	2016-07-11T16:29:03	22.7047	-158.0813	KOK1608	89.53071919973627	0.505729392947441	0.0257686043321173	2.419107012500726																	2.419107012500726	71.61357185572693
302	2016-07-11T16:32:03	22.7033	-158.0898	KOK1608	89.84274699006109	0.506803759913614	0.0259099618357082	2.436781373268328																	2.436781373268328	72.50025072413094
303	2016-07-11T16:35:03	22.7027	-158.0983	KOK1608	90.47026620572052	0.506087119865425	0.0258156418259629	2.452675660555068																	2.452675660555068	73.37568441563072
304	2016-07-11T16:38:04	22.7021	-158.1068	KOK1608	89.91745583049297	0.503240987822493	0.0254426134437822	2.402377387901176																	2.402377387901176	74.25112192017853
305	2016-07-11T16:41:04	22.7013	-158.1152	KOK1608	88.43802754622631	0.505016492856552	0.0256748651362337	2.3827162368732093																	2.3827162368732093	75.11832763126428
306	2016-07-11T16:44:04	22.7002	-158.1236	KOK1608	90.29190450682968	0.504303997959942	0.0255816274514032	2.4217317775551086																	2.4217317775551086	75.98960211227146
307	2016-07-11T16:47:05	22.6976	-158.1314	KOK1608	88.8330607199498	0.504303997959942	0.0255816274514032	2.3930332923832056																	2.3930332923832056	76.84130762153748
308	2016-07-11T16:50:05	22.693	-158.1377	KOK1608	89.90496658429096	0.505016492856552	0.0256748651362337	2.430745209791601																	2.430745209791601	77.66641850928845
309	2016-07-11T16:53:05	22.6908	-158.14	KOK1608	90.71988938974577	0.505729392947441	0.0257686043321173	2.4625403725737782																	2.4625403725737782	78.00666896654279
310	2016-07-11T16:56:05	22.6898	-158.1409	KOK1608	88.71516726717961	0.505729392947441	0.0257686043321173	2.397468763932132																	2.397468763932132	78.15135848612873
311	2016-07-11T17:00:01	22.6888	-158.1422	KOK1608	92.82950495696032	0.507875298553161	0.0260516293834561	2.5433993218563797																	2.5433993218563797	78.3251894672764
312	2016-07-11T17:03:02	22.6867	-158.1447	KOK1608	89.72367842604606	0.504303997959942	0.0255816274514032	2.4135278713027857																	2.4135278713027857	78.67242352032285
313	2016-07-11T17:06:02	22.6873	-158.1481	KOK1608	88.47406390379759	0.506803759913614	0.0259099618357082	2.4072493364868697																	2.4072493364868697	79.02794726030862
314	2016-07-11T17:09:02	22.688000000000002	-158.1446	KOK1608	90.06959397752159	0.5066247303276821	0.0258863767212273	2.455152137042356																	2.455152137042356	79.39575834889159
315	2016-07-11T17:12:02	22.6892	-158.142	KOK1608	88.4744441204207	0.505729392947441	0.0257686043321173	2.3873214781146808																	2.3873214781146808	79.6943338618287
316	2016-07-11T17:15:03	22.6899	-158.1413	KOK1608	89.43344114582483	0.50644570074175	0.0258627916067464	2.429871161730904																	2.429871161730904	79.80035374961173
317	2016-07-11T17:18:03	22.6905	-158.14	KOK1608	90.04042411937797	0.508593100938037	0.026146647575899	2.4882603772861325																	2.4882603772861325	79.94964011198444
318	2016-07-11T17:21:03	22.6907	-158.1401	KOK1608	89.05681129611351	0.506087119865425	0.0258156418259629	2.4072781175266806																	2.4072781175266806	79.974158175933
319	2016-07-11T17:24:03	22.6904	-158.1406	KOK1608	91.40982133348172	0.5062664103035874	0.025839216716354647	2.483153808927454																	2.483153808927454	80.03541277932439
320	2016-07-11T17:27:04	22.6893	-158.1409	KOK1608	89.59157283592012	0.508593100938037	0.026146647575899	2.461089313104312																	2.461089313104312	80.16167837919298
321	2016-07-11T17:30:04	22.6885	-158.141	KOK1608	88.33138755926652	0.5071600881637991	0.0259570718021937	2.4142092279629246																	2.4142092279629246	80.25132231979698
322	2016-07-11T17:33:04	22.688000000000002	-158.1411	KOK1608	87.78296604674702	0.507517267033454	0.0260042942286224	2.4034685522261765																	2.4034685522261765	80.30792049451064
323	2016-07-11T17:36:04	22.6884	-158.1418	KOK1608	88.40799729625788	0.50895188398491	0.0261943414961877	2.4423731453437165																	2.4423731453437165	80.39248481633885
324	2016-07-11T17:39:05	22.6889	-158.1426	KOK1608	87.84520528935964	0.50895188398491	0.0261943414961877	2.42149300023787																	2.42149300023787	80.49172444652277
325	2016-07-11T17:42:05	22.6896	-158.1429	KOK1608	87.5022949701754	0.508593100938037	0.026146647575899	2.41288990172514																	2.41288990172514	80.57551664431266
326	2016-07-11T17:45:05	22.6901	-158.1428	KOK1608	87.73842761676943	0.5093115235112929	0.0262421492704219	2.4363479276380007																	2.4363479276380007	80.63211479726822
327	2016-07-11T17:48:05	22.6916	-158.1386	KOK1608	86.3583943394178	0.5125670749821599	0.0266770941854804	2.4212982916155483																	2.4212982916155483	81.09465034583903
328	2016-07-11T17:51:05	22.6945	-158.1336	KOK1608	87.96470976004623	0.508593100938037	0.026146647575899	2.421603011976789																	2.421603011976789	81.70119139048911
329	2016-07-11T17:54:06	22.6973	-158.1287	KOK1608	87.26975699974922	0.512205667167979	0.0266285234317426	2.460700834926917																	2.460700834926917	82.29311760217149
330	2016-07-11T18:00:06	22.7032	-158.1185	KOK1608	88.10409106385359	0.5107555079074171	0.0264345137245284	2.4558919839455915																	2.4558919839455915	83.52946766672078
331	2016-07-11T18:03:06	22.7061	-158.1133	KOK1608	86.8567372255843	0.5125670749821599	0.0266770941854804	2.4470891264613885																	2.4470891264613885	84.15345483851256
332	2016-07-11T18:06:07	22.709	-158.1081	KOK1608	87.88267026940842	0.510394451942373	0.026386254595592004	2.4429919951173966																	2.4429919951173966	84.7774323321937
333	2016-07-11T18:09:07	22.7121	-158.1026	KOK1608	89.18182420957714	0.512205667167979	0.0266285234317426	2.5028871633349112																	2.5028871633349112	85.43928806902956
334	2016-07-11T18:12:07	22.7152	-158.0979	KOK1608	87.85706694594141	0.5151131638792771	0.0270202887778208	2.50270733562204																	2.50270733562204	86.03258348656941
335	2016-07-11T18:15:07	22.719	-158.0936	KOK1608	87.51374682018677	0.512205667167979	0.0266285234317426	2.4659405921315947																	2.4659405921315947	86.64404249496144
336	2016-07-11T18:18:08	22.7232	-158.0888	KOK1608	85.33757835637779	0.513292480905953	0.0267745838110555	2.400568894654495																	2.400568894654495	87.32337564717629
337	2016-07-11T18:21:08	22.7269	-158.0841	KOK1608	87.39859157355625	0.516938307880913	0.027267974260709003	2.529992017910457																	2.529992017910457	87.9578186738039
338	2016-07-11T18:24:08	22.7296	-158.0798	KOK1608	86.8449044185795	0.513656483139536	0.0268235032371267	2.4616027734691013																	2.4616027734691013	88.49190775386292
339	2016-07-11T18:27:08	22.7301	-158.0782	KOK1608	85.62634364035746	0.514747796780629	0.0269709171340351	2.4340002421832065																	2.4340002421832065	88.66535557688951
340	2016-07-11T18:30:09	22.7301	-158.0774	KOK1608	88.6054483335702	0.515843061823579	0.0271191652693273	2.5552203958662596																	2.5552203958662596	88.74749292297132
341	2016-07-11T18:33:09	22.7297	-158.0769	KOK1608	86.41926326136925	0.5184042143291521	0.0274679717907732	2.49390824773094																	2.49390824773094	88.81544890710241
342	2016-07-11T18:36:09	22.7292	-158.0765	KOK1608	82.18010272067477	0.515843061823579	0.0271191652693273	2.3580846206286985																	2.3580846206286985	88.88461917606062
343	2016-07-11T18:39:09	22.7295	-158.0764	KOK1608	85.44194644031838	0.516938307880913	0.027267974260709003	2.454136290539																	2.454136290539	88.91955698654984
344	2016-07-11T18:42:09	22.7295	-158.076	KOK1608	87.05973278279116	0.519141074120211	0.0275686805611098	2.536076256885349																	2.536076256885349	88.96062583975771
345	2016-07-11T18:45:10	22.7295	-158.0754	KOK1608	86.34677230903387	0.517305044369498	0.0273178132221393	2.492502127911088																	2.492502127911088	89.02222911956663
346	2016-07-11T18:48:10	22.7294	-158.0748	KOK1608	86.66054485195916	0.516938307880913	0.027267974260709003	2.516182751861059																	2.516182751861059	89.08483009259994
347	2016-07-11T18:51:10	22.7294	-158.0744	KOK1608	86.18625101356622	0.5195091644058341	0.0276192411907794	2.5189380620774307																	2.5189380620774307	89.12589897583499
348	2016-07-11T18:54:10	22.7289	-158.07399999999996	KOK1608	85.71648572762311	0.522839316099588	0.0280782624011686	2.5367163879539745																	2.5367163879539745	89.19506929828064
349	2016-07-11T18:57:11	22.7282	-158.0737	KOK1608	84.54618649748595	0.5195091644058341	0.0276192411907794	2.470394167151388																	2.470394167151388	89.27885824489675
350	2016-07-11T19:00:11	22.7281	-158.0735	KOK1608	87.77185913737766	0.519141074120211	0.0275686805611098	2.568711884929171																	2.568711884929171	89.30221602661041
351	2016-07-11T19:03:11	22.7278	-158.0731	KOK1608	86.1910615123806	0.525073742922859	0.0283889949403034	2.5885798629051773																	2.5885798629051773	89.35514922633232
352	2016-07-11T19:06:12	22.728	-158.0728	KOK1608	86.69305794405994	0.520989134928842	0.0278226110017247	2.5498811753674766																	2.5498811753674766	89.39315479283184
353	2016-07-11T19:09:12	22.7278	-158.0725	KOK1608	87.87882040972292	0.521357593063229	0.0278734992511885	2.5958049127082816																	2.5958049127082816	89.43116035933137
354	2016-07-11T19:12:12	22.7275	-158.0723	KOK1608	85.8052965334585	0.526198424172874	0.028546032302087996	2.603451524265721																	2.603451524265721	89.47036378754828
355	2016-07-11T19:15:12	22.7276	-158.0719	KOK1608	85.70723026730681	0.521726930773297	0.0279245089800348	2.5327046352153024																	2.5327046352153024	89.51291509496859
356	2016-07-11T19:21:13	22.7282	-158.0713	KOK1608	86.61657128190033	0.5265722882333279	0.0285984349595979	2.631258230101895																	2.631258230101895	89.60377758269695
357	2016-07-11T19:24:13	22.7283	-158.071	KOK1608	85.89647869610073	0.5232100377459961	0.0281297433973012	2.5590445447641823																	2.5590445447641823	89.63652927469899
358	2016-07-11T19:27:13	22.7283	-158.0707	KOK1608	85.20746730008192	0.522468253324305	0.0280268940365394	2.5366489690541147																	2.5366489690541147	89.66733118484305
359	2016-07-11T19:30:14	22.7286	-158.0704	KOK1608	85.40987951662393	0.528823209941478	0.0289149821059501	2.604929954757111																	2.604929954757111	89.71276234473326
360	2016-07-11T19:33:14	22.7285	-158.0699	KOK1608	87.168510874451	0.5232100377459961	0.0281297433973012	2.6156500193211487																	2.6156500193211487	89.76529179648243
361	2016-07-11T19:36:14	22.7284	-158.0691	KOK1608	86.09056795055834	0.5269458546777159	0.0286508811865819	2.627724590016405																	2.627724590016405	89.84818100788603
362	2016-07-11T19:39:14	22.7284	-158.06799999999996	KOK1608	92.13832600409222	0.5310855472882849	0.0292352072142466	2.8819266688880263																	2.8819266688880263	89.96112126250998
363	2016-07-11T19:42:15	22.7283	-158.0667	KOK1608	90.4376560134516	0.5280719131520201	0.0288089722550594	2.7585653327876254																	2.7585653327876254	90.09505954159405
364	2016-07-11T19:45:15	22.7285	-158.0654	KOK1608	89.96692654664784	0.526198424172874	0.028546032302087996	2.7243548738871426																	2.7243548738871426	90.23037840384279
365	2016-07-11T19:48:15	22.7284	-158.064	KOK1608	92.72110179888443	0.533740115378606	0.0296135804157062	2.9332047535383423																	2.9332047535383423	90.37455088151556
366	2016-07-11T19:51:15	22.7283	-158.0628	KOK1608	90.840993609109	0.5307082813458571	0.0291816602789332	2.8314680389682727																	2.8314680389682727	90.49826032563179
367	2016-07-11T19:54:16	22.7284	-158.0616	KOK1608	91.46242347581459	0.529956404177692	0.0290749459803041	2.8204216572412526																	2.8204216572412526	90.62196976975096
368	2016-07-11T19:57:16	22.7285	-158.0602	KOK1608	93.12729691034001	0.5345021153362111	0.0297229211938068	2.952125912549753																	2.952125912549753	90.76614224742079
369	2016-07-11T20:00:16	22.7286	-158.0591	KOK1608	92.82172402534788	0.5307082813458571	0.0291816602789332	2.8873853519440305																	2.8873853519440305	90.87962963924849
370	2016-07-11T20:03:16	22.7285	-158.0582	KOK1608	95.98488592096102	0.532599031576783	0.0294506501307113	2.997238942094296																	2.997238942094296	90.97270328089422
371	2016-07-11T20:06:17	22.7286	-158.0573	KOK1608	94.14035233583135	0.5345021153362111	0.0297229211938068	2.974068576580472																	2.974068576580472	91.06577692253995
372	2016-07-11T20:09:17	22.7287	-158.0563	KOK1608	94.16182466127016	0.536412025904899	0.0299977098073281	2.996336198903455																	2.996336198903455	91.16905137673288
373	2016-07-11T20:12:17	22.7288	-158.0554	KOK1608	92.43329123497128	0.5303319138601501	0.0291282408653452	2.8894829847758547																	2.8894829847758547	91.26212488423084
374	2016-07-11T20:15:17	22.7289	-158.0545	KOK1608	92.63461210767157	0.533168927761261	0.0295319800830378	2.9134038196546066																	2.9134038196546066	91.35519832465451
375	2016-07-11T20:18:18	22.729	-158.0534	KOK1608	94.10608134502822	0.533359195236702	0.0295591331771072	2.9771172662767285																	2.9771172662767285	91.468685387783
376	2016-07-11T20:21:18	22.7291	-158.0524	KOK1608	93.78849356291784	0.536794437265399	0.0300528830695054	2.98387770418576																	2.98387770418576	91.5719595434613
377	2016-07-11T20:24:18	22.7292	-158.0516	KOK1608	96.17119660212522	0.534120661141899	0.029668185628536	3.0446375726502586																	3.0446375726502586	91.65484833830429
378	2016-07-11T20:27:19	22.7291	-158.0508	KOK1608	93.26972202033329	0.535267757697421	0.029832784627112998	2.9659427911127283																	2.9659427911127283	91.73773713314726
379	2016-07-11T20:30:19	22.7292	-158.05	KOK1608	93.7633114019277	0.5345021153362111	0.0297229211938068	2.979410984979833																	2.979410984979833	91.82062592799022
380	2016-07-11T20:33:19	22.7293	-158.0492	KOK1608	93.91707139651876	0.535267757697421	0.029832784627112998	2.989114259732516																	2.989114259732516	91.90351466332355
381	2016-07-11T20:36:19	22.7293	-158.0483	KOK1608	92.27692981279579	0.536794437265399	0.0300528830695054	2.944418162712866																	2.944418162712866	91.99591971816022
382	2016-07-11T20:39:19	22.7298	-158.0469	KOK1608	92.70310116622478	0.537177761510433	0.0301081880401594	2.9661265761030084																	2.9661265761030084	92.15006033638056
383	2016-07-11T20:42:20	22.7311	-158.0444	KOK1608	91.85149817778887	0.5379441965855021	0.030219251863412996	2.9698337442907485																	2.9698337442907485	92.44472201906237
384	2016-07-11T20:45:20	22.7318	-158.0429	KOK1608	92.73899702316427	0.538713561414367	0.030330860829384	3.0141248714705293																	3.0141248714705293	92.6173188977975
385	2016-07-11T20:48:20	22.7323	-158.0419	KOK1608	94.3583891018997	0.539484890779731	0.0304429892106645	3.052193244874828																	3.052193244874828	92.73410523250686
386	2016-07-11T20:51:20	22.7328	-158.0409	KOK1608	91.79255796914305	0.536412025904899	0.0299977098073281	2.933796494792113																	2.933796494792113	92.85089123720584
387	2016-07-11T20:54:21	22.7334	-158.0401	KOK1608	92.63582063754818	0.538328420394348	0.0302749898181489	2.972363535966752																	2.972363535966752	92.95675523695198
388	2016-07-11T20:57:21	22.7338	-158.0393	KOK1608	93.26407254674378	0.538713561414367	0.030330860829384	3.0189461843035983																	3.0189461843035983	93.05018348627543
389	2016-07-11T21:00:21	22.7342	-158.0386	KOK1608	92.12689868650142	0.540644651178799	0.0306121534124846	2.9972743355617792																	2.9972743355617792	93.13472736439259
390	2016-07-11T21:03:21	22.7344	-158.03799999999995	KOK1608	93.25158648721735	0.544134284913641	0.0311245778244907	3.07103991488784																	3.07103991488784	93.20022818546974
391	2016-07-11T21:06:21	22.7345	-158.0376	KOK1608	90.13683016830805	0.54257955983651	0.0308955954373379	2.9724467920049995																	2.9724467920049995	93.2427774930395
392	2016-07-11T21:09:22	22.7345	-158.0372	KOK1608	93.04465413980421	0.5414185400014129	0.0307253202338948	3.046967099782959																	3.046967099782959	93.28384484472757
393	2016-07-11T21:12:22	22.7342	-158.0368	KOK1608	90.85273200779457	0.539099621835109	0.030386865214747996	2.957695626017118																	2.957695626017118	93.33677655334002
394	2016-07-11T21:15:22	22.7344	-158.0366	KOK1608	91.25341666201248	0.542968216446611	0.0309526264935423	3.0134187353515407																	3.0134187353515407	93.36706339775259
395	2016-07-11T21:18:22	22.7349	-158.0364	KOK1608	90.98949098439873	0.54257955983651	0.0308955954373379	2.984530370940873																	2.984530370940873	93.42638881464651
396	2016-07-11T21:21:23	22.7352	-158.0362	KOK1608	92.09908193655001	0.5433559795389711	0.0310098069951244	3.054306392748112																	3.054306392748112	93.46559166088609
397	2016-07-11T21:24:23	22.7356	-158.036	KOK1608	91.414083143412	0.543744668291408	0.0310671239968238	3.029968210031877																	3.029968210031877	93.51462497367254
398	2016-07-11T21:27:23	22.7357	-158.0356	KOK1608	91.40881018249256	0.538713561414367	0.030330860829384	2.978117828143535																	2.978117828143535	93.55717393339084
399	2016-07-11T21:30:23	22.7359	-158.0353	KOK1608	91.24078498020737	0.542968216446611	0.0309526264935423	3.0058276402427686																	3.0058276402427686	93.59517805786119
400	2016-07-11T21:33:24	22.7359	-158.0349	KOK1608	90.6238874401707	0.5427738881415605	0.0309241109654401	2.9813437812193118																	2.9813437812193118	93.63624498907144
401	2016-07-11T21:36:24	22.7362	-158.0346	KOK1608	92.45152556487123	0.5414185400014129	0.0307253202338948	3.0271854511312246																	3.0271854511312246	93.68167498843151
402	2016-07-11T21:39:24	22.7363	-158.0342	KOK1608	90.10852934196548	0.54257955983651	0.0308955954373379	2.9790583096105565																	2.9790583096105565	93.7242237742148
403	2016-07-11T21:42:24	22.7365	-158.0337	KOK1608	93.0062732957722	0.5410330851495271	0.0306688109105943	3.044858139994523																	3.044858139994523	93.7801771981953
404	2016-07-11T21:45:25	22.7368	-158.0335	KOK1608	91.92827603172123	0.538713561414367	0.030330860829384	2.9886463877837595																	2.9886463877837595	93.81937991858291
405	2016-07-11T21:48:25	22.7367	-158.0333	KOK1608	91.51186464750492	0.543744668291408	0.0310671239968238	3.0651047516825964																	3.0651047516825964	93.84273656505322
406	2016-07-11T21:51:25	22.7364	-158.0332	KOK1608	93.55491900010088	0.542191630105721	0.0308387016515171	3.094671647907312																	3.094671647907312	93.87767421668852
407	2016-07-11T21:54:26	22.7362	-158.0336	KOK1608	89.82828626872818	0.5433559795389711	0.0310098069951244	2.9767458445765915																	2.9767458445765915	93.924387628453
408	2016-07-11T21:57:26	22.7359	-158.0337	KOK1608	90.26311521655704	0.546089283557574	0.0314139008332083	3.0366318440513367																	3.0366318440513367	93.95932529112112
409	2016-07-11T22:00:26	22.7357	-158.0337	KOK1608	90.50989053290795	0.54257955983651	0.0308955954373379	2.9822485786884645																	2.9822485786884645	93.98158871105949
410	2016-07-11T22:03:26	22.7355	-158.0337	KOK1608	90.58959143582972	0.5449157254925839	0.0312398964403581	3.0108424988618228																	3.0108424988618228	94.00385213099828
411	2016-07-11T22:06:27	22.7354	-158.0338	KOK1608	90.52131331633656	0.543744668291408	0.0310671239968238	3.0011177382810224																	3.0011177382810224	94.01899549466327
412	2016-07-11T22:09:27	22.7366	-158.0328	KOK1608	90.50495255889341	0.5488352622377489	0.0318229834522357	3.0536533626658																	3.0536533626658	94.18747196201086
413	2016-07-11T22:12:27	22.7382	-158.0311	KOK1608	91.43840580544102	0.544134284913641	0.0311245778244907	3.065726472985824																	3.065726472985824	94.43683884036163
414	2016-07-11T22:15:27	22.7391	-158.0305	KOK1608	91.12852492895209	0.546482338726064	0.0314721794373864	3.0505005985356566																	3.0505005985356566	94.55444652954321
415	2016-07-11T22:18:28	22.7395	-158.0298	KOK1608	90.51409412790044	0.544134284913641	0.0311245778244907	3.0081034382668017																	3.0081034382668017	94.6389880395054
416	2016-07-11T22:21:28	22.7398	-158.0277	KOK1608	89.6079552081843	0.5433559795389711	0.0310098069951244	2.9743626170170616																	2.9743626170170616	94.85715458971016
417	2016-07-11T22:24:28	22.7399	-158.0269	KOK1608	91.78997637729992	0.545110852329991	0.0312688280525933	3.0653407280025307																	3.0653407280025307	94.94003701561888
418	2016-07-11T22:27:28	22.74	-158.0264	KOK1608	90.55213417254791	0.5474607176910875	0.03161786225176235	3.0450923231714286																	3.0450923231714286	94.99256228485113
419	2016-07-11T22:30:29	22.74	-158.026	KOK1608	89.77565935542793	0.5431620979927909	0.03098121674433335	2.9723552942075395																	2.9723552942075395	95.03362798450944
420	2016-07-11T22:33:29	22.7402	-158.0256	KOK1608	88.4054071729216	0.5453059791673979	0.0312977596648285	2.943956709232092																	2.943956709232092	95.08034039280506
421	2016-07-11T22:36:29	22.7404	-158.0248	KOK1608	91.07639530168743	0.5535863488415539	0.0325386898119907	3.1501872214207336																	3.1501872214207336	95.16543561602184
422	2016-07-11T22:39:29	22.7407	-158.024	KOK1608	88.37949004645445	0.540644651178799	0.0306121534124846	2.8939009620718084																	2.8939009620718084	95.25409647083157
423	2016-07-11T22:42:30	22.7409	-158.0232	KOK1608	89.18782655969359	0.544524831620662	0.0311821688047535	2.96261235636131																	2.96261235636131	95.33919140410185
424	2016-07-11T22:45:30	22.7413	-158.0224	KOK1608	91.45112000505527	0.550017355003256	0.0320001777308738	3.121444740682122																	3.121444740682122	95.43261569249785
425	2016-07-11T22:48:30	22.7416	-158.0216	KOK1608	89.70747769210962	0.542191630105721	0.0308387016515171	2.9387336064850964																	2.9387336064850964	95.5212760463847
426	2016-07-11T22:51:30	22.7417	-158.0207	KOK1608	91.75614058009846	0.546482338726064	0.0314721794373864	3.07788946981601																	3.07788946981601	95.61434089899508
427	2016-07-11T22:54:31	22.7422	-158.0199	KOK1608	93.82273089938343	0.5433559795389711	0.0310098069951244	3.1123745020183526																	3.1123745020183526	95.71355404566809
428	2016-07-11T22:57:31	22.7423	-158.0191	KOK1608	90.30841609275744	0.540644651178799	0.0306121534124846	2.964384999936476																	2.964384999936476	95.7964350426423
429	2016-07-11T23:00:31	22.7426	-158.0183	KOK1608	92.63451162092431	0.5516008661794161	0.0322384570987896	3.1812799219449848																	3.1812799219449848	95.88509483992672
430	2016-07-11T23:03:31	22.7427	-158.0174	KOK1608	89.78172967803337	0.54257955983651	0.0308955954373379	2.9628622444151453																	2.9628622444151453	95.97815902142185
431	2016-07-11T23:06:32	22.743000000000002	-158.0165	KOK1608	88.95800170017907	0.544524831620662	0.0311821688047535	2.9602040694024043																	2.9602040694024043	96.07640481842476
432	2016-07-11T23:09:32	22.7433	-158.0155	KOK1608	89.53987487964676	0.550017355003256	0.0320001777308738	3.0640703567683936																	3.0640703567683936	96.18436174033307
433	2016-07-11T23:12:32	22.7435	-158.0145	KOK1608	89.24786110490963	0.548048915701797	0.0317055525198696	2.999501841877541																	2.999501841877541	96.28940974649456
434	2016-07-11T23:15:32	22.7436	-158.0135	KOK1608	89.4597102836149	0.547656472160628	0.0316470458967334	2.9976266458787526																	2.9976266458787526	96.39267307766643
435	2016-07-11T23:18:33	22.7437	-158.0125	KOK1608	88.6516883456389	0.543744668291408	0.0310671239968238	2.9622061111491065																	2.9622061111491065	96.49593633416387
436	2016-07-11T23:33:34	22.7446	-158.0073	KOK1608	89.77790334775612	0.545697164447758	0.0313557610191983	3.0237906245590604																	3.0237906245590604	97.0390937720675
437	2016-07-11T23:36:34	22.7445	-158.0063	KOK1608	89.30148765661772	0.544134284913641	0.0311245778244907	2.9602932021720623																	2.9602932021720623	97.14235635647832
438	2016-07-11T23:39:34	22.7447	-158.0052	KOK1608	94.1244846763197	0.554781925161698	0.0327202664099495	3.2764980559403747																	3.2764980559403747	97.25745691532991
439	2016-07-11T23:42:35	22.7449	-158.0042	KOK1608	89.6406021108284	0.540257142261389	0.0305556308438881	2.9213406388227976																	2.9213406388227976	97.36250389378841
440	2016-07-11T23:45:35	22.7449	-158.0031	KOK1608	91.86387871634184	0.547656472160628	0.0316470458967334	3.0910448179665875																	3.0910448179665875	97.47543051950431
441	2016-07-11T23:48:35	22.7451	-158.0021	KOK1608	92.557483718356	0.546874386658803	0.0315304503182221	3.1106986434944712																	3.1106986434944712	97.5804773511404
442	2016-07-11T23:51:36	22.7451	-158.001	KOK1608	92.56495649082504	0.54257955983651	0.0308955954373379	3.0544397728229504																	3.0544397728229504	97.69340381160002
443	2016-07-11T23:57:36	22.7452	-157.9991	KOK1608	90.48178452057388	0.547264963221547	0.0315886786067913	3.1377615935497616																	3.1377615935497616	97.888775918905
444	2016-07-12T00:00:36	22.7453	-157.9984	KOK1608	91.52760321916278	0.5535863488415539	0.0325386898119907	3.25999524892405																	3.25999524892405	97.96149519275156
445	2016-07-12T00:03:37	22.7458	-157.9981	KOK1608	94.32404618633181	0.553188984264525	0.0324784706870613	3.2901470085303535																	3.2901470085303535	98.02510645326305
446	2016-07-12T00:06:37	22.746	-157.9982	KOK1608	91.69808522307864	0.54257955983651	0.0308955954373379	3.0819519555678694																	3.0819519555678694	98.04962277943494
447	2016-07-12T00:51:17	22.7418	-158.0005	KOK1608	85.4312647489828	0.526198424172874	0.028546032302087996	2.5933733101841674																	2.5933733101841674	98.5733967241105
448	2016-07-12T00:54:17	22.741	-158.0006	KOK1608	87.47959981870967	0.531842484256549	0.0293426831725824	2.7645502323083417																	2.7645502323083417	98.66304021355259
449	2016-07-12T00:57:17	22.7403	-158.0008	KOK1608	86.4459274041466	0.536794437265399	0.0300528830695054	2.7778164992040137																	2.7778164992040137	98.74362201849578
450	2016-07-12T01:00:18	22.7396	-158.0013	KOK1608	85.69117698624186	0.5292000410742129	0.0289681763122416	2.6149232778065823																	2.6149232778065823	98.83693237331195
451	2016-07-12T01:03:18	22.7391	-158.0012	KOK1608	84.6078268323304	0.539099621835109	0.030386865214747996	2.7420443111004102																	2.7420443111004102	98.89352985252924
452	2016-07-12T01:06:18	22.7395	-157.9992	KOK1608	85.05156030850165	0.5273203128922371	0.0287034526121203	2.6130445812447256																	2.6130445812447256	99.10363188357177
453	2016-07-12T01:09:18	22.7398	-157.9979	KOK1608	86.24158128014965	0.5295777717704779	0.0290214975026483	2.67373039392088																	2.67373039392088	99.24121036344091
454	2016-07-12T01:12:19	22.7397	-157.9972	KOK1608	85.29833598004123	0.531463713832211	0.0292888819757026	2.6873301173699047																	2.6873301173699047	99.31393249489209
455	2016-07-12T01:15:19	22.7397	-157.9966	KOK1608	89.04430551629694	0.538713561414367	0.030330860829384	2.893115792730278																	2.893115792730278	99.37553117956169
456	2016-07-12T01:18:19	22.7398	-157.9959	KOK1608	87.08066045091915	0.535649933146562	0.0298877571544985	2.7871101417682116																	2.7871101417682116	99.44825331101286
457	2016-07-12T01:24:20	22.7399	-157.9947	KOK1608	87.38633377921198	0.544720278556623	0.0312110326225558	2.9441383426424648																	2.9441383426424648	99.57195243579542
458	2016-07-12T01:27:20	22.7399	-157.9941	KOK1608	85.91583859229506	0.538713561414367	0.030330860829384	2.8001407952965662																	2.8001407952965662	99.63355103034478
459	2016-07-12T01:30:20	22.7399	-157.9935	KOK1608	86.04042716086235	0.5410330851495271	0.0306688109105943	2.8189120018011464																	2.8189120018011464	99.69514962489409
460	2016-07-12T01:33:20	22.7399	-157.993	KOK1608	87.21233586853295	0.547264963221547	0.0315886786067913	2.9453053480724325																	2.9453053480724325	99.74648178702098
461	2016-07-12T01:36:21	22.7399	-157.9925	KOK1608	86.52334751777231	0.54257955983651	0.0308955954373379	2.8861208112295853																	2.8861208112295853	99.79781394914494
462	2016-07-12T01:39:21	22.7397	-157.99200000000005	KOK1608	84.50977685980209	0.5408388681641629	0.03064048216153945	2.7744690018227165																	2.7744690018227165	99.8537662019185
463	2016-07-12T01:42:21	22.7398	-157.9915	KOK1608	86.00145281395832	0.546482338726064	0.0314721794373864	2.9043820092364383																	2.9043820092364383	99.9062915445481
464	2016-07-12T01:45:21	22.7397	-157.9909	KOK1608	85.66120613018948	0.538906591624738	0.030358863022066	2.7985303913987982																	2.7985303913987982	99.96888795134777
465	2016-07-12T01:48:22	22.7397	-157.9904	KOK1608	85.57524058553705	0.538328420394348	0.0302749898181489	2.7874375297797696																	2.7874375297797696	100.02022018857487
466	2016-07-12T01:51:22	22.7396	-157.9898	KOK1608	86.61092697674782	0.5512041897857359	0.0321786697817463	2.963820961518873																	2.963820961518873	100.08281663971628
467	2016-07-12T01:54:22	22.7396	-157.9893	KOK1608	85.587603351059	0.544134284913641	0.0311245778244907	2.8507361297700755																	2.8507361297700755	100.13414891449328
468	2016-07-12T01:57:22	22.7397	-157.9887	KOK1608	85.8425366194529	0.54257955983651	0.0308955954373379	2.8453101161180574																	2.8453101161180574	100.19674536563463
469	2016-07-12T02:00:22	22.7398	-157.9881	KOK1608	87.39648384195861	0.5449157254925839	0.0312398964403581	2.9192212563978166																	2.9192212563978166	100.25934177243431
470	2016-07-12T02:03:23	22.7397	-157.9875	KOK1608	84.90914717087071	0.539484890779731	0.0304429892106645	2.793343511952971																	2.793343511952971	100.32193817923401
471	2016-07-12T02:06:23	22.7397	-157.9868	KOK1608	88.26282138272283	0.5496223842073851	0.0319409720853444	2.9985502417776466																	2.9985502417776466	100.39380331135195
472	2016-07-12T02:09:23	22.7398	-157.9862	KOK1608	87.10997220360491	0.540644651178799	0.0306121534124846	2.8752907595872816																	2.8752907595872816	100.45639971815164
473	2016-07-12T02:12:24	22.7395	-157.9856	KOK1608	85.33106978810156	0.539099621835109	0.030386865214747996	2.796322422066288																	2.796322422066288	100.52646850885193
474	2016-07-12T02:15:24	22.7394	-157.9852	KOK1608	86.72471396590599	0.5488352622377489	0.0318229834522357	2.9251796943854784																	2.9251796943854784	100.56901636690945
475	2016-07-12T02:18:24	22.7391	-157.9847	KOK1608	86.47160593583256	0.538328420394348	0.0302749898181489	2.8150170661025937																	2.8150170661025937	100.63025565681032
476	2016-07-12T02:21:24	22.7392	-157.9843	KOK1608	85.1547737162025	0.542968216446611	0.0309526264935423	2.830599544508752																	2.830599544508752	100.6728036018473
477	2016-07-12T02:24:25	22.7391	-157.9836	KOK1608	85.73470289757225	0.543744668291408	0.0310671239968238	2.8497776520146147																	2.8497776520146147	100.74552604499772
478	2016-07-12T02:27:25	22.739	-157.9832	KOK1608	85.67617145082092	0.542968216446611	0.0309526264935423	2.8644937493180262																	2.8644937493180262	100.7880740190248
479	2016-07-12T02:30:25	22.7394	-157.9845	KOK1608	87.28755541649514	0.5490318081349965	0.03185244544498135	2.9571551067396644																	2.9571551067396644	100.92877000389863
480	2016-07-12T02:33:25	22.7397	-157.9865	KOK1608	89.0795737775474	0.5516008661794161	0.0322384570987896	3.0433182655958184																	3.0433182655958184	101.13679717635428
481	2016-07-12T02:36:26	22.7399	-157.9886	KOK1608	87.32826178813771	0.553188984264525	0.0324784706870613	3.030436058673738																	3.030436058673738	101.35353888159216
482	2016-07-12T02:39:26	22.74	-157.991	KOK1608	85.82871521662383	0.551998489510824	0.0322983871388864	2.9695384008525894																	2.9695384008525894	101.60018449814855
483	2016-07-12T02:42:26	22.7403	-157.9932	KOK1608	86.7936684474933	0.5516008661794161	0.0322384570987896	2.9768907952802954																	2.9768907952802954	101.82850110141632
484	2016-07-12T02:45:26	22.7405	-157.9956	KOK1608	85.77862655396328	0.5516008661794161	0.0322384570987896	2.961969440167129																	2.961969440167129	102.07589836366421
485	2016-07-12T02:48:27	22.7407	-157.9982	KOK1608	87.05297986549739	0.546089283557574	0.0314139008332083	2.9282948026655204																	2.9282948026655204	102.34375109046205
486	2016-07-12T02:51:27	22.7413	-158.0	KOK1608	85.66535863966696	0.5433559795389711	0.0310098069951244	2.8720510928374403																	2.8720510928374403	102.54024503660713
487	2016-07-12T02:54:27	22.7419	-158.0003	KOK1608	87.28215982048187	0.550413268665288	0.0320595247109026	2.9988774468500528																	2.9988774468500528	102.61379442086829
488	2016-07-12T02:57:27	22.7425	-158.0004	KOK1608	87.9155892469265	0.544524831620662	0.0311821688047535	2.9473261937506905																	2.9473261937506905	102.68136908249608
489	2016-07-12T03:00:28	22.743000000000002	-158.0003	KOK1608	87.5083415319826	0.5523970620404699	0.0323584602427423	3.019518400430812																	3.019518400430812	102.73796651539459
490	2016-07-12T03:03:28	22.7431	-158.0008	KOK1608	86.36217301166849	0.5535863488415539	0.0325386898119907	2.9689624917231647																	2.9689624917231647	102.79049064693217
491	2016-07-12T03:06:28	22.7432	-158.0016	KOK1608	86.55781120169705	0.548048915701797	0.0317055525198696	2.929165554622005																	2.929165554622005	102.8733711080193
492	2016-07-12T03:09:29	22.7432	-158.0023	KOK1608	86.99963665614958	0.553188984264525	0.0324784706870613	3.013837500224043																	3.013837500224043	102.94523440005207
493	2016-07-12T03:12:29	22.7432	-158.0022	KOK1608	89.17166957501475	0.5433559795389711	0.0310098069951244	2.9745594406139046																	2.9745594406139046	102.95550058462862
494	2016-07-12T03:15:29	22.7431	-158.0022	KOK1608	89.20008689248475	0.553188984264525	0.0324784706870613	3.1018687635216096																	3.1018687635216096	102.9666322945982
495	2016-07-12T03:18:29	22.7428	-158.002	KOK1608	89.87460640989056	0.555581470139957	0.0328420976819923	3.112647312260968																	3.112647312260968	103.00583451936492
496	2016-07-12T03:21:29	22.7429	-158.0021	KOK1608	86.48988815743185	0.545697164447758	0.0313557610191983	2.9116471215420234																	2.9116471215420234	103.02097750626864
497	2016-07-12T03:24:30	22.7433	-158.002	KOK1608	90.01703289984215	0.5575775802325489	0.0331473794176526	3.1921226528057165																	3.1921226528057165	103.06667251879108
498	2016-07-12T03:27:30	22.7426	-158.0022	KOK1608	88.78118856366292	0.548048915701797	0.0317055525198696	3.0078930048687185																	3.0078930048687185	103.14725423570162
499	2016-07-12T03:30:30	22.7415	-158.0021	KOK1608	87.29986612994303	0.546482338726064	0.0314721794373864	2.9724005722750246																	2.9724005722750246	103.27013266060496
500	2016-07-12T03:33:31	22.7411	-158.0018	KOK1608	88.98105829756639	0.558378161732944	0.0332702267661679	3.1488417703672766																	3.1488417703672766	103.32427337312409
501	2016-07-12T03:36:31	22.7414	-158.0023	KOK1608	90.11567526162744	0.547656472160628	0.0316470458967334	3.065526760690456																	3.065526760690456	103.3855120335043
502	2016-07-12T03:39:31	22.7418	-158.0029	KOK1608	86.91437800331076	0.5523970620404699	0.0323584602427423	2.9974684616686984																	2.9974684616686984	103.46151816447609
503	2016-07-12T03:42:31	22.741999999999997	-158.0033	KOK1608	88.56780918513151	0.5523970620404699	0.0323584602427423	3.0693903760146712																	3.0693903760146712	103.5082300973883
504	2016-07-12T03:45:32	22.7422	-158.0037	KOK1608	88.67062991385521	0.5535863488415539	0.0325386898119907	3.056759224151352																	3.056759224151352	103.55494197748087
505	2016-07-12T03:48:32	22.7426	-158.0044	KOK1608	89.11819341650784	0.560390207761462	0.0335804364050583	3.1869249219495748																	3.1869249219495748	103.63948210206543
506	2016-07-12T03:51:32	22.7429	-158.005	KOK1608	87.56792607522839	0.5490318081349965	0.03185244544498135	2.9941736964049164																	2.9941736964049164	103.70954966468922
507	2016-07-12T03:54:32	22.7431	-158.0055	KOK1608	87.29688716429358	0.548048915701797	0.0317055525198696	2.9778139389475484																	2.9778139389475484	103.76550081501101
508	2016-07-12T03:57:33	22.7434	-158.0059	KOK1608	90.67646831845043	0.562417319114419	0.0338947518910436	3.259025106061517																	3.259025106061517	103.81843044942991
509	2016-07-12T04:00:33	22.7435	-158.0063	KOK1608	90.09049597680486	0.551998489510824	0.0322983871388864	3.077556251055472																	3.077556251055472	103.86097714765836
510	2016-07-12T04:03:33	22.7435	-158.0065	KOK1608	90.16361105792538	0.558778862952242	0.0333319532725203	3.1986126222928544																	3.1986126222928544	103.88150947174171
511	2016-07-12T04:06:33	22.7437	-158.0068	KOK1608	89.43629845347971	0.557377946301421	0.0331167936898304	3.1730110856490867																	3.1730110856490867	103.91951217200383
512	2016-07-12T04:09:34	22.7442	-158.0076	KOK1608	89.84236597066987	0.550017355003256	0.0320001777308738	3.082319502191268																	3.082319502191268	104.01872432384184
513	2016-07-12T04:12:34	22.7446	-158.0083	KOK1608	91.47344552819736	0.571421971975994	0.0353126176335374	3.4134114190035896																	3.4134114190035896	104.10326355454413
514	2016-07-12T04:15:34	22.745	-158.0089	KOK1608	89.9569895948526	0.5535863488415539	0.0325386898119907	3.162606586712516																	3.162606586712516	104.17926851677284
515	2016-07-12T04:18:35	22.7456	-158.0091	KOK1608	88.9917339010688	0.5529907751367635	0.0324484328303503	3.10092212573429																	3.10092212573429	104.24914343383264
516	2016-07-12T04:21:35	22.7464	-158.0092	KOK1608	90.97572428006838	0.564044787281625	0.0341482753852093	3.277951875171864																	3.277951875171864	104.33878688370544
517	2016-07-12T04:24:35	22.7474	-158.0093	KOK1608	92.22088276633673	0.555581470139957	0.0328420976819923	3.2209025405311316																	3.2209025405311316	104.45057635334848
518	2016-07-12T04:27:35	22.7483	-158.0091	KOK1608	89.05074250255758	0.562012569484429	0.033831723041644	3.1977338184105086																	3.1977338184105086	104.5528439523705
519	2016-07-12T04:30:36	22.7492	-158.0089	KOK1608	90.28038859227041	0.5563826269438361	0.0329643017422178	3.163643705960141																	3.163643705960141	104.65511152424266
520	2016-07-12T04:33:36	22.75	-158.0086	KOK1608	88.40432381480747	0.562417319114419	0.0338947518910436	3.177339997549852																	3.177339997549852	104.7493400759074
521	2016-07-12T04:36:36	22.7509	-158.0083	KOK1608	91.88233606898292	0.5689499432182851	0.0349199028230591	3.4142329139829912																	3.4142329139829912	104.85415211044771
522	2016-07-12T04:39:36	22.7517	-158.0079	KOK1608	92.78106265656186	0.562012569484429	0.033831723041644	3.31546937017693																	3.31546937017693	104.9522167356299
523	2016-07-12T04:42:37	22.7523	-158.0076	KOK1608	93.25605422408195	0.5689499432182851	0.0349199028230591	3.4429308944210733																	3.4429308944210733	105.02576513844777
524	2016-07-12T04:45:37	22.753	-158.0072	KOK1608	96.1650858720694	0.5611994544999781	0.033705780148202004	3.4553557211045867																	3.4553557211045867	105.11384415347356
525	2016-07-12T04:48:37	22.7536	-158.0068	KOK1608	94.12946076227871	0.570189002744401	0.0351163547376281	3.4850589632322366																	3.4850589632322366	105.1922469740539
526	2016-07-12T04:51:37	22.7543	-158.0063	KOK1608	96.3829488385034	0.5705990129415239	0.0351816197795917	3.5770237530963653																	3.5770237530963653	105.28555443610823
527	2016-07-12T04:54:37	22.755	-158.0058	KOK1608	94.30935276380438	0.562417319114419	0.0338947518910436	3.3925205828444884																	3.3925205828444884	105.3788617534869
528	2016-07-12T04:57:38	22.7548	-158.0054	KOK1608	95.58754645515344	0.574322630664675	0.0357769789582925	3.6105613615791183																	3.6105613615791183	105.42557025207869
529	2016-07-12T05:00:38	22.7531	-158.0063	KOK1608	98.78132316384847	0.562417319114419	0.0338947518910436	3.5526815615367378																	3.5526815615367378	105.63615762230884
530	2016-07-12T05:03:38	22.7511	-158.0078	KOK1608	92.90888780035992	0.5616055273078759	0.0337686765224575	3.3474309471744093																	3.3474309471744093	105.90685426209996
531	2016-07-12T05:06:38	22.7491	-158.0095	KOK1608	96.80476907843784	0.5739092456777839	0.0357104549410594	3.6410502368329984																	3.6410502368329984	106.1897357475046
532	2016-07-12T05:09:39	22.7472	-158.0116	KOK1608	95.27504644155678	0.5652605506510289	0.0343386539408673	3.433525508809584																	3.433525508809584	106.49174391107715
533	2016-07-12T05:12:39	22.7453	-158.0139	KOK1608	99.76949254077023	0.577453156363309	0.036282233434737854	3.7958938646298495																	3.7958938646298495	106.80873685947391
534	2016-07-12T05:15:39	22.7433	-158.016	KOK1608	99.25588442858992	0.5689499432182851	0.0349199028230591	3.67500838395768																	3.67500838395768	107.11864690008936
535	2016-07-12T05:18:39	22.7413	-158.0182	KOK1608	93.00002797477221	0.564044787281625	0.0341482753852093	3.3671078347880803																	3.3671078347880803	107.43578664634373
536	2016-07-12T05:21:40	22.7401	-158.0206	KOK1608	96.1637017594502	0.5776636273275191	0.0363162889552867	3.6426300110804406																	3.6426300110804406	107.71606014537008
537	2016-07-12T05:24:40	22.7406	-158.0218	KOK1608	93.58242409972117	0.560390207761462	0.0335804364050583	3.3185169227190285																	3.3185169227190285	107.85124639337336
538	2016-07-12T05:27:40	22.7412	-158.0221	KOK1608	96.75420075812401	0.571010001906557	0.0352470406209211	3.5811340128127487																	3.5811340128127487	107.92479584367857
539	2016-07-12T05:30:40	22.7419	-158.0221	KOK1608	94.1376670027797	0.5705990129415239	0.0351816197795917	3.5251281094309235																	3.5251281094309235	108.0027178134633
540	2016-07-12T05:33:41	22.7425	-158.0217	KOK1608	92.30726019987387	0.5595831373114121	0.0334558486937206	3.28449762671088																	3.28449762671088	108.08112238101477
541	2016-07-12T05:36:41	22.7433	-158.0212	KOK1608	95.76351286639601	0.5776636273275191	0.0363162889552867	3.6355649835578836																	3.6355649835578836	108.18391067357855
542	2016-07-12T05:39:41	22.744	-158.02100000000004	KOK1608	95.53293227612416	0.56730264783214	0.0346596145702376	3.523635653948147																	3.523635653948147	108.26449236369413
543	2016-07-12T05:42:42	22.7445	-158.0207	KOK1608	94.73827487194937	0.566075499401979	0.0344664014896719	3.4213176436274417																	3.4213176436274417	108.32810376604368
544	2016-07-12T05:45:42	22.7452	-158.0206	KOK1608	98.2145311141223	0.5768227459415151	0.0361802290791527	3.7488947574946585																	3.7488947574946585	108.40669909272528
545	2016-07-12T05:48:42	22.7458	-158.0204	KOK1608	94.61336282356501	0.5595831373114121	0.0334558486937206	3.3521911463875345																	3.3521911463875345	108.47657400095687
546	2016-07-12T05:51:42	22.7464	-158.0203	KOK1608	94.4227871725338	0.5648543295492541	0.0342750430536009	3.4179907998862684																	3.4179907998862684	108.54414861808027
547	2016-07-12T05:54:43	22.747	-158.0202	KOK1608	94.92421835288536	0.572248038337433	0.0354444829447508	3.5320408911048338																	3.5320408911048338	108.61172322835587
548	2016-07-12T05:57:43	22.7477	-158.0201	KOK1608	95.87000094762855	0.563637191980396	0.0340847332406463	3.4520470888373764																	3.4520470888373764	108.69031853050664
549	2016-07-12T06:00:43	22.7481	-158.0198	KOK1608	100.97563728467165	0.574322630664675	0.0357769789582925	3.798372578298938																	3.798372578298938	108.74445839697107
550	2016-07-12T06:03:43	22.7483	-158.0196	KOK1608	97.19561235201807	0.568536998718611	0.0348545287609131	3.5378751237973827																	3.5378751237973827	108.77474382587116
551	2016-07-12T06:06:44	22.7478	-158.0193	KOK1608	96.10038228629804	0.571010001906557	0.0352470406209211	3.5369652761471304																	3.5369652761471304	108.8383548136011
552	2016-07-12T06:09:44	22.7478	-158.0191	KOK1608	96.36282175643923	0.575985864895025	0.0360448164830133	3.637608137948044																	3.637608137948044	108.85888649166506
553	2016-07-12T06:12:44	22.7481	-158.0192	KOK1608	94.41895805054315	0.5607943487521899	0.0336430335613082	3.3593846128401204																	3.3593846128401204	108.89382389170049
554	2016-07-12T06:15:44	22.7483	-158.0191	KOK1608	98.95872252367457	0.566892622657927	0.0345950565876236	3.6059623414357613																	3.6059623414357613	108.9183401455218
555	2016-07-12T06:18:45	22.7484	-158.0189	KOK1608	99.04346652366614	0.566075499401979	0.0344664014896719	3.5869336398705403																	3.5869336398705403	108.94169526011505
556	2016-07-12T06:21:45	22.7483	-158.0186	KOK1608	99.92359996561085	0.557777690725691	0.03317803815909515	3.4792227775002598																	3.4792227775002598	108.97444269346781
557	2016-07-12T06:24:45	22.7484	-158.0185	KOK1608	100.528811436751	0.5664835739563621	0.0345306523494822	3.6323557150410055																	3.6323557150410055	108.9895854002782
558	2016-07-12T06:27:45	22.7484	-158.0185	KOK1608	94.92043167493036	0.566892622657927	0.0345950565876236	3.4055820949141085																	3.4055820949141085	108.9895854002782
559	2016-07-12T06:30:45	22.7479	-158.0183	KOK1608	102.1350605475304	0.570189002744401	0.0351163547376281	3.739606884346353																	3.739606884346353	109.04891011532713
560	2016-07-12T06:33:46	22.7473	-158.0181	KOK1608	98.27492483662034	0.5695713326896374	0.0350182762217824	3.62165512824384																	3.62165512824384	109.11878493085052
561	2016-07-12T06:36:46	22.7471	-158.0179	KOK1608	96.2608878618672	0.562417319114419	0.0338947518910436	3.4404236082349184																	3.4404236082349184	109.14907046161078
562	2016-07-12T06:39:46	22.747	-158.0176	KOK1608	96.26661097478151	0.5705990129415239	0.0351816197795917	3.5496248209386234																	3.5496248209386234	109.18181817050423
563	2016-07-12T06:42:47	22.7467	-158.0173	KOK1608	98.32060686739307	0.5652605506510289	0.0343386539408673	3.5708766943824983																	3.5708766943824983	109.22724652011787
564	2016-07-12T06:45:47	22.7467	-158.0172	KOK1608	96.46093364124032	0.563637191980396	0.0340847332406463	3.4550749625650967																	3.4550749625650967	109.2375124417872
565	2016-07-12T06:48:47	22.7463	-158.0169	KOK1608	97.16701794574092	0.571834896729022	0.0353783595873541	3.5661504233171986																	3.5661504233171986	109.29165248773464
566	2016-07-12T06:51:47	22.7456	-158.0168	KOK1608	97.52269446907071	0.560390207761462	0.0335804364050583	3.4237263058243785																	3.4237263058243785	109.37024780362327
567	2016-07-12T06:54:47	22.7452	-158.0166	KOK1608	97.1171490496006	0.5705990129415239	0.0351816197795917	3.5553328925775216																	3.5553328925775216	109.41928048742113
568	2016-07-12T06:57:48	22.7451	-158.0161	KOK1608	98.42524470492249	0.572662166188996	0.0355107641504663	3.6214322358246167																	3.6214322358246167	109.47180384818428
569	2016-07-12T07:00:48	22.7454	-157.9983	KOK1608	97.71322716812378	0.5581779814758885	0.0332394618333528	3.4018159946731785																	3.4018159946731785	111.29946241838928
570	2016-07-12T07:03:48	22.7455	-158.0143	KOK1608	97.2512764873425	0.568536998718611	0.0348545287609131	3.5510784918115967																	3.5510784918115967	112.94206262898163
571	2016-07-12T07:06:48	22.7456	-158.0132	KOK1608	100.00953771930901	0.560390207761462	0.0335804364050583	3.5261740919300664																	3.5261740919300664	113.05553604639285
572	2016-07-12T07:09:48	22.7458	-158.0122	KOK1608	95.89167650810785	0.562822974260897	0.0339579280746857	3.3840493299698537																	3.3840493299698537	113.16058236415371
573	2016-07-12T07:12:49	22.7459	-158.0112	KOK1608	98.27200528978058	0.569363873490576	0.0349854329448217	3.568766089475352																	3.568766089475352	113.26384397773545
574	2016-07-12T07:15:49	22.7461	-158.0102	KOK1608	96.58629151685751	0.5634333948796965	0.03405299415593025	3.4170038932898845																	3.4170038932898845	113.36889007525835
575	2016-07-12T07:21:50	22.7465	-158.0081	KOK1608	100.22961410842598	0.5595831373114121	0.0334558486937206	3.4982359282484605																	3.4982359282484605	113.58902531933836
576	2016-07-12T07:24:50	22.7467	-158.0071	KOK1608	97.15552983420405	0.558378161732944	0.0332702267661679	3.355072136079373																	3.355072136079373	113.69407097637709
577	2016-07-12T07:27:50	22.7468	-158.0061	KOK1608	98.03369460242159	0.5652605506510289	0.0343386539408673	3.5087295500288094																	3.5087295500288094	113.79733191781365
578	2016-07-12T07:30:50	22.747	-158.005	KOK1608	97.14329967409547	0.555181221055355	0.0327811094243746	3.321354944065909																	3.321354944065909	113.91243061205022
579	2016-07-12T07:33:51	22.7472	-158.004	KOK1608	97.7676263691375	0.5563826269438361	0.0329643017422178	3.3341625775342933																	3.3341625775342933	114.01747590201046
580	2016-07-12T07:36:51	22.7474	-158.0029	KOK1608	98.80322262700041	0.5670976352450334	0.0346273355789306	3.5530402906475462																	3.5530402906475462	114.13257427194522
581	2016-07-12T07:39:51	22.7476	-158.0019	KOK1608	98.62267296186957	0.5535863488415539	0.0325386898119907	3.357715691490436																	3.357715691490436	114.23761926823721
582	2016-07-12T07:42:51	22.7478	-158.0009	KOK1608	97.69267687076248	0.558778862952242	0.0333319532725203	3.3540881423851467																	3.3540881423851467	114.34266411769336
583	2016-07-12T07:45:52	22.748	-157.9996	KOK1608	100.51026371574929	0.5664835739563621	0.0345306523494822	3.5944448905830653																	3.5944448905830653	114.47796420279457
584	2016-07-12T07:48:52	22.7482	-157.9985	KOK1608	97.93670648566568	0.554781925161698	0.0327202664099495	3.34388891350068																	3.34388891350068	114.59306192411526
585	2016-07-12T07:51:52	22.7484	-157.9973	KOK1608	98.50517707586822	0.5632295977789971	0.0340212550712142	3.4733708347206047																	3.4733708347206047	114.71824715392358
586	2016-07-12T07:54:52	22.7485	-157.9963	KOK1608	100.36322505793707	0.564449075860749	0.034211583655305	3.574884313707822																	3.574884313707822	114.82150682568405
587	2016-07-12T07:57:52	22.7487	-157.9952	KOK1608	99.46672458559686	0.5535863488415539	0.0325386898119907	3.344943977748105																	3.344943977748105	114.93660414161009
588	2016-07-12T08:00:53	22.749000000000002	-157.9943	KOK1608	100.8083596969803	0.5632295977789971	0.0340212550712142	3.557050685295738																	3.557050685295738	115.03484612372252
589	2016-07-12T08:03:53	22.749000000000002	-157.9934	KOK1608	100.66781680139	0.5595831373114121	0.0334558486937206	3.490313157832672																	3.490313157832672	115.12723786364752
590	2016-07-12T08:06:53	22.7491	-157.9924	KOK1608	97.95991862061588	0.5523970620404699	0.0323584602427423	3.2831680600350848																	3.2831680600350848	115.23049708726559
591	2016-07-12T08:12:54	22.7492	-157.9905	KOK1608	100.91424097422104	0.5535863488415539	0.0325386898119907	3.3744961648239813																	3.3744961648239813	115.42586349448078
592	2016-07-12T08:15:54	22.7494	-157.9894	KOK1608	99.99449214207876	0.5632295977789971	0.0340212550712142	3.4876644055088883																	3.4876644055088883	115.54096024284316
593	2016-07-12T08:18:54	22.7495	-157.9882	KOK1608	100.39951274720028	0.557178312370293	0.0330862079620082	3.4228311663614472																	3.4228311663614472	115.66465074944006
594	2016-07-12T08:21:54	22.7496	-157.9873	KOK1608	100.11922479570568	0.5510063239301974	0.03214884731480445	3.3341753017081373																	3.3341753017081373	115.75771029948031
595	2016-07-12T08:27:55	22.7498	-157.9853	KOK1608	100.94984405778976	0.5512041897857359	0.0321786697817463	3.3331403969473063																	3.3331403969473063	115.96422777571608
596	2016-07-12T08:30:55	22.7499	-157.9842	KOK1608	99.38436698828531	0.552594814024736	0.0323884276081908	3.3465401242286785																	3.3465401242286785	116.07769765686048
597	2016-07-12T08:33:55	22.7499	-157.9831	KOK1608	99.97634427658312	0.559180520717249	0.0333938271311191	3.4797178940986404																	3.4797178940986404	116.19062015075322
598	2016-07-12T08:36:56	22.7501	-157.982	KOK1608	100.26936582699403	0.543744668291408	0.0310671239968238	3.259573582048455																	3.259573582048455	116.3057163315325
599	2016-07-12T08:39:56	22.7503	-157.9808	KOK1608	101.77488084486588	0.553188984264525	0.0324784706870613	3.422404671592703																	3.422404671592703	116.43089987568874
600	2016-07-12T08:42:56	22.7512	-157.9823	KOK1608	101.41035498561723	0.550808458074659	0.0321190248478626	3.37872016368048																	3.37872016368048	116.61460688412966
601	2016-07-12T08:45:56	22.7505	-157.9861	KOK1608	97.54890329187842	0.546089283557574	0.0314139008332083	3.161214921603018																	3.161214921603018	117.01240648077616
602	2016-07-12T08:54:57	22.7503	-157.9985	KOK1608	99.9161988753429	0.550017355003256	0.0320001777308738	3.3000713626841836																	3.3000713626841836	118.28554097530822
603	2016-07-12T08:57:57	22.7486	-157.9985	KOK1608	100.89162594437308	0.5516008661794161	0.0322384570987896	3.3823804536298696																	3.3823804536298696	118.47478004478495
604	2016-07-12T09:00:57	22.7488	-157.9982	KOK1608	100.20660385657732	0.540257142261389	0.0305556308438881	3.1862743506518214																	3.1862743506518214	118.51278181359743
605	2016-07-12T09:03:58	22.7489	-157.9979	KOK1608	99.4944128333473	0.5516008661794161	0.0322384570987896	3.3296626212142515																	3.3296626212142515	118.54552914096917
606	2016-07-12T09:06:58	22.7492	-157.9976	KOK1608	99.5806191025597	0.542968216446611	0.0309526264935423	3.2049216996683136																	3.2049216996683136	118.59095715444107
607	2016-07-12T09:09:58	22.7494	-157.9975	KOK1608	99.27899114741192	0.5453059791673979	0.0312977596648285	3.2427899532996824																	3.2427899532996824	118.61547337365816
608	2016-07-12T09:12:58	22.7495	-157.9975	KOK1608	100.69281793331604	0.553188984264525	0.0324784706870613	3.3795377137099685																	3.3795377137099685	118.62660508362734
609	2016-07-12T09:15:59	22.7494	-157.9974	KOK1608	99.85473591713487	0.5379441965855021	0.030219251863412996	3.1444764418646924																	3.1444764418646924	118.64174773441206
610	2016-07-12T09:18:59	22.7491	-157.9973	KOK1608	100.9459807890803	0.545697164447758	0.0313557610191983	3.2744155294387016																	3.2744155294387016	118.67668510575031
611	2016-07-12T09:21:59	22.7488	-157.9972	KOK1608	100.04221635216923	0.546089283557574	0.0314139008332083	3.2434511013727905																	3.2434511013727905	118.7116224837108
612	2016-07-12T09:24:59	22.7487	-157.9971	KOK1608	99.00512616842165	0.542191630105721	0.0308387016515171	3.1905163858233183																	3.1905163858233183	118.72676517014848
613	2016-07-12T09:28:00	22.7486	-157.997	KOK1608	101.73693842825348	0.542191630105721	0.0308387016515171	3.252117571538665																	3.252117571538665	118.74190786167738
614	2016-07-12T09:31:00	22.7485	-157.9968	KOK1608	98.43042101273336	0.534120661141899	0.029668185628536	3.0549487694870336																	3.0549487694870336	118.76526294985271
615	2016-07-12T09:34:00	22.7485	-157.9967	KOK1608	103.12744833227629	0.5414185400014129	0.0307253202338948	3.2972211396222453																	3.2972211396222453	118.7755287362977
616	2016-07-12T09:37:00	22.7483	-157.9966	KOK1608	101.99635209030504	0.537560887803498	0.030163646648302997	3.236854872425991																	3.236854872425991	118.80004498382736
617	2016-07-12T09:40:01	22.7478	-157.9965	KOK1608	98.94062411734717	0.533740115378606	0.0296135804157062	3.0700548258859253																	3.0700548258859253	118.85664234451143
618	2016-07-12T09:43:01	22.7474	-157.9962	KOK1608	101.4406115376242	0.540644651178799	0.0306121534124846	3.201266969876193																	3.201266969876193	118.91078224943735
619	2016-07-12T09:46:01	22.7466	-157.9961	KOK1608	98.75080371204749	0.5269458546777159	0.0286508811865819	2.9392561170920515																	2.9392561170920515	119.00042569070659
620	2016-07-12T09:49:01	22.7456	-157.996	KOK1608	101.99406792816308	0.529956404177692	0.0290749459803041	3.1260700255828167																	3.1260700255828167	119.11221516586888
621	2016-07-12T09:52:02	22.7451	-157.996	KOK1608	101.96234204274816	0.537177761510433	0.0301081880401594	3.1745129876905684																	3.1745129876905684	119.16787371571483
622	2016-07-12T09:55:02	22.7444	-157.9965	KOK1608	100.05782522314095	0.529956404177692	0.0290749459803041	3.0154918405952533																	3.0154918405952533	119.26118307889358
623	2016-07-12T09:58:02	22.7443	-157.9963	KOK1608	101.45361505113468	0.5254477431567679	0.0284412159674071	3.0219590891048504																	3.0219590891048504	119.28453872180052
624	2016-07-12T10:01:02	22.7445	-157.9962	KOK1608	104.64194921566799	0.535649933146562	0.0298877571544985	3.248776605194282																	3.248776605194282	119.30905509515446
625	2016-07-12T10:04:02	22.7445	-157.9969	KOK1608	105.19317141004036	0.529956404177692	0.0290749459803041	3.207095066775131																	3.207095066775131	119.38091770366276
626	2016-07-12T10:07:03	22.7448	-157.9975	KOK1608	102.64233609272024	0.5265722882333279	0.0285984349595979	3.047018679322071																	3.047018679322071	119.45098451351944
627	2016-07-12T10:10:03	22.7448	-157.9979	KOK1608	103.45763104087295	0.535267757697421	0.029832784627112998	3.215731558001159																	3.215731558001159	119.49204877109705
628	2016-07-12T10:13:03	22.7446	-157.9989	KOK1608	100.62785317682369	0.5280719131520201	0.0288089722550594	3.0300528201450305																	3.0300528201450305	119.59709582296496
629	2016-07-12T10:16:04	22.7453	-157.9994	KOK1608	100.51694999400084	0.520989134928842	0.0278226110017247	2.9215213507271827																	2.9215213507271827	119.69040514482329
630	2016-07-12T10:19:04	22.7452	-157.9992	KOK1608	104.92240957455904	0.531463713832211	0.0292888819757026	3.2310439895905785																	3.2310439895905785	119.713760668867
631	2016-07-12T10:22:04	22.7454	-158.0002	KOK1608	101.45720197927513	0.5295777717704779	0.0290214975026483	3.0673670499479027																	3.0673670499479027	119.81880728027431
632	2016-07-12T10:25:04	22.7459	-158.0006	KOK1608	102.0314989850516	0.515843061823579	0.0271191652693273	2.893460654004941																	2.893460654004941	119.887974660201
633	2016-07-12T10:28:05	22.7459	-158.0004	KOK1608	102.662783795686	0.525822636196345	0.0284935616554725	3.0454106217764436																	3.0454106217764436	119.90850662372965
634	2016-07-12T10:31:05	22.7457	-158.0	KOK1608	102.83645166244186	0.526198424172874	0.028546032302087996	3.0611542816725468																	3.0611542816725468	119.95521752653565
635	2016-07-12T10:34:05	22.7459	-157.9994	KOK1608	101.01668532661571	0.5151131638792771	0.0270202887778208	2.864180573874444																	2.864180573874444	120.02071347417812
636	2016-07-12T10:37:05	22.7462	-157.9989	KOK1608	102.0155903927307	0.522839316099588	0.0280782624011686	3.0232423589820767																	3.0232423589820767	120.0819506235087
637	2016-07-12T10:40:06	22.7464	-157.9984	KOK1608	103.06888775227944	0.528447276229967	0.0288619145813618	3.122673603988154																	3.122673603988154	120.13790063676929
638	2016-07-12T10:43:06	22.7465	-157.9978	KOK1608	100.04333377045415	0.515843061823579	0.0271191652693273	2.857678470649689																	2.857678470649689	120.20049407225477
639	2016-07-12T10:46:06	22.7467	-157.9972	KOK1608	99.80144826258844	0.522839316099588	0.0280782624011686	2.9510333790658922																	2.9510333790658922	120.26598968079377
640	2016-07-12T10:49:07	22.7469	-157.9966	KOK1608	101.40124065730049	0.523581644371494	0.0281813472878089	3.000655310288141																	3.000655310288141	120.33148520455171
641	2016-07-12T10:52:07	22.7471	-157.9964	KOK1608	98.86818791426529	0.5125670749821599	0.0266770941854804	2.749053916572901																	2.749053916572901	120.36177075568355
642	2016-07-12T10:55:07	22.747	-157.9963	KOK1608	101.539106550402	0.5184042143291521	0.0274679717907732	2.923463406854612																	2.923463406854612	120.37691352870304
643	2016-07-12T10:58:07	22.747	-157.9963	KOK1608	102.71099245262613	0.523581644371494	0.0281813472878089	3.043542418776205																	3.043542418776205	120.37691352870304
644	2016-07-12T11:01:07	22.7472	-157.9966	KOK1608	98.28411418196107	0.511480207611147	0.0265313778670121	2.7278389752779257																	2.7278389752779257	120.41491558975504
645	2016-07-12T11:04:08	22.7469	-157.9967	KOK1608	99.73727473276371	0.509672021561758	0.0262900711703916	2.7681849551209705																	2.7681849551209705	120.44985300965729
646	2016-07-12T11:07:08	22.7465	-157.9968	KOK1608	101.17407325040392	0.518036950399932	0.0274177995444903	2.9081550105600265																	2.9081550105600265	120.49554796142587
647	2016-07-12T11:10:08	22.7463	-157.9967	KOK1608	101.89124611138071	0.50895188398491	0.0261943414961877	2.7971676778950747																	2.7971676778950747	120.52006427186991
648	2016-07-12T11:13:08	22.7462	-157.9968	KOK1608	102.20097841236442	0.50895188398491	0.0261943414961877	2.804368522539745																	2.804368522539745	120.53520708563185
649	2016-07-12T11:16:09	22.7464	-157.997	KOK1608	102.05026911544701	0.5151131638792771	0.0270202887778208	2.89912856313851																	2.89912856313851	120.56549270806299
650	2016-07-12T11:19:09	22.7464	-157.9971	KOK1608	100.4439429790798	0.508593100938037	0.026146647575899	2.7416456354942875																	2.7416456354942875	120.57575865226579
651	2016-07-12T11:22:09	22.7467	-157.9975	KOK1608	102.76449895867613	0.505016492856552	0.0256748651362337	2.762516955219006																	2.762516955219006	120.62868751742278
652	2016-07-12T11:25:09	22.7472	-157.9966	KOK1608	102.64295469568964	0.516572355039001	0.0272182529465501	2.9265081164735065																	2.9265081164735065	120.73655022600306
653	2016-07-12T11:28:10	22.7478	-157.9955	KOK1608	100.9564215892858	0.50895188398491	0.0261943414961877	2.786539993338047																	2.786539993338047	120.86774807802223
654	2016-07-12T11:31:10	22.7481	-157.996	KOK1608	102.12368439418884	0.507875298553161	0.0260516293834561	2.7985134131765896																	2.7985134131765896	120.92898462914872
655	2016-07-12T11:34:10	22.7483	-157.9965	KOK1608	102.32750893781048	0.513292480905953	0.0267745838110555	2.8520920315297698																	2.8520920315297698	120.98493398767036
656	2016-07-12T11:37:10	22.7486	-157.9972	KOK1608	103.10816560703144	0.50895188398491	0.0261943414961877	2.833685926821876																	2.833685926821876	121.0641752059572
657	2016-07-12T11:40:10	22.7487	-157.9972	KOK1608	99.87969156727951	0.5093115235112929	0.0262421492704219	2.7161452477985684																	2.7161452477985684	121.0753069159264
658	2016-07-12T11:43:11	22.7489	-157.9973	KOK1608	104.83804619526971	0.5140196708702229	0.0268725263013281	2.9377707716176595																	2.9377707716176595	121.09982315087265
659	2016-07-12T11:46:11	22.7494	-157.9975	KOK1608	102.0256147796781	0.504303997959942	0.0255816274514032	2.7328399036373514																	2.7328399036373514	121.15914781392128
660	2016-07-12T11:49:11	22.7496	-157.9974	KOK1608	102.09911711132294	0.509672021561758	0.0262900711703916	2.822720756651482																	2.822720756651482	121.18366402684612
661	2016-07-12T11:52:12	22.75	-157.9973	KOK1608	103.9488651586492	0.5107555079074171	0.0264345137245284	2.8791520494384697																	2.8791520494384697	121.22935892629313
662	2016-07-12T11:55:12	22.7502	-157.997	KOK1608	99.70183651963768	0.503948816055223	0.025535178919757005	2.6672009963312835																	2.6672009963312835	121.26736043937868
663	2016-07-12T11:58:12	22.7505	-157.9965	KOK1608	103.88753494571732	0.512205667167979	0.0266285234317426	2.8833130263283966																	2.8833130263283966	121.32859623481504
664	2016-07-12T12:01:12	22.7509	-157.9968	KOK1608	103.55135105101157	0.506803759913614	0.0259099618357082	2.8079342584339857																	2.8079342584339857	121.38273574228519
665	2016-07-12T12:04:13	22.7512	-157.9972	KOK1608	100.71297381959849	0.502884780227896	0.025396248260227	2.6579529103841897																	2.6579529103841897	121.43566355828516
666	2016-07-12T12:07:13	22.7516	-157.9974	KOK1608	102.4188820840028	0.50895188398491	0.0261943414961877	2.8065599670064367																	2.8065599670064367	121.48469586458457
667	2016-07-12T12:10:13	22.7519	-157.9974	KOK1608	104.36193991523744	0.501466022000515	0.0252117226020112	2.764484599772928																	2.764484599772928	121.51809099449213
668	2016-07-12T12:13:13	22.7522	-157.9973	KOK1608	103.64876080894855	0.502528821116744	0.0253499517256831	2.7397080398311537																	2.7397080398311537	121.55302830401541
669	2016-07-12T12:16:14	22.7524	-157.9976	KOK1608	105.09554619393542	0.510033380185753	0.0263381074685352	2.8985566055805916																	2.8985566055805916	121.5910294152224
670	2016-07-12T12:19:14	22.7526	-157.9981	KOK1608	102.63218889575035	0.501466022000515	0.0252117226020112	2.70588266251288																	2.70588266251288	121.64697729178054
671	2016-07-12T12:22:14	22.753	-157.9957	KOK1608	102.97477193253336	0.500405173538396	0.025074488038348997	2.718053114213828																	2.718053114213828	121.89733976629692
672	2016-07-12T12:25:14	22.7536	-157.994	KOK1608	103.7559249384463	0.50895188398491	0.0261943414961877	2.852339726418488																	2.852339726418488	122.08419655693864
673	2016-07-12T12:28:15	22.7542	-157.9935	KOK1608	102.01683590170954	0.498998922078425	0.0248930934884562	2.6620552914729934																	2.6620552914729934	122.16843069392937
674	2016-07-12T12:31:15	22.7542	-157.9929	KOK1608	104.54743699878802	0.5018194440194771	0.0252576891588341	2.760654492686026																	2.760654492686026	122.23002284293594
675	2016-07-12T12:34:15	22.7542	-157.9922	KOK1608	102.36693665184522	0.506087119865425	0.0258156418259629	2.7754227772422437																	2.7754227772422437	122.30188035010734
676	2016-07-12T12:37:15	22.7538	-157.9908	KOK1608	101.41175553939354	0.49970200227462797	0.0249835438712211	2.6570414713387365																	2.6570414713387365	122.45233534435482
677	2016-07-12T12:40:15	22.7545	-157.9887	KOK1608	103.1930071366395	0.501466022000515	0.0252117226020112	2.7182823773793574																	2.7182823773793574	122.68155877122648
678	2016-07-12T12:43:16	22.7551	-157.9863	KOK1608	105.6981258548592	0.505016492856552	0.0256748651362337	2.8272965012857436																	2.8272965012857436	122.93681920826559
679	2016-07-12T12:46:16	22.7559	-157.9839	KOK1608	103.54424727837652	0.49585030908545896	0.0244898328107447	2.651708072792112																	2.651708072792112	123.19878654920194
680	2016-07-12T12:49:16	22.7566	-157.9814	KOK1608	104.4599255377504	0.502528821116744	0.0253499517256831	2.7577917871291184																	2.7577917871291184	123.46698580917769
681	2016-07-12T12:52:16	22.7574	-157.97899999999996	KOK1608	104.36610401775442	0.503240987822493	0.0254426134437822	2.800462217105652																	2.800462217105652	123.72895060578054
682	2016-07-12T12:55:17	22.7582	-157.9764	KOK1608	102.81892203647986	0.495501514224757	0.0244454479957705	2.631434486444871																	2.631434486444871	124.01030811154995
683	2016-07-12T12:58:17	22.7586	-157.9748	KOK1608	104.71696209821032	0.5021737097202129	0.025303765446076	2.7809814907156496																	2.7809814907156496	124.18047755825904
684	2016-07-12T13:01:17	22.7583	-157.9747	KOK1608	104.32655804321863	0.5021737097202129	0.025303765446076	2.771473828697049																	2.771473828697049	124.2154147264686
685	2016-07-12T13:04:17	22.7575	-157.9751	KOK1608	101.58678203382871	0.4923740395020711	0.0240493284844011	2.559665783491542																	2.559665783491542	124.31347852096826
686	2016-07-12T13:07:18	22.7566	-157.9752	KOK1608	103.142669911506	0.502884780227896	0.025396248260227	2.7413467720037343																	2.7413467720037343	124.4141884285997
687	2016-07-12T13:10:18	22.7558	-157.9754	KOK1608	102.69786481137766	0.4993500430821071	0.0249382647638688	2.6755756398475317																	2.6755756398475317	124.50557801142062
688	2016-07-12T13:13:18	22.755	-157.9755	KOK1608	101.32186081796648	0.49410978785742105	0.0242686671989587	2.5802799932029075																	2.5802799932029075	124.59522138041494
689	2016-07-12T13:16:18	22.7544	-157.9752	KOK1608	105.21223789483312	0.5018194440194771	0.0252576891588341	2.789347211628179																	2.789347211628179	124.66876952837522
690	2016-07-12T13:19:19	22.7541	-157.9742	KOK1608	102.61391043918915	0.496548692431252	0.0245788906278771	2.6676040209492387																	2.6676040209492387	124.77671852011784
691	2016-07-12T13:22:19	22.7531	-157.9745	KOK1608	101.69535464583693	0.4927207832275511	0.0240929726953851	2.5689893165897426																	2.5689893165897426	124.8922170188946
692	2016-07-12T13:25:19	22.7519	-157.9744	KOK1608	103.640347233841	0.500757975725206	0.0251201238174513	2.719559764801496																	2.719559764801496	125.02619140236321
693	2016-07-12T13:28:20	22.7508	-157.9742	KOK1608	101.42172102173001	0.496548692431252	0.0245788906278771	2.6091410447558148																	2.6091410447558148	125.1503495228692
694	2016-07-12T13:31:20	22.7496	-157.9733	KOK1608	100.059166728148	0.4923740395020711	0.0240493284844011	2.522822750877436																	2.522822750877436	125.31276823760372
695	2016-07-12T13:34:20	22.7489	-157.9732	KOK1608	103.78197257945116	0.50111162011414	0.025165868537347	2.741148329067581																	2.741148329067581	125.39136352111105
696	2016-07-12T13:37:20	22.7489	-157.9737	KOK1608	103.51545714205557	0.4972476896913621	0.024668326358462996	2.6852066448510192																	2.6852066448510192	125.44269230307987
697	2016-07-12T13:40:21	22.7494	-157.9738	KOK1608	103.57087901703348	0.493067315046699	0.024136733252599997	2.6198070876471635																	2.6198070876471635	125.49928964877476
698	2016-07-12T13:43:21	22.7499	-157.9735	KOK1608	103.5028865684627	0.49970200227462797	0.0249835438712211	2.721872358891912																	2.721872358891912	125.56290046191164
699	2016-07-12T13:46:21	22.7506	-157.9732	KOK1608	102.93042528838171	0.498648637267438	0.02484802978818201	2.6793962300634773																	2.6793962300634773	125.64668761141694
700	2016-07-12T13:49:21	22.7514	-157.9732	KOK1608	103.26219348672258	0.492028121544825	0.0240057882118602	2.5962922500833883																	2.5962922500833883	125.73574129117088
701	2016-07-12T13:52:22	22.7521	-157.9731	KOK1608	105.3221562493572	0.500405173538396	0.025074488038348997	2.769346482126417																	2.769346482126417	125.814336550144
702	2016-07-12T13:55:22	22.7528	-157.9729	KOK1608	103.03447865917816	0.495501514224757	0.0244454479957705	2.646220501036122																	2.646220501036122	125.89491790336821
703	2016-07-12T13:58:22	22.7537	-157.9726	KOK1608	101.60963859102579	0.4927207832275511	0.0240929726953851	2.5586423379626773																	2.5586423379626773	125.99972975245657
704	2016-07-12T14:01:22	22.7547	-157.9724	KOK1608	106.62299383805569	0.501466022000515	0.0252117226020112	2.8253379305703032																	2.8253379305703032	126.11292430619991
705	2016-07-12T14:04:23	22.7555	-157.9722	KOK1608	103.92225132656216	0.491683027389248	0.0239623516302336	2.6080586970809825																	2.6080586970809825	126.2043139261622
706	2016-07-12T14:07:23	22.7564	-157.972	KOK1608	102.15148857484354	0.4937614680573679	0.0242245843170426	2.5774536872003218																	2.5774536872003218	126.30658128081268
707	2016-07-12T14:10:23	22.7572	-157.972	KOK1608	105.47208612052978	0.498648637267438	0.02484802978818201	2.7358548565939733																	2.7358548565939733	126.3956349605666
708	2016-07-12T14:13:23	22.7581	-157.9718	KOK1608	101.83297049962387	0.48927815481229	0.0236610719158218	2.5227644539231413																	2.5227644539231413	126.49790226392128
709	2016-07-12T14:16:23	22.7589	-157.9716	KOK1608	105.6239807597224	0.498124607428161	0.02478063150191985	2.7505193416158717																	2.7505193416158717	126.58929176907965
710	2016-07-12T14:19:24	22.7599	-157.9714	KOK1608	103.69173301233567	0.495501514224757	0.0244454479957705	2.6496369520511847																	2.6496369520511847	126.70248618106302
711	2016-07-12T14:22:24	22.7609	-157.9713	KOK1608	103.11447579773474	0.493067315046699	0.024136733252599997	2.6015082508930165																	2.6015082508930165	126.81427555755236
712	2016-07-12T14:25:24	22.7617	-157.9712	KOK1608	105.81901673977288	0.500405173538396	0.025074488038348997	2.7676787084166588																	2.7676787084166588	126.90391887576915
713	2016-07-12T14:28:24	22.7626	-157.971	KOK1608	103.89968743258486	0.492028121544825	0.0240057882118602	2.6052284058536554																	2.6052284058536554	127.00618604332482
714	2016-07-12T14:31:25	22.7634	-157.971	KOK1608	102.58300202344739	0.493413977778961	0.0241806064182619	2.597904521445544																	2.597904521445544	127.09523972307876
715	2016-07-12T14:34:25	22.7642	-157.9711	KOK1608	104.77948242003386	0.501466022000515	0.0252117226020112	2.7833679505787376																	2.7833679505787376	127.18488301977615
716	2016-07-12T14:37:25	22.765	-157.9711	KOK1608	102.69875103594966	0.491338755073463	0.023919018492582003	2.586958878241457																	2.586958878241457	127.27393669953008
717	2016-07-12T14:40:25	22.7658	-157.9711	KOK1608	101.613368741574	0.4923740395020711	0.0240493284844011	2.553153536809831																	2.553153536809831	127.36299037928364
718	2016-07-12T14:43:26	22.7667	-157.9711	KOK1608	104.65934381648657	0.4972476896913621	0.024668326358462996	2.7236340857856867																	2.7236340857856867	127.46317576900678
719	2016-07-12T14:46:26	22.7675	-157.971	KOK1608	102.35927087383557	0.491338755073463	0.023919018492582003	2.5594658137944495																	2.5594658137944495	127.55281903729623
720	2016-07-12T14:49:26	22.7683	-157.9709	KOK1608	101.13505650204112	0.4937614680573679	0.0242245843170426	2.5689346528754258																	2.5689346528754258	127.64246229869885
721	2016-07-12T14:52:26	22.7691	-157.9707	KOK1608	103.144770567991	0.49445893915933603	0.0243128553146239	2.6240518723633106																	2.6240518723633106	127.73385145936425
722	2016-07-12T14:55:27	22.77	-157.9705	KOK1608	103.02727205867276	0.4923740395020711	0.0240493284844011	2.5960215948468797																	2.5960215948468797	127.83611840356005
723	2016-07-12T14:58:27	22.7708	-157.9703	KOK1608	103.74968241124614	0.4968977744006579	0.0246235551820176	2.7012242383186003																	2.7012242383186003	127.92750750679743
724	2016-07-12T15:01:27	22.7718	-157.9701	KOK1608	103.54042005706694	0.491683027389248	0.0239623516302336	2.583089602791812																	2.583089602791812	128.04070159427366
725	2016-07-12T15:04:28	22.7727	-157.97	KOK1608	101.11013671623405	0.490649977231486	0.0238326719444568	2.5200790668031385																	2.5200790668031385	128.14141138543806
726	2016-07-12T15:07:28	22.7738	-157.9702	KOK1608	105.6916694271554	0.496548692431252	0.0245788906278771	2.709956260759446																	2.709956260759446	128.26556896153423
727	2016-07-12T15:10:28	22.7748	-157.9701	KOK1608	102.42518021117796	0.48962153573774203	0.0237039271732497	2.536357727419286																	2.536357727419286	128.3773582420644
728	2016-07-12T15:13:28	22.7734	-157.971	KOK1608	102.0425478495386	0.490649977231486	0.0238326719444568	2.5483903016741603																	2.5483903016741603	128.55852233805965
729	2016-07-12T15:16:29	22.7708	-157.9779	KOK1608	104.77739675549692	0.4937614680573679	0.0242245843170426	2.66188295471595																	2.66188295471595	129.32359596090828
730	2016-07-12T15:19:29	22.7676	-157.9856	KOK1608	101.97352882889359	0.490649977231486	0.0238326719444568	2.522785488205668																	2.522785488205668	130.19050734325472
731	2016-07-12T15:22:29	22.7639	-157.9931	KOK1608	103.95271164987827	0.490994429079813	0.023875791922282005	2.598179931370076																	2.598179931370076	131.0635985268265
732	2016-07-12T15:25:29	22.7603	-158.0006	KOK1608	104.20634233548851	0.4927207832275511	0.0240929726953851	2.6459692465565543																	2.6459692465565543	131.93151217929557
733	2016-07-12T15:28:30	22.7566	-158.0081	KOK1608	104.80247662659245	0.48893383904285	0.0236182034718123	2.5862917042264																	2.5862917042264	132.80463965146302
734	2016-07-12T15:31:30	22.7529	-158.0156	KOK1608	105.07431530914936	0.492028121544825	0.0240057882118602	2.6423509250996258																	2.6423509250996258	133.67778551243305
735	2016-07-12T15:34:30	22.7491	-158.023	KOK1608	104.37966226608565	0.48893383904285	0.0236182034718123	2.591298327816319																	2.591298327816319	134.54727263941191
736	2016-07-12T15:37:30	22.7455	-158.0304	KOK1608	103.40880483179743	0.4865404474561629	0.0233210583850454	2.522400989857356																	2.522400989857356	135.40616710450965
737	2016-07-12T15:40:30	22.7418	-158.0378	KOK1608	107.25957115085423	0.4937614680573679	0.0242245843170426	2.7404827963642604																	2.7404827963642604	136.2703293125565
738	2016-07-12T15:43:31	22.7378	-158.045	KOK1608	103.79810428438336	0.48893383904285	0.0236182034718123	2.5645396362462334																	2.5645396362462334	137.13326410314448
739	2016-07-12T15:46:31	22.7327	-158.0512	KOK1608	101.37494404405625	0.490306345693298	0.0237896546566163	2.535055585723192																	2.535055585723192	137.98619234493296
740	2016-07-12T15:49:31	22.7275	-158.0574	KOK1608	104.54572937466352	0.4923740395020711	0.0240493284844011	2.62809058215392																	2.62809058215392	138.84658780435464
741	2016-07-12T15:52:31	22.7223	-158.0636	KOK1608	102.66947431332086	0.489963532511688	0.0237467398142051	2.551441262369764																	2.551441262369764	139.70700116826086
742	2016-07-12T15:55:32	22.7171	-158.0699	KOK1608	103.200824571852	0.488590343259478	0.0235754371187613	2.5468452989192985																	2.5468452989192985	140.57505693149986
743	2016-07-12T15:58:32	22.7119	-158.0762	KOK1608	104.43345767127407	0.4972476896913621	0.024668326358462996	2.681564597040337																	2.681564597040337	141.44313101175732
744	2016-07-12T16:01:32	22.7067	-158.0824	KOK1608	103.77389539341593	0.48962153573774203	0.0237039271732497	2.57709080354448																	2.57709080354448	142.30359806768757
745	2016-07-12T16:04:32	22.7012	-158.0882	KOK1608	105.29548737041829	0.4927207832275511	0.0240929726953851	2.6435684542105258																	2.6435684542105258	143.15776053314414
746	2016-07-12T16:07:33	22.6956	-158.094	KOK1608	105.01267815131365	0.49445893915933603	0.0243128553146239	2.676881343241824																	2.676881343241824	144.0199535686154
747	2016-07-12T16:10:33	22.6902	-158.1001	KOK1608	103.79681039936298	0.490649977231486	0.0238326719444568	2.5804521871025945																	2.5804521871025945	144.88816871902438
748	2016-07-12T18:04:42	22.6712	-158.1717	KOK1608	99.45052406203472	0.498648637267438	0.02484802978818201	2.593815036250207																	2.593815036250207	152.54021663305824
749	2016-07-12T18:07:42	22.6746	-158.166	KOK1608	94.70029421197815	0.490306345693298	0.0237896546566163	2.3668461551208746																	2.3668461551208746	153.23737113688978
750	2016-07-12T18:10:42	22.6782	-158.16	KOK1608	97.51293220231855	0.500405173538396	0.025074488038348997	2.560671978618581																	2.560671978618581	153.97247970406463
751	2016-07-12T18:13:43	22.6816	-158.1543	KOK1608	95.82771935536265	0.4979500281985621	0.024758189596982998	2.4926740287410007																	2.4926740287410007	154.6696091098189
752	2016-07-12T18:16:43	22.6851	-158.1483	KOK1608	93.98741132876607	0.496548692431252	0.0245788906278771	2.4400231905877794																	2.4400231905877794	155.39868259095246
753	2016-07-12T18:19:43	22.6885	-158.1425	KOK1608	98.84240203186691	0.504303997959942	0.0255816274514032	2.6592002138755957																	2.6592002138755957	156.10443415629302
754	2016-07-12T18:22:43	22.6919	-158.1366	KOK1608	94.99269204458042	0.49707273204601	0.0246459407702403	2.4654279540506883																	2.4654279540506883	156.81886286678386
755	2016-07-12T18:25:44	22.6951	-158.1305	KOK1608	92.68062484080922	0.4979500281985621	0.024758189596982998	2.4082607797460334																	2.4082607797460334	157.539520200699
756	2016-07-12T18:31:44	22.7011	-158.1185	KOK1608	91.26331148489244	0.498648637267438	0.02484802978818201	2.40263640754731																	2.40263640754731	158.9412249245909
757	2016-07-12T18:34:44	22.7042	-158.1124	KOK1608	91.69659797320057	0.498998922078425	0.0248930934884562	2.409307284915852																	2.409307284915852	159.65640876371495
758	2016-07-12T18:37:45	22.7072	-158.1061	KOK1608	92.73161831154222	0.508593100938037	0.026146647575899	2.540583625367803																	2.540583625367803	160.38446357778142
759	2016-07-12T18:40:45	22.7101	-158.0999	KOK1608	92.60504704168068	0.4972476896913621	0.024668326358462996	2.4190902777886367																	2.4190902777886367	161.09829396375787
760	2016-07-12T18:43:45	22.7131	-158.0936	KOK1608	93.6278313933719	0.508234184758347	0.0260990775357979	2.548393426083635																	2.548393426083635	161.82632400515772
761	2016-07-12T18:46:45	22.7162	-158.0871	KOK1608	91.34609010521405	0.5035944800142129	0.0254888410050279	2.4621543689282146																	2.4621543689282146	162.57769619935792
762	2016-07-12T18:49:46	22.7191	-158.0803	KOK1608	91.05404491277342	0.5035944800142129	0.0254888410050279	2.4330161604344838																	2.4330161604344838	163.3469419258297
763	2016-07-12T18:52:46	22.7215	-158.0735	KOK1608	92.85445324940169	0.508234184758347	0.0260990775357979	2.565447757681267																	2.565447757681267	164.0945264626199
764	2016-07-12T18:55:46	22.7238	-158.0665	KOK1608	89.90266407427194	0.5021737097202129	0.025303765446076	2.398659654426844																	2.398659654426844	164.85750714986955
765	2016-07-12T18:58:46	22.7261	-158.0598	KOK1608	91.6751411506976	0.5071600881637991	0.0259570718021937	2.497556006554825																	2.497556006554825	165.5915326519341
766	2016-07-12T19:01:46	22.7283	-158.0529	KOK1608	94.1987420486853	0.513292480905953	0.0267745838110555	2.6530519782960527																	2.6530519782960527	166.34111635170262
767	2016-07-12T19:04:47	22.7305	-158.0459	KOK1608	93.16675944097351	0.505016492856552	0.0256748651362337	2.5204008636153468																	2.5204008636153468	167.1004004732814
768	2016-07-12T19:07:47	22.7329	-158.0388	KOK1608	92.26621912315063	0.511117425777834	0.0264828880566649	2.5853059952324933																	2.5853059952324933	167.87677558382757
769	2016-07-12T19:10:47	22.7349	-158.0324	KOK1608	93.89846033702314	0.508234184758347	0.0260990775357979	2.6171837787677075																	2.6171837787677075	168.5705484455311
770	2016-07-12T19:13:48	22.737	-158.0253	KOK1608	91.80422828889222	0.505729392947441	0.0257686043321173	2.4782798081757207																	2.4782798081757207	169.3360526988321
771	2016-07-12T19:16:48	22.7389	-158.0188	KOK1608	98.49189532563088	0.511843855469792	0.0265799834312373	2.783757638071351																	2.783757638071351	170.0360951716611
772	2016-07-12T19:19:48	22.7389	-158.0188	KOK1608	94.44276450307207	0.50644570074175	0.0258627916067464	2.5923303156744804																	2.5923303156744804	170.0360951716611
773	2016-07-12T19:22:48	22.7389	-158.0188	KOK1608	91.46148874728243	0.5091317037481016	0.0262182453833048	2.5442911615007784																	2.5442911615007784	170.0360951716611
774	2016-07-12T19:25:49	22.7389	-158.0188	KOK1608	92.68654009431923	0.512205667167979	0.0266285234317426	2.6094253273164125																	2.6094253273164125	170.0360951716611
775	2016-07-12T19:34:49	22.7389	-158.0188	KOK1608	96.45684239933678	0.5273203128922371	0.0287034526121203	2.961592219685384																	2.961592219685384	170.0360951716611
776	2016-07-12T19:37:50	22.7389	-158.0188	KOK1608	95.74836363629656	0.523581644371494	0.0281813472878089	2.8761023961117305																	2.8761023961117305	170.0360951716611
777	2016-07-12T19:40:50	22.7389	-158.0188	KOK1608	96.51067926118357	0.533359195236702	0.0295591331771072	3.0343011016696133																	3.0343011016696133	170.0360951716611
778	2016-07-12T19:43:50	22.7389	-158.0188	KOK1608	95.83306485811516	0.522839316099588	0.0280782624011686	2.9000835130401																	2.9000835130401	170.0360951716611
779	2016-07-12T19:46:50	22.7389	-158.0188	KOK1608	95.88977141287964	0.522839316099588	0.0280782624011686	2.8728360753989217																	2.8728360753989217	170.0360951716611
780	2016-07-12T19:49:50	22.7389	-158.0188	KOK1608	98.3951087353512	0.5307082813458571	0.0291816602789332	3.0808711321913416																	3.0808711321913416	170.0360951716611
781	2016-07-12T19:52:51	22.7389	-158.0188	KOK1608	98.9328215285622	0.5273203128922371	0.0287034526121203	3.0363706981971186																	3.0363706981971186	170.0360951716611
782	2016-07-12T19:55:51	22.7389	-158.0188	KOK1608	95.52153056721018	0.52209715015875	0.0279756404782566	2.8509828122125																	2.8509828122125	170.0360951716611
783	2016-07-12T19:58:51	22.7389	-158.0188	KOK1608	97.22842615501804	0.5345021153362111	0.0297229211938068	3.0453883980453376																	3.0453883980453376	170.0360951716611
784	2016-07-12T20:04:52	22.7389	-158.0188	KOK1608	93.08143905363464	0.523954138088685	0.0282330743660627	2.782894579135464																	2.782894579135464	170.0360951716611
785	2016-07-12T20:07:52	22.7389	-158.0188	KOK1608	95.91327745313524	0.5292000410742129	0.0289681763122416	2.9623854463820667																	2.9623854463820667	170.0360951716611
786	2016-07-12T20:10:52	22.7389	-158.0188	KOK1608	94.6661592532997	0.524327521015217	0.0282849249261337	2.869945290808836																	2.869945290808836	170.0360951716611
787	2016-07-12T20:13:52	22.7389	-158.0188	KOK1608	94.69931767732555	0.5254477431567679	0.0284412159674071	2.9004093675712856																	2.9004093675712856	170.0360951716611
788	2016-07-12T20:16:53	22.7389	-158.0188	KOK1608	94.48457874132015	0.5310855472882849	0.0292352072142466	2.939783151147993																	2.939783151147993	170.0360951716611
789	2016-07-12T20:19:53	22.7389	-158.0188	KOK1608	96.23021943060772	0.5327888459313015	0.02947773855983985	3.0176195816904268																	3.0176195816904268	170.0360951716611
790	2016-07-12T20:22:53	22.7389	-158.0188	KOK1608	94.09130386080207	0.531463713832211	0.0292888819757026	2.9558160928547017																	2.9558160928547017	170.0360951716611
791	2016-07-12T20:25:53	22.7389	-158.0188	KOK1608	92.16049225101757	0.528447276229967	0.0288619145813618	2.8174687881908422																	2.8174687881908422	170.0360951716611
792	2016-07-12T20:28:54	22.7389	-158.0188	KOK1608	94.2825418400795	0.531463713832211	0.0292888819757026	2.9328764450756566																	2.9328764450756566	170.0360951716611
793	2016-07-12T20:31:54	22.7389	-158.0188	KOK1608	96.29734623447796	0.533359195236702	0.0295591331771072	3.0515235681605137																	3.0515235681605137	170.0360951716611
794	2016-07-12T20:34:54	22.7389	-158.0188	KOK1608	92.65001342099498	0.523954138088685	0.0282330743660627	2.795071089810329																	2.795071089810329	170.0360951716611
795	2016-07-12T20:37:54	22.7389	-158.0188	KOK1608	91.38793314387276	0.5307082813458571	0.0291816602789332	2.845700425729279																	2.845700425729279	170.0360951716611
796	2016-07-12T20:40:55	22.7389	-158.0188	KOK1608	98.1843714097662	0.528447276229967	0.0288619145813618	2.9908027184101966																	2.9908027184101966	170.0360951716611
797	2016-07-12T20:43:55	22.7389	-158.0188	KOK1608	92.487471527271	0.532220306951383	0.0293966022943376	2.879244486454041																	2.879244486454041	170.0360951716611
798	2016-07-12T20:46:55	22.7389	-158.0188	KOK1608	93.48915631211024	0.5293889064223456	0.02899483690744495	2.92844632132506																	2.92844632132506	170.0360951716611
799	2016-07-12T20:49:55	22.7389	-158.0188	KOK1608	96.27315742026155	0.5307082813458571	0.0291816602789332	3.0151514583219825																	3.0151514583219825	170.0360951716611
800	2016-07-12T20:52:56	22.7389	-158.0188	KOK1608	90.51291486382824	0.5310855472882849	0.0292352072142466	2.836569188548133																	2.836569188548133	170.0360951716611
801	2016-07-12T20:55:56	22.7389	-158.0188	KOK1608	91.99284880646928	0.534120661141899	0.029668185628536	2.94512269006737																	2.94512269006737	170.0360951716611
802	2016-07-12T20:58:56	22.7389	-158.0188	KOK1608	95.34794286903944	0.5414185400014129	0.0307253202338948	3.1018140048727965																	3.1018140048727965	170.0360951716611
803	2016-07-12T21:01:57	22.7389	-158.0188	KOK1608	91.61044537643104	0.539099621835109	0.030386865214747996	2.9917139774630668																	2.9917139774630668	170.0360951716611
804	2016-07-12T21:04:57	22.7389	-158.0188	KOK1608	92.72695651049013	0.539099621835109	0.030386865214747996	3.0195220329053187																	3.0195220329053187	170.0360951716611
805	2016-07-12T21:07:57	22.7389	-158.0188	KOK1608	95.20328045393543	0.544134284913641	0.0311245778244907	3.1466111708137148																	3.1466111708137148	170.0360951716611
806	2016-07-12T21:10:57	22.7389	-158.0188	KOK1608	91.55472769607698	0.5345021153362111	0.0297229211938068	2.9194381522744908																	2.9194381522744908	170.0360951716611
807	2016-07-12T21:13:58	22.7389	-158.0188	KOK1608	92.42357662900702	0.540644651178799	0.0306121534124846	3.010495680889458																	3.010495680889458	170.0360951716611
808	2016-07-12T21:16:58	22.7389	-158.0188	KOK1608	96.29220790467684	0.544134284913641	0.0311245778244907	3.1861313916069447																	3.1861313916069447	170.0360951716611
809	2016-07-12T21:19:58	22.7389	-158.0188	KOK1608	92.78918517800642	0.535649933146562	0.0298877571544985	2.9668465741492374																	2.9668465741492374	170.0360951716611
810	2016-07-12T21:22:58	22.7389	-158.0188	KOK1608	89.89565249693706	0.536794437265399	0.0300528830695054	2.8888673720432996																	2.8888673720432996	170.0360951716611
811	2016-07-12T21:25:59	22.7389	-158.0188	KOK1608	97.44377871103605	0.538906591624738	0.030358863022066	3.1541295479041533																	3.1541295479041533	170.0360951716611
812	2016-07-12T21:28:59	22.7389	-158.0188	KOK1608	94.58541697915385	0.537560887803498	0.030163646648302997	3.039761284092643																	3.039761284092643	170.0360951716611
813	2016-07-12T21:31:59	22.7389	-158.0188	KOK1608	93.89068726072449	0.5295777717704779	0.0290214975026483	2.929767060141061																	2.929767060141061	170.0360951716611
814	2016-07-12T21:34:59	22.7389	-158.0188	KOK1608	94.9702261446282	0.54257955983651	0.0308955954373379	3.1085509813728875																	3.1085509813728875	170.0360951716611
815	2016-07-12T21:38:00	22.7389	-158.0188	KOK1608	94.52825318080895	0.54122581257547	0.03069706557224455	3.104873931458919																	3.104873931458919	170.0360951716611
816	2016-07-12T21:41:00	22.7389	-158.0188	KOK1608	90.18816740066522	0.533359195236702	0.0295591331771072	2.853381815288646																	2.853381815288646	170.0360951716611
817	2016-07-12T21:44:00	22.7389	-158.0188	KOK1608	96.85303004289015	0.539099621835109	0.030386865214747996	3.15002220865545																	3.15002220865545	170.0360951716611
818	2016-07-12T21:47:00	22.7389	-158.0188	KOK1608	93.43066365770642	0.5414185400014129	0.0307253202338948	3.0905117129714865																	3.0905117129714865	170.0360951716611
819	2016-07-12T21:50:01	22.7389	-158.0188	KOK1608	88.41349274117975	0.5345021153362111	0.0297229211938068	2.803133472252686																	2.803133472252686	170.0360951716611
820	2016-07-12T21:53:01	22.7389	-158.0188	KOK1608	92.04553854651111	0.5360305252549039	0.0299426679399644	2.965038343849516																	2.965038343849516	170.0360951716611
821	2016-07-12T21:56:01	22.7389	-158.0188	KOK1608	95.99476758690572	0.5488352622377489	0.0318229834522357	3.2214129250693486																	3.2214129250693486	170.0360951716611
822	2016-07-12T21:59:01	22.7389	-158.0188	KOK1608	93.0472488048211	0.53297866028582	0.0295048269889684	2.9427522336143452																	2.9427522336143452	170.0360951716611
823	2016-07-12T22:02:02	22.7389	-158.0188	KOK1608	92.49450377565009	0.540257142261389	0.0305556308438881	3.0395047392858734																	3.0395047392858734	170.0360951716611
824	2016-07-12T22:05:02	22.7389	-158.0188	KOK1608	93.81486769678772	0.5484422960761149	0.0317641988088132	3.162693867706187																	3.162693867706187	170.0360951716611
825	2016-07-12T22:08:02	22.7389	-158.0188	KOK1608	89.37088645865983	0.536603231585149	0.03002529643841675	2.8475320208792025																	2.8475320208792025	170.0360951716611
826	2016-07-12T22:11:02	22.7389	-158.0188	KOK1608	90.58605968440534	0.5377525421945	0.030191449255858	2.929349117322424																	2.929349117322424	170.0360951716611
827	2016-07-12T22:14:03	22.7389	-158.0188	KOK1608	93.61765624941204	0.542968216446611	0.0309526264935423	3.1304983932408024																	3.1304983932408024	170.0360951716611
828	2016-07-12T22:17:03	22.7389	-158.0188	KOK1608	89.2010984050993	0.538328420394348	0.0302749898181489	2.8846986578256986																	2.8846986578256986	170.0360951716611
829	2016-07-12T22:20:03	22.7389	-158.0188	KOK1608	90.8428353340347	0.5410330851495271	0.0306688109105943	2.995603864520752																	2.995603864520752	170.0360951716611
830	2016-07-12T22:23:04	22.7389	-158.0188	KOK1608	93.82343616457756	0.5488352622377489	0.0318229834522357	3.2084978260365444																	3.2084978260365444	170.0360951716611
831	2016-07-12T22:26:04	22.7389	-158.0188	KOK1608	89.41072868521647	0.540257142261389	0.0305556308438881	2.9258192094975253																	2.9258192094975253	170.0360951716611
832	2016-07-12T22:29:04	22.7389	-158.0188	KOK1608	89.07747267785484	0.5379441965855021	0.030219251863412996	2.8667797546300418																	2.8667797546300418	170.0360951716611
833	2016-07-12T22:32:04	22.7389	-158.0188	KOK1608	94.535108109267	0.5496223842073851	0.0319409720853444	3.2178738586220383																	3.2178738586220383	170.0360951716611
834	2016-07-12T22:35:05	22.7389	-158.0188	KOK1608	90.91107204062008	0.537177761510433	0.0301081880401594	2.946470846140118																	2.946470846140118	170.0360951716611
835	2016-07-12T22:38:05	22.7389	-158.0188	KOK1608	88.487630801463	0.53488448013013	0.0297777874226933	2.8250135857198084																	2.8250135857198084	170.0360951716611
836	2016-07-12T22:41:05	22.7389	-158.0188	KOK1608	92.4591430875416	0.544134284913641	0.0311245778244907	3.092695881293425																	3.092695881293425	170.0360951716611
837	2016-07-12T22:44:05	22.7389	-158.0188	KOK1608	88.51796576711979	0.540644651178799	0.0306121534124846	2.882022696216753																	2.882022696216753	170.0360951716611
838	2016-07-12T22:47:06	22.7389	-158.0188	KOK1608	88.76072858470587	0.53488448013013	0.0297777874226933	2.8594992069353022																	2.8594992069353022	170.0360951716611
839	2016-07-12T22:50:06	22.7389	-158.0188	KOK1608	91.60816930457605	0.547264963221547	0.0315886786067913	3.0772643544454157																	3.0772643544454157	170.0360951716611
840	2016-07-12T22:53:06	22.7389	-158.0188	KOK1608	89.21307356599002	0.540644651178799	0.0306121534124846	2.9389079876273723																	2.9389079876273723	170.0360951716611
841	2016-07-12T22:56:06	22.7389	-158.0188	KOK1608	87.67188044015445	0.537560887803498	0.030163646648302997	2.8259392734935247																	2.8259392734935247	170.0360951716611
842	2016-07-12T22:59:07	22.7389	-158.0188	KOK1608	91.96000239831056	0.550413268665288	0.0320595247109026	3.143142007151195																	3.143142007151195	170.0360951716611
843	2016-07-12T23:02:07	22.7389	-158.0188	KOK1608	90.59914618812626	0.539484890779731	0.0304429892106645	2.9969066435594187																	2.9969066435594187	170.0360951716611
844	2016-07-12T23:05:07	22.7389	-158.0188	KOK1608	86.95061664775352	0.531842484256549	0.0293426831725824	2.741171188900713																	2.741171188900713	170.0360951716611
845	2016-07-12T23:08:07	22.7389	-158.0188	KOK1608	92.10126464451534	0.539099621835109	0.030386865214747996	3.024939371458919																	3.024939371458919	170.0360951716611
846	2016-07-12T23:11:08	22.7389	-158.0188	KOK1608	88.56139085432592	0.5419981271665629	0.03081032250472225	2.923617096969904																	2.923617096969904	170.0360951716611
847	2016-07-12T23:14:08	22.7389	-158.0188	KOK1608	87.40342645971806	0.5379441965855021	0.030219251863412996	2.812964625649112																	2.812964625649112	170.0360951716611
848	2016-07-12T23:17:08	22.7389	-158.0188	KOK1608	93.0181626257226	0.541804624227405	0.0307819433579274	3.081344377334745																	3.081344377334745	170.0360951716611
849	2016-07-12T23:20:09	22.7389	-158.0188	KOK1608	89.90455384057401	0.5433559795389711	0.0310098069951244	2.9808873743391167																	2.9808873743391167	170.0360951716611
850	2016-07-12T23:23:09	22.7389	-158.0188	KOK1608	86.93090638470692	0.53488448013013	0.0297777874226933	2.7642697546753365																	2.7642697546753365	170.0360951716611
851	2016-07-12T23:26:09	22.7389	-158.0188	KOK1608	92.04484911359512	0.540644651178799	0.0306121534124846	3.055256119891073																	3.055256119891073	170.0360951716611
852	2016-07-12T23:32:10	22.7389	-158.0188	KOK1608	85.70477886923412	0.5379441965855021	0.030219251863412996	2.772702204888538																	2.772702204888538	170.0360951716611
853	2016-07-12T23:35:10	22.7389	-158.0188	KOK1608	93.58916113449035	0.54257955983651	0.0308955954373379	3.0938160981002256																	3.0938160981002256	170.0360951716611
854	2016-07-12T23:38:10	22.7389	-158.0188	KOK1608	88.16225579214306	0.5360305252549039	0.0299426679399644	2.8643899814501905																	2.8643899814501905	170.0360951716611
855	2016-07-12T23:41:10	22.7389	-158.0188	KOK1608	87.67364945341114	0.539870556194287	0.0304992428834709	2.8855329122233617																	2.8855329122233617	170.0360951716611
856	2016-07-12T23:44:10	22.7389	-158.0188	KOK1608	90.82813289023844	0.5414185400014129	0.0307253202338948	2.9846743747741145																	2.9846743747741145	170.0360951716611
857	2016-07-12T23:47:11	22.7389	-158.0188	KOK1608	88.62399178700699	0.539484890779731	0.0304429892106645	2.8967841019218725																	2.8967841019218725	170.0360951716611
858	2016-07-12T23:50:11	22.7389	-158.0188	KOK1608	88.72459906901081	0.539870556194287	0.0304992428834709	2.91591309398071																	2.91591309398071	170.0360951716611
859	2016-07-12T23:53:11	22.7389	-158.0188	KOK1608	87.15348737460285	0.536412025904899	0.0299977098073281	2.780326790711499																	2.780326790711499	170.0360951716611
860	2016-07-12T23:56:11	22.7389	-158.0188	KOK1608	88.84747410381925	0.536412025904899	0.0299977098073281	2.87752265179712																	2.87752265179712	170.0360951716611
861	2016-07-12T23:59:11	22.7389	-158.0188	KOK1608	87.14946498800354	0.539870556194287	0.0304992428834709	2.8806912465488046																	2.8806912465488046	170.0360951716611
862	2016-07-13T00:02:12	22.7389	-158.0188	KOK1608	86.86499956929356	0.540644651178799	0.0306121534124846	2.8459237716631742																	2.8459237716631742	170.0360951716611
863	2016-07-13T00:05:12	22.7389	-158.0188	KOK1608	84.70130774732965	0.539099621835109	0.030386865214747996	2.7813348245309943																	2.7813348245309943	170.0360951716611
864	2016-07-13T00:08:12	22.7389	-158.0188	KOK1608	88.13672383901016	0.5453059791673979	0.0312977596648285	2.9342527783881063																	2.9342527783881063	170.0360951716611
865	2016-07-13T00:11:13	22.7389	-158.0188	KOK1608	87.9657694439032	0.540257142261389	0.0305556308438881	2.89757934494484																	2.89757934494484	170.0360951716611
866	2016-07-13T00:14:13	22.7389	-158.0188	KOK1608	86.4888191886447	0.548048915701797	0.0317055525198696	2.9320368016739318																	2.9320368016739318	170.0360951716611
867	2016-07-13T00:17:13	22.7389	-158.0188	KOK1608	87.07324059131756	0.537560887803498	0.030163646648302997	2.8256290169747267																	2.8256290169747267	170.0360951716611
868	2016-07-13T00:20:13	22.7389	-158.0188	KOK1608	85.75100926297547	0.539870556194287	0.0304992428834709	2.8132666750973563																	2.8132666750973563	170.0360951716611
869	2016-07-13T00:23:14	22.7389	-158.0188	KOK1608	85.13966359792815	0.546089283557574	0.0314139008332083	2.874392032753522																	2.874392032753522	170.0360951716611
870	2016-07-13T00:26:14	22.7389	-158.0188	KOK1608	85.17185095917644	0.5408388681641629	0.03064048216153945	2.7623242815361277																	2.7623242815361277	170.0360951716611
871	2016-07-13T00:29:14	22.7389	-158.0188	KOK1608	85.1346097144458	0.546482338726064	0.0314721794373864	2.8629309357574217																	2.8629309357574217	170.0360951716611
872	2016-07-13T00:32:14	22.7389	-158.0188	KOK1608	85.01294495263292	0.548048915701797	0.0317055525198696	2.8802903747842743																	2.8802903747842743	170.0360951716611
873	2016-07-13T00:35:15	22.7389	-158.0188	KOK1608	84.72133587890265	0.5510063239301974	0.03214884731480445	2.9076264981371818																	2.9076264981371818	170.0360951716611
874	2016-07-13T00:38:15	22.7389	-158.0188	KOK1608	85.60778097698585	0.5611994544999781	0.033705780148202004	3.0791617934941407																	3.0791617934941407	170.0360951716611
875	2016-07-13T00:41:15	22.7389	-158.0188	KOK1608	84.15126013230031	0.544134284913641	0.0311245778244907	2.8307123785578856																	2.8307123785578856	170.0360951716611
876	2016-07-13T00:44:15	22.7389	-158.0188	KOK1608	85.90390245636247	0.5563826269438361	0.0329643017422178	3.02589321071834																	3.02589321071834	170.0360951716611
877	2016-07-13T00:47:16	22.7389	-158.0188	KOK1608	85.20953696675255	0.546089283557574	0.0314139008332083	2.8640364267539646																	2.8640364267539646	170.0360951716611
878	2016-07-13T00:50:16	22.7389	-158.0188	KOK1608	85.35496767574304	0.546089283557574	0.0314139008332083	2.8970044575905765																	2.8970044575905765	170.0360951716611
879	2016-07-13T00:53:16	22.7389	-158.0188	KOK1608	85.91037828335405	0.5523970620404699	0.0323584602427423	2.9708008631162																	2.9708008631162	170.0360951716611
880	2016-07-13T00:56:16	22.7389	-158.0188	KOK1608	87.36448197788117	0.544524831620662	0.0311821688047535	2.94375460631556																	2.94375460631556	170.0360951716611
881	2016-07-13T00:59:17	22.7389	-158.0188	KOK1608	89.41573471563956	0.5611994544999781	0.033705780148202004	3.1948615227540533																	3.1948615227540533	170.0360951716611
882	2016-07-13T01:02:17	22.7389	-158.0188	KOK1608	86.70848277542042	0.5488352622377489	0.0318229834522357	2.934689157973408																	2.934689157973408	170.0360951716611
883	2016-07-13T01:05:17	22.7389	-158.0188	KOK1608	87.64197538753429	0.5541841210940486	0.032629310491799	3.040470072124811																	3.040470072124811	170.0360951716611
884	2016-07-13T01:08:17	22.7389	-158.0188	KOK1608	86.5540199944619	0.5575775802325489	0.0331473794176526	3.090919680673101																	3.090919680673101	170.0360951716611
885	2016-07-13T01:11:17	22.7389	-158.0188	KOK1608	87.63735667418081	0.546089283557574	0.0314139008332083	2.9387967588945485																	2.9387967588945485	170.0360951716611
886	2016-07-13T01:14:18	22.7389	-158.0188	KOK1608	88.08358001711076	0.5664835739563621	0.0345306523494822	3.2510055356755494																	3.2510055356755494	170.0360951716611
887	2016-07-13T01:17:18	22.7389	-158.0188	KOK1608	88.12978447337747	0.5607943487521899	0.0336430335613082	3.1737466236469496																	3.1737466236469496	170.0360951716611
888	2016-07-13T01:20:18	22.7389	-158.0188	KOK1608	87.87097976139404	0.564449075860749	0.034211583655305	3.1942768682304514																	3.1942768682304514	170.0360951716611
889	2016-07-13T01:23:18	22.7389	-158.0188	KOK1608	89.10649063150959	0.572662166188996	0.0355107641504663	3.3499709644178015																	3.3499709644178015	170.0360951716611
890	2016-07-13T01:26:19	22.7389	-158.0188	KOK1608	87.165978093168	0.5575775802325489	0.0331473794176526	3.087355021383877																	3.087355021383877	170.0360951716611
891	2016-07-13T01:29:19	22.7389	-158.0188	KOK1608	89.75175048598898	0.5689499432182851	0.0349199028230591	3.364040611900039																	3.364040611900039	170.0360951716611
892	2016-07-13T01:32:19	22.7389	-158.0188	KOK1608	91.68260260255249	0.571421971975994	0.0353126176335374	3.4340495723207747																	3.4340495723207747	170.0360951716611
893	2016-07-13T01:35:19	22.7389	-158.0188	KOK1608	87.89952683608186	0.567713651810016	0.03472432666434	3.2405557898769457																	3.2405557898769457	170.0360951716611
894	2016-07-13T01:38:19	22.7389	-158.0188	KOK1608	87.86546405451112	0.578925188516793	0.036521433673188	3.40869749544506																	3.40869749544506	170.0360951716611
895	2016-07-13T01:41:20	22.7389	-158.0188	KOK1608	89.83389513798146	0.5768227459415151	0.0361802290791527	3.436028347586268																	3.436028347586268	170.0360951716611
896	2016-07-13T01:44:20	22.7389	-158.0188	KOK1608	88.13319055518697	0.566892622657927	0.0345950565876236	3.2264538784173813																	3.2264538784173813	170.0360951716611
897	2016-07-13T01:47:20	22.7389	-158.0188	KOK1608	88.53897457511223	0.58484340056609	0.0374924750490733	3.5033594318152184																	3.5033594318152184	170.0360951716611
898	2016-07-13T01:50:20	22.7389	-158.0188	KOK1608	89.00944297639555	0.580188976002576	0.0367274075058972	3.4923004666041706																	3.4923004666041706	170.0360951716611
899	2016-07-13T01:53:20	22.7389	-158.0188	KOK1608	88.99486858558441	0.575152363466598	0.0359105037861512	3.3780811255778467																	3.3780811255778467	170.0360951716611
900	2016-07-13T01:56:21	22.7389	-158.0188	KOK1608	90.49730750993919	0.5827183324273221	0.0371420068893483	3.567482117994069																	3.567482117994069	170.0360951716611
901	2016-07-13T01:59:21	22.7389	-158.0188	KOK1608	92.1797665263361	0.572662166188996	0.0355107641504663	3.4524327836580686																	3.4524327836580686	170.0360951716611
902	2016-07-13T02:02:21	22.7389	-158.0188	KOK1608	94.3051938273301	0.573077282638048	0.0355772035813128	3.5599889657145																	3.5599889657145	170.0360951716611
903	2016-07-13T02:05:22	22.7389	-158.0188	KOK1608	91.7715618281322	0.590402603099888	0.0384188054340868	3.6739981874965184																	3.6739981874965184	170.0360951716611
904	2016-07-13T02:08:22	22.7389	-158.0188	KOK1608	91.67091307047899	0.571421971975994	0.0353126176335374	3.432723624980984																	3.432723624980984	170.0360951716611
905	2016-07-13T02:11:22	22.7389	-158.0188	KOK1608	95.00366650429687	0.5878369447953751	0.0379893736986419	3.802053580778541																	3.802053580778541	170.0360951716611
906	2016-07-13T02:14:22	22.7389	-158.0188	KOK1608	91.3434975079896	0.5852693283953271	0.0375629149297883	3.615697560921504																	3.615697560921504	170.0360951716611
907	2016-07-13T02:17:23	22.7389	-158.0188	KOK1608	90.88533982045557	0.5768227459415151	0.0361802290791527	3.4659185938503234																	3.4659185938503234	170.0360951716611
908	2016-07-13T02:20:23	22.7389	-158.0188	KOK1608	92.64605639896021	0.589544782700313	0.038274904314331004	3.704019366625584																	3.704019366625584	170.0360951716611
909	2016-07-13T02:23:23	22.7389	-158.0188	KOK1608	92.06062847409336	0.584418487081584	0.0374222029205382	3.6285003255798807																	3.6285003255798807	170.0360951716611
910	2016-07-13T02:26:23	22.7389	-158.0188	KOK1608	93.02451298677843	0.58484340056609	0.0374924750490733	3.6732025490807407																	3.6732025490807407	170.0360951716611
911	2016-07-13T02:29:23	22.7389	-158.0188	KOK1608	91.26166092933408	0.5938620053202139	0.0390021495268122	3.678699690239847																	3.678699690239847	170.0360951716611
912	2016-07-13T02:32:24	22.7389	-158.0188	KOK1608	91.59694578010021	0.575985864895025	0.0360448164830133	3.475803140116115																	3.475803140116115	170.0360951716611
913	2016-07-13T02:35:24	22.7389	-158.0188	KOK1608	91.87001529578433	0.5925592068450021	0.0387819384107205	3.740481766498162																	3.740481766498162	170.0360951716611
914	2016-07-13T02:38:24	22.7389	-158.0188	KOK1608	92.89219651162378	0.586122827277373	0.0377043407187957	3.64285875485342																	3.64285875485342	170.0360951716611
915	2016-07-13T02:41:25	22.7389	-158.0188	KOK1608	91.80772719770277	0.5827183324273221	0.0371420068893483	3.5784212899621637																	3.5784212899621637	170.0360951716611
916	2016-07-13T02:44:25	22.7389	-158.0188	KOK1608	92.05213647194786	0.595601406308614	0.0392976707838346	3.764379703153947																	3.764379703153947	170.0360951716611
917	2016-07-13T02:47:25	22.7389	-158.0188	KOK1608	92.25269183512856	0.585696272990718	0.0376335229631379	3.629903277253319																	3.629903277253319	170.0360951716611
918	2016-07-13T02:50:25	22.7389	-158.0188	KOK1608	89.56504744299437	0.586977842525353	0.0378465174023582	3.5845865640955585																	3.5845865640955585	170.0360951716611
919	2016-07-13T02:53:26	22.7389	-158.0188	KOK1608	91.72187965356188	0.5806080525419061	0.0367959612193472	3.558502951788709																	3.558502951788709	170.0360951716611
920	2016-07-13T02:56:26	22.7389	-158.0188	KOK1608	90.58256204305135	0.5739092456777839	0.0357104549410594	3.4522724179726296																	3.4522724179726296	170.0360951716611
921	2016-07-13T02:59:26	22.7389	-158.0188	KOK1608	92.17377356626646	0.5938620053202139	0.0390021495268122	3.7666719875630754																	3.7666719875630754	170.0360951716611
922	2016-07-13T03:02:26	22.7389	-158.0188	KOK1608	92.7593585542576	0.577242685399099	0.036248177914188995	3.5297811020924486																	3.5297811020924486	170.0360951716611
923	2016-07-13T03:05:26	22.7389	-158.0188	KOK1608	90.63124336441835	0.579770762008676	0.0366590031040722	3.519976189836441																	3.519976189836441	170.0360951716611
924	2016-07-13T03:08:27	22.7389	-158.0188	KOK1608	92.1078979913106	0.586549825240985	0.0377753443114189	3.6478433242860255																	3.6478433242860255	170.0360951716611
925	2016-07-13T03:11:27	22.7389	-158.0188	KOK1608	93.28797298873285	0.5839945855261519	0.0373520981446821	3.660005059145009																	3.660005059145009	170.0360951716611
926	2016-07-13T03:14:27	22.7389	-158.0188	KOK1608	93.82176563846632	0.58740688156378	0.0379178603962362	3.7335100831282095																	3.7335100831282095	170.0360951716611
927	2016-07-13T03:17:27	22.7389	-158.0188	KOK1608	92.7965983746513	0.5806080525419061	0.0367959612193472	3.596883910211921																	3.596883910211921	170.0360951716611
928	2016-07-13T03:20:28	22.7389	-158.0188	KOK1608	93.66901001630845	0.58484340056609	0.0374924750490733	3.6740888812723314																	3.6740888812723314	170.0360951716611
929	2016-07-13T03:23:28	22.7389	-158.0188	KOK1608	93.86822654186103	0.5831433763310799	0.0372119173435006	3.7053275323349113																	3.7053275323349113	170.0360951716611
930	2016-07-13T03:26:28	22.7389	-158.0188	KOK1608	97.29612678959869	0.589116338294502	0.0382032704178693	3.8550495017253104																	3.8550495017253104	170.0360951716611
931	2016-07-13T03:29:28	22.7389	-158.0188	KOK1608	90.20009612124693	0.586549825240985	0.0377753443114189	3.5754105114179																	3.5754105114179	170.0360951716611
932	2016-07-13T03:32:29	22.7389	-158.0188	KOK1608	98.52004176192663	0.589544782700313	0.038274904314331004	3.926265856231381																	3.926265856231381	170.0360951716611
933	2016-07-13T03:35:29	22.7389	-158.0188	KOK1608	92.37125442636885	0.584418487081584	0.0374222029205382	3.658406330845017																	3.658406330845017	170.0360951716611
934	2016-07-13T03:38:29	22.7389	-158.0188	KOK1608	94.14623393360569	0.586977842525353	0.0378465174023582	3.7580070598663737																	3.7580070598663737	170.0360951716611
935	2016-07-13T03:41:30	22.7389	-158.0188	KOK1608	93.73124965015957	0.59299243798001	0.0388551671668029	3.764242519156909																	3.764242519156909	170.0360951716611
936	2016-07-13T03:44:30	22.7389	-158.0188	KOK1608	94.16708900761878	0.5912631508446899	0.0385634713766848	3.7935301736822513																	3.7935301736822513	170.0360951716611
937	2016-07-13T03:47:30	22.7389	-158.0188	KOK1608	92.7257804921043	0.590832364014081	0.0384910521724219	3.6989671176169705																	3.6989671176169705	170.0360951716611
938	2016-07-13T03:50:30	22.7389	-158.0188	KOK1608	91.83805335332585	0.5884757111467085	0.0380961605614838	3.640347317887569																	3.640347317887569	170.0360951716611
939	2016-07-13T03:53:30	22.7389	-158.0188	KOK1608	95.35695186667142	0.5945129696572705	0.0391126846436982	3.8800847602320094																	3.8800847602320094	170.0360951716611
940	2016-07-13T03:56:31	22.7389	-158.0188	KOK1608	94.96399840716957	0.589116338294502	0.0382032704178693	3.7905400671119516																	3.7905400671119516	170.0360951716611
941	2016-07-13T03:59:31	22.7389	-158.0188	KOK1608	93.48967340172207	0.5925592068450021	0.0387819384107205	3.810757974217856																	3.810757974217856	170.0360951716611
942	2016-07-13T04:02:31	22.7389	-158.0188	KOK1608	97.28722422803189	0.591694966040761	0.0386360634585826	3.9417473287081424																	3.9417473287081424	170.0360951716611
943	2016-07-13T04:05:31	22.7389	-158.0188	KOK1608	98.34135581007808	0.589116338294502	0.0382032704178693	3.9506614077701134																	3.9506614077701134	170.0360951716611
944	2016-07-13T04:08:31	22.7389	-158.0188	KOK1608	95.75207637056135	0.598213909064538	0.0397438290686274	3.924553715179035																	3.924553715179035	170.0360951716611
945	2016-07-13T04:11:32	22.7389	-158.0188	KOK1608	94.17568827785887	0.596471626835327	0.0394459808170484	3.8661905796452793																	3.8661905796452793	170.0360951716611
946	2016-07-13T04:14:32	22.7389	-158.0188	KOK1608	93.89514250110456	0.596471626835327	0.0394459808170484	3.841469676684995																	3.841469676684995	170.0360951716611
947	2016-07-13T04:17:32	22.7389	-158.0188	KOK1608	96.89154672492731	0.5912631508446899	0.0385634713766848	3.941488123838772																	3.941488123838772	170.0360951716611
948	2016-07-13T04:20:32	22.7389	-158.0188	KOK1608	93.92307375926805	0.592127007447506	0.0387088840485091	3.7949687084556634																	3.7949687084556634	170.0360951716611
949	2016-07-13T04:23:33	22.7389	-158.0188	KOK1608	96.12092462713215	0.596905737596037	0.0395201644640462	3.9579512413770224																	3.9579512413770224	170.0360951716611
950	2016-07-13T04:29:33	22.7389	-158.0188	KOK1608	94.63510688450566	0.590832364014081	0.0384910521724219	3.7892055158839386																	3.7892055158839386	170.0360951716611
951	2016-07-13T04:32:33	22.7389	-158.0188	KOK1608	96.24127720873464	0.5960385499069529	0.039371973837989	3.975260661720076																	3.975260661720076	170.0360951716611
952	2016-07-13T04:35:33	22.7389	-158.0188	KOK1608	95.79508996836228	0.6021777881231519	0.0404268066749235	4.027714194366592																	4.027714194366592	170.0360951716611
953	2016-07-13T04:38:34	22.7389	-158.0188	KOK1608	95.08551202766287	0.596905737596037	0.0395201644640462	3.8942657120070185																	3.8942657120070185	170.0360951716611
954	2016-07-13T04:41:34	22.7389	-158.0188	KOK1608	99.33086414853344	0.59777707049213	0.0396690634498156	4.109746768771006																	4.109746768771006	170.0360951716611
955	2016-07-13T04:44:34	22.7389	-158.0188	KOK1608	96.76858214225443	0.593426703315474	0.0389285707330658	3.885374953880605																	3.885374953880605	170.0360951716611
956	2016-07-13T04:47:34	22.7389	-158.0188	KOK1608	95.56407064253759	0.597340884657027	0.0395945252007203	3.914139426205119																	3.914139426205119	170.0360951716611
957	2016-07-13T04:50:35	22.7389	-158.0188	KOK1608	97.34991591435517	0.601290850415078	0.0402735771969961	4.066432558584368																	4.066432558584368	170.0360951716611
958	2016-07-13T04:53:35	22.7389	-158.0188	KOK1608	94.82356196971249	0.597340884657027	0.0395945252007203	3.8867062455464594																	3.8867062455464594	170.0360951716611
959	2016-07-13T04:56:35	22.7389	-158.0188	KOK1608	97.29407529658549	0.594730034684947	0.0391495761077801	3.9007678514977																	3.9007678514977	170.0360951716611
960	2016-07-13T04:59:35	22.7389	-158.0188	KOK1608	95.96907442014569	0.6039392987381921	0.0407327358646687	4.0355521568698896																	4.0355521568698896	170.0360951716611
961	2016-07-13T05:02:35	22.7389	-158.0188	KOK1608	97.01595697331094	0.596905737596037	0.0395201644640462	3.958343108416555																	3.958343108416555	170.0360951716611
962	2016-07-13T05:05:36	22.7389	-158.0188	KOK1608	97.13365329553551	0.6004081321510539	0.0401210766803058	4.03353418490167																	4.03353418490167	170.0360951716611
963	2016-07-13T05:08:36	22.7389	-158.0188	KOK1608	98.16722823793123	0.602617272090339	0.0405030896238029	4.08125706055804																	4.08125706055804	170.0360951716611
964	2016-07-13T05:11:36	22.7389	-158.0188	KOK1608	99.50245753744122	0.60349757205438	0.0406560045275263	4.177240647170245																	4.177240647170245	170.0360951716611
965	2016-07-13T05:14:36	22.7389	-158.0188	KOK1608	98.81501229144385	0.5999677805018551	0.0400451813892911	4.1151059030246655																	4.1151059030246655	170.0360951716611
966	2016-07-13T05:17:37	22.7389	-158.0188	KOK1608	99.5498499612286	0.599088753878942	0.0398941459672506	4.087991651321431																	4.087991651321431	170.0360951716611
967	2016-07-13T05:20:37	22.7389	-158.0188	KOK1608	100.93914550194742	0.6070583981958471	0.0412777656592401	4.2931320782770666																	4.2931320782770666	170.0360951716611
968	2016-07-13T05:23:37	22.7389	-158.0188	KOK1608	97.55915796152362	0.591694966040761	0.0386360634585826	3.930058414141324																	3.930058414141324	170.0360951716611
969	2016-07-13T05:26:37	22.7389	-158.0188	KOK1608	100.41807948174372	0.594730034684947	0.0391495761077801	4.086074200679128																	4.086074200679128	170.0360951716611
970	2016-07-13T05:29:38	22.7389	-158.0188	KOK1608	101.02672827854641	0.5958199781077835	0.0393348223109118	4.132853294344969																	4.132853294344969	170.0360951716611
971	2016-07-13T05:32:38	22.7389	-158.0188	KOK1608	101.94357337298531	0.59777707049213	0.0396690634498156	4.170927362384925																	4.170927362384925	170.0360951716611
972	2016-07-13T05:35:38	22.7389	-158.0188	KOK1608	103.62094293571822	0.599088753878942	0.0398941459672506	4.2686927152717615																	4.2686927152717615	170.0360951716611
973	2016-07-13T05:38:38	22.7389	-158.0188	KOK1608	98.09535527264296	0.5960385499069529	0.039371973837989	3.979302563495708																	3.979302563495708	170.0360951716611
974	2016-07-13T05:41:38	22.7389	-158.0188	KOK1608	99.38798209791204	0.5938620053202139	0.0390021495268122	4.036286176936663																	4.036286176936663	170.0360951716611
975	2016-07-13T05:44:39	22.7389	-158.0188	KOK1608	99.37351252050449	0.60661443299848	0.0411997974798931	4.21323338112891																	4.21323338112891	170.0360951716611
976	2016-07-13T05:47:39	22.7389	-158.0188	KOK1608	99.48583012833687	0.5960385499069529	0.039371973837989	4.040147736640456																	4.040147736640456	170.0360951716611
977	2016-07-13T05:50:39	22.7389	-158.0188	KOK1608	101.85602087658232	0.589544782700313	0.038274904314331004	4.061951068699564																	4.061951068699564	170.0360951716611
978	2016-07-13T05:53:39	22.7389	-158.0188	KOK1608	99.90188846814043	0.603056897340182	0.0405794559256321	4.166817869018947																	4.166817869018947	170.0360951716611
979	2016-07-13T05:56:40	22.7389	-158.0188	KOK1608	97.62436552735399	0.5852693283953271	0.0375629149297883	3.8181555567505954																	3.8181555567505954	170.0360951716611
980	2016-07-13T05:59:40	22.7389	-158.0188	KOK1608	103.00452977576772	0.592127007447506	0.0387088840485091	4.138727501136631																	4.138727501136631	170.0360951716611
981	2016-07-13T06:02:40	22.7389	-158.0188	KOK1608	99.21784726475607	0.591694966040761	0.0386360634585826	3.949995306444605																	3.949995306444605	170.0360951716611
982	2016-07-13T06:05:41	22.7389	-158.0188	KOK1608	97.01091270312406	0.58484340056609	0.0374924750490733	3.778456266853905																	3.778456266853905	170.0360951716611
983	2016-07-13T06:08:41	22.7389	-158.0188	KOK1608	99.74078605954344	0.595165201086638	0.0392235351690324	4.027026225596268																	4.027026225596268	170.0360951716611
984	2016-07-13T06:11:41	22.7389	-158.0188	KOK1608	99.522784892083	0.5852693283953271	0.0375629149297883	3.873337633581879																	3.873337633581879	170.0360951716611
985	2016-07-13T06:14:41	22.7389	-158.0188	KOK1608	97.60689106735019	0.586549825240985	0.0377753443114189	3.814389165004949																	3.814389165004949	170.0360951716611
986	2016-07-13T06:17:42	22.7389	-158.0188	KOK1608	101.48063446532507	0.589116338294502	0.0382032704178693	3.9920189196120153																	3.9920189196120153	170.0360951716611
987	2016-07-13T06:20:42	22.7389	-158.0188	KOK1608	99.7398473282262	0.5925592068450021	0.0387819384107205	3.9580473762186985																	3.9580473762186985	170.0360951716611
988	2016-07-13T06:23:42	22.7389	-158.0188	KOK1608	98.85693599946457	0.590402603099888	0.0384188054340868	3.8809296493526073																	3.8809296493526073	170.0360951716611
989	2016-07-13T06:26:42	22.7389	-158.0188	KOK1608	100.86511865458552	0.594730034684947	0.0391495761077801	4.035061487470397																	4.035061487470397	170.0360951716611
990	2016-07-13T06:29:42	22.7389	-158.0188	KOK1608	96.46860873045156	0.5884757111467085	0.0380961605614838	3.754905560304489																	3.754905560304489	170.0360951716611
991	2016-07-13T06:32:43	22.7389	-158.0188	KOK1608	99.33960850155056	0.581449209241411	0.0369335599869533	3.8021011133353215																	3.8021011133353215	170.0360951716611
992	2016-07-13T06:35:43	22.7389	-158.0188	KOK1608	99.83719008712157	0.586549825240985	0.0377753443114189	3.876810507536056																	3.876810507536056	170.0360951716611
993	2016-07-13T06:38:43	22.7389	-158.0188	KOK1608	97.75104410188852	0.5793474712304301	0.0365901363857789	3.700414139850935																	3.700414139850935	170.0360951716611
994	2016-07-13T06:41:44	22.7389	-158.0188	KOK1608	100.20849454583728	0.58484340056609	0.0374924750490733	3.8750784919392505																	3.8750784919392505	170.0360951716611
995	2016-07-13T06:44:44	22.7389	-158.0188	KOK1608	97.41885879078079	0.5806080525419061	0.0367959612193472	3.6846957423885582																	3.6846957423885582	170.0360951716611
996	2016-07-13T06:47:44	22.7389	-158.0188	KOK1608	98.46638491447972	0.5839945855261519	0.0373520981446821	3.7933576353469687																	3.7933576353469687	170.0360951716611
997	2016-07-13T06:50:44	22.7389	-158.0188	KOK1608	102.08375853034477	0.589544782700313	0.038274904314331004	4.0354761866462985																	4.0354761866462985	170.0360951716611
998	2016-07-13T06:53:45	22.7389	-158.0188	KOK1608	96.74873811276493	0.5747370024757039	0.0358436617802913	3.6055573697195538																	3.6055573697195538	170.0360951716611
999	2016-07-13T06:56:45	22.7389	-158.0188	KOK1608	99.75900610287071	0.5852693283953271	0.0375629149297883	3.886064214431204																	3.886064214431204	170.0360951716611
1000	2016-07-13T06:59:45	22.7389	-158.0188	KOK1608	98.25793914312193	0.583569434890903	0.0372819946864511	3.773457293669863																	3.773457293669863	170.0360951716611
1001	2016-07-13T07:02:45	22.7389	-158.0188	KOK1608	96.2150397852302	0.5766132762544515	0.0361463355715189	3.568805765254812																	3.568805765254812	170.0360951716611
1002	2016-07-13T07:05:46	22.7389	-158.0188	KOK1608	100.89104580067041	0.5839945855261519	0.0373520981446821	3.884150809939871																	3.884150809939871	170.0360951716611
1003	2016-07-13T07:08:46	22.7389	-158.0188	KOK1608	97.46810953621352	0.571834896729022	0.0353783595873541	3.5357812424923964																	3.5357812424923964	170.0360951716611
1004	2016-07-13T07:11:46	22.7389	-158.0188	KOK1608	99.0293150309252	0.575152363466598	0.0359105037861512	3.64462152937708																	3.64462152937708	170.0360951716611
1005	2016-07-13T07:14:47	22.7389	-158.0188	KOK1608	102.5963515143303	0.576403806567388	0.0361124420638851	3.8197160898494236																	3.8197160898494236	170.0360951716611
1006	2016-07-13T07:17:47	22.7389	-158.0188	KOK1608	96.26162449320437	0.5652605506510289	0.0343386539408673	3.4571286036327677																	3.4571286036327677	170.0360951716611
1007	2016-07-13T07:20:47	22.7389	-158.0188	KOK1608	101.94466157172964	0.571010001906557	0.0352470406209211	3.7332100262592696																	3.7332100262592696	170.0360951716611
1008	2016-07-13T07:23:47	21.842	-158.3599	KOK1608	99.63652880892558	0.5664835739563621	0.0345306523494822	3.54928916733387																	3.54928916733387	275.87750716329333
1009	2016-07-13T07:26:48	21.8421	-158.3604	KOK1608	100.29093236863272	0.5632295977789971	0.0340212550712142	3.518005613766785																	3.518005613766785	275.9303558113635
1010	2016-07-13T07:29:48	21.8423	-158.3608	KOK1608	103.56743964372153	0.5697787918886991	0.0350511194987431	3.7559983530796677																	3.7559983530796677	275.97730107363344
1011	2016-07-13T07:32:48	21.8426	-158.3613	KOK1608	98.21170527403869	0.557977801218833	0.0332086969005377	3.3918193088262214																	3.3918193088262214	276.03881761124643
1012	2016-07-13T07:35:48	21.8427	-158.3617	KOK1608	101.72053239255725	0.5654641460632465	0.034370535309801345	3.5965396062504364																	3.5965396062504364	276.08162067181314
1013	2016-07-13T07:38:49	21.8426	-158.3618	KOK1608	106.06035354539928	0.567713651810016	0.03472432666434	3.801068098110965																	3.801068098110965	276.096808715004
1014	2016-07-13T07:44:49	21.8428	-158.3623	KOK1608	99.84668853014996	0.572662166188996	0.0355107641504663	3.655680687718516																	3.655680687718516	276.1530643834284
1015	2016-07-13T07:47:49	21.8418	-158.3624	KOK1608	101.71709030182095	0.567713651810016	0.03472432666434	3.652100376001704																	3.652100376001704	276.26485999557804
1016	2016-07-13T07:50:50	21.8412	-158.3625	KOK1608	101.26956198147721	0.5697787918886991	0.0350511194987431	3.649948731310386																	3.649948731310386	276.33244477354754
1017	2016-07-13T07:53:50	21.8413	-158.3627	KOK1608	103.68422249111013	0.564044787281625	0.0341482753852093	3.6572425463736447																	3.6572425463736447	276.35591752559054
1018	2016-07-13T07:56:50	21.8415	-158.3628	KOK1608	100.49770947309092	0.562822974260897	0.0339579280746857	3.5192861321285487																	3.5192861321285487	276.380461841098
1019	2016-07-13T07:59:50	21.8419	-158.363	KOK1608	102.82705182654585	0.5646517027050015	0.03424331335445295	3.6534508134792176																	3.6534508134792176	276.42955045385565
1020	2016-07-13T08:02:51	21.8422	-158.3633	KOK1608	106.46062844529976	0.572662166188996	0.0355107641504663	3.901672333112459																	3.901672333112459	276.47511467195073
1021	2016-07-13T08:05:51	21.8425	-158.3635	KOK1608	104.7023334084582	0.566075499401979	0.0344664014896719	3.7496614966807686																	3.7496614966807686	276.51438658622465
1022	2016-07-13T08:08:51	21.8423	-158.3635	KOK1608	105.3072890414809	0.566892622657927	0.0345950565876236	3.8145803395277342																	3.8145803395277342	276.5366500061631
1023	2016-07-13T08:11:52	21.8425	-158.364	KOK1608	104.93327061047096	0.5648543295492541	0.0342750430536009	3.7245410460370265																	3.7245410460370265	276.59290577416266
1024	2016-07-13T08:14:52	21.8427	-158.3644	KOK1608	104.41420258747783	0.5634333948796965	0.03405299415593025	3.700719855115308																	3.700719855115308	276.6398509346074
1025	2016-07-13T08:17:52	21.8431	-158.3647	KOK1608	109.59219594741516	0.571834896729022	0.0353783595873541	4.02902965484413																	4.02902965484413	276.69410488663937
1026	2016-07-13T08:20:52	21.843000000000004	-158.3645	KOK1608	105.17889532206364	0.563026286019947	0.03398959157294995	3.6968326020665856																	3.6968326020665856	276.7175774095867
1027	2016-07-13T08:23:52	21.8429	-158.3644	KOK1608	111.11733052640952	0.5747370024757039	0.0358436617802913	4.076399329185471																	4.076399329185471	276.73276543802683
1028	2016-07-13T08:26:52	21.8431	-158.3643	KOK1608	110.8630414790264	0.570189002744401	0.0351163547376281	4.041093058646313																	4.041093058646313	276.7573097048465
1029	2016-07-13T08:29:53	21.8435	-158.3643	KOK1608	110.6652402563957	0.5664835739563621	0.0345306523494822	3.9646331179837966																	3.9646331179837966	276.80183654472324
1030	2016-07-13T08:32:53	21.8435	-158.3642	KOK1608	110.46039555552618	0.573077282638048	0.0355772035813128	4.071406833811147																	4.071406833811147	276.81216903810054
1031	2016-07-13T08:35:53	21.8434	-158.3641	KOK1608	107.06859804143262	0.567713651810016	0.03472432666434	3.8622284286884647																	3.8622284286884647	276.8273570419516
1032	2016-07-13T08:41:54	21.8442	-158.3646	KOK1608	106.70252621511169	0.566075499401979	0.0344664014896719	3.805860793336746																	3.805860793336746	276.93031119271734
1033	2016-07-13T08:44:54	21.8438	-158.3646	KOK1608	107.33490340563951	0.5664835739563621	0.0345306523494822	3.8114996169773954																	3.8114996169773954	276.97483803259405
1034	2016-07-13T08:47:54	21.8441	-158.3653	KOK1608	107.58693343752951	0.559180520717249	0.0333938271311191	3.7621239634727206																	3.7621239634727206	277.05450271934393
1035	2016-07-13T08:50:54	21.844	-158.3656	KOK1608	104.63368329691409	0.5601884613925451	0.0335492273589895	3.6190644883687617																	3.6190644883687617	277.08743828290903
1036	2016-07-13T08:53:55	21.8432	-158.3654	KOK1608	106.14707657892849	0.551998489510824	0.0322983871388864	3.584515292279064																	3.584515292279064	277.178858187514
1037	2016-07-13T08:56:55	21.8394	-158.3655	KOK1608	106.082508256955	0.556779995362206	0.0330251821858415	3.6453107319185847																	3.6453107319185847	277.60198934427376
1038	2016-07-13T08:59:55	21.8328	-158.3658	KOK1608	103.61207258445455	0.550413268665288	0.0320595247109026	3.4660643794174284																	3.4660643794174284	278.33733588761316
1039	2016-07-13T09:02:55	21.8255	-158.3651	KOK1608	103.72770882935505	0.5492283540322439	0.031881907437727	3.4583418943524555																	3.4583418943524555	279.153163791616
1040	2016-07-13T09:05:56	21.8181	-158.3642	KOK1608	107.622722966892	0.5589796918347455	0.033362890201819706	3.7144798104482937																	3.7144798104482937	279.9821442359293
1041	2016-07-13T09:08:56	21.8105	-158.3632	KOK1608	106.42395656328823	0.548048915701797	0.0317055525198696	3.5042090293085795																	3.5042090293085795	280.8344430392083
1042	2016-07-13T09:11:56	21.803	-158.3623	KOK1608	107.06085225783964	0.559986715023628	0.0335180183129207	3.722989156357227																	3.722989156357227	281.67448692271944
1043	2016-07-13T09:14:56	21.7953	-158.3614	KOK1608	110.03827518180988	0.5611994544999781	0.033705780148202004	3.8369741938042687																	3.8369741938042687	282.53666137976603
1044	2016-07-13T09:17:57	21.7876	-158.3605	KOK1608	105.93969297666115	0.5527925660090021	0.0324183949736393	3.5849090776056185																	3.5849090776056185	283.39883637618186
1045	2016-07-13T09:20:57	21.7797	-158.3596	KOK1608	107.81595829689164	0.547656472160628	0.0316470458967334	3.5700687528703163																	3.5700687528703163	284.28314861514025
1046	2016-07-13T09:26:57	21.7639	-158.3583	KOK1608	103.66365663578155	0.538713561414367	0.030330860829384	3.269345819723102																	3.269345819723102	286.0470856379793
1047	2016-07-13T09:29:58	21.756	-158.3577	KOK1608	107.30194381663084	0.543744668291408	0.0310671239968238	3.474324621088402																	3.474324621088402	286.92867577484975
1048	2016-07-13T09:32:58	21.7481	-158.3574	KOK1608	102.99832489871449	0.540644651178799	0.0306121534124846	3.2949908058742654																	3.2949908058742654	287.80862769356963
1049	2016-07-13T09:38:58	21.7326	-158.3564	KOK1608	107.91439490239294	0.5516008661794161	0.0322384570987896	3.6431874146070267																	3.6431874146070267	289.53713817952627
1050	2016-07-13T09:41:59	21.7249	-158.3559	KOK1608	107.7416368911168	0.539484890779731	0.0304429892106645	3.4146322109124334																	3.4146322109124334	290.39583785072165
1051	2016-07-13T09:44:59	21.7172	-158.3554	KOK1608	108.07284929692386	0.5496223842073851	0.0319409720853444	3.6138011890154735																	3.6138011890154735	291.254537688631
1052	2016-07-13T09:47:59	21.7095	-158.355	KOK1608	110.01500627207537	0.546089283557574	0.0314139008332083	3.6180062880571717																	3.6180062880571717	292.1126770179061
1053	2016-07-13T09:50:59	21.7018	-158.3545	KOK1608	106.37549564718007	0.5379441965855021	0.030219251863412996	3.350840191203914																	3.350840191203914	292.97137718910045
1054	2016-07-13T09:53:59	21.6941	-158.35399999999996	KOK1608	110.23256541856631	0.544134284913641	0.0311245778244907	3.5891178902446765																	3.5891178902446765	293.8300775268669
1055	2016-07-13T09:56:59	21.6863	-158.3535	KOK1608	107.13788692469916	0.540257142261389	0.0305556308438881	3.408880719976339																	3.408880719976339	294.69988979269505
1056	2016-07-13T10:00:00	21.6785	-158.35299999999995	KOK1608	108.11798755843589	0.537560887803498	0.030163646648302997	3.3909460270891536																	3.3909460270891536	295.5697022250077
1057	2016-07-13T10:03:00	21.6703	-158.3525	KOK1608	110.33315948719458	0.547264963221547	0.0315886786067913	3.651958531619431																	3.651958531619431	296.483966707059
1058	2016-07-13T10:06:00	21.6625	-158.3522	KOK1608	109.59626108413383	0.537560887803498	0.030163646648302997	3.4490376953688613																	3.4490376953688613	297.35279458145243
1059	2016-07-13T10:09:00	21.6552	-158.3517	KOK1608	110.06909045544313	0.533359195236702	0.0295591331771072	3.4078720652067864																	3.4078720652067864	298.1670542091906
1060	2016-07-13T10:12:01	21.6471	-158.3512	KOK1608	110.10938365176605	0.541804624227405	0.0307819433579274	3.5260158624473235																	3.5260158624473235	299.0702055066406
1061	2016-07-13T10:15:01	21.6396	-158.3506	KOK1608	109.58572022306407	0.529956404177692	0.0290749459803041	3.3350502036233465																	3.3350502036233465	299.9073887528791
1062	2016-07-13T10:18:01	21.631999999999998	-158.3498	KOK1608	111.93566323648224	0.534120661141899	0.029668185628536	3.46379251533271																	3.46379251533271	300.75743892610325
1063	2016-07-13T10:21:01	21.6245	-158.3498	KOK1608	109.75675151452144	0.539484890779731	0.0304429892106645	3.498782008646518																	3.498782008646518	301.59231717379475
1064	2016-07-13T10:24:01	21.6171	-158.3502	KOK1608	105.3857205129289	0.529956404177692	0.0290749459803041	3.205069336296181																	3.205069336296181	302.4171031013144
1065	2016-07-13T10:27:02	21.6098	-158.3505	KOK1608	107.67608054094887	0.53297866028582	0.0295048269889684	3.338875232937266																	3.338875232937266	303.2303108127462
1066	2016-07-13T10:30:02	21.6025	-158.3507	KOK1608	111.47832925883348	0.538713561414367	0.030330860829384	3.528690455934478																	3.528690455934478	304.0431892243431
1067	2016-07-13T10:33:02	21.5951	-158.3509	KOK1608	105.51331176752176	0.529956404177692	0.0290749459803041	3.1699355845962685																	3.1699355845962685	304.86719581151095
1068	2016-07-13T10:36:03	21.5881	-158.3498	KOK1608	111.69587568289631	0.533359195236702	0.0295591331771072	3.4789948487759443																	3.4789948487759443	305.65468972894433
1069	2016-07-13T10:39:03	21.581	-158.3479	KOK1608	108.71662430850498	0.5345021153362111	0.0297229211938068	3.3824690623596476																	3.3824690623596476	306.4691434363894
1070	2016-07-13T10:42:03	21.5739	-158.3459	KOK1608	107.73593617017332	0.5273203128922371	0.0287034526121203	3.2281811952530135																	3.2281811952530135	307.28616100918225
1071	2016-07-13T10:45:03	21.5665	-158.3438	KOK1608	112.21598433545635	0.5345021153362111	0.0297229211938068	3.4688621787023903																	3.4688621787023903	308.138111034866
1072	2016-07-13T10:48:03	21.559	-158.3415	KOK1608	107.13255293703868	0.531842484256549	0.0293426831725824	3.2864751728134487																	3.2864751728134487	309.0062807578812
1073	2016-07-13T10:51:04	21.5514	-158.3388	KOK1608	107.14782669239555	0.5247006333684029	0.0283368982772823	3.1675262433246814																	3.1675262433246814	309.8972765463348
1074	2016-07-13T10:54:04	21.5441	-158.3359	KOK1608	112.14968218459042	0.531463713832211	0.0292888819757026	3.4236634195738365																	3.4236634195738365	310.7635893716941
1075	2016-07-13T10:57:04	21.5374	-158.3333	KOK1608	107.82576388197435	0.529956404177692	0.0290749459803041	3.2885508364781773																	3.2885508364781773	311.5565133019615
1076	2016-07-13T11:00:04	21.5307	-158.3309	KOK1608	110.02864110070904	0.521357593063229	0.0278734992511885	3.2110868362621963																	3.2110868362621963	312.34265135768226
1077	2016-07-13T11:06:05	21.517	-158.3259	KOK1608	105.50388792340937	0.520989134928842	0.0278226110017247	3.0621146574529248																	3.0621146574529248	313.9531940685912
1078	2016-07-13T11:09:05	21.51	-158.3235	KOK1608	108.81186205594818	0.5215422619182629	0.02789900411561165	3.1975832328620184																	3.1975832328620184	314.7710935541822
1079	2016-07-13T11:12:05	21.5031	-158.3212	KOK1608	109.04900762739763	0.5295777717704779	0.0290214975026483	3.326046079246155																	3.326046079246155	315.57527017914765
1080	2016-07-13T11:15:05	21.4963	-158.3189	KOK1608	103.99842347805941	0.520989134928842	0.0278226110017247	3.0269289360660663																	3.0269289360660663	316.3688248647865
1081	2016-07-13T11:18:06	21.4893	-158.3167	KOK1608	109.31380935825639	0.520247983167366	0.0277207248301303	3.202471775596604																	3.202471775596604	317.18067910715234
1082	2016-07-13T11:24:06	21.4754	-158.3122	KOK1608	108.41277819365044	0.514747796780629	0.0269709171340351	3.0205976839384654																	3.0205976839384654	318.7966729712437
1083	2016-07-13T11:27:06	21.4685	-158.3098	KOK1608	109.65837041305537	0.524327521015217	0.0282849249261337	3.2365300685303287																	3.2365300685303287	319.60399612759966
1084	2016-07-13T11:30:07	21.4615	-158.3075	KOK1608	107.44242026291543	0.5247006333684029	0.0283368982772823	3.171955205181702																	3.171955205181702	320.41883146502875
1085	2016-07-13T11:33:07	21.4545	-158.3053	KOK1608	103.52319800973616	0.5140196708702229	0.0268725263013281	2.9078125780971806																	2.9078125780971806	321.2307009934924
1086	2016-07-13T11:36:07	21.4474	-158.3032	KOK1608	111.67642249710369	0.5254477431567679	0.0284412159674071	3.306058631201497																	3.306058631201497	322.0504530499857
1087	2016-07-13T11:39:07	21.4403	-158.3011	KOK1608	106.5671579681117	0.519878133389016	0.0276699225177441	3.103631538237024																	3.103631538237024	322.8702079178069
1088	2016-07-13T11:42:08	21.4332	-158.2988	KOK1608	110.01566620814123	0.511843855469792	0.0265799834312373	3.0492091648390414																	3.0492091648390414	323.6957081535832
1089	2016-07-13T11:45:08	21.426	-158.2966	KOK1608	113.49520213265144	0.520989134928842	0.0278226110017247	3.3233173992491487																	3.3233173992491487	324.52898134620625
1090	2016-07-13T11:48:08	21.4189	-158.2944	KOK1608	107.4694431730302	0.512929345541642	0.0267257808863225	3.004103782789247																	3.004103782789247	325.35155624457843
1091	2016-07-13T11:51:08	21.4117	-158.2923	KOK1608	108.14057376893827	0.513292480905953	0.0267745838110555	3.0170266947475723																	3.0170266947475723	326.18205995034924
1092	2016-07-13T11:54:09	21.4046	-158.2903	KOK1608	112.26310539937128	0.518772354983269	0.0275182638072105	3.229015727487762																	3.229015727487762	326.9991386322673
1093	2016-07-13T11:57:09	21.3975	-158.2882	KOK1608	110.91050783702082	0.512205667167979	0.0266285234317426	3.0688627603998992																	3.0688627603998992	327.8189104311488
1094	2016-07-13T12:00:09	21.3903	-158.2863	KOK1608	106.39872609605119	0.513292480905953	0.0267745838110555	2.9646412363759853																	2.9646412363759853	328.64423228066084
1095	2016-07-13T12:03:09	21.383000000000006	-158.2843	KOK1608	112.81107024890802	0.5195091644058341	0.0276192411907794	3.276263387668306																	3.276263387668306	329.48287267968396
1096	2016-07-13T12:06:10	21.3753	-158.2823	KOK1608	106.52124518751327	0.513656483139536	0.0268235032371267	2.9796016585584475																	2.9796016585584475	330.3647293032173
1097	2016-07-13T12:09:10	21.3684	-158.2805	KOK1608	109.84320786258844	0.515843061823579	0.0271191652693273	3.1071416429069405																	3.1071416429069405	331.15515693112684
1098	2016-07-13T12:12:10	21.3607	-158.2785	KOK1608	109.98962386312552	0.517670561107695	0.0273677467831299	3.1618785794622872																	3.1618785794622872	332.0370184150972
1099	2016-07-13T12:15:10	21.3534	-158.2766	KOK1608	107.26321357709928	0.5109364668426255	0.02645870089059665	2.9683286999803125																	2.9683286999803125	332.8731663417163
1100	2016-07-13T12:18:11	21.3461	-158.2746	KOK1608	107.06867853589216	0.515843061823579	0.0271191652693273	3.0609407223307192																	3.0609407223307192	333.71181965617734
1101	2016-07-13T12:21:11	21.34	-158.2706	KOK1608	110.35817378204919	0.514383299801673	0.0269216630685416	3.1315807524775376																	3.1315807524775376	334.5074888125981
1102	2016-07-13T12:24:11	21.3354	-158.2643	KOK1608	107.7397778340505	0.508234184758347	0.0260990775357979	2.9671959365584155																	2.9671959365584155	335.3374931523761
1103	2016-07-13T12:27:11	21.3305	-158.2581	KOK1608	108.67378165561634	0.513656483139536	0.0268235032371267	3.055287378908296																	3.055287378908296	336.1805892989857
1104	2016-07-13T12:30:11	21.3257	-158.2519	KOK1608	105.26416437473196	0.5140196708702229	0.0268725263013281	2.9545492383642413																	2.9545492383642413	337.01654305623333
1105	2016-07-13T12:33:12	21.320999999999998	-158.2459	KOK1608	104.28636696533516	0.503948816055223	0.025535178919757005	2.76912724211245																	2.76912724211245	337.8294613765385
1106	2016-07-13T12:36:12	21.3163	-158.2398	KOK1608	109.74379791870848	0.510394451942373	0.026386254595592004	3.049517018523668																	3.049517018523668	338.65035902464257
1107	2016-07-13T12:39:12	21.3114	-158.2337	KOK1608	108.31673693929972	0.515843061823579	0.0271191652693273	3.0893416264747886																	3.0893416264747886	339.485637891114
1108	2016-07-13T12:42:12	21.3067	-158.2276	KOK1608	104.42305124679031	0.504660027747598	0.0256281868640287	2.8018853113178053																	2.8018853113178053	340.3065674062717
1109	2016-07-13T12:48:13	21.2969	-158.2149	KOK1608	109.14574267625252	0.510033380185753	0.0263381074685352	3.0151876933054544																	3.0151876933054544	342.01681298115767
1110	2016-07-13T12:51:13	21.2919	-158.2084	KOK1608	105.03645923240023	0.500757975725206	0.0251201238174513	2.772682854705626																	2.772682854705626	342.8910445417942
1111	2016-07-13T12:54:13	21.2866	-158.202	KOK1608	112.12771383783851	0.507875298553161	0.0260516293834561	3.0759561506824284																	3.0759561506824284	343.7791462120717
1112	2016-07-13T12:57:14	21.2812	-158.1956	KOK1608	108.828618580848	0.508593100938037	0.026146647575899	2.9876246737813266																	2.9876246737813266	344.6746994160065
1113	2016-07-13T13:00:14	21.2758	-158.1891	KOK1608	107.18617906953054	0.501466022000515	0.0252117226020112	2.8218372339227185																	2.8218372339227185	345.5779866007381
1114	2016-07-13T13:06:14	21.2652	-158.1761	KOK1608	108.50623221079675	0.5021737097202129	0.025303765446076	2.8729818249445604																	2.8729818249445604	347.36987752198996
1115	2016-07-13T13:09:14	21.26	-158.1697	KOK1608	109.45364271891651	0.5021737097202129	0.025303765446076	2.9144443754324265																	2.9144443754324265	348.25071414456767
1116	2016-07-13T13:12:15	21.2553	-158.16299999999995	KOK1608	111.31860100074849	0.504660027747598	0.0256281868640287	2.9959931742092683																	2.9959931742092683	349.1206922827475
1117	2016-07-13T13:15:15	21.2515	-158.1555	KOK1608	106.29270846773228	0.501466022000515	0.0252117226020112	2.8107195497313016																	2.8107195497313016	350.0063362618897
1118	2016-07-13T13:18:15	21.2511	-158.1473	KOK1608	106.99961311842348	0.500405173538396	0.025074488038348997	2.819529546816181																	2.819529546816181	350.858230202594
1119	2016-07-13T13:21:15	21.2515	-158.139	KOK1608	112.53519342625387	0.502528821116744	0.0253499517256831	3.0012824477924007																	3.0012824477924007	351.7204848822203
1120	2016-07-13T13:24:16	21.2521	-158.1305	KOK1608	103.52937579015995	0.4972476896913621	0.024668326358462996	2.682038601281546																	2.682038601281546	352.6048613057728
1121	2016-07-13T13:27:16	21.2528	-158.1219	KOK1608	107.17532870443752	0.500405173538396	0.025074488038348997	2.855120279030672																	2.855120279030672	353.50047900454865
1122	2016-07-13T13:30:16	21.2536	-158.1134	KOK1608	108.32993278353788	0.503948816055223	0.025535178919757005	2.904116817529182																	2.904116817529182	354.3868065382621
1123	2016-07-13T13:33:16	21.2543	-158.1052	KOK1608	105.61891590046812	0.495501514224757	0.0244454479957705	2.7050039856511017																	2.7050039856511017	355.241081928571
1124	2016-07-13T13:36:17	21.2547	-158.1	KOK1608	108.80061403325381	0.500405173538396	0.025074488038348997	2.875677242169152																	2.875677242169152	355.7823916405256
1125	2016-07-13T13:39:17	21.2547	-158.0957	KOK1608	110.04060016754505	0.504303997959942	0.0255816274514032	2.977359326013045																	2.977359326013045	356.22849558336156
1126	2016-07-13T13:42:17	21.2547	-158.0914	KOK1608	107.00398082439716	0.4979500281985621	0.024758189596982998	2.7778357275988514																	2.7778357275988514	356.6745995261975
1127	2016-07-13T13:45:17	21.2549	-158.08700000000005	KOK1608	109.70095169952671	0.4961999365820801	0.0245343235802365	2.8069748228105675																	2.8069748228105675	357.131620264365
1128	2016-07-13T13:48:18	21.255	-158.0825	KOK1608	114.16803816604995	0.50644570074175	0.0258627916067464	3.1357312462615234																	3.1357312462615234	357.59860512987007
1129	2016-07-13T13:51:18	21.2552	-158.078	KOK1608	111.5181867711822	0.5035944800142129	0.0254888410050279	2.9658603520642166																	2.9658603520642166	358.06598737772487
1130	2016-07-13T13:54:18	21.2553	-158.0735	KOK1608	110.23240780625284	0.49707273204601	0.0246459407702403	2.8362969710882617																	2.8362969710882617	358.53297129265997
1131	2016-07-13T13:57:18	21.2556	-158.0689	KOK1608	112.15546344021526	0.498998922078425	0.0248930934884562	2.9382626528393003																	2.9382626528393003	359.0113633673704
1132	2016-07-13T14:00:18	21.2559	-158.0644	KOK1608	113.49704961435934	0.5023512654184785	0.02532685858587955	3.04099177328915																	3.04099177328915	359.4794059048108
1133	2016-07-13T14:03:19	21.2563	-158.0599	KOK1608	104.45427476209036	0.495501514224757	0.0244454479957705	2.688226950328992																	2.688226950328992	359.94837305272455
1134	2016-07-13T14:06:19	21.2565	-158.0553	KOK1608	107.81594329717907	0.499174482580266	0.0249156791261625	2.833989346798852																	2.833989346798852	360.426114054228
1135	2016-07-13T14:09:19	21.2569	-158.0507	KOK1608	107.57919202306988	0.500757975725206	0.0251201238174513	2.8562682673146376																	2.8562682673146376	360.90540782256784
1136	2016-07-13T14:12:19	21.2569	-158.0461	KOK1608	108.72787431276038	0.4972476896913621	0.024668326358462996	2.8086303100306864																	2.8086303100306864	361.3826281683187
1137	2016-07-13T14:15:20	21.2569	-158.0412	KOK1608	112.70077043554596	0.5018194440194771	0.0252576891588341	3.007937554281805																	3.007937554281805	361.8909715800949
1138	2016-07-13T14:18:20	21.256999999999998	-158.0368	KOK1608	113.00213964153043	0.5021737097202129	0.025303765446076	3.0067367952546817																	3.0067367952546817	362.34757877135763
1139	2016-07-13T14:21:20	21.2569	-158.0322	KOK1608	105.08699488057287	0.4972476896913621	0.024668326358462996	2.706404616411504																	2.706404616411504	362.82492876741793
1140	2016-07-13T14:24:20	21.2569	-158.0274	KOK1608	112.47607729169366	0.5018194440194771	0.0252576891588341	2.9713963217076245																	2.9713963217076245	363.3228978238513
1141	2016-07-13T14:27:21	21.2569	-158.0228	KOK1608	108.61757740272415	0.503948816055223	0.025535178919757005	2.9279291820510456																	2.9279291820510456	363.8001181696023
1142	2016-07-13T14:30:21	21.2569	-158.0181	KOK1608	105.70829260878632	0.49445893915933603	0.0243128553146239	2.696369201206879																	2.696369201206879	364.2877128706929
1143	2016-07-13T14:33:21	21.2568	-158.0135	KOK1608	109.97478421082378	0.5021737097202129	0.025303765446076	2.913266300329377																	2.913266300329377	364.76506319068017
1144	2016-07-13T14:36:21	21.2567	-158.0089	KOK1608	109.94173633690059	0.5021737097202129	0.025303765446076	2.9006914337438623																	2.9006914337438623	365.24241383459014
1145	2016-07-13T14:39:22	21.2566	-158.0043	KOK1608	105.50865871256755	0.4961999365820801	0.0245343235802365	2.730772558996917																	2.730772558996917	365.71976480242716
1146	2016-07-13T14:42:22	21.2565	-158.0004	KOK1608	108.19124719347971	0.4972476896913621	0.024668326358462996	2.8173036787352363																	2.8173036787352363	366.12451872565583
1147	2016-07-13T14:45:22	21.2566	-157.9968	KOK1608	112.84204463345766	0.501466022000515	0.0252117226020112	3.0013066177943744																	3.0013066177943744	366.49816226207116
1148	2016-07-13T14:48:22	21.2566	-157.9933	KOK1608	107.2695208648822	0.495501514224757	0.0244454479957705	2.734005932403916																	2.734005932403916	366.8612654386498
1149	2016-07-13T14:51:23	21.2565	-157.9898	KOK1608	111.11091673148958	0.500405173538396	0.025074488038348997	2.908961330505756																	2.908961330505756	367.2245393316343
1150	2016-07-13T14:54:23	21.2564	-157.9863	KOK1608	110.93797977449944	0.5021737097202129	0.025303765446076	2.9715582536523057																	2.9715582536523057	367.5878134710318
1151	2016-07-13T14:57:23	21.2561	-157.9829	KOK1608	106.49319971131409	0.4979500281985621	0.024758189596982998	2.7552707880179828																	2.7552707880179828	367.942120445895
1152	2016-07-13T15:00:23	21.2559	-157.9794	KOK1608	109.27154992634914	0.498998922078425	0.0248930934884562	2.8465062318958925																	2.8465062318958925	368.30590699166913
1153	2016-07-13T15:03:23	21.2556	-157.9759	KOK1608	108.80194806488556	0.503948816055223	0.025535178919757005	2.9011376074216635																	2.9011376074216635	368.67054472050035
1154	2016-07-13T15:06:24	21.2553	-157.9723	KOK1608	107.36113049043374	0.4961999365820801	0.0245343235802365	2.7807882408644047																	2.7807882408644047	369.04551524665095
1155	2016-07-13T15:12:24	21.2548	-157.9653	KOK1608	108.87688779704823	0.500405173538396	0.025074488038348997	2.895076199473213																	2.895076199473213	369.77385901244105
1156	2016-07-13T15:18:25	21.2543	-157.9584	KOK1608	108.08208871029943	0.4968977744006579	0.0246235551820176	2.8077691242027805																	2.8077691242027805	370.4918614891775
1157	2016-07-13T15:21:25	21.2541	-157.955	KOK1608	111.50575449226505	0.5021737097202129	0.025303765446076	2.9718314931918632																	2.9718314931918632	370.8452979344439
1158	2016-07-13T15:24:25	21.2538	-157.9516	KOK1608	109.13779901726528	0.49970200227462797	0.0249835438712211	2.8755274659775765																	2.8755274659775765	371.1996103926001
1159	2016-07-13T15:27:26	21.2536	-157.9482	KOK1608	107.7512220351184	0.496548692431252	0.0245788906278771	2.76673418769946																	2.76673418769946	371.5530480327777
1160	2016-07-13T15:30:26	21.2535	-157.9447	KOK1608	114.12022301601073	0.503240987822493	0.0254426134437822	3.0534374477938635																	3.0534374477938635	371.9163293176735
1161	2016-07-13T15:33:26	21.2532	-157.9412	KOK1608	111.39388225923204	0.501466022000515	0.0252117226020112	2.967428639851543																	2.967428639851543	372.2809729378159
1162	2016-07-13T15:36:26	21.2533	-157.9376	KOK1608	110.7276207683088	0.4968977744006579	0.0246235551820176	2.8550098348345294																	2.8550098348345294	372.65462483780993
1163	2016-07-13T15:42:27	21.2537	-157.9305	KOK1608	108.95187314057941	0.493067315046699	0.024136733252599997	2.7704197185742725																	2.7704197185742725	373.3925656539463
1164	2016-07-13T15:45:27	21.254	-157.9271	KOK1608	107.45614080489841	0.4927207832275511	0.0240929726953851	2.7184678541984457																	2.7184678541984457	373.7468783504937
1165	2016-07-13T15:48:27	21.2542	-157.9236	KOK1608	108.42738303573644	0.495501514224757	0.0244454479957705	2.7864419041126105																	2.7864419041126105	374.110669571232
1166	2016-07-13T15:51:28	21.2545	-157.9201	KOK1608	105.91392123204795	0.4879058038444241	0.0234902097135973	2.608440659836773																	2.608440659836773	374.47531073673827
1167	2016-07-13T15:54:28	21.2548	-157.9168	KOK1608	102.34351462348192	0.4927207832275511	0.0240929726953851	2.5627340736150743																	2.5627340736150743	374.8192945873725
1168	2016-07-13T15:57:28	21.2551	-157.9139	KOK1608	103.08759781252537	0.494806414484155	0.0243569952206548	2.607974048189269																	2.607974048189269	375.12200261107336
1169	2016-07-13T16:00:28	21.2554	-157.9113	KOK1608	103.93107573881241	0.48893383904285	0.0236182034718123	2.5830736692004694																	2.5830736692004694	375.3937982787638
1170	2016-07-13T16:03:29	21.256	-157.9095	KOK1608	102.76592810460085	0.490994429079813	0.023875791922282005	2.5859133505680783																	2.5859133505680783	375.5921231022877
1171	2016-07-13T16:06:29	21.2556	-157.9082	KOK1608	104.57380587165336	0.493413977778961	0.0241806064182619	2.668378004178627																	2.668378004178627	375.7341509734926
1172	2016-07-13T16:09:29	21.2556	-157.9082	KOK1608	102.30620424711184	0.48893383904285	0.0236182034718123	2.5367528559046777																	2.5367528559046777	375.7341509734926
1173	2016-07-13T16:12:29	21.2556	-157.9082	KOK1608	98.04613579287071	0.490994429079813	0.023875791922282005	2.45421673097441																	2.45421673097441	375.7341509734926
1174	2016-07-13T16:15:29	21.2556	-157.9082	KOK1608	103.22695886806672	0.49410978785742105	0.0242686671989587	2.6371338500823014																	2.6371338500823014	375.7341509734926
1175	2016-07-13T16:18:30	21.2556	-157.9082	KOK1608	98.71164866191704	0.488590343259478	0.0235754371187613	2.456744912601937																	2.456744912601937	375.7341509734926
1176	2016-07-13T16:21:30	21.2556	-157.9082	KOK1608	100.38317960102812	0.48927815481229	0.0236610719158218	2.4935009109949027																	2.4935009109949027	375.7341509734926
1177	2016-07-13T16:24:30	21.2556	-157.9082	KOK1608	103.108383564214	0.495501514224757	0.0244454479957705	2.647719172794424																	2.647719172794424	375.7341509734926
1178	2016-07-13T16:27:30	21.2556	-157.9082	KOK1608	100.96284137875796	0.4879058038444241	0.0234902097135973	2.471772084543885																	2.471772084543885	375.7341509734926
1179	2016-07-13T16:30:31	21.2556	-157.9082	KOK1608	103.00764900012972	0.492028121544825	0.0240057882118602	2.5839982750204493																	2.5839982750204493	375.7341509734926
1180	2016-07-13T16:33:31	21.2556	-157.9082	KOK1608	105.74966812985882	0.4927207832275511	0.0240929726953851	2.68354816743719																	2.68354816743719	375.7341509734926
1181	2016-07-13T16:36:31	21.2556	-157.9082	KOK1608	97.46999833112216	0.486200985302028	0.0232790242803197	2.37109137372621																	2.37109137372621	375.7341509734926
1182	2016-07-13T16:39:31	21.2556	-157.9082	KOK1608	99.71097428742706	0.49047816146239204	0.02381116330053655	2.4648898882827757																	2.4648898882827757	375.7341509734926
1183	2016-07-13T16:42:32	21.2556	-157.9082	KOK1608	101.70588275124676	0.495501514224757	0.0244454479957705	2.6016070467953094																	2.6016070467953094	375.7341509734926
1184	2016-07-13T16:45:32	21.2556	-157.9082	KOK1608	97.91960250568918	0.491338755073463	0.023919018492582003	2.4398647814555283																	2.4398647814555283	375.7341509734926
1185	2016-07-13T16:48:32	21.2556	-157.9082	KOK1608	99.19044226625252	0.490994429079813	0.023875791922282005	2.4714102681219985																	2.4714102681219985	375.7341509734926
1186	2016-07-13T16:51:32	21.2556	-157.9082	KOK1608	105.30005970352819	0.495501514224757	0.0244454479957705	2.6907032405854827																	2.6907032405854827	375.7341509734926
1187	2016-07-13T16:54:33	21.2556	-157.9082	KOK1608	100.5091113869512	0.490306345693298	0.0237896546566163	2.486015995300485																	2.486015995300485	375.7341509734926
1188	2016-07-13T17:00:02	21.2556	-157.9082	KOK1608	99.44391031823469	0.49410978785742105	0.0242686671989587	2.538127469496164																	2.538127469496164	375.7341509734926
1189	2016-07-13T17:03:02	21.2556	-157.9082	KOK1608	98.26556986666417	0.492028121544825	0.0240057882118602	2.465813259515346																	2.465813259515346	375.7341509734926
1190	2016-07-13T17:09:02	21.2556	-157.9082	KOK1608	101.97352900915052	0.498998922078425	0.0248930934884562	2.6658306613050686																	2.6658306613050686	375.7341509734926
1191	2016-07-13T17:12:03	21.2556	-157.9082	KOK1608	96.34339553312937	0.496548692431252	0.0245788906278771	2.4998213460671765																	2.4998213460671765	375.7341509734926
1192	2016-07-13T17:15:03	21.2556	-157.9082	KOK1608	97.48835914733904	0.4968977744006579	0.0246235551820176	2.492480553292223																	2.492480553292223	375.7341509734926
1193	2016-07-13T17:18:03	21.2556	-157.9082	KOK1608	100.49781180924826	0.4946326768217455	0.02433492526763935	2.5775866342204354																	2.5775866342204354	375.7341509734926
1194	2016-07-13T17:21:03	21.2556	-157.9082	KOK1608	97.95534831341128	0.4927207832275511	0.0240929726953851	2.4818240513069485																	2.4818240513069485	375.7341509734926
1195	2016-07-13T17:24:04	21.2556	-157.9082	KOK1608	101.1417658187738	0.4972476896913621	0.024668326358462996	2.6157427340965658																	2.6157427340965658	375.7341509734926
1196	2016-07-13T17:27:04	21.2556	-157.9082	KOK1608	99.37419563511752	0.495501514224757	0.0244454479957705	2.571456083383916																	2.571456083383916	375.7341509734926
1197	2016-07-13T17:30:04	21.2556	-157.9082	KOK1608	97.05443374372366	0.4951535500170539	0.0244011688829835	2.4690092485578448																	2.4690092485578448	375.7341509734926
1198	2016-07-13T17:33:04	21.2556	-157.9082	KOK1608	99.579033670975	0.497598440292651	0.0247132044117401	2.562248244220355																	2.562248244220355	375.7341509734926
1199	2016-07-13T17:36:05	21.2556	-157.9082	KOK1608	98.5922024128787	0.500405173538396	0.025074488038348997	2.5897344064853125																	2.5897344064853125	375.7341509734926
1200	2016-07-13T17:39:05	21.2556	-157.9082	KOK1608	99.2878457149718	0.49445893915933603	0.0243128553146239	2.521457742294957																	2.521457742294957	375.7341509734926
1201	2016-07-13T17:42:05	21.2556	-157.9082	KOK1608	99.76032109307756	0.4968977744006579	0.0246235551820176	2.5754273677391177																	2.5754273677391177	375.7341509734926
1202	2016-07-13T17:45:05	21.2556	-157.9082	KOK1608	103.41072364543986	0.501466022000515	0.0252117226020112	2.744010483148068																	2.744010483148068	375.7341509734926
1203	2016-07-13T17:48:06	21.2556	-157.9082	KOK1608	96.39820488667642	0.4961999365820801	0.0245343235802365	2.468552380753384																	2.468552380753384	375.7341509734926
1204	2016-07-13T17:51:06	21.2556	-157.9082	KOK1608	97.63175229898508	0.4993500430821071	0.0249382647638688	2.519177126084191																	2.519177126084191	375.7341509734926
1205	2016-07-13T17:54:06	21.2556	-157.9082	KOK1608	99.82365887773102	0.4972476896913621	0.024668326358462996	2.5707787435630687																	2.5707787435630687	375.7341509734926
1206	2016-07-13T17:57:07	21.2556	-157.9082	KOK1608	95.58968778648122	0.499174482580266	0.0249156791261625	2.511146475848265																	2.511146475848265	375.7341509734926
1207	2016-07-13T18:00:07	21.2556	-157.9082	KOK1608	98.84613196599364	0.4979500281985621	0.024758189596982998	2.5786303740398067																	2.5786303740398067	375.7341509734926
1208	2016-07-13T18:03:07	21.2556	-157.9082	KOK1608	98.99268725115282	0.500405173538396	0.025074488038348997	2.625732270323021																	2.625732270323021	375.7341509734926
1209	2016-07-13T18:06:07	21.2556	-157.9082	KOK1608	96.88261890467881	0.5021737097202129	0.025303765446076	2.562766393760694																	2.562766393760694	375.7341509734926
1210	2016-07-13T18:09:08	21.2556	-157.9082	KOK1608	99.6578266979558	0.504660027747598	0.0256281868640287	2.6854318249802973																	2.6854318249802973	375.7341509734926
1211	2016-07-13T18:12:08	21.2556	-157.9082	KOK1608	96.07935111498348	0.505016492856552	0.0256748651362337	2.568755380353049																	2.568755380353049	375.7341509734926
1212	2016-07-13T18:21:09	21.2556	-157.9082	KOK1608	99.69872859041071	0.50644570074175	0.0258627916067464	2.7426077270296383																	2.7426077270296383	375.7341509734926
1213	2016-07-13T18:24:09	21.2556	-157.9082	KOK1608	99.42334058686107	0.5021737097202129	0.025303765446076	2.665837549892492																	2.665837549892492	375.7341509734926
1214	2016-07-13T18:27:09	21.2556	-157.9082	KOK1608	99.38765609817062	0.510033380185753	0.0263381074685352	2.768439635198762																	2.768439635198762	375.7341509734926
1215	2016-07-13T18:30:09	21.2556	-157.9082	KOK1608	93.798482177938	0.505372517954101	0.0257216788577989	2.5446081911629115																	2.5446081911629115	375.7341509734926
1216	2016-07-13T18:33:10	21.2556	-157.9082	KOK1608	100.6024008639454	0.505729392947441	0.0257686043321173	2.7540717755576383																	2.7540717755576383	375.7341509734926
1217	2016-07-13T18:36:10	21.2556	-157.9082	KOK1608	98.24983144040344	0.511117425777834	0.0264828880566649	2.7818119667143857																	2.7818119667143857	375.7341509734926
1218	2016-07-13T18:39:10	21.2556	-157.9082	KOK1608	97.0577531433633	0.507517267033454	0.0260042942286224	2.6593961890980413																	2.6593961890980413	375.7341509734926
1219	2016-07-13T18:42:10	21.2556	-157.9082	KOK1608	99.48275695495668	0.507517267033454	0.0260042942286224	2.721280400520782																	2.721280400520782	375.7341509734926
1220	2016-07-13T18:45:11	21.2556	-157.9082	KOK1608	98.32825266275495	0.5107555079074171	0.0264345137245284	2.7479305421380453																	2.7479305421380453	375.7341509734926
1221	2016-07-13T18:48:11	21.2556	-157.9082	KOK1608	97.19944173380628	0.5116620315404695	0.0265556806491247	2.7164489538600645																	2.7164489538600645	375.7341509734926
1222	2016-07-13T18:54:11	21.2556	-157.9082	KOK1608	98.74072515093573	0.514747796780629	0.0269709171340351	2.8036036607205603																	2.8036036607205603	375.7341509734926
1223	2016-07-13T18:57:12	21.2556	-157.9082	KOK1608	99.96901723603978	0.5062664103035874	0.025839216716354647	2.7375783802823745																	2.7375783802823745	375.7341509734926
1224	2016-07-13T19:00:12	21.2556	-157.9082	KOK1608	98.39730267464913	0.511117425777834	0.0264828880566649	2.771900050477714																	2.771900050477714	375.7341509734926
1225	2016-07-13T19:03:12	21.2556	-157.9082	KOK1608	99.38776703875028	0.513292480905953	0.0267745838110555	2.8001144178069657																	2.8001144178069657	375.7341509734926
1226	2016-07-13T19:06:13	21.2556	-157.9082	KOK1608	101.30763098455843	0.514383299801673	0.0269216630685416	2.9161860441917664																	2.9161860441917664	375.7341509734926
1227	2016-07-13T19:09:13	21.2556	-157.9082	KOK1608	101.292360799292	0.522839316099588	0.0280782624011686	3.0332644670560565																	3.0332644670560565	375.7341509734926
1228	2016-07-13T19:18:14	21.2556	-157.9082	KOK1608	103.13566449596507	0.525073742922859	0.0283889949403034	3.129292079857835																	3.129292079857835	375.7341509734926
1229	2016-07-13T19:21:14	21.2556	-157.9082	KOK1608	101.58832184608495	0.5295777717704779	0.0290214975026483	3.128160134083233																	3.128160134083233	375.7341509734926
1230	2016-07-13T19:24:14	21.2556	-157.9082	KOK1608	105.17164184614442	0.5273203128922371	0.0287034526121203	3.218621711015135																	3.218621711015135	375.7341509734926
1231	2016-07-13T19:27:14	21.2556	-157.9082	KOK1608	98.53317573749769	0.526198424172874	0.028546032302087996	2.985907438294616																	2.985907438294616	375.7341509734926
1232	2016-07-13T19:30:15	21.2556	-157.9082	KOK1608	104.4939715596818	0.5247006333684029	0.0283368982772823	3.1508017164756086																	3.1508017164756086	375.7341509734926
1233	2016-07-13T19:33:15	21.2556	-157.9082	KOK1608	103.87905751205318	0.535267757697421	0.029832784627112998	3.2778716955453837																	3.2778716955453837	375.7341509734926
1234	2016-07-13T19:36:15	21.2556	-157.9082	KOK1608	96.4766023374904	0.5230246769227921	0.0281040028992349	2.907065642127969																	2.907065642127969	375.7341509734926
1235	2016-07-13T19:39:15	21.2556	-157.9082	KOK1608	97.81135845167394	0.526759071455522	0.0286246580730899	2.990678910146572																	2.990678910146572	375.7341509734926
1236	2016-07-13T19:42:15	21.2556	-157.9082	KOK1608	99.88627049753241	0.534120661141899	0.029668185628536	3.162099573724217																	3.162099573724217	375.7341509734926
1237	2016-07-13T19:45:16	21.2556	-157.9082	KOK1608	95.97082933564192	0.523581644371494	0.0281813472878089	2.889044153258426																	2.889044153258426	375.7341509734926
1238	2016-07-13T19:48:16	21.2556	-157.9082	KOK1608	95.5251191819825	0.520989134928842	0.0278226110017247	2.8424197398604982																	2.8424197398604982	375.7341509734926
1239	2016-07-13T19:51:16	21.2556	-157.9082	KOK1608	97.71461459707571	0.528823209941478	0.0289149821059501	3.0127796674568312																	3.0127796674568312	375.7341509734926
1240	2016-07-13T19:54:17	21.2556	-157.9082	KOK1608	96.1906389416088	0.523954138088685	0.0282330743660627	2.912107835227595																	2.912107835227595	375.7341509734926
1241	2016-07-13T19:57:17	21.2556	-157.9082	KOK1608	98.12701639040516	0.529956404177692	0.0290749459803041	3.0448159307864957																	3.0448159307864957	375.7341509734926
1242	2016-07-13T20:00:17	21.2556	-157.9082	KOK1608	100.09199302134506	0.528447276229967	0.0288619145813618	3.0712137047261363																	3.0712137047261363	375.7341509734926
1243	2016-07-13T20:03:17	21.2556	-157.9082	KOK1608	94.99798906148985	0.52209715015875	0.0279756404782566	2.8062154764981																	2.8062154764981	375.7341509734926
1244	2016-07-13T20:06:18	21.2556	-157.9082	KOK1608	99.84200477644535	0.525822636196345	0.0284935616554725	3.062565880665028																	3.062565880665028	375.7341509734926
1245	2016-07-13T20:09:18	21.2556	-157.9082	KOK1608	99.27193465198816	0.533359195236702	0.0295591331771072	3.137012892979889																	3.137012892979889	375.7341509734926
1246	2016-07-13T20:12:18	21.2556	-157.9082	KOK1608	96.94322384934648	0.531463713832211	0.0292888819757026	3.0251051114996126																	3.0251051114996126	375.7341509734926
1247	2016-07-13T20:15:18	21.2556	-157.9082	KOK1608	98.71629169193552	0.538136308489925	0.03024712084078095	3.1809769121621447																	3.1809769121621447	375.7341509734926
1248	2016-07-13T20:18:19	21.2556	-157.9082	KOK1608	97.48203810835524	0.5292000410742129	0.0289681763122416	3.0049132100796236																	3.0049132100796236	375.7341509734926
1249	2016-07-13T20:21:19	21.2556	-157.9082	KOK1608	96.32269433450328	0.5265722882333279	0.0285984349595979	2.9737257661164387																	2.9737257661164387	375.7341509734926
1250	2016-07-13T20:24:19	21.2556	-157.9082	KOK1608	95.96476343319496	0.531463713832211	0.0292888819757026	3.0366512505284966																	3.0366512505284966	375.7341509734926
1251	2016-07-13T20:27:19	21.2556	-157.9082	KOK1608	93.4226283332312	0.522839316099588	0.0280782624011686	2.7781804650547386																	2.7781804650547386	375.7341509734926
1252	2016-07-13T20:30:20	21.2556	-157.9082	KOK1608	95.96976034711595	0.5280719131520201	0.0288089722550594	2.929666703543057																	2.929666703543057	375.7341509734926
1253	2016-07-13T20:33:20	21.2556	-157.9082	KOK1608	94.47478896782444	0.5269458546777159	0.0286508811865819	2.9011973423639903																	2.9011973423639903	375.7341509734926
1254	2016-07-13T20:36:20	21.2556	-157.9082	KOK1608	95.420145053064	0.525073742922859	0.0283889949403034	2.8607211420737584																	2.8607211420737584	375.7341509734926
1255	2016-07-13T20:39:21	21.2556	-157.9082	KOK1608	97.96505845477968	0.5273203128922371	0.0287034526121203	3.0158157952457296																	3.0158157952457296	375.7341509734926
1256	2016-07-13T20:42:21	21.2556	-157.9082	KOK1608	95.98208365666514	0.533359195236702	0.0295591331771072	3.0039929637602274																	3.0039929637602274	375.7341509734926
1257	2016-07-13T20:45:21	21.2556	-157.9082	KOK1608	94.38288281150324	0.525822636196345	0.0284935616554725	2.857219803114035																	2.857219803114035	375.7341509734926
1258	2016-07-13T20:48:21	21.2556	-157.9082	KOK1608	98.17656282241369	0.531842484256549	0.0293426831725824	3.061285946454739																	3.061285946454739	375.7341509734926
1259	2016-07-13T20:54:22	21.2556	-157.9082	KOK1608	92.68726131610515	0.5345021153362111	0.0297229211938068	2.8995013524301005																	2.8995013524301005	375.7341509734926
1260	2016-07-13T20:57:22	21.2556	-157.9082	KOK1608	94.99685308731294	0.528823209941478	0.0289149821059501	2.9287618066367287																	2.9287618066367287	375.7341509734926
1261	2016-07-13T21:00:22	21.2556	-157.9082	KOK1608	97.367691079799	0.538713561414367	0.030330860829384	3.1338985868211573																	3.1338985868211573	375.7341509734926
1262	2016-07-13T21:03:23	21.2556	-157.9082	KOK1608	95.12747164139023	0.537177761510433	0.0301081880401594	3.050836941967653																	3.050836941967653	375.7341509734926
1263	2016-07-13T21:06:23	21.2556	-157.9082	KOK1608	97.73095082548706	0.5307082813458571	0.0291816602789332	3.0656261958442665																	3.0656261958442665	375.7341509734926
1264	2016-07-13T21:09:23	21.2556	-157.9082	KOK1608	96.98908337071686	0.536794437265399	0.0300528830695054	3.1096809124685967																	3.1096809124685967	375.7341509734926
1265	2016-07-13T21:12:23	21.2556	-157.9082	KOK1608	97.23555360175371	0.537177761510433	0.0301081880401594	3.1080845988787527																	3.1080845988787527	375.7341509734926
1266	2016-07-13T21:15:24	21.2556	-157.9082	KOK1608	96.00392513858543	0.536412025904899	0.0299977098073281	3.0867851883968083																	3.0867851883968083	375.7341509734926
1267	2016-07-13T21:18:24	21.2556	-157.9082	KOK1608	95.96144952645342	0.5410330851495271	0.0306688109105943	3.1491810805103566																	3.1491810805103566	375.7341509734926
1268	2016-07-13T21:21:24	21.2556	-157.9082	KOK1608	93.08323964005018	0.535267757697421	0.029832784627112998	2.9680975993618466																	2.9680975993618466	375.7341509734926
1269	2016-07-13T21:24:24	21.2556	-157.9082	KOK1608	98.00767001170752	0.533359195236702	0.0295591331771072	3.075708663259669																	3.075708663259669	375.7341509734926
1270	2016-07-13T21:27:25	21.2556	-157.9082	KOK1608	98.11152346851335	0.5410330851495271	0.0306688109105943	3.2304947623183167																	3.2304947623183167	375.7341509734926
1271	2016-07-13T21:30:25	21.2556	-157.9082	KOK1608	95.74153614828056	0.540644651178799	0.0306121534124846	3.1270836449795576																	3.1270836449795576	375.7341509734926
1272	2016-07-13T21:33:25	21.2556	-157.9082	KOK1608	94.21901346275723	0.533740115378606	0.0296135804157062	2.9548825387537687																	2.9548825387537687	375.7341509734926
1273	2016-07-13T21:36:25	21.2556	-157.9082	KOK1608	95.49765143343014	0.5414185400014129	0.0307253202338948	3.1471135763516163																	3.1471135763516163	375.7341509734926
1274	2016-07-13T21:39:26	21.2556	-157.9082	KOK1608	93.04177996741457	0.546874386658803	0.0315304503182221	3.1119145497009058																	3.1119145497009058	375.7341509734926
1275	2016-07-13T21:42:26	21.2556	-157.9082	KOK1608	93.90161321500051	0.535267757697421	0.029832784627112998	3.010638754372478																	3.010638754372478	375.7341509734926
1276	2016-07-13T21:45:26	21.2556	-157.9082	KOK1608	94.80712486540828	0.542968216446611	0.0309526264935423	3.177908047345824																	3.177908047345824	375.7341509734926
1277	2016-07-13T21:48:27	21.2556	-157.9082	KOK1608	96.80904656848024	0.544524831620662	0.0311821688047535	3.240622201639728																	3.240622201639728	375.7341509734926
1278	2016-07-13T21:51:27	21.2556	-157.9082	KOK1608	94.1334557422056	0.54257955983651	0.0308955954373379	3.115737933238806																	3.115737933238806	375.7341509734926
1279	2016-07-13T21:54:27	21.2556	-157.9082	KOK1608	97.66577346956221	0.550017355003256	0.0320001777308738	3.3399117692003344																	3.3399117692003344	375.7341509734926
1280	2016-07-13T21:57:27	21.2556	-157.9082	KOK1608	96.27096650913157	0.544524831620662	0.0311821688047535	3.205859522331765																	3.205859522331765	375.7341509734926
1281	2016-07-13T22:00:27	21.2556	-157.9082	KOK1608	98.41001553723677	0.544134284913641	0.0311245778244907	3.277614376403287																	3.277614376403287	375.7341509734926
1282	2016-07-13T22:03:28	21.2556	-157.9082	KOK1608	99.06416448157252	0.557977801218833	0.0332086969005377	3.476668525552926																	3.476668525552926	375.7341509734926
1283	2016-07-13T22:06:28	21.2556	-157.9082	KOK1608	97.80925061559174	0.5492283540322439	0.031881907437727	3.302464158453483																	3.302464158453483	375.7341509734926
1284	2016-07-13T22:09:28	21.2556	-157.9082	KOK1608	96.40453528787278	0.542968216446611	0.0309526264935423	3.2055586616761342																	3.2055586616761342	375.7341509734926
1285	2016-07-13T22:12:28	21.2556	-157.9082	KOK1608	96.34164325289562	0.555181221055355	0.0327811094243746	3.4080138906506763																	3.4080138906506763	375.7341509734926
1286	2016-07-13T22:15:29	21.2556	-157.9082	KOK1608	97.8825453359338	0.5496223842073851	0.0319409720853444	3.3419513128355804																	3.3419513128355804	375.7341509734926
1287	2016-07-13T22:18:29	21.2556	-157.9082	KOK1608	96.19917020768284	0.54257955983651	0.0308955954373379	3.188964955524515																	3.188964955524515	375.7341509734926
1288	2016-07-13T22:21:29	21.2556	-157.9082	KOK1608	96.71315722032669	0.556779995362206	0.0330251821858415	3.384564464956202																	3.384564464956202	375.7341509734926
1289	2016-07-13T22:27:30	21.2556	-157.9082	KOK1608	96.15619898053272	0.546482338726064	0.0314721794373864	3.2169052460261423																	3.2169052460261423	375.7341509734926
1290	2016-07-13T22:30:30	21.2556	-157.9082	KOK1608	94.95701068285305	0.559180520717249	0.0333938271311191	3.3639786690323152																	3.3639786690323152	375.7341509734926
1291	2016-07-13T22:33:30	21.2556	-157.9082	KOK1608	96.11067874049758	0.5527925660090021	0.0324183949736393	3.3313772293873964																	3.3313772293873964	375.7341509734926
1292	2016-07-13T22:36:30	21.2556	-157.9082	KOK1608	93.10887391996029	0.5449157254925839	0.0312398964403581	3.1150968827446888																	3.1150968827446888	375.7341509734926
1293	2016-07-13T22:39:30	21.2556	-157.9082	KOK1608	95.64624751444524	0.5527925660090021	0.0324183949736393	3.3015709377838327																	3.3015709377838327	375.7341509734926
1294	2016-07-13T22:42:31	21.2556	-157.9082	KOK1608	98.03624344243684	0.555581470139957	0.0328420976819923	3.440170001160075																	3.440170001160075	375.7341509734926
1295	2016-07-13T22:45:31	21.2556	-157.9082	KOK1608	95.0399106394844	0.5490318081349965	0.03185244544498135	3.2150237752174062																	3.2150237752174062	375.7341509734926
1296	2016-07-13T22:48:31	21.2556	-157.9082	KOK1608	99.29165001597424	0.557977801218833	0.0332086969005377	3.494901045367325																	3.494901045367325	375.7341509734926
1297	2016-07-13T22:51:31	21.2556	-157.9082	KOK1608	97.55400293830704	0.5595831373114121	0.0334558486937206	3.4666997307550336																	3.4666997307550336	375.7341509734926
1298	2016-07-13T22:54:31	21.2556	-157.9082	KOK1608	96.83364259610492	0.550413268665288	0.0320595247109026	3.312328192862509																	3.312328192862509	375.7341509734926
1299	2016-07-13T22:57:32	21.2556	-157.9082	KOK1608	98.20690009846236	0.559180520717249	0.0333938271311191	3.4610798889211285																	3.4610798889211285	375.7341509734926
1300	2016-07-13T23:03:32	21.2556	-157.9082	KOK1608	95.94199806703398	0.5607943487521899	0.0336430335613082	3.4060180693843196																	3.4060180693843196	375.7341509734926
1301	2016-07-13T23:06:32	21.2556	-157.9082	KOK1608	96.52272950422042	0.563637191980396	0.0340847332406463	3.4453642202003656																	3.4453642202003656	375.7341509734926
1302	2016-07-13T23:09:33	21.2556	-157.9082	KOK1608	97.5106363836065	0.571421971975994	0.0353126176335374	3.6182213019389367																	3.6182213019389367	375.7341509734926
1303	2016-07-13T23:12:33	21.2556	-157.9082	KOK1608	97.0823171437748	0.562417319114419	0.0338947518910436	3.4501696848785035																	3.4501696848785035	375.7341509734926
1304	2016-07-13T23:15:33	21.2556	-157.9082	KOK1608	96.25519356809276	0.559180520717249	0.0333938271311191	3.4271996859537213																	3.4271996859537213	375.7341509734926
1305	2016-07-13T23:18:33	21.2556	-157.9082	KOK1608	97.79961217823772	0.5652605506510289	0.0343386539408673	3.5920384401778667																	3.5920384401778667	375.7341509734926
1306	2016-07-13T23:21:34	21.2556	-157.9082	KOK1608	98.1058560571357	0.559986715023628	0.0335180183129207	3.492520483904696																	3.492520483904696	375.7341509734926
1307	2016-07-13T23:24:34	21.2556	-157.9082	KOK1608	97.10942605410416	0.555581470139957	0.0328420976819923	3.3998568002523335																	3.3998568002523335	375.7341509734926
1308	2016-07-13T23:27:34	21.2556	-157.9082	KOK1608	99.23863584835665	0.5689499432182851	0.0349199028230591	3.6686384303221415																	3.6686384303221415	375.7341509734926
1309	2016-07-13T23:30:34	21.2556	-157.9082	KOK1608	100.1785064862427	0.5681250376439411	0.0347893103867287	3.7021846028363785																	3.7021846028363785	375.7341509734926
1310	2016-07-13T23:33:35	21.2556	-157.9082	KOK1608	98.36661821257505	0.5662795366791704	0.03449852691957705	3.577511463772016																	3.577511463772016	375.7341509734926
1311	2016-07-13T23:36:35	21.2556	-157.9082	KOK1608	102.54560279829548	0.569363873490576	0.0349854329448217	3.770775085601199																	3.770775085601199	375.7341509734926
1312	2016-07-13T23:39:35	21.2556	-157.9082	KOK1608	103.14371455263728	0.5689499432182851	0.0349199028230591	3.8384859739543615																	3.8384859739543615	375.7341509734926
1313	2016-07-13T23:42:35	21.2556	-157.9082	KOK1608	102.48192703091298	0.5648543295492541	0.0342750430536009	3.718724994152245																	3.718724994152245	375.7341509734926
1314	2016-07-13T23:45:36	21.2556	-157.9082	KOK1608	97.90963538149934	0.564044787281625	0.0341482753852093	3.5440888858959387																	3.5440888858959387	375.7341509734926
1315	2016-07-13T23:48:36	21.2556	-157.9082	KOK1608	97.90077326434013	0.5689499432182851	0.0349199028230591	3.6307410346477553																	3.6307410346477553	375.7341509734926
1316	2016-07-13T23:51:36	21.2556	-157.9082	KOK1608	97.36479293323372	0.559180520717249	0.0333938271311191	3.4539180812114063																	3.4539180812114063	375.7341509734926
1317	2016-07-13T23:54:37	21.2556	-157.9082	KOK1608	93.8426063120833	0.5652605506510289	0.0343386539408673	3.4097743307141872																	3.4097743307141872	375.7341509734926
1318	2016-07-13T23:57:37	21.2556	-157.9082	KOK1608	95.66018893839993	0.5697787918886991	0.0350511194987431	3.5397681286740386																	3.5397681286740386	375.7341509734926
1319	2016-07-14T00:00:37	21.2556	-157.9082	KOK1608	95.00375731383416	0.559986715023628	0.0335180183129207	3.3964366923548006																	3.3964366923548006	375.7341509734926
1320	2016-07-14T00:03:37	21.2556	-157.9082	KOK1608	99.00461273972375	0.5670976352450334	0.0346273355789306	3.639846178494214																	3.639846178494214	375.7341509734926
1321	2016-07-14T00:06:38	21.2556	-157.9082	KOK1608	95.97237583627752	0.563637191980396	0.0340847332406463	3.5061696905363187																	3.5061696905363187	375.7341509734926
1322	2016-07-14T00:09:38	21.2556	-157.9082	KOK1608	96.28139268591192	0.5683310181812761	0.0348219195738209	3.542271350453015																	3.542271350453015	375.7341509734926
1323	2016-07-14T00:12:38	21.2556	-157.9082	KOK1608	96.73441565841976	0.559986715023628	0.0335180183129207	3.452131086495001																	3.452131086495001	375.7341509734926
1324	2016-07-14T00:15:38	21.2556	-157.9082	KOK1608	98.71678647903265	0.5689499432182851	0.0349199028230591	3.6805599546644334																	3.6805599546644334	375.7341509734926
1325	2016-07-14T00:18:39	21.2556	-157.9082	KOK1608	101.62764450096577	0.579770762008676	0.0366590031040722	3.9445019039277787																	3.9445019039277787	375.7341509734926
1326	2016-07-14T00:21:39	21.2556	-157.9082	KOK1608	93.05417391508881	0.571010001906557	0.0352470406209211	3.4380663135847382																	3.4380663135847382	375.7341509734926
1327	2016-07-14T00:24:39	21.2556	-157.9082	KOK1608	94.0921218413172	0.579770762008676	0.0366590031040722	3.624095922212064																	3.624095922212064	375.7341509734926
1328	2016-07-14T00:27:39	21.2556	-157.9082	KOK1608	97.72162350994387	0.586549825240985	0.0377753443114189	3.874213732620745																	3.874213732620745	375.7341509734926
1329	2016-07-14T00:30:40	21.2556	-157.9082	KOK1608	98.60636309140884	0.575985864895025	0.0360448164830133	3.763205326467964																	3.763205326467964	375.7341509734926
1330	2016-07-14T00:33:40	21.2556	-157.9082	KOK1608	97.36523922059826	0.5747370024757039	0.0358436617802913	3.684328800926525																	3.684328800926525	375.7341509734926
1331	2016-07-14T00:36:40	21.2556	-157.9082	KOK1608	99.50129397080364	0.594295904629594	0.0390757931796163	4.014997618298444																	4.014997618298444	375.7341509734926
1332	2016-07-14T00:39:40	21.2556	-157.9082	KOK1608	97.75174622653911	0.581871278928165	0.0370026850586063	3.796208885966018																	3.796208885966018	375.7341509734926
1333	2016-07-14T00:42:41	21.2556	-157.9082	KOK1608	101.21147574840164	0.5806080525419061	0.0367959612193472	3.936947926973908																	3.936947926973908	375.7341509734926
1334	2016-07-14T00:48:41	21.2556	-157.9082	KOK1608	97.91564843242668	0.58484340056609	0.0374924750490733	3.8833897324689657																	3.8833897324689657	375.7341509734926
1335	2016-07-14T00:51:41	21.2556	-157.9082	KOK1608	97.8237948658788	0.5785039114670639	0.0364528945757211	3.75107262144684																	3.75107262144684	375.7341509734926
1336	2016-07-14T00:54:42	21.2556	-157.9082	KOK1608	96.61835178006638	0.578083637686261	0.0363845187037294	3.7076560778625214																	3.7076560778625214	375.7341509734926
1337	2016-07-14T00:57:42	21.2556	-157.9082	KOK1608	92.93537448333237	0.562417319114419	0.0338947518910436	3.3368384213188684																	3.3368384213188684	375.7341509734926
1338	2016-07-14T01:00:42	21.2556	-157.9082	KOK1608	98.4957739757658	0.555581470139957	0.0328420976819923	3.4512241801755303																	3.4512241801755303	375.7341509734926
1339	2016-07-14T01:03:42	21.2556	-157.9082	KOK1608	95.68367366021305	0.571834896729022	0.0353783595873541	3.566516486747304																	3.566516486747304	375.7341509734926
1340	2016-07-14T01:06:43	21.2556	-157.9082	KOK1608	94.01783619832676	0.570189002744401	0.0351163547376281	3.4783798074820576																	3.4783798074820576	375.7341509734926
1341	2016-07-14T01:09:43	21.2556	-157.9082	KOK1608	95.96520331464843	0.5689499432182851	0.0349199028230591	3.5258258259980013																	3.5258258259980013	375.7341509734926
1342	2016-07-14T01:12:43	21.2556	-157.9082	KOK1608	96.1067302414489	0.5689499432182851	0.0349199028230591	3.6013291445845135																	3.6013291445845135	375.7341509734926
1343	2016-07-14T01:15:43	21.2556	-157.9082	KOK1608	97.08523433866623	0.572662166188996	0.0355107641504663	3.677590426280794																	3.677590426280794	375.7341509734926
1344	2016-07-14T01:18:44	21.2556	-157.9082	KOK1608	98.52543431399408	0.582506316595277	0.037107134907949	3.870308979334101																	3.870308979334101	375.7341509734926
1345	2016-07-14T01:21:44	21.2556	-157.9082	KOK1608	103.6843118996146	0.594295904629594	0.0390757931796163	4.266897421418799																	4.266897421418799	375.7341509734926
1346	2016-07-14T01:27:44	21.2556	-157.9082	KOK1608	105.14284669168171	0.596471626835327	0.0394459808170484	4.382334236389319																	4.382334236389319	375.7341509734926
1347	2016-07-14T01:33:45	21.2556	-157.9082	KOK1608	105.53823243381865	0.6057199869763901	0.0410433876566134	4.530106328415488																	4.530106328415488	375.7341509734926
1348	2016-07-14T01:36:45	21.2556	-157.9082	KOK1608	105.43632131799507	0.613791589904209	0.0424693848764047	4.6343399315741465																	4.6343399315741465	375.7341509734926
1349	2016-07-14T01:42:46	21.2556	-157.9082	KOK1608	100.11405919005215	0.596905737596037	0.0395201644640462	4.150121550286008																	4.150121550286008	375.7341509734926
1350	2016-07-14T01:45:46	21.2556	-157.9082	KOK1608	102.98856931924715	0.604827081281776	0.0408874331837945	4.393780887900522																	4.393780887900522	375.7341509734926
1351	2016-07-14T01:48:46	21.2556	-157.9082	KOK1608	97.84004955833623	0.575985864895025	0.0360448164830133	3.7544444938897192																	3.7544444938897192	375.7341509734926
1352	2016-07-14T01:54:46	21.2556	-157.9082	KOK1608	93.93190348907964	0.56730264783214	0.0346596145702376	3.4723799874988965																	3.4723799874988965	375.7341509734926
1353	2016-07-14T01:57:47	21.2556	-157.9082	KOK1608	95.18836138504822	0.5793474712304301	0.0365901363857789	3.709452525820084																	3.709452525820084	375.7341509734926
1354	2016-07-14T02:06:47	21.2556	-157.9082	KOK1608	94.86940761471114	0.562417319114419	0.0338947518910436	3.4389895318031933																	3.4389895318031933	375.7341509734926
1355	2016-07-14T02:09:47	21.2556	-157.9082	KOK1608	96.98050653194288	0.570189002744401	0.0351163547376281	3.616598157576088																	3.616598157576088	375.7341509734926
1356	2016-07-14T02:12:48	21.2556	-157.9082	KOK1608	92.03061967529774	0.5575775802325489	0.0331473794176526	3.25820809638946																	3.25820809638946	375.7341509734926
1357	2016-07-14T02:15:48	21.2556	-157.9082	KOK1608	98.26560226294123	0.5833564056109914	0.03724695601497585	3.886522672989996																	3.886522672989996	375.7341509734926
1358	2016-07-14T02:18:48	21.2556	-157.9082	KOK1608	98.67092483653856	0.60084896510938	0.0401972360356276	4.127105785018284																	4.127105785018284	375.7341509734926
1359	2016-07-14T02:21:48	21.2556	-157.9082	KOK1608	96.77332687226671	0.5938620053202139	0.0390021495268122	3.9580739359544506																	3.9580739359544506	375.7341509734926
1360	2016-07-14T02:24:48	21.2556	-157.9082	KOK1608	96.49019098647041	0.603056897340182	0.0405794559256321	4.035521989799861																	4.035521989799861	375.7341509734926
1361	2016-07-14T02:27:49	21.2556	-157.9082	KOK1608	96.74389102138154	0.599088753878942	0.0398941459672506	4.038179117019936																	4.038179117019936	375.7341509734926
1362	2016-07-14T02:30:49	21.2556	-157.9082	KOK1608	94.22180535268228	0.58740688156378	0.0379178603962362	3.7849071248531847																	3.7849071248531847	375.7341509734926
1363	2016-07-14T02:33:49	21.2556	-157.9082	KOK1608	97.6981620751392	0.59299243798001	0.0388551671668029	3.988793494351728																	3.988793494351728	375.7341509734926
1364	2016-07-14T02:36:49	21.2556	-157.9082	KOK1608	99.92716635571465	0.611532704662604	0.0420673084550199	4.371442409462064																	4.371442409462064	375.7341509734926
1365	2016-07-14T02:39:49	21.2556	-157.9082	KOK1608	94.57388417504791	0.5979954897783339	0.0397064462592215	3.924563515024925																	3.924563515024925	375.7341509734926
1366	2016-07-14T02:42:50	21.2556	-157.9082	KOK1608	96.93794539594627	0.590832364014081	0.0384910521724219	3.9028000783568726																	3.9028000783568726	375.7341509734926
1367	2016-07-14T02:45:50	21.2556	-157.9082	KOK1608	96.75474621794292	0.596905737596037	0.0395201644640462	4.015014426921609																	4.015014426921609	375.7341509734926
1368	2016-07-14T02:48:50	21.2556	-157.9082	KOK1608	96.76060124260636	0.588688914226635	0.0381318071171293	3.8712727288713182																	3.8712727288713182	375.7341509734926
1369	2016-07-14T02:51:51	21.2556	-157.9082	KOK1608	95.15107334971657	0.5839945855261519	0.0373520981446821	3.741623568651268																	3.741623568651268	375.7341509734926
1370	2016-07-14T02:54:51	21.2556	-157.9082	KOK1608	96.08934154701002	0.6088426785748771	0.0415914268371864	4.11853396642478																	4.11853396642478	375.7341509734926
1371	2016-07-14T02:57:51	21.2556	-157.9082	KOK1608	96.02172102287355	0.6081730867279095	0.04147352477707025	4.159713237040453																	4.159713237040453	375.7341509734926
1372	2016-07-14T03:00:51	21.2556	-157.9082	KOK1608	92.6678915667225	0.601290850415078	0.0402735771969961	3.8564955825803966																	3.8564955825803966	375.7341509734926
1373	2016-07-14T03:03:51	21.2556	-157.9082	KOK1608	93.3834194809668	0.606168039103562	0.0411216442224637	3.9669817357239134																	3.9669817357239134	375.7341509734926
1374	2016-07-14T03:06:52	21.2556	-157.9082	KOK1608	98.31436169461081	0.604827081281776	0.0408874331837945	4.200543862493841																	4.200543862493841	375.7341509734926
1375	2016-07-14T03:12:52	21.2556	-157.9082	KOK1608	92.02106842684721	0.5822943007632321	0.0370722629265497	3.5770214332614447																	3.5770214332614447	375.7341509734926
1376	2016-07-14T03:15:52	21.2556	-157.9082	KOK1608	93.25709055467293	0.5806080525419061	0.0367959612193472	3.6433511251650232																	3.6433511251650232	375.7341509734926
1377	2016-07-14T03:18:52	21.2556	-157.9082	KOK1608	91.74243444575899	0.581871278928165	0.0370026850586063	3.5945778360254814																	3.5945778360254814	375.7341509734926
1378	2016-07-14T03:21:53	21.2556	-157.9082	KOK1608	91.2262379949733	0.5747370024757039	0.0358436617802913	3.4619637991649523																	3.4619637991649523	375.7341509734926
1379	2016-07-14T03:24:53	21.2556	-157.9082	KOK1608	95.07599239532152	0.572662166188996	0.0355107641504663	3.60170647166654																	3.60170647166654	375.7341509734926
1380	2016-07-14T03:27:53	21.2556	-157.9082	KOK1608	93.61394281383612	0.571834896729022	0.0353783595873541	3.563405905402035																	3.563405905402035	375.7341509734926
1381	2016-07-14T03:30:54	21.2556	-157.9082	KOK1608	90.83175710651324	0.5632295977789971	0.0340212550712142	3.2599844986294726																	3.2599844986294726	375.7341509734926
1382	2016-07-14T03:33:54	21.2556	-157.9082	KOK1608	96.22272471963024	0.5747370024757039	0.0358436617802913	3.6466442678578153																	3.6466442678578153	375.7341509734926
1383	2016-07-14T03:36:54	21.2556	-157.9082	KOK1608	101.51864904899752	0.593426703315474	0.0389285707330658	4.18262560700621																	4.18262560700621	375.7341509734926
1384	2016-07-14T03:39:54	21.2556	-157.9082	KOK1608	100.96367215961651	0.6019557893517204	0.04038845363666915	4.236080093829623																	4.236080093829623	375.7341509734926
1385	2016-07-14T03:42:54	21.2556	-157.9082	KOK1608	98.64720895280365	0.597340884657027	0.0395945252007203	4.082582446707051																	4.082582446707051	375.7341509734926
1386	2016-07-14T03:45:55	21.2556	-157.9082	KOK1608	99.4426299594393	0.6070583981958471	0.0412777656592401	4.210219481312786																	4.210219481312786	375.7341509734926
1387	2016-07-14T03:48:55	21.2556	-157.9082	KOK1608	98.81819617525707	0.603056897340182	0.0405794559256321	4.171074044227677																	4.171074044227677	375.7341509734926
1388	2016-07-14T03:51:55	21.2556	-157.9082	KOK1608	98.84839011762772	0.5966886822156819	0.0394830726405473	4.059878512163424																	4.059878512163424	375.7341509734926
1389	2016-07-14T03:54:55	21.2556	-157.9082	KOK1608	97.96519105403208	0.58484340056609	0.0374924750490733	3.874822012227037																	3.874822012227037	375.7341509734926
1390	2016-07-14T03:57:55	21.2556	-157.9082	KOK1608	96.0594485147504	0.5776636273275191	0.0363162889552867	3.698221559543712																	3.698221559543712	375.7341509734926
1391	2016-07-14T04:06:56	21.2556	-157.9082	KOK1608	99.2487160967838	0.5810281294921309	0.0368646785828119	3.8805938047687976																	3.8805938047687976	375.7341509734926
1392	2016-07-14T04:21:57	21.2556	-157.9082	KOK1608	101.96570578949972	0.624300229504806	0.0443707843743181	4.639554902031712																	4.639554902031712	375.7341509734926
1393	2016-07-14T04:24:57	21.2556	-157.9082	KOK1608	108.29712228973247	0.640278727418515	0.0473602123048306	5.181086484631696																	5.181086484631696	375.7341509734926
1394	2016-07-14T04:27:58	21.2556	-157.9082	KOK1608	104.02057593461709	0.648948925884556	0.0490326035434054	5.1494318805255705																	5.1494318805255705	375.7341509734926
1395	2016-07-14T04:30:58	21.2556	-157.9082	KOK1608	102.19826568310478	0.639800729149864	0.0472691037087076	4.880586430015893																	4.880586430015893	375.7341509734926
1396	2016-07-14T04:33:58	21.2556	-157.9082	KOK1608	105.22050027655796	0.655308970017307	0.0502820394686668	5.305922038662978																	5.305922038662978	375.7341509734926
1397	2016-07-14T04:36:58	21.2556	-157.9082	KOK1608	110.85020611556192	0.686781312854017	0.0567506855542848	6.271546997587005																	6.271546997587005	375.7341509734926
1398	2016-07-14T04:39:58	21.2556	-157.9082	KOK1608	110.94256938344999	0.6826100729447191	0.0558659070274345	6.19819947602344																	6.19819947602344	375.7341509734926
1399	2016-07-14T04:42:59	21.2556	-157.9082	KOK1608	114.85440396957961	0.677440715421036	0.0547807259194455	6.311557162410344																	6.311557162410344	375.7341509734926
1400	2016-07-14T04:45:59	21.2556	-157.9082	KOK1608	113.31581766816677	0.67692694190349	0.0546737213812217	6.186973852881375																	6.186973852881375	375.7341509734926
1401	2016-07-14T04:48:59	21.2556	-157.9082	KOK1608	111.01317233091532	0.660747915387202	0.0513656940159655	5.728307925343312																	5.728307925343312	375.7341509734926
1402	2016-07-14T04:51:59	21.2556	-157.9082	KOK1608	112.51674901230436	0.666754593938147	0.0525792337120036	5.911166594406793																	5.911166594406793	375.7341509734926
1403	2016-07-14T04:54:59	21.2556	-157.9082	KOK1608	115.65755645691723	0.6784710683239229	0.0549962168199067	6.34766643551674																	6.34766643551674	375.7341509734926
1404	2016-07-14T04:58:00	21.2556	-157.9082	KOK1608	115.57274227597412	0.677440715421036	0.0547807259194455	6.320818867025932																	6.320818867025932	375.7341509734926
1405	2016-07-14T05:01:00	21.2556	-157.9082	KOK1608	119.01792269544545	0.672329001676058	0.0537207135242862	6.4703704230740415																	6.4703704230740415	375.7341509734926
1406	2016-07-14T05:04:00	21.2556	-157.9082	KOK1608	119.03265137689695	0.68002250724058	0.0553210929674584	6.613951458266783																	6.613951458266783	375.7341509734926
1407	2016-07-14T05:07:00	21.2556	-157.9082	KOK1608	113.87508628621264	0.6748824590315851	0.0542485818120664	6.18212691263671																	6.18212691263671	375.7341509734926
1408	2016-07-14T05:10:00	21.2556	-157.9082	KOK1608	118.59213048571849	0.6818333040630705	0.05570192455785269	6.570715864345294																	6.570715864345294	375.7341509734926
1409	2016-07-14T05:16:01	21.2556	-157.9082	KOK1608	118.98577238659759	0.697890414166901	0.05914972997031	7.018316064371481																	7.018316064371481	375.7341509734926
1410	2016-07-14T05:19:01	21.2556	-157.9082	KOK1608	116.55137366677613	0.6936325277425269	0.0582229745501854	6.7637666515606885																	6.7637666515606885	375.7341509734926
1411	2016-07-14T05:22:01	21.2556	-157.9082	KOK1608	119.68705722325537	0.6883560297916651	0.0570872991196186	6.789851029784742																	6.789851029784742	375.7341509734926
1412	2016-07-14T05:25:01	21.2556	-157.9082	KOK1608	118.53511601934989	0.677440715421036	0.0547807259194455	6.498138011905568																	6.498138011905568	375.7341509734926
1413	2016-07-14T05:28:02	21.2556	-157.9082	KOK1608	116.36396863260937	0.6513853680765971	0.0495089340906684	5.774326827340867																	5.774326827340867	375.7341509734926
1414	2016-07-14T05:31:02	21.2556	-157.9082	KOK1608	119.14552687968686	0.648948925884556	0.0490326035434054	5.890730783929857																	5.890730783929857	375.7341509734926
1415	2016-07-14T05:34:02	21.2556	-157.9082	KOK1608	121.55645018179472	0.6548177585937471	0.050184764701287	6.128249981455812																	6.128249981455812	375.7341509734926
1416	2016-07-14T05:37:02	21.2556	-157.9082	KOK1608	115.56749511620994	0.6516302248230335	0.0495568964729707	5.801188411715225																	5.801188411715225	375.7341509734926
1417	2016-07-14T05:40:02	21.2556	-157.9082	KOK1608	116.40248378848645	0.6499232139944999	0.0492225282877208	5.795732560968367																	5.795732560968367	375.7341509734926
1418	2016-07-14T05:43:03	21.2556	-157.9082	KOK1608	119.52556745986513	0.6445919823221661	0.0481877548503931	5.802015713731264																	5.802015713731264	375.7341509734926
1419	2016-07-14T05:46:03	21.2556	-157.9082	KOK1608	117.03652578075493	0.642192636888786	0.0477263714930339	5.6244755705948615																	5.6244755705948615	375.7341509734926
1420	2016-07-14T05:49:03	21.2556	-157.9082	KOK1608	115.3871525995532	0.635525063748347	0.0464584001035087	5.4232195747044365																	5.4232195747044365	375.7341509734926
1421	2016-07-14T05:52:03	21.2556	-157.9082	KOK1608	118.99997605978879	0.643153832906248	0.0479106288485437	5.777127804640383																	5.777127804640383	375.7341509734926
1422	2016-07-14T05:55:03	21.2556	-157.9082	KOK1608	117.81021450107448	0.643153832906248	0.0479106288485437	5.69267976951049																	5.69267976951049	375.7341509734926
1423	2016-07-14T05:58:03	21.2556	-157.9082	KOK1608	114.4743215558791	0.6331623281469	0.0460140905292805	5.3405564154305205																	5.3405564154305205	375.7341509734926
1424	2016-07-14T06:01:04	21.2556	-157.9082	KOK1608	117.21552194577612	0.6275544219633199	0.04496977830941599	5.36090524949017																	5.36090524949017	375.7341509734926
1425	2016-07-14T06:04:04	21.2556	-157.9082	KOK1608	115.4302090024352	0.63671186608751	0.04668239564374555	5.406348847704884																	5.406348847704884	375.7341509734926
1426	2016-07-14T06:07:04	21.2556	-157.9082	KOK1608	114.5603036236304	0.614245060966596	0.0425503375658365	4.998068721652836																	4.998068721652836	375.7341509734926
1427	2016-07-14T06:10:04	21.2556	-157.9082	KOK1608	121.16730540218373	0.62199444345295	0.0439491909395043	5.407122377922906																	5.407122377922906	375.7341509734926
1428	2016-07-14T06:16:04	21.2556	-157.9082	KOK1608	117.95876543316513	0.618791803075976	0.0433676244462195	5.18260495805663																	5.18260495805663	375.7341509734926
1429	2016-07-14T06:19:05	21.2556	-157.9082	KOK1608	116.34290486427184	0.605273001882839	0.0409653174583348	4.846553556881966																	4.846553556881966	375.7341509734926
1430	2016-07-14T06:22:05	21.2556	-157.9082	KOK1608	114.76771924217512	0.586122827277373	0.0377043407187957	4.511864506960787																	4.511864506960787	375.7341509734926
1431	2016-07-14T06:25:05	21.2556	-157.9082	KOK1608	115.27929854425156	0.5734933900445489	0.0356438016150022	4.30083420562488																	4.30083420562488	375.7341509734926
1432	2016-07-14T06:28:05	21.2556	-157.9082	KOK1608	109.84222973080595	0.564246931571187	0.034179929520257155	3.9882354056160856																	3.9882354056160856	375.7341509734926
1433	2016-07-14T06:31:06	21.2556	-157.9082	KOK1608	111.03295294203684	0.577453156363309	0.036282233434737854	4.1631688773540665																	4.1631688773540665	375.7341509734926
1434	2016-07-14T06:34:06	21.2556	-157.9082	KOK1608	113.13944033598236	0.5878369447953751	0.0379893736986419	4.446445217740494																	4.446445217740494	375.7341509734926
1435	2016-07-14T06:37:06	21.2556	-157.9082	KOK1608	105.12939370431587	0.5785039114670639	0.0364528945757211	3.9510579133404113																	3.9510579133404113	375.7341509734926
1436	2016-07-14T06:40:06	21.2556	-157.9082	KOK1608	110.8208511832895	0.578925188516793	0.036521433673188	4.212374567091452																	4.212374567091452	375.7341509734926
1437	2016-07-14T06:43:07	21.2556	-157.9082	KOK1608	113.86874611981878	0.586549825240985	0.0377753443114189	4.442169603130265																	4.442169603130265	375.7341509734926
1438	2016-07-14T06:46:07	21.2556	-157.9082	KOK1608	104.29672002443148	0.576403806567388	0.0361124420638851	3.9043928792443134																	3.9043928792443134	375.7341509734926
1439	2016-07-14T06:49:07	21.2556	-157.9082	KOK1608	109.14256178050816	0.584418487081584	0.0374222029205382	4.223420756231027																	4.223420756231027	375.7341509734926
1440	2016-07-14T06:52:07	21.2556	-157.9082	KOK1608	109.14683582685106	0.5938620053202139	0.0390021495268122	4.3709432438424125																	4.3709432438424125	375.7341509734926
1441	2016-07-14T06:55:07	21.2556	-157.9082	KOK1608	109.21956089139898	0.596905737596037	0.0395201644640462	4.442117768737359																	4.442117768737359	375.7341509734926
1442	2016-07-14T06:58:07	21.2556	-157.9082	KOK1608	111.6391346296274	0.599088753878942	0.0398941459672506	4.56972039927175																	4.56972039927175	375.7341509734926
1443	2016-07-14T07:01:08	21.2556	-157.9082	KOK1608	107.71093092802685	0.5925592068450021	0.0387819384107205	4.297159525888192																	4.297159525888192	375.7341509734926
1444	2016-07-14T07:04:08	21.2556	-157.9082	KOK1608	108.25234995615044	0.590832364014081	0.0384910521724219	4.2777782237983235																	4.2777782237983235	375.7341509734926
1445	2016-07-14T07:07:08	21.2556	-157.9082	KOK1608	106.85981456989927	0.5822943007632321	0.0370722629265497	4.081054484319156																	4.081054484319156	375.7341509734926
1446	2016-07-14T07:10:09	21.2556	-157.9082	KOK1608	108.62264257506891	0.589973865658896	0.0383467307509529	4.255659875443536																	4.255659875443536	375.7341509734926
1447	2016-07-14T07:13:09	21.2556	-157.9082	KOK1608	110.84648573989266	0.591694966040761	0.0386360634585826	4.379298715878958																	4.379298715878958	375.7341509734926
1448	2016-07-14T07:16:09	21.2556	-157.9082	KOK1608	107.98708648933105	0.5785039114670639	0.0364528945757211	4.0133838541632185																	4.0133838541632185	375.7341509734926
1449	2016-07-14T07:22:09	21.2556	-157.9082	KOK1608	110.36352514075894	0.5912631508446899	0.0385634713766848	4.375198520976292																	4.375198520976292	375.7341509734926
1450	2016-07-14T07:25:10	21.2556	-157.9082	KOK1608	106.61954758597857	0.578925188516793	0.036521433673188	3.993437737617599																	3.993437737617599	375.7341509734926
1451	2016-07-14T07:28:10	21.2556	-157.9082	KOK1608	111.60744190149737	0.5806080525419061	0.0367959612193472	4.238598827408718																	4.238598827408718	375.7341509734926
1452	2016-07-14T07:31:10	21.2556	-157.9082	KOK1608	108.93860903089607	0.588688914226635	0.0381318071171293	4.254661985643562																	4.254661985643562	375.7341509734926
1453	2016-07-14T07:34:10	21.2556	-157.9082	KOK1608	107.76572778446884	0.584418487081584	0.0374222029205382	4.110605871504816																	4.110605871504816	375.7341509734926
1454	2016-07-14T07:37:10	21.2556	-157.9082	KOK1608	104.09864606571057	0.5705990129415239	0.0351816197795917	3.7765158939961787																	3.7765158939961787	375.7341509734926
1455	2016-07-14T07:40:11	21.2556	-157.9082	KOK1608	106.24429135108429	0.5732853363412985	0.0356105025981575	3.9291384543155696																	3.9291384543155696	375.7341509734926
1456	2016-07-14T07:43:11	21.2556	-157.9082	KOK1608	109.75243128148338	0.5831433763310799	0.0372119173435006	4.20084486543666																	4.20084486543666	375.7341509734926
1457	2016-07-14T07:46:11	21.2556	-157.9082	KOK1608	104.91804681585134	0.578083637686261	0.0363845187037294	3.9350140051533176																	3.9350140051533176	375.7341509734926
1458	2016-07-14T07:49:11	21.2556	-157.9082	KOK1608	106.05780890721243	0.5611994544999781	0.033705780148202004	3.716997584521975																	3.716997584521975	375.7341509734926
1459	2016-07-14T07:52:12	21.2556	-157.9082	KOK1608	108.77200644238368	0.571010001906557	0.0352470406209211	3.9470890852004734																	3.9470890852004734	375.7341509734926
1460	2016-07-14T07:55:12	21.2556	-157.9082	KOK1608	108.7069365253568	0.5827183324273221	0.0371420068893483	4.138961221281954																	4.138961221281954	375.7341509734926
1461	2016-07-14T07:58:12	21.2556	-157.9082	KOK1608	104.131681752848	0.5689499432182851	0.0349199028230591	3.7395461447117184																	3.7395461447117184	375.7341509734926
1462	2016-07-14T08:01:12	21.2556	-157.9082	KOK1608	106.7515718983212	0.5689499432182851	0.0349199028230591	3.855622975788872																	3.855622975788872	375.7341509734926
1463	2016-07-14T08:04:13	21.2556	-157.9082	KOK1608	112.60018285749754	0.5755687159987071	0.0359775053558728	4.159649892550398																	4.159649892550398	375.7341509734926
1464	2016-07-14T08:07:13	21.2556	-157.9082	KOK1608	111.26515538856705	0.5683310181812761	0.0348219195738209	4.016914875390431																	4.016914875390431	375.7341509734926
1465	2016-07-14T08:10:13	21.2556	-157.9082	KOK1608	107.09124288440874	0.566892622657927	0.0345950565876236	3.8112671636610136																	3.8112671636610136	375.7341509734926
1466	2016-07-14T08:13:13	21.2556	-157.9082	KOK1608	107.98323365974008	0.5664835739563621	0.0345306523494822	3.8473083212007166																	3.8473083212007166	375.7341509734926
1467	2016-07-14T08:16:13	21.2556	-157.9082	KOK1608	108.52678880354604	0.572662166188996	0.0355107641504663	3.953842801308969																	3.953842801308969	375.7341509734926
1468	2016-07-14T08:22:14	21.2556	-157.9082	KOK1608	108.89399229335552	0.5632295977789971	0.0340212550712142	3.8284412568179684																	3.8284412568179684	375.7341509734926
1469	2016-07-14T08:25:14	21.2556	-157.9082	KOK1608	109.40506766828398	0.570189002744401	0.0351163547376281	3.9555700296463705																	3.9555700296463705	375.7341509734926
1470	2016-07-14T08:28:14	21.2556	-157.9082	KOK1608	107.49618167295002	0.5607943487521899	0.0336430335613082	3.746008679999187																	3.746008679999187	375.7341509734926
1471	2016-07-14T08:31:15	21.2556	-157.9082	KOK1608	107.09064944482347	0.558378161732944	0.0332702267661679	3.674761192454256																	3.674761192454256	375.7341509734926
1472	2016-07-14T08:34:15	21.2556	-157.9082	KOK1608	108.29012401386194	0.5632295977789971	0.0340212550712142	3.7899886035728967																	3.7899886035728967	375.7341509734926
1473	2016-07-14T08:37:15	21.2556	-157.9082	KOK1608	108.26666401537292	0.559180520717249	0.0333938271311191	3.730073365240152																	3.730073365240152	375.7341509734926
1474	2016-07-14T08:40:15	21.2556	-157.9082	KOK1608	107.5122584005838	0.557178312370293	0.0330862079620082	3.686180112416523																	3.686180112416523	375.7341509734926
1475	2016-07-14T08:46:16	21.2556	-157.9082	KOK1608	110.84479538681835	0.560390207761462	0.0335804364050583	3.871589591217005																	3.871589591217005	375.7341509734926
1476	2016-07-14T08:49:16	21.2556	-157.9082	KOK1608	111.83910382218565	0.555982674690942	0.0329032315295243	3.824670979581089																	3.824670979581089	375.7341509734926
1477	2016-07-14T08:52:16	21.2556	-157.9082	KOK1608	112.834885963737	0.552594814024736	0.0323884276081908	3.804449363676573																	3.804449363676573	375.7341509734926
1478	2016-07-14T08:55:16	21.2556	-157.9082	KOK1608	112.8064760576482	0.5601884613925451	0.0335492273589895	3.942506786586958																	3.942506786586958	375.7341509734926
1479	2016-07-14T08:58:16	21.2556	-157.9082	KOK1608	108.86758798447205	0.5484422960761149	0.0317641988088132	3.5968215975740594																	3.5968215975740594	375.7341509734926
1480	2016-07-14T09:01:17	21.2556	-157.9082	KOK1608	110.83653487485904	0.5492283540322439	0.031881907437727	3.659487319599588																	3.659487319599588	375.7341509734926
1481	2016-07-14T09:04:17	21.2556	-157.9082	KOK1608	107.93132841172329	0.5516008661794161	0.0322384570987896	3.6155059393561344																	3.6155059393561344	375.7341509734926
1482	2016-07-14T09:07:17	21.2556	-157.9082	KOK1608	109.3782956127225	0.5496223842073851	0.0319409720853444	3.618873465071182																	3.618873465071182	375.7341509734926
