# Supplementary material for: Understanding opposing predictions of Prochlorococcus in a changing climate
Source: Nat Commun. 2023 Mar 15;14:1445. doi: 10.1038/s41467-023-36928-9 (PMC10017810; doi:10.1038/s41467-023-36928-9)
Supplement: Supplementary file 4 — Supplementary Code [file 41467_2023_36928_MOESM4_ESM.zip › Supplemental Code/Cruises/KOK1609.csv]

	time	lat	lon	cruise	prochloro_abundance	prochloro_diameter	prochloro_carbon_content	prochloro_biomass	synecho_abundance	synecho_diameter	synecho_carbon_content	synecho_biomass	croco_abundance	croco_diameter	croco_carbon_content	croco_biomass	picoeuk_abundance	picoeuk_diameter	picoeuk_carbon_content	picoeuk_biomass	unknown_abundance	unknown_diameter	unknown_carbon_content	unknown_biomass	total_biomass	distance
0	2016-08-08T20:30:45	22.7539	-157.9389	KOK1609	86.09231861550506	0.550808458074659	0.0321190248478626	2.9328210314403815																	2.9328210314403815	0.0
1	2016-08-08T20:33:46	22.7541	-157.9374	KOK1609	86.33470643747873	0.554383580188968	0.0326595682928213	3.0048796398190283																	3.0048796398190283	0.15558176117714842
2	2016-08-08T20:36:46	22.7542	-157.9365	KOK1609	82.96958193100299	0.5453059791673979	0.0312977596648285	2.7854321833301925																	2.7854321833301925	0.24863822284360626
3	2016-08-08T20:39:46	22.7542	-157.9359	KOK1609	84.14171163517774	0.541804624227405	0.0307819433579274	2.759634939921123																	2.759634939921123	0.3102303718472446
4	2016-08-08T20:42:46	22.7543	-157.9351	KOK1609	82.1512387489619	0.539870556194287	0.0304992428834709	2.6647514005231576																	2.6647514005231576	0.39310422201381695
5	2016-08-08T20:45:47	22.7557	-157.9359	KOK1609	84.2012676964398	0.545697164447758	0.0313557610191983	2.8265401360555886																	2.8265401360555886	0.5692615934752366
6	2016-08-08T20:48:47	22.754	-157.9405	KOK1609	85.67307334834547	0.557178312370293	0.0330862079620082	3.0242022669155086																	3.0242022669155086	1.0779739474996706
7	2016-08-08T20:51:47	22.7526	-157.9462	KOK1609	83.88354231185501	0.553188984264525	0.0324784706870613	2.895967172950902																	2.895967172950902	1.6835014832966708
8	2016-08-08T20:54:47	22.7521	-157.9523	KOK1609	80.7359150226559	0.547656472160628	0.0316470458967334	2.7061438470758152																	2.7061438470758152	2.312165513616297
9	2016-08-08T20:57:47	22.7517	-157.9587	KOK1609	82.0632388142094	0.5484422960761149	0.0317641988088132	2.7864885342281327																	2.7864885342281327	2.9706666403528668
10	2016-08-08T21:00:48	22.7512	-157.9657	KOK1609	83.26090467174454	0.550808458074659	0.0321190248478626	2.8676510165919087																	2.8676510165919087	3.691408477581633
11	2016-08-08T21:03:48	22.7503	-157.9728	KOK1609	84.14090068240469	0.5484422960761149	0.0317641988088132	2.8583372928911936																	2.8583372928911936	4.427120591288165
12	2016-08-08T21:06:48	22.7496	-157.9799	KOK1609	81.34167642555062	0.542191630105721	0.0308387016515171	2.6918033549510305																	2.6918033549510305	5.160137136966422
13	2016-08-08T21:09:48	22.7493	-157.987	KOK1609	83.99179859250492	0.5527925660090021	0.0324183949736393	2.9157638024642796																	2.9157638024642796	5.889767554069022
14	2016-08-08T21:12:48	22.7491	-157.9942	KOK1609	83.56103863436478	0.556779995362206	0.0330251821858415	2.9246931595178123																	2.9246931595178123	6.629235613821527
15	2016-08-08T21:15:49	22.7497	-158.0008	KOK1609	85.57378787996312	0.560390207761462	0.0335804364050583	3.074328506032772																	3.074328506032772	7.310057121308235
16	2016-08-08T21:18:49	22.7509	-157.9999	KOK1609	85.28602443983539	0.5697787918886991	0.0350511194987431	3.179845628698972																	3.179845628698972	7.472475797577768
17	2016-08-08T21:21:49	22.7508	-157.9988	KOK1609	80.09169231096143	0.558778862952242	0.0333319532725203	2.8747732666356915																	2.8747732666356915	7.5859448562433025
18	2016-08-08T21:24:50	22.7511	-157.9979	KOK1609	82.84704864982615	0.5563826269438361	0.0329643017422178	2.927233264131297																	2.927233264131297	7.6841855029234996
19	2016-08-08T21:27:50	22.7513	-157.9972	KOK1609	86.9909383148724	0.566075499401979	0.0344664014896719	3.2036907197707998																	3.2036907197707998	7.759414406824503
20	2016-08-08T21:30:50	22.7515	-157.9964	KOK1609	86.53808671123946	0.573077282638048	0.0355772035813128	3.294704620368808																	3.294704620368808	7.844503191825114
21	2016-08-08T21:33:50	22.7515	-157.9958	KOK1609	84.89517907625537	0.5616055273078759	0.0337686765224575	3.0661893204987387																	3.0661893204987387	7.906096558113723
22	2016-08-08T21:36:50	22.7515	-157.9952	KOK1609	81.16042316585218	0.5516008661794161	0.0322384570987896	2.803787697225524																	2.803787697225524	7.9676899244023325
23	2016-08-08T21:39:51	22.7517	-157.9944	KOK1609	80.91306897814705	0.5453059791673979	0.0312977596648285	2.698246140716592																	2.698246140716592	8.052778593372093
24	2016-08-08T21:42:51	22.7518	-157.9937	KOK1609	83.27856034281534	0.554781925161698	0.0327202664099495	2.9159976776774905																	2.9159976776774905	8.125494489212329
25	2016-08-08T21:45:51	22.7524	-157.9932	KOK1609	82.46490273473252	0.559180520717249	0.0333938271311191	2.9700618378442																	2.9700618378442	8.209729038282761
26	2016-08-08T21:48:51	22.7527	-157.9929	KOK1609	85.05516198337071	0.5575775802325489	0.0331473794176526	3.041523976313792																	3.041523976313792	8.25515651692821
27	2016-08-08T21:51:52	22.7525	-157.9923	KOK1609	81.39136294985434	0.5496223842073851	0.0319409720853444	2.7900723658177173																	2.7900723658177173	8.320649581815164
28	2016-08-08T21:54:52	22.7527	-157.9918	KOK1609	83.32140588116279	0.550017355003256	0.0320001777308738	2.871888161757719																	2.871888161757719	8.376597423905974
29	2016-08-08T21:57:52	22.7531	-157.9912	KOK1609	84.85908880099127	0.5563826269438361	0.0329643017422178	3.021249860016759																	3.021249860016759	8.452599427099592
30	2016-08-08T22:00:53	22.7529	-157.9906	KOK1609	84.3856091345738	0.558778862952242	0.0333319532725203	3.0004871388189613																	3.0004871388189613	8.5180923223878
31	2016-08-08T22:03:53	22.752	-157.9903	KOK1609	83.3871275816489	0.556779995362206	0.0330251821858415	2.9367302447941928																	2.9367302447941928	8.622904224464532
32	2016-08-08T22:06:53	22.7515	-157.9898	KOK1609	82.3661468054616	0.550808458074659	0.0321190248478626	2.8372758169386594																	2.8372758169386594	8.698616892626152
33	2016-08-08T22:09:53	22.750999999999998	-157.9892	KOK1609	83.04241870134112	0.551998489510824	0.0322983871388864	2.8588896439588365																	2.8588896439588365	8.78163273945945
34	2016-08-08T22:12:53	22.7508	-157.9885	KOK1609	85.57806519194847	0.563637191980396	0.0340847332406463	3.1143348122005805																	3.1143348122005805	8.856861794079807
35	2016-08-08T22:15:54	22.7507	-157.9878	KOK1609	84.06471986872694	0.562012569484429	0.033831723041644	3.041577605916217																	3.041577605916217	8.929578209670193
36	2016-08-08T22:18:54	22.7502	-157.9872	KOK1609	83.95466023429447	0.562417319114419	0.0338947518910436	3.006730301847881																	3.006730301847881	9.012594324085333
37	2016-08-08T22:21:54	22.7494	-157.9865	KOK1609	83.62163671833689	0.5488352622377489	0.0318229834522357	2.8277220378238166																	2.8277220378238166	9.127025053411618
38	2016-08-08T22:24:54	22.7491	-157.9859	KOK1609	84.72542360483756	0.5535863488415539	0.0325386898119907	2.9447627014331523																	2.9447627014331523	9.197090040544868
39	2016-08-08T22:27:55	22.7496	-157.9854	KOK1609	85.73359914441086	0.5607943487521899	0.0336430335613082	3.0661582582134748																	3.0661582582134748	9.272803319933494
40	2016-08-08T22:30:55	22.7504	-157.985	KOK1609	85.45905646788273	0.560390207761462	0.0335804364050583	3.084905329700232																	3.084905329700232	9.370868108712
41	2016-08-08T22:33:55	22.7511	-157.9843	KOK1609	85.08073008704112	0.555181221055355	0.0327811094243746	2.9846002115037784																	2.9846002115037784	9.476866200699648
42	2016-08-08T22:36:55	22.7507	-157.9835	KOK1609	82.32311984376109	0.5527925660090021	0.0324183949736393	2.8263927054689817																	2.8263927054689817	9.570285311693967
43	2016-08-08T22:39:55	22.7498	-157.9831	KOK1609	83.19669214858773	0.5575775802325489	0.0331473794176526	2.9345391540783714																	2.9345391540783714	9.678559274695886
44	2016-08-08T22:42:56	22.7492	-157.983	KOK1609	83.6158154232358	0.562822974260897	0.0339579280746857	3.0546203543383075																	3.0546203543383075	9.74613385301535
45	2016-08-08T22:45:56	22.7486	-157.9831	KOK1609	82.29155362661089	0.558778862952242	0.0333319532725203	2.9190727016871327																	2.9190727016871327	9.813708438182504
46	2016-08-08T22:48:56	22.748	-157.9834	KOK1609	82.40545263178552	0.550808458074659	0.0321190248478626	2.840215352200462																	2.840215352200462	9.88725719020773
47	2016-08-08T22:51:56	22.7474	-157.9837	KOK1609	81.12646495241407	0.550413268665288	0.0320595247109026	2.778917771355036																	2.778917771355036	9.960805998858683
48	2016-08-08T22:54:57	22.7464	-157.9834	KOK1609	83.6193908941944	0.559180520717249	0.0333938271311191	2.9750333774316773																	2.9750333774316773	10.076304900312344
49	2016-08-08T22:57:57	22.7452	-157.9829	KOK1609	82.65580533211474	0.5611994544999781	0.033705780148202004	2.9939490094869705																	2.9939490094869705	10.219408075052664
50	2016-08-08T23:00:57	22.7442	-157.9826	KOK1609	81.95385218107741	0.558378161732944	0.0332702267661679	2.905635406022947																	2.905635406022947	10.334907108708604
51	2016-08-08T23:03:57	22.7435	-157.9825	KOK1609	79.34328686841957	0.5563826269438361	0.0329643017422178	2.802830397074512																	2.802830397074512	10.413502445201235
52	2016-08-08T23:06:58	22.7428	-157.9824	KOK1609	79.06051821773544	0.555181221055355	0.0327811094243746	2.7916910255410987																	2.7916910255410987	10.492097788561676
53	2016-08-08T23:09:58	22.7421	-157.9823	KOK1609	81.44276508363653	0.5652605506510289	0.0343386539408673	2.986464533188834																	2.986464533188834	10.570693138789741
54	2016-08-08T23:12:58	22.7413	-157.9818	KOK1609	81.74054664513577	0.564449075860749	0.034211583655305	2.9965607329515396																	2.9965607329515396	10.673481656401725
55	2016-08-08T23:15:58	22.7405	-157.9813	KOK1609	79.55362268986205	0.562417319114419	0.0338947518910436	2.881262503919605																	2.881262503919605	10.776270324038627
56	2016-08-08T23:18:59	22.7401	-157.9807	KOK1609	85.05632340736614	0.5563826269438361	0.0329643017422178	3.020274649391915																	3.020274649391915	10.852276929767923
57	2016-08-08T23:21:59	22.74	-157.9802	KOK1609	80.83677666516569	0.557178312370293	0.0330862079620082	2.8673766166035355																	2.8673766166035355	10.90480216230279
58	2016-08-08T23:24:59	22.7399	-157.9793	KOK1609	83.25237274610483	0.5703940078429626	0.035148987258609904	3.0947945767035447																	3.0947945767035447	10.997868155745094
59	2016-08-08T23:27:59	22.7402	-157.9781	KOK1609	81.18095067604006	0.567713651810016	0.03472432666434	3.013507836600146																	3.013507836600146	11.125511208025513
60	2016-08-08T23:30:59	22.7403	-157.977	KOK1609	81.34367905586397	0.558378161732944	0.0332702267661679	2.9182260761097103																	2.9182260761097103	11.238988983228236
61	2016-08-08T23:34:00	22.7404	-157.976	KOK1609	82.48334845008087	0.5575775802325489	0.0331473794176526	2.9283553603378563																	2.9283553603378563	11.342254703817677
62	2016-08-08T23:37:00	22.7402	-157.9752	KOK1609	81.52589486607444	0.5595831373114121	0.0334558486937206	2.9125334584981126																	2.9125334584981126	11.427349927034472
63	2016-08-08T23:40:00	22.7403	-157.9744	KOK1609	82.7783711309296	0.56730264783214	0.0346596145702376	3.081619396908918																	3.081619396908918	11.510232114797333
64	2016-08-08T23:43:00	22.7402	-157.9736	KOK1609	81.36541883135612	0.564449075860749	0.034211583655305	2.9784766185656117																	2.9784766185656117	11.593114302560195
65	2016-08-08T23:46:01	22.7402	-157.9727	KOK1609	80.7492657101143	0.564449075860749	0.034211583655305	2.959626547423642																	2.959626547423642	11.685511991612902
66	2016-08-08T23:49:01	22.7401	-157.9719	KOK1609	82.97315520677418	0.559180520717249	0.0333938271311191	2.9766190540478843																	2.9766190540478843	11.7683942389126
67	2016-08-08T23:52:01	22.7399	-157.9713	KOK1609	83.46325876092298	0.562012569484429	0.033831723041644	3.0268331788225966																	3.0268331788225966	11.833892644744411
68	2016-08-08T23:55:01	22.7401	-157.9706	KOK1609	84.8363927308839	0.567713651810016	0.03472432666434	3.1421869998399568																	3.1421869998399568	11.909127174143537
69	2016-08-08T23:58:02	22.7399	-157.9705	KOK1609	82.0011083463526	0.571834896729022	0.0353783595873541	3.077819535844509																	3.077819535844509	11.933643685883837
70	2016-08-09T00:01:02	22.7392	-157.9705	KOK1609	83.47429540358078	0.5616055273078759	0.0337686765224575	3.047656774237013																	3.047656774237013	12.011565655668194
71	2016-08-09T00:04:02	22.7385	-157.9704	KOK1609	81.58870848374208	0.56730264783214	0.0346596145702376	3.0060096131527883																	3.0060096131527883	12.090161041212909
72	2016-08-09T00:07:02	22.7379	-157.9702	KOK1609	81.72822686414445	0.5697787918886991	0.0350511194987431	3.0401940709113164																	3.0401940709113164	12.160036271664412
73	2016-08-09T00:10:03	22.7375	-157.9699	KOK1609	83.16905920460347	0.5739092456777839	0.0357104549410594	3.1588842921102214																	3.1588842921102214	12.214177445581733
74	2016-08-09T00:13:03	22.7369	-157.9702	KOK1609	82.57592701555734	0.573077282638048	0.0355772035813128	3.1543589804561782																	3.1543589804561782	12.287727244959516
75	2016-08-09T00:16:03	22.7362	-157.9705	KOK1609	82.47999625796828	0.570189002744401	0.0351163547376281	3.0844061302976225																	3.0844061302976225	12.371515529206851
76	2016-08-09T00:19:03	22.7356	-157.9704	KOK1609	83.20564079099928	0.571834896729022	0.0353783595873541	3.1664570574870647																	3.1664570574870647	12.439090262713954
77	2016-08-09T00:22:04	22.7349	-157.9701	KOK1609	82.98966914758162	0.5739092456777839	0.0357104549410594	3.1624398318457163																	3.1624398318457163	12.522878654610572
78	2016-08-09T00:25:04	22.7349	-157.9697	KOK1609	83.68272941386483	0.5776636273275191	0.0363162889552867	3.2656941648557933																	3.2656941648557933	12.563945886166715
79	2016-08-09T00:28:04	22.7353	-157.9699	KOK1609	82.06289727967825	0.576403806567388	0.0361124420638851	3.1518225471274905																	3.1518225471274905	12.612979217818944
80	2016-08-09T00:31:04	22.7357	-157.9704	KOK1609	83.57996526177864	0.573077282638048	0.0355772035813128	3.1918553229505418																	3.1918553229505418	12.680933613912918
81	2016-08-09T00:34:04	22.7362	-157.971	KOK1609	83.19114208574626	0.581449209241411	0.0369335599869533	3.2788617317720465																	3.2788617317720465	12.763954576826697
82	2016-08-09T00:37:05	22.7366	-157.9715	KOK1609	84.5860136607951	0.5822943007632321	0.0370722629265497	3.380059100175523																	3.380059100175523	12.831908717665973
83	2016-08-09T00:40:05	22.737	-157.9721	KOK1609	83.17911789360623	0.5878369447953751	0.0379893736986419	3.3707520706759126																	3.3707520706759126	12.90791660147782
84	2016-08-09T00:43:05	22.7374	-157.9726	KOK1609	83.23093368356878	0.5882625080667819	0.0380605140058383	3.4182189775278182																	3.4182189775278182	12.975870515419047
85	2016-08-09T00:46:05	22.7379	-157.9731	KOK1609	85.39069333252621	0.593426703315474	0.0389285707330658	3.5428561362455686																	3.5428561362455686	13.051586773746331
86	2016-08-09T00:49:06	22.7384	-157.9736	KOK1609	85.02997025488617	0.594730034684947	0.0391495761077801	3.579415225862596																	3.579415225862596	13.127302904797368
87	2016-08-09T00:52:06	22.7388	-157.9738	KOK1609	85.03140964656951	0.595165201086638	0.0392235351690324	3.5969176504566827																	3.5969176504566827	13.176336016332336
88	2016-08-09T00:55:06	22.7392	-157.9739	KOK1609	84.99419875777514	0.594730034684947	0.0391495761077801	3.5873469259153272																	3.5873469259153272	13.222031098035972
89	2016-08-09T00:58:06	22.7389	-157.974	KOK1609	83.3316744355879	0.5938620053202139	0.0390021495268122	3.4832149334192235																	3.4832149334192235	13.256968694504463
90	2016-08-09T01:01:06	22.738000000000003	-157.9742	KOK1609	84.84788370270779	0.594295904629594	0.0390757931796163	3.5447424727174783																	3.5447424727174783	13.359236577030822
91	2016-08-09T01:04:07	22.7374	-157.9739	KOK1609	84.98567540911792	0.592127007447506	0.0387088840485091	3.549062528413298																	3.549062528413298	13.43278632923954
92	2016-08-09T01:07:07	22.7369	-157.9739	KOK1609	84.21186219416744	0.591694966040761	0.0386360634585826	3.498381217815209																	3.498381217815209	13.488444879085904
93	2016-08-09T01:10:07	22.7362	-157.9742	KOK1609	83.46213487651313	0.595165201086638	0.0392235351690324	3.5015074611913724																	3.5015074611913724	13.572233163334316
94	2016-08-09T01:13:07	22.7355	-157.9745	KOK1609	84.51182278334535	0.598650809991287	0.0398188979165341	3.5943517473642403																	3.5943517473642403	13.656021505547926
95	2016-08-09T01:16:08	22.7347	-157.9744	KOK1609	86.24040032766844	0.6021777881231519	0.0404268066749235	3.7342301654130363																	3.7342301654130363	13.745665049172239
96	2016-08-09T01:19:08	22.7356	-157.9735	KOK1609	84.72417513717015	0.606168039103562	0.0411216442224637	3.6749660708280114																	3.6749660708280114	13.88195545960242
97	2016-08-09T01:22:08	22.7353	-157.9728	KOK1609	84.17513949200097	0.6021777881231519	0.0404268066749235	3.610352100685797																	3.610352100685797	13.961202876074418
98	2016-08-09T01:25:09	22.7347	-157.9724	KOK1609	84.19508449700085	0.599088753878942	0.0398941459672506	3.614275173066968																	3.614275173066968	14.03960857642226
99	2016-08-09T01:28:09	22.7345	-157.9719	KOK1609	85.10012736338864	0.6021777881231519	0.0404268066749235	3.6708377964459413																	3.6708377964459413	14.095562620386824
100	2016-08-09T01:31:09	22.7344	-157.9711	KOK1609	87.84990022904915	0.610633994237877	0.0419077472268331	3.8603533188797767																	3.8603533188797767	14.178448260877712
101	2016-08-09T01:34:09	22.7342	-157.9702	KOK1609	85.21130529141169	0.6039392987381921	0.0407327358646687	3.683115109486777																	3.683115109486777	14.273494195448682
102	2016-08-09T01:37:10	22.7341	-157.9693	KOK1609	85.40151126689713	0.6043822226381179	0.0408097343902162	3.71632235937378																	3.71632235937378	14.366564080534902
103	2016-08-09T01:40:10	22.734	-157.9683	KOK1609	85.41388415269049	0.606168039103562	0.0411216442224637	3.717849307289217																	3.717849307289217	14.469834504361708
104	2016-08-09T01:43:10	22.7338	-157.9673	KOK1609	85.82324613093944	0.610633994237877	0.0419077472268331	3.8292215882963534																	3.8292215882963534	14.574889482652305
105	2016-08-09T01:46:10	22.7337	-157.9663	KOK1609	86.62000056451174	0.6057199869763901	0.0410433876566134	3.7895693214776665																	3.7895693214776665	14.678160130412078
106	2016-08-09T01:49:11	22.7337	-157.9652	KOK1609	84.39544689216078	0.6070583981958471	0.0412777656592401	3.694584760037234																	3.694584760037234	14.791096008281725
107	2016-08-09T01:52:11	22.7336	-157.9644	KOK1609	85.40762018276489	0.6017337905802889	0.0403501005984148	3.6666189904088737																	3.6666189904088737	14.873982124945714
108	2016-08-09T01:55:11	22.7334	-157.9635	KOK1609	85.93791753123932	0.609065799436276	0.0416308250632314	3.766380305267576																	3.766380305267576	14.96902858506599
109	2016-08-09T01:58:11	22.7334	-157.9627	KOK1609	85.28823976223707	0.612435710974828	0.0422276323950508	3.8017170555971136																	3.8017170555971136	15.051163949166176
110	2016-08-09T02:01:12	22.7331	-157.96200000000005	KOK1609	87.22348364021477	0.610633994237877	0.0419077472268331	3.882699521871305																	3.882699521871305	15.130412414237387
111	2016-08-09T02:04:12	22.7322	-157.9616	KOK1609	85.47370641849707	0.6039392987381921	0.0407327358646687	3.727912691365424																	3.727912691365424	15.238688382592745
112	2016-08-09T02:07:12	22.7314	-157.9614	KOK1609	87.32395383554457	0.6057199869763901	0.0410433876566134	3.7884962957279256																	3.7884962957279256	15.330078788935175
113	2016-08-09T02:10:12	22.7313	-157.9612	KOK1609	83.99894985252268	0.6083966628614821	0.0415127887197925	3.710246337302052																	3.710246337302052	15.353436148278325
114	2016-08-09T02:13:13	22.7314	-157.9611	KOK1609	86.49156779702604	0.6110828137438941	0.0419874327291304	3.846015992175541																	3.846015992175541	15.368579720644181
115	2016-08-09T02:16:13	22.7306	-157.9614	KOK1609	85.95988710113814	0.609288920297675	0.0416702232892764	3.7648580535576497																	3.7648580535576497	15.46280964204981
116	2016-08-09T02:19:13	22.7294	-157.9614	KOK1609	85.18321124317337	0.602617272090339	0.0405030896238029	3.6730306509528017																	3.6730306509528017	15.596390161680533
117	2016-08-09T02:22:13	22.7308	-157.9614	KOK1609	83.36276466316066	0.601290850415078	0.0402735771969961	3.562225795733514																	3.562225795733514	15.752234101249645
118	2016-08-09T02:25:13	22.734	-157.965	KOK1609	83.77275864282291	0.60349757205438	0.0406560045275263	3.6068590032500416																	3.6068590032500416	16.26555840348027
119	2016-08-09T02:28:14	22.7365	-157.9698	KOK1609	84.67432575308237	0.60349757205438	0.0406560045275263	3.654299358345692																	3.654299358345692	16.83151258190557
120	2016-08-09T02:31:14	22.7388	-157.9749	KOK1609	86.00253316359701	0.609288920297675	0.0416702232892764	3.7720339026216574																	3.7720339026216574	17.414354319776226
121	2016-08-09T02:34:14	22.7407	-157.9803	KOK1609	84.33127810322421	0.6043822226381179	0.0408097343902162	3.6420604354273522																	3.6420604354273522	18.007717035496665
122	2016-08-09T02:37:15	22.7424	-157.9858	KOK1609	83.57737600767341	0.605273001882839	0.0409653174583348	3.59317879428376																	3.59317879428376	18.60323162274635
123	2016-08-09T02:40:15	22.7438	-157.9914	KOK1609	84.39300000497038	0.60661443299848	0.0411997974798931	3.687091759058477																	3.687091759058477	19.1988868188227
124	2016-08-09T02:43:15	22.745	-157.9959	KOK1609	84.88233661800595	0.609736227279536	0.0417492078426362	3.746991068751876																	3.746991068751876	19.679785937912047
125	2016-08-09T02:46:15	22.7461	-157.9979	KOK1609	85.59101862447761	0.612435710974828	0.0422276323950508	3.8243816622551434																	3.8243816622551434	19.918846766065165
126	2016-08-09T02:49:16	22.7469	-157.9975	KOK1609	86.27682529593244	0.6083966628614821	0.0415127887197925	3.7603345906515577																	3.7603345906515577	20.016911995257985
127	2016-08-09T02:52:16	22.7473	-157.9977	KOK1609	84.94327463253434	0.606168039103562	0.0411216442224637	3.665797811785077																	3.665797811785077	20.065944572107007
128	2016-08-09T02:55:16	22.7478	-157.9983	KOK1609	85.85237863496614	0.6043822226381179	0.0408097343902162	3.704104431644162																	3.704104431644162	20.148961656437805
129	2016-08-09T02:58:16	22.7485	-157.9987	KOK1609	87.11882297569366	0.60661443299848	0.0411997974798931	3.791192597959925																	3.791192597959925	20.237041301954147
130	2016-08-09T03:01:17	22.749000000000002	-157.9987	KOK1609	87.17348937976496	0.6079495105943371	0.041434260834348	3.81768853336089																	3.81768853336089	20.292699851800112
131	2016-08-09T03:04:17	22.7491	-157.9983	KOK1609	85.66375953339124	0.5966886822156819	0.0394830726405473	3.5984143909987214																	3.5984143909987214	20.335244925947343
132	2016-08-09T03:07:17	22.7492	-157.9975	KOK1609	82.69295444967034	0.599088753878942	0.0398941459672506	3.5291272975704078																	3.5291272975704078	20.418121813941973
133	2016-08-09T03:10:17	22.7495	-157.9968	KOK1609	85.26935176274782	0.6015123204976836	0.04031183889770545	3.647728010200959																	3.647728010200959	20.49736260300359
134	2016-08-09T03:13:18	22.749000000000002	-157.9962	KOK1609	87.58571288800286	0.6083966628614821	0.0415127887197925	3.850799520211509																	3.850799520211509	20.580379118778538
135	2016-08-09T03:16:18	22.7481	-157.996	KOK1609	88.25760576779354	0.6110828137438941	0.0419874327291304	3.909645547050961																	3.909645547050961	20.682646696683847
136	2016-08-09T03:19:18	22.7474	-157.996	KOK1609	82.79666561223864	0.601290850415078	0.0402735771969961	3.5353882064497504																	3.5353882064497504	20.7605686664686
137	2016-08-09T03:22:18	22.7465	-157.9963	KOK1609	82.42585978134781	0.5999677805018551	0.0400451813892911	3.503082536183995																	3.503082536183995	20.865380932796615
138	2016-08-09T03:25:19	22.7455	-157.9966	KOK1609	83.43391943996926	0.611532704662604	0.0420673084550199	3.699129619138399																	3.699129619138399	20.980879888334478
139	2016-08-09T03:28:19	22.7446	-157.9966	KOK1609	84.20732391534395	0.6083966628614821	0.0415127887197925	3.676553540221752																	3.676553540221752	21.081065278057615
140	2016-08-09T03:31:19	22.7437	-157.9967	KOK1609	88.51205910638727	0.61924851405934	0.0434501770329306	4.063179979934999																	4.063179979934999	21.181775284484683
141	2016-08-09T03:34:19	22.7428	-157.9968	KOK1609	85.14867675342991	0.62199444345295	0.0439491909395043	3.890024310369842																	3.890024310369842	21.282485297803255
142	2016-08-09T03:37:20	22.7419	-157.9967	KOK1609	85.85727141999978	0.614699614545776	0.0426314835038635	3.847490231171377																	3.847490231171377	21.383195318012326
143	2016-08-09T03:40:20	22.7411	-157.9967	KOK1609	86.42289401970702	0.626853611648571	0.044840506223326304	4.014884755668135																	4.014884755668135	21.472248997766272
144	2016-08-09T03:43:20	22.7402	-157.9966	KOK1609	86.44458067824085	0.617879767546768	0.043203022927246	3.923675141062944																	3.923675141062944	21.572959030990905
145	2016-08-09T03:49:21	22.7387	-157.9961	KOK1609	84.18139724681724	0.60349757205438	0.0406560045275263	3.6053842103641935																	3.6053842103641935	21.747646969197174
146	2016-08-09T03:52:21	22.7381	-157.9958	KOK1609	84.85953535288903	0.601290850415078	0.0402735771969961	3.6302808351674334																	3.6302808351674334	21.821196655367775
147	2016-08-09T03:55:21	22.7375	-157.9956	KOK1609	85.93508670984936	0.615606043355872	0.0427940264870746	3.8117508245437413																	3.8117508245437413	21.891071903472785
148	2016-08-09T03:58:22	22.7368	-157.9953	KOK1609	86.77789954891563	0.618791803075976	0.0433676244462195	3.9392980773346857																	3.9392980773346857	21.97486013803628
149	2016-08-09T04:01:22	22.7363	-157.995	KOK1609	84.47185434840469	0.6126617979993769	0.04226784489929595	3.7187039485390114																	3.7187039485390114	22.038472380356406
150	2016-08-09T04:04:22	22.7362	-157.9946	KOK1609	83.27978591269739	0.5999677805018551	0.0400451813892911	3.506441215734573																	3.506441215734573	22.081021166139703
151	2016-08-09T04:10:22	22.737	-157.9948	KOK1609	88.28678370532651	0.611532704662604	0.0420673084550199	3.892634421254962																	3.892634421254962	22.17241141053298
152	2016-08-09T04:13:23	22.7375	-157.9952	KOK1609	86.57004517579098	0.6075034232178019	0.0413559199626212	3.756472533784599																	3.756472533784599	22.24158028869355
153	2016-08-09T04:16:23	22.7381	-157.9955	KOK1609	87.21257279684488	0.610633994237877	0.0419077472268331	3.8080751974163465																	3.8080751974163465	22.31513003146677
154	2016-08-09T04:19:23	22.7386	-157.9957	KOK1609	86.27335170054401	0.6197039256619711	0.0435328174379054	3.876283423950112																	3.876283423950112	22.374455256036995
155	2016-08-09T04:22:23	22.7389	-157.9957	KOK1609	88.42947599732388	0.6256907803505071	0.0446260093409209	4.085383185124912																	4.085383185124912	22.407850385944577
156	2016-08-09T04:25:23	22.7392	-157.9954	KOK1609	89.91646832787441	0.6298796256188051	0.0454008489702859	4.220844782847147																	4.220844782847147	22.45327992711109
157	2016-08-09T04:28:24	22.7394	-157.9944	KOK1609	89.95743877752736	0.6256907803505071	0.0446260093409209	4.153759691092497																	4.153759691092497	22.558330942629514
158	2016-08-09T04:31:24	22.7398	-157.9932	KOK1609	88.07807982630374	0.629412871512959	0.0453142795605968	4.075886908676224																	4.075886908676224	22.689328093313303
159	2016-08-09T04:34:24	22.7402	-157.99200000000005	KOK1609	87.13497655540074	0.6197039256619711	0.0435328174379054	3.9421276497075537																	3.9421276497075537	22.82032490497404
160	2016-08-09T04:37:24	22.7405	-157.9908	KOK1609	88.75307069171588	0.626155025750963	0.0447116444551757	4.0950659046324365																	4.0950659046324365	22.947967696311874
161	2016-08-09T04:40:24	22.7411	-157.99	KOK1609	89.58807984797467	0.6275544219633199	0.04496977830941599	4.172408125134397																	4.172408125134397	23.053828107264675
162	2016-08-09T04:43:25	22.7413	-157.9891	KOK1609	89.72686815592945	0.6206180129100861	0.0436986905512169	4.0947039117382165																	4.0947039117382165	23.148869508252968
163	2016-08-09T04:49:25	22.7421	-157.9876	KOK1609	87.72140961075752	0.60996041467148	0.0417887943944667	3.841553561805792																	3.841553561805792	23.326759505591703
164	2016-08-09T04:52:25	22.7424	-157.9867	KOK1609	87.81390313250971	0.6210766937522061	0.0437819242025512	4.006996365663061																	4.006996365663061	23.425005684029593
165	2016-08-09T04:55:25	22.7426	-157.9858	KOK1609	88.27636672110529	0.624762782575624	0.0444556420373197	4.087895390131451																	4.087895390131451	23.52004623072019
166	2016-08-09T04:58:26	22.7431	-157.985	KOK1609	88.72800241731646	0.620160424413813	0.0436156551203553	4.02672444480686																	4.02672444480686	23.61925892972713
167	2016-08-09T05:01:26	22.7434	-157.9841	KOK1609	84.43707766936237	0.62199444345295	0.0439491909395043	3.8121847465774943																	3.8121847465774943	23.7175044724332
168	2016-08-09T05:04:26	22.7439	-157.9833	KOK1609	91.34404270969485	0.647978573222452	0.0488435661985764	4.527131188517268																	4.527131188517268	23.816716773501447
169	2016-08-09T05:07:26	22.7442	-157.9824	KOK1609	92.29453204154659	0.6748824590315851	0.0542485818120664	5.011225541478388																	5.011225541478388	23.91496180760095
170	2016-08-09T05:10:26	22.7445	-157.9814	KOK1609	85.23792708023309	0.671820284846793	0.0536160469431626	4.607611437204677																	4.607611437204677	24.022917872367643
171	2016-08-09T05:13:27	22.7452	-157.9797	KOK1609	92.74582016805608	0.68002250724058	0.0553210929674584	5.160888181265149																	5.160888181265149	24.214046419886603
172	2016-08-09T05:16:27	22.7459	-157.97799999999995	KOK1609	90.66147262528	0.66174402852064	0.0515657909113644	4.733325885655787																	4.733325885655787	24.405174151180024
173	2016-08-09T05:19:27	22.7464	-157.9765	KOK1609	90.41148798480631	0.660747915387202	0.0513656940159655	4.699321386832156																	4.699321386832156	24.56891364939095
174	2016-08-09T05:22:27	22.747	-157.9751	KOK1609	90.11741576793258	0.670300903495511	0.0533034837907726	4.850263488441113																	4.850263488441113	24.727397755085413
175	2016-08-09T05:25:27	22.7475	-157.9737	KOK1609	89.41873006607355	0.65925809994585	0.0510674300976112	4.663408362897108																	4.663408362897108	24.88152102020594
176	2016-08-09T05:31:28	22.7491	-157.9696	KOK1609	86.36646236290693	0.650896820833653	0.0494132377703514	4.351268835326794																	4.351268835326794	25.338551916637282
177	2016-08-09T05:34:28	22.7499	-157.967	KOK1609	91.94601172992891	0.661246318639223	0.051465602820530004	4.752809935709635																	4.752809935709635	25.61992480473686
178	2016-08-09T05:37:28	22.7508	-157.9643	KOK1609	92.95334927045613	0.662743015488113	0.0517668851648172	4.856390092170592																	4.856390092170592	25.914647889468778
179	2016-08-09T05:40:29	22.7517	-157.9616	KOK1609	92.1616755155072	0.655308970017307	0.0502820394686668	4.68257005844489																	4.68257005844489	26.209369257153266
180	2016-08-09T05:43:29	22.7525	-157.9593	KOK1609	92.05513220225792	0.6499232139944999	0.0492225282877208	4.6044872455926855																	4.6044872455926855	26.461712298706466
181	2016-08-09T05:46:29	22.7531	-157.9582	KOK1609	91.40099705170122	0.641713559767781	0.047634557261812004	4.4529067300944405																	4.4529067300944405	26.592906380596713
182	2016-08-09T05:49:29	22.7534	-157.9573	KOK1609	91.89924819790708	0.642192636888786	0.0477263714930339	4.514728868989236																	4.514728868989236	26.691145564529467
183	2016-08-09T05:52:30	22.7538	-157.9563	KOK1609	92.46231713270392	0.645555975314791	0.0483737510821926	4.580956018037816																	4.580956018037816	26.803040559351714
184	2016-08-09T05:55:30	22.7541	-157.9555	KOK1609	91.07455435059885	0.647978573222452	0.0488435661985764	4.548539424242825																	4.548539424242825	26.891693954083994
185	2016-08-09T06:01:30	22.7548	-157.9538	KOK1609	95.69275879455152	0.672329001676058	0.0537207135242862	5.163970011105405																	5.163970011105405	27.08281130556872
186	2016-08-09T06:04:31	22.7548	-157.9528	KOK1609	97.3647507142868	0.686781312854017	0.0567506855542848	5.566329597533074																	5.566329597533074	27.185464436366146
187	2016-08-09T06:07:31	22.7555	-157.9526	KOK1609	98.41384962750244	0.685733212120481	0.0565278265510971	5.5628840035135925																	5.5628840035135925	27.266045686205693
188	2016-08-09T06:10:31	22.7562	-157.9527	KOK1609	100.89089541426736	0.6743695798243271	0.0541424809850873	5.512728023656626																	5.512728023656626	27.344640904938878
189	2016-08-09T06:13:31	22.7567	-157.953	KOK1609	96.60761733245918	0.6622429265248491	0.0516662181691486	5.036064349659747																	5.036064349659747	27.40825097594294
190	2016-08-09T06:16:32	22.7574	-157.9534	KOK1609	95.87062055665314	0.6528533086101911	0.0497973247383554	4.852768455191257																	4.852768455191257	27.49632937439231
191	2016-08-09T06:19:32	22.7579	-157.9534	KOK1609	96.40663019394518	0.6499232139944999	0.0492225282877208	4.809637643570598																	4.809637643570598	27.551987924238283
192	2016-08-09T06:31:33	22.7597	-157.9529	KOK1609	92.69509501781616	0.6419530983282835	0.04768046437742295	4.502151725063637																	4.502151725063637	27.758827744579662
193	2016-08-09T06:37:33	22.7609	-157.9528	KOK1609	95.75633042415943	0.63363396534089	0.0461025258286118	4.4746888428043565																	4.4746888428043565	27.892802083134274
194	2016-08-09T06:40:34	22.7614	-157.9527	KOK1609	96.83983834442664	0.634579002387343	0.0462800343280031	4.537040148366335																	4.537040148366335	27.949399265269317
195	2016-08-09T06:43:34	22.7617	-157.9526	KOK1609	95.62187904306332	0.628019268046586	0.0450558063561548	4.3585543901408705																	4.3585543901408705	27.984336365019804
196	2016-08-09T06:46:34	22.7621	-157.9523	KOK1609	94.34980436178611	0.6256907803505071	0.0446260093409209	4.291497150838556																	4.291497150838556	28.03847443614212
197	2016-08-09T06:49:34	22.7623	-157.952	KOK1609	94.79660410632964	0.6322224206880022	0.0458378512535605	4.3863417733135615																	4.3863417733135615	28.076473738455743
198	2016-08-09T06:52:35	22.7618	-157.9516	KOK1609	94.34520450781328	0.635525063748347	0.0464584001035087	4.43346429155334																	4.43346429155334	28.145638191924917
199	2016-08-09T06:55:35	22.7615	-157.9513	KOK1609	93.37703390897684	0.634106728417489	0.0461911722388707	4.369285439442285																	4.369285439442285	28.19106427968655
200	2016-08-09T06:58:35	22.7614	-157.9508	KOK1609	93.67662177935414	0.634106728417489	0.0461911722388707	4.406169965600384																	4.406169965600384	28.243581655476852
201	2016-08-09T07:01:35	22.7611	-157.9504	KOK1609	94.21342164893248	0.642192636888786	0.0477263714930339	4.540075557540284																	4.540075557540284	28.29650709271627
202	2016-08-09T07:04:35	22.7607	-157.95	KOK1609	96.84873680977924	0.649435840210432	0.0491274607998623	4.8183461439989435																	4.8183461439989435	28.35707536260019
203	2016-08-09T07:07:36	22.7608	-157.9485	KOK1609	97.13044034808615	0.643153832906248	0.0479106288485437	4.73833679674904																	4.73833679674904	28.51145021854774
204	2016-08-09T07:10:36	22.7576	-157.9478	KOK1609	96.8008041189567	0.634106728417489	0.0461911722388707	4.575796044235309																	4.575796044235309	28.87483988456041
205	2016-08-09T07:13:36	22.7531	-157.9486	KOK1609	97.04558198651243	0.62522643984362	0.0445407022707891	4.435350033576084																	4.435350033576084	29.38245377257851
206	2016-08-09T07:16:36	22.7489	-157.9508	KOK1609	96.02850287925881	0.627086843908651	0.0448835284508384	4.416863580836718																	4.416863580836718	29.901675438862945
207	2016-08-09T07:19:37	22.7455	-157.9548	KOK1609	96.73220596262364	0.6298796256188051	0.0454008489702859	4.463158014199137																	4.463158014199137	30.460126067018408
208	2016-08-09T07:22:37	22.7424	-157.9591	KOK1609	95.06606124854315	0.6197039256619711	0.0435328174379054	4.239642864078236																	4.239642864078236	31.02044263785068
209	2016-08-09T07:25:37	22.7396	-157.9638	KOK1609	96.17573862353369	0.617425378140429	0.0431210160491217	4.235717423821546																	4.235717423821546	31.59487573237773
210	2016-08-09T07:28:37	22.737	-157.9685	KOK1609	94.03358135417082	0.613339198780609	0.0423886249753478	4.096995581911553																	4.096995581911553	32.157547715614434
211	2016-08-09T07:31:37	22.7353	-157.9723	KOK1609	95.80164564529629	0.613791589904209	0.0424693848764047	4.183101576963496																	4.183101576963496	32.591156810916345
212	2016-08-09T07:34:38	22.7336	-157.9738	KOK1609	96.05482640878608	0.611532704662604	0.0420673084550199	4.152088598928963																	4.152088598928963	32.835140896401064
213	2016-08-09T07:37:38	22.7325	-157.976	KOK1609	94.30166515646087	0.60661443299848	0.0411997974798931	3.975432740980677																	3.975432740980677	33.09206938069833
214	2016-08-09T07:40:38	22.7323	-157.9748	KOK1609	95.77355701914408	0.6039392987381921	0.0407327358646687	4.035937687140036																	4.035937687140036	33.21726871155643
215	2016-08-09T07:43:38	22.7325	-157.9736	KOK1609	94.28772718087887	0.5999677805018551	0.0400451813892911	3.8538681924394766																	3.8538681924394766	33.342468042411646
216	2016-08-09T07:46:39	22.7331	-157.972	KOK1609	95.8173089162578	0.6083966628614821	0.0415127887197925	4.088828521874179																	4.088828521874179	33.51979837752126
217	2016-08-09T07:49:39	22.7337	-157.9701	KOK1609	94.59183729211142	0.6083966628614821	0.0415127887197925	4.0169134708732726																	4.0169134708732726	33.72598718642025
218	2016-08-09T07:52:39	22.7342	-157.9682	KOK1609	93.22882135371604	0.596471626835327	0.0394459808170484	3.8101777197103615																	3.8101777197103615	33.92884293362867
219	2016-08-09T07:55:39	22.7349	-157.9663	KOK1609	96.13414822287115	0.602617272090339	0.0405030896238029	4.005123188370471																	4.005123188370471	34.13890025780654
220	2016-08-09T07:58:40	22.7354	-157.9647	KOK1609	94.3897646241656	0.599088753878942	0.0398941459672506	3.883144211209296																	3.883144211209296	34.31234205097832
221	2016-08-09T08:01:40	22.7359	-157.9634	KOK1609	94.86056714002292	0.6039392987381921	0.0407327358646687	3.98576970834868																	3.98576970834868	34.456950210925044
222	2016-08-09T08:04:40	22.7361	-157.9623	KOK1609	96.0483407020996	0.6039392987381921	0.0407327358646687	4.009723742351592																	4.009723742351592	34.57205774024351
223	2016-08-09T08:07:40	22.7364	-157.9613	KOK1609	94.2833223171438	0.5960385499069529	0.039371973837989	3.842019724250375																	3.842019724250375	34.68001958989844
224	2016-08-09T08:10:41	22.7367	-157.9601	KOK1609	97.69971962398616	0.596471626835327	0.0394459808170484	3.978342010459564																	3.978342010459564	34.8076656863354
225	2016-08-09T08:13:41	22.7371	-157.9592	KOK1609	96.10735064141356	0.58484340056609	0.0374924750490733	3.723125925249898																	3.723125925249898	34.91023461231739
226	2016-08-09T08:19:41	22.7377	-157.9576	KOK1609	95.52967438945934	0.58740688156378	0.0379178603962362	3.780082390791732																	3.780082390791732	35.087559828108695
227	2016-08-09T08:22:41	22.7377	-157.9567	KOK1609	95.1673895110935	0.5831433763310799	0.0372119173435006	3.670470991531576																	3.670470991531576	35.17995920685693
228	2016-08-09T08:25:42	22.7379	-157.9557	KOK1609	95.81874430547687	0.585696272990718	0.0376335229631379	3.7375962411911035																	3.7375962411911035	35.285011323236134
229	2016-08-09T08:28:42	22.738000000000003	-157.9548	KOK1609	93.03802086573721	0.5827183324273221	0.0371420068893483	3.5821156102647387																	3.5821156102647387	35.37807865873058
230	2016-08-09T08:31:42	22.7384	-157.9539	KOK1609	96.45959597466164	0.586122827277373	0.0377043407187957	3.7806847646759247																	3.7806847646759247	35.480646793228715
231	2016-08-09T08:34:42	22.7384	-157.9529	KOK1609	95.05753965289058	0.5812386693667709	0.0368991192848826	3.6482023482616586																	3.6482023482616586	35.58331224395262
232	2016-08-09T08:37:42	22.7389	-157.9521	KOK1609	93.55268639931525	0.580188976002576	0.0367274075058972	3.5747924529274613																	3.5747924529274613	35.68252703193252
233	2016-08-09T08:40:43	22.7391	-157.951	KOK1609	94.67190566754206	0.5697787918886991	0.0350511194987431	3.439003731889481																	3.439003731889481	35.79763212997439
234	2016-08-09T08:43:43	22.7395	-157.9499	KOK1609	93.82759206246445	0.567713651810016	0.03472432666434	3.402439792334779																	3.402439792334779	35.91902449885481
235	2016-08-09T08:46:43	22.7398	-157.9488	KOK1609	95.19868203834135	0.576403806567388	0.0361124420638851	3.5589177505607563																	3.5589177505607563	36.03678967686256
236	2016-08-09T08:49:43	22.74	-157.9477	KOK1609	95.11065755765287	0.567713651810016	0.03472432666434	3.457086283651333																	3.457086283651333	36.151894045462605
237	2016-08-09T08:52:44	22.7403	-157.9467	KOK1609	94.57500691754274	0.562012569484429	0.033831723041644	3.3338555931702376																	3.3338555931702376	36.25985311004057
238	2016-08-09T08:55:44	22.7406	-157.9457	KOK1609	95.66114549374386	0.562012569484429	0.033831723041644	3.3922581329512944																	3.3922581329512944	36.367811960363284
239	2016-08-09T08:58:44	22.7411	-157.9445	KOK1609	94.97234011654902	0.5622149442994239	0.0338632374663438	3.3559263716196317																	3.3559263716196317	36.502997797712105
240	2016-08-09T09:01:45	22.7415	-157.9432	KOK1609	95.14373813227765	0.567713651810016	0.03472432666434	3.431637922551175																	3.431637922551175	36.64369183769804
241	2016-08-09T09:04:45	22.7421	-157.9418	KOK1609	94.59058473780615	0.5607943487521899	0.0336430335613082	3.3176526842671934																	3.3176526842671934	36.8021806163041
242	2016-08-09T09:07:45	22.7426	-157.9405	KOK1609	92.83712947632291	0.558378161732944	0.0332702267661679	3.2136640697389645																	3.2136640697389645	36.94678273917201
243	2016-08-09T09:10:45	22.743000000000002	-157.9395	KOK1609	95.63734187426512	0.554383580188968	0.0326595682928213	3.2571839221752863																	3.2571839221752863	37.058685177625755
244	2016-08-09T09:13:46	22.7433	-157.9389	KOK1609	96.27367057218625	0.555581470139957	0.0328420976819923	3.3027760751193664																	3.3027760751193664	37.12875258177971
245	2016-08-09T09:16:46	22.7439	-157.9387	KOK1609	96.26818424263516	0.558778862952242	0.0333319532725203	3.345954132354608																	3.345954132354608	37.198627573883826
246	2016-08-09T09:19:46	22.7443	-157.9386	KOK1609	95.42830439473688	0.553188984264525	0.0324784706870613	3.2258259562012386																	3.2258259562012386	37.24432256953069
247	2016-08-09T09:22:47	22.7448	-157.9386	KOK1609	95.88098163825752	0.5488352622377489	0.0318229834522357	3.1823667343291344																	3.1823667343291344	37.299981119377044
248	2016-08-09T09:28:47	22.7463	-157.9388	KOK1609	97.01572947808668	0.554383580188968	0.0326595682928213	3.30864041314996																	3.30864041314996	37.468214383698815
249	2016-08-09T09:31:47	22.7469	-157.9385	KOK1609	97.80246402320834	0.5539846619991291	0.0325990526907767	3.3147167486455182																	3.3147167486455182	37.54176329615598
250	2016-08-09T09:34:47	22.7474	-157.9381	KOK1609	95.81634041816376	0.550413268665288	0.0320595247109026	3.2090404190732715																	3.2090404190732715	37.61093040849414
251	2016-08-09T09:37:48	22.748	-157.9379	KOK1609	100.86679300566405	0.548048915701797	0.0317055525198696	3.3579609626700586																	3.3579609626700586	37.68080521960179
252	2016-08-09T09:40:48	22.7484	-157.9376	KOK1609	99.34500057569595	0.546874386658803	0.0315304503182221	3.270043457869871																	3.270043457869871	37.73494504760399
253	2016-08-09T09:43:48	22.7483	-157.9373	KOK1609	98.82783481946652	0.550808458074659	0.0321190248478626	3.3070109244180883																	3.3070109244180883	37.767692480956775
254	2016-08-09T09:46:48	22.7481	-157.9369	KOK1609	97.12695146815204	0.5512041897857359	0.0321786697817463	3.2663216913877857																	3.2663216913877857	37.81440274976728
255	2016-08-09T09:49:49	22.7476	-157.9366	KOK1609	97.4807157021404	0.546874386658803	0.0315304503182221	3.2080590143477763																	3.2080590143477763	37.878013759320986
256	2016-08-09T09:52:49	22.7471	-157.9365	KOK1609	96.90690761771174	0.544524831620662	0.0311821688047535	3.1461394119463275																	3.1461394119463275	37.934611129543576
257	2016-08-09T09:55:49	22.747	-157.9363	KOK1609	99.40134674783731	0.5449157254925839	0.0312398964403581	3.2475980218857474																	3.2475980218857474	37.957966415848034
258	2016-08-09T09:58:49	22.7479	-157.9367	KOK1609	99.448888198881	0.548048915701797	0.0317055525198696	3.2875557502669546																	3.2875557502669546	38.06624069796803
259	2016-08-09T10:01:49	22.7487	-157.9373	KOK1609	104.22616206390465	0.542191630105721	0.0308387016515171	3.3843434141925264																	3.3843434141925264	38.174520328329294
260	2016-08-09T10:04:50	22.7497	-157.9375	KOK1609	98.37997520056685	0.536794437265399	0.0300528830695054	3.0956856061812834																	3.0956856061812834	38.287715018355996
261	2016-08-09T10:07:50	22.7507	-157.9377	KOK1609	105.62772999728416	0.5360305252549039	0.0299426679399644	3.301065053709772																	3.301065053709772	38.40090968112753
262	2016-08-09T10:10:50	22.7519	-157.9369	KOK1609	99.00395973727171	0.5345021153362111	0.0297229211938068	3.088448850817635																	3.088448850817635	38.557715951930724
263	2016-08-09T10:13:50	22.7508	-157.9336	KOK1609	99.86422390284227	0.539484890779731	0.0304429892106645	3.176050435041787																	3.176050435041787	38.91793072369351
264	2016-08-09T10:16:51	22.7491	-157.9286	KOK1609	99.24501034931492	0.539484890779731	0.0304429892106645	3.1559392840301164																	3.1559392840301164	39.464988090055904
265	2016-08-09T10:19:51	22.7469	-157.9224	KOK1609	98.93646805900772	0.5345021153362111	0.0297229211938068	3.0651726820933565																	3.0651726820933565	40.146958045375754
266	2016-08-09T10:22:51	22.7447	-157.9163	KOK1609	98.9603641798763	0.531842484256549	0.0293426831725824	3.0275101980857206																	3.0275101980857206	40.819366424131815
267	2016-08-09T10:25:51	22.7424	-157.9097	KOK1609	98.33531677967406	0.534120661141899	0.029668185628536	3.0390306753455136																	3.0390306753455136	41.54369183960439
268	2016-08-09T10:28:52	22.7399	-157.9028	KOK1609	101.28957708822807	0.538713561414367	0.030330860829384	3.200096048291732																	3.200096048291732	42.304773529081565
269	2016-08-09T10:31:52	22.7376	-157.8962	KOK1609	100.24913077714744	0.534120661141899	0.029668185628536	3.1170942775697648																	3.1170942775697648	43.029121201727904
270	2016-08-09T10:34:52	22.7353	-157.8897	KOK1609	99.31493698218664	0.531842484256549	0.0293426831725824	3.02404034601698																	3.02404034601698	43.7438847639632
271	2016-08-09T10:37:53	22.7322	-157.8842	KOK1609	101.73541185999741	0.5360305252549039	0.0299426679399644	3.17131875254776																	3.17131875254776	44.405658790891934
272	2016-08-09T10:40:53	22.7284	-157.8869	KOK1609	103.38839693538708	0.539099621835109	0.030386865214747996	3.2845127087490984																	3.2845127087490984	44.911406095185086
273	2016-08-09T10:43:53	22.7252	-157.8894	KOK1609	104.08015117694084	0.5488352622377489	0.0318229834522357	3.43927259031099																	3.43927259031099	45.35046909781793
274	2016-08-09T10:46:53	22.721999999999998	-157.8917	KOK1609	101.12274343592155	0.541804624227405	0.0307819433579274	3.2060470089727424																	3.2060470089727424	45.777854901928904
275	2016-08-09T10:49:53	22.7187	-157.8941	KOK1609	101.79472962174296	0.5360305252549039	0.0299426679399644	3.171220860672076																	3.171220860672076	46.22020199093846
276	2016-08-09T10:52:54	22.7155	-157.8965	KOK1609	101.98222271179705	0.5379441965855021	0.030219251863412996	3.2094096203208826																	3.2094096203208826	46.65335249467718
277	2016-08-09T10:55:54	22.7122	-157.8989	KOK1609	102.80408949996828	0.538713561414367	0.030330860829384	3.253656002212392																	3.253656002212392	47.09570610435096
278	2016-08-09T10:58:54	22.7089	-157.9014	KOK1609	105.52903017695586	0.544134284913641	0.0311245778244907	3.4232677684162085																	3.4232677684162085	47.54386505265728
279	2016-08-09T11:01:54	22.7054	-157.9031	KOK1609	104.18938734412129	0.54257955983651	0.0308955954373379	3.3614162377565555																	3.3614162377565555	47.970797032641144
280	2016-08-09T11:04:55	22.7019	-157.905	KOK1609	104.21249768139879	0.539099621835109	0.030386865214747996	3.285905282034998																	3.285905282034998	48.40653235292271
281	2016-08-09T11:07:55	22.6983	-157.9068	KOK1609	106.21349298617993	0.539484890779731	0.0304429892106645	3.3876008964896838																	3.3876008964896838	48.847852134789136
282	2016-08-09T11:13:55	22.6912	-157.9105	KOK1609	110.70625438997196	0.546874386658803	0.0315304503182221	3.67227980195084																	3.67227980195084	49.72480292432716
283	2016-08-09T11:16:55	22.6876	-157.9123	KOK1609	105.22333600444249	0.5453059791673979	0.0312977596648285	3.4627528723189345																	3.4627528723189345	50.16612875348426
284	2016-08-09T11:19:56	22.684	-157.9141	KOK1609	103.45239015705332	0.540644651178799	0.0306121534124846	3.3454395587343284																	3.3454395587343284	50.60745661672586
285	2016-08-09T11:22:56	22.6804	-157.9159	KOK1609	106.65527364450443	0.539484890779731	0.0304429892106645	3.4296142087812624																	3.4296142087812624	51.04878651378942
286	2016-08-09T11:25:56	22.6769	-157.9177	KOK1609	105.9583984318743	0.5427738881415605	0.0309241109654401	3.446339752107725																	3.446339752107725	51.4800357287611
287	2016-08-09T11:28:56	22.6735	-157.9198	KOK1609	107.02991264910378	0.5492283540322439	0.031881907437727	3.6113802530778583																	3.6113802530778583	51.915662736593646
288	2016-08-09T11:31:57	22.6757	-157.923	KOK1609	103.72158838251535	0.546874386658803	0.0315304503182221	3.4466325649858987																	3.4466325649858987	52.325549386119654
289	2016-08-09T11:34:57	22.6804	-157.9273	KOK1609	103.09974356819916	0.5433559795389711	0.0310098069951244	3.3701671204497683																	3.3701671204497683	53.01023051374635
290	2016-08-09T11:37:57	22.6856	-157.9318	KOK1609	105.02811644558595	0.546482338726064	0.0314721794373864	3.4805516673830836																	3.4805516673830836	53.75095842163885
291	2016-08-09T11:40:57	22.6917	-157.9368	KOK1609	105.36748092656548	0.546874386658803	0.0315304503182221	3.5165271741311748																	3.5165271741311748	54.602300936188776
292	2016-08-09T11:43:58	22.6977	-157.9419	KOK1609	106.39337103276621	0.5488352622377489	0.0318229834522357	3.5988061157435505																	3.5988061157435505	55.45107621790785
293	2016-08-09T11:46:58	22.7037	-157.947	KOK1609	104.67462145444055	0.5433559795389711	0.0310098069951244	3.4442209237737926																	3.4442209237737926	56.29983734380368
294	2016-08-09T11:49:58	22.7097	-157.952	KOK1609	103.9660918325976	0.5408388681641629	0.03064048216153945	3.3708242670236928																	3.3708242670236928	57.142286679341964
295	2016-08-09T11:52:58	22.7157	-157.9571	KOK1609	105.750623608147	0.5414185400014129	0.0307253202338948	3.468054504168161																	3.468054504168161	57.99101948411148
296	2016-08-09T11:55:58	22.7217	-157.9622	KOK1609	105.88650388823405	0.546874386658803	0.0315304503182221	3.555572010321194																	3.555572010321194	58.83973812357944
297	2016-08-09T11:58:59	22.7276	-157.9672	KOK1609	109.54411098403372	0.5488352622377489	0.0318229834522357	3.700559651252845																	3.700559651252845	59.67334826080933
298	2016-08-09T12:01:59	22.7337	-157.9722	KOK1609	104.18832775507308	0.5453059791673979	0.0312977596648285	3.4641264261390408																	3.4641264261390408	60.524595776060025
299	2016-08-09T12:04:59	22.7399	-157.977	KOK1609	105.5577264113336	0.5414185400014129	0.0307253202338948	3.4432724952688534																	3.4432724952688534	61.37264111928831
300	2016-08-09T12:07:59	22.7456	-157.9802	KOK1609	106.14993857082405	0.5414185400014129	0.0307253202338948	3.4997124215180087																	3.4997124215180087	62.08715105816361
301	2016-08-09T12:10:59	22.7486	-157.9815	KOK1609	107.20936348845869	0.543744668291408	0.0310671239968238	3.544907672249927																	3.544907672249927	62.446781607273046
302	2016-08-09T12:14:00	22.7504	-157.9825	KOK1609	106.789887161059	0.541804624227405	0.0307819433579274	3.476575454494484																	3.476575454494484	62.67191919217808
303	2016-08-09T12:17:00	22.7512	-157.9829	KOK1609	105.36766485649952	0.535267757697421	0.029832784627112998	3.311469264858303																	3.311469264858303	62.76998388028442
304	2016-08-09T12:20:00	22.752	-157.9829	KOK1609	105.89220320929053	0.533359195236702	0.0295591331771072	3.33179686592076																	3.33179686592076	62.85903756003797
305	2016-08-09T12:23:00	22.7528	-157.9829	KOK1609	106.54995464552445	0.537560887803498	0.030163646648302997	3.3918251277538425																	3.3918251277538425	62.94809123979192
306	2016-08-09T12:26:01	22.7531	-157.9831	KOK1609	107.14616581225599	0.538713561414367	0.030330860829384	3.454092433590041																	3.454092433590041	62.987292677629824
307	2016-08-09T12:29:01	22.7528	-157.9829	KOK1609	107.91366083943657	0.542191630105721	0.0308387016515171	3.5316097592792137																	3.5316097592792137	63.02649411546774
308	2016-08-09T12:32:01	22.7536	-157.9827	KOK1609	107.55225998233897	0.536794437265399	0.0300528830695054	3.395540318272913																	3.395540318272913	63.117883799578884
309	2016-08-09T12:35:01	22.7539	-157.983	KOK1609	107.2684142896998	0.5360305252549039	0.0299426679399644	3.386417604897502																	3.386417604897502	63.163311094838654
310	2016-08-09T12:38:02	22.7543	-157.9839	KOK1609	108.80531422646857	0.5379441965855021	0.030219251863412996	3.4921292477707966																	3.4921292477707966	63.2658695455325
311	2016-08-09T12:41:02	22.7546	-157.9849	KOK1609	109.3374171286492	0.546089283557574	0.0314139008332083	3.6439341119395054																	3.6439341119395054	63.37381839435621
312	2016-08-09T12:44:02	22.7551	-157.9858	KOK1609	110.40366854106838	0.543744668291408	0.0310671239968238	3.629861365966																	3.629861365966	63.48167652703577
313	2016-08-09T12:47:02	22.7558	-157.986	KOK1609	108.31451223181006	0.544134284913641	0.0311245778244907	3.5433268037521533																	3.5433268037521533	63.562257765386704
314	2016-08-09T12:50:02	22.756	-157.9862	KOK1609	113.89635662218994	0.5379441965855021	0.030219251863412996	3.662429305819363																	3.662429305819363	63.59254240983484
315	2016-08-09T12:53:03	22.7563	-157.987	KOK1609	109.91006835953607	0.539099621835109	0.030386865214747996	3.5290904793293865																	3.5290904793293865	63.681194579390365
316	2016-08-09T12:56:03	22.7569	-157.9877	KOK1609	110.64556655543814	0.5414185400014129	0.0307253202338948	3.613756258994637																	3.613756258994637	63.7792978856751
317	2016-08-09T12:59:03	22.7576	-157.9881	KOK1609	107.39758777705131	0.5488352622377489	0.0318229834522357	3.681488639180545																	3.681488639180545	63.86737625609693
318	2016-08-09T13:02:04	22.7582	-157.988	KOK1609	109.53488425367192	0.5453059791673979	0.0312977596648285	3.62426242089604																	3.62426242089604	63.93495073852794
319	2016-08-09T13:05:04	22.7589	-157.9879	KOK1609	109.2511746890447	0.546874386658803	0.0315304503182221	3.660367548968525																	3.660367548968525	64.01354593075895
320	2016-08-09T13:11:04	22.7603	-157.9877	KOK1609	110.06091165260344	0.538713561414367	0.030330860829384	3.550732914809021																	3.550732914809021	64.17073629460612
321	2016-08-09T13:14:04	22.7611	-157.9876	KOK1609	109.49850914657571	0.534120661141899	0.029668185628536	3.4484142900275603																	3.4484142900275603	64.2603796179868
322	2016-08-09T13:17:05	22.7619	-157.9875	KOK1609	105.81358932396523	0.528447276229967	0.0288619145813618	3.228164327998727																	3.228164327998727	64.3500229344818
323	2016-08-09T13:20:05	22.7627	-157.9874	KOK1609	107.88832739632757	0.5310855472882849	0.0292352072142466	3.312750718552549																	3.312750718552549	64.4396662440908
324	2016-08-09T13:23:05	22.7634	-157.9873	KOK1609	109.20592335752251	0.5307082813458571	0.0291816602789332	3.3913084602002317																	3.3913084602002317	64.51826139214536
325	2016-08-09T13:26:05	22.7642	-157.9871	KOK1609	108.97885631527245	0.535649933146562	0.0298877571544985	3.459197446201593																	3.459197446201593	64.60965071831728
326	2016-08-09T13:29:06	22.765	-157.9869	KOK1609	107.61752046708784	0.532599031576783	0.0294506501307113	3.3480084406027597																	3.3480084406027597	64.70104001746996
327	2016-08-09T13:32:06	22.7658	-157.9868	KOK1609	106.33427698157844	0.5254477431567679	0.0284412159674071	3.209634091149499																	3.209634091149499	64.7906833003942
328	2016-08-09T13:35:06	22.7665	-157.9865	KOK1609	108.37338028211587	0.526198424172874	0.028546032302087996	3.2719287737835283																	3.2719287737835283	64.87446913224613
329	2016-08-09T13:38:06	22.7673	-157.9863	KOK1609	109.00517249026035	0.527883789078863	0.02878256089507195	3.316634813291836																	3.316634813291836	64.96585835371286
330	2016-08-09T13:41:06	22.7681	-157.986	KOK1609	108.12722159173236	0.533359195236702	0.0295591331771072	3.385543439187451																	3.385543439187451	65.06008557159933
331	2016-08-09T13:44:07	22.7688	-157.9859	KOK1609	107.8693226965732	0.534120661141899	0.029668185628536	3.3614060569042348																	3.3614060569042348	65.13868066663275
332	2016-08-09T13:47:07	22.7696	-157.9856	KOK1609	106.2835186417772	0.529956404177692	0.0290749459803041	3.2439442488829604																	3.2439442488829604	65.23290777394617
333	2016-08-09T13:50:07	22.7703	-157.9854	KOK1609	106.86061169813496	0.531842484256549	0.0293426831725824	3.2980085716929386																	3.2980085716929386	65.31348845690772
334	2016-08-09T13:53:07	22.7711	-157.9852	KOK1609	109.97294566482	0.536794437265399	0.0300528830695054	3.488199232260028																	3.488199232260028	65.40487755001122
335	2016-08-09T13:56:07	22.7719	-157.9849	KOK1609	109.04026477586314	0.535649933146562	0.0298877571544985	3.42847838038767																	3.42847838038767	65.4991044877691
336	2016-08-09T13:59:08	22.7728	-157.9847	KOK1609	106.65777337690399	0.532599031576783	0.0294506501307113	3.3108714842749984																	3.3108714842749984	65.60137134743584
337	2016-08-09T14:02:08	22.7735	-157.9847	KOK1609	105.82530409383163	0.5254477431567679	0.0284412159674071	3.176698172667612																	3.176698172667612	65.6792933172202
338	2016-08-09T14:05:08	22.7742	-157.9845	KOK1609	106.84824705746237	0.5254477431567679	0.0284412159674071	3.206549847557865																	3.206549847557865	65.75987385075369
339	2016-08-09T14:08:08	22.775	-157.9844	KOK1609	107.01093895004648	0.5303319138601501	0.0291282408653452	3.285367320172188																	3.285367320172188	65.84951705446773
340	2016-08-09T14:11:09	22.7757	-157.9843	KOK1609	109.66109172141952	0.532220306951383	0.0293966022943376	3.42611958335019																	3.42611958335019	65.92811208173848
341	2016-08-09T14:14:09	22.7764	-157.9844	KOK1609	107.75862380450936	0.531842484256549	0.0293426831725824	3.3440812292338324																	3.3440812292338324	66.00670710213342
342	2016-08-09T14:17:09	22.776999999999997	-157.9844	KOK1609	105.841222430881	0.523954138088685	0.0282330743660627	3.14153194748864																	3.14153194748864	66.07349736194898
343	2016-08-09T14:20:09	22.7773	-157.9845	KOK1609	106.01163158702208	0.5265722882333279	0.0285984349595979	3.1821335652919185																	3.1821335652919185	66.10843411707856
344	2016-08-09T14:23:10	22.7773	-157.9844	KOK1609	107.5666675624704	0.5303319138601501	0.0291282408653452	3.310850589542082																	3.310850589542082	66.11869773855635
345	2016-08-09T14:26:10	22.7776	-157.9845	KOK1609	111.21091610270187	0.534120661141899	0.029668185628536	3.4725051577274364																	3.4725051577274364	66.15363448705678
346	2016-08-09T14:29:10	22.7779	-157.9845	KOK1609	108.71295111898331	0.528823209941478	0.0289149821059501	3.3257208319929568																	3.3257208319929568	66.18702961696435
347	2016-08-09T14:32:10	22.7775	-157.9847	KOK1609	106.64342786925958	0.5273203128922371	0.0287034526121203	3.2073922528340666																	3.2073922528340666	66.23606026760596
348	2016-08-09T14:35:10	22.7782	-157.9832	KOK1609	106.56307366472795	0.525822636196345	0.0284935616554725	3.1871214538065558																	3.1871214538065558	66.40861047947011
349	2016-08-09T14:38:11	22.7794	-157.9881	KOK1609	108.33242355870372	0.5273203128922371	0.0287034526121203	3.287770595498286																	3.287770595498286	66.92896051383204
350	2016-08-09T14:41:11	22.7768	-157.9937	KOK1609	108.30901109117069	0.5295777717704779	0.0290214975026483	3.34001029086419																	3.34001029086419	67.57247813078725
351	2016-08-09T14:44:11	22.7732	-157.9992	KOK1609	108.55720426115795	0.531842484256549	0.0293426831725824	3.3731026417446364																	3.3731026417446364	68.26476699006427
352	2016-08-09T14:47:11	22.7688	-158.005	KOK1609	108.45171775267734	0.5254477431567679	0.0284412159674071	3.2656252129138754																	3.2656252129138754	69.0356770582543
353	2016-08-09T14:50:11	22.7643	-158.0102	KOK1609	105.65897656382894	0.525822636196345	0.0284935616554725	3.149676724016852																	3.149676724016852	69.76767244639473
354	2016-08-09T14:53:12	22.7599	-158.0151	KOK1609	108.46011646091853	0.5273203128922371	0.0287034526121203	3.2678655238920946																	3.2678655238920946	70.46972776752867
355	2016-08-09T14:56:12	22.7573	-158.0173	KOK1609	110.05612479059972	0.5292000410742129	0.0289681763122416	3.372916304753514																	3.372916304753514	70.8368326295478
356	2016-08-09T14:59:12	22.7568	-158.0166	KOK1609	108.5321418461185	0.528447276229967	0.0288619145813618	3.3044325951281603																	3.3044325951281603	70.9277235534471
357	2016-08-09T15:02:12	22.7565	-158.0157	KOK1609	105.43773593366987	0.525822636196345	0.0284935616554725	3.1510249670031967																	3.1510249670031967	71.02596057480628
358	2016-08-09T15:05:13	22.7564	-158.015	KOK1609	105.07786121103628	0.522839316099588	0.0280782624011686	3.0995407415465452																	3.0995407415465452	71.098674027519
359	2016-08-09T15:08:13	22.7566	-158.0143	KOK1609	107.18592275513474	0.52209715015875	0.0279756404782566	3.1614454485317927																	3.1614454485317927	71.1739002684551
360	2016-08-09T15:11:13	22.7564	-158.0136	KOK1609	110.53019011890386	0.5254477431567679	0.0284412159674071	3.3317184140536864																	3.3317184140536864	71.24912650939123
361	2016-08-09T15:14:13	22.7561	-158.0131	KOK1609	108.08111126316209	0.5280719131520201	0.0288089722550594	3.2772878456937407																	3.2772878456937407	71.31036044678288
362	2016-08-09T15:17:14	22.7567	-158.0129	KOK1609	107.62401713702693	0.524327521015217	0.0282849249261337	3.215543470670524																	3.215543470670524	71.38023487373863
363	2016-08-09T15:20:14	22.7573	-158.0127	KOK1609	106.54223758635081	0.521726930773297	0.0279245089800348	3.1358813653627333																	3.1358813653627333	71.4501092741972
364	2016-08-09T15:23:14	22.7573	-158.0123	KOK1609	107.97228544271336	0.523581644371494	0.0281813472878089	3.2103020351082527																	3.2103020351082527	71.49116977500387
365	2016-08-09T15:26:14	22.7572	-158.012	KOK1609	109.81099062273772	0.528823209941478	0.0289149821059501	3.3665609692618377																	3.3665609692618377	71.52391532157061
366	2016-08-09T15:29:14	22.7574	-158.0118	KOK1609	108.6688369018293	0.53297866028582	0.0295048269889684	3.38045149555266																	3.38045149555266	71.55419982336669
367	2016-08-09T15:32:14	22.756999999999998	-158.0117	KOK1609	108.68059373127588	0.5269458546777159	0.0286508811865819	3.2642511311201616																	3.2642511311201616	71.59989459789428
368	2016-08-09T15:35:15	22.7568	-158.0115	KOK1609	108.56485480953886	0.522468253324305	0.0280268940365394	3.183771704625747																	3.183771704625747	71.63017914044717
369	2016-08-09T15:38:15	22.7574	-158.0113	KOK1609	108.36175614385526	0.523581644371494	0.0281813472878089	3.243085764638158																	3.243085764638158	71.70005353648942
370	2016-08-09T15:41:15	22.7576	-158.011	KOK1609	109.99556104727655	0.527695665005706	0.0287561495350845	3.3280762161774664																	3.3280762161774664	71.73805369765779
371	2016-08-09T15:44:15	22.7576	-158.0104	KOK1609	109.61835788046757	0.528823209941478	0.0289149821059501	3.3453891765606216																	3.3453891765606216	71.7996443135895
372	2016-08-09T15:47:16	22.7575	-158.0098	KOK1609	109.54277070900758	0.524327521015217	0.0282849249261337	3.2511893879011917																	3.2511893879011917	71.86223282463601
373	2016-08-09T15:50:16	22.7578	-158.0094	KOK1609	105.34517920674924	0.516572355039001	0.0272182529465501	3.0272233574208127																	3.0272233574208127	71.91515910154745
374	2016-08-09T15:53:16	22.7582	-158.0091	KOK1609	109.70468358424154	0.5247006333684029	0.0283368982772823	3.2504711088037657																	3.2504711088037657	71.96929767289448
375	2016-08-09T15:56:16	22.7579	-158.0088	KOK1609	110.40421392832644	0.527695665005706	0.0287561495350845	3.3425575191419914																	3.3425575191419914	72.01472431095087
376	2016-08-09T15:59:16	22.7585	-158.0087	KOK1609	109.278981419801	0.5273203128922371	0.0287034526121203	3.321264487462121																	3.321264487462121	72.08229878995719
377	2016-08-09T16:02:17	22.759	-158.0086	KOK1609	107.98250625022268	0.52209715015875	0.0279756404782566	3.1771010592796434																	3.1771010592796434	72.13889600480955
378	2016-08-09T16:05:17	22.7595	-158.0084	KOK1609	106.06972687701759	0.518036950399932	0.0274177995444903	3.0599706185859215																	3.0599706185859215	72.198220142538
379	2016-08-09T16:08:17	22.7603	-158.0083	KOK1609	108.0921567179134	0.521726930773297	0.0279245089800348	3.175088363288997																	3.175088363288997	72.28786347280462
380	2016-08-09T16:11:17	22.761999999999997	-158.0104	KOK1609	109.3491901679535	0.528447276229967	0.0288619145813618	3.3476042315124817																	3.3476042315124817	72.57470525554145
381	2016-08-09T16:14:17	22.7619	-158.0151	KOK1609	110.29191595161595	0.527695665005706	0.0287561495350845	3.3473593274124123																	3.3473593274124123	73.05727812031782
382	2016-08-09T16:17:18	22.7582	-158.0207	KOK1609	108.95714237172041	0.523581644371494	0.0281813472878089	3.219617053052412																	3.219617053052412	73.76443819342198
383	2016-08-09T16:20:18	22.753	-158.0249	KOK1609	106.75803494949928	0.517305044369498	0.0273178132221393	3.0761431177491922																	3.0761431177491922	74.48620568251124
384	2016-08-09T16:26:18	22.741999999999997	-158.0311	KOK1609	110.05856961172869	0.5273203128922371	0.0287034526121203	3.3426865331337674																	3.3426865331337674	75.8662354790524
385	2016-08-09T16:29:19	22.744	-158.0341	KOK1609	109.8846471726277	0.523581644371494	0.0281813472878089	3.287078293687981																	3.287078293687981	76.24626357736558
386	2016-08-09T16:32:19	22.7438	-158.0321	KOK1609	107.86720592382768	0.521726930773297	0.0279245089800348	3.185185216335745																	3.185185216335745	76.45278971698275
387	2016-08-09T16:35:19	22.7441	-158.0303	KOK1609	106.50985699347444	0.5184042143291521	0.0274679717907732	3.0763850391541423																	3.0763850391541423	76.64057334982918
388	2016-08-09T16:38:19	22.7466	-158.0268	KOK1609	108.48763396969801	0.522468253324305	0.0280268940365394	3.1907433990163283																	3.1907433990163283	77.09505229421633
389	2016-08-09T16:41:20	22.7472	-158.0221	KOK1609	109.43891893225646	0.526759071455522	0.0286246580730899	3.302343938309219																	3.302343938309219	77.58215072849565
390	2016-08-09T16:44:20	22.7453	-158.0179	KOK1609	107.51614047534454	0.5273203128922371	0.0287034526121203	3.270273737157032																	3.270273737157032	78.06240168782307
391	2016-08-09T16:47:20	22.7426	-158.0201	KOK1609	106.20749170393087	0.524327521015217	0.0282849249261337	3.159425640397304																	3.159425640397304	78.43835967901778
392	2016-08-09T16:50:20	22.7394	-158.0228	KOK1609	105.24862935505004	0.521726930773297	0.0279245089800348	3.0842919562805213																	3.0842919562805213	78.88971765578195
393	2016-08-09T16:53:20	22.7348	-158.0244	KOK1609	108.14081241762224	0.523581644371494	0.0281813472878089	3.2247522445776378																	3.2247522445776378	79.42747920293668
394	2016-08-09T16:56:21	22.7329	-158.0293	KOK1609	107.41749172766329	0.5303319138601501	0.0291282408653452	3.3179424335303884																	3.3179424335303884	79.97320827794026
395	2016-08-09T17:00:02	22.7347	-158.0327	KOK1609	106.20404426722376	0.528823209941478	0.0289149821059501	3.2612751412822227																	3.2612751412822227	80.37570212838887
396	2016-08-09T17:03:02	22.7354	-158.0334	KOK1609	103.84029377121857	0.5247006333684029	0.0283368982772823	3.1047686822439355																	3.1047686822439355	80.48170581657917
397	2016-08-09T17:06:02	22.7366	-158.0356	KOK1609	103.75265811926556	0.523581644371494	0.0281813472878089	3.08842860716926																	3.08842860716926	80.7441178760911
398	2016-08-09T17:09:02	22.7346	-158.037	KOK1609	105.24941946232715	0.532031395603966	0.02936964273346	3.2619860385866377																	3.2619860385866377	81.00911903584539
399	2016-08-09T17:12:03	22.7347	-158.036	KOK1609	105.75776122355468	0.5360305252549039	0.0299426679399644	3.3517628021186114																	3.3517628021186114	81.11238901179789
400	2016-08-09T17:15:03	22.7348	-158.0354	KOK1609	104.8443562988287	0.53297866028582	0.0295048269889684	3.2946645656754607																	3.2946645656754607	81.17498763545913
401	2016-08-09T17:18:03	22.7347	-158.0342	KOK1609	102.08007071575972	0.5273203128922371	0.0287034526121203	3.1057411671605566																	3.1057411671605566	81.29869133725225
402	2016-08-09T17:21:03	22.7344	-158.0328	KOK1609	103.46533756978123	0.528447276229967	0.0288619145813618	3.1744557651616367																	3.1744557651616367	81.44625549256595
403	2016-08-09T17:24:03	22.7347	-158.033	KOK1609	105.7336950018942	0.536794437265399	0.0300528830695054	3.380841917980099																	3.380841917980099	81.48545837813327
404	2016-08-09T17:27:04	22.7346	-158.0331	KOK1609	107.15706185286032	0.536412025904899	0.0299977098073281	3.4459167616475046																	3.4459167616475046	81.50060178252289
405	2016-08-09T17:30:04	22.7347	-158.0333	KOK1609	104.53992869646021	0.540644651178799	0.0306121534124846	3.3704501463959597																	3.3704501463959597	81.52395870623981
406	2016-08-09T17:33:04	22.7352	-158.0342	KOK1609	105.76085701485664	0.53297866028582	0.0295048269889684	3.3157431423830968																	3.3157431423830968	81.63182836281162
407	2016-08-09T17:36:04	22.7343	-158.0348	KOK1609	104.48528608512942	0.539870556194287	0.0304992428834709	3.380663172078278																	3.380663172078278	81.74943697232361
408	2016-08-09T17:39:05	22.7342	-158.0361	KOK1609	106.68152637594255	0.5433559795389711	0.0310098069951244	3.514169798693741																	3.514169798693741	81.88336951318641
409	2016-08-09T17:42:05	22.7358	-158.0409	KOK1609	108.138103102043	0.5433559795389711	0.0310098069951244	3.6013845747089976																	3.6013845747089976	82.40737370914005
410	2016-08-09T17:45:05	22.736	-158.0388	KOK1609	106.09195291858126	0.544524831620662	0.0311821688047535	3.5303645994761097																	3.5303645994761097	82.62412153205698
411	2016-08-09T17:48:05	22.7345	-158.0367	KOK1609	102.983145544201	0.536794437265399	0.0300528830695054	3.3076485180801534																	3.3076485180801534	82.89682149239617
412	2016-08-09T17:51:05	22.7345	-158.035	KOK1609	103.77121608459629	0.540644651178799	0.0306121534124846	3.3721976538201126																	3.3721976538201126	83.07135773707711
413	2016-08-09T17:54:05	22.7338	-158.0344	KOK1609	105.40775569100958	0.5488352622377489	0.0318229834522357	3.5775142755268003																	3.5775142755268003	83.17068819259897
414	2016-08-09T17:57:06	22.733	-158.0352	KOK1609	106.2168222687945	0.5523970620404699	0.0323584602427423	3.6884833824406527																	3.6884833824406527	83.29183593675262
415	2016-08-09T18:00:06	22.7326	-158.0364	KOK1609	103.90357311312628	0.5488352622377489	0.0318229834522357	3.5059455112339983																	3.5059455112339983	83.42283884988817
416	2016-08-09T18:03:06	22.7314	-158.0379	KOK1609	100.66873524480623	0.5433559795389711	0.0310098069951244	3.3191539576879165																	3.3191539576879165	83.62670501585781
417	2016-08-09T18:06:07	22.7311	-158.04	KOK1609	102.91796116659279	0.546482338726064	0.0314721794373864	3.449136890796032																	3.449136890796032	83.84488465525959
418	2016-08-09T18:09:07	22.7314	-158.0407	KOK1609	104.68301251783708	0.554383580188968	0.0326595682928213	3.668187767781352																	3.668187767781352	83.92413407352723
419	2016-08-09T18:12:07	22.7319	-158.0418	KOK1609	105.08977357084568	0.5595831373114121	0.0334558486937206	3.7583587629186086																	3.7583587629186086	84.0500418536178
420	2016-08-09T18:15:07	22.7323	-158.0429	KOK1609	104.08966170130371	0.557178312370293	0.0330862079620082	3.682232835836493																	3.682232835836493	84.17143975493994
421	2016-08-09T18:18:07	22.7325	-158.0439	KOK1609	101.4588468124626	0.5488352622377489	0.0318229834522357	3.4219793352389622																	3.4219793352389622	84.27649583384283
422	2016-08-09T18:21:08	22.7345	-158.0447	KOK1609	103.96696559175648	0.555181221055355	0.0327811094243746	3.6334789923004784																	3.6334789923004784	84.51379774050298
423	2016-08-09T18:24:08	22.7352	-158.0438	KOK1609	105.72828444851578	0.562822974260897	0.0339579280746857	3.848467291752672																	3.848467291752672	84.63466888884425
424	2016-08-09T18:27:08	22.7362	-158.0433	KOK1609	106.88768578873513	0.564044787281625	0.0341482753852093	3.910748487530365																	3.910748487530365	84.75725212364392
425	2016-08-09T18:30:08	22.7367	-158.0426	KOK1609	103.02478167257816	0.556779995362206	0.0330251821858415	3.6352579433499472																	3.6352579433499472	84.8481516117485
426	2016-08-09T18:33:09	22.7375	-158.0417	KOK1609	101.45043793940502	0.5516008661794161	0.0322384570987896	3.4772629182879924																	3.4772629182879924	84.97648040043983
427	2016-08-09T18:36:09	22.738000000000003	-158.0407	KOK1609	104.1006294846628	0.557977801218833	0.0332086969005377	3.682385004905586																	3.682385004905586	85.09326297263696
428	2016-08-09T18:39:09	22.7388	-158.0401	KOK1609	105.10884267448738	0.564449075860749	0.034211583655305	3.866342012671127																	3.866342012671127	85.20154514104685
429	2016-08-09T18:42:09	22.7394	-158.0398	KOK1609	103.97488794930383	0.568536998718611	0.0348545287609131	3.886940707756549																	3.886940707756549	85.27509476117613
430	2016-08-09T18:45:09	22.7398	-158.0395	KOK1609	102.65881064386416	0.565667741475464	0.0344024166787354	3.768119100118733																	3.768119100118733	85.32923569158531
431	2016-08-09T18:48:10	22.7405	-158.0391	KOK1609	100.41109619172028	0.557977801218833	0.0332086969005377	3.5696702638456936																	3.5696702638456936	85.41731645772019
432	2016-08-09T18:51:10	22.7408	-158.0388	KOK1609	104.96486708651041	0.567713651810016	0.03472432666434	3.8773900347638928																	3.8773900347638928	85.4627457544926
433	2016-08-09T18:54:10	22.7414	-158.0385	KOK1609	104.09931649747674	0.573077282638048	0.0355772035813128	3.9592490033038303																	3.9592490033038303	85.53629518592898
434	2016-08-09T18:57:10	22.741999999999997	-158.0385	KOK1609	104.312664511038	0.5747370024757039	0.0358436617802913	3.994067475262794																	3.994067475262794	85.60308544574454
435	2016-08-09T19:00:10	22.7421	-158.0381	KOK1609	102.90503870735552	0.568536998718611	0.0348545287609131	3.8185626444272236																	3.8185626444272236	85.6456325499349
436	2016-08-09T19:03:11	22.7428	-158.0381	KOK1609	100.17440533903456	0.564044787281625	0.0341482753852093	3.6554032946207298																	3.6554032946207298	85.72355451971927
437	2016-08-09T19:06:11	22.7438	-158.0383	KOK1609	103.54148263698893	0.5747370024757039	0.0358436617802913	3.9547103949670337																	3.9547103949670337	85.83674937053001
438	2016-08-09T19:09:11	22.7443	-158.0383	KOK1609	103.75043013059731	0.5793474712304301	0.0365901363857789	4.062379749717345																	4.062379749717345	85.89240792037599
439	2016-08-09T19:12:11	22.7441	-158.03799999999995	KOK1609	103.66922933530348	0.574322630664675	0.0357769789582925	4.012890867897839																	4.012890867897839	85.93041051106783
440	2016-08-09T19:15:12	22.7445	-158.0374	KOK1609	100.71616661597923	0.570189002744401	0.0351163547376281	3.7552134210447567																	3.7552134210447567	86.00641565591734
441	2016-08-09T19:18:12	22.745	-158.037	KOK1609	98.92539899516869	0.566075499401979	0.0344664014896719	3.622673383463927																	3.622673383463927	86.0755831963914
442	2016-08-09T19:21:12	22.7449	-158.0366	KOK1609	102.66801535733202	0.5747370024757039	0.0358436617802913	3.912302851025341																	3.912302851025341	86.1181294596348
443	2016-08-09T19:24:12	22.7451	-158.036	KOK1609	103.6774049498089	0.5776636273275191	0.0363162889552867	4.065266266812252																	4.065266266812252	86.18362574637243
444	2016-08-09T19:27:12	22.7454	-158.0351	KOK1609	102.86211814772406	0.5810281294921309	0.0368646785828119	4.0513746336415695																	4.0513746336415695	86.28187001753119
445	2016-08-09T19:30:13	22.7458	-158.0341	KOK1609	100.05129143222672	0.571010001906557	0.0352470406209211	3.7884983650075177																	3.7884983650075177	86.39377052646887
446	2016-08-09T19:33:13	22.7461	-158.033	KOK1609	99.70654894907507	0.569363873490576	0.0349854329448217	3.7461645920516378																	3.7461645920516378	86.51153071305643
447	2016-08-09T19:36:13	22.7467	-158.0321	KOK1609	103.12724533427004	0.579770762008676	0.0366590031040722	4.0281799550099935																	4.0281799550099935	86.62553727975504
448	2016-08-09T19:39:13	22.7473	-158.0315	KOK1609	105.63412186075277	0.582506316595277	0.037107134907949	4.176340683265473																	4.176340683265473	86.71639393315056
449	2016-08-09T19:42:14	22.7475	-158.0312	KOK1609	103.338515057092	0.5839945855261519	0.0373520981446821	4.109167683756886																	4.109167683756886	86.75439593940668
450	2016-08-09T19:45:14	22.748	-158.0307	KOK1609	100.91106686882236	0.5755687159987071	0.0359775053558728	3.879363827231524																	3.879363827231524	86.83010962625107
451	2016-08-09T19:48:14	22.7488	-158.0301	KOK1609	99.5797584188628	0.5697787918886991	0.0350511194987431	3.756204023026744																	3.756204023026744	86.93838923097078
452	2016-08-09T19:51:14	22.7492	-158.0294	KOK1609	102.28043655673443	0.581449209241411	0.0369335599869533	4.033086558004043																	4.033086558004043	87.0229264054751
453	2016-08-09T19:54:15	22.7501	-158.0288	KOK1609	104.43235101969965	0.585696272990718	0.0376335229631379	4.209047790612865																	4.209047790612865	87.14053149814497
454	2016-08-09T19:57:15	22.7501	-158.0283	KOK1609	101.77920795474267	0.585696272990718	0.0376335229631379	4.0649624768416075																	4.0649624768416075	87.19185982932743
455	2016-08-09T20:00:15	22.7504	-158.0277	KOK1609	99.14606864655241	0.5747370024757039	0.0358436617802913	3.77981967593801																	3.77981967593801	87.26192442016882
456	2016-08-09T20:03:15	22.7514	-158.0271	KOK1609	97.9503839804194	0.572248038337433	0.0354444829447508	3.708597370813152																	3.708597370813152	87.38914577362725
457	2016-08-09T20:06:15	22.7523	-158.0264	KOK1609	101.55998650184641	0.580188976002576	0.0367274075058972	4.036458957577837																	4.036458957577837	87.51243726277201
458	2016-08-09T20:09:16	22.7534	-158.0259	KOK1609	101.7974993858478	0.5912631508446899	0.0385634713766848	4.183464747388198																	4.183464747388198	87.64520850405856
459	2016-08-09T20:12:16	22.7541	-158.0252	KOK1609	100.5403459977162	0.586977842525353	0.0378465174023582	4.068428649281379																	4.068428649281379	87.75120552632896
460	2016-08-09T20:15:16	22.7552	-158.0247	KOK1609	98.92394573788499	0.580398514272241	0.0367616843626222	3.910934807548157																	3.910934807548157	87.88397650617306
461	2016-08-09T20:18:16	22.756	-158.0239	KOK1609	100.58012036386108	0.581449209241411	0.0369335599869533	3.992639034139037																	3.992639034139037	88.00511520623323
462	2016-08-09T20:21:17	22.756999999999998	-158.0234	KOK1609	101.83157967575977	0.589544782700313	0.038274904314331004	4.192189843019879																	4.192189843019879	88.12769516963556
463	2016-08-09T20:24:17	22.75800000000001	-158.0227	KOK1609	101.47776896923456	0.596471626835327	0.0394459808170484	4.263151157203517																	4.263151157203517	88.26018950362291
464	2016-08-09T20:27:17	22.759	-158.0221	KOK1609	100.4842896260397	0.589973865658896	0.0383467307509529	4.1311379656940215																	4.1311379656940215	88.38740919809521
465	2016-08-09T20:30:17	22.76	-158.0215	KOK1609	97.9231785415682	0.5749446829711511	0.035877082783221256	3.755127918183592																	3.755127918183592	88.5146286742474
466	2016-08-09T20:33:18	22.761	-158.0208	KOK1609	98.25420540610253	0.5755687159987071	0.0359775053558728	3.7844380764638617																	3.7844380764638617	88.64712215224225
467	2016-08-09T20:36:18	22.7621	-158.0201	KOK1609	100.59951918340542	0.584418487081584	0.0374222029205382	4.042521368239921																	4.042521368239921	88.78909629291563
468	2016-08-09T20:39:18	22.7631	-158.0193	KOK1609	103.35685702462608	0.5889026262605686	0.0381675387674993	4.238499622521966																	4.238499622521966	88.92742500350961
469	2016-08-09T20:42:18	22.7641	-158.0185	KOK1609	100.85742546259569	0.585696272990718	0.0376335229631379	4.070017659679404																	4.070017659679404	89.0657533570948
470	2016-08-09T20:45:19	22.765	-158.0177	KOK1609	96.73291419546396	0.578925188516793	0.036521433673188	3.77047330905364																	3.77047330905364	89.19529198146057
471	2016-08-09T20:48:19	22.7662	-158.0172	KOK1609	97.29421040106487	0.578925188516793	0.036521433673188	3.782823558512872																	3.782823558512872	89.33839248775708
472	2016-08-09T20:51:19	22.767	-158.0167	KOK1609	100.21744233925543	0.5912631508446899	0.0385634713766848	4.1492967971275005																	4.1492967971275005	89.4411763336185
473	2016-08-09T20:54:20	22.768	-158.0161	KOK1609	100.99523052567568	0.601290850415078	0.0402735771969961	4.285332230912614																	4.285332230912614	89.56839406291886
474	2016-08-09T20:57:20	22.769000000000002	-158.0155	KOK1609	100.41494875734394	0.5960385499069529	0.039371973837989	4.202267194046457																	4.202267194046457	89.69561157382702
475	2016-08-09T21:00:20	22.7699	-158.0149	KOK1609	97.64996820568695	0.5882625080667819	0.0380605140058383	3.9541678018244313																	3.9541678018244313	89.8132119901605
476	2016-08-09T21:03:20	22.7709	-158.0142	KOK1609	97.92061273357972	0.595165201086638	0.0392235351690324	4.0696708879980505																	4.0696708879980505	89.94570264272673
477	2016-08-09T21:06:21	22.772	-158.0135	KOK1609	99.12063884298864	0.60661443299848	0.0411997974798931	4.279285374119692																	4.279285374119692	90.08767414655287
478	2016-08-09T21:09:21	22.7728	-158.0129	KOK1609	99.26727119587721	0.610184602063424	0.0418283809462972	4.3751687493783935																	4.3751687493783935	90.19594759458009
479	2016-08-09T21:12:21	22.7737	-158.0122	KOK1609	97.28439627718201	0.6039392987381921	0.0407327358646687	4.175519613981754																	4.175519613981754	90.31923252093686
480	2016-08-09T21:15:21	22.775	-158.0119	KOK1609	95.655141435894	0.593426703315474	0.0389285707330658	3.925979676384449																	3.925979676384449	90.46718436350588
481	2016-08-09T21:18:22	22.7754	-158.0117	KOK1609	92.56009000734785	0.5993082485480901	0.03993185980790835	3.905283464606174																	3.905283464606174	90.51621517159631
482	2016-08-09T21:21:22	22.7751	-158.0118	KOK1609	98.95950287249408	0.616060245940664	0.0428755537388923	4.421571335208577																	4.421571335208577	90.55115196870932
483	2016-08-09T21:24:22	22.7748	-158.0118	KOK1609	96.21589583873215	0.618791803075976	0.0433676244462195	4.361609965606504																	4.361609965606504	90.58454709861692
484	2016-08-09T21:27:22	22.7746	-158.0115	KOK1609	94.2781107032552	0.616060245940664	0.0428755537388923	4.203750561635792																	4.203750561635792	90.62254411597227
485	2016-08-09T21:30:23	22.7744	-158.0112	KOK1609	95.0765484983276	0.599088753878942	0.0398941459672506	4.01498575192031																	4.01498575192031	90.66054116989805
486	2016-08-09T21:33:23	22.7743	-158.0108	KOK1609	95.0735661493745	0.610633994237877	0.0419077472268331	4.158950737562455																	4.158950737562455	90.70307890201622
487	2016-08-09T21:36:23	22.7744	-158.0105	KOK1609	98.84838990451875	0.61924851405934	0.0434501770329306	4.502275016029135																	4.502275016029135	90.73582082148577
488	2016-08-09T21:39:23	22.7741	-158.0103	KOK1609	96.8247798537838	0.6210766937522061	0.0437819242025512	4.408053202001996																	4.408053202001996	90.77502058220968
489	2016-08-09T21:42:24	22.7741	-158.01	KOK1609	95.9684771211816	0.616060245940664	0.0428755537388923	4.2697740597243055																	4.2697740597243055	90.80581216868299
490	2016-08-09T21:45:24	22.7744	-158.0102	KOK1609	91.16905045557785	0.5995277432172379	0.0399695736485661	3.854385218005565																	3.854385218005565	90.84501192940692
491	2016-08-09T21:48:24	22.7744	-158.0107	KOK1609	93.69333815747636	0.6079495105943371	0.041434260834348	4.091375989581252																	4.091375989581252	90.89633112738386
492	2016-08-09T21:51:24	22.7741	-158.0103	KOK1609	97.45614244819096	0.61924851405934	0.0434501770329306	4.413470415836184																	4.413470415836184	90.94925353151123
493	2016-08-09T21:54:25	22.7744	-158.0099	KOK1609	96.89040027978152	0.624762782575624	0.0444556420373197	4.468448745885111																	4.468448745885111	91.00217593563863
494	2016-08-09T21:57:25	22.7741	-158.0095	KOK1609	95.31312396888346	0.616515532788525	0.0429572756108886	4.259282694146407																	4.259282694146407	91.05509833976377
495	2016-08-09T22:00:25	22.7738	-158.0091	KOK1609	96.78515690050959	0.6039392987381921	0.0407327358646687	4.171126710866046																	4.171126710866046	91.10802081390324
496	2016-08-09T22:03:25	22.7742	-158.0085	KOK1609	96.10512842008616	0.614699614545776	0.0426314835038635	4.275858155645143																	4.275858155645143	91.18401510459036
497	2016-08-09T22:06:26	22.7751	-158.0077	KOK1609	98.61861043638315	0.626620379388491	0.0447974839958142	4.601394678012648																	4.601394678012648	91.31354987760126
498	2016-08-09T22:09:26	22.7748	-158.0073	KOK1609	98.08742922760271	0.629412871512959	0.0453142795605968	4.6153553562111655																	4.6153553562111655	91.36647211836384
499	2016-08-09T22:12:26	22.7745	-158.0071	KOK1609	93.77052276674499	0.616515532788525	0.0429572756108886	4.197162408888964																	4.197162408888964	91.40567184757877
500	2016-08-09T22:15:26	22.774	-158.0073	KOK1609	95.69637925105894	0.60661443299848	0.0411997974798931	4.101140623020221																	4.101140623020221	91.46499520478405
501	2016-08-09T22:18:26	22.7736	-158.0069	KOK1609	92.23980281759741	0.610633994237877	0.0419077472268331	4.036372909816469																	4.036372909816469	91.52556084472862
502	2016-08-09T22:21:27	22.7738	-158.0064	KOK1609	98.1273594884616	0.6215353823850079	0.0438654326177986	4.482591678005376																	4.482591678005376	91.58150141109323
503	2016-08-09T22:24:27	22.7741	-158.0057	KOK1609	96.77316601303065	0.624300229504806	0.0443707843743181	4.4584154674005925																	4.4584154674005925	91.66073046196487
504	2016-08-09T22:27:27	22.7739	-158.005	KOK1609	94.80602750133595	0.616515532788525	0.0429572756108886	4.255246856412109																	4.255246856412109	91.7359479059857
505	2016-08-09T22:30:27	22.7744	-158.0045	KOK1609	93.81206300653965	0.6079495105943371	0.041434260834348	4.079261397159701																	4.079261397159701	91.81165486670069
506	2016-08-09T22:33:28	22.7758	-158.0044	KOK1609	92.83067255615215	0.606168039103562	0.0411216442224637	4.020896528954841																	4.020896528954841	91.967836423944
507	2016-08-09T22:36:28	22.7774	-158.0037	KOK1609	96.06229887750315	0.6215353823850079	0.0438654326177986	4.383334613935308																	4.383334613935308	92.15988860132109
508	2016-08-09T22:39:28	22.7788	-158.0029	KOK1609	97.13252801170731	0.6275544219633199	0.04496977830941599	4.551935121244088																	4.551935121244088	92.33603949600906
509	2016-08-09T22:42:28	22.7788	-158.0021	KOK1609	95.7252866354571	0.6215353823850079	0.0438654326177986	4.371338870325814																	4.371338870325814	92.41814756519035
510	2016-08-09T22:45:29	22.7783	-158.0003	KOK1609	93.77237466084999	0.6083966628614821	0.0415127887197925	4.103221165888125																	4.103221165888125	92.61109323838413
511	2016-08-09T22:48:29	22.7778	-157.9975	KOK1609	92.92351071745743	0.609736227279536	0.0417492078426362	4.07267795688928																	4.07267795688928	92.9038133028412
512	2016-08-09T22:51:29	22.7777	-157.996	KOK1609	91.97066787172743	0.6254586100970635	0.044583355805855	4.2247307400772725																	4.2247307400772725	93.05816903466513
513	2016-08-09T22:54:29	22.7776	-157.9946	KOK1609	95.47861501519735	0.6298796256188051	0.0454008489702859	4.4928142354457785																	4.4928142354457785	93.2022899093188
514	2016-08-09T22:57:30	22.7774	-157.9935	KOK1609	93.61889474136049	0.623378212293929	0.0442016674918477	4.308993887804175																	4.308993887804175	93.31736377919148
515	2016-08-09T23:00:30	22.7774	-157.9924	KOK1609	90.74016893557362	0.617425378140429	0.0431210160491217	4.077656174054051																	4.077656174054051	93.43026353270486
516	2016-08-09T23:03:30	22.7772	-157.9912	KOK1609	93.07245968610914	0.614699614545776	0.0426314835038635	4.160020492166506																	4.160020492166506	93.5554230197104
517	2016-08-09T23:06:30	22.7772	-157.9903	KOK1609	94.08439672152883	0.6298796256188051	0.0454008489702859	4.411849595025704																	4.411849595025704	93.6477956807032
518	2016-08-09T23:09:30	22.7769	-157.9904	KOK1609	97.70970991160635	0.637896261679903	0.0469069163837882	4.73204440533625																	4.73204440533625	93.68273243804249
519	2016-08-09T23:12:31	22.7766	-157.9907	KOK1609	94.65943020961146	0.6277868450049531	0.0450127923327854	4.44701013473891																	4.44701013473891	93.72815621680307
520	2016-08-09T23:15:31	22.7762	-157.9907	KOK1609	93.95271958423707	0.6224546003820319	0.0440331492073529	4.31223294567514																	4.31223294567514	93.77268305667984
521	2016-08-09T23:18:31	22.7758	-157.9907	KOK1609	94.06290382017383	0.6194762198606555	0.043491497235418	4.275482903095451																	4.275482903095451	93.81720989655665
522	2016-08-09T23:21:31	22.7754	-157.9908	KOK1609	97.8893287076155	0.6308137474328941	0.0455750185442587	4.627301038174437																	4.627301038174437	93.86290436033495
523	2016-08-09T23:24:32	22.7749	-157.9909	KOK1609	96.67300822395056	0.641713559767781	0.047634557261812004	4.720903992683837																	4.720903992683837	93.91950135156536
524	2016-08-09T23:27:32	22.7745	-157.9907	KOK1609	93.55178681626221	0.6298796256188051	0.0454008489702859	4.386673475505281																	4.386673475505281	93.9685321911435
525	2016-08-09T23:30:32	22.7744	-157.9905	KOK1609	91.40798361771624	0.626155025750963	0.0447116444551757	4.247226106545719																	4.247226106545719	93.99188385641656
526	2016-08-09T23:33:32	22.7741	-157.9905	KOK1609	93.12409878705351	0.6206180129100861	0.0436986905512169	4.26424402252017																	4.26424402252017	94.02527898632414
527	2016-08-09T23:36:32	22.7736	-157.9906	KOK1609	96.13588046340156	0.6322224206880022	0.0458378512535605	4.53608868490672																	4.53608868490672	94.08187599528532
528	2016-08-09T23:39:33	22.7731	-157.9906	KOK1609	95.8739119389001	0.6383720483766679	0.0469971101087805	4.650603234165466																	4.650603234165466	94.13753454513129
529	2016-08-09T23:42:33	22.7726	-157.9906	KOK1609	94.8480211468186	0.6298796256188051	0.0454008489702859	4.4796156555082245																	4.4796156555082245	94.19319309497726
530	2016-08-09T23:45:33	22.772	-157.9906	KOK1609	95.2167313232899	0.6275544219633199	0.04496977830941599	4.430337264066131																	4.430337264066131	94.25998335479281
531	2016-08-09T23:48:33	22.7714	-157.9905	KOK1609	92.38679318491442	0.627086843908651	0.0448835284508384	4.2682487095658574																	4.2682487095658574	94.3275576796332
532	2016-08-09T23:51:34	22.7713	-157.9896	KOK1609	96.33449483294048	0.6298796256188051	0.0454008489702859	4.563392699891347																	4.563392699891347	94.4206025882422
533	2016-08-09T23:54:34	22.7718	-157.9889	KOK1609	96.2997350915909	0.635999788915619	0.0465479024614981	4.677006965116701																	4.677006965116701	94.51148747982519
534	2016-08-09T23:57:34	22.7722	-157.9885	KOK1609	94.07666006702213	0.63363396534089	0.0461025258286118	4.47038069933301																	4.47038069933301	94.5720534868164
535	2016-08-10T00:00:34	22.7728	-157.988	KOK1609	92.8682492934494	0.628019268046586	0.0450558063561548	4.353038017145615																	4.353038017145615	94.65628336404279
536	2016-08-10T00:03:35	22.7733	-157.9872	KOK1609	91.49757717338257	0.628947228979391	0.0452279163154702	4.257658433771101																	4.257658433771101	94.75548103217956
537	2016-08-10T00:06:35	22.774	-157.9867	KOK1609	95.12063907866808	0.6350514691363929	0.0463691108948817	4.579242291062243																	4.579242291062243	94.84878442120016
538	2016-08-10T00:09:35	22.7746	-157.9867	KOK1609	96.08304279993357	0.64652292519248	0.0485610987949103	4.825901599309907																	4.825901599309907	94.91557468101531
539	2016-08-10T00:12:36	22.7753	-157.9867	KOK1609	91.79902027839428	0.636475647337047	0.0466376184776757	4.457517816215369																	4.457517816215369	94.99349665080007
540	2016-08-10T00:15:36	22.7761	-157.9868	KOK1609	92.49222016350008	0.635999788915619	0.0465479024614981	4.430648536490332																	4.430648536490332	95.08313984504132
541	2016-08-10T00:18:36	22.7769	-157.9868	KOK1609	92.92029578354358	0.6350514691363929	0.0463691108948817	4.447317974736042																	4.447317974736042	95.17219352479526
542	2016-08-10T00:21:36	22.7777	-157.9868	KOK1609	95.53612912575407	0.637896261679903	0.0469069163837882	4.636582075045402																	4.636582075045402	95.2612472045488
543	2016-08-10T00:24:36	22.7784	-157.9865	KOK1609	95.85412052545256	0.649435840210432	0.0491274607998623	4.846119709833978																	4.846119709833978	95.34503204974962
544	2016-08-10T00:27:37	22.7782	-157.9864	KOK1609	93.59158339968715	0.6383720483766679	0.0469971101087805	4.546718388134949																	4.546718388134949	95.36954735617591
545	2016-08-10T00:30:37	22.7777	-157.9863	KOK1609	90.80812653750584	0.638848144952157	0.0470875369235662	4.40116952856928																	4.40116952856928	95.42614430921387
546	2016-08-10T00:33:37	22.7774	-157.9861	KOK1609	92.66530946646836	0.6350514691363929	0.0463691108948817	4.461728169094178																	4.461728169094178	95.46534380998732
547	2016-08-10T00:36:38	22.7772	-157.9858	KOK1609	95.18678775719471	0.65383511504258	0.0499906940508843	4.88810008863199																	4.88810008863199	95.50334035193166
548	2016-08-10T00:39:38	22.7776	-157.9859	KOK1609	95.79423172566848	0.654327716987433	0.0500877215932189	4.938333118743968																	4.938333118743968	95.5490347852993
549	2016-08-10T00:42:38	22.7785	-157.9859	KOK1609	94.79998624589213	0.6412356235662471	0.0475429616856656	4.640675727765945																	4.640675727765945	95.64922017502244
550	2016-08-10T00:45:38	22.7791	-157.9853	KOK1609	94.68709598458368	0.6405182970866585	0.04740587534917555	4.6414525656853485																	4.6414525656853485	95.74006710539145
551	2016-08-10T00:48:39	22.7791	-157.9845	KOK1609	92.56519099948721	0.63363396534089	0.0461025258286118	4.414641562838892																	4.414641562838892	95.82217499403835
552	2016-08-10T00:51:39	22.7781	-157.9837	KOK1609	95.10824752636069	0.645555975314791	0.0483737510821926	4.712786373921773																	4.712786373921773	95.96049799094358
553	2016-08-10T00:54:39	22.776999999999997	-157.9829	KOK1609	95.42404998876434	0.653343626587889	0.0498938941303865	4.883590427061675																	4.883590427061675	96.10792787101013
554	2016-08-10T00:57:40	22.776999999999997	-157.9821	KOK1609	94.37082022477688	0.648948925884556	0.0490326035434054	4.73493176959908																	4.73493176959908	96.19003702335037
555	2016-08-10T01:00:40	22.7774	-157.9813	KOK1609	96.43474292574972	0.645555975314791	0.0483737510821926	4.814065403919655																	4.814065403919655	96.28344222986631
556	2016-08-10T01:03:40	22.7765	-157.9816	KOK1609	95.04096699187672	0.646038873870885	0.0484673132636937	4.773823349115324																	4.773823349115324	96.38825250851278
557	2016-08-10T01:06:40	22.7755	-157.9816	KOK1609	96.54222586216282	0.651141094455125	0.0494610859305099	4.917512812497766																	4.917512812497766	96.49956960820472
558	2016-08-10T01:09:41	22.7752	-157.9807	KOK1609	97.65517003153623	0.654327716987433	0.0500877215932189	5.009715673850671																	5.009715673850671	96.59779473004913
559	2016-08-10T01:12:41	22.776	-157.9798	KOK1609	95.55248279986992	0.6472513145888055	0.04870222512474175	4.776942200704561																	4.776942200704561	96.72610477047381
560	2016-08-10T01:15:41	22.7764	-157.9784	KOK1609	96.17899021852357	0.647008132031435	0.048655108209018	4.834753184027198																	4.834753184027198	96.8765374458303
561	2016-08-10T01:18:41	22.776999999999997	-157.9769	KOK1609	101.10715994013692	0.64652292519248	0.0485610987949103	5.051533051045783																	5.051533051045783	97.04435604002414
562	2016-08-10T01:21:41	22.7776	-157.9752	KOK1609	97.0232690611912	0.652364158322	0.0497009853257885	4.993507655167921																	4.993507655167921	97.23118418397392
563	2016-08-10T01:24:42	22.7785	-157.9734	KOK1609	99.85236882826472	0.6587634129168779	0.0509684871190061	5.2096804723972125																	5.2096804723972125	97.44134488697294
564	2016-08-10T01:27:42	22.7791	-157.9716	KOK1609	96.48583992781374	0.6548177585937471	0.050184764701287	4.956959769969601																	4.956959769969601	97.63779073795709
565	2016-08-10T01:30:42	22.7799	-157.9699	KOK1609	98.24922987874172	0.65383511504258	0.0499906940508843	5.045028841482639																	5.045028841482639	97.8336820157775
566	2016-08-10T01:33:43	22.7806	-157.9683	KOK1609	96.65941138673924	0.653343626587889	0.0498938941303865	4.948901397740413																	4.948901397740413	98.01544614946295
567	2016-08-10T01:36:43	22.7811	-157.9666	KOK1609	97.69758360084005	0.6622429265248491	0.0516662181691486	5.215528347276116																	5.215528347276116	98.19858573165476
568	2016-08-10T01:39:43	22.7818	-157.9648	KOK1609	95.33961464239269	0.671820284846793	0.0536160469431626	5.225043218430239																	5.225043218430239	98.39908645764976
569	2016-08-10T01:42:43	22.7827	-157.9629	KOK1609	92.47409760927431	0.6682671352974089	0.052887325505972	4.991908330638244																	4.991908330638244	98.61831872772206
570	2016-08-10T01:45:44	22.7835	-157.9611	KOK1609	94.11618601210085	0.663244298253464	0.0518677924706674	5.025191290124064																	5.025191290124064	98.82340027262535
571	2016-08-10T01:48:44	22.7842	-157.9593	KOK1609	94.28800893995053	0.66174402852064	0.0515657909113644	4.974303209363123																	4.974303209363123	99.02389800399156
572	2016-08-10T01:51:44	22.785	-157.9573	KOK1609	95.64319977138905	0.6759027950423029	0.0544606944257187	5.2817151207574025																	5.2817151207574025	99.247645225527
573	2016-08-10T01:54:44	22.7857	-157.9553	KOK1609	95.23273808152348	0.671820284846793	0.0536160469431626	5.243269927837488																	5.243269927837488	99.4671984794727
574	2016-08-10T01:57:45	22.785999999999998	-157.9539	KOK1609	95.21289636506269	0.6682671352974089	0.052887325505972	5.139974167579153																	5.139974167579153	99.61471005304372
575	2016-08-10T02:00:45	22.7855	-157.9532	KOK1609	96.16819128196327	0.676414257995975	0.0545670809216428	5.311539653368307																	5.311539653368307	99.70558903382477
576	2016-08-10T02:03:45	22.7853	-157.9526	KOK1609	95.06556700190502	0.6733474827578559	0.0539310367649459	5.220761666465506																	5.220761666465506	99.771068182433
577	2016-08-10T02:06:45	22.7851	-157.9518	KOK1609	98.51274021205187	0.6852109632325329	0.0564167982747032	5.623289942777012																	5.623289942777012	99.85613734467566
578	2016-08-10T02:09:46	22.7852	-157.9511	KOK1609	96.62247100022871	0.686256707710232	0.0566391198719087	5.6016539105007																	5.6016539105007	99.92883586838923
579	2016-08-10T02:12:46	22.7862	-157.9506	KOK1609	96.50679276203407	0.678988090236384	0.0551043482350386	5.472719924033692																	5.472719924033692	100.05141123516957
580	2016-08-10T02:15:46	22.7878	-157.9486	KOK1609	97.42769732609136	0.6873049674477201	0.0568626226495021	5.623097359099806																	5.623097359099806	100.32317033823514
581	2016-08-10T02:18:46	22.7906	-157.9508	KOK1609	96.03239011209402	0.681573774791538	0.0556473066500712	5.462421867666747																	5.462421867666747	100.70804165624308
582	2016-08-10T02:21:47	22.7892	-157.9561	KOK1609	99.92154546764526	0.697890414166901	0.05914972997031	6.041060986980772																	6.041060986980772	101.27384917094382
583	2016-08-10T02:24:47	22.7871	-157.9622	KOK1609	99.98783670664078	0.695224585708469	0.058568587489446995	5.998511088433603																	5.998511088433603	101.94210171214769
584	2016-08-10T02:27:47	22.7847	-157.9682	KOK1609	95.51131174146252	0.6852109632325329	0.0564167982747032	5.464843591040917																	5.464843591040917	102.61333799273471
585	2016-08-10T02:30:47	22.7813	-157.9737	KOK1609	96.09678998528645	0.6728382590879649	0.0538256921697114	5.281740586277883																	5.281740586277883	103.29295435669107
586	2016-08-10T02:33:48	22.7772	-157.9787	KOK1609	94.01610043448058	0.667761738431076	0.0527841969971838	5.058385707644047																	5.058385707644047	103.9797209448032
587	2016-08-10T02:36:48	22.7731	-157.9837	KOK1609	95.0479787707418	0.678988090236384	0.0551043482350386	5.295517683866932																	5.295517683866932	104.66649905494738
588	2016-08-10T02:39:48	22.769000000000002	-157.9887	KOK1609	96.52578685472577	0.6738579220360179	0.0540366328366314	5.344512022390706																	5.344512022390706	105.35328868531288
589	2016-08-10T02:42:49	22.7647	-157.9936	KOK1609	93.94297145347565	0.667257565842519	0.0526815931793861	5.044430887203501																	5.044430887203501	106.04761099557491
590	2016-08-10T02:45:49	22.7603	-157.9982	KOK1609	93.34969994121143	0.667761738431076	0.0527841969971838	5.012039532037976																	5.012039532037976	106.72794270290156
591	2016-08-10T02:48:49	22.7568	-158.002	KOK1609	96.90045861544287	0.6602501256978119	0.0512660355622049	5.0535402450415665																	5.0535402450415665	107.27926054758986
592	2016-08-10T02:51:49	22.7538	-158.0053	KOK1609	94.78152839144724	0.6713127795237971	0.0535116296249134	5.150187363511792																	5.150187363511792	107.75494721420013
593	2016-08-10T02:54:50	22.752	-158.0052	KOK1609	94.95278862152935	0.6743695798243271	0.0541424809850873	5.1951062235233225																	5.1951062235233225	107.95558078277635
594	2016-08-10T02:57:50	22.7514	-158.0046	KOK1609	93.22395757653915	0.669281594809066	0.0530949085190041	5.040335751339716																	5.040335751339716	108.04643599985205
595	2016-08-10T03:00:50	22.7509	-158.004	KOK1609	94.81899963867531	0.672329001676058	0.0537207135242862	5.175414216844644																	5.175414216844644	108.12945188013569
596	2016-08-10T03:03:50	22.7511	-158.0035	KOK1609	95.68297336624892	0.667257565842519	0.0526815931793861	5.1316573909402425																	5.1316573909402425	108.18540027368714
597	2016-08-10T03:06:51	22.7507	-158.0028	KOK1609	97.03257298475872	0.6841692120348771	0.0561955696442296	5.475198660566937																	5.475198660566937	108.2699365987832
598	2016-08-10T03:09:51	22.7499	-158.0024	KOK1609	99.88985603989643	0.682092833334603	0.0557565424656342	5.65169161906208																	5.65169161906208	108.3680013498106
599	2016-08-10T03:12:51	22.7496	-158.002	KOK1609	95.22418689779468	0.6759027950423029	0.0544606944257187	5.2573321011358																	5.2573321011358	108.4209294689185
600	2016-08-10T03:15:51	22.7501	-158.0019	KOK1609	93.30463877242836	0.6846899580773771	0.0563060344115255	5.313544027786271																	5.313544027786271	108.47752680507394
601	2016-08-10T03:18:51	22.7504	-158.0016	KOK1609	93.96042395255691	0.6759027950423029	0.0544606944257187	5.175046250346765																	5.175046250346765	108.52295463518595
602	2016-08-10T03:21:52	22.7499	-158.001	KOK1609	96.29244415169822	0.6836482593437829	0.0560854199927606	5.477441488094168																	5.477441488094168	108.60597084994218
603	2016-08-10T03:24:52	22.749000000000002	-158.0007	KOK1609	95.7691509234172	0.685733212120481	0.0565278265510971	5.4497215814802455																	5.4497215814802455	108.71078295071078
604	2016-08-10T03:27:52	22.7484	-158.0004	KOK1609	95.224522090222	0.681573774791538	0.0556473066500712	5.327433479930083																	5.327433479930083	108.7843316649859
605	2016-08-10T03:30:52	22.7481	-157.9998	KOK1609	96.3550717586331	0.6795063463729221	0.0552127377792609	5.425431718726284																	5.425431718726284	108.85439704839224
606	2016-08-10T03:33:53	22.7474	-157.9993	KOK1609	95.11342146392151	0.683128547298594	0.0559755326620674	5.335106941156134																	5.335106941156134	108.9477057917093
607	2016-08-10T03:36:53	22.7466	-157.9988	KOK1609	96.26251111103686	0.6883560297916651	0.0570872991196186	5.540384186613183																	5.540384186613183	109.05049331528431
608	2016-08-10T03:39:53	22.7461	-157.9982	KOK1609	96.11904339887495	0.686781312854017	0.0567506855542848	5.5088693296975615																	5.5088693296975615	109.13351080092791
609	2016-08-10T03:42:53	22.7466	-157.9976	KOK1609	97.74067910079997	0.6836482593437829	0.0560854199927606	5.513401933982669																	5.513401933982669	109.21652828657145
610	2016-08-10T03:45:54	22.7473	-157.9971	KOK1609	95.83685586094627	0.685733212120481	0.0565278265510971	5.4431415786140285																	5.4431415786140285	109.30983719519287
611	2016-08-10T03:48:54	22.7475	-157.9964	KOK1609	95.61266583863224	0.683128547298594	0.0559755326620674	5.4117924146469365																	5.4117924146469365	109.3850680080335
612	2016-08-10T03:51:54	22.747	-157.9957	KOK1609	97.26456921041479	0.6936325277425269	0.0582229745501854	5.69879078161604																	5.69879078161604	109.47596300702172
613	2016-08-10T03:54:55	22.7474	-157.9953	KOK1609	96.62856537598884	0.6931000840501851	0.0581079092919755	5.644720226938771																	5.644720226938771	109.5365340685423
614	2016-08-10T03:57:55	22.7482	-157.9948	KOK1609	95.46314430597452	0.6888834435172551	0.0572000397718159	5.4890527846104105																	5.4890527846104105	109.63932144205641
615	2016-08-10T04:00:55	22.7488	-157.9938	KOK1609	94.44604173865106	0.690457022948159	0.0575379623049849	5.4728235383561845																	5.4728235383561845	109.76179419796152
616	2016-08-10T04:03:55	22.7494	-157.9921	KOK1609	94.64222551098835	0.690457022948159	0.0575379623049849	5.48162149333508																	5.48162149333508	109.94865599890059
617	2016-08-10T04:06:56	22.7504	-157.9902	KOK1609	98.30991552368263	0.697890414166901	0.05914972997031	5.8428596578658825																	5.8428596578658825	110.17323381869312
618	2016-08-10T04:09:56	22.7518	-157.9883	KOK1609	98.03613526507615	0.6931000840501851	0.0581079092919755	5.753314926578226																	5.753314926578226	110.42289431958991
619	2016-08-10T04:12:56	22.754	-157.9869	KOK1609	97.51905607154272	0.685733212120481	0.0565278265510971	5.564926923740321																	5.564926923740321	110.70684720721681
620	2016-08-10T04:15:56	22.7566	-157.985	KOK1609	95.78309037295892	0.69203899768072	0.0578786002047582	5.561948157460197																	5.561948157460197	111.05585610495193
621	2016-08-10T04:18:57	22.761999999999997	-157.9844	KOK1609	95.82979982795635	0.6883560297916651	0.0570872991196186	5.487689123472896																	5.487689123472896	111.66011544732172
622	2016-08-10T04:21:57	22.7678	-157.9841	KOK1609	102.17418235058749	0.6931000840501851	0.0581079092919755	5.991619479852552																	5.991619479852552	112.30648855788016
623	2016-08-10T04:24:57	22.7721	-157.9879	KOK1609	99.24058710177134	0.692568908369504	0.0579931180610312	5.7671646191201456																	5.7671646191201456	112.92394211864081
624	2016-08-10T04:27:57	22.776	-157.993	KOK1609	95.4929520817064	0.6873049674477201	0.0568626226495021	5.4824099363035055																	5.4824099363035055	113.60400245773569
625	2016-08-10T04:30:58	22.7762	-157.9988	KOK1609	98.11657751365743	0.689408707996228	0.05731264698281501	5.687940089415138																	5.687940089415138	114.1997139072558
626	2016-08-10T04:33:58	22.7752	-158.0036	KOK1609	96.31761525652672	0.683128547298594	0.0559755326620674	5.404239136258116																	5.404239136258116	114.70479309458969
627	2016-08-10T04:36:58	22.7758	-158.0067	KOK1609	98.27568388220767	0.692568908369504	0.0579931180610312	5.72339076175381																	5.72339076175381	115.02990415295713
628	2016-08-10T04:39:58	22.7764	-158.0053	KOK1609	96.45675480405092	0.689408707996228	0.05731264698281501	5.5531544354299065																	5.5531544354299065	115.1883602017915
629	2016-08-10T04:42:59	22.7762	-158.0041	KOK1609	98.10179441304008	0.6836482593437829	0.0560854199927606	5.543851973082056																	5.543851973082056	115.31352057699397
630	2016-08-10T04:45:59	22.7764	-158.0032	KOK1609	94.87285980501996	0.686256707710232	0.0566391198719087	5.372645527666001																	5.372645527666001	115.40853889587142
631	2016-08-10T04:48:59	22.7767	-158.0023	KOK1609	95.53281465361641	0.6805383640016911	0.0554295716974097	5.318657369300094																	5.318657369300094	115.5067632538041
632	2016-08-10T04:51:59	22.776999999999997	-158.0016	KOK1609	96.76784352486249	0.6901946317686165	0.0574815663210831	5.592627464269249																	5.592627464269249	115.58599092013577
633	2016-08-10T04:55:00	22.7771	-158.0008	KOK1609	96.10011861169701	0.6852109632325329	0.0564167982747032	5.470234755299934																	5.470234755299934	115.66885118156486
634	2016-08-10T04:58:00	22.7766	-158.0	KOK1609	95.79623551877852	0.6852109632325329	0.0564167982747032	5.4020678011477266																	5.4020678011477266	115.76804695713682
635	2016-08-10T05:01:00	22.7759	-157.9987	KOK1609	95.7310132705842	0.6826100729447191	0.0558659070274345	5.3711143869162985																	5.3711143869162985	115.92256198171252
636	2016-08-10T05:04:00	22.7761	-157.9968	KOK1609	96.83424752909413	0.681573774791538	0.0556473066500712	5.438710732247299																	5.438710732247299	116.11883938662666
637	2016-08-10T05:07:00	22.7762	-157.9993	KOK1609	98.06098631251585	0.6888834435172551	0.0572000397718159	5.665217441600403																	5.665217441600403	116.37567343488683
638	2016-08-10T05:10:01	22.7756	-157.9945	KOK1609	97.230756764079	0.6873049674477201	0.0568626226495021	5.551692770820693																	5.551692770820693	116.87283911769084
639	2016-08-10T05:13:01	22.7758	-157.9947	KOK1609	95.61763185397476	0.6878298720988989	0.0569748269586508	5.411682197766651																	5.411682197766651	116.90312174393246
640	2016-08-10T05:16:01	22.7764	-157.9948	KOK1609	98.04979754574516	0.6784710683239229	0.0549962168199067	5.4517515340710325																	5.4517515340710325	116.9706960185108
641	2016-08-10T05:19:01	22.7771	-157.9948	KOK1609	97.58097048589028	0.6805383640016911	0.0554295716974097	5.427229733649692																	5.427229733649692	117.04861798829556
642	2016-08-10T05:22:02	22.7777	-157.9949	KOK1609	98.53096585261538	0.690457022948159	0.0575379623049849	5.673975578304365																	5.673975578304365	117.11619224802229
643	2016-08-10T05:25:02	22.7781	-157.9942	KOK1609	98.59648109034632	0.6826100729447191	0.0558659070274345	5.533108640025288																	5.533108640025288	117.20071649567241
644	2016-08-10T05:28:02	22.7776	-157.9928	KOK1609	96.23739548696514	0.677440715421036	0.0547807259194455	5.270096200123369																	5.270096200123369	117.35480973104963
645	2016-08-10T05:31:02	22.7772	-157.9912	KOK1609	96.44730923295499	0.67692694190349	0.0546737213812217	5.275904179106936																	5.275904179106936	117.52495711702926
646	2016-08-10T05:34:03	22.7768	-157.9894	KOK1609	98.27433692180729	0.6753925501347811	0.0543545612886368	5.378481648191861																	5.378481648191861	117.71499283345119
647	2016-08-10T05:37:03	22.7763	-157.9874	KOK1609	99.44668080775844	0.6836482593437829	0.0560854199927606	5.5833687205595375																	5.5833687205595375	117.92767830004337
648	2016-08-10T05:40:03	22.7759	-157.9857	KOK1609	97.74163817174204	0.6792472183046531	0.055158543007149737	5.385647729011416																	5.385647729011416	118.10775326078436
649	2016-08-10T05:43:03	22.7755	-157.9838	KOK1609	97.40541256233288	0.6743695798243271	0.0541424809850873	5.29257325776521																	5.29257325776521	118.3077831747713
650	2016-08-10T05:46:03	22.7749	-157.9819	KOK1609	98.66292268517373	0.6759027950423029	0.0544606944257187	5.379914553351148																	5.379914553351148	118.51391552182587
651	2016-08-10T05:49:04	22.7745	-157.9801	KOK1609	99.31012560733929	0.671820284846793	0.0536160469431626	5.403504534720002																	5.403504534720002	118.70395426538494
652	2016-08-10T05:52:04	22.774	-157.9784	KOK1609	100.4678446484393	0.682092833334603	0.0557565424656342	5.624530408805658																	5.624530408805658	118.88710188789513
653	2016-08-10T05:55:04	22.7736	-157.9767	KOK1609	97.78538457244906	0.676414257995975	0.0545670809216428	5.371020806065199																	5.371020806065199	119.06717969803651
654	2016-08-10T05:58:05	22.773000000000003	-157.9752	KOK1609	98.03463850013071	0.677440715421036	0.0547807259194455	5.396176339233754																	5.396176339233754	119.23500181109101
655	2016-08-10T06:01:05	22.7728	-157.9742	KOK1609	97.92240445523376	0.670300903495511	0.0533034837907726	5.252907916556292																	5.252907916556292	119.34002814951609
656	2016-08-10T06:04:05	22.7721	-157.9739	KOK1609	99.16211484971736	0.6738579220360179	0.0540366328366314	5.398777430944683																	5.398777430944683	119.42381345907593
657	2016-08-10T06:07:05	22.7714	-157.9738	KOK1609	100.37850017759092	0.681055452205452	0.0555383093855542	5.595573548038735																	5.595573548038735	119.50240852170252
658	2016-08-10T06:10:06	22.7708	-157.9736	KOK1609	98.7202946917366	0.671820284846793	0.0536160469431626	5.343831071418957																	5.343831071418957	119.57228229930806
659	2016-08-10T06:13:06	22.7703	-157.9732	KOK1609	98.64895699416118	0.666754593938147	0.0525792337120036	5.220024821139453																	5.220024821139453	119.64144523532153
660	2016-08-10T06:16:06	22.7699	-157.9729	KOK1609	99.3322211942732	0.664244730878115	0.0520700876237241	5.213930479721339																	5.213930479721339	119.69558225445965
661	2016-08-10T06:19:06	22.7694	-157.9728	KOK1609	99.4042454559729	0.666754593938147	0.0525792337120036	5.267164529793169																	5.267164529793169	119.75217932069908
662	2016-08-10T06:22:07	22.7687	-157.9729	KOK1609	100.22087303808287	0.6738579220360179	0.0540366328366314	5.423345715372096																	5.423345715372096	119.83077440984108
663	2016-08-10T06:25:07	22.7677	-157.9731	KOK1609	98.12435954354513	0.666754593938147	0.0525792337120036	5.20426826597521																	5.20426826597521	119.94396858186505
664	2016-08-10T06:28:07	22.7667	-157.9731	KOK1609	97.66702340641814	0.66174402852064	0.0515657909113644	5.059442672542766																	5.059442672542766	120.05528568155736
665	2016-08-10T06:31:07	22.766	-157.9728	KOK1609	94.18688563449768	0.659753521491769	0.0511666144444916	4.866643522259172																	4.866643522259172	120.13907149683035
666	2016-08-10T06:34:08	22.7661	-157.9724	KOK1609	97.28601254195877	0.6622429265248491	0.0516662181691486	5.078525927957776																	5.078525927957776	120.18161163843985
667	2016-08-10T06:37:08	22.7664	-157.9717	KOK1609	99.60735917781948	0.669790641559322	0.0531990718266355	5.333887358107412																	5.333887358107412	120.26084436470957
668	2016-08-10T06:40:08	22.7665	-157.971	KOK1609	97.32973246020029	0.6587634129168779	0.0509684871190061	5.018209690094708																	5.018209690094708	120.33355261769243
669	2016-08-10T06:43:08	22.766	-157.9703	KOK1609	97.57608162852169	0.658267799254054	0.0508698041662283	4.993876264141685																	4.993876264141685	120.4244397145852
670	2016-08-10T06:46:08	22.7656	-157.9698	KOK1609	97.43730545915217	0.653343626587889	0.0498938941303865	4.914574372331648																	4.914574372331648	120.49238551232312
671	2016-08-10T06:49:09	22.7657	-157.9692	KOK1609	97.46599086592957	0.6513853680765971	0.0495089340906684	4.899408352074387																	4.899408352074387	120.55497042843253
672	2016-08-10T06:52:09	22.7656	-157.9685	KOK1609	98.72456044138184	0.6602501256978119	0.0512660355622049	5.104851433463705																	5.104851433463705	120.62767909747284
673	2016-08-10T06:55:09	22.7659	-157.9679	KOK1609	97.50456451646843	0.6548177585937471	0.050184764701287	4.957840562465527																	4.957840562465527	120.69773754381063
674	2016-08-10T06:58:09	22.7661	-157.9677	KOK1609	98.17695661953123	0.649435840210432	0.0491274607998623	4.8715815778948715																	4.8715815778948715	120.7280211589558
675	2016-08-10T07:01:09	22.7655	-157.9666	KOK1609	98.4440065538504	0.646038873870885	0.0484673132636937	4.826972510920166																	4.826972510920166	120.8592059899997
676	2016-08-10T07:04:09	22.7637	-157.968	KOK1609	99.31938846579081	0.647494497146176	0.0487493420404655	4.933031698921481																	4.933031698921481	121.10578114938758
677	2016-08-10T07:07:10	22.7615	-157.9718	KOK1609	100.49779224764302	0.647978573222452	0.0488435661985764	5.010472492383179																	5.010472492383179	121.56634748657407
678	2016-08-10T07:10:10	22.7592	-157.9757	KOK1609	96.55318915063192	0.64267285765284	0.0478184049013002	4.715978221533965																	4.715978221533965	122.04154837155224
679	2016-08-10T07:13:10	22.7571	-157.9796	KOK1609	95.48845970400384	0.636475647337047	0.0466376184776757	4.52421037482342																	4.52421037482342	122.50513927673649
680	2016-08-10T07:16:10	22.7548	-157.9834	KOK1609	99.15050898201113	0.634106728417489	0.0461911722388707	4.668149492289113																	4.668149492289113	122.9717358281509
681	2016-08-10T07:19:10	22.7526	-157.9872	KOK1609	99.64734225008871	0.634106728417489	0.0461911722388707	4.730685423191433																	4.730685423191433	123.43232369263059
682	2016-08-10T07:22:11	22.7503	-157.9913	KOK1609	99.34753025259994	0.638848144952157	0.0470875369235662	4.773641337740796																	4.773641337740796	123.92496743629057
683	2016-08-10T07:25:11	22.7482	-157.995	KOK1609	98.54601136960363	0.63175224243021	0.0457500344725948	4.610354274932728																	4.610354274932728	124.3709706413879
684	2016-08-10T07:28:11	22.7459	-157.9989	KOK1609	98.54025259839683	0.623378212293929	0.0442016674918477	4.448730703756059																	4.448730703756059	124.84620436286984
685	2016-08-10T07:31:11	22.7436	-158.0031	KOK1609	97.22151233900313	0.618791803075976	0.0433676244462195	4.338119513390639																	4.338119513390639	125.34766500874143
686	2016-08-10T07:34:11	22.7417	-158.0069	KOK1609	99.38090639699404	0.622915855788271	0.0441173078986519	4.490220977105003																	4.490220977105003	125.79142648961056
687	2016-08-10T07:37:12	22.7402	-158.0114	KOK1609	100.06839374099552	0.623378212293929	0.0442016674918477	4.560241490617494																	4.560241490617494	126.2826615138955
688	2016-08-10T07:40:12	22.7391	-158.0157	KOK1609	97.44228101668871	0.6224546003820319	0.0440331492073529	4.402082009980499																	4.402082009980499	126.74078633140472
689	2016-08-10T07:43:12	22.7393	-158.0189	KOK1609	95.35059533547192	0.614699614545776	0.0426314835038635	4.195519764978409																	4.195519764978409	127.07006735295286
690	2016-08-10T07:46:12	22.74	-158.0178	KOK1609	97.70900496592371	0.611983669551662	0.0421473748585995	4.2305414974755875																	4.2305414974755875	127.20727243968336
691	2016-08-10T07:49:12	22.7405	-158.0162	KOK1609	99.1610933979553	0.612435710974828	0.0422276323950508	4.318374580680511																	4.318374580680511	127.38070842930802
692	2016-08-10T07:52:13	22.7405	-158.015	KOK1609	100.41199550627044	0.616515532788525	0.0429572756108886	4.434726913012994																	4.434726913012994	127.50390507767887
693	2016-08-10T07:55:13	22.7409	-158.014	KOK1609	98.26892261250522	0.612435710974828	0.0422276323950508	4.26920320012527																	4.26920320012527	127.61580896312815
694	2016-08-10T07:58:13	22.7412	-158.0127	KOK1609	97.6087663425383	0.6079495105943371	0.041434260834348	4.168161011319932																	4.168161011319932	127.75338611702114
695	2016-08-10T08:01:13	22.7415	-158.0115	KOK1609	97.45665087120564	0.60349757205438	0.0406560045275263	4.084385393316466																	4.084385393316466	127.88102803850306
696	2016-08-10T08:04:13	22.7418	-158.0104	KOK1609	98.70627137134674	0.606168039103562	0.0411216442224637	4.1922078268158005																	4.1922078268158005	127.99879163207292
697	2016-08-10T08:07:14	22.7419	-158.0093	KOK1609	97.28744101127559	0.6083966628614821	0.0415127887197925	4.175983575464492																	4.175983575464492	128.11226809181798
698	2016-08-10T08:10:14	22.7422	-158.0082	KOK1609	94.2138021365808	0.5999677805018551	0.0400451813892911	3.9133239184336746																	3.9133239184336746	128.2300313684845
699	2016-08-10T08:13:14	22.7425	-158.007	KOK1609	97.06397123707052	0.5938620053202139	0.0390021495268122	3.919469473059033																	3.919469473059033	128.35767242008035
700	2016-08-10T08:16:14	22.7428	-158.006	KOK1609	97.3497969468944	0.594295904629594	0.0390757931796163	3.924976884132095																	3.924976884132095	128.46562969911844
701	2016-08-10T08:19:15	22.7428	-158.0051	KOK1609	97.87367707001957	0.595601406308614	0.0392976707838346	3.979156673541892																	3.979156673541892	128.55802563070117
702	2016-08-10T08:22:15	22.7431	-158.0044	KOK1609	98.74452410404284	0.598650809991287	0.0398188979165341	4.076227998892163																	4.076227998892163	128.6372694716937
703	2016-08-10T08:25:15	22.7433	-158.0038	KOK1609	98.70827402172348	0.5925592068450021	0.0387819384107205	3.976789638682369																	3.976789638682369	128.70276652135516
704	2016-08-10T08:28:15	22.7434	-158.0031	KOK1609	97.75405279668465	0.589116338294502	0.0382032704178693	3.863149518542032																	3.863149518542032	128.7754867824508
705	2016-08-10T08:31:16	22.7437	-158.0023	KOK1609	98.45126138100215	0.5852693283953271	0.0375629149297883	3.842899967320984																	3.842899967320984	128.8641459674464
706	2016-08-10T08:34:16	22.744	-158.0013	KOK1609	98.19009146255593	0.588688914226635	0.0381318071171293	3.8451801554751888																	3.8451801554751888	128.97210238936051
707	2016-08-10T08:40:16	22.7446	-157.9995	KOK1609	98.59693604148865	0.585696272990718	0.0376335229631379	3.865061137979505																	3.865061137979505	129.16859213967095
708	2016-08-10T08:43:17	22.745	-157.9985	KOK1609	100.24983722205776	0.585696272990718	0.0376335229631379	3.88469290834146																	3.88469290834146	129.2804931999222
709	2016-08-10T08:46:17	22.7452	-157.9973	KOK1609	100.78740265505688	0.5810281294921309	0.0368646785828119	3.8473161594598655																	3.8473161594598655	129.40568126842388
710	2016-08-10T08:49:17	22.7456	-157.9961	KOK1609	100.13075922017954	0.5839945855261519	0.0373520981446821	3.8660970752752055																	3.8660970752752055	129.53667350280674
711	2016-08-10T08:52:17	22.746	-157.9952	KOK1609	101.155682837925	0.589116338294502	0.0382032704178693	3.9899999204441183																	3.9899999204441183	129.63923700934149
712	2016-08-10T08:55:18	22.7461	-157.9942	KOK1609	99.33714814269199	0.5831433763310799	0.0372119173435006	3.830609577200306																	3.830609577200306	129.7424984735598
713	2016-08-10T08:58:18	22.7466	-157.9936	KOK1609	94.79546101193766	0.574322630664675	0.0357769789582925	3.5214381875061886																	3.5214381875061886	129.82551595920552
714	2016-08-10T09:01:18	22.7466	-157.9929	KOK1609	97.5951630451862	0.5705990129415239	0.0351816197795917	3.5686306376114696																	3.5686306376114696	129.89737746347305
715	2016-08-10T09:04:18	22.7469	-157.9925	KOK1609	100.2537296861666	0.5739092456777839	0.0357104549410594	3.724323472875864																	3.724323472875864	129.95030628200251
716	2016-08-10T09:07:18	22.7473	-157.9919	KOK1609	100.83710919143525	0.580188976002576	0.0367274075058972	3.848164511547644																	3.848164511547644	130.02631040410654
717	2016-08-10T09:10:19	22.7473	-157.9912	KOK1609	99.55784861823419	0.573077282638048	0.0355772035813128	3.6739187484410496																	3.6739187484410496	130.09817154027334
718	2016-08-10T09:13:19	22.7476	-157.9905	KOK1609	97.81605874499444	0.5705990129415239	0.0351816197795917	3.5589142670142744																	3.5589142670142744	130.17741323545906
719	2016-08-10T09:16:19	22.7477	-157.9895	KOK1609	97.85220713594208	0.567713651810016	0.03472432666434	3.530803035646239																	3.530803035646239	130.2806735047253
720	2016-08-10T09:19:19	22.748	-157.9888	KOK1609	98.87942264908732	0.5739092456777839	0.0357104549410594	3.657723708921549																	3.657723708921549	130.35991500915395
721	2016-08-10T09:22:20	22.7478	-157.9888	KOK1609	99.76300159741407	0.5747370024757039	0.0358436617802913	3.7115776345516114																	3.7115776345516114	130.3821784290923
722	2016-08-10T09:25:20	22.747	-157.9889	KOK1609	98.40993964780449	0.569363873490576	0.0349854329448217	3.5637050452330388																	3.5637050452330388	130.47182186692106
723	2016-08-10T09:28:20	22.7462	-157.989	KOK1609	97.72551216315705	0.564044787281625	0.0341482753852093	3.4462129534790384																	3.4462129534790384	130.5614653116318
724	2016-08-10T09:31:20	22.7454	-157.989	KOK1609	98.98695793269064	0.562012569484429	0.033831723041644	3.4743767077912815																	3.4743767077912815	130.65051899138575
725	2016-08-10T09:34:21	22.7446	-157.989	KOK1609	98.8853242588198	0.5681250376439411	0.0347893103867287	3.5649424999823016																	3.5649424999823016	130.7395726711397
726	2016-08-10T09:37:21	22.7437	-157.9891	KOK1609	99.70365662445437	0.570189002744401	0.0351163547376281	3.627831880802743																	3.627831880802743	130.8402826775668
727	2016-08-10T09:40:21	22.7428	-157.989	KOK1609	97.79042472011265	0.563637191980396	0.0340847332406463	3.4514563664547206																	3.4514563664547206	130.94099269088537
728	2016-08-10T09:43:21	22.7424	-157.9886	KOK1609	98.53354623918314	0.560390207761462	0.0335804364050583	3.421841935929616																	3.421841935929616	131.00156468942075
729	2016-08-10T09:46:22	22.7429	-157.9884	KOK1609	98.47898916925962	0.557178312370293	0.0330862079620082	3.3780703155205654																	3.3780703155205654	131.06088969044634
730	2016-08-10T09:49:22	22.7429	-157.9882	KOK1609	98.64842396075392	0.563637191980396	0.0340847332406463	3.47063265140473																	3.47063265140473	131.08142210466568
731	2016-08-10T09:52:22	22.7418	-157.9884	KOK1609	101.95164878741016	0.5652605506510289	0.0343386539408673	3.619993055240264																	3.619993055240264	131.2055804487827
732	2016-08-10T09:55:22	22.7411	-157.988	KOK1609	98.7704763124346	0.557977801218833	0.0332086969005377	3.393794337010253																	3.393794337010253	131.29366103283905
733	2016-08-10T09:58:22	22.7406	-157.9873	KOK1609	99.73789186746984	0.558378161732944	0.0332702267661679	3.4184269684474082																	3.4184269684474082	131.384558692272
734	2016-08-10T10:01:23	22.7405	-157.9864	KOK1609	93.17808395968108	0.5527925660090021	0.0324183949736393	3.1348831933442614																	3.1348831933442614	131.47762428307695
735	2016-08-10T10:04:23	22.7402	-157.9856	KOK1609	98.68790188813631	0.554383580188968	0.0326595682928213	3.3396902947284546																	3.3396902947284546	131.56628524920038
736	2016-08-10T10:07:23	22.7396	-157.985	KOK1609	98.73660114662115	0.5563826269438361	0.0329643017422178	3.382606736428408																	3.382606736428408	131.65714407186874
737	2016-08-10T10:10:23	22.7398	-157.9844	KOK1609	97.67878489642099	0.550808458074659	0.0321190248478626	3.263059357528641																	3.263059357528641	131.72264260483504
738	2016-08-10T10:13:24	22.7399	-157.9836	KOK1609	97.64280725073286	0.5535863488415539	0.0325386898119907	3.3106942292652293																	3.3106942292652293	131.80552503074378
739	2016-08-10T10:16:24	22.7403	-157.983	KOK1609	97.79443739158148	0.551998489510824	0.0322983871388864	3.2644250079555337																	3.2644250079555337	131.88153170951117
740	2016-08-10T10:19:24	22.7405	-157.9824	KOK1609	99.993598172967	0.5527925660090021	0.0324183949736393	3.364918007609357																	3.364918007609357	131.94702994583122
741	2016-08-10T10:22:25	22.7408	-157.9819	KOK1609	97.9404053918548	0.554383580188968	0.0326595682928213	3.3121042979078883																	3.3121042979078883	132.0082687950753
742	2016-08-10T10:25:25	22.7399	-157.982	KOK1609	98.21930500489441	0.546874386658803	0.0315304503182221	3.210157322993677																	3.210157322993677	132.10897883059712
743	2016-08-10T10:28:25	22.7389	-157.982	KOK1609	97.72923112570193	0.550808458074659	0.0321190248478626	3.25626396595841																	3.25626396595841	132.22029593028907
744	2016-08-10T10:31:25	22.7378	-157.9819	KOK1609	100.05739084996635	0.544134284913641	0.0311245778244907	3.2343360251720576																	3.2343360251720576	132.34317437840895
745	2016-08-10T10:34:26	22.737	-157.9817	KOK1609	101.5029689846153	0.543744668291408	0.0310671239968238	3.2866612712231134																	3.2866612712231134	132.4345645958085
746	2016-08-10T10:37:26	22.7363	-157.9814	KOK1609	101.22603526972048	0.546874386658803	0.0315304503182221	3.2954571514643547																	3.2954571514643547	132.518352871775
747	2016-08-10T10:40:26	22.7359	-157.981	KOK1609	98.59893687258524	0.538713561414367	0.030330860829384	3.1047431802153813																	3.1047431802153813	132.5789261940762
748	2016-08-10T10:43:26	22.7355	-157.9806	KOK1609	100.859957645236	0.544524831620662	0.0311821688047535	3.2615868981756586																	3.2615868981756586	132.63949959782758
749	2016-08-10T10:46:26	22.7356	-157.9801	KOK1609	98.74444135602819	0.540644651178799	0.0306121534124846	3.1261072563280017																	3.1261072563280017	132.69202648159822
750	2016-08-10T10:49:27	22.7354	-157.9796	KOK1609	100.57016254535849	0.544524831620662	0.0311821688047535	3.2685045761110687																	3.2685045761110687	132.74798021557655
751	2016-08-10T10:52:27	22.7353	-157.9788	KOK1609	99.78966323977602	0.548048915701797	0.0317055525198696	3.311623615539328																	3.311623615539328	132.83086532035378
752	2016-08-10T10:55:27	22.7351	-157.9781	KOK1609	98.25545689130185	0.5414185400014129	0.0307253202338948	3.1371388247747776																	3.1371388247747776	132.90610225988593
753	2016-08-10T10:58:28	22.7348	-157.9775	KOK1609	100.40981267205844	0.5414185400014129	0.0307253202338948	3.2207911923796457																	3.2207911923796457	132.97617291222096
754	2016-08-10T11:01:28	22.7348	-157.9771	KOK1609	99.34650379309817	0.539099621835109	0.030386865214747996	3.1467695955739945																	3.1467695955739945	133.0172401738081
755	2016-08-10T11:04:28	22.7344	-157.9766	KOK1609	101.2535806342667	0.539870556194287	0.0304992428834709	3.2334694468040155																	3.2334694468040155	133.0851948251452
756	2016-08-10T11:07:28	22.7341	-157.976	KOK1609	101.2410972777007	0.542968216446611	0.0309526264935423	3.2596128104177584																	3.2596128104177584	133.15526575471208
757	2016-08-10T11:10:28	22.734	-157.9753	KOK1609	101.89330297287479	0.533359195236702	0.0295591331771072	3.160581837658335																	3.160581837658335	133.22799084699304
758	2016-08-10T11:13:29	22.7343	-157.9747	KOK1609	100.57334898108836	0.5369860993879161	0.0300805355548324	3.1693950792252195																	3.1693950792252195	133.29806181616422
759	2016-08-10T11:16:29	22.7343	-157.9741	KOK1609	102.56142374829838	0.536412025904899	0.0299977098073281	3.1863327182230723																	3.1863327182230723	133.3596629338007
760	2016-08-10T11:19:29	22.7344	-157.9734	KOK1609	99.72442397231993	0.534120661141899	0.029668185628536	3.114399584379223																	3.114399584379223	133.43238787026598
761	2016-08-10T11:22:29	22.7346	-157.9728	KOK1609	100.76069455438412	0.5385209909043576	0.03030292532376645	3.1863051911238647																	3.1863051911238647	133.49788860660192
762	2016-08-10T11:25:30	22.7344	-157.9723	KOK1609	99.68325687586122	0.534120661141899	0.029668185628536	3.082405947237981																	3.082405947237981	133.55384268501138
763	2016-08-10T11:28:30	22.7351	-157.9723	KOK1609	99.94025994291334	0.536412025904899	0.0299977098073281	3.1187065127834463																	3.1187065127834463	133.63176465479577
764	2016-08-10T11:31:30	22.7355	-157.9722	KOK1609	98.87407274735182	0.535267757697421	0.029832784627112998	3.0637012773669348																	3.0637012773669348	133.6774597989243
765	2016-08-10T11:37:31	22.7362	-157.9717	KOK1609	99.96066530544148	0.53488448013013	0.0297777874226933	3.090702809301791																	3.090702809301791	133.7707710006264
766	2016-08-10T11:40:31	22.7364	-157.9711	KOK1609	99.9937345789833	0.5310855472882849	0.0292352072142466	3.050803852896581																	3.050803852896581	133.83627097430946
767	2016-08-10T11:43:31	22.7365	-157.9704	KOK1609	98.71928132071508	0.534120661141899	0.029668185628536	3.0696205515062567																	3.0696205515062567	133.90899482001052
768	2016-08-10T11:46:31	22.7364	-157.9698	KOK1609	101.73462668872692	0.535267757697421	0.029832784627112998	3.1549672572701635																	3.1549672572701635	133.9715926899932
769	2016-08-10T11:49:32	22.7369	-157.9694	KOK1609	102.6861659098621	0.529956404177692	0.0290749459803041	3.1168026422559305																	3.1168026422559305	134.04076167515052
770	2016-08-10T11:52:32	22.737	-157.9688	KOK1609	104.18685117797888	0.535649933146562	0.0298877571544985	3.263470912246273																	3.263470912246273	134.10335932345208
771	2016-08-10T11:55:32	22.7374	-157.9682	KOK1609	99.28964074991043	0.5345021153362111	0.0297229211938068	3.050640161204312																	3.050640161204312	134.17936706120435
772	2016-08-10T11:58:32	22.7376	-157.9676	KOK1609	98.81273015819427	0.532599031576783	0.0294506501307113	3.0211963563734336																	3.0211963563734336	134.24486652642096
773	2016-08-10T12:01:32	22.7379	-157.9667	KOK1609	101.57090777181473	0.532220306951383	0.0293966022943376	3.1057176659181427																	3.1057176659181427	134.3431155653468
774	2016-08-10T12:04:33	22.7381	-157.966	KOK1609	100.52344171535348	0.5295777717704779	0.0290214975026483	3.0564985938485685																	3.0564985938485685	134.41835109902397
775	2016-08-10T12:07:33	22.7385	-157.9652	KOK1609	101.22407680466831	0.5303319138601501	0.0291282408653452	3.082945381925821																	3.082945381925821	134.51177686630515
776	2016-08-10T12:10:33	22.7388	-157.9644	KOK1609	98.16573188658757	0.5295777717704779	0.0290214975026483	2.962724659192616																	2.962724659192616	134.60043877855878
777	2016-08-10T12:13:33	22.7392	-157.9636	KOK1609	100.10687341295014	0.5273203128922371	0.0287034526121203	2.9872863308133435																	2.9872863308133435	134.69386417613418
778	2016-08-10T12:16:33	22.7393	-157.9633	KOK1609	99.50144784370323	0.5295777717704779	0.0290214975026483	3.0077264660050926																	3.0077264660050926	134.7266135379648
779	2016-08-10T12:19:34	22.7396	-157.9632	KOK1609	99.77638698683548	0.526198424172874	0.028546032302087996	2.960629016303007																	2.960629016303007	134.7615511256061
780	2016-08-10T12:22:34	22.7396	-157.9632	KOK1609	100.32832689562991	0.532220306951383	0.0293966022943376	3.0907287112627624																	3.0907287112627624	134.7615511256061
781	2016-08-10T12:25:34	22.7393	-157.9634	KOK1609	99.46259846690069	0.5303319138601501	0.0291282408653452	3.0013873654956247																	3.0013873654956247	134.80075362573245
782	2016-08-10T12:28:34	22.7396	-157.9639	KOK1609	98.22303578535481	0.5273203128922371	0.0287034526121203	2.9401327637715173																	2.9401327637715173	134.8619928526835
783	2016-08-10T12:31:35	22.7404	-157.9644	KOK1609	101.56627895557192	0.5303319138601501	0.0291282408653452	3.0868711694430915																	3.0868711694430915	134.9647816890971
784	2016-08-10T12:34:35	22.7404	-157.9643	KOK1609	99.825941176653	0.5269458546777159	0.0286508811865819	2.993063528695572																	2.993063528695572	134.9750480839718
785	2016-08-10T12:37:35	22.7396	-157.964	KOK1609	102.55597843621821	0.5310855472882849	0.0292352072142466	3.1367215101922543																	3.1367215101922543	135.0692773427113
786	2016-08-10T12:40:35	22.7399	-157.964	KOK1609	99.6606788674472	0.5273203128922371	0.0287034526121203	2.9657961170875864																	2.9657961170875864	135.10267247261888
787	2016-08-10T12:43:36	22.7407	-157.9641	KOK1609	100.29670863635914	0.5265722882333279	0.0285984349595979	2.980942835527879																	2.980942835527879	135.1923159715223
788	2016-08-10T12:46:36	22.7408	-157.9638	KOK1609	100.08611206234148	0.5254477431567679	0.0284412159674071	2.9702764954968397																	2.9702764954968397	135.22506501552124
789	2016-08-10T12:49:36	22.7403	-157.9634	KOK1609	97.3774872984828	0.525822636196345	0.0284935616554725	2.8967666361083824																	2.8967666361083824	135.29423330514408
790	2016-08-10T12:52:37	22.7402	-157.9629	KOK1609	100.51130186271898	0.528823209941478	0.0289149821059501	3.0415182307154685																	3.0415182307154685	135.34675846428348
791	2016-08-10T12:55:37	22.7398	-157.9623	KOK1609	101.87649471152477	0.5273203128922371	0.0287034526121203	3.033021175125897																	3.033021175125897	135.42276517956958
792	2016-08-10T12:58:37	22.7397	-157.9617	KOK1609	100.63482878122535	0.526198424172874	0.028546032302087996	2.9715235937508298																	2.9715235937508298	135.4853615863693
793	2016-08-10T13:01:37	22.7398	-157.9609	KOK1609	100.67736637261957	0.5280719131520201	0.0288089722550594	3.0124246251110613																	3.0124246251110613	135.56824407181384
794	2016-08-10T13:04:38	22.7395	-157.96	KOK1609	100.37919921135143	0.5254477431567679	0.0284412159674071	2.9695433593601317																	2.9695433593601317	135.6664919030433
795	2016-08-10T13:10:38	22.7392	-157.958	KOK1609	101.11917727525848	0.523581644371494	0.0281813472878089	2.966198163870028																	2.966198163870028	135.87451937199958
796	2016-08-10T13:13:38	22.739	-157.9572	KOK1609	101.4078151553264	0.523954138088685	0.0282330743660627	2.9794110634402102																	2.9794110634402102	135.9596152910637
797	2016-08-10T13:16:39	22.7389	-157.9562	KOK1609	102.60367791258592	0.525073742922859	0.0283889949403034	3.0122336813971047																	3.0122336813971047	136.06288205692346
798	2016-08-10T13:19:39	22.7386	-157.9553	KOK1609	101.824119978488	0.523581644371494	0.0281813472878089	2.9652332678161506																	2.9652332678161506	136.16113046023128
799	2016-08-10T13:22:39	22.7383	-157.9542	KOK1609	101.90531658142991	0.526198424172874	0.028546032302087996	3.0317187846105105																	3.0317187846105105	136.2788965888395
800	2016-08-10T13:25:40	22.7387	-157.9539	KOK1609	102.06471425088124	0.525822636196345	0.0284935616554725	3.0288470384136588																	3.0288470384136588	136.33303766022786
801	2016-08-10T13:28:40	22.7399	-157.955	KOK1609	103.46971193114248	0.527695665005706	0.0287561495350845	3.099199082988629																	3.099199082988629	136.50795827930503
802	2016-08-10T13:31:40	22.7408	-157.9551	KOK1609	102.62431175299723	0.527695665005706	0.0287561495350845	3.0805423888230066																	3.0805423888230066	136.6086683148265
803	2016-08-10T13:34:40	22.7414	-157.9545	KOK1609	102.03523216021208	0.5232100377459961	0.0281297433973012	2.984663389309721																	2.984663389309721	136.69952677089742
804	2016-08-10T13:37:41	22.7418	-157.9537	KOK1609	100.67099030483185	0.5233958410587449	0.02815554534255505	2.9657379517133884																	2.9657379517133884	136.79295079518954
805	2016-08-10T13:40:41	22.7422	-157.9526	KOK1609	101.1026631254708	0.522839316099588	0.0280782624011686	2.969948137841456																	2.969948137841456	136.91434108899045
806	2016-08-10T13:43:41	22.7428	-157.9518	KOK1609	104.22176725589279	0.526198424172874	0.028546032302087996	3.093736533800972																	3.093736533800972	137.02020070746798
807	2016-08-10T13:46:41	22.7433	-157.9511	KOK1609	103.23829205572092	0.5265722882333279	0.0285984349595979	3.063417211066253																	3.063417211066253	137.111097452448
808	2016-08-10T13:49:42	22.7438	-157.9504	KOK1609	103.09526988658514	0.520247983167366	0.0277207248301303	2.970056189968669																	2.970056189968669	137.2019939895866
809	2016-08-10T13:52:42	22.7443	-157.9495	KOK1609	102.6481807153675	0.523581644371494	0.0281813472878089	3.0090244864718074																	3.0090244864718074	137.3098583775681
810	2016-08-10T13:55:42	22.7448	-157.94899999999996	KOK1609	102.04937736693422	0.52209715015875	0.0279756404782566	2.955212030828576																	2.955212030828576	137.38557287924834
811	2016-08-10T13:58:42	22.7447	-157.9484	KOK1609	103.98339184835102	0.522839316099588	0.0280782624011686	3.042718610201234																	3.042718610201234	137.44816706872453
812	2016-08-10T14:01:42	22.745	-157.9479	KOK1609	102.89216513082295	0.521357593063229	0.0278734992511885	2.977423081780604																	2.977423081780604	137.50940459584237
813	2016-08-10T14:04:43	22.7452	-157.9472	KOK1609	102.54448504201284	0.5206187158435011	0.0277716484167517	2.9360095728874063																	2.9360095728874063	137.5846365639494
814	2016-08-10T14:07:43	22.7456	-157.9466	KOK1609	103.1559782278228	0.519141074120211	0.0275686805611098	2.9724527259887896																	2.9724527259887896	137.66064130702227
815	2016-08-10T14:10:43	22.746	-157.9459	KOK1609	101.26818292079157	0.5195091644058341	0.0276192411907794	2.88928375489302																	2.88928375489302	137.7451799119648
816	2016-08-10T14:13:43	22.7463	-157.9453	KOK1609	102.6328904812344	0.523581644371494	0.0281813472878089	3.011196349230392																	3.011196349230392	137.81524612749112
817	2016-08-10T14:16:44	22.7465	-157.9446	KOK1609	102.93714807776688	0.521726930773297	0.0279245089800348	2.97622693561216																	2.97622693561216	137.89047744263488
818	2016-08-10T14:19:44	22.7469	-157.9438	KOK1609	102.26535384977149	0.518036950399932	0.0274177995444903	2.9222230873865715																	2.9222230873865715	137.98389877276384
819	2016-08-10T14:22:44	22.7473	-157.9432	KOK1609	102.96507440229414	0.5184042143291521	0.0274679717907732	2.9495118928535216																	2.9495118928535216	138.05990289486786
820	2016-08-10T14:28:45	22.7482	-157.9419	KOK1609	106.4692429043117	0.521726930773297	0.0279245089800348	3.0604540837379224																	3.0604540837379224	138.22677891044626
821	2016-08-10T14:31:45	22.7484	-157.9414	KOK1609	105.55015606490795	0.520989134928842	0.0278226110017247	3.0523208282043166																	3.0523208282043166	138.28272823450922
822	2016-08-10T14:34:45	22.7489	-157.9411	KOK1609	103.64600518999418	0.517670561107695	0.0273677467831299	2.9415556172099997																	2.9415556172099997	138.3463391567665
823	2016-08-10T14:37:45	22.7491	-157.9405	KOK1609	103.25588015061632	0.5195091644058341	0.0276192411907794	2.976945617144234																	2.976945617144234	138.4118337479205
824	2016-08-10T14:40:45	22.7495	-157.9401	KOK1609	103.9575024917229	0.5195091644058341	0.0276192411907794	2.955071563581866																	2.955071563581866	138.4724043816177
825	2016-08-10T14:43:46	22.7495	-157.9396	KOK1609	106.56112986962471	0.52209715015875	0.0279756404782566	3.0963846899703813																	3.0963846899703813	138.52373293819468
826	2016-08-10T14:46:46	22.75	-157.9393	KOK1609	105.6093649466813	0.5232100377459961	0.0281297433973012	3.0742535678680376																	3.0742535678680376	138.5873437404192
827	2016-08-10T14:49:46	22.7498	-157.9391	KOK1609	105.12667908973611	0.517670561107695	0.0273677467831299	2.983353039235332																	2.983353039235332	138.61762899614814
828	2016-08-10T14:52:46	22.7493	-157.9389	KOK1609	108.65647942041115	0.5195091644058341	0.0276192411907794	3.1240205905647285																	3.1240205905647285	138.6769536383952
829	2016-08-10T14:55:47	22.75	-157.939	KOK1609	105.04979131345331	0.520247983167366	0.0277207248301303	3.0204210257231034																	3.0204210257231034	138.75554891797682
830	2016-08-10T14:58:47	22.7502	-157.9386	KOK1609	106.83853852040957	0.5254477431567679	0.0284412159674071	3.16209711322857																	3.16209711322857	138.80225868483313
831	2016-08-10T15:01:47	22.7504	-157.938	KOK1609	107.43134840891564	0.525073742922859	0.0283889949403034	3.1654627632530805																	3.1654627632530805	138.86775272486196
832	2016-08-10T15:04:47	22.7505	-157.9377	KOK1609	105.19055033133995	0.520989134928842	0.0278226110017247	3.0391945677627485																	3.0391945677627485	138.90049971307698
833	2016-08-10T15:07:48	22.75	-157.9374	KOK1609	104.89691930251145	0.523581644371494	0.0281813472878089	3.078450155029797																	3.078450155029797	138.96411046073888
834	2016-08-10T15:10:48	22.7504	-157.9369	KOK1609	106.65136263603279	0.521357593063229	0.0278734992511885	3.0814331749697152																	3.0814331749697152	139.03206068660282
835	2016-08-10T15:13:48	22.749000000000002	-157.9405	KOK1609	107.30488464769621	0.5254477431567679	0.0284412159674071	3.1563209531978296																	3.1563209531978296	139.43314131667282
836	2016-08-10T15:16:48	22.7456	-157.9438	KOK1609	106.1997641208329	0.5232100377459961	0.0281297433973012	3.1073732163215286																	3.1073732163215286	139.9410915856166
837	2016-08-10T15:19:48	22.7419	-157.9477	KOK1609	105.55661751101606	0.515843061823579	0.0271191652693273	2.967910587395166																	2.967910587395166	140.51549858726918
838	2016-08-10T15:22:49	22.7381	-157.9514	KOK1609	106.030293406466	0.5184042143291521	0.0274679717907732	3.033310238714073																	3.033310238714073	141.08402747920695
839	2016-08-10T15:25:49	22.7344	-157.9551	KOK1609	106.33026492298215	0.5167553314599571	0.02724311360362955	3.0060949848316314																	3.0060949848316314	141.64433042794442
840	2016-08-10T15:28:49	22.7307	-157.9588	KOK1609	104.89394178877019	0.518772354983269	0.0275182638072105	2.9983675911611862																	2.9983675911611862	142.2046403455199
841	2016-08-10T15:31:49	22.7272	-157.9626	KOK1609	107.47328921545851	0.520247983167366	0.0277207248301303	3.1127177159066064																	3.1127177159066064	142.7560179698557
842	2016-08-10T15:34:50	22.7237	-157.9667	KOK1609	104.87350193523814	0.519878133389016	0.0276699225177441	3.0097189959791204																	3.0097189959791204	143.3296119618651
843	2016-08-10T15:40:50	22.7167	-157.9745	KOK1609	108.48561420135223	0.5154794031747479	0.0270697782805791	3.074584393586114																	3.074584393586114	144.44702838933608
844	2016-08-10T15:43:50	22.7132	-157.9786	KOK1609	105.04878809568199	0.5195091644058341	0.0276192411907794	3.0196804136017272																	3.0196804136017272	145.02064609029037
845	2016-08-10T15:46:51	22.7085	-157.9841	KOK1609	109.03740260704264	0.525073742922859	0.0283889949403034	3.2139006655211166																	3.2139006655211166	145.79051458361184
846	2016-08-10T15:49:51	22.7037	-157.9892	KOK1609	106.40481250572859	0.5184042143291521	0.0274679717907732	3.0424629613300387																	3.0424629613300387	146.53869906657195
847	2016-08-10T15:52:51	22.6989	-157.9943	KOK1609	104.72871873879973	0.514747796780629	0.0269709171340351	2.946864330149018																	2.946864330149018	147.28689639918795
848	2016-08-10T15:55:51	22.6941	-157.9995	KOK1609	104.51750089124113	0.518036950399932	0.0274177995444903	2.976589326199069																	2.976589326199069	148.04233105802268
849	2016-08-10T15:58:51	22.6893	-158.0046	KOK1609	106.0775603061916	0.517670561107695	0.0273677467831299	3.0421872427637235																	3.0421872427637235	148.79055408291913
850	2016-08-10T16:01:52	22.6845	-158.0098	KOK1609	108.1758622363068	0.525073742922859	0.0283889949403034	3.1784525720743595																	3.1784525720743595	149.54601519118344
851	2016-08-10T16:04:52	22.6817	-158.0165	KOK1609	105.29858646929024	0.518772354983269	0.0275182638072105	3.02288217946838																	3.02288217946838	150.30144956295038
852	2016-08-10T16:07:52	22.6804	-158.0237	KOK1609	104.65673059383863	0.518036950399932	0.0274177995444903	2.9701305179764614																	2.9701305179764614	151.05497680217042
853	2016-08-10T16:10:52	22.6799	-158.0312	KOK1609	103.89621409405895	0.5184042143291521	0.0274679717907732	2.932851284488561																	2.932851284488561	151.82730351682662
854	2016-08-10T16:13:53	22.68	-158.0388	KOK1609	105.17832756632632	0.518772354983269	0.0275182638072105	2.9955959871016504																	2.9955959871016504	152.607973495624
855	2016-08-10T16:16:53	22.6796	-158.0463	KOK1609	107.5148932223548	0.52209715015875	0.0279756404782566	3.1455122557503583																	3.1455122557503583	153.37957983896538
856	2016-08-10T16:19:53	22.6789	-158.0536	KOK1609	107.04801360138872	0.521357593063229	0.0278734992511885	3.1155960236693927																	3.1155960236693927	154.1333996832061
857	2016-08-10T16:22:53	22.6767	-158.058	KOK1609	105.0026639315622	0.516572355039001	0.0272182529465501	2.9754295983758885																	2.9754295983758885	154.64741693046042
858	2016-08-10T16:25:53	22.6737	-158.0612	KOK1609	104.67495092562271	0.5184042143291521	0.0274679717907732	2.994897446992603																	2.994897446992603	155.11598362406988
859	2016-08-10T16:28:53	22.6721	-158.0641	KOK1609	104.66117088204494	0.520247983167366	0.0277207248301303	3.023449125214008																	3.023449125214008	155.46304285973596
860	2016-08-10T16:31:54	22.6714	-158.0673	KOK1609	105.6443337848092	0.52209715015875	0.0279756404782566	3.0822676361534																	3.0822676361534	155.80084242282598
861	2016-08-10T16:34:54	22.6705	-158.0658	KOK1609	105.51577043087113	0.5254477431567679	0.0284412159674071	3.1155804376606264																	3.1155804376606264	155.98462469742162
862	2016-08-10T16:37:54	22.6704	-158.0637	KOK1609	105.92126684086823	0.519878133389016	0.0276699225177441	3.0626782548813014																	3.0626782548813014	156.20061619256228
863	2016-08-10T16:40:54	22.6704	-158.0626	KOK1609	105.0485092584042	0.517670561107695	0.0273677467831299	2.987232035501227																	2.987232035501227	156.31360428051337
864	2016-08-10T16:43:55	22.671	-158.0627	KOK1609	101.9961081416004	0.520247983167366	0.0277207248301303	2.9377483939234503																	2.9377483939234503	156.3811797570009
865	2016-08-10T16:46:55	22.6716	-158.0632	KOK1609	103.55009123646352	0.525073742922859	0.0283889949403034	3.0570715430212485																	3.0570715430212485	156.46543277557464
866	2016-08-10T16:49:55	22.6722	-158.0639	KOK1609	102.86628964438938	0.520989134928842	0.0278226110017247	2.972425634366364																	2.972425634366364	156.56356866579276
867	2016-08-10T16:52:55	22.6729	-158.0641	KOK1609	100.72848281589422	0.517305044369498	0.0273178132221393	2.8702055449285084																	2.8702055449285084	156.64415307406256
868	2016-08-10T16:55:56	22.6731	-158.065	KOK1609	101.59340837774296	0.518772354983269	0.0275182638072105	2.920927321835733																	2.920927321835733	156.73923922858697
869	2016-08-10T17:00:02	22.6745	-158.0656	KOK1609	101.74863213613486	0.522839316099588	0.0280782624011686	2.9697661714348818																	2.9697661714348818	156.90682617795306
870	2016-08-10T17:03:02	22.6751	-158.0663	KOK1609	105.02041884714657	0.525822636196345	0.0284935616554725	3.130400807937656																	3.130400807937656	157.00496095429742
871	2016-08-10T17:06:02	22.6759	-158.0671	KOK1609	101.94066195926001	0.523581644371494	0.0281813472878089	2.9814455624435467																	2.9814455624435467	157.12613225081216
872	2016-08-10T17:09:02	22.6764	-158.0678	KOK1609	100.77222950358197	0.522839316099588	0.0280782624011686	2.939389196016801																	2.939389196016801	157.2170567684799
873	2016-08-10T17:12:03	22.6771	-158.0685	KOK1609	102.26335344483864	0.523954138088685	0.0282330743660627	3.0190226636758886																	3.0190226636758886	157.32308120849424
874	2016-08-10T17:15:03	22.6775	-158.0691	KOK1609	101.25573007324655	0.5273203128922371	0.0287034526121203	3.0158270792679																	3.0158270792679	157.3991107928737
875	2016-08-10T17:18:03	22.6781	-158.0694	KOK1609	103.52783992156908	0.532599031576783	0.0294506501307113	3.180127275993544																	3.180127275993544	157.47266618995596
876	2016-08-10T17:21:04	22.6785	-158.0692	KOK1609	101.00837453769077	0.5303319138601501	0.0291282408653452	3.0695554964963114																	3.0695554964963114	157.52170308996443
877	2016-08-10T17:24:04	22.6791	-158.0692	KOK1609	99.28796283705532	0.526198424172874	0.028546032302087996	2.9434513382462386																	2.9434513382462386	157.58849334977958
878	2016-08-10T17:27:04	22.6799	-158.0698	KOK1609	101.36509939960386	0.528447276229967	0.0288619145813618	3.0476954329528216																	3.0476954329528216	157.6967905992303
879	2016-08-10T17:30:04	22.6809	-158.0691	KOK1609	102.42968082639379	0.527695665005706	0.0287561495350845	3.072153262252268																	3.072153262252268	157.829306900033
880	2016-08-10T17:33:04	22.6825	-158.0662	KOK1609	101.9743026717713	0.531463713832211	0.0292888819757026	3.1330839429487067																	3.1330839429487067	158.17634972932086
881	2016-08-10T17:36:05	22.6846	-158.0621	KOK1609	104.24211440989616	0.529956404177692	0.0290749459803041	3.15905391639435																	3.15905391639435	158.65798155213272
882	2016-08-10T17:39:05	22.6879	-158.0571	KOK1609	101.36677108629208	0.5269458546777159	0.0286508811865819	3.04178055338134																	3.04178055338134	159.28936821643882
883	2016-08-10T17:42:05	22.6917	-158.0525	KOK1609	101.42110910488847	0.5303319138601501	0.0291282408653452	3.0789256555743565																	3.0789256555743565	159.923499253037
884	2016-08-10T17:45:05	22.6956	-158.0484	KOK1609	100.8707240658188	0.525073742922859	0.0283889949403034	2.985194150630157																	2.985194150630157	160.52828949960687
885	2016-08-10T17:48:06	22.6995	-158.0444	KOK1609	104.45648115522751	0.53488448013013	0.0297777874226933	3.2419921327624643																	3.2419921327624643	161.1259670816445
886	2016-08-10T17:51:06	22.7037	-158.0404	KOK1609	103.89940584607795	0.540257142261389	0.0305556308438881	3.3290696383643508																	3.3290696383643508	161.74831734516403
887	2016-08-10T17:54:06	22.7077	-158.0363	KOK1609	100.50945722896705	0.533359195236702	0.0295591331771072	3.1195061140666778																	3.1195061140666778	162.36112182659255
888	2016-08-10T17:57:06	22.7118	-158.0319	KOK1609	101.72371243643258	0.532220306951383	0.0293966022943376	3.1188293050003373																	3.1188293050003373	163.00334041429525
889	2016-08-10T18:00:06	22.7162	-158.0274	KOK1609	102.69684019420698	0.5345021153362111	0.0297229211938068	3.1888590108419685																	3.1888590108419685	163.67670099806278
890	2016-08-10T18:03:07	22.7206	-158.0227	KOK1609	101.50068054594864	0.537177761510433	0.0301081880401594	3.1895503276391195																	3.1895503276391195	164.36430581064118
891	2016-08-10T18:06:07	22.7248	-158.0181	KOK1609	104.37025071376424	0.542191630105721	0.0308387016515171	3.3629757930006283																	3.3629757930006283	165.02888668194728
892	2016-08-10T18:09:07	22.729	-158.0134	KOK1609	102.37920329074524	0.53488448013013	0.0297777874226933	3.1793145442067985																	3.1793145442067985	165.70079297542785
893	2016-08-10T18:12:08	22.7331	-158.0085	KOK1609	99.28393763848464	0.532220306951383	0.0293966022943376	3.0372261329123647																	3.0372261329123647	166.3800560641025
894	2016-08-10T18:15:08	22.7374	-158.0036	KOK1609	101.26494648021526	0.533168927761261	0.0295319800830378	3.11849492503136																	3.11849492503136	167.07446265359798
895	2016-08-10T18:18:08	22.7414	-157.999	KOK1609	101.1283081394723	0.535649933146562	0.0298877571544985	3.1559292688409126																	3.1559292688409126	167.7235321456412
896	2016-08-10T18:21:08	22.7452	-157.9941	KOK1609	102.53364775359891	0.5410330851495271	0.0306688109105943	3.307801730392744																	3.307801730392744	168.38078791486828
897	2016-08-10T18:24:09	22.7492	-157.9891	KOK1609	103.02751121342548	0.539484890779731	0.0304429892106645	3.2962826791657824																	3.2962826791657824	169.06029868610202
898	2016-08-10T18:27:09	22.7531	-157.9842	KOK1609	100.15024150229263	0.537560887803498	0.030163646648302997	3.1784440098173423																	3.1784440098173423	169.72475148907978
899	2016-08-10T18:30:09	22.7569	-157.9791	KOK1609	100.82301158294632	0.5414185400014129	0.0307253202338948	3.247018540451886																	3.247018540451886	170.39781692647352
900	2016-08-10T18:33:10	22.7578	-157.9765	KOK1609	101.69759669841369	0.5414185400014129	0.0307253202338948	3.2700743195867465																	3.2700743195867465	170.6828942315366
901	2016-08-10T18:36:10	22.7585	-157.9755	KOK1609	102.17268261343573	0.550808458074659	0.0321190248478626	3.431992982685593																	3.431992982685593	170.811770070092
902	2016-08-10T18:39:10	22.759	-157.9745	KOK1609	102.1716284975102	0.5488352622377489	0.0318229834522357	3.403989039131849																	3.403989039131849	170.92853877300126
903	2016-08-10T18:42:10	22.7599	-157.9736	KOK1609	101.34040432063946	0.546874386658803	0.0315304503182221	3.3382231626714503																	3.3382231626714503	171.0648180451881
904	2016-08-10T18:45:11	22.7606	-157.9723	KOK1609	101.10736630955648	0.547656472160628	0.0316470458967334	3.364106778420463																	3.364106778420463	171.21934657499338
905	2016-08-10T18:48:11	22.7615	-157.9714	KOK1609	99.66278818043918	0.5488352622377489	0.0318229834522357	3.318967950827172																	3.318967950827172	171.35562511344048
906	2016-08-10T18:51:11	22.7617	-157.9706	KOK1609	101.45735540829816	0.550808458074659	0.0321190248478626	3.426837857883071																	3.426837857883071	171.44070797965114
907	2016-08-10T18:54:11	22.7624	-157.9696	KOK1609	103.62798900838793	0.557977801218833	0.0332086969005377	3.6021391820953577																	3.6021391820953577	171.5695814833474
908	2016-08-10T18:57:12	22.7629	-157.9682	KOK1609	102.81928787108248	0.5496223842073851	0.0319409720853444	3.465382586323024																	3.465382586323024	171.72368964012915
909	2016-08-10T19:00:12	22.7636	-157.9667	KOK1609	102.38524460539172	0.5539846619991291	0.0325990526907767	3.4891698009463634																	3.4891698009463634	171.89625454533237
910	2016-08-10T19:03:12	22.7641	-157.9651	KOK1609	100.85067873424065	0.555581470139957	0.0328420976819923	3.466801609790473																	3.466801609790473	172.06966366356846
911	2016-08-10T19:06:12	22.7645	-157.9637	KOK1609	100.0024061739573	0.5575775802325489	0.0331473794176526	3.479360824844784																	3.479360824844784	172.22010830517937
912	2016-08-10T19:09:12	22.7652	-157.9621	KOK1609	102.23069227935954	0.564044787281625	0.0341482753852093	3.655409309619268																	3.655409309619268	172.40188917986322
913	2016-08-10T19:12:13	22.7655	-157.9606	KOK1609	98.85429445925926	0.554383580188968	0.0326595682928213	3.404393075869681																	3.404393075869681	172.5594370094747
914	2016-08-10T19:15:13	22.7661	-157.9591	KOK1609	98.42558056129856	0.5563826269438361	0.0329643017422178	3.390271113766544																	3.390271113766544	172.7272668830132
915	2016-08-10T19:18:13	22.7669	-157.957	KOK1609	98.21994576977413	0.5575775802325489	0.0331473794176526	3.4189378206694747																	3.4189378206694747	172.96049145206848
916	2016-08-10T19:21:14	22.7675	-157.9557	KOK1609	102.07683242240931	0.564044787281625	0.0341482753852093	3.6365853564269																	3.6365853564269	173.1097106173346
917	2016-08-10T19:24:14	22.7679	-157.955	KOK1609	102.57634944321451	0.5652605506510289	0.0343386539408673	3.7073697690434937																	3.7073697690434937	173.19423942909168
918	2016-08-10T19:27:14	22.7683	-157.9547	KOK1609	97.36015707782788	0.5575775802325489	0.0331473794176526	3.4036570017357346																	3.4036570017357346	173.24837670484212
919	2016-08-10T19:30:14	22.7687	-157.9546	KOK1609	100.15102124857096	0.556779995362206	0.0330251821858415	3.478514788412772																	3.478514788412772	173.2940712885526
920	2016-08-10T19:33:14	22.7686	-157.9545	KOK1609	98.7428351510562	0.5611994544999781	0.033705780148202004	3.4895358604621944																	3.4895358604621944	173.30921296106152
921	2016-08-10T19:36:15	22.7692	-157.9536	KOK1609	99.44224571851534	0.567713651810016	0.03472432666434	3.6067929542833133																	3.6067929542833133	173.4232071942074
922	2016-08-10T19:39:15	22.7735	-157.952	KOK1609	99.85183117766344	0.5697787918886991	0.0350511194987431	3.6760959940694384																	3.6760959940694384	173.92925922541644
923	2016-08-10T19:42:15	22.7779	-157.9491	KOK1609	100.95034087254652	0.562012569484429	0.033831723041644	3.6063702294135247																	3.6063702294135247	174.50240319771814
924	2016-08-10T19:45:15	22.7819	-157.9459	KOK1609	98.29855887073951	0.5611994544999781	0.033705780148202004	3.4847870152943643																	3.4847870152943643	175.0556933277988
925	2016-08-10T19:48:16	22.7859	-157.942	KOK1609	96.96804178890913	0.562417319114419	0.0338947518910436	3.4516387605739243																	3.4516387605739243	175.6544199053817
926	2016-08-10T19:51:16	22.7887	-157.9377	KOK1609	98.74159820045395	0.56730264783214	0.0346596145702376	3.578846492383702																	3.578846492383702	176.19469576202732
927	2016-08-10T19:54:16	22.7893	-157.9336	KOK1609	98.6009327667612	0.571010001906557	0.0352470406209211	3.639676909318351																	3.639676909318351	176.62073606876567
928	2016-08-10T19:57:16	22.7886	-157.9385	KOK1609	98.32313770695377	0.564044787281625	0.0341482753852093	3.5264576851262563																	3.5264576851262563	177.12961188882312
929	2016-08-10T20:00:17	22.7904	-157.9405	KOK1609	96.55285215800562	0.564449075860749	0.034211583655305	3.4879643655756367																	3.4879643655756367	177.41645275630273
930	2016-08-10T20:03:17	22.7881	-157.9367	KOK1609	97.88055608780184	0.5664835739563621	0.0345306523494822	3.5460861428520767																	3.5460861428520767	177.88296975472682
931	2016-08-10T20:06:17	22.7885	-157.9339	KOK1609	99.3111110006136	0.5739092456777839	0.0357104549410594	3.693564460116277																	3.693564460116277	178.17375729106877
932	2016-08-10T20:09:17	22.7888	-157.9395	KOK1609	99.17016171645277	0.5734933900445489	0.0356438016150022	3.6953183482057432																	3.6953183482057432	178.74944170690782
933	2016-08-10T20:12:18	22.7876	-157.94299999999996	KOK1609	97.11144869298228	0.56730264783214	0.0346596145702376	3.5659597255561466																	3.5659597255561466	179.1326740048087
934	2016-08-10T20:15:18	22.7875	-157.9418	KOK1609	97.14152661965372	0.5697787918886991	0.0350511194987431	3.5627176384409727																	3.5627176384409727	179.25633027408023
935	2016-08-10T20:18:18	22.788	-157.9414	KOK1609	95.80496835495676	0.5739092456777839	0.0357104549410594	3.5529731976751475																	3.5529731976751475	179.32549013801952
936	2016-08-10T20:21:18	22.7882	-157.941	KOK1609	97.56829193634964	0.572248038337433	0.0354444829447508	3.645989147763765																	3.645989147763765	179.3721898577903
937	2016-08-10T20:24:19	22.7889	-157.9409	KOK1609	98.73066468663056	0.574322630664675	0.0357769789582925	3.70570579712522																	3.70570579712522	179.45078475538259
938	2016-08-10T20:27:19	22.7894	-157.941	KOK1609	96.4270703909933	0.5689499432182851	0.0349199028230591	3.525271143503055																	3.525271143503055	179.50738155561538
939	2016-08-10T20:30:19	22.7896	-157.9406	KOK1609	96.39813067184748	0.5705990129415239	0.0351816197795917	3.5553543352011365																	3.5553543352011365	179.55408090494186
940	2016-08-10T20:33:19	22.7903	-157.9407	KOK1609	94.55501076147966	0.572662166188996	0.0355107641504663	3.5338074613504302																	3.5338074613504302	179.63267578877654
941	2016-08-10T20:36:20	22.7911	-157.941	KOK1609	96.65621369594206	0.579770762008676	0.0366590031040722	3.716226033944848																	3.716226033944848	179.72690131058582
942	2016-08-10T20:39:20	22.791999999999998	-157.9414	KOK1609	95.73224247921898	0.5776636273275191	0.0363162889552867	3.6297793371358336																	3.6297793371358336	179.83517056295008
943	2016-08-10T20:42:20	22.7928	-157.9417	KOK1609	95.2008743117018	0.5697787918886991	0.0350511194987431	3.51257639958892																	3.51257639958892	179.9293959593425
944	2016-08-10T20:45:20	22.7931	-157.9419	KOK1609	95.66956854522252	0.5705990129415239	0.0351816197795917	3.5484836359350767																	3.5484836359350767	179.96859424660255
945	2016-08-10T20:48:21	22.79300000000001	-157.9411	KOK1609	96.2180831571114	0.5739092456777839	0.0357104549410594	3.6122757945000665																	3.6122757945000665	180.0514449644064
946	2016-08-10T20:51:21	22.7929	-157.9404	KOK1609	99.28397700082823	0.581871278928165	0.0370026850586063	3.860705748698897																	3.860705748698897	180.12413942769638
947	2016-08-10T20:54:21	22.7931	-157.9393	KOK1609	96.86422868911016	0.577242685399099	0.036248177914188995	3.6902646906815364																	3.6902646906815364	180.2392007111648
948	2016-08-10T20:57:22	22.7933	-157.9385	KOK1609	95.41068890877186	0.5776636273275191	0.0363162889552867	3.6049897726542364																	3.6049897726542364	180.3242652249802
949	2016-08-10T21:00:22	22.7939	-157.9381	KOK1609	100.69961952532186	0.5776636273275191	0.0363162889552867	3.819553845186332																	3.819553845186332	180.40266169703145
950	2016-08-10T21:03:22	22.794	-157.9379	KOK1609	96.39791009169431	0.579770762008676	0.0366590031040722	3.703497388229045																	3.703497388229045	180.42601078287757
951	2016-08-10T21:06:22	22.7938	-157.9378	KOK1609	95.17585170908829	0.5827183324273221	0.0371420068893483	3.727829118272828																	3.727829118272828	180.45052559789585
952	2016-08-10T21:09:22	22.7942	-157.9374	KOK1609	94.07692758156936	0.581449209241411	0.0369335599869533	3.619878286785321																	3.619878286785321	180.51108711708113
953	2016-08-10T21:12:23	22.7946	-157.9369	KOK1609	94.51651221842282	0.5793474712304301	0.0365901363857789	3.6263922327480658																	3.6263922327480658	180.57902478968307
954	2016-08-10T21:15:23	22.7951	-157.9365	KOK1609	94.67672248368878	0.584418487081584	0.0374222029205382	3.7080663001466654																	3.7080663001466654	180.648183384932
955	2016-08-10T21:18:23	22.7957	-157.9359	KOK1609	94.90688393751421	0.582506316595277	0.037107134907949	3.695944183521176																	3.695944183521176	180.7390252351381
956	2016-08-10T21:21:24	22.7963	-157.9355	KOK1609	95.98084723249085	0.589973865658896	0.0383467307509529	3.843209309118546																	3.843209309118546	180.8174213288202
957	2016-08-10T21:24:24	22.7969	-157.935	KOK1609	93.88564287201984	0.581871278928165	0.0370026850586063	3.6328377051133076																	3.6328377051133076	180.9016456823176
958	2016-08-10T21:27:24	22.7974	-157.9344	KOK1609	94.31985212027864	0.585696272990718	0.0376335229631379	3.7081919339150704																	3.7081919339150704	180.98464616290644
959	2016-08-10T21:30:24	22.7982	-157.9338	KOK1609	93.74551175282343	0.590832364014081	0.0384910521724219	3.748629056649602																	3.748629056649602	181.0929130892061
960	2016-08-10T21:33:24	22.7988	-157.9332	KOK1609	94.06573354945759	0.586977842525353	0.0378465174023582	3.715924949690464																	3.715924949690464	181.1837539903559
961	2016-08-10T21:36:25	22.7996	-157.9326	KOK1609	94.72032436838629	0.5914790584427255	0.0385997674176337	3.806523068077922																	3.806523068077922	181.29202055701228
962	2016-08-10T21:39:25	22.8003	-157.9323	KOK1609	93.93616679654362	0.5852693283953271	0.0375629149297883	3.681813741310072																	3.681813741310072	181.37580358536306
963	2016-08-10T21:42:25	22.8008	-157.9318	KOK1609	94.50718511202646	0.595165201086638	0.0392235351690324	3.870311674947031																	3.870311674947031	181.45150381326889
964	2016-08-10T21:45:25	22.8017	-157.9318	KOK1609	93.4704630418232	0.5889026262605686	0.0381675387674993	3.72451275002461																	3.72451275002461	181.551689202992
965	2016-08-10T21:48:26	22.8018	-157.9315	KOK1609	93.75764997741597	0.589973865658896	0.0383467307509529	3.7633618263215616																	3.7633618263215616	181.5844253053609
966	2016-08-10T21:51:26	22.8021	-157.9311	KOK1609	94.57168958015025	0.5912631508446899	0.0385634713766848	3.810969355748345																	3.810969355748345	181.63734124153703
967	2016-08-10T21:54:26	22.8029	-157.9306	KOK1609	92.20354801035649	0.5878369447953751	0.0379893736986419	3.6408541063746576																	3.6408541063746576	181.7401183444295
968	2016-08-10T21:57:26	22.8036	-157.9299	KOK1609	91.95894226037838	0.592127007447506	0.0387088840485091	3.7110903893073854																	3.7110903893073854	181.8460976989555
969	2016-08-10T22:00:27	22.8043	-157.9286	KOK1609	91.32187385111666	0.5884757111467085	0.0380961605614838	3.639371193661261																	3.639371193661261	182.00058932232082
970	2016-08-10T22:03:27	22.8017	-157.9298	KOK1609	92.00393125520529	0.5884757111467085	0.0380961605614838	3.696921972164933																	3.696921972164933	182.31512078072518
971	2016-08-10T22:06:27	22.8005	-157.9357	KOK1609	92.65931580248028	0.586977842525353	0.0378465174023582	3.648804518249521																	3.648804518249521	182.93512967525237
972	2016-08-10T22:09:27	22.7987	-157.9412	KOK1609	93.76827460353948	0.586549825240985	0.0377753443114189	3.7001253157582985																	3.7001253157582985	183.5340483510686
973	2016-08-10T22:12:28	22.7958	-157.9422	KOK1609	94.83102617201472	0.591694966040761	0.0386360634585826	3.8254246617281478																	3.8254246617281478	183.87278659565797
974	2016-08-10T22:15:28	22.7937	-157.9425	KOK1609	93.6233123339734	0.589544782700313	0.038274904314331004	3.742330213451179																	3.742330213451179	184.108571105644
975	2016-08-10T22:18:28	22.7938	-157.9423	KOK1609	93.55540665388979	0.593426703315474	0.0389285707330658	3.7800737877003727																	3.7800737877003727	184.13192021795854
976	2016-08-10T22:21:28	22.7941	-157.9422	KOK1609	92.00741386422924	0.583569434890903	0.0372819946864511	3.5941846232223886																	3.5941846232223886	184.1668566017477
977	2016-08-10T22:24:29	22.7943	-157.9425	KOK1609	92.10992798442491	0.591694966040761	0.0386360634585826	3.725612353297056																	3.725612353297056	184.20485005234403
978	2016-08-10T22:27:29	22.7945	-157.9424	KOK1609	92.92154079648705	0.594295904629594	0.0390757931796163	3.79443548467422																	3.79443548467422	184.22936485160756
979	2016-08-10T22:30:29	22.7947	-157.9424	KOK1609	93.91519799461076	0.590832364014081	0.0384910521724219	3.7721661865460674																	3.7721661865460674	184.2516282715459
980	2016-08-10T22:33:29	22.795	-157.9421	KOK1609	90.06215242664469	0.589544782700313	0.038274904314331004	3.6019590430931787																	3.6019590430931787	184.29704928083297
981	2016-08-10T22:36:30	22.7956	-157.9423	KOK1609	92.84965607295608	0.583569434890903	0.0372819946864511	3.6412178783839573																	3.6412178783839573	184.3669219887138
982	2016-08-10T22:39:30	22.796	-157.9422	KOK1609	93.39245846996029	0.5949476178857924	0.039186555638406256	3.793263990500031																	3.793263990500031	184.4126161111149
983	2016-08-10T22:42:30	22.7961	-157.9418	KOK1609	89.39197091545994	0.5960385499069529	0.039371973837989	3.6762740841930848																	3.6762740841930848	184.4551475398385
984	2016-08-10T22:45:30	22.7961	-157.9413	KOK1609	86.52884580875157	0.596471626835327	0.0394459808170484	3.5276076936319325																	3.5276076936319325	184.50645857401744
985	2016-08-10T22:48:31	22.7962	-157.9409	KOK1609	91.46386304503471	0.597340884657027	0.0395945252007203	3.7634012809341817																	3.7634012809341817	184.54898997368016
986	2016-08-10T22:51:31	22.7962	-157.9407	KOK1609	89.08252480784134	0.590402603099888	0.0384188054340868	3.6054436978356095																	3.6054436978356095	184.5695143722976
987	2016-08-10T22:54:31	22.7963	-157.9405	KOK1609	91.35762411350441	0.597340884657027	0.0395945252007203	3.784246477819022																	3.784246477819022	184.59286315377426
988	2016-08-10T22:57:31	22.7962	-157.9409	KOK1609	90.67159455795536	0.594730034684947	0.0391495761077801	3.6962956231979103																	3.6962956231979103	184.63539452437598
989	2016-08-10T23:00:31	22.7959	-157.9401	KOK1609	91.23722943296256	0.58740688156378	0.0379178603962362	3.628670023619257																	3.628670023619257	184.7240244547089
990	2016-08-10T23:03:32	22.7955	-157.9396	KOK1609	89.35387338031691	0.594730034684947	0.0391495761077801	3.641971027316025																	3.641971027316025	184.79196175777446
991	2016-08-10T23:06:32	22.7954	-157.9393	KOK1609	90.43077551121547	0.5882625080667819	0.0380605140058383	3.5815217393948418																	3.5815217393948418	184.82469919822682
992	2016-08-10T23:09:32	22.7952	-157.9394	KOK1609	91.34550557743871	0.596471626835327	0.0394459808170484	3.7690901886036383																	3.7690901886036383	184.84921396913109
993	2016-08-10T23:12:33	22.7952	-157.9391	KOK1609	91.79124137260573	0.59299243798001	0.0388551671668029	3.733291961461																	3.733291961461	184.8800007928823
994	2016-08-10T23:15:33	22.7952	-157.9396	KOK1609	90.40815190796188	0.5925592068450021	0.0387819384107205	3.6634811853766047																	3.6634811853766047	184.93131216580102
995	2016-08-10T23:18:33	22.7949	-157.9396	KOK1609	90.33207590627585	0.595165201086638	0.0392235351690324	3.7172191262388985																	3.7172191262388985	184.96470729570896
996	2016-08-10T23:21:33	22.7948	-157.9402	KOK1609	91.16311941416865	0.591694966040761	0.0386360634585826	3.675649424413239																	3.675649424413239	185.02727924229472
997	2016-08-10T23:24:33	22.7947	-157.9407	KOK1609	93.23309862950113	0.598213909064538	0.0397438290686274	3.870840274928905																	3.870840274928905	185.07978437859532
998	2016-08-10T23:27:34	22.7942	-157.9408	KOK1609	90.5701572782762	0.597340884657027	0.0395945252007203	3.7307604379513912																	3.7307604379513912	185.136381106498
999	2016-08-10T23:30:34	22.7939	-157.9412	KOK1609	91.06876608223084	0.594295904629594	0.0390757931796163	3.7084818529780574																	3.7084818529780574	185.18929888802975
1000	2016-08-10T23:33:34	22.7936	-157.9416	KOK1609	90.54461266867672	0.5999677805018551	0.0400451813892911	3.763114826395783																	3.763114826395783	185.242216739625
1001	2016-08-10T23:36:35	22.7932	-157.942	KOK1609	88.12458030599018	0.5949476178857924	0.039186555638406256	3.6084638218615854																	3.6084638218615854	185.30277838125454
1002	2016-08-10T23:39:35	22.7931	-157.9426	KOK1609	91.38604116762887	0.60349757205438	0.0406560045275263	3.8512569906732543																	3.8512569906732543	185.36535108334442
1003	2016-08-10T23:42:35	22.7933	-157.9433	KOK1609	91.8543073474238	0.59777707049213	0.0396690634498156	3.81719450847924																	3.81719450847924	185.44055886864086
1004	2016-08-10T23:45:35	22.7934	-157.9439	KOK1609	92.73846805910198	0.5999677805018551	0.0400451813892911	3.8817064953874527																	3.8817064953874527	185.50313148185356
1005	2016-08-10T23:48:36	22.79300000000001	-157.9439	KOK1609	92.1729224640422	0.597340884657027	0.0395945252007203	3.8229666461249465																	3.8229666461249465	185.54765832172916
1006	2016-08-10T23:51:36	22.7925	-157.9435	KOK1609	93.07622872640631	0.5938620053202139	0.0390021495268122	3.783536459925728																	3.783536459925728	185.61681729225973
1007	2016-08-10T23:54:36	22.7924	-157.9438	KOK1609	93.5699890797252	0.605273001882839	0.0409653174583348	3.9708724051383135																	3.9708724051383135	185.6495553697741
1008	2016-08-10T23:57:36	22.7925	-157.9445	KOK1609	93.8551392937869	0.595601406308614	0.0392976707838346	3.8524410234232978																	3.8524410234232978	185.72225009338678
1009	2016-08-11T00:00:37	22.7928	-157.9452	KOK1609	92.27646213995314	0.6021777881231519	0.0404268066749235	3.87841149668944																	3.87841149668944	185.8014702135372
1010	2016-08-11T00:03:37	22.7931	-157.9459	KOK1609	90.81365301234308	0.599088753878942	0.0398941459672506	3.773088787564372																	3.773088787564372	185.8806901903593
1011	2016-08-11T00:06:37	22.7932	-157.9448	KOK1609	92.30385026992724	0.598213909064538	0.0397438290686274	3.8321723932979714																	3.8321723932979714	185.99412442687557
1012	2016-08-11T00:09:37	22.794	-157.9447	KOK1609	92.331749312538	0.6039392987381921	0.0407327358646687	3.887983821098023																	3.887983821098023	186.0837674669241
1013	2016-08-11T00:12:38	22.7952	-157.945	KOK1609	91.05835031743887	0.6017337905802889	0.0403501005984148	3.815415994059819																	3.815415994059819	186.2208498949884
1014	2016-08-11T00:15:38	22.796	-157.9458	KOK1609	91.94703323960462	0.6057199869763901	0.0410433876566134	3.909780976031754																	3.909780976031754	186.34197228029566
1015	2016-08-11T00:18:38	22.7973	-157.9467	KOK1609	91.07736346143194	0.5999677805018551	0.0400451813892911	3.800227734447682																	3.800227734447682	186.51364611227402
1016	2016-08-11T00:21:38	22.7967	-157.94899999999996	KOK1609	91.44316600319011	0.5995277432172379	0.0399695736485661	3.8271802292842847																	3.8271802292842847	186.75894332297116
1017	2016-08-11T00:24:39	22.7922	-157.9514	KOK1609	91.52677877453176	0.606168039103562	0.0411216442224637	3.900675984650509																	3.900675984650509	187.31714534762418
1018	2016-08-11T00:27:39	22.7863	-157.9543	KOK1609	92.03723971059715	0.611983669551662	0.0421473748585995	4.043496681784848																	4.043496681784848	188.03820362461332
1019	2016-08-11T00:30:39	22.7802	-157.9572	KOK1609	93.2212909649997	0.6206180129100861	0.0436986905512169	4.2062188156638465																	4.2062188156638465	188.7796025889423
1020	2016-08-11T00:33:39	22.774	-157.9601	KOK1609	94.25512947942946	0.613339198780609	0.0423886249753478	4.154348103256568																	4.154348103256568	189.53121548921436
1021	2016-08-11T00:36:40	22.7675	-157.9632	KOK1609	94.00792475512242	0.6210766937522061	0.0437819242025512	4.265496285515575																	4.265496285515575	190.32164830948642
1022	2016-08-11T00:39:40	22.7615	-157.9657	KOK1609	93.9744883119196	0.614699614545776	0.0426314835038635	4.185348820638314																	4.185348820638314	191.03715158244896
1023	2016-08-11T00:42:40	22.7547	-157.9682	KOK1609	91.4924526916192	0.611307759203249	0.04202737059207515	3.98502014877649																	3.98502014877649	191.836426273848
1024	2016-08-11T00:45:40	22.7483	-157.9705	KOK1609	95.47909940652978	0.624762782575624	0.0444556420373197	4.389411691395404																	4.389411691395404	192.58696118080056
1025	2016-08-11T00:48:41	22.7419	-157.9728	KOK1609	93.84917873680494	0.6256907803505071	0.0446260093409209	4.32978611166094																	4.32978611166094	193.33749956673148
1026	2016-08-11T00:51:41	22.7355	-157.9751	KOK1609	93.74849726701369	0.635999788915619	0.0465479024614981	4.497325434104899																	4.497325434104899	194.0880414308592
1027	2016-08-11T00:54:41	22.7291	-157.9774	KOK1609	92.63809543331392	0.617425378140429	0.0431210160491217	4.129358995100949																	4.129358995100949	194.8385867724037
1028	2016-08-11T00:57:41	22.7228	-157.9799	KOK1609	95.42728090293018	0.6104092981506505	0.04186806408656515	4.1592877564297615																	4.1592877564297615	195.58538441329708
1029	2016-08-11T01:00:42	22.7165	-157.9826	KOK1609	90.56956958881844	0.618335241662151	0.0432852255705031	4.019967722484712																	4.019967722484712	196.3394915628574
1030	2016-08-11T01:03:42	22.7102	-157.9852	KOK1609	93.55610220234787	0.610184602063424	0.0418283809462972	4.051925446166531																	4.051925446166531	197.08988900414212
1031	2016-08-11T01:06:42	22.7039	-157.988	KOK1609	93.70070092975807	0.61924851405934	0.0434501770329306	4.214234403957398																	4.214234403957398	197.8478411851281
1032	2016-08-11T01:09:42	22.6975	-157.9907	KOK1609	90.78181420076528	0.611532704662604	0.0420673084550199	3.9775138624528963																	3.9775138624528963	198.61232537365086
1033	2016-08-11T01:12:43	22.6911	-157.9934	KOK1609	92.54884864288981	0.610633994237877	0.0419077472268331	4.029460062106647																	4.029460062106647	199.3768142607613
1034	2016-08-11T01:15:43	22.6847	-157.9961	KOK1609	92.22798739630305	0.610633994237877	0.0419077472268331	4.022426867261005																	4.022426867261005	200.14130784539444
1035	2016-08-11T01:18:43	22.6783	-157.9988	KOK1609	91.55427531822784	0.609288920297675	0.0416702232892764	3.932881059190432																	3.932881059190432	200.90580612648498
1036	2016-08-11T01:21:44	22.671999999999997	-158.0016	KOK1609	92.67508457713892	0.618791803075976	0.0433676244462195	4.154953132517094																	4.154953132517094	201.66378370500576
1037	2016-08-11T01:24:44	22.6657	-158.0045	KOK1609	93.39799812687656	0.618791803075976	0.0433676244462195	4.164165752379954																	4.164165752379954	202.42572308888413
1038	2016-08-11T01:27:44	22.6593	-158.0074	KOK1609	90.73044684785076	0.617879767546768	0.043203022927246	4.05921333729264																	4.05921333729264	203.19792580803175
1039	2016-08-11T01:30:44	22.6529	-158.0103	KOK1609	93.05080883230535	0.618791803075976	0.0433676244462195	4.1791481287596906																	4.1791481287596906	203.97013388639172
1040	2016-08-11T01:33:44	22.6464	-158.013	KOK1609	94.55706009205252	0.617879767546768	0.043203022927246	4.235645588464827																	4.235645588464827	204.74503927731791
1041	2016-08-11T01:36:45	22.6399	-158.0157	KOK1609	96.99096802664795	0.626155025750963	0.0447116444551757	4.501010497560342																	4.501010497560342	205.51994936778138
1042	2016-08-11T01:39:45	22.6335	-158.0183	KOK1609	93.8109001082073	0.623378212293929	0.0442016674918477	4.300570329018504																	4.300570329018504	206.2808128531612
1043	2016-08-11T01:42:45	22.627	-158.0211	KOK1609	90.75072812701374	0.6275544219633199	0.04496977830941599	4.1920277481874315																	4.1920277481874315	207.05946961978898
1044	2016-08-11T01:45:45	22.6207	-158.0243	KOK1609	95.28216872128573	0.627086843908651	0.0448835284508384	4.413720573529599																	4.413720573529599	207.83402149748315
1045	2016-08-11T01:48:46	22.6142	-158.0271	KOK1609	94.42715888426248	0.6273206329359855	0.0449266533801272	4.389901984231739																	4.389901984231739	208.61268816109268
1046	2016-08-11T01:51:46	22.6076	-158.0301	KOK1609	95.18511301575664	0.634579002387343	0.0462800343280031	4.555330921866863																	4.555330921866863	209.40943900009083
1047	2016-08-11T01:54:46	22.6011	-158.0328	KOK1609	92.98711726931688	0.629412871512959	0.0453142795605968	4.3607031783707635																	4.3607031783707635	210.18437712062104
1048	2016-08-11T01:57:46	22.5945	-158.0354	KOK1609	95.57636793320135	0.6405182970866585	0.04740587534917555	4.617804096136537																	4.617804096136537	210.96615171312797
1049	2016-08-11T02:00:47	22.5879	-158.0383	KOK1609	96.38723501825632	0.6441114557205649	0.0480951591754165	4.734088345509015																	4.734088345509015	211.75899913630883
1050	2016-08-11T02:03:47	22.5814	-158.0412	KOK1609	96.283704441917	0.638848144952157	0.0470875369235662	4.669916169347001																	4.669916169347001	212.54154793715412
1051	2016-08-11T02:06:47	22.575	-158.0439	KOK1609	98.26814070506492	0.642192636888786	0.0477263714930339	4.820671131936232																	4.820671131936232	213.30612187458922
1052	2016-08-11T02:09:47	22.5687	-158.0467	KOK1609	94.22971111012087	0.6381341550282855	0.04695201324628436	4.558679979054605																	4.558679979054605	214.06418149895626
1053	2016-08-11T02:12:48	22.5622	-158.0495	KOK1609	95.03787370766878	0.639800729149864	0.0472691037087076	4.60878225640329																	4.60878225640329	214.842888322654
1054	2016-08-11T02:15:48	22.5559	-158.0526	KOK1609	93.85541597103978	0.635999788915619	0.0465479024614981	4.505582466920081																	4.505582466920081	215.6131965197933
1055	2016-08-11T02:18:48	22.5495	-158.0556	KOK1609	95.02526280603131	0.6441114557205649	0.0480951591754165	4.6683182466044695																	4.6683182466044695	216.38951754873284
1056	2016-08-11T02:21:48	22.54300000000001	-158.0588	KOK1609	93.98624057501448	0.643153832906248	0.0479106288485437	4.6218401373325175																	4.6218401373325175	217.1843601262015
1057	2016-08-11T02:24:49	22.5366	-158.0619	KOK1609	93.6488947594702	0.635525063748347	0.0464584001035087	4.434540967822978																	4.434540967822978	217.96483450669842
1058	2016-08-11T02:27:49	22.53	-158.065	KOK1609	96.01605158283726	0.6393238692314029	0.0471782120871941	4.6332629015222775																	4.6332629015222775	218.76568887223212
1059	2016-08-11T02:30:49	22.5234	-158.06799999999996	KOK1609	92.94705066971089	0.634579002387343	0.0462800343280031	4.419293872822765																	4.419293872822765	219.56251260806405
1060	2016-08-11T02:33:49	22.5169	-158.0707	KOK1609	91.75035716822279	0.628947228979391	0.0452279163154702	4.261725139289083																	4.261725139289083	220.3375114236369
1061	2016-08-11T02:36:50	22.5099	-158.0735	KOK1609	94.51235521621687	0.635525063748347	0.0464584001035087	4.502528428497099																	4.502528428497099	221.16822762741143
1062	2016-08-11T02:39:50	22.5037	-158.076	KOK1609	92.51178250230889	0.634106728417489	0.0461911722388707	4.381917424510793																	4.381917424510793	221.904724509541
1063	2016-08-11T02:42:50	22.4968	-158.0788	KOK1609	90.85150196048677	0.6407578667548021	0.0474515383935205	4.411719808531534																	4.411719808531534	222.72501775028562
1064	2016-08-11T02:45:50	22.4902	-158.0814	KOK1609	93.54667777873743	0.656294913493076	0.0504772861947309	4.813540996010408																	4.813540996010408	223.50686141082863
1065	2016-08-11T02:48:51	22.4837	-158.0844	KOK1609	94.37633090763813	0.6602501256978119	0.0512660355622049	4.915422809482244																	4.915422809482244	224.2934680013432
1066	2016-08-11T02:51:51	22.4772	-158.0872	KOK1609	94.77069536021908	0.671820284846793	0.0536160469431626	5.130974691175148																	5.130974691175148	225.07224031072442
1067	2016-08-11T02:54:51	22.4706	-158.0901	KOK1609	95.25340474628244	0.6738579220360179	0.0540366328366314	5.199330282460446																	5.199330282460446	225.8651829755824
1068	2016-08-11T02:57:51	22.4641	-158.0932	KOK1609	95.75910469388178	0.6759027950423029	0.0544606944257187	5.252112315274222																	5.252112315274222	226.65589896609586
1069	2016-08-11T03:00:52	22.4577	-158.0963	KOK1609	96.40434964958936	0.683128547298594	0.0559755326620674	5.439806506009675																	5.439806506009675	227.43644762838505
1070	2016-08-11T03:03:52	22.4512	-158.0994	KOK1609	97.18722085487072	0.677440715421036	0.0547807259194455	5.3610820757323046																	5.3610820757323046	228.22717559048905
1071	2016-08-11T03:06:52	22.4446	-158.1026	KOK1609	95.73559974620024	0.6733474827578559	0.0539310367649459	5.233070409844912																	5.233070409844912	229.0322604195
1072	2016-08-11T03:09:53	22.438000000000002	-158.1057	KOK1609	94.87898777855564	0.672329001676058	0.0537207135242862	5.1614079031846085																	5.1614079031846085	229.8331991569937
1073	2016-08-11T03:12:53	22.4314	-158.1089	KOK1609	96.63129272768265	0.6736027023969371	0.05398383480078865	5.280135994634239																	5.280135994634239	230.6382967973053
1074	2016-08-11T03:15:53	22.4249	-158.1121	KOK1609	97.77375408150895	0.6748824590315851	0.0542485818120664	5.381666374775794																	5.381666374775794	231.4332556530729
1075	2016-08-11T03:18:53	22.4183	-158.1154	KOK1609	95.78727015992479	0.6713127795237971	0.0535116296249134	5.194946434853706																	5.194946434853706	232.24262910110585
1076	2016-08-11T03:21:54	22.4117	-158.1186	KOK1609	95.05178447381022	0.665248728433308	0.0522732981683002	5.0758173667264455																	5.0758173667264455	233.04774584990693
1077	2016-08-11T03:24:54	22.405	-158.1211	KOK1609	97.8731728058618	0.6738579220360179	0.0540366328366314	5.331036360034952																	5.331036360034952	233.8366988078321
1078	2016-08-11T03:27:54	22.3983	-158.1237	KOK1609	97.333197484596	0.6748824590315851	0.0542485818120664	5.341414551129824																	5.341414551129824	234.62907181335444
1079	2016-08-11T03:30:55	22.3917	-158.1262	KOK1609	102.95497645574319	0.685733212120481	0.0565278265510971	5.8690178396943775																	5.8690178396943775	235.4075182118063
1080	2016-08-11T03:36:55	22.3783	-158.1313	KOK1609	104.77136524407692	0.6743695798243271	0.0541424809850873	5.702901149803831																	5.702901149803831	236.98883928203608
1081	2016-08-11T03:39:55	22.3717	-158.1337	KOK1609	103.0638474399256	0.6738579220360179	0.0540366328366314	5.6374416304343296																	5.6374416304343296	237.76395595326224
1082	2016-08-11T03:42:55	22.3651	-158.1362	KOK1609	101.00707744192057	0.6748824590315851	0.0542485818120664	5.555468444102048																	5.555468444102048	238.54241861407908
1083	2016-08-11T03:45:56	22.3584	-158.1387	KOK1609	99.83416681087229	0.6805383640016911	0.0554295716974097	5.590099364420049																	5.590099364420049	239.33139968541562
1084	2016-08-11T03:48:56	22.3518	-158.1414	KOK1609	98.74109000956476	0.677440715421036	0.0547807259194455	5.489226676385561																	5.489226676385561	240.11691838556683
1085	2016-08-11T03:51:56	22.3452	-158.1443	KOK1609	98.48047709805441	0.666503706898343	0.0525281758625605	5.244079865718037																	5.244079865718037	240.90996242508442
1086	2016-08-11T03:54:56	22.3385	-158.1472	KOK1609	95.97212869874096	0.6680144368642424	0.0528357612515779	5.17879284627696																	5.17879284627696	241.7133353432044
1087	2016-08-11T03:57:56	22.3319	-158.15	KOK1609	97.93258441478427	0.6733474827578559	0.0539310367649459	5.334388107235378																	5.334388107235378	242.5025708955229
1088	2016-08-11T04:00:57	22.3253	-158.1529	KOK1609	97.9152511398316	0.6779552776962391	0.054888342919132	5.4380403369724215																	5.4380403369724215	243.2956309801291
1089	2016-08-11T04:03:57	22.3187	-158.156	KOK1609	99.08862504260492	0.6733474827578559	0.0539310367649459	5.432752915341832																	5.432752915341832	244.09667870826732
1090	2016-08-11T04:06:57	22.3121	-158.1593	KOK1609	97.1619794343804	0.663244298253464	0.0518677924706674	5.086193670838791																	5.086193670838791	244.9061609058513
1091	2016-08-11T04:09:57	22.3055	-158.1626	KOK1609	96.9051545227746	0.655801354050673	0.0503795464483706	4.985582776548707																	4.985582776548707	245.7156498479636
1092	2016-08-11T04:12:58	22.2989	-158.1656	KOK1609	95.45830594201936	0.648948925884556	0.0490326035434054	4.776149069150276																	4.776149069150276	246.51266686879842
1093	2016-08-11T04:15:58	22.2923	-158.1684	KOK1609	92.93139695099713	0.6548177585937471	0.050184764701287	4.770935683081467																	4.770935683081467	247.3019323049208
1094	2016-08-11T04:18:58	22.2856	-158.1712	KOK1609	97.17841526632759	0.6622429265248491	0.0516662181691486	5.104506776160424																	5.104506776160424	248.10157505907173
1095	2016-08-11T04:21:58	22.279	-158.1741	KOK1609	99.06432521405165	0.6567880288356639	0.0505751631478836	5.133357148537726																	5.133357148537726	248.8946724298104
1096	2016-08-11T04:24:58	22.2723	-158.1769	KOK1609	93.90599696211059	0.657773365892381	0.0507713562263476	4.836834851417162																	4.836834851417162	249.6943250785923
1097	2016-08-11T04:27:59	22.2657	-158.1797	KOK1609	94.37343981680873	0.6518750815694699	0.049604858855273	4.765471541913053																	4.765471541913053	250.48361056404045
1098	2016-08-11T04:30:59	22.2591	-158.1825	KOK1609	96.3408879565868	0.667257565842519	0.0526815931793861	5.1399207928365165																	5.1399207928365165	251.27290102112642
1099	2016-08-11T04:33:59	22.2524	-158.1854	KOK1609	98.02415190435738	0.6759027950423029	0.0544606944257187	5.353004584285553																	5.353004584285553	252.07634236944028
1100	2016-08-11T04:36:59	22.2458	-158.1882	KOK1609	95.10702416712928	0.668773760350784	0.0529909932757042	5.102725381095512																	5.102725381095512	252.8656428414981
1101	2016-08-11T04:40:00	22.2391	-158.191	KOK1609	94.91509552846873	0.666754593938147	0.0525792337120036	5.033616802811171																	5.033616802811171	253.6653201687689
1102	2016-08-11T04:43:00	22.2323	-158.1948	KOK1609	95.71860814312548	0.6748824590315851	0.0542485818120664	5.200756251172302																	5.200756251172302	254.5175483091727
1103	2016-08-11T04:46:00	22.2254	-158.1981	KOK1609	96.66282155573128	0.67692694190349	0.0546737213812217	5.298710520287048																	5.298710520287048	255.35754234338177
1104	2016-08-11T04:49:00	22.2192	-158.2011	KOK1609	95.68672421154116	0.6784710683239229	0.0549962168199067	5.309499555129016																	5.309499555129016	256.11378352337715
1105	2016-08-11T04:55:01	22.2057	-158.2074	KOK1609	99.52066494058687	0.6682671352974089	0.052887325505972	5.306421982483495																	5.306421982483495	257.7508174800961
1106	2016-08-11T04:58:01	22.1991	-158.2105	KOK1609	97.9810899074444	0.6728382590879649	0.0538256921697114	5.277004561031938																	5.277004561031938	258.5519739978461
1107	2016-08-11T05:01:01	22.1924	-158.2134	KOK1609	97.92987538280792	0.6738579220360179	0.0540366328366314	5.30142247790034																	5.30142247790034	259.3554629058123
1108	2016-08-11T05:04:01	22.1856	-158.2161	KOK1609	96.42230804357504	0.6759027950423029	0.0544606944257187	5.2962969134801465																	5.2962969134801465	260.16195688301576
1109	2016-08-11T05:07:02	22.1788	-158.2189	KOK1609	96.00436104459969	0.6662528198585389	0.0524771180131174	5.065555358861928																	5.065555358861928	260.9720703665287
1110	2016-08-11T05:10:02	22.171999999999997	-158.2216	KOK1609	97.01444473639215	0.665248728433308	0.0522732981683002	5.1067686106853065																	5.1067686106853065	261.778573638688
1111	2016-08-11T05:13:02	22.1651	-158.2244	KOK1609	96.19948748290432	0.664244730878115	0.0520700876237241	5.0211583939331845																	5.0211583939331845	262.5991078462882
1112	2016-08-11T05:16:03	22.1583	-158.2272	KOK1609	96.134125740868	0.66174402852064	0.0515657909113644	4.995628860586024																	4.995628860586024	263.4092363247729
1113	2016-08-11T05:19:03	22.1516	-158.2299	KOK1609	98.0903094039312	0.6738579220360179	0.0540366328366314	5.297232522262979																	5.297232522262979	264.2053151763979
1114	2016-08-11T05:22:03	22.1448	-158.2327	KOK1609	98.92199766671128	0.665248728433308	0.0522732981683002	5.18952854584512																	5.18952854584512	265.01545352347114
1115	2016-08-11T05:25:03	22.1379	-158.2354	KOK1609	97.33216923669643	0.6567880288356639	0.0505751631478836	4.947075554346354																	4.947075554346354	265.83243662213
1116	2016-08-11T05:28:04	22.1311	-158.2386	KOK1609	96.20840008545916	0.6662528198585389	0.0524771180131174	5.043553925564627																	5.043553925564627	266.658183543739
1117	2016-08-11T05:31:04	22.1243	-158.2417	KOK1609	96.8517277395657	0.664244730878115	0.0520700876237241	5.0543790880926585																	5.0543790880926585	267.47987050829585
1118	2016-08-11T05:34:04	22.1176	-158.2449	KOK1609	96.93133260664902	0.672329001676058	0.0537207135242862	5.212009159093483																	5.212009159093483	268.2954380404631
1119	2016-08-11T05:37:04	22.111	-158.2479	KOK1609	97.27142932752541	0.6622429265248491	0.0516662181691486	5.036783805335267																	5.036783805335267	269.0926156241608
1120	2016-08-11T05:40:05	22.1043	-158.2511	KOK1609	97.67300747161785	0.65383511504258	0.0499906940508843	4.925237233551232																	4.925237233551232	269.90819575190136
1121	2016-08-11T05:43:05	22.0976	-158.2541	KOK1609	96.9129438077799	0.656294913493076	0.0504772861947309	4.941446110033467																	4.941446110033467	270.71565529356496
1122	2016-08-11T05:46:05	22.0909	-158.2569	KOK1609	96.50412742858231	0.6518750815694699	0.049604858855273	4.822269972521765																	4.822269972521765	271.51544241744756
1123	2016-08-11T05:49:05	22.0841	-158.2597	KOK1609	98.08898351594057	0.655308970017307	0.0502820394686668	4.979170248780618																	4.979170248780618	272.3256250762276
1124	2016-08-11T05:52:05	22.0773	-158.2626	KOK1609	97.92450787646324	0.658267799254054	0.0508698041662283	5.014039462112412																	5.014039462112412	273.1395470833201
1125	2016-08-11T05:55:06	22.0706	-158.2655	KOK1609	97.64027524222956	0.6443517190213655	0.0481414570129048	4.735885016164549																	4.735885016164549	273.94313221596366
1126	2016-08-11T05:58:06	22.0639	-158.2684	KOK1609	96.78742091694006	0.647978573222452	0.0488435661985764	4.763863004618538																	4.763863004618538	274.7467226292335
1127	2016-08-11T06:01:06	22.0571	-158.2713	KOK1609	95.27502063536079	0.647008132031435	0.048655108209018	4.635302277264369																	4.635302277264369	275.5606603547272
1128	2016-08-11T06:04:06	22.0504	-158.2743	KOK1609	95.68922741687052	0.647978573222452	0.0488435661985764	4.706786816651634																	4.706786816651634	276.36815952478247
1129	2016-08-11T06:07:07	22.0437	-158.2773	KOK1609	97.16929250321712	0.6499232139944999	0.0492225282877208	4.829367925098079																	4.829367925098079	277.17566431444357
1130	2016-08-11T06:10:07	22.037	-158.2803	KOK1609	96.3996172492926	0.64267285765284	0.0478184049013002	4.646730734568439																	4.646730734568439	277.9831747223176
1131	2016-08-11T06:13:07	22.0303	-158.2833	KOK1609	97.5660853951063	0.6350514691363929	0.0463691108948817	4.611395836074979																	4.611395836074979	278.79069074700567
1132	2016-08-11T06:16:07	22.0235	-158.2863	KOK1609	99.14555098824566	0.638848144952157	0.0470875369235662	4.733596851687872																	4.733596851687872	279.6085047768681
1133	2016-08-11T06:19:08	22.0166	-158.2892	KOK1609	99.27886492425337	0.635525063748347	0.0464584001035087	4.662920945757514																	4.662920945757514	280.43283611410834
1134	2016-08-11T06:22:08	22.0098	-158.2921	KOK1609	98.63439137960769	0.6445919823221661	0.0481877548503931	4.8182206696035985																	4.8182206696035985	281.24681059966656
1135	2016-08-11T06:25:08	22.0028	-158.295	KOK1609	98.26552783475347	0.6412356235662471	0.0475429616856656	4.713242574550028																	4.713242574550028	282.0815343354436
1136	2016-08-11T06:28:08	21.9958	-158.2979	KOK1609	96.92752199036451	0.632691814154237	0.0459258658381175	4.504680148621542																	4.504680148621542	282.91626336951845
1137	2016-08-11T06:31:09	21.9887	-158.3009	KOK1609	97.88397660185196	0.634106728417489	0.0461911722388707	4.5410874458996675																	4.5410874458996675	283.7651091716192
1138	2016-08-11T06:34:09	21.9816	-158.3041	KOK1609	98.48321700068182	0.6322224206880022	0.0458378512535605	4.586741419879727																	4.586741419879727	284.6217075474572
1139	2016-08-11T06:37:09	21.9746	-158.3072	KOK1609	96.8067148749633	0.636948084837973	0.0467271728098154	4.588433208203488																	4.588433208203488	285.4640770612962
1140	2016-08-11T06:40:09	21.9675	-158.3103	KOK1609	99.628953095655	0.6374216080664821	0.0468169374546448	4.72840691098281																	4.72840691098281	286.31676022480946
1141	2016-08-11T06:43:09	21.9605	-158.3135	KOK1609	98.90878591413971	0.62522643984362	0.0445407022707891	4.475881456842356																	4.475881456842356	287.1631178765378
1142	2016-08-11T06:46:10	21.95300000000001	-158.317	KOK1609	97.55043852819685	0.6287149621751456	0.04518483752969825	4.478068414744798																	4.478068414744798	288.072840654432
1143	2016-08-11T06:49:10	21.9463	-158.3201	KOK1609	96.61730732436745	0.624762782575624	0.0444556420373197	4.37068060967749																	4.37068060967749	288.8844430003208
1144	2016-08-11T06:52:10	21.9393	-158.3234	KOK1609	97.41196535610564	0.627086843908651	0.0448835284508384	4.430158828214202																	4.430158828214202	289.7349038176501
1145	2016-08-11T06:55:10	21.9317	-158.327	KOK1609	100.13426924580402	0.6275544219633199	0.04496977830941599	4.600918791139182																	4.600918791139182	290.65897953977685
1146	2016-08-11T06:58:11	21.9244	-158.3302	KOK1609	97.90396141481058	0.614699614545776	0.0426314835038635	4.2767704850849055																	4.2767704850849055	291.53621154630747
1147	2016-08-11T07:01:11	21.9172	-158.3333	KOK1609	98.68686374842571	0.618791803075976	0.0433676244462195	4.354921103629295																	4.354921103629295	292.39926474555006
1148	2016-08-11T07:04:11	21.9099	-158.3364	KOK1609	96.77790832988977	0.615606043355872	0.0427940264870746	4.233293691526211																	4.233293691526211	293.27267125503505
1149	2016-08-11T07:07:11	21.9027	-158.3395	KOK1609	96.14334454368752	0.618335241662151	0.0432852255705031	4.228522638520205																	4.228522638520205	294.13573654443434
1150	2016-08-11T07:10:12	21.8954	-158.3426	KOK1609	98.65768224150072	0.6256907803505071	0.0446260093409209	4.471794802214333																	4.471794802214333	295.0091549976136
1151	2016-08-11T07:13:12	21.8883	-158.3457	KOK1609	99.43102540276465	0.623378212293929	0.0442016674918477	4.4717599294266765																	4.4717599294266765	295.86190504284326
1152	2016-08-11T07:16:12	21.8812	-158.3487	KOK1609	98.29164416748831	0.6210766937522061	0.0437819242025512	4.381550864704363																	4.381550864704363	296.7108362679691
1153	2016-08-11T07:19:12	21.8742	-158.3516	KOK1609	95.52771979150431	0.623378212293929	0.0442016674918477	4.325723467566973																	4.325723467566973	297.54565712150065
1154	2016-08-11T07:22:12	21.8673	-158.3546	KOK1609	96.801241573429	0.620160424413813	0.0436156551203553	4.317802396532639																	4.317802396532639	298.3739124445277
1155	2016-08-11T07:25:13	21.8603	-158.3575	KOK1609	99.08434160285316	0.623378212293929	0.0442016674918477	4.468669763168454																	4.468669763168454	299.20874376739164
1156	2016-08-11T07:28:13	21.8535	-158.3604	KOK1609	97.86053624634168	0.61924851405934	0.0434501770329306	4.34875944927254																	4.34875944927254	300.0228392658988
1157	2016-08-11T07:31:13	21.8477	-158.363	KOK1609	98.00437404439795	0.62199444345295	0.0439491909395043	4.400002313459133																	4.400002313459133	300.72213378272136
1158	2016-08-11T07:34:13	21.8464	-158.3622	KOK1609	98.47280978869766	0.614699614545776	0.0426314835038635	4.308840145713898																	4.308840145713898	300.88878898611824
1159	2016-08-11T07:37:14	21.8465	-158.3613	KOK1609	96.58574061769336	0.606168039103562	0.0411216442224637	4.0750808201110145																	4.0750808201110145	300.98244341458354
1160	2016-08-11T07:40:14	21.8457	-158.3612	KOK1609	97.17410778112708	0.610184602063424	0.0418283809462972	4.164645091242753																	4.164645091242753	301.0720944849227
1161	2016-08-11T07:43:14	21.8449	-158.361	KOK1609	96.4872300309108	0.604827081281776	0.0408874331837945	4.0518487428002485																	4.0518487428002485	301.1635143339685
1162	2016-08-11T07:46:14	21.8443	-158.3607	KOK1609	98.2098202892239	0.612435710974828	0.0422276323950508	4.24529395675039																	4.24529395675039	301.23714698835374
1163	2016-08-11T07:49:14	21.8439	-158.3603	KOK1609	98.64600131803995	0.610184602063424	0.0418283809462972	4.252605543687743																	4.252605543687743	301.29789887589385
1164	2016-08-11T07:52:15	21.8435	-158.36	KOK1609	96.90664493740904	0.6017337905802889	0.0403501005984148	4.026381245103009																	4.026381245103009	301.3521527288023
1165	2016-08-11T07:55:15	21.8427	-158.3597	KOK1609	96.8845169675732	0.5995277432172379	0.0399695736485661	3.9898641921661846																	3.9898641921661846	301.44644698647727
1166	2016-08-11T07:58:15	21.8427	-158.3597	KOK1609	95.66572570654621	0.5940789549749039	0.03903897135321425	3.849044042754699																	3.849044042754699	301.44644698647727
1167	2016-08-11T08:01:15	21.8434	-158.3608	KOK1609	97.58468915966769	0.6021777881231519	0.0404268066749235	4.062508828186853																	4.062508828186853	301.58425092497896
1168	2016-08-11T08:04:15	21.8443	-158.3619	KOK1609	96.74162169013502	0.601290850415078	0.0402735771969961	4.0091474187345515																	4.0091474187345515	301.73576019796917
1169	2016-08-11T08:07:16	21.8455	-158.3627	KOK1609	95.31072186842064	0.592127007447506	0.0387088840485091	3.813553536526256																	3.813553536526256	301.8928470790839
1170	2016-08-11T08:10:16	21.8467	-158.3632	KOK1609	95.51012220231136	0.588688914226635	0.0381318071171293	3.7615410667305977																	3.7615410667305977	302.03606952357916
1171	2016-08-11T08:13:16	21.8471	-158.3634	KOK1609	95.8032881655978	0.581871278928165	0.0370026850586063	3.667251922827183																	3.667251922827183	302.08515781984073
1172	2016-08-11T08:16:16	21.8471	-158.3633	KOK1609	97.58068889666643	0.593426703315474	0.0389285707330658	3.922989144389203																	3.922989144389203	302.09549005296316
1173	2016-08-11T08:19:17	21.8472	-158.3627	KOK1609	97.71208559194064	0.591694966040761	0.0386360634585826	3.928175894987264																	3.928175894987264	302.1584749222916
1174	2016-08-11T08:22:17	21.8471	-158.3621	KOK1609	95.44788059325307	0.583569434890903	0.0372819946864511	3.67496258993882																	3.67496258993882	302.22145979161695
1175	2016-08-11T08:25:17	21.8471	-158.3616	KOK1609	97.41246679236065	0.581449209241411	0.0369335599869533	3.715400062338696																	3.715400062338696	302.27312095722664
1176	2016-08-11T08:28:17	21.8473	-158.3613	KOK1609	97.92533709767004	0.5755687159987071	0.0359775053558728	3.6646569834147518																	3.6646569834147518	302.3112844724526
1177	2016-08-11T08:31:17	21.8479	-158.3613	KOK1609	102.94844447641256	0.579770762008676	0.0366590031040722	3.942212954391198																	3.942212954391198	302.37807473226775
1178	2016-08-11T08:34:18	21.8472	-158.361	KOK1609	100.68966723726723	0.581449209241411	0.0369335599869533	3.8613251135818194																	3.8613251135818194	302.46193546620134
1179	2016-08-11T08:37:18	21.8473	-158.36	KOK1609	98.37223301188808	0.5739092456777839	0.0357104549410594	3.6544524862196535																	3.6544524862196535	302.5658556119138
1180	2016-08-11T08:40:18	21.8476	-158.3591	KOK1609	95.58748989532957	0.571421971975994	0.0353126176335374	3.520405727646539																	3.520405727646539	302.664660220562
1181	2016-08-11T08:43:18	21.8472	-158.3584	KOK1609	95.86310035580964	0.567713651810016	0.03472432666434	3.4792010994919																	3.4792010994919	302.7495932208072
1182	2016-08-11T08:46:19	21.8473	-158.3574	KOK1609	96.57921784019184	0.567713651810016	0.03472432666434	3.48532039496608																	3.48532039496608	302.8535133665197
1183	2016-08-11T08:49:19	21.8478	-158.3566	KOK1609	98.85710928255881	0.5761948357312066	0.0360786292734492	3.7359194654251313																	3.7359194654251313	302.95316352349704
1184	2016-08-11T08:52:19	21.8477	-158.3558	KOK1609	97.43666597329052	0.579770762008676	0.0366590031040722	3.750892969156301																	3.750892969156301	303.0365672132058
1185	2016-08-11T08:55:19	21.8479	-158.3552	KOK1609	96.02217370964287	0.5822943007632321	0.0370722629265497	3.7213374191399597																	3.7213374191399597	303.1024368094068
1186	2016-08-11T08:58:20	21.846999999999998	-158.3556	KOK1609	97.86654962773622	0.579770762008676	0.0366590031040722	3.7178005621961288																	3.7178005621961288	303.2108120123272
1187	2016-08-11T09:01:20	21.8461	-158.3558	KOK1609	97.50917131467071	0.571834896729022	0.0353783595873541	3.6010287959520983																	3.6010287959520983	303.31310637075364
1188	2016-08-11T09:04:20	21.8455	-158.3556	KOK1609	99.21604092519614	0.575152363466598	0.0359105037861512	3.7081982898085504																	3.7081982898085504	303.3830203660624
1189	2016-08-11T09:07:21	21.8459	-158.3559	KOK1609	99.81697589242506	0.567713651810016	0.03472432666434	3.635843758941878																	3.635843758941878	303.4372739711518
1190	2016-08-11T09:10:21	21.8471	-158.3564	KOK1609	98.78349031311429	0.565667741475464	0.0344024166787354	3.5542660688935257																	3.5542660688935257	303.58049636349136
1191	2016-08-11T09:13:21	21.8476	-158.3564	KOK1609	96.891585223673	0.5575775802325489	0.0331473794176526	3.366689893935724																	3.366689893935724	303.63615491333735
1192	2016-08-11T09:16:21	21.8474	-158.3564	KOK1609	98.65733056824877	0.5652605506510289	0.0343386539408673	3.5378958359681087																	3.5378958359681087	303.65841833327573
1193	2016-08-11T09:19:22	21.8469	-158.3564	KOK1609	98.48444752502891	0.566075499401979	0.0344664014896719	3.572636607255518																	3.572636607255518	303.71407688312166
1194	2016-08-11T09:22:22	21.8473	-158.3556	KOK1609	96.75976792213852	0.560390207761462	0.0335804364050583	3.3910588457347925																	3.3910588457347925	303.807964912774
1195	2016-08-11T09:25:22	21.8449	-158.3545	KOK1609	97.8830558287784	0.557178312370293	0.0330862079620082	3.392480914490021																	3.392480914490021	304.09829672582583
1196	2016-08-11T09:28:22	21.8383	-158.355	KOK1609	98.43314655513514	0.560390207761462	0.0335804364050583	3.432595866001242																	3.432595866001242	304.83480380453614
1197	2016-08-11T09:31:22	21.8314	-158.3554	KOK1609	100.7618800616968	0.553188984264525	0.0324784706870613	3.4103247993783485																	3.4103247993783485	305.6040030833612
1198	2016-08-11T09:34:22	21.8245	-158.3558	KOK1609	98.65575572144829	0.560390207761462	0.0335804364050583	3.443055215337497																	3.443055215337497	306.3732024693402
1199	2016-08-11T09:37:23	21.8175	-158.3561	KOK1609	98.73344499231695	0.5527925660090021	0.0324183949736393	3.3408425848511216																	3.3408425848511216	307.15303865961505
1200	2016-08-11T09:40:23	21.8104	-158.3564	KOK1609	97.89864494323963	0.551998489510824	0.0322983871388864	3.2944891169952504																	3.2944891169952504	307.94399794344673
1201	2016-08-11T09:43:23	21.8034	-158.3566	KOK1609	100.36603330440303	0.554383580188968	0.0326595682928213	3.4330032100992622																	3.4330032100992622	308.7234917521066
1202	2016-08-11T09:46:23	21.7964	-158.3567	KOK1609	98.8188299349389	0.546089283557574	0.0314139008332083	3.2493813211721827																	3.2493813211721827	309.50277999339426
1203	2016-08-11T09:49:24	21.7895	-158.3562	KOK1609	99.48169879634581	0.550215311834272	0.032029851220888195	3.3256346173535887																	3.3256346173535887	310.2726046836273
1204	2016-08-11T09:52:24	21.7825	-158.3556	KOK1609	97.04412724089823	0.5496223842073851	0.0319409720853444	3.2321314146930282																	3.2321314146930282	311.05428863612633
1205	2016-08-11T09:55:24	21.7756	-158.3551	KOK1609	98.03315830012554	0.546874386658803	0.0315304503182221	3.2359455266303723																	3.2359455266303723	311.8241136628096
1206	2016-08-11T09:58:24	21.7687	-158.3548	KOK1609	101.32018266669662	0.550017355003256	0.0320001777308738	3.392068934689074																	3.392068934689074	312.5928274970212
1207	2016-08-11T10:01:24	21.7618	-158.3542	KOK1609	99.8609609716384	0.542968216446611	0.0309526264935423	3.224588846641458																	3.224588846641458	313.36341606060483
1208	2016-08-11T10:04:24	21.7552	-158.3537	KOK1609	100.85725547305357	0.546874386658803	0.0315304503182221	3.2991333242331238																	3.2991333242331238	314.0999252428267
1209	2016-08-11T10:07:25	21.7486	-158.3534	KOK1609	100.32480807283122	0.5433559795389711	0.0310098069951244	3.2515991937044686																	3.2515991937044686	314.83527255449485
1210	2016-08-11T10:10:25	21.7421	-158.35299999999995	KOK1609	97.97051708034284	0.542191630105721	0.0308387016515171	3.1560036239467166																	3.1560036239467166	315.56001474542165
1211	2016-08-11T10:13:25	21.7356	-158.3525	KOK1609	101.30077093740096	0.550413268665288	0.0320595247109026	3.3590149442918267																	3.3590149442918267	316.2854205946805
1212	2016-08-11T10:16:25	21.7293	-158.352	KOK1609	98.30929188740693	0.542191630105721	0.0308387016515171	3.1656617888483423																	3.1656617888483423	316.98862159915853
1213	2016-08-11T10:19:26	21.7231	-158.3516	KOK1609	98.88563830216421	0.539484890779731	0.0304429892106645	3.123299864468156																	3.123299864468156	317.6800260371317
1214	2016-08-11T10:22:26	21.717	-158.3509	KOK1609	98.79041886202185	0.539870556194287	0.0304992428834709	3.1407607679741503																	3.1407607679741503	318.3629080679549
1215	2016-08-11T10:25:26	21.7156	-158.3508	KOK1609	98.45208843332952	0.537560887803498	0.030163646648302997	3.089779578244768																	3.089779578244768	318.5190947623088
1216	2016-08-11T10:28:26	21.7156	-158.3508	KOK1609	97.0252772749082	0.544524831620662	0.0311821688047535	3.1397392355684017																	3.1397392355684017	318.5190947623088
1217	2016-08-11T10:31:26	21.7156	-158.3508	KOK1609	98.57147471773932	0.540257142261389	0.0305556308438881	3.1416949706208483																	3.1416949706208483	318.5190947623088
1218	2016-08-11T10:34:27	21.7156	-158.3508	KOK1609	99.05800871390043	0.5345021153362111	0.0297229211938068	3.068680238759188																	3.068680238759188	318.5190947623088
1219	2016-08-11T10:37:27	21.7156	-158.3508	KOK1609	98.15321528525105	0.538713561414367	0.030330860829384	3.0858132735925663																	3.0858132735925663	318.5190947623088
1220	2016-08-11T10:40:27	21.7156	-158.3508	KOK1609	98.52306939291157	0.53297866028582	0.0295048269889684	3.0338327131243803																	3.0338327131243803	318.5190947623088
1221	2016-08-11T10:43:28	21.7156	-158.3508	KOK1609	100.55810154757765	0.5414185400014129	0.0307253202338948	3.203341872925375																	3.203341872925375	318.5190947623088
1222	2016-08-11T10:46:28	21.7156	-158.3508	KOK1609	99.79545044706931	0.5410330851495271	0.0306688109105943	3.1938811724239367																	3.1938811724239367	318.5190947623088
1223	2016-08-11T10:49:28	21.7156	-158.3508	KOK1609	97.73655668794301	0.531842484256549	0.0293426831725824	2.9840038070828445																	2.9840038070828445	318.5190947623088
1224	2016-08-11T10:52:28	21.7156	-158.3508	KOK1609	98.11060103263678	0.533359195236702	0.0295591331771072	3.015512670626168																	3.015512670626168	318.5190947623088
1225	2016-08-11T10:55:28	21.7156	-158.3508	KOK1609	97.81209785963476	0.5310855472882849	0.0292352072142466	2.9725753571827704																	2.9725753571827704	318.5190947623088
1226	2016-08-11T10:58:29	21.7156	-158.3508	KOK1609	99.53678591959269	0.5360305252549039	0.0299426679399644	3.0993093795892515																	3.0993093795892515	318.5190947623088
1227	2016-08-11T11:01:29	21.7156	-158.3508	KOK1609	100.5720031575992	0.538713561414367	0.030330860829384	3.18346959264784																	3.18346959264784	318.5190947623088
1228	2016-08-11T11:04:29	21.7156	-158.3508	KOK1609	99.45949444207348	0.5292000410742129	0.0289681763122416	3.0151532190264136																	3.0151532190264136	318.5190947623088
1229	2016-08-11T11:07:29	21.7156	-158.3508	KOK1609	98.78197722564128	0.525822636196345	0.0284935616554725	2.9284695045976905																	2.9284695045976905	318.5190947623088
1230	2016-08-11T11:10:30	21.7156	-158.3508	KOK1609	97.54549148596679	0.525822636196345	0.0284935616554725	2.8977331071272685																	2.8977331071272685	318.5190947623088
1231	2016-08-11T11:13:30	21.7156	-158.3508	KOK1609	99.58235330255121	0.532220306951383	0.0293966022943376	3.050375926583885																	3.050375926583885	318.5190947623088
1232	2016-08-11T11:16:30	21.7156	-158.3508	KOK1609	101.51366507063344	0.534120661141899	0.029668185628536	3.14158799655093																	3.14158799655093	318.5190947623088
1233	2016-08-11T11:19:30	21.7156	-158.3508	KOK1609	98.52727270895392	0.5303319138601501	0.0291282408653452	2.9903413122683973																	2.9903413122683973	318.5190947623088
1234	2016-08-11T11:22:30	21.7156	-158.3508	KOK1609	97.68483199971097	0.52209715015875	0.0279756404782566	2.848080547565171																	2.848080547565171	318.5190947623088
1235	2016-08-11T11:25:31	21.7156	-158.3508	KOK1609	99.46405682438204	0.521726930773297	0.0279245089800348	2.8990725393818395																	2.8990725393818395	318.5190947623088
1236	2016-08-11T11:28:31	21.7156	-158.3508	KOK1609	99.1273228734737	0.525822636196345	0.0284935616554725	2.9453842768419998																	2.9453842768419998	318.5190947623088
1237	2016-08-11T11:31:31	21.7156	-158.3508	KOK1609	100.40132617735182	0.528823209941478	0.0289149821059501	3.0286121241305493																	3.0286121241305493	318.5190947623088
1238	2016-08-11T11:34:31	21.7156	-158.3508	KOK1609	97.52133739880287	0.5280719131520201	0.0288089722550594	2.937960813165476																	2.937960813165476	318.5190947623088
1239	2016-08-11T11:37:32	21.7156	-158.3508	KOK1609	95.81514867795671	0.520247983167366	0.0277207248301303	2.754408326962954																	2.754408326962954	318.5190947623088
1240	2016-08-11T11:40:32	21.7156	-158.3508	KOK1609	97.72187260472204	0.519141074120211	0.0275686805611098	2.799175037655362																	2.799175037655362	318.5190947623088
1241	2016-08-11T11:43:32	21.7156	-158.3508	KOK1609	100.50403394400516	0.521726930773297	0.0279245089800348	2.913518537241098																	2.913518537241098	318.5190947623088
1242	2016-08-11T11:52:33	21.7156	-158.3508	KOK1609	100.8276305066168	0.518772354983269	0.0275182638072105	2.894586611448476																	2.894586611448476	318.5190947623088
1243	2016-08-11T11:55:33	21.7156	-158.3508	KOK1609	99.60481320582826	0.517305044369498	0.0273178132221393	2.831612526659255																	2.831612526659255	318.5190947623088
1244	2016-08-11T11:58:33	21.7156	-158.3508	KOK1609	98.46939950214552	0.5184042143291521	0.0274679717907732	2.835776649159404																	2.835776649159404	318.5190947623088
1245	2016-08-11T12:01:33	21.7156	-158.3508	KOK1609	100.73674677496972	0.5247006333684029	0.0283368982772823	2.9834664529332677																	2.9834664529332677	318.5190947623088
1246	2016-08-11T12:04:34	21.7156	-158.3508	KOK1609	100.53683523736929	0.523954138088685	0.0282330743660627	2.9649036071341763																	2.9649036071341763	318.5190947623088
1247	2016-08-11T12:07:34	21.7156	-158.3508	KOK1609	99.05329715122	0.517670561107695	0.0273677467831299	2.8341523974930576																	2.8341523974930576	318.5190947623088
1248	2016-08-11T12:10:34	21.7156	-158.3508	KOK1609	97.57463495127918	0.513656483139536	0.0268235032371267	2.745135678149911																	2.745135678149911	318.5190947623088
1249	2016-08-11T12:13:34	21.7156	-158.3508	KOK1609	97.7647891479904	0.516572355039001	0.0272182529465501	2.7643582422254416																	2.7643582422254416	318.5190947623088
1250	2016-08-11T12:16:35	21.7156	-158.3508	KOK1609	100.7754933566017	0.5215422619182629	0.02789900411561165	2.9413756886664086																	2.9413756886664086	318.5190947623088
1251	2016-08-11T12:19:35	21.7156	-158.3508	KOK1609	103.20613365798285	0.523581644371494	0.0281813472878089	3.0367251530942734																	3.0367251530942734	318.5190947623088
1252	2016-08-11T12:22:35	21.7156	-158.3508	KOK1609	101.98510636573678	0.518772354983269	0.0275182638072105	2.914706064339009																	2.914706064339009	318.5190947623088
1253	2016-08-11T12:25:35	21.7156	-158.3508	KOK1609	98.58008749994394	0.513292480905953	0.0267745838110555	2.7671751731449628																	2.7671751731449628	318.5190947623088
1254	2016-08-11T12:28:35	21.7156	-158.3508	KOK1609	97.95856099276962	0.5125670749821599	0.0266770941854804	2.7461280810266																	2.7461280810266	318.5190947623088
1255	2016-08-11T12:34:36	21.7156	-158.3508	KOK1609	99.71328474928556	0.518036950399932	0.0274177995444903	2.8711113634307703																	2.8711113634307703	318.5190947623088
1256	2016-08-11T12:37:36	21.7156	-158.3508	KOK1609	100.07453405023979	0.516572355039001	0.0272182529465501	2.855170914940995																	2.855170914940995	318.5190947623088
1257	2016-08-11T12:43:37	21.7156	-158.3508	KOK1609	95.5967300801865	0.510033380185753	0.0263381074685352	2.6328643531132383																	2.6328643531132383	318.5190947623088
1258	2016-08-11T12:46:37	21.7156	-158.3508	KOK1609	98.0721547013366	0.514747796780629	0.0269709171340351	2.7747751378531365																	2.7747751378531365	318.5190947623088
1259	2016-08-11T12:49:37	21.7156	-158.3508	KOK1609	101.99664305208	0.519141074120211	0.0275686805611098	2.954591550394838																	2.954591550394838	318.5190947623088
1260	2016-08-11T12:52:37	21.7156	-158.3508	KOK1609	101.84584525183635	0.516207273711726	0.0271686500434212	2.9084331391977067																	2.9084331391977067	318.5190947623088
1261	2016-08-11T12:55:38	21.7156	-158.3508	KOK1609	98.66386850539806	0.508593100938037	0.026146647575899	2.7060260855887845																	2.7060260855887845	318.5190947623088
1262	2016-08-11T12:58:38	21.7156	-158.3508	KOK1609	98.02486303546956	0.509672021561758	0.0262900711703916	2.685726114086015																	2.685726114086015	318.5190947623088
1263	2016-08-11T13:01:38	21.7156	-158.3508	KOK1609	95.50308940472492	0.510574979924895	0.0264103841600602	2.6422983968302383																	2.6422983968302383	318.5190947623088
1264	2016-08-11T13:04:38	21.7156	-158.3508	KOK1609	101.79368974509063	0.515843061823579	0.0271191652693273	2.9216704934718654																	2.9216704934718654	318.5190947623088
1265	2016-08-11T13:07:39	21.7156	-158.3508	KOK1609	101.90305223363436	0.5140196708702229	0.0268725263013281	2.8932397157223138																	2.8932397157223138	318.5190947623088
1266	2016-08-11T13:10:39	21.7156	-158.3508	KOK1609	99.05405929916316	0.508234184758347	0.0260990775357979	2.7103131783423184																	2.7103131783423184	318.5190947623088
1267	2016-08-11T13:13:39	21.7156	-158.3508	KOK1609	99.20843501956392	0.507875298553161	0.0260516293834561	2.7048403251424897																	2.7048403251424897	318.5190947623088
1268	2016-08-11T13:16:39	21.7156	-158.3508	KOK1609	101.25530432664878	0.510394451942373	0.026386254595592004	2.805465143538255																	2.805465143538255	318.5190947623088
1269	2016-08-11T13:19:40	21.7156	-158.3508	KOK1609	99.265073967599	0.514747796780629	0.0269709171340351	2.808804156447348																	2.808804156447348	318.5190947623088
1270	2016-08-11T13:22:40	21.7156	-158.3508	KOK1609	100.79881658653944	0.514383299801673	0.0269216630685416	2.842457828517148																	2.842457828517148	318.5190947623088
1271	2016-08-11T13:25:40	21.7156	-158.3508	KOK1609	98.11698031477057	0.510394451942373	0.026386254595592004	2.71259316238048																	2.71259316238048	318.5190947623088
1272	2016-08-11T13:28:40	21.7156	-158.3508	KOK1609	97.20725137289395	0.505016492856552	0.0256748651362337	2.618040342033272																	2.618040342033272	318.5190947623088
1273	2016-08-11T13:31:41	21.7156	-158.3508	KOK1609	99.56029370679208	0.50644570074175	0.0258627916067464	2.703166103325332																	2.703166103325332	318.5190947623088
1274	2016-08-11T13:34:41	21.7156	-158.3508	KOK1609	97.43484620179855	0.511843855469792	0.0265799834312373	2.718388665213874																	2.718388665213874	318.5190947623088
1275	2016-08-11T13:37:41	21.7156	-158.3508	KOK1609	101.34402662909146	0.5125670749821599	0.0266770941854804	2.8455496498007053																	2.8455496498007053	318.5190947623088
1276	2016-08-11T13:40:41	21.7156	-158.3508	KOK1609	101.56133757334447	0.505729392947441	0.0257686043321173	2.752038338606326																	2.752038338606326	318.5190947623088
1277	2016-08-11T13:43:41	21.7156	-158.3508	KOK1609	100.20999570683632	0.504303997959942	0.0255816274514032	2.6929185668788302																	2.6929185668788302	318.5190947623088
1278	2016-08-11T13:46:42	21.7156	-158.3508	KOK1609	96.64593257028866	0.504660027747598	0.0256281868640287	2.5878748064614068																	2.5878748064614068	318.5190947623088
1279	2016-08-11T13:49:42	21.7156	-158.3508	KOK1609	98.79369234067877	0.509672021561758	0.0262900711703916	2.7195560557286615																	2.7195560557286615	318.5190947623088
1280	2016-08-11T13:52:42	21.7156	-158.3508	KOK1609	101.55706456230156	0.513292480905953	0.0267745838110555	2.84246042782043																	2.84246042782043	318.5190947623088
1281	2016-08-11T13:55:42	21.7156	-158.3508	KOK1609	100.09309989171715	0.506803759913614	0.0259099618357082	2.7047090705542627																	2.7047090705542627	318.5190947623088
1282	2016-08-11T13:58:43	21.7156	-158.3508	KOK1609	98.05829049990344	0.504303997959942	0.0255816274514032	2.6166130823083846																	2.6166130823083846	318.5190947623088
1283	2016-08-11T14:01:43	21.7156	-158.3508	KOK1609	97.82422318641794	0.5035944800142129	0.0254888410050279	2.6132001897605823																	2.6132001897605823	318.5190947623088
1284	2016-08-11T14:04:43	21.7156	-158.3508	KOK1609	99.24574713877126	0.508234184758347	0.0260990775357979	2.7138205834212052																	2.7138205834212052	318.5190947623088
1285	2016-08-11T14:07:43	21.7156	-158.3508	KOK1609	100.93061070280342	0.510394451942373	0.026386254595592004	2.7961112667635604																	2.7961112667635604	318.5190947623088
1286	2016-08-11T14:10:43	21.7156	-158.3508	KOK1609	100.69784528242702	0.50644570074175	0.0258627916067464	2.7400604797984096																	2.7400604797984096	318.5190947623088
1287	2016-08-11T14:13:44	21.7156	-158.3508	KOK1609	97.41064258387192	0.502884780227896	0.025396248260227	2.5805865519275266																	2.5805865519275266	318.5190947623088
1288	2016-08-11T14:16:44	21.7156	-158.3508	KOK1609	96.73363708736693	0.504303997959942	0.0255816274514032	2.581098199938104																	2.581098199938104	318.5190947623088
1289	2016-08-11T14:19:44	21.7156	-158.3508	KOK1609	100.62264493831594	0.50644570074175	0.0258627916067464	2.7306812585592826																	2.7306812585592826	318.5190947623088
1290	2016-08-11T14:22:44	21.7156	-158.3508	KOK1609	102.02878818870651	0.511480207611147	0.0265313778670121	2.833806066413301																	2.833806066413301	318.5190947623088
1291	2016-08-11T14:25:45	21.7156	-158.3508	KOK1609	100.95898567225552	0.507875298553161	0.0260516293834561	2.7668809855324707																	2.7668809855324707	318.5190947623088
1292	2016-08-11T14:28:45	21.7156	-158.3508	KOK1609	97.78763725191351	0.502528821116744	0.0253499517256831	2.5933308652301914																	2.5933308652301914	318.5190947623088
1293	2016-08-11T14:31:45	21.7156	-158.3508	KOK1609	96.39306914262345	0.503240987822493	0.0254426134437822	2.556465988306191																	2.556465988306191	318.5190947623088
1294	2016-08-11T14:34:45	21.7156	-158.3508	KOK1609	100.1495314334597	0.504838260302075	0.0256515260001312	2.6842318111886843																	2.6842318111886843	318.5190947623088
1295	2016-08-11T14:37:46	21.7156	-158.3508	KOK1609	101.36332667394709	0.509672021561758	0.0262900711703916	2.8007538092490467																	2.8007538092490467	318.5190947623088
1296	2016-08-11T14:40:46	21.7156	-158.3508	KOK1609	101.4852779895447	0.508234184758347	0.0260990775357979	2.7704513726381914																	2.7704513726381914	318.5190947623088
1297	2016-08-11T14:43:46	21.7156	-158.3508	KOK1609	98.41456260940235	0.502528821116744	0.0253499517256831	2.610064928102719																	2.610064928102719	318.5190947623088
1298	2016-08-11T14:46:46	21.7156	-158.3508	KOK1609	98.57984049242062	0.502884780227896	0.025396248260227	2.6315755768296767																	2.6315755768296767	318.5190947623088
1299	2016-08-11T14:49:46	21.7156	-158.3508	KOK1609	97.36391607202845	0.50644570074175	0.0258627916067464	2.6177001587617093																	2.6177001587617093	318.5190947623088
1300	2016-08-11T14:52:47	21.7156	-158.3508	KOK1609	101.30763315965505	0.510394451942373	0.026386254595592004	2.8042814696686094																	2.8042814696686094	318.5190947623088
1301	2016-08-11T14:55:47	21.7156	-158.3508	KOK1609	100.61656562613207	0.508234184758347	0.0260990775357979	2.7519970747509523																	2.7519970747509523	318.5190947623088
1302	2016-08-11T14:58:47	21.7156	-158.3508	KOK1609	96.81334514489882	0.501466022000515	0.0252117226020112	2.5539264067807164																	2.5539264067807164	318.5190947623088
1303	2016-08-11T15:01:47	21.7156	-158.3508	KOK1609	100.29618234973174	0.503948816055223	0.025535178919757005	2.6719545264712203																	2.6719545264712203	318.5190947623088
1304	2016-08-11T15:04:48	21.7156	-158.3508	KOK1609	99.478975831352	0.506803759913614	0.0259099618357082	2.658418388732048																	2.658418388732048	318.5190947623088
1305	2016-08-11T15:07:48	21.7156	-158.3508	KOK1609	101.58968419091423	0.507875298553161	0.0260516293834561	2.7926833703318312																	2.7926833703318312	318.5190947623088
1306	2016-08-11T15:10:48	21.7156	-158.3508	KOK1609	101.34634264040483	0.510033380185753	0.0263381074685352	2.7889054157401056																	2.7889054157401056	318.5190947623088
1307	2016-08-11T15:13:48	21.7156	-158.3508	KOK1609	100.53238012438976	0.5035944800142129	0.0254888410050279	2.6822394096805007																	2.6822394096805007	318.5190947623088
1308	2016-08-11T15:16:49	21.7156	-158.3508	KOK1609	98.59245910203892	0.504660027747598	0.0256281868640287	2.643352068893751																	2.643352068893751	318.5190947623088
1309	2016-08-11T15:19:49	21.7156	-158.3508	KOK1609	97.1270047846739	0.501466022000515	0.0252117226020112	2.561935124715093																	2.561935124715093	318.5190947623088
1310	2016-08-11T15:22:49	21.7156	-158.3508	KOK1609	98.81294398428976	0.50644570074175	0.0258627916067464	2.672749947260256																	2.672749947260256	318.5190947623088
1311	2016-08-11T15:25:49	21.7156	-158.3508	KOK1609	103.13298850786586	0.508593100938037	0.026146647575899	2.8531510273740395																	2.8531510273740395	318.5190947623088
1312	2016-08-11T15:28:49	21.7156	-158.3508	KOK1609	100.34439229786264	0.504303997959942	0.0255816274514032	2.692929476022093																	2.692929476022093	318.5190947623088
1313	2016-08-11T15:31:50	21.7156	-158.3508	KOK1609	100.32538355896419	0.501466022000515	0.0252117226020112	2.6380291209752493																	2.6380291209752493	318.5190947623088
1314	2016-08-11T15:34:50	21.7156	-158.3508	KOK1609	95.6793031696582	0.501466022000515	0.0252117226020112	2.5308863826584376																	2.5308863826584376	318.5190947623088
1315	2016-08-11T15:37:50	21.7156	-158.3508	KOK1609	100.50610604053841	0.5035944800142129	0.0254888410050279	2.6578766113046557																	2.6578766113046557	318.5190947623088
1316	2016-08-11T15:40:50	21.7156	-158.3508	KOK1609	102.02080585026708	0.508234184758347	0.0260990775357979	2.784334226570263																	2.784334226570263	318.5190947623088
1317	2016-08-11T15:43:51	21.7156	-158.3508	KOK1609	103.04212719503315	0.506803759913614	0.0259099618357082	2.819360317846774																	2.819360317846774	318.5190947623088
1318	2016-08-11T15:46:51	21.7156	-158.3508	KOK1609	100.27451618483929	0.502884780227896	0.025396248260227	2.6619253962672875																	2.6619253962672875	318.5190947623088
1319	2016-08-11T15:49:51	21.7156	-158.3508	KOK1609	104.25531795064295	0.505016492856552	0.0256748651362337	2.8042862674780538																	2.8042862674780538	318.5190947623088
1320	2016-08-11T15:52:51	21.7156	-158.3508	KOK1609	100.96445836080477	0.504660027747598	0.0256281868640287	2.710814997648773																	2.710814997648773	318.5190947623088
1321	2016-08-11T15:55:51	21.7156	-158.3508	KOK1609	99.522963924678	0.510033380185753	0.0263381074685352	2.7346761126166914																	2.7346761126166914	318.5190947623088
1322	2016-08-11T15:58:52	21.7156	-158.3508	KOK1609	103.31132543853329	0.511480207611147	0.0265313778670121	2.867747147984668																	2.867747147984668	318.5190947623088
1323	2016-08-11T16:01:52	21.7156	-158.3508	KOK1609	100.91083526977691	0.507517267033454	0.0260042942286224	2.7287585376185333																	2.7287585376185333	318.5190947623088
1324	2016-08-11T16:04:52	21.7156	-158.3508	KOK1609	99.92905348906841	0.504660027747598	0.0256281868640287	2.675813262757924																	2.675813262757924	318.5190947623088
1325	2016-08-11T16:07:52	21.7156	-158.3508	KOK1609	101.07572123752381	0.506087119865425	0.0258156418259629	2.726988484779989																	2.726988484779989	318.5190947623088
1326	2016-08-11T16:10:52	21.7156	-158.3508	KOK1609	102.97394664842022	0.510394451942373	0.026386254595592004	2.830220757929008																	2.830220757929008	318.5190947623088
1327	2016-08-11T16:13:53	21.7156	-158.3508	KOK1609	104.24660289910408	0.513292480905953	0.0267745838110555	2.9215792150103863																	2.9215792150103863	318.5190947623088
1328	2016-08-11T16:16:53	21.7156	-158.3508	KOK1609	104.87937255943257	0.511480207611147	0.0265313778670121	2.88865704608612																	2.88865704608612	318.5190947623088
1329	2016-08-11T16:19:53	21.7156	-158.3508	KOK1609	104.51645033547571	0.508593100938037	0.026146647575899	2.833708222702413																	2.833708222702413	318.5190947623088
1330	2016-08-11T16:22:53	21.7156	-158.3508	KOK1609	102.05620899107343	0.507875298553161	0.0260516293834561	2.7568309852008657																	2.7568309852008657	318.5190947623088
1331	2016-08-11T16:25:53	21.7156	-158.3508	KOK1609	102.56965323658069	0.5107555079074171	0.0264345137245284	2.811495404770929																	2.811495404770929	318.5190947623088
1332	2016-08-11T16:28:54	21.7156	-158.3508	KOK1609	102.60922296488278	0.514747796780629	0.0269709171340351	2.8828014754744737																	2.8828014754744737	318.5190947623088
1333	2016-08-11T16:31:54	21.7156	-158.3508	KOK1609	101.93906869580404	0.512929345541642	0.0267257808863225	2.8325308187881304																	2.8325308187881304	318.5190947623088
1334	2016-08-11T16:34:54	21.7156	-158.3508	KOK1609	101.62396468769148	0.5093115235112929	0.0262421492704219	2.7602337561727177																	2.7602337561727177	318.5190947623088
1335	2016-08-11T16:37:54	21.7156	-158.3508	KOK1609	101.89659505011272	0.508593100938037	0.026146647575899	2.7743726621959715																	2.7743726621959715	318.5190947623088
1336	2016-08-11T16:40:55	21.7156	-158.3508	KOK1609	103.19502797528635	0.5125670749821599	0.0266770941854804	2.842930663394151																	2.842930663394151	318.5190947623088
1337	2016-08-11T16:43:55	21.7156	-158.3508	KOK1609	106.34412937542584	0.5151131638792771	0.0270202887778208	3.0054183254157723																	3.0054183254157723	318.5190947623088
1338	2016-08-11T16:46:55	21.7156	-158.3508	KOK1609	105.13733520722471	0.513656483139536	0.0268235032371267	2.936636628401134																	2.936636628401134	318.5190947623088
1339	2016-08-11T16:49:55	21.7156	-158.3508	KOK1609	103.4869764383975	0.50895188398491	0.0261943414961877	2.8116735773179817																	2.8116735773179817	318.5190947623088
1340	2016-08-11T16:52:55	21.7156	-158.3508	KOK1609	104.90806752806999	0.507875298553161	0.0260516293834561	2.85455106324493																	2.85455106324493	318.5190947623088
1341	2016-08-11T16:55:56	21.7156	-158.3508	KOK1609	102.9700080652142	0.511843855469792	0.0265799834312373	2.8331402336907883																	2.8331402336907883	318.5190947623088
1342	2016-08-11T17:00:02	21.7156	-158.3508	KOK1609	103.62842449908098	0.5140196708702229	0.0268725263013281	2.899335253555681																	2.899335253555681	318.5190947623088
1343	2016-08-11T17:03:02	21.7156	-158.3508	KOK1609	103.34313689741435	0.511480207611147	0.0265313778670121	2.8387672962508126																	2.8387672962508126	318.5190947623088
1344	2016-08-11T17:06:02	21.7156	-158.3508	KOK1609	100.68050186327395	0.508234184758347	0.0260990775357979	2.7187874719454794																	2.7187874719454794	318.5190947623088
1345	2016-08-11T17:09:02	21.7156	-158.3508	KOK1609	101.16723400297441	0.50895188398491	0.0261943414961877	2.7462603138346977																	2.7462603138346977	318.5190947623088
1346	2016-08-11T17:12:03	21.7156	-158.3508	KOK1609	101.95111739941649	0.514747796780629	0.0269709171340351	2.8618643001365984																	2.8618643001365984	318.5190947623088
1347	2016-08-11T17:15:03	21.7156	-158.3508	KOK1609	104.617734248018	0.516572355039001	0.0272182529465501	2.9693666012844155																	2.9693666012844155	318.5190947623088
1348	2016-08-11T17:18:03	21.7156	-158.3508	KOK1609	103.036965961158	0.5149304803299529	0.02699560295592795	2.8899857403939624																	2.8899857403939624	318.5190947623088
1349	2016-08-11T17:21:03	21.7156	-158.3508	KOK1609	99.96753559726866	0.511117425777834	0.0264828880566649	2.753091980856804																	2.753091980856804	318.5190947623088
1350	2016-08-11T17:24:04	21.7156	-158.3508	KOK1609	101.36187792251013	0.5140196708702229	0.0268725263013281	2.8252682340348003																	2.8252682340348003	318.5190947623088
1351	2016-08-11T17:27:04	21.7156	-158.3508	KOK1609	101.04203000956308	0.514747796780629	0.0269709171340351	2.84433849978596																	2.84433849978596	318.5190947623088
1352	2016-08-11T17:30:04	21.7156	-158.3508	KOK1609	102.30193029456696	0.5195091644058341	0.0276192411907794	2.956134421615096																	2.956134421615096	318.5190947623088
1353	2016-08-11T17:33:04	21.7156	-158.3508	KOK1609	100.66985729004259	0.514383299801673	0.0269216630685416	2.8429831153757803																	2.8429831153757803	318.5190947623088
1354	2016-08-11T17:36:04	21.7156	-158.3508	KOK1609	99.13672598897284	0.513292480905953	0.0267745838110555	2.7671320849544854																	2.7671320849544854	318.5190947623088
1355	2016-08-11T17:39:05	21.7156	-158.3508	KOK1609	99.39647374629804	0.514747796780629	0.0269709171340351	2.7927839139870603																	2.7927839139870603	318.5190947623088
1356	2016-08-11T17:42:05	21.7156	-158.3508	KOK1609	101.52525891265293	0.517670561107695	0.0273677467831299	2.8942313406349105																	2.8942313406349105	318.5190947623088
1357	2016-08-11T17:45:05	21.7156	-158.3508	KOK1609	99.65484731868094	0.516572355039001	0.0272182529465501	2.854258030033863																	2.854258030033863	318.5190947623088
1358	2016-08-11T17:48:05	21.7156	-158.3508	KOK1609	96.00215220313015	0.5125670749821599	0.0266770941854804	2.6893025734993143																	2.6893025734993143	318.5190947623088
1359	2016-08-11T17:51:06	21.7156	-158.3508	KOK1609	95.02214565663776	0.514747796780629	0.0269709171340351	2.679870117894524																	2.679870117894524	318.5190947623088
1360	2016-08-11T17:54:06	21.7156	-158.3508	KOK1609	96.18875285893206	0.517670561107695	0.0273677467831299	2.7338465036039685																	2.7338465036039685	318.5190947623088
1361	2016-08-11T17:57:06	21.7156	-158.3508	KOK1609	96.77870902962543	0.5184042143291521	0.0274679717907732	2.7830135719068143																	2.7830135719068143	318.5190947623088
1362	2016-08-11T18:00:06	21.7156	-158.3508	KOK1609	95.19446079109244	0.522839316099588	0.0280782624011686	2.8133579664632125																	2.8133579664632125	318.5190947623088
1363	2016-08-11T18:03:07	21.7156	-158.3508	KOK1609	96.72806884706236	0.518036950399932	0.0274177995444903	2.7634552127348053																	2.7634552127348053	318.5190947623088
1364	2016-08-11T18:06:07	21.7156	-158.3508	KOK1609	96.22315008071028	0.516572355039001	0.0272182529465501	2.749272078514084																	2.749272078514084	318.5190947623088
1365	2016-08-11T18:09:07	21.7156	-158.3508	KOK1609	96.21092824675227	0.519141074120211	0.0275686805611098	2.784290951933602																	2.784290951933602	318.5190947623088
1366	2016-08-11T18:12:07	21.7156	-158.3508	KOK1609	99.47656092320906	0.523581644371494	0.0281813472878089	2.9621320923283285																	2.9621320923283285	318.5190947623088
1367	2016-08-11T18:15:08	21.7156	-158.3508	KOK1609	101.95576917340445	0.524327521015217	0.0282849249261337	3.044473943972064																	3.044473943972064	318.5190947623088
1368	2016-08-11T18:18:08	21.7156	-158.3508	KOK1609	100.40538050251713	0.514747796780629	0.0269709171340351	2.848582987866811																	2.848582987866811	318.5190947623088
1369	2016-08-11T18:21:08	21.7156	-158.3508	KOK1609	98.1858206033809	0.514747796780629	0.0269709171340351	2.7963144290362094																	2.7963144290362094	318.5190947623088
1370	2016-08-11T18:24:08	21.7156	-158.3508	KOK1609	98.73406858423266	0.518772354983269	0.0275182638072105	2.8475927649340464																	2.8475927649340464	318.5190947623088
1371	2016-08-11T18:27:09	21.7156	-158.3508	KOK1609	100.93767793233593	0.523581644371494	0.0281813472878089	2.9857429642024886																	2.9857429642024886	318.5190947623088
1372	2016-08-11T18:30:09	21.7156	-158.3508	KOK1609	99.91614500086337	0.520247983167366	0.0277207248301303	2.9217794085427937																	2.9217794085427937	318.5190947623088
1373	2016-08-11T18:33:09	21.7156	-158.3508	KOK1609	99.15469087692408	0.515843061823579	0.0271191652693273	2.844655796968449																	2.844655796968449	318.5190947623088
1374	2016-08-11T18:36:09	21.7156	-158.3508	KOK1609	99.83666541214858	0.5184042143291521	0.0274679717907732	2.906780141934163																	2.906780141934163	318.5190947623088
1375	2016-08-11T18:39:10	21.7156	-158.3508	KOK1609	100.20107884131286	0.520247983167366	0.0277207248301303	2.9559687524058424																	2.9559687524058424	318.5190947623088
1376	2016-08-11T18:42:10	21.7156	-158.3508	KOK1609	101.40685443271794	0.5265722882333279	0.0285984349595979	3.0730304199659417																	3.0730304199659417	318.5190947623088
1377	2016-08-11T18:45:10	21.7156	-158.3508	KOK1609	99.40548076503772	0.523581644371494	0.0281813472878089	2.970963653443328																	2.970963653443328	318.5190947623088
1378	2016-08-11T18:48:10	21.7156	-158.3508	KOK1609	98.76092028922042	0.520247983167366	0.0277207248301303	2.8774612079435355																	2.8774612079435355	318.5190947623088
1379	2016-08-11T18:51:11	21.7156	-158.3508	KOK1609	98.37261587994743	0.523954138088685	0.0282330743660627	2.906836029980963																	2.906836029980963	318.5190947623088
1380	2016-08-11T18:54:11	21.7156	-158.3508	KOK1609	98.45669000515707	0.525822636196345	0.0284935616554725	2.9606161680064016																	2.9606161680064016	318.5190947623088
1381	2016-08-11T18:57:11	21.7156	-158.3508	KOK1609	101.92941889671907	0.5295777717704779	0.0290214975026483	3.145750586208933																	3.145750586208933	318.5190947623088
1382	2016-08-11T19:00:11	21.7156	-158.3508	KOK1609	98.85358617016108	0.5273203128922371	0.0287034526121203	2.974954709666186																	2.974954709666186	318.5190947623088
1383	2016-08-11T19:03:11	21.7156	-158.3508	KOK1609	98.96967276426732	0.521726930773297	0.0279245089800348	2.9093783643235516																	2.9093783643235516	318.5190947623088
1384	2016-08-11T19:06:12	21.7156	-158.3508	KOK1609	97.80386213594535	0.52209715015875	0.0279756404782566	2.8979839122404067																	2.8979839122404067	318.5190947623088
1385	2016-08-11T19:09:12	21.7156	-158.3508	KOK1609	97.98675464111916	0.5307082813458571	0.0291816602789332	3.0255394876956467																	3.0255394876956467	318.5190947623088
1386	2016-08-11T19:12:12	21.7156	-158.3508	KOK1609	101.3492518978782	0.535267757697421	0.029832784627112998	3.1964818717434973																	3.1964818717434973	318.5190947623088
1387	2016-08-11T19:15:12	21.7156	-158.3508	KOK1609	99.4414973899108	0.5295777717704779	0.0290214975026483	3.0580663548209177																	3.0580663548209177	318.5190947623088
1388	2016-08-11T19:18:13	21.7156	-158.3508	KOK1609	98.76593360006152	0.526198424172874	0.028546032302087996	3.00930356797502																	3.00930356797502	318.5190947623088
1389	2016-08-11T19:21:13	21.7156	-158.3508	KOK1609	98.3338551179865	0.524327521015217	0.0282849249261337	2.965184861637144																	2.965184861637144	318.5190947623088
1390	2016-08-11T19:24:13	21.7156	-158.3508	KOK1609	96.8960063553482	0.5293889064223456	0.02899483690744495	2.9822819556419424																	2.9822819556419424	318.5190947623088
1391	2016-08-11T19:27:13	21.7156	-158.3508	KOK1609	98.0852560070226	0.5360305252549039	0.0299426679399644	3.114922110606618																	3.114922110606618	318.5190947623088
1392	2016-08-11T19:30:14	21.7156	-158.3508	KOK1609	94.51754914015314	0.5307082813458571	0.0291816602789332	2.915574628724174																	2.915574628724174	318.5190947623088
1393	2016-08-11T19:33:14	21.7156	-158.3508	KOK1609	96.460338258684	0.5310855472882849	0.0292352072142466	2.99884523386866																	2.99884523386866	318.5190947623088
1394	2016-08-11T19:36:14	21.7156	-158.3508	KOK1609	92.55946090299273	0.531842484256549	0.0293426831725824	2.87957901674102																	2.87957901674102	318.5190947623088
1395	2016-08-11T19:39:15	21.7156	-158.3508	KOK1609	95.909671274804	0.536412025904899	0.0299977098073281	3.0856528462370085																	3.0856528462370085	318.5190947623088
1396	2016-08-11T19:42:15	21.7156	-158.3508	KOK1609	96.40875774100262	0.538328420394348	0.0302749898181489	3.0966536342583812																	3.0966536342583812	318.5190947623088
1397	2016-08-11T19:45:15	21.7156	-158.3508	KOK1609	93.25032650142981	0.532599031576783	0.0294506501307113	2.9251195355456536																	2.9251195355456536	318.5190947623088
1398	2016-08-11T19:48:15	21.7156	-158.3508	KOK1609	92.94852319261274	0.535649933146562	0.0298877571544985	2.956207459123221																	2.956207459123221	318.5190947623088
1399	2016-08-11T19:51:16	21.7156	-158.3508	KOK1609	88.96516206381494	0.5360305252549039	0.0299426679399644	2.8256639897951925																	2.8256639897951925	318.5190947623088
1400	2016-08-11T19:54:16	21.7156	-158.3508	KOK1609	94.79028498918728	0.54257955983651	0.0308955954373379	3.1333916965356035																	3.1333916965356035	318.5190947623088
1401	2016-08-11T19:57:16	21.7156	-158.3508	KOK1609	96.37828512096122	0.5453059791673979	0.0312977596648285	3.212401375529171																	3.212401375529171	318.5190947623088
1402	2016-08-11T20:00:16	21.7156	-158.3508	KOK1609	91.90256916691256	0.535649933146562	0.0298877571544985	2.9352834374004733																	2.9352834374004733	318.5190947623088
1403	2016-08-11T20:03:17	21.7156	-158.3508	KOK1609	95.24609713574002	0.5414185400014129	0.0307253202338948	3.1122391330501036																	3.1122391330501036	318.5190947623088
1404	2016-08-11T20:06:17	21.7156	-158.3508	KOK1609	94.30045475762208	0.5449157254925839	0.0312398964403581	3.0940276803580944																	3.0940276803580944	318.5190947623088
1405	2016-08-11T20:09:17	21.7156	-158.3508	KOK1609	96.3018000534617	0.553188984264525	0.0324784706870613	3.319505637606864																	3.319505637606864	318.5190947623088
1406	2016-08-11T20:12:17	21.7156	-158.3508	KOK1609	95.3208598885046	0.547656472160628	0.0316470458967334	3.2104786950607878																	3.2104786950607878	318.5190947623088
1407	2016-08-11T20:15:18	21.7156	-158.3508	KOK1609	92.22726381418951	0.5414185400014129	0.0307253202338948	3.01853106331038																	3.01853106331038	318.5190947623088
1408	2016-08-11T20:18:18	21.7156	-158.3508	KOK1609	92.47486508917324	0.5433559795389711	0.0310098069951244	3.040349803170601																	3.040349803170601	318.5190947623088
1409	2016-08-11T20:21:18	21.7156	-158.3508	KOK1609	93.40022828087406	0.546874386658803	0.0315304503182221	3.153543993759431																	3.153543993759431	318.5190947623088
1410	2016-08-11T20:24:18	21.7156	-158.3508	KOK1609	90.5536776120642	0.554781925161698	0.0327202664099495	3.1673608477798973																	3.1673608477798973	318.5190947623088
1411	2016-08-11T20:27:19	21.7156	-158.3508	KOK1609	93.80702697872637	0.5523970620404699	0.0323584602427423	3.2346765147513																	3.2346765147513	318.5190947623088
1412	2016-08-11T20:30:19	21.7156	-158.3508	KOK1609	91.49322274278411	0.546089283557574	0.0314139008332083	3.0709515633583377																	3.0709515633583377	318.5190947623088
1413	2016-08-11T20:33:19	21.7156	-158.3508	KOK1609	90.60533483292528	0.5492283540322439	0.031881907437727	3.0874306421462796																	3.0874306421462796	318.5190947623088
1414	2016-08-11T20:36:19	21.7156	-158.3508	KOK1609	88.00198503649641	0.546874386658803	0.0315304503182221	2.950646927842608																	2.950646927842608	318.5190947623088
1415	2016-08-11T20:39:20	21.7156	-158.3508	KOK1609	97.0334375250497	0.556779995362206	0.0330251821858415	3.4271244216771413																	3.4271244216771413	318.5190947623088
1416	2016-08-11T20:42:20	21.7156	-158.3508	KOK1609	94.3234433644299	0.555581470139957	0.0328420976819923	3.3106059096899982																	3.3106059096899982	318.5190947623088
1417	2016-08-11T20:45:20	21.7156	-158.3508	KOK1609	91.47970919690245	0.550808458074659	0.0321190248478626	3.1130560304035497																	3.1130560304035497	318.5190947623088
1418	2016-08-11T20:48:21	21.7156	-158.3508	KOK1609	92.39544385015385	0.5527925660090021	0.0324183949736393	3.2109389241586332																	3.2109389241586332	318.5190947623088
1419	2016-08-11T20:51:21	21.7156	-158.3508	KOK1609	91.42856746938351	0.555581470139957	0.0328420976819923	3.1999057580012424																	3.1999057580012424	318.5190947623088
1420	2016-08-11T20:54:21	21.7156	-158.3508	KOK1609	94.62300287027772	0.562012569484429	0.033831723041644	3.4154611964451735																	3.4154611964451735	318.5190947623088
1421	2016-08-11T20:57:21	21.7156	-158.3508	KOK1609	94.860875977032	0.5611994544999781	0.033705780148202004	3.4298483857688766																	3.4298483857688766	318.5190947623088
1422	2016-08-11T21:00:22	21.7156	-158.3508	KOK1609	92.14972427889023	0.555982674690942	0.0329032315295243	3.20101427542287																	3.20101427542287	318.5190947623088
1423	2016-08-11T21:03:22	21.7156	-158.3508	KOK1609	91.87127258191543	0.559180520717249	0.0333938271311191	3.2616154553821564																	3.2616154553821564	318.5190947623088
1424	2016-08-11T21:06:22	21.7156	-158.3508	KOK1609	94.05729739766407	0.560390207761462	0.0335804364050583	3.3768912066465004																	3.3768912066465004	318.5190947623088
1425	2016-08-11T21:09:22	21.7156	-158.3508	KOK1609	93.85223235799495	0.568743470968448	0.0348872157919861	3.4749333255964108																	3.4749333255964108	318.5190947623088
1426	2016-08-11T21:12:23	21.7156	-158.3508	KOK1609	93.79350392188792	0.56730264783214	0.0346596145702376	3.4555113974841087																	3.4555113974841087	318.5190947623088
1427	2016-08-11T21:15:23	21.7156	-158.3508	KOK1609	91.98787514892875	0.557377946301421	0.0331167936898304	3.2504627781828663																	3.2504627781828663	318.5190947623088
1428	2016-08-11T21:18:23	21.7156	-158.3508	KOK1609	91.60819945245895	0.556779995362206	0.0330251821858415	3.2143429869067304																	3.2143429869067304	318.5190947623088
1429	2016-08-11T21:21:23	21.7156	-158.3508	KOK1609	93.7729721961657	0.560390207761462	0.0335804364050583	3.3530033928239487																	3.3530033928239487	318.5190947623088
1430	2016-08-11T21:24:24	21.7156	-158.3508	KOK1609	94.55233914811724	0.5695713326896374	0.0350182762217824	3.5349250480383487																	3.5349250480383487	318.5190947623088
1431	2016-08-11T21:27:24	21.7156	-158.3508	KOK1609	92.35071310939941	0.564044787281625	0.0341482753852093	3.3688112083063846																	3.3688112083063846	318.5190947623088
1432	2016-08-11T21:30:24	21.7156	-158.3508	KOK1609	90.99934156784019	0.558778862952242	0.0333319532725203	3.242057552623565																	3.242057552623565	318.5190947623088
1433	2016-08-11T21:33:24	21.7156	-158.3508	KOK1609	91.57123242808358	0.559180520717249	0.0333938271311191	3.257990474701421																	3.257990474701421	318.5190947623088
1434	2016-08-11T21:36:24	21.7156	-158.3508	KOK1609	90.7429348905882	0.5632295977789971	0.0340212550712142	3.2898802567022853																	3.2898802567022853	318.5190947623088
1435	2016-08-11T21:39:25	21.7156	-158.3508	KOK1609	94.584909618513	0.567713651810016	0.03472432666434	3.5025560505701625																	3.5025560505701625	318.5190947623088
1436	2016-08-11T21:42:25	21.7156	-158.3508	KOK1609	93.92524461971979	0.5683310181812761	0.0348219195738209	3.479221996143825																	3.479221996143825	318.5190947623088
1437	2016-08-11T21:45:25	21.7156	-158.3508	KOK1609	91.18464470473845	0.562417319114419	0.0338947518910436	3.2934852461142063																	3.2934852461142063	318.5190947623088
1438	2016-08-11T21:48:25	21.7156	-158.3508	KOK1609	90.8076047256856	0.5646517027050015	0.03424331335445295	3.3165227891572515																	3.3165227891572515	318.5190947623088
1439	2016-08-11T21:51:26	21.7156	-158.3508	KOK1609	88.24659949290583	0.56730264783214	0.0346596145702376	3.2668496005961614																	3.2668496005961614	318.5190947623088
1440	2016-08-11T21:54:26	21.7156	-158.3508	KOK1609	92.28815119047985	0.5755687159987071	0.0359775053558728	3.5340412682231803																	3.5340412682231803	318.5190947623088
1441	2016-08-11T21:57:26	21.7156	-158.3508	KOK1609	91.5519535966346	0.571421971975994	0.0353126176335374	3.4319160472385417																	3.4319160472385417	318.5190947623088
1442	2016-08-11T22:00:26	21.7156	-158.3508	KOK1609	91.3418777464585	0.5681250376439411	0.0347893103867287	3.367112704418345																	3.367112704418345	318.5190947623088
1443	2016-08-11T22:03:27	21.7156	-158.3508	KOK1609	93.18260922754015	0.5681250376439411	0.0347893103867287	3.435694389748693																	3.435694389748693	318.5190947623088
1444	2016-08-11T22:06:27	21.7156	-158.3508	KOK1609	92.98954397587336	0.5705990129415239	0.0351816197795917	3.4812173261603485																	3.4812173261603485	318.5190947623088
1445	2016-08-11T22:09:27	21.7156	-158.3508	KOK1609	93.27670420622351	0.575985864895025	0.0360448164830133	3.5920433211216256																	3.5920433211216256	318.5190947623088
1446	2016-08-11T22:12:28	21.7156	-158.3508	KOK1609	93.63154094483951	0.5734933900445489	0.0356438016150022	3.568044091543616																	3.568044091543616	318.5190947623088
1447	2016-08-11T22:15:28	21.7156	-158.3508	KOK1609	94.76052738318556	0.5683310181812761	0.0348219195738209	3.5295477664260537																	3.5295477664260537	318.5190947623088
1448	2016-08-11T22:18:28	21.7156	-158.3508	KOK1609	94.895141445246	0.5734933900445489	0.0356438016150022	3.613360628070896																	3.613360628070896	318.5190947623088
1449	2016-08-11T22:21:28	21.7156	-158.3508	KOK1609	98.36671336448757	0.581871278928165	0.0370026850586063	3.890356487048608																	3.890356487048608	318.5190947623088
1450	2016-08-11T22:24:29	21.7156	-158.3508	KOK1609	98.3911160401244	0.583569434890903	0.0372819946864511	3.937740192989589																	3.937740192989589	318.5190947623088
1451	2016-08-11T22:27:29	21.7156	-158.3508	KOK1609	93.20535722323109	0.5791363298736114	0.03655578502948345	3.630521627191888																	3.630521627191888	318.5190947623088
1452	2016-08-11T22:30:29	21.7156	-158.3508	KOK1609	93.61540645483286	0.581449209241411	0.0369335599869533	3.7066787470293687																	3.7066787470293687	318.5190947623088
1453	2016-08-11T22:33:29	21.7156	-158.3508	KOK1609	93.50027409301106	0.578083637686261	0.0363845187037294	3.6379669258450384																	3.6379669258450384	318.5190947623088
1454	2016-08-11T22:36:30	21.7156	-158.3508	KOK1609	94.88029906354146	0.586977842525353	0.0378465174023582	3.822896503183483																	3.822896503183483	318.5190947623088
1455	2016-08-11T22:39:30	21.7156	-158.3508	KOK1609	96.97854291870895	0.590402603099888	0.0384188054340868	3.9646686168594982																	3.9646686168594982	318.5190947623088
1456	2016-08-11T22:42:30	21.7156	-158.3508	KOK1609	95.93020267455721	0.58740688156378	0.0379178603962362	3.806966966113132																	3.806966966113132	318.5190947623088
1457	2016-08-11T22:45:30	21.7156	-158.3508	KOK1609	91.76324942019757	0.583569434890903	0.0372819946864511	3.650717834041685																	3.650717834041685	318.5190947623088
1458	2016-08-11T22:48:31	21.7156	-158.3508	KOK1609	92.33845904765082	0.586977842525353	0.0378465174023582	3.6798934739691913																	3.6798934739691913	318.5190947623088
1459	2016-08-11T22:51:31	21.7156	-158.3508	KOK1609	90.56984638250948	0.5912631508446899	0.0385634713766848	3.7000253687939417																	3.7000253687939417	318.5190947623088
1460	2016-08-11T22:54:31	21.7156	-158.3508	KOK1609	93.76277493524023	0.59299243798001	0.0388551671668029	3.881659252758284																	3.881659252758284	318.5190947623088
1461	2016-08-11T22:57:31	21.7156	-158.3508	KOK1609	91.561897724507	0.588688914226635	0.0381318071171293	3.708738041670398																	3.708738041670398	318.5190947623088
1462	2016-08-11T23:00:32	21.7156	-158.3508	KOK1609	92.33035501476172	0.5927758224125059	0.0388185527887617	3.791669681086317																	3.791669681086317	318.5190947623088
1463	2016-08-11T23:03:32	21.7156	-158.3508	KOK1609	93.945831733951	0.588688914226635	0.0381318071171293	3.798855543369117																	3.798855543369117	318.5190947623088
1464	2016-08-11T23:06:32	21.7156	-158.3508	KOK1609	95.1207919393636	0.5960385499069529	0.039371973837989	3.968084780401232																	3.968084780401232	318.5190947623088
1465	2016-08-11T23:09:33	21.7156	-158.3508	KOK1609	94.2484447498954	0.595601406308614	0.0392976707838346	3.907463865525693																	3.907463865525693	318.5190947623088
1466	2016-08-11T23:12:33	21.7156	-158.3508	KOK1609	91.98563477163178	0.5878369447953751	0.0379893736986419	3.691516074371953																	3.691516074371953	318.5190947623088
1467	2016-08-11T23:15:33	21.7156	-158.3508	KOK1609	92.79568152729964	0.5882625080667819	0.0380605140058383	3.74865443937218																	3.74865443937218	318.5190947623088
1468	2016-08-11T23:18:33	21.7156	-158.3508	KOK1609	92.60667859028523	0.58484340056609	0.0374924750490733	3.6742917584765666																	3.6742917584765666	318.5190947623088
1469	2016-08-11T23:21:34	21.7156	-158.3508	KOK1609	93.59819589999948	0.5995277432172379	0.0399695736485661	3.9217013827975515																	3.9217013827975515	318.5190947623088
1470	2016-08-11T23:24:34	21.7156	-158.3508	KOK1609	93.51570423109469	0.5938620053202139	0.0390021495268122	3.853004044648537																	3.853004044648537	318.5190947623088
1471	2016-08-11T23:27:34	21.7156	-158.3508	KOK1609	91.49762899041042	0.585696272990718	0.0376335229631379	3.6267223239893833																	3.6267223239893833	318.5190947623088
1472	2016-08-11T23:30:34	21.7156	-158.3508	KOK1609	90.58144158779542	0.586977842525353	0.0378465174023582	3.6247890548095993																	3.6247890548095993	318.5190947623088
1473	2016-08-11T23:33:35	21.7156	-158.3508	KOK1609	91.87320477374485	0.595165201086638	0.0392235351690324	3.80231919555394																	3.80231919555394	318.5190947623088
1474	2016-08-11T23:36:35	21.7156	-158.3508	KOK1609	92.7853988676678	0.6046046519599471	0.04084858378700535	3.9771379367089335																	3.9771379367089335	318.5190947623088
1475	2016-08-11T23:39:35	21.7156	-158.3508	KOK1609	93.75437256005316	0.59299243798001	0.0388551671668029	3.8697059782542698																	3.8697059782542698	318.5190947623088
1476	2016-08-11T23:42:35	21.7156	-158.3508	KOK1609	91.54890107476872	0.5831433763310799	0.0372119173435006	3.6156495384059735																	3.6156495384059735	318.5190947623088
1477	2016-08-11T23:45:35	21.7156	-158.3508	KOK1609	91.38219756054815	0.586549825240985	0.0377753443114189	3.6773247338691433																	3.6773247338691433	318.5190947623088
1478	2016-08-11T23:48:36	21.7156	-158.3508	KOK1609	92.3377651438641	0.5852693283953271	0.0375629149297883	3.7071296473630704																	3.7071296473630704	318.5190947623088
1479	2016-08-11T23:51:36	21.7156	-158.3508	KOK1609	93.23904815007296	0.592127007447506	0.0387088840485091	3.8589694503948535																	3.8589694503948535	318.5190947623088
1480	2016-08-11T23:54:36	21.7156	-158.3508	KOK1609	91.33102082698221	0.589116338294502	0.0382032704178693	3.6805987730575187																	3.6805987730575187	318.5190947623088
1481	2016-08-11T23:57:36	21.7156	-158.3508	KOK1609	91.71758864157651	0.58740688156378	0.0379178603962362	3.66790026839005																	3.66790026839005	318.5190947623088
1482	2016-08-12T00:00:37	21.7156	-158.3508	KOK1609	90.84440484748444	0.583569434890903	0.0372819946864511	3.637278573918696																	3.637278573918696	318.5190947623088
1483	2016-08-12T00:12:37	21.7156	-158.3508	KOK1609	91.5861405713495	0.592127007447506	0.0387088840485091	3.77464543768601																	3.77464543768601	318.5190947623088
1484	2016-08-12T00:15:38	21.7156	-158.3508	KOK1609	94.22555228730026	0.59777707049213	0.0396690634498156	3.9810297317890067																	3.9810297317890067	318.5190947623088
1485	2016-08-12T00:18:38	21.7156	-158.3508	KOK1609	89.47917815773201	0.594730034684947	0.0391495761077801	3.70502706699404																	3.70502706699404	318.5190947623088
1486	2016-08-12T00:21:38	21.7156	-158.3508	KOK1609	90.97440347935944	0.588688914226635	0.0381318071171293	3.685852862494432																	3.685852862494432	318.5190947623088
1487	2016-08-12T00:24:38	21.7156	-158.3508	KOK1609	95.81010113531195	0.599088753878942	0.0398941459672506	4.027060933783371																	4.027060933783371	318.5190947623088
1488	2016-08-12T00:27:39	21.7156	-158.3508	KOK1609	96.01292948765335	0.601290850415078	0.0402735771969961	4.04860928739254																	4.04860928739254	318.5190947623088
1489	2016-08-12T00:30:39	21.7156	-158.3508	KOK1609	95.69240430966845	0.594730034684947	0.0391495761077801	3.989323214602418																	3.989323214602418	318.5190947623088
1490	2016-08-12T00:33:39	21.7156	-158.3508	KOK1609	95.74800792641184	0.5995277432172379	0.0399695736485661	4.087267467369592																	4.087267467369592	318.5190947623088
1491	2016-08-12T00:36:39	21.7156	-158.3508	KOK1609	93.69066053074535	0.5999677805018551	0.0400451813892911	3.9613229123508567																	3.9613229123508567	318.5190947623088
1492	2016-08-12T00:39:40	21.7156	-158.3508	KOK1609	94.11059228682413	0.6039392987381921	0.0407327358646687	4.095713098530268																	4.095713098530268	318.5190947623088
1493	2016-08-12T00:42:40	21.7156	-158.3508	KOK1609	91.68551347651615	0.595601406308614	0.0392976707838346	3.811784241067074																	3.811784241067074	318.5190947623088
1494	2016-08-12T00:45:40	21.7156	-158.3508	KOK1609	89.33995225262797	0.60084896510938	0.0401972360356276	3.8065308565643767																	3.8065308565643767	318.5190947623088
1495	2016-08-12T00:48:41	21.7156	-158.3508	KOK1609	91.40792717031124	0.615606043355872	0.0427940264870746	4.1184635877916005																	4.1184635877916005	318.5190947623088
1496	2016-08-12T00:51:41	21.7156	-158.3508	KOK1609	93.72078096086305	0.615152922451982	0.0427126933919489	4.254378920086556																	4.254378920086556	318.5190947623088
1497	2016-08-12T00:54:41	21.7156	-158.3508	KOK1609	93.6481420339081	0.6199321750378921	0.043574236279130346	4.299188794458564																	4.299188794458564	318.5190947623088
1498	2016-08-12T00:57:41	21.7156	-158.3508	KOK1609	89.6324400961631	0.60349757205438	0.0406560045275263	3.827782135158486																	3.827782135158486	318.5190947623088
1499	2016-08-12T01:00:41	21.7156	-158.3508	KOK1609	90.00435376505581	0.6083966628614821	0.0415127887197925	3.9449913267072616																	3.9449913267072616	318.5190947623088
1500	2016-08-12T01:03:42	21.7156	-158.3508	KOK1609	93.34487785489588	0.6176525728435984	0.04316201948818385	4.229357568005693																	4.229357568005693	318.5190947623088
1501	2016-08-12T01:06:42	21.7156	-158.3508	KOK1609	94.26532857966644	0.620160424413813	0.0436156551203553	4.291334202744795																	4.291334202744795	318.5190947623088
1502	2016-08-12T01:09:42	21.7156	-158.3508	KOK1609	92.74001308045294	0.6210766937522061	0.0437819242025512	4.222444019529075																	4.222444019529075	318.5190947623088
1503	2016-08-12T01:12:42	21.7156	-158.3508	KOK1609	91.22831938749157	0.6070583981958471	0.0412777656592401	3.980434951981601																	3.980434951981601	318.5190947623088
1504	2016-08-12T01:15:43	21.7156	-158.3508	KOK1609	91.86792355603286	0.614699614545776	0.0426314835038635	4.1348958083011365																	4.1348958083011365	318.5190947623088
1505	2016-08-12T01:18:43	21.7156	-158.3508	KOK1609	94.11785845776848	0.615606043355872	0.0427940264870746	4.2440214475072295																	4.2440214475072295	318.5190947623088
1506	2016-08-12T01:21:43	21.7156	-158.3508	KOK1609	92.35983604961606	0.6070583981958471	0.0412777656592401	4.0288869675721735																	4.0288869675721735	318.5190947623088
1507	2016-08-12T01:24:43	21.7156	-158.3508	KOK1609	91.2622971328854	0.603056897340182	0.0405794559256321	3.898200308831637																	3.898200308831637	318.5190947623088
1508	2016-08-12T01:27:43	21.7156	-158.3508	KOK1609	91.45832632848169	0.6021777881231519	0.0404268066749235	3.875384613963929																	3.875384613963929	318.5190947623088
1509	2016-08-12T01:30:44	21.7156	-158.3508	KOK1609	93.92464645548414	0.6110828137438941	0.0419874327291304	4.094796157938371																	4.094796157938371	318.5190947623088
1510	2016-08-12T01:33:44	21.7156	-158.3508	KOK1609	95.20934418900524	0.618791803075976	0.0433676244462195	4.312058511378115																	4.312058511378115	318.5190947623088
1511	2016-08-12T01:36:44	21.7156	-158.3508	KOK1609	94.64686831026393	0.6275544219633199	0.04496977830941599	4.43088526374454																	4.43088526374454	318.5190947623088
1512	2016-08-12T01:39:45	21.7156	-158.3508	KOK1609	90.91231379324029	0.613339198780609	0.0423886249753478	4.051961967189071																	4.051961967189071	318.5190947623088
1513	2016-08-12T01:42:45	21.7156	-158.3508	KOK1609	93.15114751367399	0.6088426785748771	0.0415914268371864	4.08516822767916																	4.08516822767916	318.5190947623088
1514	2016-08-12T01:45:45	21.7156	-158.3508	KOK1609	93.08944144404707	0.620160424413813	0.0436156551203553	4.287389413916297																	4.287389413916297	318.5190947623088
1515	2016-08-12T01:48:45	21.7156	-158.3508	KOK1609	94.89286156323385	0.632691814154237	0.0459258658381175	4.5602963850609255																	4.5602963850609255	318.5190947623088
1516	2016-08-12T01:51:45	21.7156	-158.3508	KOK1609	95.27260690073014	0.628019268046586	0.0450558063561548	4.476346765404278																	4.476346765404278	318.5190947623088
1517	2016-08-12T01:54:46	21.7156	-158.3508	KOK1609	93.82768272636496	0.614699614545776	0.0426314835038635	4.180669608826																	4.180669608826	318.5190947623088
1518	2016-08-12T01:57:46	21.7156	-158.3508	KOK1609	91.35414514638279	0.611532704662604	0.0420673084550199	3.988351785766645																	3.988351785766645	318.5190947623088
1519	2016-08-12T02:00:46	21.7156	-158.3508	KOK1609	92.57458629299772	0.618791803075976	0.0433676244462195	4.151096573987233																	4.151096573987233	318.5190947623088
1520	2016-08-12T02:03:46	21.7156	-158.3508	KOK1609	94.27717585961977	0.623838778001526	0.04428612879936401	4.377098712727071																	4.377098712727071	318.5190947623088
1521	2016-08-12T02:06:47	21.7156	-158.3508	KOK1609	92.86412097676654	0.610633994237877	0.0419077472268331	4.0754474977946336																	4.0754474977946336	318.5190947623088
1522	2016-08-12T02:09:47	21.7156	-158.3508	KOK1609	88.72999526426182	0.6039392987381921	0.0407327358646687	3.786557167552007																	3.786557167552007	318.5190947623088
1523	2016-08-12T02:12:47	21.7156	-158.3508	KOK1609	88.66645636074209	0.612435710974828	0.0422276323950508	3.908169927922753																	3.908169927922753	318.5190947623088
1524	2016-08-12T02:15:48	21.7156	-158.3508	KOK1609	89.26248649752355	0.6210766937522061	0.0437819242025512	4.064408786156121																	4.064408786156121	318.5190947623088
1525	2016-08-12T02:18:48	21.7156	-158.3508	KOK1609	90.77984226838272	0.6215353823850079	0.0438654326177986	4.113193428721183																	4.113193428721183	318.5190947623088
1526	2016-08-12T02:21:48	21.7156	-158.3508	KOK1609	92.654086150502	0.614699614545776	0.0426314835038635	4.098446290731369																	4.098446290731369	318.5190947623088
1527	2016-08-12T02:24:48	21.7156	-158.3508	KOK1609	88.82270600468897	0.606168039103562	0.0411216442224637	3.799178912278175																	3.799178912278175	318.5190947623088
1528	2016-08-12T02:27:49	21.7156	-158.3508	KOK1609	90.77844645770594	0.6083966628614821	0.0415127887197925	3.89852245933934																	3.89852245933934	318.5190947623088
1529	2016-08-12T02:30:49	21.7156	-158.3508	KOK1609	93.08292974196866	0.6088426785748771	0.0415914268371864	4.070599187463847																	4.070599187463847	318.5190947623088
1530	2016-08-12T02:33:49	21.7156	-158.3508	KOK1609	92.38166253896674	0.62199444345295	0.0439491909395043	4.211245350328068																	4.211245350328068	318.5190947623088
1531	2016-08-12T02:36:49	21.7156	-158.3508	KOK1609	89.4691868424599	0.6083966628614821	0.0415127887197925	3.888425566749681																	3.888425566749681	318.5190947623088
1532	2016-08-12T02:39:49	21.7156	-158.3508	KOK1609	85.85846986034059	0.609288920297675	0.0416702232892764	3.730667239860866																	3.730667239860866	318.5190947623088
1533	2016-08-12T02:42:50	21.7156	-158.3508	KOK1609	86.59602127278771	0.6004081321510539	0.0401210766803058	3.65673506248676																	3.65673506248676	318.5190947623088
1534	2016-08-12T02:45:50	21.7156	-158.3508	KOK1609	89.15409411148903	0.611532704662604	0.0420673084550199	3.9095592892966464																	3.9095592892966464	318.5190947623088
1535	2016-08-12T02:48:50	21.7156	-158.3508	KOK1609	91.29489521430376	0.623838778001526	0.04428612879936401	4.207300030498472																	4.207300030498472	318.5190947623088
1536	2016-08-12T02:51:51	21.7156	-158.3508	KOK1609	87.83478607539837	0.613339198780609	0.0423886249753478	3.894672384634215																	3.894672384634215	318.5190947623088
1537	2016-08-12T02:54:51	21.7156	-158.3508	KOK1609	86.76026820550915	0.6088426785748771	0.0415914268371864	3.760066198267464																	3.760066198267464	318.5190947623088
1538	2016-08-12T02:57:51	21.7156	-158.3508	KOK1609	87.01270767533924	0.610633994237877	0.0419077472268331	3.8108694005568258																	3.8108694005568258	318.5190947623088
1539	2016-08-12T03:00:51	21.7156	-158.3508	KOK1609	87.16526101025488	0.617879767546768	0.043203022927246	3.9337847831932633																	3.9337847831932633	318.5190947623088
1540	2016-08-12T03:03:52	21.7156	-158.3508	KOK1609	88.97502029083536	0.624069503753166	0.04432845658684105	4.0914405606356015																	4.0914405606356015	318.5190947623088
1541	2016-08-12T03:06:52	21.7156	-158.3508	KOK1609	86.69273780708453	0.615606043355872	0.0427940264870746	3.88630906461844																	3.88630906461844	318.5190947623088
1542	2016-08-12T03:09:52	21.7156	-158.3508	KOK1609	91.53592828047758	0.610184602063424	0.0418283809462972	4.003567796864644																	4.003567796864644	318.5190947623088
1543	2016-08-12T03:12:53	21.7156	-158.3508	KOK1609	92.2280426265856	0.611983669551662	0.0421473748585995	4.052258357258272																	4.052258357258272	318.5190947623088
1544	2016-08-12T03:15:53	21.7156	-158.3508	KOK1609	90.3838436375304	0.6083966628614821	0.0415127887197925	3.9381069618287374																	3.9381069618287374	318.5190947623088
1545	2016-08-12T03:18:53	21.7156	-158.3508	KOK1609	92.01245117840195	0.614699614545776	0.0426314835038635	4.099199374768029																	4.099199374768029	318.5190947623088
1546	2016-08-12T03:21:53	21.7156	-158.3508	KOK1609	89.89247197093164	0.6088426785748771	0.0415914268371864	3.9000563803599713																	3.9000563803599713	318.5190947623088
1547	2016-08-12T03:24:54	21.7156	-158.3508	KOK1609	93.46682705989626	0.610633994237877	0.0419077472268331	4.0877568410768905																	4.0877568410768905	318.5190947623088
1548	2016-08-12T03:27:54	21.7156	-158.3508	KOK1609	89.51520037150614	0.602617272090339	0.0405030896238029	3.8254629337468953																	3.8254629337468953	318.5190947623088
1549	2016-08-12T03:30:54	21.7156	-158.3508	KOK1609	89.85551886705044	0.6075034232178019	0.0413559199626212	3.8718031560723367																	3.8718031560723367	318.5190947623088
1550	2016-08-12T03:33:55	21.7156	-158.3508	KOK1609	89.83799860474222	0.6206180129100861	0.0436986905512169	4.079759283421996																	4.079759283421996	318.5190947623088
1551	2016-08-12T03:36:55	21.7156	-158.3508	KOK1609	90.26957967777506	0.618791803075976	0.0433676244462195	4.032286829623335																	4.032286829623335	318.5190947623088
1552	2016-08-12T03:39:55	21.7156	-158.3508	KOK1609	93.69221799599792	0.626620379388491	0.0447974839958142	4.34139298234369																	4.34139298234369	318.5190947623088
1553	2016-08-12T03:42:55	21.7156	-158.3508	KOK1609	90.85457252195648	0.62199444345295	0.0439491909395043	4.121478245801524																	4.121478245801524	318.5190947623088
1554	2016-08-12T03:45:55	21.7156	-158.3508	KOK1609	92.47976929715038	0.62199444345295	0.0439491909395043	4.183811775666921																	4.183811775666921	318.5190947623088
1555	2016-08-12T03:48:56	21.7156	-158.3508	KOK1609	90.65646533217613	0.615152922451982	0.0427126933919489	4.0536662297500365																	4.0536662297500365	318.5190947623088
1556	2016-08-12T03:51:56	21.7156	-158.3508	KOK1609	92.20289095269821	0.620160424413813	0.0436156551203553	4.172572776386667																	4.172572776386667	318.5190947623088
1557	2016-08-12T03:54:56	21.7156	-158.3508	KOK1609	90.09721251756972	0.6256907803505071	0.0446260093409209	4.178529435660861																	4.178529435660861	318.5190947623088
1558	2016-08-12T03:57:56	21.7156	-158.3508	KOK1609	88.41515523385902	0.62199444345295	0.0439491909395043	4.026415419626407																	4.026415419626407	318.5190947623088
1559	2016-08-12T04:00:56	21.7156	-158.3508	KOK1609	88.64159213767428	0.6197039256619711	0.0435328174379054	3.9773923417009																	3.9773923417009	318.5190947623088
1560	2016-08-12T04:03:57	21.7156	-158.3508	KOK1609	88.79001880258396	0.624762782575624	0.0444556420373197	4.079598751521062																	4.079598751521062	318.5190947623088
1561	2016-08-12T04:06:57	21.7156	-158.3508	KOK1609	89.20427503910317	0.6169719064877851	0.043039192567657016	3.9779889828478527																	3.9779889828478527	318.5190947623088
1562	2016-08-12T04:09:57	21.7156	-158.3508	KOK1609	89.74698936978325	0.6206180129100861	0.0436986905512169	4.047293903159298																	4.047293903159298	318.5190947623088
1563	2016-08-12T04:12:57	21.7156	-158.3508	KOK1609	87.39339981544897	0.6083966628614821	0.0415127887197925	3.8106483380420397																	3.8106483380420397	318.5190947623088
1564	2016-08-12T04:15:57	21.7156	-158.3508	KOK1609	86.38597842429705	0.60661443299848	0.0411997974798931	3.7303454709032753																	3.7303454709032753	318.5190947623088
1565	2016-08-12T04:18:58	21.7156	-158.3508	KOK1609	87.32812763530413	0.6017337905802889	0.0403501005984148	3.697052307460264																	3.697052307460264	318.5190947623088
1566	2016-08-12T04:21:58	21.7156	-158.3508	KOK1609	93.2928961548081	0.606168039103562	0.0411216442224637	4.013767049098875																	4.013767049098875	318.5190947623088
1567	2016-08-12T04:24:58	21.7156	-158.3508	KOK1609	91.59047276165371	0.610633994237877	0.0419077472268331	3.998049902301999																	3.998049902301999	318.5190947623088
1568	2016-08-12T04:27:58	21.7156	-158.3508	KOK1609	89.55465903444491	0.614699614545776	0.0426314835038635	3.939014229457512																	3.939014229457512	318.5190947623088
1569	2016-08-12T04:30:59	21.7156	-158.3508	KOK1609	92.73413257255235	0.6308137474328941	0.0455750185442587	4.310187838611889																	4.310187838611889	318.5190947623088
1570	2016-08-12T04:33:59	21.7156	-158.3508	KOK1609	90.61078764580864	0.634579002387343	0.0462800343280031	4.2570630841481165																	4.2570630841481165	318.5190947623088
1571	2016-08-12T04:36:59	21.7156	-158.3508	KOK1609	92.80689982231036	0.643153832906248	0.0479106288485437	4.507663076911876																	4.507663076911876	318.5190947623088
1572	2016-08-12T04:39:59	21.7156	-158.3508	KOK1609	93.74113340619029	0.65383511504258	0.0499906940508843	4.730127768403508																	4.730127768403508	318.5190947623088
1573	2016-08-12T04:43:00	21.7156	-158.3508	KOK1609	91.91066061761008	0.657034069428322	0.050624152943782995	4.646310409339116																	4.646310409339116	318.5190947623088
1574	2016-08-12T04:46:00	21.7156	-158.3508	KOK1609	94.26591934043579	0.6604990205425071	0.0513158647890852	4.852316101692913																	4.852316101692913	318.5190947623088
1575	2016-08-12T04:49:00	21.7156	-158.3508	KOK1609	95.62567767518163	0.657773365892381	0.0507713562263476	4.888167195094126																	4.888167195094126	318.5190947623088
1576	2016-08-12T04:52:00	21.7156	-158.3508	KOK1609	98.03489668992212	0.664244730878115	0.0520700876237241	5.1443428807428																	5.1443428807428	318.5190947623088
1577	2016-08-12T04:55:01	21.7156	-158.3508	KOK1609	97.90840674795237	0.6713127795237971	0.0535116296249134	5.281046334168602																	5.281046334168602	318.5190947623088
1578	2016-08-12T04:58:01	21.7156	-158.3508	KOK1609	95.63635088756665	0.6649974298113821	0.0522224349669421	5.065525376918387																	5.065525376918387	318.5190947623088
1579	2016-08-12T05:01:01	21.7156	-158.3508	KOK1609	96.21299444738015	0.6743695798243271	0.0541424809850873	5.2297882988769215																	5.2297882988769215	318.5190947623088
1580	2016-08-12T05:04:01	21.7156	-158.3508	KOK1609	98.08684085474218	0.6779552776962391	0.054888342919132	5.420062335250983																	5.420062335250983	318.5190947623088
1581	2016-08-12T05:07:01	21.7156	-158.3508	KOK1609	98.81779998841043	0.68002250724058	0.0553210929674584	5.5184494620154085																	5.5184494620154085	318.5190947623088
1582	2016-08-12T05:10:02	21.7156	-158.3508	KOK1609	100.70297120529855	0.6888834435172551	0.0572000397718159	5.800808920940976																	5.800808920940976	318.5190947623088
1583	2016-08-12T05:13:02	21.7156	-158.3508	KOK1609	98.20480045294322	0.6846899580773771	0.0563060344115255	5.58505999051607																	5.58505999051607	318.5190947623088
1584	2016-08-12T05:16:02	21.7156	-158.3508	KOK1609	97.4117122287779	0.690457022948159	0.0575379623049849	5.676649131944248																	5.676649131944248	318.5190947623088
1585	2016-08-12T05:19:03	21.7156	-158.3508	KOK1609	98.00341065094969	0.7021796598615191	0.0600922369932663	5.877419338290883																	5.877419338290883	318.5190947623088
1586	2016-08-12T05:22:03	21.7156	-158.3508	KOK1609	97.48594674070299	0.7119656594266459	0.0622767990297475	6.1051550981016325																	6.1051550981016325	318.5190947623088
1587	2016-08-12T05:25:03	21.7156	-158.3508	KOK1609	99.83631796750484	0.7185857779652091	0.0637815745273441	6.415094059787245																	6.415094059787245	318.5190947623088
1588	2016-08-12T05:28:03	21.7156	-158.3508	KOK1609	98.81215574941238	0.715827013457222	0.0631515756364327	6.2665356597943385																	6.2665356597943385	318.5190947623088
1589	2016-08-12T05:31:04	21.7156	-158.3508	KOK1609	97.73466614373078	0.7163761270137758	0.0632768987043317	6.24071497613214																	6.24071497613214	318.5190947623088
1590	2016-08-12T05:34:04	21.7156	-158.3508	KOK1609	97.9498333636038	0.711415969120011	0.0621527034952759	6.1520809185864875																	6.1520809185864875	318.5190947623088
1591	2016-08-12T05:37:04	21.7156	-158.3508	KOK1609	99.39379422053108	0.7185857779652091	0.0637815745273441	6.440301463677925																	6.440301463677925	318.5190947623088
1592	2016-08-12T05:40:04	21.7156	-158.3508	KOK1609	100.41260958265379	0.720817540199312	0.0642937609458834	6.55879188979784																	6.55879188979784	318.5190947623088
1593	2016-08-12T05:43:05	21.7156	-158.3508	KOK1609	100.0636648282863	0.721372343827687	0.0644217758553907	6.5351981188440735																	6.5351981188440735	318.5190947623088
1594	2016-08-12T05:46:05	21.7156	-158.3508	KOK1609	98.73775435000364	0.7059681619924959	0.0609319471414222	6.1156796578470445																	6.1156796578470445	318.5190947623088
1595	2016-08-12T05:49:05	21.7156	-158.3508	KOK1609	98.76552500664243	0.7027171993155269	0.0602109680240683	5.966060360922378																	5.966060360922378	318.5190947623088
1596	2016-08-12T05:52:05	21.7156	-158.3508	KOK1609	100.74502452988024	0.7163761270137758	0.0632768987043317	6.437249081130696																	6.437249081130696	318.5190947623088
1597	2016-08-12T06:01:06	21.7156	-158.3508	KOK1609	99.26783481187631	0.701108132633917	0.0598555977034044	6.006172876376366																	6.006172876376366	318.5190947623088
1598	2016-08-12T06:07:07	21.7156	-158.3508	KOK1609	103.63756543946708	0.6962904920604991	0.0588002004532492	6.206394009772739																	6.206394009772739	318.5190947623088
1599	2016-08-12T06:10:07	21.7156	-158.3508	KOK1609	107.00173763784376	0.7070512421879108	0.0611737639447879	6.678554307110861																	6.678554307110861	318.5190947623088
1600	2016-08-12T06:13:07	21.7156	-158.3508	KOK1609	103.40816085213814	0.686256707710232	0.0566391198719087	5.909317264969197																	5.909317264969197	318.5190947623088
1601	2016-08-12T06:22:08	21.7156	-158.3508	KOK1609	100.0816990405784	0.663244298253464	0.0518677924706674	5.268615860763886																	5.268615860763886	318.5190947623088
1602	2016-08-12T06:25:08	21.7156	-158.3508	KOK1609	101.20581958443434	0.668773760350784	0.0529909932757042	5.421559593602539																	5.421559593602539	318.5190947623088
1603	2016-08-12T06:28:08	21.7156	-158.3508	KOK1609	99.69418424645932	0.661246318639223	0.051465602820530004	5.208534703548775																	5.208534703548775	318.5190947623088
1604	2016-08-12T06:31:08	21.7156	-158.3508	KOK1609	100.59272526109314	0.65383511504258	0.0499906940508843	5.113749336151648																	5.113749336151648	318.5190947623088
1605	2016-08-12T06:34:09	21.7156	-158.3508	KOK1609	102.72653956682049	0.6499232139944999	0.0492225282877208	5.145666475782824																	5.145666475782824	318.5190947623088
1606	2016-08-12T06:37:09	21.7156	-158.3508	KOK1609	101.67376698851642	0.6513853680765971	0.0495089340906684	5.115381904402264																	5.115381904402264	318.5190947623088
1607	2016-08-12T06:40:09	21.7156	-158.3508	KOK1609	102.24482591207581	0.659753521491769	0.0511666144444916	5.307025969473658																	5.307025969473658	318.5190947623088
1608	2016-08-12T06:43:09	21.7156	-158.3508	KOK1609	96.93146903995172	0.647978573222452	0.0488435661985764	4.830930423244057																	4.830930423244057	318.5190947623088
1609	2016-08-12T06:46:09	21.7156	-158.3508	KOK1609	101.81004816991494	0.6393238692314029	0.0471782120871941	4.912763708426503																	4.912763708426503	318.5190947623088
1610	2016-08-12T06:49:09	21.7156	-158.3508	KOK1609	99.2534967765678	0.6308137474328941	0.0455750185442587	4.659177216120255																	4.659177216120255	318.5190947623088
1611	2016-08-12T06:52:10	21.7156	-158.3508	KOK1609	102.26481068838595	0.634106728417489	0.0461911722388707	4.843754432649937																	4.843754432649937	318.5190947623088
1612	2016-08-12T06:58:10	21.7156	-158.3508	KOK1609	99.5269464370384	0.6206180129100861	0.0436986905512169	4.476128829516455																	4.476128829516455	318.5190947623088
1613	2016-08-12T07:01:10	21.7156	-158.3508	KOK1609	98.08256206995264	0.609288920297675	0.0416702232892764	4.239153645320471																	4.239153645320471	318.5190947623088
1614	2016-08-12T07:04:10	21.7156	-158.3508	KOK1609	98.64729214288542	0.611983669551662	0.0421473748585995	4.272918288283959																	4.272918288283959	318.5190947623088
1615	2016-08-12T07:07:11	21.7156	-158.3508	KOK1609	100.68282942151743	0.612209690263245	0.04218750362682515	4.411651632448952																	4.411651632448952	318.5190947623088
1616	2016-08-12T07:13:11	21.7156	-158.3508	KOK1609	98.04012007598213	0.612435710974828	0.0422276323950508	4.265230193728605																	4.265230193728605	318.5190947623088
1617	2016-08-12T07:16:11	21.7156	-158.3508	KOK1609	95.11066217743351	0.6043822226381179	0.0408097343902162	4.016964017957278																	4.016964017957278	318.5190947623088
1618	2016-08-12T07:19:11	21.7156	-158.3508	KOK1609	96.71577183498628	0.6079495105943371	0.041434260834348	4.134328182693878																	4.134328182693878	318.5190947623088
1619	2016-08-12T07:22:12	21.7156	-158.3508	KOK1609	97.53993043754343	0.610633994237877	0.0419077472268331	4.183763735779007																	4.183763735779007	318.5190947623088
1620	2016-08-12T07:25:12	21.7156	-158.3508	KOK1609	98.93645227462869	0.6135653943424091	0.04242900492587625	4.309514782015792																	4.309514782015792	318.5190947623088
1621	2016-08-12T07:28:12	21.7156	-158.3508	KOK1609	97.83453803780716	0.604827081281776	0.0408874331837945	4.120050189996129																	4.120050189996129	318.5190947623088
1622	2016-08-12T07:31:12	21.7156	-158.3508	KOK1609	99.512982660698	0.6050500415823075	0.04092637532106465	4.190106790619998																	4.190106790619998	318.5190947623088
1623	2016-08-12T07:34:13	21.7156	-158.3508	KOK1609	98.12076372568563	0.6043822226381179	0.0408097343902162	4.124188505148991																	4.124188505148991	318.5190947623088
1624	2016-08-12T07:37:13	21.7156	-158.3508	KOK1609	97.59291658638331	0.609736227279536	0.0417492078426362	4.191301308222795																	4.191301308222795	318.5190947623088
1625	2016-08-12T07:43:13	21.7156	-158.3508	KOK1609	94.26081703894104	0.6070583981958471	0.0412777656592401	3.9962721771273197																	3.9962721771273197	318.5190947623088
1626	2016-08-12T07:46:13	21.7156	-158.3508	KOK1609	91.4616176112838	0.5995277432172379	0.0399695736485661	3.7725516702817057																	3.7725516702817057	318.5190947623088
1627	2016-08-12T07:49:14	21.7156	-158.3508	KOK1609	92.67994241661013	0.598650809991287	0.0398188979165341	3.8446439086188353																	3.8446439086188353	318.5190947623088
1628	2016-08-12T07:52:14	21.7156	-158.3508	KOK1609	91.75045926333344	0.598650809991287	0.0398188979165341	3.779314861675101																	3.779314861675101	318.5190947623088
1629	2016-08-12T07:55:14	21.7156	-158.3508	KOK1609	94.05234800487595	0.606168039103562	0.0411216442224637	4.030587546449548																	4.030587546449548	318.5190947623088
1630	2016-08-12T07:58:14	21.7156	-158.3508	KOK1609	92.45124581867508	0.6004081321510539	0.0401210766803058	3.849373016079511																	3.849373016079511	318.5190947623088
1631	2016-08-12T08:01:15	21.7156	-158.3508	KOK1609	90.92534207630604	0.589544782700313	0.038274904314331004	3.618378821130008																	3.618378821130008	318.5190947623088
1632	2016-08-12T08:04:15	21.7156	-158.3508	KOK1609	90.9178536498476	0.585696272990718	0.0376335229631379	3.5642627655897448																	3.5642627655897448	318.5190947623088
1633	2016-08-12T08:07:15	21.7156	-158.3508	KOK1609	87.78847923346208	0.583569434890903	0.0372819946864511	3.4268225029555683																	3.4268225029555683	318.5190947623088
1634	2016-08-12T08:10:15	21.7156	-158.3508	KOK1609	93.22332902350534	0.59299243798001	0.0388551671668029	3.797193451236593																	3.797193451236593	318.5190947623088
1635	2016-08-12T08:13:16	21.7156	-158.3508	KOK1609	94.08735305337557	0.593209570647742	0.03889186894993435	3.812368242746473																	3.812368242746473	318.5190947623088
1636	2016-08-12T08:16:16	21.7156	-158.3508	KOK1609	94.461271348615	0.583569434890903	0.0372819946864511	3.6596208052104906																	3.6596208052104906	318.5190947623088
1637	2016-08-12T08:19:16	21.7156	-158.3508	KOK1609	95.11116068329365	0.5882625080667819	0.0380605140058383	3.7685214936446414																	3.7685214936446414	318.5190947623088
1638	2016-08-12T08:22:16	21.7156	-158.3508	KOK1609	92.51717278213124	0.583569434890903	0.0372819946864511	3.596370017068814																	3.596370017068814	318.5190947623088
1639	2016-08-12T08:25:17	21.7156	-158.3508	KOK1609	96.96747226463364	0.5884757111467085	0.0380961605614838	3.841023095969721																	3.841023095969721	318.5190947623088
1640	2016-08-12T08:28:17	21.7156	-158.3508	KOK1609	94.71159745466692	0.583569434890903	0.0372819946864511	3.694397707798522																	3.694397707798522	318.5190947623088
