# Supplementary material for: Understanding opposing predictions of Prochlorococcus in a changing climate
Source: Nat Commun. 2023 Mar 15;14:1445. doi: 10.1038/s41467-023-36928-9 (PMC10017810; doi:10.1038/s41467-023-36928-9)
Supplement: Supplementary file 4 — Supplementary Code [file 41467_2023_36928_MOESM4_ESM.zip › Supplemental Code/Cruises/KOK1806.csv]

	time	lat	lon	cruise	prochloro_abundance	prochloro_diameter	prochloro_carbon_content	prochloro_biomass	synecho_abundance	synecho_diameter	synecho_carbon_content	synecho_biomass	croco_abundance	croco_diameter	croco_carbon_content	croco_biomass	picoeuk_abundance	picoeuk_diameter	picoeuk_carbon_content	picoeuk_biomass	unknown_abundance	unknown_diameter	unknown_carbon_content	unknown_biomass	total_biomass	distance
0	2018-07-13T22:27:40	19.58	-154.8036	KOK1806	113.15301492231129	0.504660027747598	0.0256281868640287	3.1958461425275635																	3.1958461425275635	0.0
1	2018-07-13T22:30:40	19.5763	-154.7985	KOK1806	109.01689416771922	0.507875298553161	0.0260516293834561	3.1463715132107097																	3.1463715132107097	0.6750941058867127
2	2018-07-13T22:33:40	19.5722	-154.793	KOK1806	111.17667580086176	0.509672021561758	0.0262900711703916	3.2337756505093616																	3.2337756505093616	1.410668733276097
3	2018-07-13T22:36:41	19.5682	-154.7882	KOK1806	109.51422914217588	0.511480207611147	0.0265313778670121	3.1769976959008885																	3.1769976959008885	2.082778201767596
4	2018-07-13T22:39:41	19.5631	-154.7825	KOK1806	114.14027266478756	0.5206187158435011	0.0277716484167517	3.4532155776666387																	3.4532155776666387	2.9072485475094205
5	2018-07-13T22:42:41	19.5588	-154.778	KOK1806	112.42956197051407	0.517670561107695	0.0273677467831299	3.3913690809170878																	3.3913690809170878	3.57949719038799
6	2018-07-13T22:45:41	19.5533	-154.7725	KOK1806	108.73859494338713	0.517305044369498	0.0273178132221393	3.2440877157763577																	3.2440877157763577	4.420738470011635
7	2018-07-13T23:30:45	19.457	-154.7782	KOK1806	97.85628304179413	0.475105206253084	0.0219330721777164	2.395935046582832																	2.395935046582832	15.157246996809965
8	2018-07-13T23:33:45	19.4536	-154.7807	KOK1806	81.77514334391395	0.469185089682389	0.0212348570516482	1.9393903336243568																	1.9393903336243568	15.617791100454287
9	2018-07-13T23:36:46	19.4504	-154.7816	KOK1806	88.77876078784003	0.4714730902499221	0.0215030261525291	2.1227254086828773																	2.1227254086828773	15.986319144328007
10	2018-07-13T23:39:46	19.4492	-154.7812	KOK1806	92.48297220678822	0.47643288970822795	0.0220915114328239	2.280500189100406																	2.280500189100406	16.12634259628074
11	2018-07-13T23:42:46	19.449	-154.7808	KOK1806	89.59990414784454	0.4865404474561629	0.0233210583850454	2.2928583722552585																	2.2928583722552585	16.173866137290787
12	2018-07-13T23:45:46	19.449	-154.78	KOK1806	117.9468599837874	0.4865404474561629	0.0233210583850454	3.0327284210921635																	3.0327284210921635	16.257838257796195
13	2018-07-13T23:48:47	19.4479	-154.7798	KOK1806	120.22631261983163	0.4879058038444241	0.0234902097135973	3.1130045112927522																	3.1130045112927522	16.38207360417202
14	2018-07-13T23:51:47	19.4482	-154.7787	KOK1806	124.53203023684941	0.490306345693298	0.0237896546566163	3.2763908630418066																	3.2763908630418066	16.502268392127803
15	2018-07-13T23:54:47	19.4482	-154.7786	KOK1806	128.14444075757882	0.493067315046699	0.024136733252599997	3.4043723132613635																	3.4043723132613635	16.51276495893984
16	2018-07-14T00:00:02	19.4476	-154.7777	KOK1806	126.52998549853982	0.4972476896913621	0.024668326358462996	3.3930399589883136																	3.3930399589883136	16.628460174536688
17	2018-07-14T00:03:02	19.4476	-154.7768	KOK1806	119.7342086467631	0.495501514224757	0.0244454479957705	3.2093967244846																	3.2093967244846	16.72292962517925
18	2018-07-14T00:06:02	19.4474	-154.7759	KOK1806	121.1078732604917	0.4972476896913621	0.024668326358462996	3.2760209329480503																	3.2760209329480503	16.819987071939455
19	2018-07-14T00:09:02	19.4475	-154.7749	KOK1806	120.38351339026798	0.5021737097202129	0.025303765446076	3.3170952025243747																	3.3170952025243747	16.925541836422983
20	2018-07-14T00:12:03	19.4465	-154.7731	KOK1806	111.30643266424632	0.500757975725206	0.0251201238174513	3.018016808528148																	3.018016808528148	17.14483540470226
21	2018-07-14T00:15:03	19.4455	-154.7702	KOK1806	120.62224309759316	0.506803759913614	0.0259099618357082	3.3580108563960698																	3.3580108563960698	17.46895519054187
22	2018-07-14T00:18:03	19.4456	-154.7674	KOK1806	116.0026807602643	0.505729392947441	0.0257686043321173	3.220268883263148																	3.220268883263148	17.7630745905699
23	2018-07-14T00:21:03	19.4462	-154.7666	KOK1806	115.37608538105127	0.50895188398491	0.0261943414961877	3.272883420035676																	3.272883420035676	17.870371026894123
24	2018-07-14T00:24:04	19.4465	-154.766	KOK1806	107.86524233860992	0.502884780227896	0.025396248260227	2.976231665521033																	2.976231665521033	17.94165728137242
25	2018-07-14T00:30:04	19.4472	-154.7643	KOK1806	89.75837798342836	0.5021737097202129	0.025303765446076	2.525874817570107																	2.525874817570107	18.136371894562874
26	2018-07-14T00:33:04	19.4469	-154.7636	KOK1806	102.71405042207142	0.498998922078425	0.0248930934884562	2.8486802302686822																	2.8486802302686822	18.217081429643926
27	2018-07-14T00:36:05	19.4467	-154.7631	KOK1806	99.48697144275387	0.508234184758347	0.0260990775357979	2.8542976049976385																	2.8542976049976385	18.274091562675995
28	2018-07-14T00:39:05	19.4467	-154.7624	KOK1806	88.54227798290655	0.509672021561758	0.0262900711703916	2.5889273606135075																	2.5889273606135075	18.34756820957763
29	2018-07-14T00:42:05	19.4468	-154.762	KOK1806	84.22825373817899	0.495501514224757	0.0244454479957705	2.2767425765176794																	2.2767425765176794	18.391005441418574
30	2018-07-14T00:45:05	19.4467	-154.7612	KOK1806	99.87373468257105	0.4988237796729315	0.0248705616383191	2.7424969268442663																	2.7424969268442663	18.475713336794392
31	2018-07-14T00:48:06	19.4468	-154.7606	KOK1806	104.84977889453657	0.5140196708702229	0.0268725263013281	3.1076928877176835																	3.1076928877176835	18.539669499817084
32	2018-07-14T00:51:06	19.4463	-154.7602	KOK1806	83.78975813868466	0.5107555079074171	0.0264345137245284	2.435555261357049																	2.435555261357049	18.60938862674397
33	2018-07-14T00:54:06	19.4457	-154.7596	KOK1806	84.79500358658593	0.510033380185753	0.0263381074685352	2.47212041839987																	2.47212041839987	18.701189777560398
34	2018-07-14T00:57:06	19.4452	-154.7598	KOK1806	86.95717806446329	0.515843061823579	0.0271191652693273	2.5863867586479725																	2.5863867586479725	18.760675916851266
35	2018-07-14T01:00:07	19.4447	-154.7602	KOK1806	91.9224677356302	0.511843855469792	0.0265799834312373	2.7143032361639605																	2.7143032361639605	18.830395293070808
36	2018-07-14T01:03:07	19.4439	-154.7599	KOK1806	97.35502249667627	0.512929345541642	0.0267257808863225	2.8854983905210365																	2.8854983905210365	18.924852726731675
37	2018-07-14T01:06:07	19.4432	-154.7592	KOK1806	95.9445009475007	0.517670561107695	0.0273677467831299	2.879836223076031																	2.879836223076031	19.031954830329987
38	2018-07-14T01:09:07	19.4428	-154.7587	KOK1806	96.86186011593935	0.519141074120211	0.0275686805611098	2.94504076305534																	2.94504076305534	19.10078261441821
39	2018-07-14T01:12:07	19.442	-154.7585	KOK1806	95.163650929833	0.519878133389016	0.0276699225177441	2.912879248677215																	2.912879248677215	19.192277428692147
40	2018-07-14T01:15:08	19.4413	-154.7577	KOK1806	76.27765366905686	0.5195091644058341	0.0276192411907794	2.304211192861948																	2.304211192861948	19.306836536245648
41	2018-07-14T01:18:08	19.4405	-154.7577	KOK1806	73.62147602742569	0.518220582364542	0.02744288566763175	2.2356572030507014																	2.2356572030507014	19.3958902159992
42	2018-07-14T01:21:08	19.4391	-154.75799999999995	KOK1806	74.27803685787215	0.520989134928842	0.0278226110017247	2.2576701103244656																	2.2576701103244656	19.55488404412059
43	2018-07-14T01:24:08	19.4376	-154.7577	KOK1806	79.83077470048637	0.5247006333684029	0.0283368982772823	2.4867677823014827																	2.4867677823014827	19.724803404800827
44	2018-07-14T01:27:09	19.4361	-154.75799999999995	KOK1806	85.33398192730421	0.5247006333684029	0.0283368982772823	2.6731621873807416																	2.6731621873807416	19.8947228194027
45	2018-07-14T01:30:09	19.4347	-154.7585	KOK1806	85.22320250970091	0.5206187158435011	0.0277716484167517	2.624086256125137																	2.624086256125137	20.05916799511358
46	2018-07-14T01:33:09	19.4335	-154.7592	KOK1806	83.03042713406758	0.5193251192630225	0.0275939608759446	2.519479921566897																	2.519479921566897	20.211625894266422
47	2018-07-14T01:36:10	19.4324	-154.7599	KOK1806	84.9694859365534	0.5206187158435011	0.0277716484167517	2.616574289433529																	2.616574289433529	20.354431507782493
48	2018-07-14T01:39:10	19.4313	-154.7608	KOK1806	87.20073931031428	0.519878133389016	0.0276699225177441	2.6672995022954398																	2.6672995022954398	20.509092168365303
49	2018-07-14T01:42:10	19.4302	-154.7615	KOK1806	88.79227399944666	0.532599031576783	0.0294506501307113	2.8501931956217854																	2.8501931956217854	20.65189829407989
50	2018-07-14T01:45:10	19.4292	-154.7622	KOK1806	90.72158934541694	0.532220306951383	0.0293966022943376	2.9254650217416067																	2.9254650217416067	20.785282869846665
51	2018-07-14T01:48:10	19.428	-154.763	KOK1806	92.30410782386517	0.535649933146562	0.0298877571544985	3.007648469957497																	3.007648469957497	20.943070209444183
52	2018-07-14T01:51:11	19.4268	-154.7638	KOK1806	90.45445653379744	0.525073742922859	0.0283889949403034	2.808815890735855																	2.808815890735855	21.100857879244074
53	2018-07-14T01:54:11	19.4257	-154.7646	KOK1806	91.49423609480782	0.5280719131520201	0.0288089722550594	2.90049245312541																	2.90049245312541	21.249340216107107
54	2018-07-14T01:57:11	19.4247	-154.7654	KOK1806	90.82082067219808	0.526198424172874	0.028546032302087996	2.839644692578424																	2.839644692578424	21.38878512001465
55	2018-07-14T02:00:11	19.4235	-154.7662	KOK1806	100.53417522951094	0.535267757697421	0.029832784627112998	3.2542224809460896																	3.2542224809460896	21.546573697778967
56	2018-07-14T02:03:12	19.4209	-154.7687	KOK1806	101.32403460251324	0.5396777234870089	0.0304711160470677	3.3223069259763336																	3.3223069259763336	21.937277894788014
57	2018-07-14T02:06:12	19.4177	-154.7744	KOK1806	100.02999491592121	0.5280719131520201	0.0288089722550594	3.132573844922377																	3.132573844922377	22.6336861106952
58	2018-07-14T02:09:12	19.4139	-154.7809	KOK1806	105.29951957228948	0.525073742922859	0.0283889949403034	3.243363670425884																	3.243363670425884	23.436568835337766
59	2018-07-14T02:12:12	19.4098	-154.7873	KOK1806	115.16443927517652	0.525822636196345	0.0284935616554725	3.5588806268559128																	3.5588806268559128	24.248844547429012
60	2018-07-14T02:15:13	19.4064	-154.7928	KOK1806	119.13410966664287	0.533359195236702	0.0295591331771072	3.7591453936627417																	3.7591453936627417	24.93927809288247
61	2018-07-14T02:18:13	19.4018	-154.7989	KOK1806	122.64434836281988	0.535649933146562	0.0298877571544985	3.94171938993694																	3.94171938993694	25.75927731350214
62	2018-07-14T02:21:13	19.3973	-154.8048	KOK1806	122.79848985600857	0.544134284913641	0.0311245778244907	4.114348169520974																	4.114348169520974	26.55594968436605
63	2018-07-14T02:24:13	19.3935	-154.8102	KOK1806	120.44445440319744	0.5492283540322439	0.031881907437727	4.1424138682468685																	4.1424138682468685	27.263353994501664
64	2018-07-14T02:27:14	19.397000000000002	-154.8116	KOK1806	128.74843217585445	0.5535863488415539	0.0325386898119907	4.521577024875548																	4.521577024875548	27.679772994060478
65	2018-07-14T03:24:18	19.4435	-154.825	KOK1806	44.50424208998542	0.598650809991287	0.0398188979165341	1.84214160517008																	1.84214160517008	33.04377797864843
66	2018-07-14T03:27:18	19.4443	-154.8258	KOK1806	55.74203291624039	0.586549825240985	0.0377753443114189	2.2068919770258533																	2.2068919770258533	33.16618025852561
67	2018-07-14T03:30:19	19.4452	-154.8263	KOK1806	39.83597269917685	0.6021777881231519	0.0404268066749235	1.6653216519369265																	1.6653216519369265	33.27928055607488
68	2018-07-14T03:33:19	19.4461	-154.8265	KOK1806	44.90684159103144	0.611532704662604	0.0420673084550199	1.9439691883651828																	1.9439691883651828	33.38164186626811
69	2018-07-14T03:36:19	19.4471	-154.8262	KOK1806	47.15243896140471	0.6043822226381179	0.0408097343902162	1.9920479058767289																	1.9920479058767289	33.49732729090122
70	2018-07-14T03:39:19	19.4467	-154.8258	KOK1806	49.1222826643054	0.595601406308614	0.0392976707838346	1.996980030981349																	1.996980030981349	33.55852789836192
71	2018-07-14T03:42:20	19.4466	-154.8243	KOK1806	51.41556954890786	0.563026286019947	0.03398959157294995	1.791178413332459																	1.791178413332459	33.716370919767236
72	2018-07-14T03:45:20	19.4474	-154.8232	KOK1806	50.846553850607464	0.575152363466598	0.0359105037861512	1.9026910635491403																	1.9026910635491403	33.86218684056008
73	2018-07-14T03:48:20	19.4481	-154.8228	KOK1806	49.79680549073181	0.5793474712304301	0.0365901363857789	1.8747313244067416																	1.8747313244067416	33.950700623617365
74	2018-07-14T03:51:20	19.4484	-154.8221	KOK1806	50.641643885942756	0.5648543295492541	0.0342750430536009	1.7951013732757732																	1.7951013732757732	34.03140966402919
75	2018-07-14T03:54:21	19.4487	-154.8209	KOK1806	52.60713196663811	0.564449075860749	0.034211583655305	1.8479986738777647																	1.8479986738777647	34.16172000898589
76	2018-07-14T03:57:21	19.4497	-154.8201	KOK1806	58.60973813441496	0.569363873490576	0.0349854329448217	2.104127362594617																	2.104127362594617	34.301157436970435
77	2018-07-14T04:00:21	19.4503	-154.8191	KOK1806	57.08141144996002	0.555581470139957	0.0328420976819923	1.965588222666046																	1.965588222666046	34.425570000023086
78	2018-07-14T04:03:21	19.451	-154.8186	KOK1806	51.292125299759036	0.558778862952242	0.0333319532725203	1.7806535366521732																	1.7806535366521732	34.51951784760438
79	2018-07-14T04:06:22	19.4517	-154.8182	KOK1806	56.82422089150814	0.558378161732944	0.0332702267661679	1.9685437386964248																	1.9685437386964248	34.60803118877613
80	2018-07-14T04:09:22	19.4525	-154.8182	KOK1806	51.26453491684557	0.571010001906557	0.0352470406209211	1.868001104872331																	1.868001104872331	34.69708486853008
81	2018-07-14T04:12:22	19.4535	-154.81799999999996	KOK1806	59.595113305780345	0.586549825240985	0.0377753443114189	2.3211504282214013																	2.3211504282214013	34.81036409110489
82	2018-07-14T04:21:23	19.4561	-154.8175	KOK1806	53.86639432157784	0.60084896510938	0.0401972360356276	2.2369772496437723																	2.2369772496437723	35.104508173745025
83	2018-07-14T04:48:25	19.4634	-154.8063	KOK1806	59.86457467006051	0.586549825240985	0.0377753443114189	2.322875076324667																	2.322875076324667	36.533570041350295
84	2018-07-14T04:51:25	19.4626	-154.804	KOK1806	54.957839327780455	0.5681250376439411	0.0347893103867287	1.9712089267436708																	1.9712089267436708	36.790871497543996
85	2018-07-14T04:54:25	19.4604	-154.8039	KOK1806	51.77440881213877	0.5681250376439411	0.0347893103867287	1.8496873315221631																	1.8496873315221631	37.03599392368682
86	2018-07-14T04:57:26	19.4581	-154.8029	KOK1806	57.2828972031865	0.5512041897857359	0.0321786697817463	1.9266742372966743																	1.9266742372966743	37.31270190693432
87	2018-07-14T05:00:26	19.4561	-154.8054	KOK1806	58.80735755290386	0.546089283557574	0.0314139008332083	1.9286185623953416																	1.9286185623953416	37.65682343806408
88	2018-07-14T05:30:28	19.4245	-154.8263	KOK1806	54.980104182050155	0.5648543295492541	0.0342750430536009	1.9622191954712729																	1.9622191954712729	41.80252036009861
89	2018-07-14T05:33:29	19.4221	-154.8289	KOK1806	71.31741932675182	0.550808458074659	0.0321190248478626	2.411798744337778																	2.411798744337778	42.18446032598025
90	2018-07-14T05:36:29	19.4193	-154.8318	KOK1806	87.99264999970804	0.519141074120211	0.0275686805611098	2.566922571120402																	2.566922571120402	42.62016704959316
91	2018-07-14T05:39:29	19.4167	-154.8349	KOK1806	85.98255130369446	0.525822636196345	0.0284935616554725	2.5665815444416578																	2.5665815444416578	43.055697622961674
92	2018-07-14T05:42:29	19.4144	-154.8374	KOK1806	85.29973791107838	0.536412025904899	0.0299977098073281	2.703110253278351																	2.703110253278351	43.42235810144228
93	2018-07-14T05:45:30	19.4118	-154.8407	KOK1806	79.73168936538987	0.542968216446611	0.0309526264935423	2.594472336243469																	2.594472336243469	43.87380260049801
94	2018-07-14T05:48:30	19.409000000000002	-154.844	KOK1806	70.22491411891465	0.544134284913641	0.0311245778244907	2.2998109353656764																	2.2998109353656764	44.339837941205616
95	2018-07-14T05:51:30	19.4085	-154.8467	KOK1806	82.88343429459628	0.528447276229967	0.0288619145813618	2.5043186150487013																	2.5043186150487013	44.628726493634254
96	2018-07-14T05:54:30	19.4109	-154.8461	KOK1806	67.20981870463463	0.540257142261389	0.0305556308438881	2.1788061482131007																	2.1788061482131007	44.903213845733156
97	2018-07-14T05:57:31	19.4148	-154.8436	KOK1806	71.14962728386244	0.5433559795389711	0.0310098069951244	2.35291819796334																	2.35291819796334	45.41052621680705
98	2018-07-14T06:00:31	19.4181	-154.8413	KOK1806	66.2747959569382	0.544524831620662	0.0311821688047535	2.2010084119631688																	2.2010084119631688	45.85012866096729
99	2018-07-14T06:03:31	19.4221	-154.8384	KOK1806	68.49299128153861	0.556779995362206	0.0330251821858415	2.387411938823273																	2.387411938823273	46.38953170727582
100	2018-07-14T06:12:32	19.4332	-154.8299	KOK1806	72.18538359851861	0.528447276229967	0.0288619145813618	2.217503618748266																	2.217503618748266	47.9136686040134
101	2018-07-14T06:15:32	19.4368	-154.8276	KOK1806	73.96326802517127	0.522839316099588	0.0280782624011686	2.2208268147969923																	2.2208268147969923	48.38152263464019
102	2018-07-14T06:39:34	19.4499	-154.8208	KOK1806	56.996967127404226	0.533359195236702	0.0295591331771072	1.7727823189003804																	1.7727823189003804	50.00509828004904
103	2018-07-14T08:21:42	19.422	-154.8262	KOK1806	102.7112889773247	0.4330199484944871	0.0172652294049502	1.895358445846747																	1.895358445846747	53.162152639729825
104	2018-07-14T08:24:43	19.4199	-154.8274	KOK1806	103.3786063959746	0.435706743859704	0.0175429617914822	1.93907560458228																	1.93907560458228	53.427703850970104
105	2018-07-14T08:27:43	19.4177	-154.8285	KOK1806	102.80211640924122	0.437509507129744	0.0177308554542083	1.9511240744910547																	1.9511240744910547	53.69846426082676
106	2018-07-14T08:30:43	19.416	-154.8296	KOK1806	98.41397466516906	0.43331825729665296	0.017295909223034	1.8289022888911863																	1.8289022888911863	53.920157970735175
107	2018-07-14T08:33:43	19.4139	-154.8307	KOK1806	100.13398499561632	0.432128781992404	0.0171736221666839	1.8380511747151909																	1.8380511747151909	54.18089440421022
108	2018-07-14T08:36:44	19.4119	-154.832	KOK1806	100.64882264224664	0.4327223501130581	0.0172346226506808	1.8519313751440567																	1.8519313751440567	54.44203449997303
109	2018-07-14T08:39:44	19.4099	-154.8332	KOK1806	101.68003632530977	0.436006710939568	0.0175741511462179	1.913763926881908																	1.913763926881908	54.69784477089665
110	2018-07-14T08:42:44	19.408	-154.8345	KOK1806	103.45314411230447	0.4423493108593921	0.0182413127541021	2.0098838467707365																	2.0098838467707365	54.94956360408497
111	2018-07-14T08:45:44	19.4061	-154.8357	KOK1806	101.2796776099591	0.4423493108593921	0.0182413127541021	1.9662342638864865																	1.9662342638864865	55.1957484180015
112	2018-07-14T08:48:45	19.4065	-154.8376	KOK1806	99.7945006604752	0.439775699491712	0.017968711662566902	1.9057246864292563																	1.9057246864292563	55.40014359693277
113	2018-07-14T08:51:45	19.408	-154.8375	KOK1806	100.64725536807067	0.43690904430091904	0.0176680797673999	1.8994871123455288																	1.8994871123455288	55.56744900932181
114	2018-07-14T08:54:45	19.4098	-154.8368	KOK1806	99.32041138564828	0.43361727821545504	0.0173266622793485	1.8401737621809613																	1.8401737621809613	55.780872953554585
115	2018-07-14T08:57:45	19.412	-154.8357	KOK1806	102.50323749587491	0.436006710939568	0.0175741511462179	1.92252806450592																	1.92252806450592	56.0516357571107
116	2018-07-14T09:00:46	19.4141	-154.8343	KOK1806	103.08929802508663	0.43630739409467695	0.0176054149555397	1.941195391260217																	1.941195391260217	56.32777108701094
117	2018-07-14T09:03:46	19.4161	-154.8331	KOK1806	100.47945354672049	0.43094385405432106	0.0170524214551994	1.8375909147026384																	1.8375909147026384	56.583579755042315
118	2018-07-14T09:06:46	19.418	-154.8318	KOK1806	102.75672969742209	0.4291797580477539	0.0168728696381991	1.85657152264568																	1.85657152264568	56.83529490127278
119	2018-07-14T09:09:46	19.4202	-154.8303	KOK1806	101.51529772654075	0.42362594680479204	0.0163153343672749	1.7946865726213548																	1.7946865726213548	57.1264542403654
120	2018-07-14T09:12:47	19.4223	-154.8288	KOK1806	103.81582561467137	0.428587833679262	0.0168129816468414	1.8703450722945527																	1.8703450722945527	57.40831371071985
121	2018-07-14T09:15:47	19.4243	-154.8277	KOK1806	102.64716476052143	0.430649070506258	0.017022308844533002	1.8770528303917977																	1.8770528303917977	57.65911563209831
122	2018-07-14T09:18:47	19.4266	-154.8262	KOK1806	100.86857302557293	0.425372142826698	0.0164894418574003	1.78727248887676																	1.78727248887676	57.95969506615175
123	2018-07-14T09:21:47	19.4286	-154.8248	KOK1806	103.49882065869538	0.4274122741477111	0.0166942306093561	1.844802461230285																	1.844802461230285	58.22646526443503
124	2018-07-14T09:24:48	19.4306	-154.8236	KOK1806	103.20243737304027	0.42131678738063	0.0160869022816644	1.7895148821215654																	1.7895148821215654	58.4822683963505
125	2018-07-14T09:30:48	19.434	-154.8215	KOK1806	103.49608236615882	0.442958996233629	0.0183062026779247	2.0194723601927778																	2.0194723601927778	58.92026803225846
126	2018-07-14T09:33:48	19.4356	-154.8207	KOK1806	91.2303109173806	0.46237606014041704	0.020448899678451	1.9423414516027888																	1.9423414516027888	59.11718116628339
127	2018-07-14T09:36:49	19.4376	-154.8196	KOK1806	91.3132083218114	0.456323904667957	0.019765435566722	1.8977398755433799																	1.8977398755433799	59.367978734164105
128	2018-07-14T09:39:49	19.4385	-154.8193	KOK1806	97.61864382991558	0.46077372535092803	0.0202665692296346	2.0773538760677																	2.0773538760677	59.472997006739035
129	2018-07-14T09:42:49	19.439	-154.8197	KOK1806	96.10273319587358	0.4491203301601209	0.0189703832288113	1.9450762260313577																	1.9450762260313577	59.54271734880494
130	2018-07-14T09:45:49	19.441	-154.8189	KOK1806	97.99167849637811	0.4512963329096761	0.0192084986933223	1.9952978475935688																	1.9952978475935688	59.780662901071366
131	2018-07-14T09:48:50	19.4436	-154.8176	KOK1806	100.68406834531349	0.4506731623255689	0.0191400687478896	2.056217274578093																	2.056217274578093	60.100644055352134
132	2018-07-14T09:51:50	19.4459	-154.8161	KOK1806	101.19129389241604	0.45475027858765704	0.0195900605843496	2.0970474444125347																	2.0970474444125347	60.40121368519146
133	2018-07-14T10:09:51	19.4425	-154.8152	KOK1806	100.74823374064691	0.430649070506258	0.017022308844533002	1.8483619880846025																	1.8483619880846025	60.79130412692007
134	2018-07-14T10:12:51	19.4391	-154.8169	KOK1806	98.77204023231987	0.4269742743426021	0.016650157540774847	1.7710117674699144																	1.7710117674699144	61.20974172422106
135	2018-07-14T10:18:52	19.433	-154.8202	KOK1806	100.35829115980806	0.428292928323294	0.016783144575841	1.8119593040181643																	1.8119593040181643	61.97203386273837
136	2018-07-14T10:21:52	19.4297	-154.822	KOK1806	102.2819498320101	0.4167375530246071	0.0156396684648211	1.7242441418035324																	1.7242441418035324	62.38513004343211
137	2018-07-14T10:24:52	19.4269	-154.8235	KOK1806	98.91817274168078	0.41560517519825896	0.0155302523723597	1.6515029495400508																	1.6515029495400508	62.73433692008639
138	2018-07-14T10:27:53	19.4238	-154.8252	KOK1806	101.24018126271307	0.41930968274539204	0.0158899013970448	1.7309531867698895																	1.7309531867698895	63.122837452767364
139	2018-07-14T10:30:53	19.4207	-154.8269	KOK1806	99.90474783657	0.41504206665128296	0.015476011445258998	1.6529049833352938																	1.6529049833352938	63.5113395496026
140	2018-07-14T10:33:53	19.4177	-154.8284	KOK1806	102.3359794884683	0.4161707351574229	0.0155847719209669	1.7182896119094702																	1.7182896119094702	63.88055812501425
141	2018-07-14T10:36:53	19.4146	-154.8297	KOK1806	97.79812452221876	0.4234810466770915	0.0163009133490366	1.7090539891459289																	1.7090539891459289	64.25165070270236
142	2018-07-14T10:39:54	19.4145	-154.8319	KOK1806	94.79560536147696	0.424207594585505	0.0163732263898665	1.6700823414997303																	1.6700823414997303	64.48289111213876
143	2018-07-14T10:42:54	19.4163	-154.8311	KOK1806	99.9209874392578	0.426828506390404	0.016635489860837002	1.7827830075323186																	1.7827830075323186	64.70015290010426
144	2018-07-14T10:45:54	19.4188	-154.8297	KOK1806	101.1809497087585	0.418163222026139	0.0157780813589962	1.7247417504282974																	1.7247417504282974	65.01487480633678
145	2018-07-14T10:48:54	19.4213	-154.8282	KOK1806	98.77617168341257	0.41476151775798903	0.0154489878240566	1.6488413656385188																	1.6488413656385188	65.33463327948634
146	2018-07-14T10:51:55	19.4239	-154.8265	KOK1806	97.83705330396636	0.41702197718344397	0.0156672150617313	1.6535627524749354																	1.6535627524749354	65.67465971446957
147	2018-07-14T10:54:55	19.4262	-154.8251	KOK1806	96.08182750527143	0.41702197718344397	0.0156672150617313	1.6191818757585141																	1.6191818757585141	65.96987497068733
148	2018-07-14T10:57:55	19.4287	-154.8234	KOK1806	94.28501109434984	0.416453806220305	0.0156121874699766	1.5801745364749118																	1.5801745364749118	66.30047504878729
149	2018-07-14T11:00:55	19.4314	-154.8218	KOK1806	94.65905093437237	0.41419536370141996	0.0153946967426796	1.5672951173491785																	1.5672951173491785	66.64477994912366
150	2018-07-14T11:03:56	19.4337	-154.8203	KOK1806	93.75469326317018	0.407756193343086	0.0147847540886542	1.4889004179476208																	1.4889004179476208	66.94535577743547
151	2018-07-14T11:06:56	19.4362	-154.8187	KOK1806	97.44203788260758	0.414478885379653	0.0154218583127294	1.6181922715816774																	1.6181922715816774	67.27040501296749
152	2018-07-14T11:45:59	19.433	-154.8201	KOK1806	89.4943911023189	0.4224675783304989	0.0162005142005575	1.5546929778910548																	1.5546929778910548	67.65574566251712
153	2018-07-14T11:48:59	19.4304	-154.8221	KOK1806	91.33846220763651	0.410819619929367	0.0150730666269102	1.47571704227469																	1.47571704227469	68.01330215200596
154	2018-07-14T11:52:00	19.4272	-154.8245	KOK1806	88.48540361534825	0.4055513506742789	0.0145794185056705	1.3924661454604346																	1.3924661454604346	68.4496123324336
155	2018-07-14T11:55:00	19.4238	-154.8265	KOK1806	86.52127004906328	0.401439485196609	0.0142010884556496	1.3280719373635117																	1.3280719373635117	68.88242775759082
156	2018-07-14T11:58:00	19.4211	-154.8284	KOK1806	88.27017673919781	0.40748037802528203	0.0147589378188921	1.4029613576319722																	1.4029613576319722	69.24315044157967
157	2018-07-14T12:01:00	19.4178	-154.8308	KOK1806	83.3050764847527	0.4088639282297029	0.0148885802623487	1.3346207500284748																	1.3346207500284748	69.68860341602534
158	2018-07-14T12:04:00	19.4144	-154.833	KOK1806	83.86263474870859	0.41476151775798903	0.0154489878240566	1.3945174404518892																	1.3945174404518892	70.13199139097435
159	2018-07-14T12:07:01	19.4123	-154.8329	KOK1806	83.14744237769152	0.41419536370141996	0.0153946967426796	1.3815513623419502																	1.3815513623419502	70.36599294135753
160	2018-07-14T12:10:01	19.4139	-154.8317	KOK1806	84.40549260529747	0.4088639282297029	0.0148885802623487	1.3595924705047746																	1.3595924705047746	70.58415505984469
161	2018-07-14T12:13:01	19.4165	-154.8301	KOK1806	86.68906271669546	0.41194100739608397	0.0151794012108036	1.4254514670186105																	1.4254514670186105	70.91879445984353
162	2018-07-14T12:16:01	19.4189	-154.8288	KOK1806	89.12321480351467	0.41194100739608397	0.0151794012108036	1.4665098226475421																	1.4665098226475421	71.21879793271287
163	2018-07-14T12:19:02	19.4216	-154.827	KOK1806	88.98881818219131	0.4088639282297029	0.0148885802623487	1.4305031634928338																	1.4305031634928338	71.57382461570545
164	2018-07-14T12:22:02	19.4245	-154.8255	KOK1806	90.28457258272257	0.40970032042209403	0.0149673543029522	1.4549366691535848																	1.4549366691535848	71.93300451268173
165	2018-07-14T15:16:16	19.4215	-154.808	KOK1806	91.92202281835428	0.439926890680524	0.0179846555080056	1.9503937756132483																	1.9503937756132483	73.80029388040052
166	2018-07-14T15:19:16	19.4215	-154.8074	KOK1806	90.02016789298979	0.421891974861681	0.0161435361659798	1.703265275314672																	1.703265275314672	73.8632836374765
167	2018-07-14T15:22:16	19.421	-154.8067	KOK1806	86.82229445612991	0.41930968274539204	0.0158899013970448	1.5740743188829818																	1.5740743188829818	73.95547031909949
168	2018-07-14T15:25:16	19.4202	-154.806	KOK1806	91.31611450941445	0.4178775419780609	0.0157502614220398	1.6340350200436782																	1.6340350200436782	74.07093075031602
169	2018-07-14T15:28:17	19.4195	-154.8055	KOK1806	91.61345747514521	0.416453806220305	0.0156121874699766	1.6487472955819005																	1.6487472955819005	74.16488415974527
170	2018-07-14T15:31:17	19.4188	-154.8049	KOK1806	91.74645408279768	0.4167375530246071	0.0156396684648211	1.6617177440910107																	1.6617177440910107	74.26508225164419
171	2018-07-14T15:34:17	19.4181	-154.8044	KOK1806	85.50145202071702	0.4127842703249329	0.0152597458738168	1.4788974171571632																	1.4788974171571632	74.35903591370051
172	2018-07-14T15:37:17	19.417	-154.8041	KOK1806	87.81363682928725	0.41391251722847	0.0153675998577562	1.5423854215127772																	1.5423854215127772	74.48547042868206
173	2018-07-14T15:40:18	19.4165	-154.8037	KOK1806	87.31409434323628	0.4136303443528061	0.0153405675039119	1.5100162376913924																	1.5100162376913924	74.55519419573862
174	2018-07-14T15:43:18	19.4166	-154.8033	KOK1806	87.35972319874874	0.410540710686503	0.0150466375220081	1.4935188630774188																	1.4935188630774188	74.59863897480155
175	2018-07-14T15:46:18	19.4177	-154.803	KOK1806	88.28999450220022	0.4055513506742789	0.0145794185056705	1.4710636868971685																	1.4710636868971685	74.7250735090918
176	2018-07-14T15:49:18	19.4177	-154.803	KOK1806	85.65257074912869	0.4088639282297029	0.0148885802623487	1.4391946502075372																	1.4391946502075372	74.7250735090918
177	2018-07-14T15:52:19	19.4177	-154.803	KOK1806	88.87305579364813	0.41419536370141996	0.0153946967426796	1.5635524579179176																	1.5635524579179176	74.7250735090918
178	2018-07-14T15:55:19	19.4177	-154.803	KOK1806	95.75478539183544	0.41930968274539204	0.0158899013970448	1.749465114574115																	1.749465114574115	74.7250735090918
179	2018-07-14T16:52:23	19.4177	-154.803	KOK1806	82.98659069465845	0.40390183671326796	0.0144269158620519	1.3209035431289775																	1.3209035431289775	74.7250735090918
180	2018-07-14T16:55:24	19.4177	-154.803	KOK1806	81.83476957835603	0.4050024788097029	0.0145285310031459	1.3250901670731965																	1.3250901670731965	74.7250735090918
181	2018-07-14T16:58:24	19.4177	-154.803	KOK1806	79.83755926708524	0.40637739933519496	0.0146561190089782	1.2972951769503256																	1.2972951769503256	74.7250735090918
182	2018-07-14T17:01:24	19.4177	-154.803	KOK1806	84.84194497807597	0.4127842703249329	0.0152597458738168	1.4318589175118661																	1.4318589175118661	74.7250735090918
183	2018-07-14T17:07:25	19.4177	-154.803	KOK1806	83.27208228816473	0.4083087401835621	0.0148365433975644	1.3726253336643377																	1.3726253336643377	74.7250735090918
184	2018-07-14T17:13:25	19.4177	-154.803	KOK1806	90.09066602288807	0.4234810466770915	0.0163009133490366	1.6277359077162028																	1.6277359077162028	74.7250735090918
185	2018-07-14T17:16:25	19.4177	-154.803	KOK1806	87.73148650500325	0.431239027408117	0.0170826133507075	1.6486178932186033																	1.6486178932186033	74.7250735090918
186	2018-07-14T17:19:26	19.4177	-154.803	KOK1806	84.73560204978108	0.434212175566483	0.0173881279894692	1.6136357875810634																	1.6136357875810634	74.7250735090918
187	2018-07-14T17:22:26	19.4177	-154.803	KOK1806	90.54301566938395	0.43035399866755797	0.0169922912953167	1.6984794450215503																	1.6984794450215503	74.7250735090918
188	2018-07-14T17:25:26	19.4177	-154.803	KOK1806	89.10802831735073	0.4274122741477111	0.0166942306093561	1.6389653297732552																	1.6389653297732552	74.7250735090918
189	2018-07-14T17:31:27	19.4177	-154.803	KOK1806	85.85779044915334	0.44053105772428097	0.0180485121941368	1.6967866058692913																	1.6967866058692913	74.7250735090918
190	2018-07-14T17:34:27	19.4177	-154.803	KOK1806	87.10471681276529	0.44053105772428097	0.0180485121941368	1.7347733827777898																	1.7347733827777898	74.7250735090918
191	2018-07-14T17:37:27	19.4177	-154.803	KOK1806	86.27403417064976	0.4378108140307589	0.0177623557348974	1.6896786744386092																	1.6896786744386092	74.7250735090918
192	2018-07-14T17:40:27	19.4177	-154.803	KOK1806	90.73866285379562	0.446954832107187	0.018735344923918002	1.875398735880585																	1.875398735880585	74.7250735090918
193	2018-07-14T17:43:28	19.4177	-154.803	KOK1806	86.63809240240684	0.44572518744797496	0.0186025952562514	1.767877734000268																	1.767877734000268	74.7250735090918
194	2018-07-14T18:46:33	19.4177	-154.803	KOK1806	86.03415793989487	0.48212888691759204	0.0227794239899542	2.1593835086977893																	2.1593835086977893	74.7250735090918
195	2018-07-14T18:49:33	19.4177	-154.803	KOK1806	85.33627136048894	0.455065967762004	0.0196251074526677	1.8667035608595584																	1.8667035608595584	74.7250735090918
196	2018-07-14T18:52:33	19.4177	-154.803	KOK1806	86.58106310808176	0.45475027858765704	0.0195900605843496	1.8858245491667007																	1.8858245491667007	74.7250735090918
197	2018-07-14T18:55:33	19.4177	-154.803	KOK1806	88.93731471759888	0.455380516352979	0.0196601311358835	1.9344235677806847																	1.9344235677806847	74.7250735090918
198	2018-07-14T18:58:34	19.4177	-154.803	KOK1806	90.09215357964123	0.45475027858765704	0.0195900605843496	1.9624038124387728																	1.9624038124387728	74.7250735090918
199	2018-07-14T19:01:34	19.4177	-154.803	KOK1806	82.47227845482541	0.456323904667957	0.019765435566722	1.7966767960965495																	1.7966767960965495	74.7250735090918
200	2018-07-14T19:04:34	19.4177	-154.803	KOK1806	82.77065672892758	0.4594970996074861	0.020121995102983996	1.83710660141836																	1.83710660141836	74.7250735090918
201	2018-07-14T19:07:34	19.4177	-154.803	KOK1806	83.52105854150437	0.46334219153589395	0.0205592495221412	1.8999859841001767																	1.8999859841001767	74.7250735090918
202	2018-07-14T19:10:34	19.4177	-154.803	KOK1806	84.88436383321337	0.4594970996074861	0.020121995102983996	1.891827586658887																	1.891827586658887	74.7250735090918
203	2018-07-14T19:13:35	19.4177	-154.803	KOK1806	87.11225913998702	0.463020848795052	0.0205224620521984	1.96645358470494																	1.96645358470494	74.7250735090918
204	2018-07-14T19:16:35	19.4177	-154.803	KOK1806	84.6564968234835	0.46045472755496203	0.0202303737192158	1.880500662880843																	1.880500662880843	74.7250735090918
205	2018-07-14T19:19:35	19.4177	-154.803	KOK1806	82.72121552663207	0.46366301207851796	0.020596051492180998	1.8643921413493232																	1.8643921413493232	74.7250735090918
206	2018-07-14T19:22:35	19.4177	-154.803	KOK1806	83.76855662329804	0.4594970996074861	0.020121995102983996	1.868358886912796																	1.868358886912796	74.7250735090918
207	2018-07-14T19:25:36	19.4177	-154.803	KOK1806	83.33573380685256	0.4594970996074861	0.020121995102983996	1.8548366099374047																	1.8548366099374047	74.7250735090918
208	2018-07-14T19:28:36	19.4177	-154.803	KOK1806	87.72865933615934	0.46237606014041704	0.020448899678451	2.007184801391781																	2.007184801391781	74.7250735090918
209	2018-07-14T19:31:36	19.4177	-154.803	KOK1806	85.85842636732833	0.455851460726697	0.019712699657714453	1.8697672748353635																	1.8697672748353635	74.7250735090918
210	2018-07-14T19:34:36	19.4177	-154.803	KOK1806	88.52764886342457	0.46077372535092803	0.0202665692296346	1.9878797052344048																	1.9878797052344048	74.7250735090918
211	2018-07-14T19:37:37	19.4177	-154.803	KOK1806	87.48385651885721	0.46141400727564297	0.0203392196722711	1.9707180771927009																	1.9707180771927009	74.7250735090918
212	2018-07-14T19:40:37	19.4177	-154.803	KOK1806	91.09366761828285	0.46398459847734397	0.0206329413151268	2.0829969608676584																	2.0829969608676584	74.7250735090918
213	2018-07-14T19:43:37	19.4177	-154.803	KOK1806	86.5754057511897	0.4582225823415971	0.0199782525145452	1.9338958835634228																	1.9338958835634228	74.7250735090918
214	2018-07-14T19:46:37	19.4177	-154.803	KOK1806	90.49194273145731	0.461093484651872	0.0203028511452315	2.0495692612761305																	2.0495692612761305	74.7250735090918
215	2018-07-14T19:49:38	19.4177	-154.803	KOK1806	92.87207421422457	0.4659251795078471	0.0208562931432561	2.1610468914399448																	2.1610468914399448	74.7250735090918
216	2018-07-14T19:52:38	19.4177	-154.803	KOK1806	94.52444233790727	0.46398459847734397	0.0206329413151268	2.175145799069884																	2.175145799069884	74.7250735090918
217	2018-07-14T19:55:38	19.4177	-154.803	KOK1806	90.92593699666416	0.45727118322550797	0.0198714737510605	2.0203664587855927																	2.0203664587855927	74.7250735090918
218	2018-07-14T19:58:38	19.4177	-154.803	KOK1806	88.18762517235338	0.4544353412253039	0.0195550971799513	1.9232294101604657																	1.9232294101604657	74.7250735090918
219	2018-07-14T20:01:39	19.4177	-154.803	KOK1806	92.71809589414214	0.455380516352979	0.0196601311358835	2.042190238070776																	2.042190238070776	74.7250735090918
220	2018-07-14T20:04:39	19.4177	-154.803	KOK1806	96.55576428693979	0.45475027858765704	0.0195900605843496	2.118042035423574																	2.118042035423574	74.7250735090918
221	2018-07-14T20:07:39	19.4177	-154.803	KOK1806	91.21086085504278	0.45727118322550797	0.0198714737510605	2.0218931359233587																	2.0218931359233587	74.7250735090918
222	2018-07-14T20:10:39	19.4177	-154.803	KOK1806	92.28473024660966	0.463020848795052	0.0205224620521984	2.097600541235862																	2.097600541235862	74.7250735090918
223	2018-07-14T20:13:40	19.4177	-154.803	KOK1806	95.43913388413472	0.46366301207851796	0.020596051492180998	2.1781792946535674																	2.1781792946535674	74.7250735090918
224	2018-07-14T20:16:40	19.4177	-154.803	KOK1806	95.22814058191729	0.45727118322550797	0.0198714737510605	2.13417867731007																	2.13417867731007	74.7250735090918
225	2018-07-14T20:19:40	19.4177	-154.803	KOK1806	94.2092948011724	0.45600869181457104	0.0197302503629286	2.069327289131856																	2.069327289131856	74.7250735090918
226	2018-07-14T20:22:40	19.4177	-154.803	KOK1806	91.3389925845079	0.45569422963882295	0.0196951489525003	2.0216329275422185																	2.0216329275422185	74.7250735090918
227	2018-07-14T20:25:41	19.4177	-154.803	KOK1806	91.64428686837236	0.4582225823415971	0.0199782525145452	2.0545878868282785																	2.0545878868282785	74.7250735090918
228	2018-07-14T20:28:41	19.4177	-154.803	KOK1806	95.10103277370844	0.44726372639941	0.0187687138431327	2.025840128258074																	2.025840128258074	74.7250735090918
229	2018-07-14T20:31:41	19.4177	-154.803	KOK1806	98.02850407133378	0.452863077709812	0.0193810195401295	2.140482279825405																	2.140482279825405	74.7250735090918
230	2018-07-14T20:34:41	19.4177	-154.803	KOK1806	101.15942133335982	0.45223579105108497	0.0193117598151162	2.2257480471506064																	2.2257480471506064	74.7250735090918
231	2018-07-14T20:37:42	19.4177	-154.803	KOK1806	101.20840975645037	0.44757233075165204	0.0188021473802883	2.1845970270135235																	2.1845970270135235	74.7250735090918
232	2018-07-14T20:40:42	19.4177	-154.803	KOK1806	99.54909922098145	0.4598174920808929	0.0201581508430025	2.2742024932364258																	2.2742024932364258	74.7250735090918
233	2018-07-14T20:43:42	19.4177	-154.803	KOK1806	97.74447713752792	0.46560036346816397	0.0208188289722582	2.289380987669764																	2.289380987669764	74.7250735090918
234	2018-07-14T20:49:43	19.4177	-154.803	KOK1806	100.53408151026896	0.467552852156329	0.0210447895445249	2.395474330640282																	2.395474330640282	74.7250735090918
235	2018-07-14T20:52:43	19.4177	-154.803	KOK1806	102.65281058725272	0.46173433894996596	0.0203756872642525	2.3572630044322342																	2.3572630044322342	74.7250735090918
236	2018-07-14T20:55:43	19.4177	-154.803	KOK1806	101.86984990566583	0.459337284877219	0.0201039602853205	2.3280969325244905																	2.3280969325244905	74.7250735090918
237	2018-07-14T20:58:43	19.4177	-154.803	KOK1806	103.11970139597116	0.4598174920808929	0.0201581508430025	2.362007395556444																	2.362007395556444	74.7250735090918
238	2018-07-14T21:01:44	19.4177	-154.803	KOK1806	96.48795361336022	0.46077372535092803	0.0202665692296346	2.2184411625154854																	2.2184411625154854	74.7250735090918
239	2018-07-14T21:04:44	19.4177	-154.803	KOK1806	106.07110584506133	0.46029560850270795	0.02021231906370865	2.4558501394867807																	2.4558501394867807	74.7250735090918
240	2018-07-14T21:07:44	19.4177	-154.803	KOK1806	107.46712967004204	0.4594970996074861	0.020121995102983996	2.4796444518387526																	2.4796444518387526	74.7250735090918
241	2018-07-14T21:10:44	19.4177	-154.803	KOK1806	98.59327454575563	0.45790469285184004	0.0199425746943044	2.2393153313161385																	2.2393153313161385	74.7250735090918
242	2018-07-14T21:13:45	19.4177	-154.803	KOK1806	97.70718219230608	0.46398459847734397	0.0206329413151268	2.2928140551466822																	2.2928140551466822	74.7250735090918
243	2018-07-14T21:16:45	19.4177	-154.803	KOK1806	102.61105822830635	0.458540493000392	0.0200140436913349	2.349600890024258																	2.349600890024258	74.7250735090918
244	2018-07-14T21:19:45	19.4177	-154.803	KOK1806	99.61247191798005	0.45758756041411497	0.0199069818405919	2.260279400575314																	2.260279400575314	74.7250735090918
245	2018-07-14T21:22:45	19.4177	-154.803	KOK1806	98.57736450875272	0.4598174920808929	0.0201581508430025	2.2852124152236204																	2.2852124152236204	74.7250735090918
246	2018-07-14T21:25:46	19.4177	-154.803	KOK1806	95.79744784871963	0.455380516352979	0.0196601311358835	2.1709403715796567																	2.1709403715796567	74.7250735090918
247	2018-07-14T21:28:46	19.4177	-154.803	KOK1806	98.97503449815541	0.4582225823415971	0.0199782525145452	2.2594896574816263																	2.2594896574816263	74.7250735090918
248	2018-07-14T21:31:46	19.4177	-154.803	KOK1806	98.57458560585516	0.46398459847734397	0.0206329413151268	2.3170434525856547																	2.3170434525856547	74.7250735090918
249	2018-07-14T21:34:46	19.4177	-154.803	KOK1806	90.8648864972712	0.458540493000392	0.0200140436913349	2.0947123690685663																	2.0947123690685663	74.7250735090918
250	2018-07-14T21:37:47	19.4177	-154.803	KOK1806	93.10457509097284	0.46237606014041704	0.020448899678451	2.167060737358028																	2.167060737358028	74.7250735090918
251	2018-07-14T21:40:47	19.4177	-154.803	KOK1806	91.92042843345469	0.455065967762004	0.0196251074526677	2.056076683291917																	2.056076683291917	74.7250735090918
252	2018-07-14T21:43:47	19.4177	-154.803	KOK1806	92.96020825871705	0.4594970996074861	0.020121995102983996	2.1294845817409933																	2.1294845817409933	74.7250735090918
253	2018-07-14T21:46:47	19.4177	-154.803	KOK1806	95.29315039826851	0.46077372535092803	0.0202665692296346	2.215809825164313																	2.215809825164313	74.7250735090918
254	2018-07-14T21:49:48	19.4177	-154.803	KOK1806	87.42233773670618	0.46173433894996596	0.0203756872642525	2.0285298885295333																	2.0285298885295333	74.7250735090918
255	2018-07-14T21:52:48	19.4177	-154.803	KOK1806	88.54753856376705	0.46382380527793104	0.0206144964036539	2.0834551529029715																	2.0834551529029715	74.7250735090918
256	2018-07-14T21:55:48	19.4177	-154.803	KOK1806	89.86684547924223	0.45475027858765704	0.0195900605843496	2.0297536644223406																	2.0297536644223406	74.7250735090918
257	2018-07-14T21:58:48	19.4177	-154.803	KOK1806	82.25497997357091	0.455380516352979	0.0196601311358835	1.848408348718368																	1.848408348718368	74.7250735090918
258	2018-07-14T22:01:48	19.4177	-154.803	KOK1806	87.32393593650829	0.46788015103890396	0.0210827472085256	2.0841342451169487																	2.0841342451169487	74.7250735090918
259	2018-07-14T22:04:49	19.4177	-154.803	KOK1806	77.62670583559634	0.46077372535092803	0.0202665692296346	1.7913162131383993																	1.7913162131383993	74.7250735090918
260	2018-07-14T22:07:49	19.4177	-154.803	KOK1806	77.73955217851359	0.46141400727564297	0.0203392196722711	1.7922080209305735																	1.7922080209305735	74.7250735090918
261	2018-07-14T22:10:49	19.4177	-154.803	KOK1806	81.3489067625065	0.46495305018931704	0.0207441680799218	1.9086121300039087																	1.9086121300039087	74.7250735090918
262	2018-07-14T22:13:49	19.4177	-154.803	KOK1806	95.75216338910705	0.45790469285184004	0.0199425746943044	2.1890228054733694																	2.1890228054733694	74.7250735090918
263	2018-07-14T22:16:50	19.4177	-154.803	KOK1806	95.46394209410316	0.471145589467642	0.0214644595048629	2.3044697401694094																	2.3044697401694094	74.7250735090918
264	2018-07-14T22:19:50	19.4177	-154.803	KOK1806	79.0938165943021	0.47311942834923	0.0216972875832452	1.929866538212852																	1.929866538212852	74.7250735090918
265	2018-07-14T22:22:50	19.4177	-154.803	KOK1806	73.90556678853874	0.47311942834923	0.0216972875832452	1.801035898204512																	1.801035898204512	74.7250735090918
266	2018-07-14T22:25:50	19.4177	-154.803	KOK1806	68.10469271867457	0.4838194268492621	0.0229860671787093	1.728121531108405																	1.728121531108405	74.7250735090918
267	2018-07-14T22:28:51	19.4177	-154.803	KOK1806	68.42914079130801	0.47977020751389504	0.0224929769924455	1.7181630522452471																	1.7181630522452471	74.7250735090918
268	2018-07-14T22:31:51	19.4177	-154.803	KOK1806	68.01145972901912	0.490649977231486	0.0238326719444568	1.778802034501884																	1.778802034501884	74.7250735090918
269	2018-07-14T22:34:51	19.3802	-154.6827	KOK1806	72.75371317999249	0.490649977231486	0.0238326719444568	1.9034732095786089																	1.9034732095786089	88.02818220409269
270	2018-07-14T22:37:51	19.3806	-154.6817	KOK1806	67.19267558845597	0.48688071996737	0.0233631928327215	1.7313266142381318																	1.7313266142381318	88.14224194598606
271	2018-07-14T22:40:52	19.3811	-154.6809	KOK1806	66.1417165210112	0.490649977231486	0.0238326719444568	1.727372433825733																	1.727372433825733	88.24301449053873
272	2018-07-14T22:43:52	19.3815	-154.6803	KOK1806	65.82991716498343	0.48893383904285	0.0236182034718123	1.7206979243099587																	1.7206979243099587	88.32016570756792
273	2018-07-14T22:46:52	19.3818	-154.6794	KOK1806	71.8651088345559	0.4951535500170539	0.0244011688829835	1.942226773284528																	1.942226773284528	88.42040021089413
274	2018-07-14T22:49:52	19.3823	-154.6786	KOK1806	72.67658648965578	0.503948816055223	0.025535178919757005	2.045266111755053																	2.045266111755053	88.52117223946533
275	2018-07-14T22:52:53	19.3826	-154.6776	KOK1806	72.5979226394974	0.504303997959942	0.0255816274514032	2.0387296397535564																	2.0387296397535564	88.63136272165981
276	2018-07-14T22:55:53	19.3829	-154.67700000000005	KOK1806	73.45013192227455	0.500405173538396	0.025074488038348997	2.016301697316351																	2.016301697316351	88.70267074950905
277	2018-07-14T22:58:53	19.383	-154.6764	KOK1806	73.08657969192079	0.490306345693298	0.0237896546566163	1.9430104952079472																	1.9430104952079472	88.76665125710475
278	2018-07-14T23:01:53	19.3831	-154.6758	KOK1806	79.9031035328004	0.494806414484155	0.0243569952206548	2.1567815974653586																	2.1567815974653586	88.83063172659693
279	2018-07-14T23:04:54	19.3833	-154.6755	KOK1806	82.0014517538173	0.50111162011414	0.025165868537347	2.28128234139788																	2.28128234139788	88.86920703497816
280	2018-07-14T23:07:54	19.3833	-154.6751	KOK1806	83.35221744265951	0.5021737097202129	0.025303765446076	2.336033984190065																	2.336033984190065	88.91121006832017
281	2018-07-14T23:10:54	19.3833	-154.6744	KOK1806	90.49614259892552	0.501466022000515	0.0252117226020112	2.530317477289961																	2.530317477289961	88.98471537666572
282	2018-07-14T23:13:54	19.3834	-154.6736	KOK1806	86.85260795535099	0.4961999365820801	0.0245343235802365	2.3703192714655907																	2.3703192714655907	89.06945574409862
283	2018-07-14T23:16:55	19.3835	-154.6729	KOK1806	96.41113507155757	0.490994429079813	0.023875791922282005	2.5674842116191376																	2.5674842116191376	89.14379910539266
284	2018-07-14T23:19:55	19.3837	-154.6718	KOK1806	98.90822310387979	0.4972476896913621	0.024668326358462996	2.734664887771509																	2.734664887771509	89.26143323185862
285	2018-07-14T23:25:55	19.3839	-154.6699	KOK1806	105.69176159352531	0.516938307880913	0.027267974260709003	3.2030334778227787																	3.2030334778227787	89.46218535408698
286	2018-07-14T23:28:56	19.3843	-154.6689	KOK1806	106.18444177500805	0.5206187158435011	0.0277716484167517	3.257734772093965																	3.257734772093965	89.57624289962385
287	2018-07-14T23:31:56	19.3844	-154.6679	KOK1806	106.70290918881292	0.520247983167366	0.0277207248301303	3.257205195387299																	3.257205195387299	89.68183818993197
288	2018-07-14T23:34:56	19.3844	-154.667	KOK1806	109.3732977492426	0.52209715015875	0.0279756404782566	3.3776550663366125																	3.3776550663366125	89.7763443765741
289	2018-07-14T23:37:56	19.3847	-154.666	KOK1806	113.896258370503	0.5307082813458571	0.0291816602789332	3.6731094152219903																	3.6731094152219903	89.88653356835276
290	2018-07-14T23:40:57	19.3848	-154.6651	KOK1806	115.44785041082407	0.528447276229967	0.0288619145813618	3.730776736185118																	3.730776736185118	89.98169288679877
291	2018-07-14T23:43:57	19.3846	-154.6642	KOK1806	118.6329064735257	0.531463713832211	0.0292888819757026	3.843719073774352																	3.843719073774352	90.07878586426071
292	2018-07-14T23:46:57	19.3844	-154.6628	KOK1806	111.3446686025696	0.533359195236702	0.0295591331771072	3.612249046843172																	3.612249046843172	90.22747164963994
293	2018-07-14T23:49:57	19.3846	-154.6621	KOK1806	113.42027218471695	0.5295777717704779	0.0290214975026483	3.666135603668803																	3.666135603668803	90.3042740623232
294	2018-07-14T23:52:58	19.3841	-154.6612	KOK1806	114.28166241605452	0.5345021153362111	0.0297229211938068	3.756011571920143																	3.756011571920143	90.41395222318174
295	2018-07-14T23:55:58	19.3836	-154.6604	KOK1806	110.67356734287986	0.535267757697421	0.029832784627112998	3.640402626995741																	3.640402626995741	90.51472347772476
296	2018-07-15T00:00:01	19.3825	-154.6598	KOK1806	114.52446530974878	0.535649933146562	0.0298877571544985	3.807252702548768																	3.807252702548768	90.65243076328913
297	2018-07-15T00:03:02	19.3817	-154.6589	KOK1806	115.27789164185849	0.537560887803498	0.030163646648302997	3.8599708648240068																	3.8599708648240068	90.78228541078435
298	2018-07-15T00:06:02	19.3816	-154.6582	KOK1806	117.08645667727023	0.541804624227405	0.0307819433579274	3.9733813343124																	3.9733813343124	90.85662957534369
299	2018-07-15T00:09:02	19.3814	-154.6575	KOK1806	118.19158637501022	0.5360305252549039	0.0299426679399644	3.939061708681204																	3.939061708681204	90.93343328395906
300	2018-07-15T00:12:02	19.3808	-154.6566	KOK1806	122.29782170066244	0.538713561414367	0.030330860829384	4.062876489105571																	4.062876489105571	91.04916020427464
301	2018-07-15T00:15:03	19.3806	-154.6555	KOK1806	123.36609644832359	0.5449157254925839	0.0312398964403581	4.237209832442876																	4.237209832442876	91.16679635037941
302	2018-07-15T00:18:03	19.3802	-154.6549	KOK1806	113.59455918679373	0.544134284913641	0.0311245778244907	3.9290602395828467																	3.9290602395828467	91.24394785172431
303	2018-07-15T00:21:03	19.3789	-154.654	KOK1806	116.62910643988482	0.5410330851495271	0.0306688109105943	3.9515854069897545																	3.9515854069897545	91.41678760603908
304	2018-07-15T00:24:03	19.3786	-154.653	KOK1806	119.71416408778006	0.5492283540322439	0.031881907437727	4.216831275205538																	4.216831275205538	91.52698036150795
305	2018-07-15T00:27:04	19.3781	-154.65200000000004	KOK1806	122.0348137009165	0.5453059791673979	0.0312977596648285	4.195716849342055																	4.195716849342055	91.64582958103549
306	2018-07-15T00:30:04	19.3776	-154.651	KOK1806	121.88239024123048	0.547264963221547	0.0315886786067913	4.2694675433921985																	4.2694675433921985	91.76467908536051
307	2018-07-15T00:33:04	19.378	-154.6502	KOK1806	118.2034641555775	0.550017355003256	0.0320001777308738	4.177518327421471																	4.177518327421471	91.85975871160072
308	2018-07-15T00:36:04	19.3778	-154.6493	KOK1806	114.05044595983236	0.546089283557574	0.0314139008332083	3.9777740682797176																	3.9777740682797176	91.95685552974926
309	2018-07-15T00:39:05	19.3769	-154.6482	KOK1806	116.95692089586487	0.550413268665288	0.0320595247109026	4.191865939497412																	4.191865939497412	92.10976159285755
310	2018-07-15T00:42:05	19.3763	-154.6475	KOK1806	124.09199093188722	0.5506108633699734	0.0320892747793826	4.459250650088796																	4.459250650088796	92.20908134757168
311	2018-07-15T00:45:05	19.3759	-154.6465	KOK1806	126.59424943758921	0.5516008661794161	0.0322384570987896	4.523584283961042																	4.523584283961042	92.32314364149015
312	2018-07-15T00:48:05	19.3746	-154.6459	KOK1806	117.78693587321828	0.555982674690942	0.0329032315295243	4.290140444591005																	4.290140444591005	92.48097771605231
313	2018-07-15T00:51:06	19.3737	-154.645	KOK1806	119.2355656692544	0.5535863488415539	0.0325386898119907	4.302404947611956																	4.302404947611956	92.61870808941214
314	2018-07-15T00:54:06	19.3737	-154.6441	KOK1806	131.43447658673608	0.548048915701797	0.0317055525198696	4.6212565049800345																	4.6212565049800345	92.71322048421787
315	2018-07-15T00:57:06	19.3727	-154.6435	KOK1806	129.9974248764459	0.546089283557574	0.0314139008332083	4.550955663144733																	4.550955663144733	92.84113280684973
316	2018-07-15T01:00:06	19.3721	-154.6421	KOK1806	123.20666724868109	0.5512041897857359	0.0321786697817463	4.3958556454940565																	4.3958556454940565	93.00261330916756
317	2018-07-15T01:03:07	19.3724	-154.6413	KOK1806	132.49015831483234	0.540644651178799	0.0306121534124846	4.5212954466608295																	4.5212954466608295	93.09301912420628
318	2018-07-15T01:06:07	19.37	-154.6402	KOK1806	125.84090327606886	0.536794437265399	0.0300528830695054	4.232943407988901																	4.232943407988901	93.3840847182642
319	2018-07-15T01:09:07	19.3647	-154.6387	KOK1806	124.48107351557314	0.5516008661794161	0.0322384570987896	4.470523712106472																	4.470523712106472	93.99473341700359
320	2018-07-15T01:12:07	19.3606	-154.6373	KOK1806	132.69045156131955	0.5492283540322439	0.031881907437727	4.7414973062753125																	4.7414973062753125	94.47423175814535
321	2018-07-15T01:15:08	19.3584	-154.6372	KOK1806	124.05081489818824	0.543744668291408	0.0310671239968238	4.2587001249201615																	4.2587001249201615	94.71935446637276
322	2018-07-15T01:18:08	19.3574	-154.6376	KOK1806	122.76905577586857	0.5488352622377489	0.0318229834522357	4.303121733119784																	4.303121733119784	94.83833472327237
323	2018-07-15T01:21:08	19.3558	-154.6377	KOK1806	121.90044419996813	0.5492283540322439	0.031881907437727	4.279617639881332																	4.279617639881332	95.01675146456141
324	2018-07-15T01:24:08	19.3543	-154.6377	KOK1806	128.3919681213912	0.546089283557574	0.0314139008332083	4.431716989915019																	4.431716989915019	95.18372711409971
325	2018-07-15T01:27:08	19.351	-154.6364	KOK1806	120.52058013162936	0.550017355003256	0.0320001777308738	4.319644296164695																	4.319644296164695	95.57562678255421
326	2018-07-15T01:30:09	19.3482	-154.6352	KOK1806	121.5944928377627	0.551998489510824	0.0322983871388864	4.321866190083616																	4.321866190083616	95.91183236561504
327	2018-07-15T01:33:09	19.3454	-154.6342	KOK1806	122.57493955296778	0.5512041897857359	0.0321786697817463	4.301922758359345																	4.301922758359345	96.2407409629918
328	2018-07-15T01:36:09	19.3418	-154.6327	KOK1806	129.78307285298138	0.5539846619991291	0.0325990526907767	4.663001145771049																	4.663001145771049	96.6713402153524
329	2018-07-15T01:39:10	19.3392	-154.6317	KOK1806	122.3679165644857	0.5516008661794161	0.0322384570987896	4.337562483840912																	4.337562483840912	96.97923451649704
330	2018-07-15T01:42:10	19.336	-154.6305	KOK1806	120.13429390924892	0.5516008661794161	0.0322384570987896	4.275426396366344																	4.275426396366344	97.3570917939436
331	2018-07-15T01:45:10	19.3333	-154.6296	KOK1806	123.81331475473898	0.546089283557574	0.0314139008332083	4.320144586042368																	4.320144586042368	97.67216461336443
332	2018-07-15T01:48:10	19.33	-154.6284	KOK1806	127.17801033466525	0.546089283557574	0.0314139008332083	4.387658139757433																	4.387658139757433	98.06053525177151
333	2018-07-15T01:51:11	19.3271	-154.6274	KOK1806	130.593707191679	0.546482338726064	0.0314721794373864	4.552509475595755																	4.552509475595755	98.40001497874745
334	2018-07-15T01:54:11	19.3242	-154.6263	KOK1806	126.64666965961752	0.544134284913641	0.0311245778244907	4.3940222817589625																	4.3940222817589625	98.7428911934568
335	2018-07-15T01:57:11	19.3211	-154.6252	KOK1806	119.52659033893323	0.539099621835109	0.030386865214747996	4.023484951912865																	4.023484951912865	99.10680654754186
336	2018-07-15T02:00:11	19.3183	-154.6241	KOK1806	126.38378300249364	0.534120661141899	0.029668185628536	4.221430983649439																	4.221430983649439	99.43922483506563
337	2018-07-15T02:03:12	19.315	-154.6229	KOK1806	131.73718406084643	0.529956404177692	0.0290749459803041	4.322554316221135																	4.322554316221135	99.82759922955722
338	2018-07-15T02:06:12	19.3124	-154.6218	KOK1806	123.87791184290951	0.534120661141899	0.029668185628536	4.094323736650948																	4.094323736650948	100.13924017961521
339	2018-07-15T02:09:12	19.309	-154.6205	KOK1806	125.2558443983884	0.538328420394348	0.0302749898181489	4.187439920932637																	4.187439920932637	100.54160473066364
340	2018-07-15T02:12:12	19.3062	-154.6192	KOK1806	131.13097598766186	0.538328420394348	0.0302749898181489	4.369804518939176																	4.369804518939176	100.88190103015272
341	2018-07-15T02:15:12	19.3029	-154.6178	KOK1806	125.25187723295616	0.537177761510433	0.0301081880401594	4.1568362336644045																	4.1568362336644045	101.2775983720778
342	2018-07-15T02:18:13	19.3001	-154.6167	KOK1806	122.7706334915172	0.546482338726064	0.0314721794373864	4.2125373885485615																	4.2125373885485615	101.6100211309855
343	2018-07-15T02:21:13	19.297	-154.6154	KOK1806	124.67041424612684	0.544134284913641	0.0311245778244907	4.203188011871925																	4.203188011871925	101.98114992872314
344	2018-07-15T02:24:13	19.2939	-154.614	KOK1806	132.19067175250865	0.5516008661794161	0.0322384570987896	4.67482449129604																	4.67482449129604	102.35627347800423
345	2018-07-15T02:30:14	19.2878	-154.6107	KOK1806	118.24102866823408	0.557178312370293	0.0330862079620082	4.266919423926827																	4.266919423926827	103.11870593237512
346	2018-07-15T03:03:17	19.2562	-154.5933	KOK1806	126.4104888462707	0.529956404177692	0.0290749459803041	4.105611631580384																	4.105611631580384	107.08312471412985
347	2018-07-15T03:06:17	19.2538	-154.5918	KOK1806	124.24374717409044	0.5280719131520201	0.0288089722550594	4.002928038667686																	4.002928038667686	107.39332438702104
348	2018-07-15T03:09:17	19.250999999999998	-154.5899	KOK1806	126.58683529394493	0.511480207611147	0.0265313778670121	3.832378157606377																	3.832378157606377	107.76348535594299
349	2018-07-15T03:12:17	19.2486	-154.5883	KOK1806	124.54728581563408	0.5093115235112929	0.0262421492704219	3.679276405781675																	3.679276405781675	108.0791580410982
350	2018-07-15T03:15:17	19.2456	-154.5864	KOK1806	116.23452388990654	0.4937614680573679	0.0242245843170426	3.1423348360314822																	3.1423348360314822	108.4682542438126
351	2018-07-15T03:18:18	19.2429	-154.5849	KOK1806	149.92390389502893	0.47709847374361997	0.022171270862131002	3.6522362257619214																	3.6522362257619214	108.807644997022
352	2018-07-15T03:21:18	19.24	-154.5835	KOK1806	146.3082926154101	0.47776723930896603	0.0222514115460957	3.558682905711112																	3.558682905711112	109.16241554578173
353	2018-07-15T03:24:18	19.237000000000002	-154.5821	KOK1806	146.92465542145942	0.47643288970822795	0.0220915114328239	3.559568841634217																	3.559568841634217	109.5273455437456
354	2018-07-15T03:27:18	19.2342	-154.5807	KOK1806	142.13577390549108	0.47081770998527295	0.0214260169873753	3.3513819895866743																	3.3513819895866743	109.87202007439436
355	2018-07-15T03:33:19	19.2291	-154.5785	KOK1806	145.08276133650426	0.47180108907008794	0.0215416927724259	3.4197293391301304																	3.4197293391301304	110.48502138289366
356	2018-07-15T03:36:19	19.2263	-154.5773	KOK1806	148.38565661165583	0.4767652849823429	0.0221313436042074	3.58827811908922																	3.58827811908922	110.82126217015538
357	2018-07-15T03:39:20	19.223	-154.5758	KOK1806	144.99032345168533	0.48212888691759204	0.0227794239899542	3.583046332190007																	3.583046332190007	111.221013848924
358	2018-07-15T03:42:20	19.2204	-154.5746	KOK1806	145.39353896658687	0.47977020751389504	0.0224929769924455	3.5379990824992213																	3.5379990824992213	111.53672924692442
359	2018-07-15T03:45:20	19.2174	-154.5728	KOK1806	140.8569381251981	0.474774796764315	0.0218936935222624	3.3605795068036763																	3.3605795068036763	111.92055408144279
360	2018-07-15T03:48:20	19.2148	-154.5714	KOK1806	143.2145971554984	0.4714730902499221	0.0215030261525291	3.3695923406318022																	3.3695923406318022	112.24524294153484
361	2018-07-15T03:51:21	19.2122	-154.5697	KOK1806	142.44032604930848	0.475105206253084	0.0219330721777164	3.412323956444393																	3.412323956444393	112.58538934746679
362	2018-07-15T03:54:21	19.2093	-154.5682	KOK1806	145.23119108719888	0.4824679086680929	0.0228207211409453	3.5741981216338847																	3.5741981216338847	112.9446590199559
363	2018-07-15T03:57:21	19.2069	-154.5666	KOK1806	140.9751697052514	0.480441940434104	0.0225743563598297	3.4406684512376424																	3.4406684512376424	113.26035444783865
364	2018-07-15T04:00:21	19.204	-154.5648	KOK1806	139.3936338415784	0.472129870882292	0.0215804516964824	3.2730764748117647																	3.2730764748117647	113.63454207167395
365	2018-07-15T04:03:22	19.2014	-154.5632	KOK1806	141.1644975286543	0.4714730902499221	0.0215030261525291	3.3128512035940982																	3.3128512035940982	113.96929116784641
366	2018-07-15T04:06:22	19.1981	-154.5613	KOK1806	142.57760047202046	0.473780525957499	0.0217756489885863	3.386093655943947																	3.386093655943947	114.38742843011185
367	2018-07-15T04:09:22	19.1956	-154.5599	KOK1806	143.18025984101197	0.477432457886255	0.0222112934335836	3.4368980963145797																	3.4368980963145797	114.70224307803062
368	2018-07-15T04:12:22	19.1924	-154.5582	KOK1806	141.5796973633242	0.474774796764315	0.0218936935222624	3.3709108063530038																	3.3709108063530038	115.10077733972886
369	2018-07-15T04:15:23	19.1898	-154.5567	KOK1806	138.66607079696604	0.4704906113460471	0.021387666020527003	3.2337862125095405																	3.2337862125095405	115.4303750758606
370	2018-07-15T04:18:23	19.1869	-154.555	KOK1806	138.51182809370664	0.4727897909638429	0.0216582473389871	3.2441224147416263																	3.2441224147416263	115.79936736776808
371	2018-07-15T04:21:23	19.184	-154.5535	KOK1806	144.05653548619176	0.47180108907008794	0.0215416927724259	3.382945966700123																	3.382945966700123	116.15864768182736
372	2018-07-15T04:24:23	19.1813	-154.55200000000005	KOK1806	145.8972287306132	0.47709847374361997	0.022171270862131002	3.501984276629473																	3.501984276629473	116.49806588038624
373	2018-07-15T04:27:24	19.1781	-154.5503	KOK1806	143.42959367658608	0.478432217139048	0.0223315325290495	3.4581433040023297																	3.4581433040023297	116.89660710320295
374	2018-07-15T04:30:24	19.1755	-154.5489	KOK1806	144.13658046590788	0.47643288970822795	0.0220915114328239	3.422047521868148																	3.422047521868148	117.22131189523675
375	2018-07-15T04:33:24	19.1722	-154.5472	KOK1806	141.29730996627046	0.46788015103890396	0.0210827472085256	3.2442803523958417																	3.2442803523958417	117.6298358822602
376	2018-07-15T04:36:24	19.1696	-154.5457	KOK1806	144.25726340297703	0.4704906113460471	0.021387666020527003	3.3596652163056966																	3.3596652163056966	117.9594428727435
377	2018-07-15T04:39:24	19.1664	-154.5441	KOK1806	142.70183132023888	0.468857909381501	0.0211967050338517	3.304071176879478																	3.304071176879478	118.3533861320885
378	2018-07-15T04:42:25	19.1638	-154.5426	KOK1806	145.0942095794517	0.473449583084068	0.0217364215759844	3.4248488971145665																	3.4248488971145665	118.68299577819016
379	2018-07-15T04:45:25	19.1607	-154.5409	KOK1806	141.89594819816793	0.47180108907008794	0.0215416927724259	3.312821347040237																	3.312821347040237	119.07162829020679
380	2018-07-15T04:48:25	19.1581	-154.5395	KOK1806	140.25708393394828	0.46398459847734397	0.0206329413151268	3.152546749325717																	3.152546749325717	119.39634012701536
381	2018-07-15T04:51:25	19.1553	-154.53799999999995	KOK1806	143.14171212510078	0.458540493000392	0.0200140436913349	3.146397274832009																	3.146397274832009	119.74566500420131
382	2018-07-15T04:54:26	19.1524	-154.5364	KOK1806	144.52112197799318	0.463020848795052	0.0205224620521984	3.2204517927333183																	3.2204517927333183	120.10969757211146
383	2018-07-15T05:00:26	19.1469	-154.5328	KOK1806	142.9981082163294	0.4631815201654729	0.0205408557871698	3.2104994849606245																	3.2104994849606245	120.82952768386154
384	2018-07-15T05:03:26	19.1444	-154.5311	KOK1806	137.4120850297764	0.4598174920808929	0.0201581508430025	3.0144989247969782																	3.0144989247969782	121.16029381294534
385	2018-07-15T05:06:27	19.1413	-154.5292	KOK1806	135.7349498163854	0.453807714779099	0.0194854199683124	2.8983100390772165																	2.8983100390772165	121.55904839097371
386	2018-07-15T05:09:27	19.1386	-154.5277	KOK1806	138.5933761063316	0.45917747014695204	0.020085925467656997	3.0321095629152826																	3.0321095629152826	121.89848556917194
387	2018-07-15T05:12:27	19.1354	-154.5257	KOK1806	140.61039324507746	0.46029560850270795	0.02021231906370865	3.114680171846636																	3.114680171846636	122.31216176516607
388	2018-07-15T05:15:27	19.1326	-154.5239	KOK1806	143.64008961279998	0.4659251795078471	0.0208562931432561	3.232377378849228																	3.232377378849228	122.6768318654048
389	2018-07-15T05:18:28	19.1296	-154.5224	KOK1806	138.6737751233749	0.46495305018931704	0.0207441680799218	3.1332202169942764																	3.1332202169942764	123.04616873691666
390	2018-07-15T05:21:28	19.1267	-154.5207	KOK1806	134.3449171238978	0.459018036014567	0.0200679335998104	2.9466463968748844																	2.9466463968748844	123.4151926388383
391	2018-07-15T05:24:28	19.124000000000002	-154.5191	KOK1806	136.72928180628756	0.45727118322550797	0.0198714737510605	2.970744373799208																	2.970744373799208	123.7596501969745
392	2018-07-15T05:27:28	19.1208	-154.5174	KOK1806	138.4302466696724	0.461093484651872	0.0203028511452315	3.0655352901295307																	3.0655352901295307	124.15821926766873
393	2018-07-15T05:30:29	19.118	-154.5161	KOK1806	140.9896468398465	0.46077372535092803	0.0202665692296346	3.1252995801330985																	3.1252995801330985	124.49857837768059
394	2018-07-15T05:33:29	19.1146	-154.5143	KOK1806	139.20585180746446	0.46173433894996596	0.0203756872642525	3.0827748069796934																	3.0827748069796934	124.92176666699814
395	2018-07-15T05:36:29	19.112000000000002	-154.5129	KOK1806	135.30400055327237	0.455065967762004	0.0196251074526677	2.906825370287434																	2.906825370287434	125.24649714150353
396	2018-07-15T05:39:29	19.1088	-154.5112	KOK1806	136.92617176310176	0.453493362834832	0.0194506103306101	2.904060164091853																	2.904060164091853	125.64507203503409
397	2018-07-15T05:42:30	19.1059	-154.5098	KOK1806	139.11441175543717	0.456955559487396	0.0198360502238447	2.9988050985302253																	2.9988050985302253	125.99989228677508
398	2018-07-15T05:45:30	19.1028	-154.5082	KOK1806	141.35330039871374	0.46366301207851796	0.020596051492180998	3.1401374695948703																	3.1401374695948703	126.38382779765385
399	2018-07-15T05:48:30	19.0998	-154.5068	KOK1806	142.01929221277638	0.464306952560606	0.0206699192006992	3.1836518271492507																	3.1836518271492507	126.74880722219395
400	2018-07-15T05:51:30	19.0979	-154.5059	KOK1806	140.77709744239374	0.45790469285184004	0.0199425746943044	3.0518497165507115																	3.0518497165507115	126.98053087380406
401	2018-07-15T05:54:31	19.0975	-154.5055	KOK1806	137.2346350609738	0.455065967762004	0.0196251074526677	2.927083998816556																	2.927083998816556	127.04179296539732
402	2018-07-15T05:57:31	19.0978	-154.5062	KOK1806	139.5551673789169	0.45790469285184004	0.0199425746943044	3.0248189894305915																	3.0248189894305915	127.1226453088637
403	2018-07-15T06:00:31	19.0984	-154.5066	KOK1806	139.9318443003426	0.46141400727564297	0.0203392196722711	3.0869088387327204																	3.0869088387327204	127.20158411202371
404	2018-07-15T06:06:32	19.0989	-154.5062	KOK1806	136.9165308983198	0.456323904667957	0.019765435566722	2.9453919247991185																	2.9453919247991185	127.27135701679613
405	2018-07-15T06:09:32	19.0994	-154.5056	KOK1806	134.0177112429799	0.452549060465297	0.0193463483930519	2.830220529364808																	2.830220529364808	127.35550696780541
406	2018-07-15T06:12:32	19.0998	-154.5051	KOK1806	134.13960871834584	0.4512963329096761	0.0192084986933223	2.8060713046980115																	2.8060713046980115	127.42441874339448
407	2018-07-15T06:15:32	19.1001	-154.5044	KOK1806	138.67335270748237	0.455065967762004	0.0196251074526677	2.9668459699503837																	2.9668459699503837	127.50527015477242
408	2018-07-15T06:18:33	19.1003	-154.504	KOK1806	138.49161034332846	0.4594970996074861	0.020121995102983996	3.032608595735002																	3.032608595735002	127.55287278882973
409	2018-07-15T06:21:33	19.1002	-154.5032	KOK1806	135.87177365127917	0.45475027858765704	0.0195900605843496	2.8897578581162007																	2.8897578581162007	127.63775691157265
410	2018-07-15T06:24:33	19.1006	-154.5032	KOK1806	134.35757573891036	0.450361853318601	0.0191059725905235	2.8006582558597937																	2.8006582558597937	127.68228375144942
411	2018-07-15T06:27:33	19.1009	-154.5033	KOK1806	135.44030814056904	0.44757233075165204	0.0188021473802883	2.7755383047970854																	2.7755383047970854	127.71729633343502
412	2018-07-15T06:30:34	19.1011	-154.5035	KOK1806	138.51393044440886	0.453493362834832	0.0194506103306101	2.9357293196465917																	2.9357293196465917	127.74792709106308
413	2018-07-15T06:33:34	19.1015	-154.5038	KOK1806	137.50050582185952	0.456323904667957	0.019765435566722	2.9523986186055398																	2.9523986186055398	127.80250225584132
414	2018-07-15T06:36:34	19.1018	-154.5037	KOK1806	134.12109320151728	0.454121153884508	0.0195202170407041	2.818609679282208																	2.818609679282208	127.83751482063644
415	2018-07-15T06:39:34	19.1022	-154.5035	KOK1806	132.05958105500895	0.45005036157079	0.0190719539200092	2.731677206968825																	2.731677206968825	127.88676131863156
416	2018-07-15T06:42:34	19.1027	-154.5033	KOK1806	135.11457574865676	0.44664667344498404	0.0187020554725969	2.7538357146045254																	2.7538357146045254	127.94626299809264
417	2018-07-15T06:45:35	19.1031	-154.503	KOK1806	135.14376827537802	0.448344851545834	0.01888605704128635	2.7868909125780608																	2.7868909125780608	128.00083798640728
418	2018-07-15T06:48:35	19.1039	-154.5028	KOK1806	136.8618865832893	0.455065967762004	0.0196251074526677	2.9006690892729883																	2.9006690892729883	128.09234278380742
419	2018-07-15T06:51:35	19.1045	-154.5027	KOK1806	134.18747389012805	0.4491203301601209	0.0189703832288113	2.7603903500114626																	2.7603903500114626	128.15995624686977
420	2018-07-15T06:54:35	19.1052	-154.5025	KOK1806	132.6221731911242	0.44664667344498404	0.0187020554725969	2.690795422880349																	2.690795422880349	128.24066805654616
421	2018-07-15T06:57:36	19.1058	-154.5024	KOK1806	135.2456482236828	0.444496677310642	0.0184706052739957	2.718143230305037																	2.718143230305037	128.30828150674785
422	2018-07-15T07:00:36	19.1063	-154.5022	KOK1806	134.22920873910442	0.443880763532702	0.0184046956578808	2.6955109536732365																	2.6955109536732365	128.36778302434084
423	2018-07-15T07:03:36	19.1068	-154.502	KOK1806	136.52001776656354	0.450361853318601	0.0191059725905235	2.819230619808961																	2.819230619808961	128.4272845194486
424	2018-07-15T07:06:36	19.1074	-154.5019	KOK1806	135.7526646809172	0.44973961163882503	0.0190380162647674	2.7931854645627388																	2.7931854645627388	128.49489795382124
425	2018-07-15T07:09:37	19.1081	-154.5013	KOK1806	132.00278705602494	0.442958996233629	0.0183062026779247	2.618982759776099																	2.618982759776099	128.59517137663184
426	2018-07-15T07:12:37	19.1089	-154.5009	KOK1806	134.30041530206984	0.442958996233629	0.0183062026779247	2.674902235646849																	2.674902235646849	128.6936636663404
427	2018-07-15T07:15:37	19.1096	-154.5005	KOK1806	131.36371140338028	0.438715813129307	0.017857247499082	2.5464403156756643																	2.5464403156756643	128.78221868073314
428	2018-07-15T07:18:37	19.1104	-154.5001	KOK1806	135.91745163038772	0.44022861406846897	0.0180165457871619	2.664626313124971																	2.664626313124971	128.8807108074243
429	2018-07-15T07:21:38	19.1112	-154.4999	KOK1806	135.32518541655094	0.445416960599956	0.0185694796514513	2.7211772126921767																	2.7211772126921767	128.97221539136194
430	2018-07-15T07:24:38	19.1121	-154.4994	KOK1806	134.27629202837943	0.444496677310642	0.0184706052739957	2.682175553557646																	2.682175553557646	129.08536530365993
431	2018-07-15T07:27:38	19.1125	-154.499	KOK1806	132.27998575899963	0.441742972571983	0.0181768768428067	2.6080302913395386																	2.6080302913395386	129.14662484471094
432	2018-07-15T07:30:38	19.1135	-154.4987	KOK1806	133.96354788198346	0.44144088599132597	0.0181447739317438	2.642716134654156																	2.642716134654156	129.2623277614717
433	2018-07-15T07:33:39	19.1143	-154.4984	KOK1806	133.646090575543	0.4345102049608871	0.0174189470224148	2.5558519729724907																	2.5558519729724907	129.35680641144754
434	2018-07-15T07:36:39	19.1149	-154.498	KOK1806	136.30468228354636	0.44144088599132597	0.0181447739317438	2.6939135048648057																	2.6939135048648057	129.4357429774936
435	2018-07-15T07:39:39	19.1155	-154.4979	KOK1806	134.28346873150988	0.44053105772428097	0.0180485121941368	2.623590336470402																	2.623590336470402	129.5033563317148
436	2018-07-15T07:42:39	19.1161	-154.4979	KOK1806	131.60402647808007	0.436608795034428	0.0176367533971842	2.5199695934200768																	2.5199695934200768	129.57014659152995
437	2018-07-15T07:45:40	19.1166	-154.4978	KOK1806	135.82287576055026	0.4411381127212409	0.0181126741188991	2.665164650827185																	2.665164650827185	129.62679020983393
438	2018-07-15T07:48:40	19.1172	-154.4976	KOK1806	134.80935965327342	0.43183148969306795	0.0171432135341921	2.5288478053733128																	2.5288478053733128	129.69681475664694
439	2018-07-15T07:51:40	19.1179	-154.4976	KOK1806	134.9635881514699	0.4345102049608871	0.0174189470224148	2.5640411908026137																	2.5640411908026137	129.77473672643129
440	2018-07-15T07:54:40	19.1184	-154.4975	KOK1806	134.37488283008008	0.43690904430091904	0.0176680797673999	2.581474396855772																	2.581474396855772	129.83138032346952
441	2018-07-15T08:00:41	19.1195	-154.4974	KOK1806	131.43326390919592	0.42888344302722997	0.0168428899442839	2.419615672164391																	2.419615672164391	129.95428000951878
442	2018-07-15T08:03:41	19.12	-154.4971	KOK1806	129.05337874889938	0.41759254227541	0.0157225077381068	2.2292711705523343																	2.2292711705523343	130.01826017148656
443	2018-07-15T08:06:41	19.1207	-154.4969	KOK1806	128.84283899679502	0.41476151775798903	0.0154489878240566	2.174953707563424																	2.174953707563424	130.09897146718347
444	2018-07-15T08:09:41	19.1213	-154.4967	KOK1806	129.99928741617316	0.41588773805324303	0.0155574699866205	2.2173723245895447																	2.2173723245895447	130.16899585724727
445	2018-07-15T08:12:42	19.1221	-154.4964	KOK1806	127.7422092676768	0.417307080313783	0.015694827417311	2.1944484066923318																	2.1944484066923318	130.26347400995098
446	2018-07-15T08:15:42	19.1227	-154.496	KOK1806	129.87774254128826	0.42217943348842896	0.0161719912196093	2.2997226034143092																	2.2997226034143092	130.34240951785836
447	2018-07-15T08:18:42	19.1218	-154.4959	KOK1806	129.8382394709543	0.41759254227541	0.0157225077381068	2.23630970213645																	2.23630970213645	130.44314545851452
448	2018-07-15T08:21:42	19.12	-154.496	KOK1806	124.50040367650251	0.409142179571736	0.0149147539070167	2.027240369708209																	2.027240369708209	130.6437920844244
449	2018-07-15T08:24:43	19.1183	-154.496	KOK1806	131.24241285533034	0.4127842703249329	0.0152597458738168	2.196364892946657																	2.196364892946657	130.8330311539011
450	2018-07-15T08:27:43	19.1162	-154.4962	KOK1806	128.2485875026356	0.41334884347025797	0.0153135995274663	2.141168017097693																	2.141168017097693	131.06774160712422
451	2018-07-15T08:30:43	19.1145	-154.4961	KOK1806	129.44998770735407	0.41588773805324303	0.0155574699866205	2.1905719753798283																	2.1905719753798283	131.2572727446146
452	2018-07-15T08:33:43	19.1124	-154.4962	KOK1806	127.21876090515148	0.416453806220305	0.0156121874699766	2.170198196966306																	2.170198196966306	131.49127515823594
453	2018-07-15T08:36:44	19.1107	-154.4962	KOK1806	125.3047803852454	0.410261129217806	0.0150202061318043	2.0423481025268866																	2.0423481025268866	131.68051422771262
454	2018-07-15T08:39:44	19.1076	-154.4958	KOK1806	126.67843730230022	0.408032137399336	0.014810617872363001	2.0534380072336718																	2.0534380072336718	132.02815260659452
455	2018-07-15T08:42:44	19.1048	-154.495	KOK1806	132.06204674129341	0.410540710686503	0.0150466375220081	2.163354135987964																	2.163354135987964	132.35099966629318
456	2018-07-15T08:45:44	19.1019	-154.4934	KOK1806	126.31206800017185	0.4125025122092801	0.0152329004379759	2.100962145140256																	2.100962145140256	132.71505601212021
457	2018-07-15T08:48:45	19.099	-154.4916	KOK1806	129.17120884860492	0.415323285265125	0.0155030995766943	2.188089682451897																	2.188089682451897	133.08930457195285
458	2018-07-15T08:51:45	19.0963	-154.4898	KOK1806	128.41728959349894	0.407756193343086	0.0147847540886542	2.065545277692177																	2.065545277692177	133.444529460624
459	2018-07-15T08:54:45	19.0931	-154.4879	KOK1806	124.58075514195377	0.404176818963934	0.0144522713145445	1.9773628181303664																	1.9773628181303664	133.8529840155791
460	2018-07-15T08:57:45	19.0907	-154.486	KOK1806	127.18622367097778	0.40637739933519496	0.0146561190089782	2.0468097691521474																	2.0468097691521474	134.18663438619072
461	2018-07-15T09:00:46	19.0875	-154.4829	KOK1806	124.89737159924694	0.407203646368988	0.0147331411105591	2.0064025534425443																	2.0064025534425443	134.6695783688321
462	2018-07-15T09:03:46	19.0841	-154.4798	KOK1806	129.2819937050883	0.411379437423719	0.015126114260371004	2.127634403481654																	2.127634403481654	135.16917411048288
463	2018-07-15T09:06:46	19.0797	-154.4759	KOK1806	127.62819914206057	0.406927573747578	0.0147074058369421	2.0522427981595865																	2.0522427981595865	135.80810334796521
464	2018-07-15T09:09:46	19.0765	-154.4727	KOK1806	123.45440450082044	0.3992690691249339	0.0140037811661129	1.887407404465584																	1.887407404465584	136.2982274507579
465	2018-07-15T09:12:46	19.0724	-154.469	KOK1806	127.61464329283451	0.400622509298007	0.0141265758251853	1.9724832079450256																	1.9724832079450256	136.8980806237185
466	2018-07-15T09:15:47	19.069000000000006	-154.4658	KOK1806	125.61579452667831	0.4030792022795889	0.0143511987911833	1.96124278391518																	1.96124278391518	137.40462631256054
467	2018-07-15T09:18:47	19.0653	-154.4622	KOK1806	129.6294383005621	0.407203646368988	0.0147331411105591	2.085628797265404																	2.085628797265404	137.96417546834306
468	2018-07-15T09:21:47	19.0614	-154.4587	KOK1806	127.92417437232984	0.4036275093312871	0.0144016207934269	2.008850078120077																	2.008850078120077	138.5334535029363
469	2018-07-15T09:24:47	19.0578	-154.4554	KOK1806	124.68616318934404	0.396038224331793	0.0137133401123187	1.8577884230531143																	1.8577884230531143	139.06368683421422
470	2018-07-15T09:27:48	19.0539	-154.4515	KOK1806	128.3860623418213	0.39845643681309795	0.0139304309414824	1.9437652220406545																	1.9437652220406545	139.66106341431697
471	2018-07-15T09:30:48	19.0504	-154.4481	KOK1806	125.6756426658952	0.39953850604452	0.0140282213928407	1.9133596249015004																	1.9133596249015004	140.19000376826247
472	2018-07-15T09:33:48	19.0463	-154.4442	KOK1806	127.6243926528632	0.4036275093312871	0.0144016207934269	1.995150205386074																	1.995150205386074	140.8037630025207
473	2018-07-15T09:36:48	19.043	-154.441	KOK1806	131.33194260628156	0.4088639282297029	0.0148885802623487	2.1403831422926287																	2.1403831422926287	141.3020820185589
474	2018-07-15T09:39:49	19.0389	-154.4368	KOK1806	130.08469159427293	0.4033538352584229	0.0143763859648655	2.0368234565478667																	2.0368234565478667	141.9373944216666
475	2018-07-15T09:42:49	19.0355	-154.4335	KOK1806	126.9747965276338	0.40089418554154	0.0141513541712478	1.946746876808112																	1.946746876808112	142.45104005890462
476	2018-07-15T09:45:49	19.0314	-154.4295	KOK1806	126.16610019747972	0.404176818963934	0.0144522713145445	1.9842881780178838																	1.9842881780178838	143.07190943197546
477	2018-07-15T09:48:49	19.028	-154.4261	KOK1806	129.2242551945552	0.40748037802528203	0.0147589378188921	2.0679224200884034																	2.0679224200884034	143.59273798723763
478	2018-07-15T09:51:50	19.0239	-154.4221	KOK1806	131.85312960154897	0.4099803905311479	0.0149937487132815	2.1529220961898408																	2.1529220961898408	144.21362024473882
479	2018-07-15T09:54:50	19.0203	-154.4186	KOK1806	131.03004773088222	0.405276587568596	0.0145539444212138	2.0767759503379395																	2.0767759503379395	144.7579216540203
480	2018-07-15T09:57:50	19.0166	-154.415	KOK1806	128.87609005939802	0.40089418554154	0.0141513541712478	1.975774887932112																	1.975774887932112	145.31754604287184
481	2018-07-15T10:00:50	19.0128	-154.4113	KOK1806	128.8423388050313	0.4036275093312871	0.0144016207934269	2.0123998669801058																	2.0123998669801058	145.89249396478633
482	2018-07-15T10:03:51	19.0094	-154.408	KOK1806	130.7695579354141	0.4088639282297029	0.0148885802623487	2.1010611268544186																	2.1010611268544186	146.40617648029132
483	2018-07-15T10:06:51	19.0053	-154.404	KOK1806	132.52586814101213	0.4125025122092801	0.0152329004379759	2.1777935964321813																	2.1777935964321813	147.02709067143775
484	2018-07-15T10:09:51	19.0018	-154.4006	KOK1806	131.8399044350605	0.4055513506742789	0.0145794185056705	2.080915762569171																	2.080915762569171	147.55610182179572
485	2018-07-15T10:12:51	18.9978	-154.3966	KOK1806	127.39363511367529	0.399808586158378	0.0140527199627751	1.9247387796667128																	1.9247387796667128	148.16889330967197
486	2018-07-15T10:15:52	18.9945	-154.3932	KOK1806	130.12371601944508	0.4036275093312871	0.0144016207934269	2.0259846428003048																	2.0259846428003048	148.68174002348758
487	2018-07-15T10:18:52	18.9903	-154.3892	KOK1806	133.77200040242045	0.408032137399336	0.014810617872363001	2.137987403806652																	2.137987403806652	149.3109071113592
488	2018-07-15T10:21:52	18.9869	-154.3859	KOK1806	135.11397220230862	0.4167375530246071	0.0156396684648211	2.293440360614426																	2.293440360614426	149.82462138188203
489	2018-07-15T10:24:52	18.9826	-154.3821	KOK1806	137.06360412839115	0.411379437423719	0.015126114260371004	2.2467062226348267																	2.2467062226348267	150.4484124835381
490	2018-07-15T10:27:53	18.9788	-154.3789	KOK1806	129.92493330764015	0.406927573747578	0.0147074058369421	2.047581565272264																	2.047581565272264	150.98915169769498
491	2018-07-15T10:30:53	18.9745	-154.3758	KOK1806	129.71143166066727	0.407203646368988	0.0147331411105591	2.0601392746083667																	2.0601392746083667	151.56846925968162
492	2018-07-15T10:33:53	18.9701	-154.3731	KOK1806	130.95865879005154	0.40970032042209403	0.0149673543029522	2.1263201424921347																	2.1263201424921347	152.1347601196145
493	2018-07-15T10:36:53	18.9657	-154.3705	KOK1806	133.4109086390097	0.415323285265125	0.0155030995766943	2.226279182233335																	2.226279182233335	152.69584475256832
494	2018-07-15T10:39:53	18.9607	-154.368	KOK1806	133.13943037974278	0.411660348857799	0.0151527330905083	2.181493612553606																	2.181493612553606	153.31151992722369
495	2018-07-15T10:42:54	18.9561	-154.3663	KOK1806	131.15430941608204	0.404728754328205	0.0145031639480651	2.053565852169721																	2.053565852169721	153.85395487237327
496	2018-07-15T10:45:54	18.951	-154.3648	KOK1806	130.94676316683064	0.40089418554154	0.0141513541712478	2.002903841766968																	2.002903841766968	154.44322762390053
497	2018-07-15T10:48:54	18.9467	-154.3639	KOK1806	133.8238497435222	0.4033538352584229	0.0143763859648655	2.078042723735233																	2.078042723735233	154.93117999492017
498	2018-07-15T10:51:54	18.9409	-154.3633	KOK1806	135.15033538454827	0.40748037802528203	0.0147589378188921	2.1537790499135747																	2.1537790499135747	155.57990238719836
499	2018-07-15T10:54:55	18.936	-154.3631	KOK1806	133.02250232024818	0.4050024788097029	0.0145285310031459	2.086576115456229																	2.086576115456229	156.12576252068698
500	2018-07-15T11:00:55	18.9252	-154.3628	KOK1806	129.9462191007405	0.39177704863970003	0.0133359047418839	1.870678814175775																	1.870678814175775	157.32840212979525
501	2018-07-15T11:03:55	18.9194	-154.3625	KOK1806	127.05909639173048	0.39177704863970003	0.0133359047418839	1.8256239128342384																	1.8256239128342384	157.97481368892005
502	2018-07-15T11:06:56	18.9144	-154.3624	KOK1806	129.01950141079357	0.3955019487366769	0.0136654858099611	1.9009578584626488																	1.9009578584626488	158.53149879576787
503	2018-07-15T11:09:56	18.9089	-154.3622	KOK1806	127.18727960348109	0.3976480235743369	0.0138575799903295	1.8858206780390383																	1.8858206780390383	159.14410500443614
504	2018-07-15T11:12:56	18.9035	-154.3622	KOK1806	130.03187562873984	0.397110454308241	0.0138093476120368	1.9251259459873693																	1.9251259459873693	159.74521734277383
505	2018-07-15T11:15:56	18.8984	-154.3621	KOK1806	126.67672418095505	0.3939026201739179	0.0135233375909851	1.8432161785167087																	1.8432161785167087	160.31303222544975
506	2018-07-15T11:18:57	18.8927	-154.362	KOK1806	124.79404924620552	0.39576976686926596	0.0136893844359856	1.8449469269358787																	1.8449469269358787	160.94762709357946
507	2018-07-15T11:21:57	18.8876	-154.3619	KOK1806	125.13593995057457	0.400622509298007	0.0141265758251853	1.9037852824199235																	1.9037852824199235	161.5154419888591
508	2018-07-15T11:24:57	18.8817	-154.3618	KOK1806	127.97379538588659	0.4083087401835621	0.0148365433975644	2.040307786112717																	2.040307786112717	162.17229732560048
509	2018-07-15T11:27:57	18.8768	-154.3617	KOK1806	125.17103178314142	0.40748037802528203	0.0147589378188921	1.99622896351679																	1.99622896351679	162.7178528006639
510	2018-07-15T11:30:58	18.8706	-154.3622	KOK1806	121.66410882374895	0.402259152821321	0.0142759960684905	1.878364425685492																	1.878364425685492	163.41002535216262
511	2018-07-15T11:33:58	18.866	-154.3632	KOK1806	119.51106833887894	0.40445245764657295	0.0144776872950519	1.8784438240787733																	1.8784438240787733	163.93280601245218
512	2018-07-15T11:36:58	18.8608	-154.3649	KOK1806	119.80915903285286	0.409420917298431	0.0149410227507627	1.955924570608456																	1.955924570608456	164.5387219150305
513	2018-07-15T11:39:58	18.8567	-154.3667	KOK1806	121.51177738508	0.41194100739608397	0.0151794012108036	2.025953185516536																	2.025953185516536	165.03294325472075
514	2018-07-15T11:42:59	18.8517	-154.3686	KOK1806	125.67312219053144	0.40390183671326796	0.0144269158620519	1.9791895531764043																	1.9791895531764043	165.62442367213126
515	2018-07-15T11:45:59	18.8474	-154.3703	KOK1806	119.80316292808791	0.39177704863970003	0.0133359047418839	1.7292747224821794																	1.7292747224821794	166.13549321696863
516	2018-07-15T11:48:59	18.8428	-154.3726	KOK1806	116.62980496997366	0.38783445544440703	0.0129924012915845	1.6254251389793084																	1.6254251389793084	166.70198748897116
517	2018-07-15T11:51:59	18.8387	-154.3753	KOK1806	118.44307679203736	0.389930763581859	0.0131743386050594	1.6833842557110268																	1.6833842557110268	167.23977385806592
518	2018-07-15T11:55:00	18.8349	-154.3786	KOK1806	122.01147027979418	0.39310279231561696	0.0134526472007868	1.7703510631549797																	1.7703510631549797	167.78732213346956
519	2018-07-15T11:58:00	18.8312	-154.3824	KOK1806	120.17549969105171	0.3925711160821021	0.0134057184404048	1.7269947996712418																	1.7269947996712418	168.3617145413351
520	2018-07-15T12:01:00	18.8279	-154.3858	KOK1806	117.32754526989478	0.3909879846484381	0.0132666422173371	1.6743267536001578																	1.6743267536001578	168.87481023030642
521	2018-07-15T12:04:00	18.824	-154.3897	KOK1806	113.0403831687612	0.386788024168589	0.0129021164534658	1.5776540510995054																	1.5776540510995054	169.47257535559964
522	2018-07-15T12:07:00	18.8207	-154.3931	KOK1806	114.10316187704184	0.3933695827155779	0.0134761956348954	1.664040128279359																	1.664040128279359	169.98568175981595
523	2018-07-15T12:10:01	18.8166	-154.3972	KOK1806	116.27796141717621	0.39872696461787	0.0139548364516459	1.7617103112790933																	1.7617103112790933	170.61411440363628
524	2018-07-15T12:13:01	18.8134	-154.4006	KOK1806	117.35084850757276	0.4036275093312871	0.0144016207934269	1.8442725954369648																	1.8442725954369648	171.11932221295652
525	2018-07-15T12:16:01	18.8095	-154.4047	KOK1806	113.41657031481694	0.40089418554154	0.0141513541712478	1.7676957890785818																	1.7676957890785818	171.7317903142536
526	2018-07-15T12:19:02	18.8062	-154.4079	KOK1806	111.04044151175283	0.399808586158378	0.0140527199627751	1.6962997648127556																	1.6962997648127556	172.23043211326998
527	2018-07-15T12:22:02	18.8025	-154.4117	KOK1806	111.11515373577794	0.40116651032501294	0.0141761916676684	1.7289260408776286																	1.7289260408776286	172.8048721636361
528	2018-07-15T12:25:02	18.7992	-154.415	KOK1806	112.87089711644673	0.4058267696887979	0.0146049534013377	1.820693526414532																	1.820693526414532	173.31070909934851
529	2018-07-15T12:28:02	18.7954	-154.4188	KOK1806	115.26115903500056	0.410819619929367	0.0150730666269102	1.9142272434708751																	1.9142272434708751	173.8931938013161
530	2018-07-15T12:34:03	18.7898	-154.4245	KOK1806	109.07611748701244	0.410540710686503	0.0150466375220081	1.8226331314942068																	1.8226331314942068	174.7588823812957
531	2018-07-15T12:37:03	18.7865	-154.4278	KOK1806	102.45643601879631	0.41334884347025797	0.0153135995274663	1.750224816800472																	1.750224816800472	175.2647373517254
532	2018-07-15T12:40:03	18.7828	-154.4314	KOK1806	100.08241729350209	0.41930968274539204	0.0158899013970448	1.7814879729291058																	1.7814879729291058	175.8247205043075
533	2018-07-15T12:43:04	18.7797	-154.4346	KOK1806	101.03524616467348	0.42362594680479204	0.0163153343672749	1.8378815080023403																	1.8378815080023403	176.30723315929038
534	2018-07-15T12:46:04	18.7758	-154.4382	KOK1806	101.76016657103949	0.423336146549391	0.0162864923307983	1.856593620268816																	1.856593620268816	176.88379885047462
535	2018-07-15T12:49:04	18.7725	-154.4412	KOK1806	107.47995010044069	0.408586003268266	0.0148625308116464	1.7735074427560054																	1.7735074427560054	177.36847942683585
536	2018-07-15T12:52:04	18.7685	-154.445	KOK1806	109.43780186951832	0.399808586158378	0.0140527199627751	1.7031937156301076																	1.7031937156301076	177.96737022831638
537	2018-07-15T12:55:04	18.7651	-154.4481	KOK1806	108.00995436388672	0.3939026201739179	0.0135233375909851	1.6159584205202335																	1.6159584205202335	178.46737297099662
538	2018-07-15T12:58:05	18.761	-154.452	KOK1806	111.04797613758974	0.399673546101449	0.0140404706778079	1.7200523138419623																	1.7200523138419623	179.08160074080376
539	2018-07-15T13:01:05	18.7579	-154.4555	KOK1806	112.40271881320268	0.4099803905311479	0.0149937487132815	1.8703003320763985																	1.8703003320763985	179.58675301692813
540	2018-07-15T13:04:05	18.7539	-154.4595	KOK1806	109.10587349008637	0.4136303443528061	0.0153405675039119	1.854963074611873																	1.854963074611873	180.19996600805214
541	2018-07-15T13:07:05	18.7506	-154.4629	KOK1806	110.8965250209465	0.4033538352584229	0.0143763859648655	1.7501242067439384																	1.7501242067439384	180.71317654288376
542	2018-07-15T13:10:06	18.747	-154.4667	KOK1806	111.7290423704241	0.3933695827155779	0.0134761956348954	1.6468831340412242																	1.6468831340412242	181.27978162153636
543	2018-07-15T13:13:06	18.7434	-154.4705	KOK1806	116.30141963342894	0.389668030042985	0.0131513999260346	1.6498039585089632																	1.6498039585089632	181.84639273892085
544	2018-07-15T13:16:06	18.74	-154.4741	KOK1806	122.98941849412098	0.388097293801218	0.0130151002084483	1.7179029625303337																	1.7179029625303337	182.38235968974323
545	2018-07-15T13:19:06	18.7367	-154.4784	KOK1806	116.15458739486776	0.38522454968438996	0.0127680203096548	1.5818014557379978																	1.5818014557379978	182.96581252480823
546	2018-07-15T13:22:07	18.7337	-154.4821	KOK1806	116.52461583854773	0.382121158637798	0.0125043343517817	1.561897373201212																	1.561897373201212	183.47929280588693
547	2018-07-15T13:31:07	18.7237	-154.4949	KOK1806	114.8872780301123	0.381094204309067	0.0124178189846211	1.5178767763065073																	1.5178767763065073	185.22859619317197
548	2018-07-15T13:34:08	18.7209	-154.4987	KOK1806	112.16503953808741	0.380332613292029	0.0123538233083768	1.480404618926307																	1.480404618926307	185.73618579055852
549	2018-07-15T13:37:08	18.7173	-154.5034	KOK1806	111.03459439558624	0.37702086599157403	0.0120782672881234	1.4286297167481268																	1.4286297167481268	186.37346850482257
550	2018-07-15T13:40:08	18.7144	-154.5072	KOK1806	114.49214739414549	0.37956374723054	0.0122895635701104	1.4979090942822744																	1.4979090942822744	186.88798050431146
551	2018-07-15T13:43:08	18.7109	-154.5118	KOK1806	115.25423230033314	0.37956374723054	0.0122895635701104	1.506652299893809																	1.506652299893809	187.5100834468901
552	2018-07-15T13:46:09	18.7079	-154.5157	KOK1806	119.70163757678336	0.382640206671618	0.0125481907026838	1.6042856177417533																	1.6042856177417533	188.03980557414314
553	2018-07-15T13:49:09	18.7044	-154.5203	KOK1806	123.01915560745995	0.38522454968438996	0.0127680203096548	1.686578881026468																	1.686578881026468	188.66192304374584
554	2018-07-15T13:52:09	18.7013	-154.5246	KOK1806	122.97618068518324	0.3831582076524311	0.0125920411190828	1.6472621324684784																	1.6472621324684784	189.23169703333375
555	2018-07-15T13:55:09	18.7	-154.5271	KOK1806	122.63265395698444	0.3813492397116721	0.0124392504640629	1.6304003573347452																	1.6304003573347452	189.53240782388735
556	2018-07-15T13:58:09	18.6994	-154.528	KOK1806	121.11287921929257	0.37981942508312105	0.0123109324309697	1.5886758410207098																	1.5886758410207098	189.6484523897584
557	2018-07-15T14:01:10	18.6987	-154.5287	KOK1806	124.89801065250671	0.384188361752855	0.0126795598788066	1.6954283400434198																	1.6954283400434198	189.7557817324939
558	2018-07-15T14:04:10	18.6983	-154.5295	KOK1806	123.4748220128668	0.382640206671618	0.0125481907026838	1.6601923261900298																	1.6601923261900298	189.8511657986277
559	2018-07-15T14:07:10	18.6984	-154.5297	KOK1806	124.84566566644058	0.3834148258238621	0.0126138426185643	1.6771199620142565																	1.6771199620142565	189.8750118316832
560	2018-07-15T14:10:10	18.6983	-154.5297	KOK1806	124.47986825582252	0.380585954153552	0.012375109021031998	1.6504444116360717																	1.6504444116360717	189.88614354165242
561	2018-07-15T14:13:11	18.6982	-154.5297	KOK1806	120.45716201079011	0.3790542167614021	0.0122469783966641	1.5776073906720758																	1.5776073906720758	189.89727525162158
562	2018-07-15T14:16:11	18.6981	-154.5297	KOK1806	123.2119635364046	0.3831582076524311	0.0125920411190828	1.6544558202241553																	1.6544558202241553	189.9084069615908
563	2018-07-15T14:19:11	18.6981	-154.5296	KOK1806	125.29306452742222	0.384964691279864	0.0127458229374991	1.711380117370216																	1.711380117370216	189.91895115002862
564	2018-07-15T14:22:12	18.6982	-154.5296	KOK1806	123.15424857860927	0.3813492397116721	0.0124392504640629	1.6351833711213832																	1.6351833711213832	189.93008285999784
565	2018-07-15T14:25:12	18.6983	-154.5294	KOK1806	124.18232750712879	0.381604883929546	0.0124607331042917	1.6495101950659554																	1.6495101950659554	189.95392890406964
566	2018-07-15T14:28:12	18.6985	-154.5292	KOK1806	119.28308024973306	0.3785426989138129	0.0122044489203669	1.5592230526896405																	1.5592230526896405	189.98459448624942
567	2018-07-15T14:31:12	18.6983	-154.5289	KOK1806	120.08891886614893	0.380075713284613	0.0123323523031341	1.579464236520079																	1.579464236520079	190.0232762068584
568	2018-07-15T14:34:12	18.6983	-154.5286	KOK1806	124.35433485718134	0.3834148258238621	0.0126138426185643	1.6770158425557218																	1.6770158425557218	190.0549087347982
569	2018-07-15T14:37:13	18.6982	-154.5283	KOK1806	122.98141813608295	0.382121158637798	0.0125043343517817	1.6366278084099728																	1.6366278084099728	190.088442782898
570	2018-07-15T14:40:13	18.698	-154.5283	KOK1806	122.85125417185942	0.3813492397116721	0.0124392504640629	1.6296450280008017																	1.6296450280008017	190.11070620283638
571	2018-07-15T14:43:13	18.698	-154.5286	KOK1806	118.67666339510922	0.37930867827332704	0.0122682455990731	1.5498425614060105																	1.5498425614060105	190.1423387868351
572	2018-07-15T14:46:13	18.698	-154.5291	KOK1806	118.4078118989913	0.3775261865591429	0.0121200419487838	1.5335976848833561																	1.5335976848833561	190.19505976016328
573	2018-07-15T14:49:14	18.6982	-154.5292	KOK1806	120.61534078915642	0.380075713284613	0.0123323523031341	1.5830682554987052																	1.5830682554987052	190.21969387831606
574	2018-07-15T14:52:14	18.698	-154.5288	KOK1806	123.69803436363847	0.383672056588914	0.0126356961621369	1.6659369106057933																	1.6659369106057933	190.267385999514
575	2018-07-15T14:55:14	18.6983	-154.5286	KOK1806	122.129951208596	0.381094204309067	0.0124178189846211	1.6150464530102138																	1.6150464530102138	190.30688225348788
576	2018-07-15T14:58:14	18.6985	-154.5284	KOK1806	121.11693749392995	0.37956374723054	0.0122895635701104	1.5844320612088496																	1.5844320612088496	190.3375478356677
577	2018-07-15T15:01:15	18.6985	-154.5283	KOK1806	118.38293431509993	0.3762652485436809	0.0120158702972422	1.5202945552857163																	1.5202945552857163	190.34809199919164
578	2018-07-15T15:04:15	18.6986	-154.5286	KOK1806	121.7512491334066	0.38083977627184	0.0123964385441272	1.6043855921773318																	1.6043855921773318	190.3816259944134
579	2018-07-15T15:07:15	18.6989	-154.5288	KOK1806	124.44666111587343	0.3834148258238621	0.0126138426185643	1.6752597890729195																	1.6752597890729195	190.42112220847997
580	2018-07-15T15:10:15	18.6989	-154.5286	KOK1806	121.3697075522218	0.380075713284613	0.0123323523031341	1.5952474059860569																	1.5952474059860569	190.44221048569588
581	2018-07-15T15:13:16	18.699	-154.5285	KOK1806	121.93499555587721	0.37981942508312105	0.0123109324309697	1.5983982035954356																	1.5983982035954356	190.45754325322773
582	2018-07-15T15:16:16	18.6988	-154.5285	KOK1806	119.62418513155563	0.3762652485436809	0.0120158702972422	1.5340524218514089																	1.5340524218514089	190.47980667316654
583	2018-07-15T15:19:16	18.699	-154.529	KOK1806	118.10181537063812	0.37702086599157403	0.0120782672881234	1.5197020373432883																	1.5197020373432883	190.53703543641055
584	2018-07-15T15:22:16	18.6991	-154.529	KOK1806	123.14206642906755	0.3813492397116721	0.0124392504640629	1.6312304721518218																	1.6312304721518218	190.54816714637974
585	2018-07-15T15:25:16	18.6992	-154.5289	KOK1806	121.23247239229364	0.381094204309067	0.0124178189846211	1.6036030053301669																	1.6036030053301669	190.56349990534454
586	2018-07-15T15:28:17	18.6992	-154.5288	KOK1806	120.16535876910324	0.3790542167614021	0.0122469783966641	1.5674332776770432																	1.5674332776770432	190.57404402526782
587	2018-07-15T15:31:17	18.6993	-154.5287	KOK1806	120.64266477658865	0.378033394342262	0.0121621144386386	1.5609434445616943																	1.5609434445616943	190.5893767799492
588	2018-07-15T15:34:17	18.6993	-154.5286	KOK1806	114.88469328389195	0.3757589130304179	0.0119742395178678	1.4651809954477564																	1.4651809954477564	190.59992089364067
589	2018-07-15T15:37:17	18.6994	-154.5285	KOK1806	122.36091525751078	0.3790542167614021	0.0122469783966641	1.5975587028925122																	1.5975587028925122	190.61525364403855
590	2018-07-15T15:43:18	18.6984	-154.528	KOK1806	120.1410708484326	0.3782877430400471	0.0121832564446218	1.5578942859937106																	1.5578942859937106	190.73842412816242
591	2018-07-15T15:46:18	18.6985	-154.5278	KOK1806	119.63608043006478	0.3775261865591429	0.0121200419487838	1.5504863558940234																	1.5504863558940234	190.76227015020146
592	2018-07-15T15:49:18	18.6983	-154.5273	KOK1806	114.95276441406612	0.37500223827143697	0.0119120787798434	1.460550239130182																	1.460550239130182	190.81949905689686
593	2018-07-15T15:52:19	18.6982	-154.5268	KOK1806	119.49699728447494	0.3785426989138129	0.0122044489203669	1.559454587059381																	1.559454587059381	190.87338233618
594	2018-07-15T15:55:19	18.6976	-154.5264	KOK1806	123.0495071827046	0.38083977627184	0.0123964385441272	1.626346293807796																	1.626346293807796	190.9523748773866
595	2018-07-15T15:58:19	18.6977	-154.5266	KOK1806	121.03184661206842	0.3785426989138129	0.0122044489203669	1.567219482537774																	1.567219482537774	190.97622098755818
596	2018-07-15T16:01:19	18.6976	-154.5266	KOK1806	119.32141832633292	0.3775261865591429	0.0121200419487838	1.5379191347543588																	1.5379191347543588	190.9873526975274
597	2018-07-15T16:04:20	18.6976	-154.5265	KOK1806	113.89289189132113	0.3739894623238979	0.011829263301334998	1.4353793761317544																	1.4353793761317544	190.99789691710689
598	2018-07-15T16:07:20	18.6976	-154.5266	KOK1806	114.8001000377568	0.3755066492907809	0.011953498456232	1.4596659446254678																	1.4596659446254678	191.00844113668649
599	2018-07-15T16:10:20	18.6978	-154.5269	KOK1806	121.87869472038037	0.380585954153552	0.012375109021031998	1.6053060323317845																	1.6053060323317845	191.0471229642561
600	2018-07-15T16:13:20	18.6981	-154.5267	KOK1806	118.48610361191591	0.37956374723054	0.0122895635701104	1.5487688734688685																	1.5487688734688685	191.0866192315338
601	2018-07-15T16:16:20	18.6981	-154.5266	KOK1806	117.41290013179064	0.3762652485436809	0.0120158702972422	1.5057763931455943																	1.5057763931455943	191.09716341997162
602	2018-07-15T16:19:21	18.6981	-154.5267	KOK1806	113.36459505181095	0.37500223827143697	0.0119120787798434	1.4322942005935464																	1.4322942005935464	191.1077076084095
603	2018-07-15T16:22:21	18.6983	-154.52700000000004	KOK1806	115.79812219260864	0.376517949394253	0.0120366913627765	1.4818751711675684																	1.4818751711675684	191.14638935958146
604	2018-07-15T16:25:21	18.6983	-154.5269	KOK1806	115.15320752361404	0.37727322506216704	0.0120991297172727	1.4807158644925122																	1.4807158644925122	191.1569335355654
605	2018-07-15T16:28:21	18.6982	-154.52700000000004	KOK1806	121.08039989040236	0.381094204309067	0.0124178189846211	1.6016371069948458																	1.6016371069948458	191.17226633308223
606	2018-07-15T16:31:22	18.6981	-154.5268	KOK1806	117.96166383722706	0.3790542167614021	0.0122469783966641	1.5359178875003412																	1.5359178875003412	191.1961123881757
607	2018-07-15T16:34:22	18.6977	-154.5262	KOK1806	111.57573510591749	0.3747481380173379	0.0118913008040399	1.4089783381887793																	1.4089783381887793	191.2734759821953
608	2018-07-15T16:37:22	18.6972	-154.5256	KOK1806	114.99330071451729	0.37777965137447	0.0121410227822238	1.490738527725786																	1.490738527725786	191.35773974462413
609	2018-07-15T16:40:22	18.697	-154.5253	KOK1806	114.72395452172682	0.3775261865591429	0.0121200419487838	1.4815950172812256																	1.4815950172812256	191.39642166387142
610	2018-07-15T16:43:23	18.6965	-154.5248	KOK1806	118.82897066234491	0.380332613292029	0.0123538233083768	1.5643401127275427																	1.5643401127275427	191.47308597267468
611	2018-07-15T16:46:23	18.6957	-154.5245	KOK1806	117.79116537486168	0.37981942508312105	0.0123109324309697	1.5472094986096825																	1.5472094986096825	191.56759100273902
612	2018-07-15T16:49:23	18.6952	-154.5242	KOK1806	110.47706532404364	0.3762652485436809	0.0120158702972422	1.4087803942190145																	1.4087803942190145	191.6316107237905
613	2018-07-15T16:52:23	18.6952	-154.524	KOK1806	115.03080738314449	0.381094204309067	0.0124178189846211	1.516354419428769																	1.516354419428769	191.65269946188744
614	2018-07-15T16:55:24	18.6952	-154.5238	KOK1806	112.58017733757342	0.37981942508312105	0.0123109324309697	1.4775130887024588																	1.4775130887024588	191.6737881999844
615	2018-07-15T16:58:24	18.695	-154.5235	KOK1806	112.89375281283364	0.381094204309067	0.0124178189846211	1.4865119270719456																	1.4865119270719456	191.7124704248016
616	2018-07-15T17:01:24	18.695	-154.5234	KOK1806	113.9607752227965	0.378798263412997	0.0122256919863542	1.4817213032520204																	1.4817213032520204	191.72301480630497
617	2018-07-15T17:04:24	18.695	-154.5233	KOK1806	109.57731564965916	0.3762652485436809	0.0120158702972422	1.4056063844305375																	1.4056063844305375	191.73355918780842
618	2018-07-15T17:07:25	18.695	-154.5235	KOK1806	114.44549572844694	0.381604883929546	0.0124607331042917	1.5154299166585508																	1.5154299166585508	191.75464795081515
619	2018-07-15T17:10:25	18.6951	-154.5233	KOK1806	112.22176230857045	0.381604883929546	0.0124607331042917	1.4882306954352922																	1.4882306954352922	191.77849434738442
620	2018-07-15T17:13:25	18.6948	-154.5231	KOK1806	112.94168848966913	0.3813492397116721	0.0124392504640629	1.4945734190449511																	1.4945734190449511	191.81799081418026
621	2018-07-15T17:16:25	18.6945	-154.5232	KOK1806	114.06066689128242	0.380332613292029	0.0123538233083768	1.496015045700301																	1.496015045700301	191.85301108177606
622	2018-07-15T17:19:26	18.6945	-154.5237	KOK1806	111.5767096830694	0.378798263412997	0.0122256919863542	1.4555469956399831																	1.4555469956399831	191.9057331449736
623	2018-07-15T17:22:26	18.6947	-154.5239	KOK1806	117.17769917942393	0.382380373258802	0.0125262363851909	1.5771349419148186																	1.5771349419148186	191.9363990526521
624	2018-07-15T17:25:26	18.6948	-154.5239	KOK1806	115.85730177986113	0.38444682955101	0.0127015866560459	1.5695089497525492																	1.5695089497525492	191.94753076262126
625	2018-07-15T17:28:26	18.6951	-154.5239	KOK1806	111.37602307786112	0.382121158637798	0.0125043343517817	1.4868005075449011																	1.4868005075449011	191.9809258925289
626	2018-07-15T17:31:27	18.6949	-154.5236	KOK1806	112.32181845700394	0.381094204309067	0.0124178189846211	1.487352978970018																	1.487352978970018	192.01960813262627
627	2018-07-15T17:34:27	18.6949	-154.5236	KOK1806	112.17650480860216	0.381094204309067	0.0124178189846211	1.4788883878190555																	1.4788883878190555	192.01960813262627
628	2018-07-15T17:37:27	18.6951	-154.524	KOK1806	116.56844587936052	0.38600501761981504	0.0128348643827073	1.592515576633288																	1.592515576633288	192.06730093677933
629	2018-07-15T17:40:27	18.6953	-154.5239	KOK1806	116.30774158513624	0.38600501761981504	0.0128348643827073	1.5948116061307511																	1.5948116061307511	192.0919351322397
630	2018-07-15T17:43:28	18.6949	-154.5232	KOK1806	112.17557903891688	0.38444682955101	0.0127015866560459	1.5154942559177254																	1.5154942559177254	192.17813633940654
631	2018-07-15T17:46:28	18.6949	-154.5224	KOK1806	112.576876183361	0.3834148258238621	0.0126138426185643	1.5178712044556182																	1.5178712044556182	192.26249144125
632	2018-07-15T17:49:28	18.695	-154.5218	KOK1806	109.24303379418562	0.381094204309067	0.0124178189846211	1.4460258213854982																	1.4460258213854982	192.32672959702037
633	2018-07-15T17:52:28	18.6947	-154.5214	KOK1806	113.84033541992372	0.384705451726668	0.0127236784282604	1.5496722957834672																	1.5496722957834672	192.38052719505265
634	2018-07-15T17:55:29	18.6947	-154.52100000000004	KOK1806	116.54618212346338	0.38862040398738795	0.0130604229536713	1.6322469907312935																	1.6322469907312935	192.42270479578872
635	2018-07-15T17:58:29	18.6948	-154.5206	KOK1806	113.24860067864336	0.3865263994224051	0.0128796456248756	1.5558004269706551																	1.5558004269706551	192.466326624279
636	2018-07-15T18:01:29	18.6946	-154.5201	KOK1806	109.885092364683	0.3857452575993249	0.0128125537145454	1.4989667870563417																	1.4989667870563417	192.52355659237998
637	2018-07-15T18:04:29	18.6946	-154.5197	KOK1806	110.58554611407922	0.385485028417554	0.0127902706709207	1.5067416402303202																	1.5067416402303202	192.5657342180313
638	2018-07-15T18:07:30	18.6944	-154.5194	KOK1806	112.80027126418764	0.38522454968438996	0.0127680203096548	1.5457024468371907																	1.5457024468371907	192.60441653451667
639	2018-07-15T18:10:30	18.6943	-154.5189	KOK1806	117.39298209684948	0.3907227333435371	0.0132434837177785	1.6665209202726952																	1.6665209202726952	192.65830100203144
640	2018-07-15T18:13:30	18.6944	-154.5185	KOK1806	116.2869600636654	0.3909879846484381	0.0132666422173371	1.6593451833154935																	1.6593451833154935	192.70192292685658
641	2018-07-15T18:16:30	18.6941	-154.5181	KOK1806	113.51010328617693	0.388881387373489	0.0130830848984296	1.5888085719011131																	1.5888085719011131	192.75572064206003
642	2018-07-15T18:19:31	18.6942	-154.5173	KOK1806	113.72761575291531	0.38862040398738795	0.0130604229536713	1.5920896932093604																	1.5920896932093604	192.8408074284033
643	2018-07-15T18:22:31	18.6946	-154.5163	KOK1806	111.5961647999315	0.3862653977340829	0.0128572283104373	1.542674908394846																	1.542674908394846	192.95526753671115
644	2018-07-15T18:25:31	18.6949	-154.5153	KOK1806	114.69789102624979	0.39019412431283296	0.0131973320428271	1.626853296670796																	1.626853296670796	193.06587343918383
645	2018-07-15T18:28:31	18.6952	-154.5143	KOK1806	117.22667439229792	0.3944339001377729	0.0135704880122012	1.7165203549754435																	1.7165203549754435	193.1764791635537
646	2018-07-15T18:34:32	18.6959	-154.5116	KOK1806	114.05441262517179	0.39310279231561696	0.0134526472007868	1.6384379649729106																	1.6384379649729106	193.47164763944656
647	2018-07-15T18:37:32	18.6962	-154.5105	KOK1806	112.9263455295482	0.390458113733128	0.0132203803700564	1.5966648081554855																	1.5966648081554855	193.59234697490075
648	2018-07-15T18:40:32	18.6966	-154.5092	KOK1806	112.56198189495841	0.38862040398738795	0.0130604229536713	1.5790929658124873																	1.5790929658124873	193.73647338321283
649	2018-07-15T18:43:33	18.6968	-154.50799999999995	KOK1806	116.50587042219904	0.3933695827155779	0.0134761956348954	1.6924352186887677																	1.6924352186887677	193.8649484067308
650	2018-07-15T18:46:33	18.6971	-154.507	KOK1806	116.70626346581163	0.394967719650399	0.0136178638151414	1.7164563454524997																	1.7164563454524997	193.97555300304703
651	2018-07-15T18:49:33	18.6974	-154.5056	KOK1806	114.12350887781143	0.3939026201739179	0.0135233375909851	1.6632976065167664																	1.6632976065167664	194.12690265069847
652	2018-07-15T18:52:33	18.6975	-154.5046	KOK1806	113.5406142789535	0.3925711160821021	0.0134057184404048	1.6480446053046742																	1.6480446053046742	194.23293090788158
653	2018-07-15T18:55:33	18.6978	-154.5034	KOK1806	111.01279973813124	0.3909879846484381	0.0132666422173371	1.5833082319677378																	1.5833082319677378	194.36379429781917
654	2018-07-15T18:58:34	18.6979	-154.5025	KOK1806	113.20858761634516	0.3925711160821021	0.0134057184404048	1.6452682222946604																	1.6452682222946604	194.4593427894805
655	2018-07-15T19:01:34	18.698	-154.5018	KOK1806	113.62559415392784	0.397110454308241	0.0138093476120368	1.7039822492083525																	1.7039822492083525	194.53398687967663
656	2018-07-15T19:04:34	18.698	-154.5011	KOK1806	113.24287831600512	0.39657544242968396	0.0137613446904689	1.6841793270336016																	1.6841793270336016	194.60779624233737
657	2018-07-15T19:07:34	18.6981	-154.5005	KOK1806	114.16724849309679	0.3969765418827575	0.013797332574773	1.7028316063749207																	1.7028316063749207	194.67203325724574
658	2018-07-15T19:10:35	18.6983	-154.5002	KOK1806	111.95824354688229	0.3944339001377729	0.0135704880122012	1.6444587572117624																	1.6444587572117624	194.71071500841282
659	2018-07-15T19:13:35	18.6981	-154.4996	KOK1806	113.29121555468056	0.3955019487366769	0.0136654858099611	1.6772035584475515																	1.6772035584475515	194.77778312223825
660	2018-07-15T19:28:36	18.698	-154.4957	KOK1806	113.86902043566809	0.397917312450588	0.013881794147495002	1.7089927332500785																	1.7089927332500785	195.18915723137616
661	2018-07-15T19:31:36	18.6978	-154.4947	KOK1806	116.65636892787049	0.40198710392924397	0.0142510477959401	1.8012722244518191																	1.8012722244518191	195.29692400323708
662	2018-07-15T19:34:37	18.6977	-154.4939	KOK1806	117.12755219994335	0.404176818963934	0.0144522713145445	1.8320202109266064																	1.8320202109266064	195.38200901141064
663	2018-07-15T19:37:37	18.6977	-154.4929	KOK1806	115.11720047098244	0.4036275093312871	0.0144016207934269	1.79807097284248																	1.79807097284248	195.4874511449202
664	2018-07-15T19:40:37	18.6975	-154.49200000000005	KOK1806	113.56391796482092	0.402259152821321	0.0142759960684905	1.7603537980320354																	1.7603537980320354	195.5849256839317
665	2018-07-15T19:43:37	18.6973	-154.4907	KOK1806	113.10340929405459	0.402259152821321	0.0142759960684905	1.756819866246397																	1.756819866246397	195.7237969192795
666	2018-07-15T19:46:38	18.6972	-154.4892	KOK1806	117.61704576743452	0.40610284617792397	0.0146305492533827	1.8691789809338428																	1.8691789809338428	195.88235178634295
667	2018-07-15T19:49:38	18.6973	-154.4883	KOK1806	119.5279786050088	0.410540710686503	0.0150466375220081	1.9472660353887001																	1.9472660353887001	195.97790061203915
668	2018-07-15T19:52:38	18.6971	-154.487	KOK1806	114.34685363354832	0.409420917298431	0.0149410227507627	1.8521541131050567																	1.8521541131050567	196.11677200722164
669	2018-07-15T19:55:38	18.697	-154.4861	KOK1806	112.24108011437704	0.4088639282297029	0.0148885802623487	1.8127914040377844																	1.8127914040377844	196.21232094426048
670	2018-07-15T19:58:39	18.6971	-154.4851	KOK1806	113.9035226892418	0.40610284617792397	0.0146305492533827	1.8008425049173669																	1.8008425049173669	196.3183494491956
671	2018-07-15T20:01:39	18.6968	-154.4841	KOK1806	116.08386766205288	0.407756193343086	0.0147847540886542	1.8642902217921804																	1.8642902217921804	196.42895404551476
672	2018-07-15T20:04:39	18.6967	-154.4832	KOK1806	119.36492011617649	0.41334884347025797	0.0153135995274663	2.000948893103796																	2.000948893103796	196.5245031495654
673	2018-07-15T20:07:39	18.6964	-154.4819	KOK1806	117.37877933066557	0.4127842703249329	0.0152597458738168	1.9617874112356533																	1.9617874112356533	196.66558817184276
674	2018-07-15T20:10:40	18.6963	-154.4809	KOK1806	113.45036594289104	0.41194100739608397	0.0151794012108036	1.8665682966379245																	1.8665682966379245	196.77161711032642
675	2018-07-15T20:13:40	18.695999999999998	-154.4804	KOK1806	115.41277216253256	0.41419536370141996	0.0153946967426796	1.9367179795682377																	1.9367179795682377	196.83402541486572
676	2018-07-15T20:16:40	18.6958	-154.4804	KOK1806	116.02951692320231	0.410819619929367	0.0150730666269102	1.9025024981955792																	1.9025024981955792	196.85628883480453
677	2018-07-15T20:19:40	18.6957	-154.4796	KOK1806	118.66643024270032	0.41702197718344397	0.0156672150617313	2.025018713168916																	2.025018713168916	196.94137483089085
678	2018-07-15T20:22:40	18.6954	-154.4781	KOK1806	118.29214240795004	0.42275641102600997	0.0162291052709792	2.0930545300119787																	2.0930545300119787	197.1030271366846
679	2018-07-15T20:25:41	18.6927	-154.4797	KOK1806	116.9678533225683	0.419023947866702	0.0158619235540355	2.0271213141907256																	2.0271213141907256	197.44769716644922
680	2018-07-15T20:28:41	18.6918	-154.4843	KOK1806	115.6056538218674	0.416453806220305	0.0156121874699766	1.966763942635954																	1.966763942635954	197.94298502036702
681	2018-07-15T20:31:41	18.6911	-154.4879	KOK1806	114.19820807276899	0.410819619929367	0.0150730666269102	1.8793986116665848																	1.8793986116665848	198.3305057485809
682	2018-07-15T20:34:41	18.6903	-154.4919	KOK1806	116.80722541191437	0.413066701047765	0.0152866553945299	1.9551292045275763																	1.9551292045275763	198.76159038348638
683	2018-07-15T20:37:42	18.69	-154.4955	KOK1806	118.140801420546	0.41560517519825896	0.0155302523723597	2.0115356465090324																	2.0115356465090324	199.14266508524776
684	2018-07-15T20:40:42	18.6895	-154.5014	KOK1806	114.92556360212221	0.415323285265125	0.0155030995766943	1.9420894967225104																	1.9420894967225104	199.76728761988298
685	2018-07-15T20:43:42	18.6895	-154.5067	KOK1806	112.08882059609192	0.40970032042209403	0.0149673543029522	1.8327064828125563																	1.8327064828125563	200.32615798990855
686	2018-07-15T20:46:42	18.69	-154.5131	KOK1806	113.9787325744778	0.4088639282297029	0.0148885802623487	1.8577575187459847																	1.8577575187459847	201.0033106307734
687	2018-07-15T20:49:43	18.6903	-154.5189	KOK1806	114.9166629477166	0.40748037802528203	0.0147589378188921	1.8467063658782688																	1.8467063658782688	201.61581334272984
688	2018-07-15T20:52:43	18.6907	-154.5249	KOK1806	116.40425794524056	0.411379437423719	0.015126114260371004	1.9299745617705744																	1.9299745617705744	202.25005796835845
689	2018-07-15T20:55:43	18.6911	-154.5311	KOK1806	116.18835830533042	0.4136303443528061	0.0153405675039119	1.9434333759566456																	1.9434333759566456	202.9053400141221
690	2018-07-15T20:58:43	18.6915	-154.5368	KOK1806	112.39132556189234	0.4099803905311479	0.0149937487132815	1.8314691529765383																	1.8314691529765383	203.50802996818612
691	2018-07-15T21:01:44	18.692	-154.5431	KOK1806	114.07922264163295	0.4099803905311479	0.0149937487132815	1.8581463633516169																	1.8581463633516169	204.17466632710548
692	2018-07-15T21:04:44	18.6923	-154.5486	KOK1806	111.38958827940752	0.404176818963934	0.0144522713145445	1.7529938334835495																	1.7529938334835495	204.75557776571839
693	2018-07-15T21:07:44	18.6928	-154.5553	KOK1806	113.50077188967964	0.407756193343086	0.0147847540886542	1.83787768794188																	1.83787768794188	205.46425061614121
694	2018-07-15T21:10:44	18.6932	-154.5608	KOK1806	112.31469787972829	0.410540710686503	0.0150466375220081	1.850022742590824																	1.850022742590824	206.04590526270448
695	2018-07-15T21:13:44	18.6934	-154.5676	KOK1806	112.49459055112987	0.40748037802528203	0.0147589378188921	1.812084510112752																	1.812084510112752	206.76327595655502
696	2018-07-15T21:16:45	18.6935	-154.5713	KOK1806	112.27399411666315	0.40748037802528203	0.0147589378188921	1.81384375534375																	1.81384375534375	207.15358041716485
697	2018-07-15T21:19:45	18.6931	-154.5745	KOK1806	111.18065580841706	0.405276587568596	0.0145539444212138	1.7695649153354132																	1.7695649153354132	207.49392924172835
698	2018-07-15T21:22:45	18.6928	-154.577	KOK1806	110.15521520063541	0.40445245764657295	0.0144776872950519	1.7438575246412384																	1.7438575246412384	207.75964884125403
699	2018-07-15T21:25:45	18.6924	-154.5809	KOK1806	113.67941242758656	0.41109919497863895	0.015099558822828001	1.877581488522699																	1.877581488522699	208.17328910616862
700	2018-07-15T21:28:46	18.6924	-154.5865	KOK1806	112.29416558898569	0.4088639282297029	0.0148885802623487	1.8229141900929984																	1.8229141900929984	208.76378353685783
701	2018-07-15T21:34:46	18.692999999999998	-154.5966	KOK1806	112.93147295188423	0.4083087401835621	0.0148365433975644	1.8339389548513745																	1.8339389548513745	209.83087282223352
702	2018-07-15T21:37:46	18.6935	-154.6036	KOK1806	109.71451075779494	0.40390183671326796	0.0144269158620519	1.7272765198355036																	1.7272765198355036	210.57108268668682
703	2018-07-15T21:40:47	18.6939	-154.6094	KOK1806	110.17817339880258	0.4036275093312871	0.0144016207934269	1.740916284515074																	1.740916284515074	211.18428028582943
704	2018-07-15T21:43:47	18.6944	-154.6165	KOK1806	110.82900831276336	0.40637739933519496	0.0146561190089782	1.772515785506259																	1.772515785506259	211.9350012399395
705	2018-07-15T21:46:47	18.695	-154.6224	KOK1806	108.86875758879091	0.40445245764657295	0.0144776872950519	1.7283451645660155																	1.7283451645660155	212.5606958532319
706	2018-07-15T21:49:47	18.6955	-154.6294	KOK1806	109.12477000458237	0.40445245764657295	0.0144776872950519	1.7336772048063016																	1.7336772048063016	213.30089702431104
707	2018-07-15T21:52:48	18.695999999999998	-154.6352	KOK1806	110.54275133827907	0.406652158591564	0.0146817318517344	1.7735698353534342																	1.7735698353534342	213.914995936314
708	2018-07-15T21:55:48	18.6964	-154.6421	KOK1806	106.74452062247595	0.40198710392924397	0.0142510477959401	1.6601511887627756																	1.6601511887627756	214.6439143618444
709	2018-07-15T22:01:48	18.6973	-154.6544	KOK1806	107.20558497063445	0.40637739933519496	0.0146561190089782	1.7194616984389193																	1.7194616984389193	215.94472288213402
710	2018-07-15T22:04:49	18.6978	-154.6606	KOK1806	109.16595057220276	0.410261129217806	0.0150202061318043	1.7926065393579491																	1.7926065393579491	216.60082975175823
711	2018-07-15T22:07:49	18.6984	-154.6666	KOK1806	112.00703153099188	0.412221425098996	0.0152061189343896	1.8624926456666049																	1.8624926456666049	217.23699687925327
712	2018-07-15T22:10:49	18.6989	-154.6731	KOK1806	107.11166612801682	0.40390183671326796	0.0144269158620519	1.687232732667334																	1.687232732667334	217.92462318829098
713	2018-07-15T22:13:49	18.6995	-154.6788	KOK1806	112.28791673272059	0.4088639282297029	0.0148885802623487	1.829932647254397																	1.829932647254397	218.529337808112
714	2018-07-15T22:16:50	18.7001	-154.6857	KOK1806	109.48739489899613	0.411379437423719	0.015126114260371004	1.8215638919284427																	1.8215638919284427	219.2599388333815
715	2018-07-15T22:19:50	18.7006	-154.6913	KOK1806	109.66299754981243	0.41194100739608397	0.0151794012108036	1.8189027854341016																	1.8189027854341016	219.85302297832612
716	2018-07-15T22:22:50	18.7013	-154.6983	KOK1806	113.2760567705974	0.41419536370141996	0.0153946967426796	1.912615932228524																	1.912615932228524	220.5952056024699
717	2018-07-15T22:25:50	18.7018	-154.704	KOK1806	109.32589619302857	0.4088639282297029	0.0148885802623487	1.7769210979835748																	1.7769210979835748	221.1987838303681
718	2018-07-15T22:28:51	18.7025	-154.7108	KOK1806	108.7807226736453	0.4099803905311479	0.0149937487132815	1.7888053921225051																	1.7888053921225051	221.91999332585388
719	2018-07-15T22:31:51	18.7032	-154.7165	KOK1806	109.688660825715	0.411660348857799	0.0151527330905083	1.8260363293853623																	1.8260363293853623	222.52602557552467
720	2018-07-15T22:34:51	18.7039	-154.72299999999996	KOK1806	108.72361882161823	0.411660348857799	0.0151527330905083	1.8074245774160207																	1.8074245774160207	223.2157912634133
721	2018-07-15T22:37:51	18.7046	-154.7289	KOK1806	112.12235481188644	0.415323285265125	0.0155030995766943	1.916557543151865																	1.916557543151865	223.84273701581228
722	2018-07-15T22:40:51	18.7053	-154.735	KOK1806	110.03388782714815	0.410819619929367	0.0150730666269102	1.815750026557276																	1.815750026557276	224.4906095292153
723	2018-07-15T22:43:52	18.7061	-154.7413	KOK1806	110.29575456099077	0.409420917298431	0.0149410227507627	1.80503001669836																	1.80503001669836	225.16080650989304
724	2018-07-15T22:46:52	18.7069	-154.747	KOK1806	112.3749588398182	0.41334884347025797	0.0153135995274663	1.886648439772736																	1.886648439772736	225.76835752108346
725	2018-07-15T22:49:52	18.7077	-154.7538	KOK1806	111.50334893284905	0.413066701047765	0.0152866553945299	1.8730611666522181																	1.8730611666522181	226.4908328306356
726	2018-07-15T22:52:52	18.7084	-154.7594	KOK1806	112.0806945752887	0.41419536370141996	0.0153946967426796	1.8966279713568583																	1.8966279713568583	227.0863922623212
727	2018-07-15T22:55:53	18.7091	-154.7663	KOK1806	112.52040660727913	0.4127842703249329	0.0152597458738168	1.8957759567855463																	1.8957759567855463	227.81805664481163
728	2018-07-15T22:58:53	18.7096	-154.7719	KOK1806	109.5736546903407	0.4099803905311479	0.0149937487132815	1.799978465439913																	1.799978465439913	228.4111095261886
729	2018-07-15T23:01:53	18.7104	-154.7788	KOK1806	111.68588107121599	0.415323285265125	0.0155030995766943	1.9081829582632843																	1.9081829582632843	229.1440376756556
730	2018-07-15T23:04:53	18.7109	-154.7844	KOK1806	110.54268037917471	0.415323285265125	0.0155030995766943	1.8835782883023424																	1.8835782883023424	229.7370860399897
731	2018-07-15T23:07:54	18.7115	-154.7912	KOK1806	106.78581648836618	0.415323285265125	0.0155030995766943	1.8159568416035297																	1.8159568416035297	230.4571396873983
732	2018-07-15T23:10:54	18.7119	-154.7972	KOK1806	112.4223353036228	0.4161707351574229	0.0155847719209669	1.9208604677986625																	1.9208604677986625	231.09130527081626
733	2018-07-15T23:13:54	18.7124	-154.8037	KOK1806	109.59572589140265	0.411379437423719	0.015126114260371004	1.8190470794255609																	1.8190470794255609	231.7788770843182
734	2018-07-15T23:16:54	18.7129	-154.8101	KOK1806	111.51681271933028	0.41702197718344397	0.0156672150617313	1.916395062613212																	1.916395062613212	232.45593873585372
735	2018-07-15T23:19:55	18.7134	-154.8162	KOK1806	110.38058907364555	0.418163222026139	0.0157780813589962	1.911171441515228																	1.911171441515228	233.10148094008937
736	2018-07-15T23:22:55	18.7139	-154.8231	KOK1806	108.8617223434741	0.41873662965888503	0.0158339206249885	1.8781289083878328																	1.8781289083878328	233.8310891563312
737	2018-07-15T23:25:55	18.7144	-154.8291	KOK1806	117.2617286719866	0.423336146549391	0.0162864923307983	2.0963241903349865																	2.0963241903349865	234.46612429648152
738	2018-07-15T23:28:55	18.7149	-154.8364	KOK1806	112.01293834758673	0.41476151775798903	0.0154489878240566	1.893490621552762																	1.893490621552762	235.23778466744722
739	2018-07-15T23:31:56	18.7152	-154.8424	KOK1806	112.8004491446242	0.421891974861681	0.0161435361659798	1.994350881178741																	1.994350881178741	235.871253475598
740	2018-07-15T23:34:56	18.7156	-154.8498	KOK1806	113.47007350111556	0.4247920226760489	0.0164313951396544	2.047723212612434																	2.047723212612434	236.652713228158
741	2018-07-15T23:37:56	18.715999999999998	-154.8557	KOK1806	111.95868245672806	0.42275641102600997	0.0162291052709792	1.98972671094098																	1.98972671094098	237.2763468905822
742	2018-07-15T23:40:56	18.7164	-154.8626	KOK1806	112.65467125828508	0.423336146549391	0.0162864923307983	2.0156541885469643																	2.0156541885469643	238.0051794886289
743	2018-07-15T23:43:57	18.7169	-154.869	KOK1806	112.0368775992592	0.41930968274539204	0.0158899013970448	1.9574497557857864																	1.9574497557857864	238.68222523581886
744	2018-07-15T23:46:57	18.7174	-154.8755	KOK1806	112.64035435895329	0.418163222026139	0.0157780813589962	1.9559291715414169																	1.9559291715414169	239.36977685617387
745	2018-07-15T23:49:57	18.718	-154.8823	KOK1806	114.91193735055609	0.4274122741477111	0.0166942306093561	2.0971067929540435																	2.0971067929540435	240.089803069552
746	2018-07-15T23:52:57	18.7184	-154.8884	KOK1806	113.04428864688057	0.42770520361048997	0.0167237061939385	2.0722372703133067																	2.0722372703133067	240.73446174002711
747	2018-07-15T23:55:58	18.7188	-154.8957	KOK1806	112.7221880108603	0.4271200422948	0.0166648252207127	2.058294189671713																	2.058294189671713	241.5053812053648
748	2018-07-16T02:00:11	18.7284	-155.1652	KOK1806	122.4054681512327	0.45885860188218197	0.0200499417319638	2.6506000448897606																	2.6506000448897606	269.9377757348431
749	2018-07-16T02:03:11	18.7288	-155.1719	KOK1806	124.11708503196584	0.466575624850595	0.020931458067706	2.793819264703365																	2.793819264703365	270.6455110638805
750	2018-07-16T02:06:11	18.7291	-155.1782	KOK1806	122.81982125139395	0.45917747014695204	0.020085925467656997	2.65910764035302																	2.65910764035302	271.31051283614397
751	2018-07-16T02:09:12	18.7295	-155.1842	KOK1806	123.28916325847072	0.45600869181457104	0.0197302503629286	2.643942461403315																	2.643942461403315	271.9446127340167
752	2018-07-16T02:12:12	18.7298	-155.191	KOK1806	122.34067813801799	0.44603255600721703	0.0186357142170765	2.4940404466105464																	2.4940404466105464	272.662261241877
753	2018-07-16T02:15:12	18.7302	-155.1978	KOK1806	121.52442241954529	0.4478807497166839	0.0188356472303844	2.498079589971874																	2.498079589971874	273.3805123517265
754	2018-07-16T02:18:12	18.7306	-155.2038	KOK1806	123.26016523937128	0.456323904667957	0.019765435566722	2.6531514908484173																	2.6531514908484173	274.01460814227687
755	2018-07-16T02:21:13	18.730999999999998	-155.2102	KOK1806	121.56307209744215	0.45917747014695204	0.020085925467656997	2.648858196842653																	2.648858196842653	274.6907734277482
756	2018-07-16T02:24:13	18.7313	-155.217	KOK1806	124.37338800096924	0.461093484651872	0.0203028511452315	2.7379553646730788																	2.7379553646730788	275.40841557893685
757	2018-07-16T02:27:13	18.7317	-155.2237	KOK1806	127.6898508047352	0.4594970996074861	0.020121995102983996	2.787263685450216																	2.787263685450216	276.1161388102334
758	2018-07-16T02:30:13	18.7321	-155.2299	KOK1806	124.51559487916559	0.450361853318601	0.0191059725905235	2.5976991540872003																	2.5976991540872003	276.77126278728343
759	2018-07-16T02:33:14	18.7324	-155.2363	KOK1806	124.53685356850956	0.455380516352979	0.0196601311358835	2.6663163418753832																	2.6663163418753832	277.44678057064374
760	2018-07-16T02:36:14	18.7328	-155.2428	KOK1806	124.6493868761772	0.453493362834832	0.0194506103306101	2.638244829459749																	2.638244829459749	278.13345818977007
761	2018-07-16T02:39:14	18.7332	-155.2493	KOK1806	125.08386608112758	0.458540493000392	0.0200140436913349	2.728729247496516																	2.728729247496516	278.82013419002715
762	2018-07-16T02:42:14	18.7336	-155.2558	KOK1806	129.5299086643573	0.468205884458258	0.0211206733583267	2.9671320987605987																	2.9671320987605987	279.50680857137576
763	2018-07-16T02:45:15	18.734	-155.2622	KOK1806	125.8945513043693	0.464306952560606	0.0206699192006992	2.836231243298																	2.836231243298	280.18296190320046
764	2018-07-16T02:48:15	18.7343	-155.2686	KOK1806	128.3691519009181	0.47311942834923	0.0216972875832452	3.003004563059968																	3.003004563059968	280.85847210837017
765	2018-07-16T02:51:15	18.7347	-155.275	KOK1806	128.92283097482834	0.4749400015086995	0.0219133828499894	3.0511457588942976																	3.0511457588942976	281.5346226507445
766	2018-07-16T02:54:15	18.735	-155.2816	KOK1806	126.85064735666971	0.474774796764315	0.0218936935222624	2.984621054335244																	2.984621054335244	282.231188857819
767	2018-07-16T02:57:16	18.7354	-155.2882	KOK1806	126.65370027799791	0.48145326362900304	0.0226971245005535	3.083771237576973																	3.083771237576973	282.92837597740106
768	2018-07-16T03:00:16	18.7359	-155.2949	KOK1806	126.6570103746321	0.481116658249959	0.0226561216942668	3.079841222248279																	3.079841222248279	283.6368693775585
769	2018-07-16T03:03:16	18.7364	-155.30100000000004	KOK1806	128.23644890091154	0.4828070630727	0.0228620725475196	3.1293364769601664																	3.1293364769601664	284.28232440334443
770	2018-07-16T03:06:16	18.7366	-155.3071	KOK1806	131.88587269892943	0.490994429079813	0.023875791922282005	3.3428555844097767																	3.3428555844097767	284.9257591416141
771	2018-07-16T03:09:16	18.7372	-155.3138	KOK1806	126.56382417250632	0.492028121544825	0.0240057882118602	3.217576760871657																	3.217576760871657	285.635208632159
772	2018-07-16T03:12:17	18.7376	-155.3204	KOK1806	124.73131119833609	0.493067315046699	0.024136733252599997	3.2069935154750002																	3.2069935154750002	286.33238670876585
773	2018-07-16T03:15:17	18.738	-155.3271	KOK1806	125.73580500285524	0.495501514224757	0.0244454479957705	3.259899332208681																	3.259899332208681	287.0400836525433
774	2018-07-16T03:18:17	18.7385	-155.3335	KOK1806	124.19562060216239	0.4824679086680929	0.0228207211409453	3.0375775509703637																	3.0375775509703637	287.71704345967487
775	2018-07-16T03:24:18	18.7395	-155.3463	KOK1806	122.43020809172282	0.490994429079813	0.023875791922282005	3.106379490771728																	3.106379490771728	289.0709571024538
776	2018-07-16T03:27:18	18.74	-155.3532	KOK1806	126.12285906921473	0.4993500430821071	0.0249382647638688	3.3433118126675385																	3.3433118126675385	289.8004533130652
777	2018-07-16T03:33:18	18.7407	-155.3657	KOK1806	127.39753485747791	0.504303997959942	0.0255816274514032	3.4249836306049666																	3.4249836306049666	291.12044952174864
778	2018-07-16T03:36:19	18.7411	-155.3724	KOK1806	128.79047611972635	0.4972476896913621	0.024668326358462996	3.371766417068216																	3.371766417068216	291.8281335272705
779	2018-07-16T03:39:19	18.7415	-155.3791	KOK1806	129.44595465888156	0.478432217139048	0.0223315325290495	3.105176772753085																	3.105176772753085	292.53581586318984
780	2018-07-16T03:42:19	18.7418	-155.3859	KOK1806	123.78114833030884	0.47180108907008794	0.0215416927724259	2.8617371735650243																	2.8617371735650243	293.25341350391426
781	2018-07-16T03:45:19	18.7422	-155.3916	KOK1806	123.88186696633751	0.471145589467642	0.0214644595048629	2.856325183582375																	2.856325183582375	293.8559237832552
782	2018-07-16T03:48:20	18.7426	-155.3981	KOK1806	124.16927383605669	0.47016429169039203	0.0213494063862907	2.8553156546158567																	2.8553156546158567	294.54256173042353
783	2018-07-16T03:51:20	18.743	-155.4048	KOK1806	124.82566332538471	0.47016429169039203	0.0213494063862907	2.8733037812642563																	2.8733037812642563	295.2502378050274
784	2018-07-16T03:54:20	18.7435	-155.4109	KOK1806	123.69354312303751	0.47943554037313396	0.022452432604371002	2.963210566751824																	2.963210566751824	295.89566589836494
785	2018-07-16T03:57:21	18.7436	-155.4151	KOK1806	120.82394307878236	0.475768393353711	0.0220121117247777	2.8516223039116566																	2.8516223039116566	296.33854269901747
786	2018-07-16T04:00:21	18.7433	-155.4182	KOK1806	120.63935902265541	0.476101174735823	0.0220517730657292	2.8458413871816184																	2.8458413871816184	296.66702683239095
787	2018-07-16T04:03:21	18.7432	-155.4203	KOK1806	122.91477523574457	0.47910034465026097	0.022412034825365003	2.93926654530715																	2.93926654530715	296.888675372867
788	2018-07-16T04:06:21	18.7434	-155.4228	KOK1806	121.32537157306804	0.469513051021363	0.0212731001451569	2.784702759242013																	2.784702759242013	297.1531483575411
789	2018-07-16T04:09:21	18.7441	-155.428	KOK1806	124.60993054827135	0.477432457886255	0.0222112934335836	2.96008825876647																	2.96008825876647	297.7068089112108
790	2018-07-16T04:12:22	18.7446	-155.4345	KOK1806	121.32293826778441	0.480441940434104	0.0225743563598297	2.9145797425318767																	2.9145797425318767	298.3942505898046
791	2018-07-16T04:15:22	18.7445	-155.4409	KOK1806	122.18593368211063	0.47643288970822795	0.0220915114328239	2.8783130236629666																	2.8783130236629666	299.0689851008519
792	2018-07-16T04:18:22	18.7446	-155.4467	KOK1806	120.26868095935656	0.48145326362900304	0.0226971245005535	2.9060114552890437																	2.9060114552890437	299.680481358949
793	2018-07-16T04:21:22	18.7446	-155.4526	KOK1806	119.14474090150436	0.475105206253084	0.0219330721777164	2.824190297209377																	2.824190297209377	300.30241739522825
794	2018-07-16T04:24:23	18.7447	-155.459	KOK1806	120.77657930223862	0.47311942834923	0.0216972875832452	2.8153969194005515																	2.8153969194005515	300.9771515067584
795	2018-07-16T04:27:23	18.7448	-155.465	KOK1806	121.62741074467192	0.48179067254548497	0.0227382251878962	2.9430664500985104																	2.9430664500985104	301.609726222394
796	2018-07-16T04:30:23	18.7449	-155.4711	KOK1806	117.71147446827273	0.478099346265649	0.0222914251105771	2.7948955328850245																	2.7948955328850245	302.25284023108776
797	2018-07-16T04:33:23	18.745	-155.4772	KOK1806	121.0776134589856	0.474774796764315	0.0218936935222624	2.8495081858851083																	2.8495081858851083	302.8959538589882
798	2018-07-16T04:36:24	18.745	-155.4833	KOK1806	121.31621206899835	0.475768393353711	0.0220121117247777	2.8742066611789																	2.8742066611789	303.5389709493756
799	2018-07-16T04:39:24	18.745	-155.4892	KOK1806	118.8518069694777	0.46788015103890396	0.0210827472085256	2.6949829289552705																	2.6949829289552705	304.1609055122085
800	2018-07-16T04:42:24	18.745	-155.4951	KOK1806	126.1087288215973	0.47776723930896603	0.0222514115460957	2.9961661721908457																	2.9961661721908457	304.7828400750414
801	2018-07-16T04:45:24	18.745	-155.5013	KOK1806	120.52848735246029	0.473449583084068	0.0217364215759844	2.799607947610167																	2.799607947610167	305.43639842920294
802	2018-07-16T04:48:25	18.7449	-155.5075	KOK1806	118.21667499379349	0.4714730902499221	0.0215030261525291	2.725657302646951																	2.725657302646951	306.09005177024426
803	2018-07-16T04:51:25	18.7449	-155.5135	KOK1806	123.5653765426289	0.47910034465026097	0.022412034825365003	2.9484735698933036																	2.9484735698933036	306.72252797146234
804	2018-07-16T04:54:25	18.7447	-155.5196	KOK1806	121.45722739304479	0.466900590916245	0.0209691451891362	2.7424264026132184																	2.7424264026132184	307.36593112499145
805	2018-07-16T04:57:25	18.7447	-155.5255	KOK1806	121.66728894895107	0.468857909381501	0.0211967050338517	2.7809868758857563																	2.7809868758857563	307.987866792912
806	2018-07-16T05:00:25	18.7446	-155.5312	KOK1806	123.07770410360794	0.475105206253084	0.0219330721777164	2.8882666771713352																	2.8882666771713352	308.5888231807379
807	2018-07-16T05:03:26	18.7445	-155.537	KOK1806	121.8365100785486	0.47311942834923	0.0216972875832452	2.8261439483449577																	2.8261439483449577	309.2003194388351
808	2018-07-16T05:06:26	18.7444	-155.5433	KOK1806	123.53086364682163	0.4754364044885901	0.0219725448370867	2.9016757419381434																	2.9016757419381434	309.8645145087192
809	2018-07-16T05:09:26	18.7443	-155.5495	KOK1806	123.71265804901644	0.4672263327342029	0.0210069222764876	2.801678881457572																	2.801678881457572	310.51817017195674
810	2018-07-16T05:12:26	18.7441	-155.5551	KOK1806	123.43420418167729	0.46366301207851796	0.020596051492180998	2.7357948962046708																	2.7357948962046708	311.108903418908
811	2018-07-16T05:15:27	18.7442	-155.5609	KOK1806	125.54329661261845	0.47016429169039203	0.0213494063862907	2.869584148253062																	2.869584148253062	311.7204011252042
812	2018-07-16T05:18:27	18.7443	-155.5672	KOK1806	125.44529169137188	0.466900590916245	0.0209691451891362	2.8201144495661845																	2.8201144495661845	312.3845969816332
813	2018-07-16T05:21:27	18.7443	-155.5736	KOK1806	126.05278891425554	0.47016429169039203	0.0213494063862907	2.894667126456864																	2.894667126456864	313.05924066037807
814	2018-07-16T05:24:27	18.7443	-155.5793	KOK1806	127.54406498709434	0.46853150825865997	0.0211586438748711	2.9046360817331736																	2.9046360817331736	313.66009518676066
815	2018-07-16T05:27:28	18.7445	-155.5851	KOK1806	126.13710783734413	0.45885860188218197	0.0200499417319638	2.734275066223336																	2.734275066223336	314.2718958755081
816	2018-07-16T05:30:28	18.7448	-155.5914	KOK1806	128.14664718706763	0.469513051021363	0.0212731001451569	2.9075866780635886																	2.9075866780635886	314.9368359974353
817	2018-07-16T05:33:28	18.745	-155.5977	KOK1806	126.6411081211404	0.468205884458258	0.0211206733583267	2.8581630857832963																	2.8581630857832963	315.6013090855656
818	2018-07-16T05:36:28	18.7452	-155.6032	KOK1806	125.09062659859163	0.46560036346816397	0.0208188289722582	2.7839969263446656																	2.7839969263446656	316.18150555554575
819	2018-07-16T05:39:29	18.7455	-155.6094	KOK1806	131.3032729663801	0.46788015103890396	0.0210827472085256	2.981247246614754																	2.981247246614754	316.83591520252367
820	2018-07-16T05:42:29	18.7458	-155.6158	KOK1806	128.19509811578962	0.45758756041411497	0.0199069818405919	2.74558736059823																	2.74558736059823	317.5113795239077
821	2018-07-16T05:45:29	18.746	-155.6223	KOK1806	128.17114344183236	0.46398459847734397	0.0206329413151268	2.8348739803864653																	2.8348739803864653	318.1969196227342
822	2018-07-16T05:48:29	18.7463	-155.6279	KOK1806	128.65284063346851	0.46560036346816397	0.0208188289722582	2.8785324334721056																	2.8785324334721056	318.7881702417498
823	2018-07-16T05:51:30	18.7466	-155.6341	KOK1806	126.36429793946071	0.46237606014041704	0.020448899678451	2.7617371398797337																	2.7617371398797337	319.4425756360219
824	2018-07-16T05:54:30	18.7468	-155.6406	KOK1806	130.7388342273253	0.466575624850595	0.020931458067706	2.9361389213962994																	2.9361389213962994	320.12811248973685
825	2018-07-16T05:57:30	18.7471	-155.64700000000005	KOK1806	129.302518908369	0.46237606014041704	0.020448899678451	2.83793527902998																	2.83793527902998	320.80357162255353
826	2018-07-16T06:00:30	18.7473	-155.6529	KOK1806	129.78450575429778	0.4598174920808929	0.0201581508430025	2.8152724843446033																	2.8152724843446033	321.4258964408266
827	2018-07-16T06:03:31	18.7476	-155.659	KOK1806	131.47581134385376	0.466900590916245	0.0209691451891362	2.952650946869732																	2.952650946869732	322.0697708173392
828	2018-07-16T06:09:31	18.7481	-155.6717	KOK1806	130.5860171961989	0.468205884458258	0.0211206733583267	2.946162458151564																	2.946162458151564	323.4096452477275
829	2018-07-16T06:12:31	18.7483	-155.6776	KOK1806	133.16348535770484	0.474774796764315	0.0218936935222624	3.1116788520098324																	3.1116788520098324	324.0319663842027
830	2018-07-16T06:15:32	18.7485	-155.6835	KOK1806	128.37522036114336	0.46045472755496203	0.0202303737192158	2.792919198764484																	2.792919198764484	324.65428678429083
831	2018-07-16T06:18:32	18.7487	-155.6899	KOK1806	128.96151930609372	0.45885860188218197	0.0200499417319638	2.7963569682420486																	2.7963569682420486	325.3292805384611
832	2018-07-16T06:21:32	18.749000000000002	-155.696	KOK1806	125.01894666766277	0.454121153884508	0.0195202170407041	2.620597760984636																	2.620597760984636	325.9731495893549
833	2018-07-16T06:24:32	18.7491	-155.7022	KOK1806	123.0240747897081	0.448344851545834	0.01888605704128635	2.4970831730153367																	2.4970831730153367	326.6267870601373
834	2018-07-16T06:27:33	18.7493	-155.7086	KOK1806	123.3842472054313	0.44726372639941	0.0187687138431327	2.5162199430656185																	2.5162199430656185	327.3017784176348
835	2018-07-16T06:30:33	18.7496	-155.7147	KOK1806	120.94600859534313	0.436006710939568	0.0175741511462179	2.323156347194812																	2.323156347194812	327.9456451860033
836	2018-07-16T06:36:33	18.7498	-155.725	KOK1806	123.51581371029384	0.4426535660132101	0.0182736461206562	2.459924922345901																	2.459924922345901	329.03159336590716
837	2018-07-16T06:39:33	18.7499	-155.7312	KOK1806	121.57960908582314	0.439926890680524	0.0179846555080056	2.3924089372345887																	2.3924089372345887	329.6852277396636
838	2018-07-16T06:42:34	18.75	-155.7376	KOK1806	120.57687575137005	0.43932088741426	0.0179208517635481	2.3537568839485603																	2.3537568839485603	330.35994067368136
839	2018-07-16T06:45:34	18.7503	-155.7436	KOK1806	123.00855601735284	0.4411381127212409	0.0181126741188991	2.4205185551242474																	2.4205185551242474	330.9932782607475
840	2018-07-16T06:48:34	18.7504	-155.7497	KOK1806	119.32610420548932	0.43331825729665296	0.017295909223034	2.245852910131226																	2.245852910131226	331.63637132290074
841	2018-07-16T06:51:34	18.7506	-155.7561	KOK1806	123.89755576609598	0.44053105772428097	0.0180485121941368	2.436468157034506																	2.436468157034506	332.3113574873565
842	2018-07-16T06:54:35	18.7507	-155.7624	KOK1806	121.65725701345957	0.439926890680524	0.0179846555080056	2.3915697805032288																	2.3915697805032288	332.97552817043504
843	2018-07-16T06:57:35	18.7509	-155.769	KOK1806	119.11423367981928	0.436608795034428	0.0176367533971842	2.28513545758188																	2.28513545758188	333.6715838162309
844	2018-07-16T07:00:35	18.7512	-155.7749	KOK1806	121.20198416815828	0.4378108140307589	0.0177623557348974	2.351026491824149																	2.351026491824149	334.294392061467
845	2018-07-16T07:03:35	18.7513	-155.781	KOK1806	120.76095654783505	0.430649070506258	0.017022308844533002	2.242690498566345																	2.242690498566345	334.9374816954405
846	2018-07-16T07:06:36	18.7533	-155.7861	KOK1806	121.53563636365656	0.43242546046049996	0.0172040887862246	2.2864549637985685																	2.2864549637985685	335.5193403873826
847	2018-07-16T07:09:36	18.7577	-155.7898	KOK1806	122.82874768147042	0.4381128402054121	0.0177939312124087	2.3780436456856764																	2.3780436456856764	336.1454404781653
848	2018-07-16T07:12:36	18.7618	-155.7934	KOK1806	119.97531667404041	0.435407491149754	0.0175118467140195	2.2917565281220607																	2.2917565281220607	336.7389766020724
849	2018-07-16T07:15:36	18.7658	-155.7967	KOK1806	118.6944134940769	0.43630739409467695	0.0176054149555397	2.2816736995882225																	2.2816736995882225	337.3039940818293
850	2018-07-16T07:18:37	18.7704	-155.8005	KOK1806	120.65719541034015	0.437509507129744	0.0177308554542083	2.3235908302457497																	2.3235908302457497	337.95408244639543
851	2018-07-16T07:21:37	18.775	-155.8043	KOK1806	117.77444717845994	0.42799872528277294	0.0167533785616574	2.1567838057330158																	2.1567838057330158	338.604164078469
852	2018-07-16T07:24:37	18.7791	-155.8075	KOK1806	118.58065676951784	0.4330199484944871	0.0172652294049502	2.2405272641015586																	2.2405272641015586	339.1716523234649
853	2018-07-16T07:27:37	18.7833	-155.811	KOK1806	119.89440113184165	0.43183148969306795	0.0171432135341921	2.2408620995228947																	2.2408620995228947	339.76717514360814
854	2018-07-16T07:30:38	18.7879	-155.8147	KOK1806	122.94473647306587	0.436608795034428	0.0176367533971842	2.376484622207481																	2.376484622207481	340.4107990358772
855	2018-07-16T07:33:38	18.7923	-155.8183	KOK1806	123.9121420964627	0.435407491149754	0.0175118467140195	2.3736635716938874																	2.3736635716938874	341.03034048104536
856	2018-07-16T07:36:38	18.7962	-155.8214	KOK1806	119.97782442274223	0.426537664777126	0.016606224362956	2.1770869728259283																	2.1770869728259283	341.573660761028
857	2018-07-16T07:39:38	18.8008	-155.8252	KOK1806	123.63083145797512	0.431239027408117	0.0170826133507075	2.3020596792513466																	2.3020596792513466	342.223704605239
858	2018-07-16T07:42:39	18.8053	-155.8289	KOK1806	120.09807187386822	0.43331825729665296	0.017295909223034	2.2437737021802966																	2.2437737021802966	342.8584832575422
859	2018-07-16T07:45:39	18.8093	-155.8323	KOK1806	120.16867870216277	0.43183148969306795	0.0171432135341921	2.2417406353816784																	2.2417406353816784	343.4299915280335
860	2018-07-16T07:48:39	18.8134	-155.8358	KOK1806	122.85116265595032	0.43510839979697497	0.0174808059756167	2.334310534144632																	2.334310534144632	344.0167740758453
861	2018-07-16T07:51:39	18.817999999999998	-155.8395	KOK1806	117.58179490079712	0.42799872528277294	0.0167533785616574	2.13299675171399																	2.13299675171399	344.6603557237165
862	2018-07-16T07:54:40	18.8225	-155.8431	KOK1806	120.66229905843859	0.430649070506258	0.017022308844533002	2.218827475858545																	2.218827475858545	345.2886935791812
863	2018-07-16T07:57:40	18.8267	-155.8465	KOK1806	128.03911849521418	0.44022861406846897	0.0180165457871619	2.4979943194078182																	2.4979943194078182	345.87769047967925
864	2018-07-16T08:00:40	18.8311	-155.8501	KOK1806	120.13674051066296	0.436006710939568	0.0175741511462179	2.2728377515285563																	2.2728377515285563	346.4971783480975
865	2018-07-16T08:03:40	18.8357	-155.8539	KOK1806	124.99155042808256	0.443265519691239	0.0183389554223503	2.4613386800500856																	2.4613386800500856	347.14717100230746
866	2018-07-16T08:06:40	18.8401	-155.8575	KOK1806	122.78688141315985	0.436006710939568	0.0175741511462179	2.3238873900989114																	2.3238873900989114	347.766646429014
867	2018-07-16T08:09:41	18.8443	-155.8609	KOK1806	123.24333705212491	0.434212175566483	0.0173881279894692	2.3192863252475897																	2.3192863252475897	348.35562050366485
868	2018-07-16T11:52:13	19.1238	-156.0959	KOK1806	119.36603638930572	0.398186553268771	0.0139060835529042	1.772677221377479																	1.772677221377479	388.1039560938237
869	2018-07-16T11:55:13	19.1275	-156.0995	KOK1806	123.14723406509864	0.3992690691249339	0.0140037811661129	1.856552625665268																	1.856552625665268	388.66341464821596
870	2018-07-16T12:01:13	19.1351	-156.1066	KOK1806	118.9867153723248	0.4028052004443379	0.0143260714237716	1.8301881701314155																	1.8301881701314155	389.79181803558737
871	2018-07-16T12:04:14	19.1388	-156.1102	KOK1806	113.23394989566624	0.39630732265045204	0.0137373529751496	1.671565146034779																	1.671565146034779	390.35125906041395
872	2018-07-16T12:07:14	19.1427	-156.1138	KOK1806	115.97956495376732	0.397110454308241	0.0138093476120368	1.7143948043056931																	1.7143948043056931	390.92728226933525
873	2018-07-16T12:10:14	19.1463	-156.1174	KOK1806	118.20615306371486	0.39899813822105495	0.0139793002221414	1.7796764193107564																	1.7796764193107564	391.4785674563327
874	2018-07-16T12:13:14	19.1499	-156.1209	KOK1806	119.33410830594649	0.39953850604452	0.0140282213928407	1.8014034815710882																	1.8014034815710882	392.0226793252257
875	2018-07-16T12:16:15	19.1534	-156.1243	KOK1806	118.80113554821156	0.4055513506742789	0.0145794185056705	1.865514296034058																	1.865514296034058	392.55147422813326
876	2018-07-16T12:19:15	19.1573	-156.1281	KOK1806	120.10668762163613	0.406652158591564	0.0146817318517344	1.902117770787756																	1.902117770787756	393.1415099834632
877	2018-07-16T12:22:15	19.1612	-156.1319	KOK1806	118.05066179356571	0.40198710392924397	0.0142510477959401	1.8021159680104035																	1.8021159680104035	393.7315393399159
878	2018-07-16T12:25:15	19.1645	-156.1353	KOK1806	122.24475316236422	0.401439485196609	0.0142010884556496	1.8618859067451023																	1.8618859067451023	394.2441349443837
879	2018-07-16T12:28:15	19.1683	-156.1389	KOK1806	117.64546831961636	0.397917312450588	0.013881794147495002	1.7466919625421915																	1.7466919625421915	394.81177630937447
880	2018-07-16T12:31:16	19.1722	-156.1427	KOK1806	117.05525356569487	0.39737891850518503	0.0138334350506641	1.7383048874764733																	1.7383048874764733	395.40178761139015
881	2018-07-16T12:34:16	19.1755	-156.14600000000004	KOK1806	123.42693257759326	0.39737891850518503	0.0138334350506641	1.835114295156644																	1.835114295156644	395.9070899578763
882	2018-07-16T12:37:16	19.1791	-156.1494	KOK1806	121.65794047547584	0.39845643681309795	0.0139304309414824	1.8122237859874208																	1.8122237859874208	396.44410228687525
883	2018-07-16T12:40:16	19.1829	-156.153	KOK1806	119.5338614855766	0.39657544242968396	0.0137613446904689	1.7564969095308691																	1.7564969095308691	397.01172128758344
884	2018-07-16T12:43:17	19.1865	-156.1564	KOK1806	117.03383732029415	0.391250485973246	0.0132896802510598	1.6578783186933874																	1.6578783186933874	397.54872292573936
885	2018-07-16T12:46:17	19.1897	-156.1594	KOK1806	119.22773493896385	0.39283663727549395	0.0134291548471417	1.7105623181029856																	1.7105623181029856	398.0245013949947
886	2018-07-16T12:49:17	19.1935	-156.1631	KOK1806	120.54264277715521	0.3909879846484381	0.0132666422173371	1.7093880145303113																	1.7093880145303113	398.599167533311
887	2018-07-16T12:52:17	19.1972	-156.1666	KOK1806	126.38228598785132	0.39576976686926596	0.0136893844359856	1.8500399845904103																	1.8500399845904103	399.1514589955952
888	2018-07-16T12:55:18	19.2006	-156.1694	KOK1806	122.32941048578094	0.39310279231561696	0.0134526472007868	1.7607850297502898																	1.7607850297502898	399.6309265918756
889	2018-07-16T12:58:18	19.2047	-156.1729	KOK1806	120.78066989723378	0.389405224675452	0.0131285712114734	1.6912222188640258																	1.6912222188640258	400.21716486800284
890	2018-07-16T13:01:18	19.2088	-156.1762	KOK1806	119.57446579015944	0.39019412431283296	0.0131973320428271	1.6884554523818562																	1.6884554523818562	400.79043619281686
891	2018-07-16T13:04:18	19.2123	-156.179	KOK1806	117.0610220332728	0.3909879846484381	0.0132666422173371	1.6572953968413655																	1.6572953968413655	401.27872610283464
892	2018-07-16T13:07:19	19.2163	-156.1825	KOK1806	121.44708234757799	0.39177704863970003	0.0133359047418839	1.7367937912823501																	1.7367937912823501	401.85632373556905
893	2018-07-16T13:10:19	19.2205	-156.186	KOK1806	122.55956443197952	0.3925711160821021	0.0134057184404048	1.7566252800027553																	1.7566252800027553	402.4512475357
894	2018-07-16T13:13:19	19.2241	-156.1888	KOK1806	120.89936902257507	0.389142993773761	0.0131058009413163	1.6939367080853018																	1.6939367080853018	402.94845233734884
895	2018-07-16T13:16:19	19.2283	-156.1923	KOK1806	118.25162135642289	0.38836004213175396	0.0130378149782071	1.650760219631331																	1.650760219631331	403.5433653389272
896	2018-07-16T13:19:20	19.2325	-156.1957	KOK1806	120.64889234759752	0.389405224675452	0.0131285712114734	1.6930800104616746																	1.6930800104616746	404.1318311162185
897	2018-07-16T13:22:20	19.2361	-156.1985	KOK1806	124.302478907278	0.390458113733128	0.0132203803700564	1.7547873881144558																	1.7547873881144558	404.6290231923835
898	2018-07-16T13:25:20	19.2403	-156.2018	KOK1806	128.4347515903164	0.3925711160821021	0.0134057184404048	1.84930273165556																	1.84930273165556	405.2111562522467
899	2018-07-16T13:28:21	19.2446	-156.2051	KOK1806	125.90344946542496	0.39177704863970003	0.0133359047418839	1.786292262651634																	1.786292262651634	405.80226152465815
900	2018-07-16T13:31:21	19.2481	-156.2081	KOK1806	119.88693604936957	0.388881387373489	0.0130830848984296	1.6711857566461812																	1.6711857566461812	406.30346166482116
901	2018-07-16T13:37:21	19.2548	-156.2133	KOK1806	123.30124056968498	0.389668030042985	0.0131513999260346	1.7249817363215405																	1.7249817363215405	407.2280668574955
902	2018-07-16T13:40:21	19.2588	-156.2166	KOK1806	123.02551480241385	0.39177704863970003	0.0133359047418839	1.7461667444882882																	1.7461667444882882	407.7924511037458
903	2018-07-16T13:43:22	19.2629	-156.2199	KOK1806	128.55955261125928	0.3936370099920939	0.0134998002833415	1.851141361332889																	1.851141361332889	408.3656532927856
904	2018-07-16T13:46:22	19.2669	-156.22299999999996	KOK1806	120.81387155084951	0.38836004213175396	0.0130378149782071	1.6777858319192689																	1.6777858319192689	408.9173626250737
905	2018-07-16T13:49:22	19.271	-156.2263	KOK1806	121.026280796462	0.38704969010317103	0.0129246283704079	1.6646062144853606																	1.6646062144853606	409.49055444806237
906	2018-07-16T13:52:22	19.2749	-156.2294	KOK1806	124.16400608674496	0.38862040398738795	0.0130604229536713	1.7253477072388317																	1.7253477072388317	410.03330990040826
907	2018-07-16T13:55:23	19.279	-156.2326	KOK1806	123.047495286939	0.388881387373489	0.0130830848984296	1.7088269476578049																	1.7088269476578049	410.60019657360715
908	2018-07-16T13:58:23	19.2831	-156.2357	KOK1806	123.46199534282482	0.3909879846484381	0.0132666422173371	1.7439939526242354																	1.7439939526242354	411.160909854516
909	2018-07-16T14:01:23	19.2873	-156.2391	KOK1806	126.01324500677104	0.38836004213175396	0.0130378149782071	1.752239872909123																	1.752239872909123	411.7493031359504
910	2018-07-16T14:04:23	19.2916	-156.2424	KOK1806	120.08524671402704	0.384705451726668	0.0127236784282604	1.6229686580374136																	1.6229686580374136	412.34035007637146
911	2018-07-16T14:07:24	19.2954	-156.2454	KOK1806	122.77799136422941	0.38731065508429996	0.0129471655011482	1.6947041803239835																	1.6947041803239835	412.8678742719263
912	2018-07-16T14:10:24	19.2997	-156.2486	KOK1806	118.98792338957358	0.38600501761981504	0.0128348643827073	1.6324409079300717																	1.6324409079300717	413.45280996780406
913	2018-07-16T14:13:24	19.3041	-156.2519	KOK1806	126.46333210703482	0.3909879846484381	0.0132666422173371	1.7893901248399566																	1.7893901248399566	414.0528922936203
914	2018-07-16T14:16:24	19.3082	-156.255	KOK1806	123.25059181497484	0.389142993773761	0.0131058009413163	1.7196611518391232																	1.7196611518391232	414.6135765598435
915	2018-07-16T14:19:25	19.312	-156.25799999999995	KOK1806	121.42647108497705	0.384705451726668	0.0127236784282604	1.6461785863815233																	1.6461785863815233	415.1410816470912
916	2018-07-16T14:22:25	19.3165	-156.2613	KOK1806	120.60888842400585	0.38704969010317103	0.0129246283704079	1.6601806941699515																	1.6601806941699515	415.7502688734359
917	2018-07-16T14:25:25	19.3208	-156.2644	KOK1806	123.99206708203027	0.38836004213175396	0.0130378149782071	1.710405969888661																	1.710405969888661	416.32920612721426
918	2018-07-16T14:28:25	19.3247	-156.2673	KOK1806	123.6806845295827	0.389668030042985	0.0131513999260346	1.7223299752231087																	1.7223299752231087	416.85956183420114
919	2018-07-16T14:31:25	19.3291	-156.2706	KOK1806	126.47211024196965	0.39019412431283296	0.0131973320428271	1.7710022937648555																	1.7710022937648555	417.4596135323899
920	2018-07-16T14:34:26	19.3336	-156.2738	KOK1806	124.48074111281832	0.38600501761981504	0.0128348643827073	1.6947411367450604																	1.6947411367450604	418.0628647841853
921	2018-07-16T14:37:26	19.3371	-156.2765	KOK1806	118.89508779516164	0.38600501761981504	0.0128348643827073	1.6180144893033808																	1.6180144893033808	418.5447641317664
922	2018-07-16T14:40:26	19.3415	-156.2797	KOK1806	122.13988725715922	0.38836004213175396	0.0130378149782071	1.691909953355569																	1.691909953355569	419.138794972356
923	2018-07-16T14:43:26	19.3458	-156.2827	KOK1806	118.80848965861776	0.38836004213175396	0.0130378149782071	1.6382463905139844																	1.6382463905139844	419.7118624983023
924	2018-07-16T14:46:27	19.3495	-156.2853	KOK1806	123.20699364892704	0.391250485973246	0.0132896802510598	1.7298881375584223																	1.7298881375584223	420.2060405685883
925	2018-07-16T14:49:27	19.3539	-156.2884	KOK1806	124.53512079122956	0.389142993773761	0.0131058009413163	1.7306112376134313																	1.7306112376134313	420.79417832924935
926	2018-07-16T14:52:27	19.3583	-156.2915	KOK1806	117.21454964695776	0.384964691279864	0.0127458229374991	1.585111134689788																	1.585111134689788	421.3823112281655
927	2018-07-16T14:55:27	19.3621	-156.29399999999995	KOK1806	121.20433999837557	0.38836004213175396	0.0130378149782071	1.6795741840998035																	1.6795741840998035	421.8801756242599
928	2018-07-16T14:58:28	19.3666	-156.2971	KOK1806	123.07414191717814	0.39019412431283296	0.0131973320428271	1.723302756837657																	1.723302756837657	422.47760178142516
929	2018-07-16T15:01:28	19.371	-156.3002	KOK1806	123.0016320706744	0.39019412431283296	0.0131973320428271	1.7215043319001075																	1.7215043319001075	423.06572064212014
930	2018-07-16T15:04:28	19.3749	-156.3027	KOK1806	125.50062707151092	0.390458113733128	0.0132203803700564	1.7579765658617124																	1.7579765658617124	423.57306630929986
931	2018-07-16T15:07:28	19.3791	-156.3061	KOK1806	121.37670760703035	0.38600501761981504	0.0128348643827073	1.6463565670553713																	1.6463565670553713	424.1613377368279
932	2018-07-16T15:10:29	19.3835	-156.3093	KOK1806	121.7239461431773	0.38704969010317103	0.0129246283704079	1.6729531820456558																	1.6729531820456558	424.7553196026175
933	2018-07-16T15:13:29	19.3871	-156.3121	KOK1806	123.74011820447755	0.39019412431283296	0.0131973320428271	1.7282000147592738																	1.7282000147592738	425.25235094895584
934	2018-07-16T15:16:29	19.3914	-156.3153	KOK1806	128.44807111437657	0.39283663727549395	0.0134291548471417	1.8301271642381591																	1.8301271642381591	425.8371781282562
935	2018-07-16T15:19:29	19.3957	-156.3185	KOK1806	127.64025383073324	0.3933695827155779	0.0134761956348954	1.831572174847464																	1.831572174847464	426.4220002078538
936	2018-07-16T15:22:30	19.3993	-156.3214	KOK1806	125.73704936682407	0.387572243035665	0.0129697564320635	1.7286954704384188																	1.7286954704384188	426.92530057889
937	2018-07-16T15:25:30	19.4036	-156.3245	KOK1806	125.857703440661	0.3834148258238621	0.0126138426185643	1.6784078862474852																	1.6784078862474852	427.5041448575397
938	2018-07-16T15:28:30	19.4079	-156.3277	KOK1806	123.12133461461285	0.384964691279864	0.0127458229374991	1.6677898546602024																	1.6677898546602024	428.08895246279053
939	2018-07-16T15:31:30	19.4116	-156.3307	KOK1806	119.1853293160778	0.381604883929546	0.0124607331042917	1.5748788394650062																	1.5748788394650062	428.60745672282434
940	2018-07-16T15:34:31	19.4155	-156.334	KOK1806	122.61423746684989	0.384705451726668	0.0127236784282604	1.6543641745998356																	1.6543641745998356	429.1628931442272
941	2018-07-16T15:37:31	19.4196	-156.3376	KOK1806	123.87782929320828	0.38444682955101	0.0127015866560459	1.66487600801879																	1.66487600801879	429.75546849336473
942	2018-07-16T15:40:31	19.4237	-156.3411	KOK1806	128.98087865160971	0.382900660353413	0.012570197429071998	1.7307789373287294																	1.7307789373287294	430.3413977954547
943	2018-07-16T15:43:31	19.4278	-156.3445	KOK1806	124.55231197835717	0.382900660353413	0.012570197429071998	1.6624879886938422																	1.6624879886938422	430.9207957200069
944	2018-07-16T15:46:32	19.4317	-156.3479	KOK1806	123.49291006088018	0.38186256133495705	0.0124824844779419	1.6297723222990599																	1.6297723222990599	431.48281821637397
945	2018-07-16T15:52:32	19.44	-156.3546	KOK1806	129.29367866595666	0.38704969010317103	0.0129246283704079	1.774427881921509																	1.774427881921509	432.64398751197604
946	2018-07-16T15:55:32	19.4441	-156.3581	KOK1806	129.48093127545505	0.382380373258802	0.0125262363851909	1.7202682362252808																	1.7202682362252808	433.22988787424947
947	2018-07-16T15:58:33	19.4482	-156.3616	KOK1806	122.26940509554687	0.381604883929546	0.0124607331042917	1.6164296011527963																	1.6164296011527963	433.8157824169291
948	2018-07-16T16:01:33	19.4517	-156.3646	KOK1806	122.20144254334795	0.3813492397116721	0.0124392504640629	1.6187459488183988																	1.6187459488183988	434.316735327733
949	2018-07-16T16:04:33	19.456	-156.3682	KOK1806	125.87095841263503	0.38444682955101	0.0127015866560459	1.6950182711562405																	1.6950182711562405	434.92657088451637
950	2018-07-16T16:07:33	19.4601	-156.3718	KOK1806	125.69378916970696	0.385485028417554	0.0127902706709207	1.7066987997309655																	1.7066987997309655	435.5190861142925
951	2018-07-16T16:10:33	19.4637	-156.3749	KOK1806	124.77371642234293	0.382380373258802	0.0125262363851909	1.6610468520398574																	1.6610468520398574	436.03528073732735
952	2018-07-16T16:13:34	19.4675	-156.3783	KOK1806	121.96202896127359	0.3785426989138129	0.0122044489203669	1.5881182781260286																	1.5881182781260286	436.5886988035263
953	2018-07-16T16:16:34	19.4716	-156.3819	KOK1806	128.13387039460645	0.3834148258238621	0.0126138426185643	1.7162913020207622																	1.7162913020207622	437.1811969420469
954	2018-07-16T16:19:34	19.4753	-156.3853	KOK1806	127.82359084449207	0.383672056588914	0.0126356961621369	1.7137282156758318																	1.7137282156758318	437.72614244277395
955	2018-07-16T16:22:34	19.4791	-156.3886	KOK1806	125.25248723740768	0.38600501761981504	0.0128348643827073	1.7054732607085024																	1.7054732607085024	438.2728361846235
956	2018-07-16T16:25:35	19.4832	-156.3923	KOK1806	126.07825011117949	0.385485028417554	0.0127902706709207	1.7087822630892104																	1.7087822630892104	438.8720634565788
957	2018-07-16T16:31:35	19.4906	-156.399	KOK1806	120.03583293912935	0.382380373258802	0.0125262363851909	1.5931450205368225																	1.5931450205368225	439.9550735684639
958	2018-07-16T16:34:35	19.4945	-156.4028	KOK1806	118.3311421813218	0.382900660353413	0.012570197429071998	1.5823968834618338																	1.5823968834618338	440.5445517459372
959	2018-07-16T16:37:36	19.4983	-156.4066	KOK1806	117.48701999617352	0.384188361752855	0.0126795598788066	1.5754661845609594																	1.5754661845609594	441.1258739495983
960	2018-07-16T16:40:36	19.5015	-156.41	KOK1806	119.94635609515646	0.38704969010317103	0.0129246283704079	1.6463164614810406																	1.6463164614810406	441.6300300201609
961	2018-07-16T16:43:36	19.5052	-156.4139	KOK1806	119.78398829116553	0.385485028417554	0.0127902706709207	1.6229156418285675																	1.6229156418285675	442.2106384498073
962	2018-07-16T16:49:37	19.5121	-156.4211	KOK1806	117.7856703268603	0.38522454968438996	0.0127680203096548	1.6051503679253236																	1.6051503679253236	443.28799417094604
963	2018-07-16T16:52:37	19.5158	-156.425	KOK1806	115.81020629401407	0.38600501761981504	0.0128348643827073	1.577259324253424																	1.577259324253424	443.86858369616033
964	2018-07-16T16:55:37	19.5195	-156.4289	KOK1806	117.2960980311818	0.389142993773761	0.0131058009413163	1.6326221617386738																	1.6326221617386738	444.4491666204788
965	2018-07-16T16:58:37	19.5228	-156.43200000000004	KOK1806	118.56468632311432	0.38783445544440703	0.0129924012915845	1.6440958852028271																	1.6440958852028271	444.9398080599077
966	2018-07-16T17:01:38	19.5268	-156.4356	KOK1806	116.21159107145408	0.38444682955101	0.0127015866560459	1.5636832097801272																	1.5636832097801272	445.52369117093934
967	2018-07-16T17:04:38	19.5308	-156.4392	KOK1806	119.71462375383148	0.3865263994224051	0.0128796456248756	1.637957650773827																	1.637957650773827	446.1075682329477
968	2018-07-16T17:07:38	19.5341	-156.4423	KOK1806	117.12975191297596	0.38704969010317103	0.0129246283704079	1.6126297733255823																	1.6126297733255823	446.5981945928202
969	2018-07-16T17:10:38	19.5379	-156.4457	KOK1806	116.9087084376972	0.388881387373489	0.0130830848984296	1.6266990895780549																	1.6266990895780549	447.15151257280974
970	2018-07-16T17:13:39	19.5417	-156.4496	KOK1806	119.83098636689121	0.39177704863970003	0.0133359047418839	1.7042189720508951																	1.7042189720508951	447.74000577065834
971	2018-07-16T17:16:39	19.5452	-156.4528	KOK1806	114.63279014033488	0.38862040398738795	0.0130604229536713	1.6061030038907853																	1.6061030038907853	448.2542871062713
972	2018-07-16T17:19:39	19.5489	-156.4561	KOK1806	111.19608489122228	0.38836004213175396	0.0130378149782071	1.5504685290043685																	1.5504685290043685	448.7923176263601
973	2018-07-16T17:22:39	19.5528	-156.4596	KOK1806	111.3011448983186	0.39019412431283296	0.0131973320428271	1.5814912584314735																	1.5814912584314735	449.36088729440553
974	2018-07-16T17:25:40	19.5566	-156.463	KOK1806	111.8485533332624	0.391250485973246	0.0132896802510598	1.5936609096470242																	1.5936609096470242	449.91417863492006
975	2018-07-16T17:28:40	19.5604	-156.4663	KOK1806	114.4463008343073	0.39416794346868894	0.0135468846960108	1.6610195850967002																	1.6610195850967002	450.4607620718496
976	2018-07-16T17:31:40	19.5643	-156.4696	KOK1806	114.00730818954031	0.39310279231561696	0.0134526472007868	1.6423242523956452																	1.6423242523956452	451.0160000251021
977	2018-07-16T17:34:40	19.5682	-156.47299999999996	KOK1806	107.96357256989306	0.38836004213175396	0.0130378149782071	1.5140221989317344																	1.5140221989317344	451.5778314412578
978	2018-07-16T17:37:40	19.5722	-156.4762	KOK1806	108.74448138200084	0.391513453431219	0.0133127649428212	1.557342163067049																	1.557342163067049	452.1354298914866
979	2018-07-16T17:40:41	19.5762	-156.4795	KOK1806	107.40334547758276	0.39283663727549395	0.0134291548471417	1.5542714041162446																	1.5542714041162446	452.6993987307335
980	2018-07-16T17:43:41	19.5801	-156.4827	KOK1806	108.90613193531156	0.3955019487366769	0.0136654858099611	1.6011614562237153																	1.6011614562237153	453.24813877293656
981	2018-07-16T17:53:38	19.5935	-156.4937	KOK1806	111.68510029487757	0.39204127309723996	0.0133590997797991	1.607142646322066																	1.607142646322066	455.13384438068
982	2018-07-16T17:56:38	19.5978	-156.4972	KOK1806	107.77169132031769	0.39576976686926596	0.0136893844359856	1.5933260289114888																	1.5933260289114888	455.7370364286388
983	2018-07-16T17:59:38	19.6021	-156.5007	KOK1806	107.51140503495121	0.3992690691249339	0.0140037811661129	1.6264080232351312																	1.6264080232351312	456.34022250873886
984	2018-07-16T18:02:39	19.6057	-156.5038	KOK1806	106.20205555361893	0.398186553268771	0.0139060835529042	1.5825744311257046																	1.5825744311257046	456.85623694133454
985	2018-07-16T18:05:39	19.6097	-156.5074	KOK1806	109.94039758679564	0.397917312450588	0.013881794147495002	1.6467227016357775																	1.6467227016357775	457.4399944608128
986	2018-07-16T18:08:39	19.6138	-156.511	KOK1806	108.69203601858572	0.396038224331793	0.0137133401123187	1.610033517302204																	1.610033517302204	458.03228052030283
987	2018-07-16T18:11:39	19.6174	-156.5142	KOK1806	110.41479472152409	0.398186553268771	0.0139060835529042	1.6510000345079876																	1.6510000345079876	458.5549490139246
988	2018-07-16T18:14:40	19.6215	-156.518	KOK1806	112.48414281864551	0.40089418554154	0.0141513541712478	1.7218161253475752																	1.7218161253475752	459.16080453465895
989	2018-07-16T18:17:40	19.6258	-156.5217	KOK1806	113.8244899783395	0.40610284617792397	0.0146305492533827	1.7950228040405445																	1.7950228040405445	459.77694163184464
990	2018-07-16T18:20:40	19.6296	-156.525	KOK1806	117.67199675559462	0.4058267696887979	0.0146049534013377	1.8522113500228388																	1.8522113500228388	460.32343085923117
991	2018-07-16T18:23:40	19.6338	-156.5285	KOK1806	113.57111953714285	0.4030792022795889	0.0143511987911833	1.7638328748733292																	1.7638328748733292	460.91777711772414
992	2018-07-16T18:26:41	19.6383	-156.5322	KOK1806	116.54973888249235	0.40610284617792397	0.0146305492533827	1.849003361118134																	1.849003361118134	461.5513469426246
993	2018-07-16T18:29:41	19.642	-156.5354	KOK1806	114.52593786478177	0.40748037802528203	0.0147589378188921	1.8218103166734017																	1.8218103166734017	462.0825660527173
994	2018-07-16T18:32:41	19.6463	-156.539	KOK1806	117.66247742004226	0.41419536370141996	0.0153946967426796	1.9625725163217569																	1.9625725163217569	462.6921257505097
995	2018-07-16T18:35:41	19.6507	-156.5427	KOK1806	117.24058648439815	0.415323285265125	0.0155030995766943	1.9616234345291168																	1.9616234345291168	463.3169128752585
996	2018-07-16T18:38:42	19.6544	-156.5457	KOK1806	111.27775093436556	0.410540710686503	0.0150466375220081	1.816585474557524																	1.816585474557524	463.8351298698864
997	2018-07-16T18:41:42	19.6587	-156.5494	KOK1806	109.6848054894643	0.411379437423719	0.015126114260371004	1.7983222864916997																	1.7983222864916997	464.4512169184329
998	2018-07-16T18:44:42	19.6632	-156.553	KOK1806	109.88103135737032	0.4136303443528061	0.0153405675039119	1.8314978950058558																	1.8314978950058558	465.07838693613314
999	2018-07-16T18:47:42	19.667	-156.5561	KOK1806	111.50576038624462	0.4207442869034079	0.0160305393756827	1.94520031665989																	1.94520031665989	465.61180028340266
1000	2018-07-16T18:50:42	19.6712	-156.5596	KOK1806	111.28061121532394	0.42217943348842896	0.0161719912196093	1.9624707833432973																	1.9624707833432973	466.2060937422619
1001	2018-07-16T18:53:43	19.6757	-156.5632	KOK1806	108.22388957380352	0.417307080313783	0.015694827417311	1.852824779090093																	1.852824779090093	466.8332460551911
1002	2018-07-16T18:56:43	19.6796	-156.5663	KOK1806	111.3147638772511	0.42217943348842896	0.0161719912196093	1.959343823098305																	1.959343823098305	467.37551417665674
1003	2018-07-16T18:59:43	19.6838	-156.5698	KOK1806	111.22034476771894	0.425663129414266	0.0165185628433886	2.003489475886001																	2.003489475886001	467.96978982738545
1004	2018-07-16T19:02:43	19.6884	-156.5735	KOK1806	109.9825449361536	0.42624718815921503	0.0165770135323714	1.9816597574457595																	1.9816597574457595	468.6121239166233
1005	2018-07-16T19:05:44	19.6923	-156.5766	KOK1806	110.75323581503055	0.430649070506258	0.017022308844533002	2.0531246355205																	2.0531246355205	469.1543766003292
1006	2018-07-16T19:08:44	19.6965	-156.5801	KOK1806	108.56723436890404	0.42624718815921503	0.0165770135323714	1.950424812919601																	1.950424812919601	469.74863429138986
1007	2018-07-16T19:11:44	19.7007	-156.5836	KOK1806	110.79036050104516	0.42799872528277294	0.0167533785616574	2.0331641852198845																	2.0331641852198845	470.34288604078085
1008	2018-07-16T19:14:44	19.7048	-156.5871	KOK1806	110.10741329313092	0.43094385405432106	0.0170524214551994	2.058787728344412																	2.058787728344412	470.9284141959565
1009	2018-07-16T19:17:45	19.7088	-156.5903	KOK1806	109.28911105429779	0.42770520361048997	0.0167237061939385	1.9943846085782333																	1.9943846085782333	471.48584088755035
1010	2018-07-16T19:20:45	19.7128	-156.5939	KOK1806	106.95189115436185	0.4300596295407829	0.0169623452327251	1.974957105238724																	1.974957105238724	472.0694415526505
1011	2018-07-16T19:23:45	19.7168	-156.5971	KOK1806	106.21654549112455	0.4247920226760489	0.0164313951396544	1.9174291507900527																	1.9174291507900527	472.6268581525085
1012	2018-07-16T19:26:45	19.7209	-156.6007	KOK1806	109.27738524467165	0.43183148969306795	0.0171432135341921	2.051965643178697																	2.051965643178697	473.21898357672495
1013	2018-07-16T19:29:46	19.725	-156.6042	KOK1806	111.48995010912084	0.44022861406846897	0.0180165457871619	2.201340969476792																	2.201340969476792	473.8044827085207
1014	2018-07-16T19:32:46	19.7292	-156.6076	KOK1806	113.20891911493601	0.441742972571983	0.0181768768428067	2.247712238826023																	2.247712238826023	474.3922847195568
1015	2018-07-16T19:35:46	19.7332	-156.6112	KOK1806	109.58736330927994	0.43932088741426	0.0179208517635481	2.1360018357724533																	2.1360018357724533	474.975854261852
1016	2018-07-16T19:38:46	19.7368	-156.6142	KOK1806	109.66953946202484	0.43630739409467695	0.0176054149555397	2.1204452996565863																	2.1204452996565863	475.4851687258468
1017	2018-07-16T19:41:47	19.7411	-156.6179	KOK1806	112.05594549658186	0.4378108140307589	0.0177623557348974	2.1778716221674417																	2.1778716221674417	476.10113009857736
1018	2018-07-16T19:44:47	19.7454	-156.6216	KOK1806	113.12085226812977	0.4491203301601209	0.0189703832288113	2.346615458408209																	2.346615458408209	476.71708490020063
1019	2018-07-16T19:47:47	19.7493	-156.6248	KOK1806	112.21684430748545	0.453807714779099	0.0194854199683124	2.3887134529513445																	2.3887134529513445	477.26560852568673
1020	2018-07-16T19:50:47	19.7533	-156.6284	KOK1806	107.65060843557085	0.450361853318601	0.0191059725905235	2.241215132705197																	2.241215132705197	477.849147374896
1021	2018-07-16T19:53:48	19.7577	-156.6321	KOK1806	104.90004249830484	0.44633924866090297	0.0186688452999169	2.1399193994438983																	2.1399193994438983	478.4737735432377
1022	2018-07-16T19:56:48	19.7616	-156.6353	KOK1806	109.8180208794585	0.44603255600721703	0.0186357142170765	2.23910647872194																	2.23910647872194	479.0222813721829
1023	2018-07-16T19:59:48	19.7656	-156.6389	KOK1806	111.80487260503072	0.45160903436010397	0.0192428362306439	2.351996520931338																	2.351996520931338	479.60580142536935
1024	2018-07-16T20:02:48	19.77	-156.6426	KOK1806	114.8583577701135	0.45727118322550797	0.0198714737510605	2.48816245542652																	2.48816245542652	480.2304090417128
1025	2018-07-16T20:05:49	19.7741	-156.6461	KOK1806	112.51281911213437	0.4594970996074861	0.020121995102983996	2.4608325854601025																	2.4608325854601025	480.8158375168394
1026	2018-07-16T20:08:49	19.778	-156.6494	KOK1806	108.69173983789335	0.45790469285184004	0.0199425746943044	2.344334751122453																	2.344334751122453	481.370788090378
1027	2018-07-16T20:11:49	19.7824	-156.653	KOK1806	108.90834360274692	0.452863077709812	0.0193810195401295	2.304595534027358																	2.304595534027358	481.98893164850494
1028	2018-07-16T20:14:49	19.7866	-156.6564	KOK1806	108.27652114100408	0.45885860188218197	0.0200499417319638	2.368920740326131																	2.368920740326131	482.5766559891339
1029	2018-07-16T20:17:49	19.7903	-156.6596	KOK1806	108.87430888643398	0.4659251795078471	0.0208562931432561	2.470015201087142																	2.470015201087142	483.1076787308695
1030	2018-07-16T20:20:50	19.7946	-156.6633	KOK1806	107.39687402272585	0.4767652849823429	0.0221313436042074	2.555085443782272																	2.555085443782272	483.72355825659895
1031	2018-07-16T20:23:50	19.799	-156.6671	KOK1806	108.72629082333744	0.477432457886255	0.0222112934335836	2.585703407385769																	2.585703407385769	484.35467437609594
1032	2018-07-16T20:26:50	19.8025	-156.6703	KOK1806	106.47016265563637	0.471145589467642	0.0214644595048629	2.4463646804834696																	2.4463646804834696	484.86860436897143
1033	2018-07-16T20:29:50	19.8067	-156.6741	KOK1806	108.38247851713508	0.47065416066565996	0.021406841503951148	2.4816340647248643																	2.4816340647248643	485.4825902437268
1034	2018-07-16T20:32:51	19.8109	-156.6776	KOK1806	110.68884870866032	0.475105206253084	0.0219330721777164	2.5858474455493754																	2.5858474455493754	486.0766856949953
1035	2018-07-16T20:35:51	19.8145	-156.6808	KOK1806	113.80381272376438	0.4744447836503421	0.021854384965949998	2.669327107958672																	2.669327107958672	486.59908891677253
1036	2018-07-16T20:38:51	19.8188	-156.6844	KOK1806	111.7656200713529	0.473449583084068	0.0217364215759844	2.6388090207211716																	2.6388090207211716	487.2083965057804
1037	2018-07-16T20:41:51	19.8231	-156.6881	KOK1806	110.83097578038156	0.467552852156329	0.0210447895445249	2.559147869297451																	2.559147869297451	487.82423235074697
1038	2018-07-16T20:44:52	19.8267	-156.6914	KOK1806	111.05088767898786	0.460136489450454	0.0201942644082015	2.4738376741032138																	2.4738376741032138	488.35339766826536
1039	2018-07-16T20:47:52	19.8308	-156.695	KOK1806	113.59360465595655	0.46334219153589395	0.0205592495221412	2.5710684231820133																	2.5710684231820133	488.9453574512535
1040	2018-07-16T20:50:52	19.835	-156.6987	KOK1806	114.67092050658674	0.4698387491631629	0.0213112378671582	2.661787128865601																	2.661787128865601	489.55256288381554
1041	2018-07-16T20:53:52	19.8385	-156.7018	KOK1806	117.802898448526	0.4714730902499221	0.0215030261525291	2.7561159605875845																	2.7561159605875845	490.05967775204806
1042	2018-07-16T20:56:53	19.843	-156.7053	KOK1806	116.24026317047978	0.47311942834923	0.0216972875832452	2.718409711938845																	2.718409711938845	490.6803525457901
1043	2018-07-16T20:59:53	19.8473	-156.709	KOK1806	114.22344663622371	0.464630076160906	0.0207069853591195	2.566642322879616																	2.566642322879616	491.2961512567868
1044	2018-07-16T21:02:53	19.851	-156.7119	KOK1806	112.19189444526144	0.464306952560606	0.0206699192006992	2.5282198806097442																	2.5282198806097442	491.80785169776567
1045	2018-07-16T21:05:53	19.855	-156.7152	KOK1806	116.42002510391285	0.4698387491631629	0.0213112378671582	2.6961367487048356																	2.6961367487048356	492.3714506938087
1046	2018-07-16T21:08:54	19.8591	-156.7185	KOK1806	122.112183879395	0.4736150545207834	0.02175603528228535	2.8807302325935544																	2.8807302325935544	492.9438795945686
1047	2018-07-16T21:11:54	19.8631	-156.722	KOK1806	124.43011817400836	0.48010567356517003	0.0225336181672493	3.029243465416348																	3.029243465416348	493.5205414528589
1048	2018-07-16T21:17:54	19.8711	-156.7287	KOK1806	113.21533920274388	0.46334219153589395	0.0205592495221412	2.5425241421512426																	2.5425241421512426	494.65414973966904
1049	2018-07-16T21:20:55	19.8752	-156.7322	KOK1806	116.93852622853213	0.4672263327342029	0.0210069222764876	2.6699246097693807																	2.6699246097693807	495.23943223905786
1050	2018-07-16T21:23:55	19.8789	-156.7353	KOK1806	120.52518522899513	0.47643288970822795	0.0220915114328239	2.8833544677042635																	2.8833544677042635	495.7637944487703
1051	2018-07-16T21:26:55	19.8827	-156.7384	KOK1806	118.43759526432926	0.480441940434104	0.0225743563598297	2.896732511576965																	2.896732511576965	496.2969401745652
1052	2018-07-16T21:29:55	19.8869	-156.7418	KOK1806	117.3061030279568	0.48212888691759204	0.0227794239899542	2.899177876246035																	2.899177876246035	496.8845283177642
1053	2018-07-16T21:32:56	19.8908	-156.7453	KOK1806	114.81049434285671	0.473780525957499	0.0217756489885863	2.7161024961772893																	2.7161024961772893	497.45259750852586
1054	2018-07-16T21:35:56	19.8942	-156.7484	KOK1806	115.71787942228414	0.47180108907008794	0.0215416927724259	2.7000939429155375																	2.7000939429155375	497.9511366721135
1055	2018-07-16T21:38:56	19.8982	-156.7521	KOK1806	117.42707103719887	0.474774796764315	0.0218936935222624	2.7646259900285326																	2.7646259900285326	498.5412693638161
1056	2018-07-16T21:41:56	19.9022	-156.7558	KOK1806	120.75353277661131	0.4744447836503421	0.021854384965949998	2.8436241800454742																	2.8436241800454742	499.131395632946
1057	2018-07-16T21:44:57	19.9055	-156.759	KOK1806	122.68480010982044	0.480441940434104	0.0225743563598297	2.9570941948636977																	2.9570941948636977	499.62851306302497
1058	2018-07-16T21:47:57	19.9093	-156.7627	KOK1806	113.29963614796057	0.47943554037313396	0.022452432604371002	2.7218144681854914																	2.7218144681854914	500.2020151388334
1059	2018-07-16T21:50:57	19.9131	-156.7664	KOK1806	111.05894363179165	0.47081770998527295	0.0214260169873753	2.5572890690583887																	2.5572890690583887	500.7755109333472
1060	2018-07-16T21:53:57	19.9167	-156.7696	KOK1806	112.95553873355206	0.473780525957499	0.0217756489885863	2.637542867470479																	2.637542867470479	501.2977756810831
1061	2018-07-16T21:56:58	19.9204	-156.7731	KOK1806	119.65737655001878	0.475105206253084	0.0219330721777164	2.8191372833516497																	2.8191372833516497	501.8489717945485
1062	2018-07-16T21:59:58	19.9246	-156.7764	KOK1806	116.74242666009836	0.4756023989211505	0.0219923282809322	2.7552464775150183																	2.7552464775150183	502.43023004968626
1063	2018-07-16T22:02:58	19.9284	-156.7797	KOK1806	113.41219286912461	0.478432217139048	0.0223315325290495	2.7240170361178686																	2.7240170361178686	502.97630910369486
1064	2018-07-16T22:05:58	19.9322	-156.783	KOK1806	110.41983128862593	0.475768393353711	0.0220121117247777	2.6073134445693857																	2.6073134445693857	503.522382906005
1065	2018-07-16T22:08:59	19.9362	-156.7867	KOK1806	108.96729771922662	0.47411225885095	0.0218149700440607	2.5605542277995603																	2.5605542277995603	504.1124545370087
1066	2018-07-16T22:11:59	19.94	-156.7902	KOK1806	111.6791940166275	0.48212888691759204	0.0227794239899542	2.723541919851016																	2.723541919851016	504.6719879001757
1067	2018-07-16T22:14:59	19.9439	-156.7934	KOK1806	114.68490425992859	0.49585030908545896	0.0244898328107447	2.9584818232330954																	2.9584818232330954	505.2202605899768
1068	2018-07-16T22:17:59	19.9479	-156.7973	KOK1806	115.2939225166726	0.502528821116744	0.0253499517256831	3.055135392030087																	3.055135392030087	505.82425192022765
1069	2018-07-16T22:21:00	19.9518	-156.8008	KOK1806	111.03614281163458	0.505016492856552	0.0256748651362337	2.96617380056702																	2.96617380056702	506.39222997774834
1070	2018-07-16T22:24:00	19.9553	-156.8041	KOK1806	112.57235454358694	0.496548692431252	0.0245788906278771	2.8929765293621434																	2.8929765293621434	506.9128297345876
1071	2018-07-16T22:30:00	19.9633	-156.8115	KOK1806	117.04523538397936	0.505016492856552	0.0256748651362337	3.1313927784178044																	3.1313927784178044	508.09289221878885
1072	2018-07-16T22:33:01	19.967	-156.8149	KOK1806	117.94806913549087	0.50895188398491	0.0261943414961877	3.2202989082847147																	3.2202989082847147	508.6371207480116
1073	2018-07-16T22:36:01	19.9712	-156.8186	KOK1806	111.89855223365365	0.507517267033454	0.0260042942286224	3.0412983568648166																	3.0412983568648166	509.2441135800773
1074	2018-07-16T22:39:01	19.975	-156.8221	KOK1806	114.75296087031842	0.498998922078425	0.0248930934884562	3.0022835468967064																	3.0022835468967064	509.8035937772474
1075	2018-07-16T22:42:01	19.9784	-156.8254	KOK1806	114.49004144839505	0.502528821116744	0.0253499517256831	3.029668336584302																	3.029668336584302	510.31588176095534
1076	2018-07-16T22:45:01	19.9823	-156.8291	KOK1806	114.90646710527331	0.503240987822493	0.0254426134437822	3.0617764032985617																	3.0617764032985617	510.8975238960919
1077	2018-07-16T22:48:02	19.9861	-156.8326	KOK1806	116.75918909859269	0.509672021561758	0.0262900711703916	3.2001038227765743																	3.2001038227765743	511.456987214775
1078	2018-07-16T22:51:02	19.9895	-156.8358	KOK1806	115.29624033436069	0.502528821116744	0.0253499517256831	3.0605148441611165																	3.0605148441611165	511.9622681324512
1079	2018-07-16T22:54:02	19.9934	-156.8394	KOK1806	111.47055190887603	0.4951535500170539	0.0244011688829835	2.8346783022172737																	2.8346783022172737	512.5369836772732
1080	2018-07-16T22:57:02	19.9972	-156.8428	KOK1806	116.76473403933564	0.4951535500170539	0.0244011688829835	2.9871287913676072																	2.9871287913676072	513.0896408062188
1081	2018-07-16T23:00:03	20.000999999999998	-156.8462	KOK1806	118.65859443515629	0.5018194440194771	0.0252576891588341	3.148194190932984																	3.148194190932984	513.6422924108823
1082	2018-07-16T23:03:03	20.0046	-156.8497	KOK1806	117.52082070806317	0.509672021561758	0.0262900711703916	3.2226051558721203																	3.2226051558721203	514.1850889872809
1083	2018-07-16T23:06:03	20.0082	-156.85299999999995	KOK1806	115.88518934918196	0.510033380185753	0.0263381074685352	3.1770923613792013																	3.1770923613792013	514.7139955259571
1084	2018-07-16T23:09:03	20.0121	-156.8566	KOK1806	110.85156421744007	0.503240987822493	0.0254426134437822	2.944097093807712																	2.944097093807712	515.2886817579463
1085	2018-07-16T23:12:04	20.016	-156.8601	KOK1806	112.05592242435823	0.496548692431252	0.0245788906278771	2.898352456999284																	2.898352456999284	515.8565636346276
1086	2018-07-16T23:15:04	20.0196	-156.8635	KOK1806	114.32669960671134	0.503948816055223	0.025535178919757005	3.047141475715853																	3.047141475715853	516.3923381383609
1087	2018-07-16T23:18:04	20.0229	-156.8665	KOK1806	116.21958718722851	0.510033380185753	0.0263381074685352	3.1688139199623726																	3.1688139199623726	516.8754473418195
1088	2018-07-16T23:21:04	20.0268	-156.8701	KOK1806	117.42303156335191	0.515843061823579	0.0271191652693273	3.299304635982545																	3.299304635982545	517.4501105140429
1089	2018-07-16T23:24:05	20.0308	-156.8737	KOK1806	110.18019273025541	0.511480207611147	0.0265313778670121	3.0349292264897136																	3.0349292264897136	518.0332227840057
1090	2018-07-16T23:27:05	20.0341	-156.8767	KOK1806	112.15518832460043	0.513292480905953	0.0267745838110555	3.1217581291000087																	3.1217581291000087	518.5163174681849
1091	2018-07-16T23:30:05	20.0379	-156.8802	KOK1806	114.70280911304759	0.516207273711726	0.0271686500434212	3.2472651528969183																	3.2472651528969183	519.0757019106952
1092	2018-07-16T23:33:05	20.0419	-156.8829	KOK1806	116.71625007507556	0.518772354983269	0.0275182638072105	3.316996583994158																	3.316996583994158	519.6029498753545
1093	2018-07-16T23:39:06	20.0493	-156.8858	KOK1806	111.67328239421049	0.528447276229967	0.0288619145813618	3.3341982638452774																	3.3341982638452774	520.4807465130771
1094	2018-07-16T23:42:06	20.0534	-156.8876	KOK1806	113.91804008620235	0.524327521015217	0.0282849249261337	3.332444869488813																	3.332444869488813	520.974436576342
1095	2018-07-16T23:45:06	20.0581	-156.8896	KOK1806	113.8706328781922	0.526198424172874	0.028546032302087996	3.3734161304190717																	3.3734161304190717	521.5378768950068
1096	2018-07-16T23:48:07	20.0626	-156.8914	KOK1806	112.90694356459015	0.529956404177692	0.0290749459803041	3.4153778841454265																	3.4153778841454265	522.0729961004238
1097	2018-07-16T23:51:07	20.0668	-156.8932	KOK1806	113.26900802658078	0.5379441965855021	0.030219251863412996	3.546204230928397																	3.546204230928397	522.5769889508301
1098	2018-07-16T23:54:07	20.0715	-156.8952	KOK1806	113.7868793875229	0.540257142261389	0.0305556308438881	3.589088124781996																	3.589088124781996	523.1404226399475
1099	2018-07-16T23:57:07	20.0757	-156.8972	KOK1806	110.27452645411476	0.534120661141899	0.029668185628536	3.4275786313901824																	3.4275786313901824	523.6525875352146
1100	2018-07-17T00:00:01	20.0803	-156.8991	KOK1806	112.65630338316757	0.54257955983651	0.0308955954373379	3.685282428674233																	3.685282428674233	524.2018282497636
1101	2018-07-17T00:03:02	20.0849	-156.9011	KOK1806	112.76115722914793	0.543744668291408	0.0310671239968238	3.720068889645824																	3.720068889645824	524.7549339606452
1102	2018-07-17T00:06:02	20.0896	-156.9031	KOK1806	112.31928867148014	0.5488352622377489	0.0318229834522357	3.7939732494145764																	3.7939732494145764	525.3183586889631
1103	2018-07-17T00:12:02	20.0992	-156.9071	KOK1806	106.76795010492876	0.544134284913641	0.0311245778244907	3.574748811423009																	3.574748811423009	526.4659045145165
1104	2018-07-17T00:15:03	20.1033	-156.909	KOK1806	105.48072653125212	0.543744668291408	0.0310671239968238	3.542960695044667																	3.542960695044667	526.9636500724404
1105	2018-07-17T00:18:03	20.1084	-156.911	KOK1806	109.54520476513443	0.5385209909043576	0.03030292532376645	3.612318372338508																	3.612318372338508	527.5686390864872
1106	2018-07-17T00:21:03	20.1127	-156.9126	KOK1806	108.22732193841108	0.538713561414367	0.030330860829384	3.5179777532670644																	3.5179777532670644	528.0756802836981
1107	2018-07-17T00:24:03	20.1178	-156.9144	KOK1806	110.1391641479526	0.544134284913641	0.0311245778244907	3.666807087989359																	3.666807087989359	528.673762858999
1108	2018-07-17T00:27:04	20.1221	-156.9155	KOK1806	105.35480482894329	0.538713561414367	0.030330860829384	3.4361464953209446																	3.4361464953209446	529.1660415671493
1109	2018-07-17T00:30:04	20.127	-156.9172	KOK1806	108.79730323300087	0.528447276229967	0.0288619145813618	3.3982030963284604																	3.3982030963284604	529.7397069322797
1110	2018-07-17T00:33:04	20.1312	-156.9185	KOK1806	113.48199204055729	0.529956404177692	0.0290749459803041	3.52484669489962																	3.52484669489962	530.2265821869721
1111	2018-07-17T00:36:04	20.136	-156.9198	KOK1806	110.94875600218184	0.528823209941478	0.0289149821059501	3.376822518673046																	3.376822518673046	530.7779083451885
1112	2018-07-17T00:39:05	20.1406	-156.9215	KOK1806	108.59082965528799	0.536412025904899	0.0299977098073281	3.383436734130918																	3.383436734130918	531.3199144625527
1113	2018-07-17T00:42:05	20.145	-156.9226	KOK1806	107.22190796695236	0.533740115378606	0.0296135804157062	3.317370298974886																	3.317370298974886	531.8230198829457
1114	2018-07-17T00:45:05	20.1498	-156.924	KOK1806	112.80961643262494	0.5307082813458571	0.0291816602789332	3.4957233898430986																	3.4957233898430986	532.3770109056064
1115	2018-07-17T00:48:05	20.1541	-156.9253	KOK1806	116.11981475880944	0.531842484256549	0.0293426831725824	3.5769911202633886																	3.5769911202633886	532.8745798818666
1116	2018-07-17T00:51:06	20.1592	-156.9268	KOK1806	113.09568525416672	0.528447276229967	0.0288619145813618	3.4040700467680405																	3.4040700467680405	533.4635392154137
1117	2018-07-17T00:54:06	20.1634	-156.928	KOK1806	115.61367798600487	0.536412025904899	0.0299977098073281	3.6120715434742303																	3.6120715434742303	533.9475950344168
1118	2018-07-17T00:57:06	20.1684	-156.9296	KOK1806	118.11600909894979	0.53488448013013	0.0297777874226933	3.6868016892055984																	3.6868016892055984	534.5287487213711
1119	2018-07-17T01:00:06	20.1725	-156.9306	KOK1806	110.62816153672836	0.526198424172874	0.028546032302087996	3.3069409012558446																	3.3069409012558446	534.9969572719452
1120	2018-07-17T01:03:07	20.1771	-156.9319	KOK1806	111.73126949670332	0.517670561107695	0.0273677467831299	3.166999055937588																	3.166999055937588	535.5267258794771
1121	2018-07-17T01:06:07	20.1814	-156.9333	KOK1806	117.7251631873464	0.515843061823579	0.0271191652693273	3.290454646360676																	3.290454646360676	536.0272416196547
1122	2018-07-17T01:09:07	20.1859	-156.9346	KOK1806	116.95930833810738	0.524327521015217	0.0282849249261337	3.3898472346944124																	3.3898472346944124	536.5462564757723
1123	2018-07-17T01:12:07	20.1906	-156.9361	KOK1806	110.18410409903505	0.515843061823579	0.0271191652693273	3.0921486353419234																	3.0921486353419234	537.0924143968167
1124	2018-07-17T01:15:07	20.1949	-156.9372	KOK1806	112.94052126998464	0.5125670749821599	0.0266770941854804	3.11862960043614																	3.11862960043614	537.5846805862766
1125	2018-07-17T01:18:08	20.1997	-156.9387	KOK1806	110.5097673843654	0.512205667167979	0.0266285234317426	3.0394681912984987																	3.0394681912984987	538.1415086954754
1126	2018-07-17T01:21:08	20.2037	-156.9398	KOK1806	111.65563791106173	0.515843061823579	0.0271191652693273	3.1188498356808085																	3.1188498356808085	538.6013669961936
1127	2018-07-17T01:24:08	20.2087	-156.9415	KOK1806	110.54318039899269	0.5247006333684029	0.0283368982772823	3.2298904495526166																	3.2298904495526166	539.185598546234
1128	2018-07-17T01:27:08	20.2127	-156.9428	KOK1806	113.08292507539082	0.521726930773297	0.0279245089800348	3.2525750494895136																	3.2525750494895136	539.6511156274304
1129	2018-07-17T01:30:09	20.2177	-156.9441	KOK1806	114.81588238684536	0.517670561107695	0.0273677467831299	3.252835872465032																	3.252835872465032	540.2240279736728
1130	2018-07-17T01:33:09	20.2218	-156.9455	KOK1806	116.6205316568738	0.5093115235112929	0.0262421492704219	3.1819970167571654																	3.1819970167571654	540.7032848622363
1131	2018-07-17T01:36:09	20.2266	-156.947	KOK1806	122.36913843863155	0.497598440292651	0.0247132044117401	3.1895522795992965																	3.1895522795992965	541.2601053500387
1132	2018-07-17T01:39:09	20.2308	-156.9483	KOK1806	119.36535473285086	0.4865404474561629	0.0233210583850454	2.955952279699692																	2.955952279699692	541.7469563950375
1133	2018-07-17T01:48:10	20.2446	-156.9529	KOK1806	114.04784501280837	0.496548692431252	0.0245788906278771	2.9569744980164234																	2.9569744980164234	543.3565109856935
1134	2018-07-17T01:51:10	20.2494	-156.9546	KOK1806	111.0749427248028	0.49829918665776	0.0248030734068567	2.913222539897298																	2.913222539897298	543.9195586078006
1135	2018-07-17T01:54:10	20.2535	-156.9562	KOK1806	110.88838988363472	0.501466022000515	0.0252117226020112	2.962011065743721																	2.962011065743721	544.4055859122374
1136	2018-07-17T01:57:11	20.2586	-156.9581	KOK1806	121.89413633996328	0.493067315046699	0.024136733252599997	3.1411315776738684																	3.1411315776738684	545.0069794169074
1137	2018-07-17T02:00:11	20.2629	-156.9598	KOK1806	116.57983588902592	0.491683027389248	0.0239623516302336	2.987942239625513																	2.987942239625513	545.5175043746973
1138	2018-07-17T02:03:11	20.268	-156.9619	KOK1806	111.97908524854591	0.4831437133807151	0.0229033055822731	2.7476242613560573																	2.7476242613560573	546.1261038064611
1139	2018-07-17T02:06:11	20.2721	-156.9637	KOK1806	121.81730697696644	0.48893383904285	0.0236182034718123	3.0715343908947985																	3.0715343908947985	546.619693429421
1140	2018-07-17T02:09:12	20.277	-156.9658	KOK1806	115.16136102675578	0.497598440292651	0.0247132044117401	3.036600111782544																	3.036600111782544	547.2075749086847
1141	2018-07-17T02:12:12	20.2815	-156.9675	KOK1806	108.9274655491526	0.493413977778961	0.0241806064182619	2.8093785881155355																	2.8093785881155355	547.7390231667334
1142	2018-07-17T02:15:12	20.2861	-156.9695	KOK1806	110.32510379399477	0.49585030908545896	0.0244898328107447	2.8724983944896585																	2.8724983944896585	548.2920269607606
1143	2018-07-17T02:18:12	20.2911	-156.9715	KOK1806	110.95733468208012	0.49829918665776	0.0248030734068567	2.9093415713160735																	2.9093415713160735	548.8864963398693
1144	2018-07-17T02:21:13	20.2956	-156.9732	KOK1806	109.21147752906299	0.500053211548011	0.0250289609405981	2.8939285038225795																	2.8939285038225795	549.4179392050821
1145	2018-07-17T02:24:13	20.3008	-156.9754	KOK1806	111.46472797226947	0.510574979924895	0.0264103841600602	3.089027493714384																	3.089027493714384	550.0406938176831
1146	2018-07-17T02:27:13	20.3052	-156.9772	KOK1806	110.70581603877326	0.5021737097202129	0.025303765446076	2.953354485417304																	2.953354485417304	550.5653022574595
1147	2018-07-17T02:30:13	20.3106	-156.9795	KOK1806	111.08502219750338	0.495501514224757	0.0244454479957705	2.8891552360800468																	2.8891552360800468	551.2125975321153
1148	2018-07-17T02:33:14	20.315	-156.9815	KOK1806	110.87680892420131	0.503240987822493	0.0254426134437822	2.9664080666722503																	2.9664080666722503	551.7450373662235
1149	2018-07-17T02:36:14	20.3203	-156.9838	KOK1806	116.6943082176503	0.506087119865425	0.0258156418259629	3.1598127679006547																	3.1598127679006547	552.3820028347643
1150	2018-07-17T02:39:14	20.3248	-156.9859	KOK1806	109.83475775580177	0.5140196708702229	0.0268725263013281	3.0685987809373763																	3.0685987809373763	552.9287960453045
1151	2018-07-17T02:42:14	20.3302	-156.9883	KOK1806	110.89464420690122	0.513656483139536	0.0268235032371267	3.126601595078488																	3.126601595078488	553.5800239240505
1152	2018-07-17T02:45:14	20.3349	-156.9904	KOK1806	109.09275082813716	0.500757975725206	0.0251201238174513	2.9030430388877755																	2.9030430388877755	554.1472777959605
1153	2018-07-17T02:48:15	20.34	-156.9927	KOK1806	107.86402286988287	0.507517267033454	0.0260042942286224	2.9686323347897017																	2.9686323347897017	554.7636672318022
1154	2018-07-17T02:51:15	20.345	-156.9949	KOK1806	110.12664444194266	0.510033380185753	0.0263381074685352	3.036815130201267																	3.036815130201267	555.3657589623276
1155	2018-07-17T02:54:15	20.3499	-156.9972	KOK1806	105.77969517155745	0.516207273711726	0.0271686500434212	2.99469551434924																	2.99469551434924	555.9616998025126
1156	2018-07-17T02:57:15	20.3553	-156.9998	KOK1806	104.3877630572413	0.523954138088685	0.0282330743660627	3.062429181953413																	3.062429181953413	556.6212223266202
1157	2018-07-17T03:00:16	20.36	-157.0018	KOK1806	101.20595196563164	0.519141074120211	0.0275686805611098	2.9149232782956926																	2.9149232782956926	557.1845123736881
1158	2018-07-17T03:06:16	20.3704	-157.0066	KOK1806	104.97733888583565	0.528823209941478	0.0289149821059501	3.1550950649429232																	3.1550950649429232	558.4459356277656
1159	2018-07-17T03:09:16	20.3761	-157.0093	KOK1806	102.60490309123571	0.53488448013013	0.0297777874226933	3.1601237220079152																	3.1601237220079152	559.1401873655274
1160	2018-07-17T03:12:17	20.3808	-157.0112	KOK1806	101.53096293622215	0.546089283557574	0.0314139008332083	3.2985593200634087																	3.2985593200634087	559.6996846817794
1161	2018-07-17T03:15:17	20.3865	-157.014	KOK1806	102.59511735530475	0.544524831620662	0.0311821688047535	3.3320617026773784																	3.3320617026773784	560.3982283708785
1162	2018-07-17T03:18:17	20.3914	-157.0162	KOK1806	104.82040641570782	0.535649933146562	0.0298877571544985	3.2396035522176434																	3.2396035522176434	560.9900181509021
1163	2018-07-17T03:21:17	20.3967	-157.0187	KOK1806	103.43048520593314	0.538328420394348	0.0302749898181489	3.2364728133832212																	3.2364728133832212	561.6350912215352
1164	2018-07-17T03:24:18	20.402	-157.0212	KOK1806	103.68129531026962	0.5280719131520201	0.0288089722550594	3.106977964875589																	3.106977964875589	562.2801606642779
1165	2018-07-17T03:27:18	20.407	-157.0236	KOK1806	104.76789819947287	0.531842484256549	0.0293426831725824	3.196913481730371																	3.196913481730371	562.8904774125643
1166	2018-07-17T03:30:18	20.4127	-157.0263	KOK1806	104.59688140132566	0.532220306951383	0.0293966022943376	3.1879874717269505																	3.1879874717269505	563.5847020037156
1167	2018-07-17T03:33:18	20.4176	-157.0288	KOK1806	102.72466951918429	0.524327521015217	0.0282849249261337	3.0311548380109867																	3.0311548380109867	564.1893037903154
1168	2018-07-17T03:36:19	20.4236	-157.0316	KOK1806	103.8377420428582	0.5292000410742129	0.0289681763122416	3.1249359841986037																	3.1249359841986037	564.9182869846547
1169	2018-07-17T03:39:19	20.4287	-157.0341	KOK1806	103.76951916830177	0.537560887803498	0.030163646648302997	3.2237720034167383																	3.2237720034167383	565.5430402080023
1170	2018-07-17T03:42:19	20.4347	-157.037	KOK1806	104.38569814981524	0.539870556194287	0.0304992428834709	3.2763142505523684																	3.2763142505523684	566.2762568159203
1171	2018-07-17T03:45:19	20.4399	-157.0394	KOK1806	104.11967333996141	0.546089283557574	0.0314139008332083	3.3530874192724154																	3.3530874192724154	566.9069219134224
1172	2018-07-17T03:48:20	20.4457	-157.042	KOK1806	102.03354834535702	0.539484890779731	0.0304429892106645	3.1988258833971064																	3.1988258833971064	567.6072059306365
1173	2018-07-17T03:51:20	20.4514	-157.0446	KOK1806	101.2681253486158	0.540644651178799	0.0306121534124846	3.205568870920989																	3.205568870920989	568.2972363505852
1174	2018-07-17T03:54:20	20.4569	-157.0469	KOK1806	98.7061750779755	0.5379441965855021	0.030219251863412996	3.0851925121928603																	3.0851925121928603	568.9547990141123
1175	2018-07-17T03:57:20	20.463	-157.0496	KOK1806	100.25573015542791	0.537177761510433	0.0301081880401594	3.1245578433653307																	3.1245578433653307	569.6899071432301
1176	2018-07-17T04:00:21	20.4683	-157.0519	KOK1806	99.36778732433531	0.540644651178799	0.0306121534124846	3.1481297831615374																	3.1481297831615374	570.3267857861523
1177	2018-07-17T04:03:21	20.4748	-157.0549	KOK1806	101.38432821331399	0.539870556194287	0.0304992428834709	3.208412845967217																	3.208412845967217	571.115089468228
1178	2018-07-17T04:06:21	20.4794	-157.0591	KOK1806	98.95809330722534	0.550808458074659	0.0321190248478626	3.2687937678346803																	3.2687937678346803	571.7889135070079
1179	2018-07-17T04:36:23	20.5239	-157.1124	KOK1806	114.28800558760204	0.537177761510433	0.0301081880401594	3.560958842107002																	3.560958842107002	579.2335767446615
1180	2018-07-17T04:39:24	20.5271	-157.1169	KOK1806	125.3910679837723	0.5206187158435011	0.0277716484167517	3.617564024527376																	3.617564024527376	579.8226169262995
1181	2018-07-17T04:42:24	20.5311	-157.1221	KOK1806	118.28410457902413	0.522468253324305	0.0280268940365394	3.464398264819494																	3.464398264819494	580.5241324695322
1182	2018-07-17T04:45:24	20.5343	-157.1264	KOK1806	119.411899450603	0.5247006333684029	0.0283368982772823	3.516683229441917																	3.516683229441917	581.0966894840789
1183	2018-07-17T04:48:24	20.5382	-157.1312	KOK1806	120.47314244897804	0.521726930773297	0.0279245089800348	3.5003533889882834																	3.5003533889882834	581.759140191566
1184	2018-07-17T04:51:25	20.5418	-157.1355	KOK1806	118.87096593786993	0.5265722882333279	0.0285984349595979	3.5249906173267584																	3.5249906173267584	582.3603949016532
1185	2018-07-17T04:54:25	20.5455	-157.14	KOK1806	117.67064040811957	0.5211733639960355	0.0278480551264566	3.4076792811317773																	3.4076792811317773	582.9846278532136
1186	2018-07-17T04:57:25	20.5493	-157.1444	KOK1806	124.92562326311071	0.521726930773297	0.0279245089800348	3.6128266233568054																	3.6128266233568054	583.6085507248405
1187	2018-07-17T05:00:25	20.553	-157.1484	KOK1806	118.28035225382713	0.5273203128922371	0.0287034526121203	3.5168984487408266																	3.5168984487408266	584.1946148623392
1188	2018-07-17T05:03:26	20.5572	-157.1528	KOK1806	122.2219835226802	0.5273203128922371	0.0287034526121203	3.632480100231508																	3.632480100231508	584.8495280964272
1189	2018-07-17T05:06:26	20.5609	-157.1564	KOK1806	128.80940681147806	0.527695665005706	0.0287561495350845	3.8324771703550287																	3.8324771703550287	585.4066893058108
1190	2018-07-17T05:09:26	20.5653	-157.1609	KOK1806	127.97632322606579	0.520989134928842	0.0278226110017247	3.707071989894588																	3.707071989894588	586.0848268731093
1191	2018-07-17T05:12:26	20.5691	-157.1645	KOK1806	133.17693983806228	0.518772354983269	0.0275182638072105	3.7952289671032																	3.7952289671032	586.6502534475487
1192	2018-07-17T05:15:27	20.5736	-157.1688	KOK1806	132.11354743043742	0.526198424172874	0.028546032302087996	3.9057713371009286																	3.9057713371009286	587.3223834995532
1193	2018-07-17T05:18:27	20.5774	-157.1722	KOK1806	128.80221543438938	0.528447276229967	0.0288619145813618	3.835590552170452																	3.835590552170452	587.8741864449157
1194	2018-07-17T05:21:27	20.5817	-157.1762	KOK1806	129.61816451918074	0.5254477431567679	0.0284412159674071	3.787654069646436																	3.787654069646436	588.5089192348809
1195	2018-07-17T05:24:27	20.5856	-157.1799	KOK1806	129.28337104578722	0.526198424172874	0.028546032302087996	3.797807659565143																	3.797807659565143	589.0895619936981
1196	2018-07-17T05:27:28	20.5897	-157.1836	KOK1806	127.94066970494787	0.514747796780629	0.0269709171340351	3.5720933961246923																	3.5720933961246923	589.6870271488458
1197	2018-07-17T05:30:28	20.5939	-157.1875	KOK1806	125.3470367983604	0.507875298553161	0.0260516293834561	3.4001023195684983																	3.4001023195684983	590.3065000474489
1198	2018-07-17T05:33:28	20.5977	-157.1911	KOK1806	127.16577521179212	0.505372517954101	0.0257216788577989	3.4147444776829703																	3.4147444776829703	590.8718799619671
1199	2018-07-17T05:36:28	20.6024	-157.1952	KOK1806	126.9249385963417	0.503240987822493	0.0254426134437822	3.366245115276981																	3.366245115276981	591.547337571963
1200	2018-07-17T05:39:29	20.6062	-157.1987	KOK1806	129.44590655938066	0.500405173538396	0.025074488038348997	3.3980769438244565																	3.3980769438244565	592.1058448227838
1201	2018-07-17T05:42:29	20.6109	-157.2027	KOK1806	133.41267216213222	0.5021737097202129	0.025303765446076	3.5488812732595583																	3.5488812732595583	592.7747461747433
1202	2018-07-17T05:45:29	20.6147	-157.2062	KOK1806	133.18440186982752	0.494806414484155	0.0243569952206548	3.3876711476077603																	3.3876711476077603	593.3332401414914
1203	2018-07-17T05:48:29	20.6192	-157.2105	KOK1806	129.71803799945292	0.4923740395020711	0.0240493284844011	3.2756657234848685																	3.2756657234848685	594.0052808572324
1204	2018-07-17T05:51:30	20.6228	-157.2142	KOK1806	127.23493731500335	0.493413977778961	0.0241806064182619	3.233082776177904																	3.233082776177904	594.5613314826983
1205	2018-07-17T05:54:30	20.627	-157.2184	KOK1806	125.97824147362728	0.4927207832275511	0.0240929726953851	3.1892501378572593																	3.1892501378572593	595.2016830130641
1206	2018-07-17T05:57:30	20.6305	-157.2224	KOK1806	126.93662178582314	0.500053211548011	0.0250289609405981	3.3203010013175294																	3.3203010013175294	595.7721658043562
1207	2018-07-17T06:00:30	20.6342	-157.2264	KOK1806	127.43313639537932	0.4968977744006579	0.0246235551820176	3.299175321040239																	3.299175321040239	596.3580720723802
1208	2018-07-17T06:03:31	20.638	-157.2304	KOK1806	127.72793911826996	0.4865404474561629	0.0233210583850454	3.1503085891784046																	3.1503085891784046	596.9518491503994
1209	2018-07-17T06:06:31	20.6414	-157.2342	KOK1806	127.57663133451072	0.4879058038444241	0.0234902097135973	3.1783268055688367																	3.1783268055688367	597.4995229453573
1210	2018-07-17T06:09:31	20.6454	-157.2383	KOK1806	129.54021145225127	0.48688071996737	0.0233631928327215	3.198089877186141																	3.198089877186141	598.1165114933381
1211	2018-07-17T06:12:31	20.6487	-157.2419	KOK1806	133.771099385613	0.4855180413804221	0.0231948507662744	3.2761791534291245																	3.2761791534291245	598.6414590471019
1212	2018-07-17T06:15:32	20.6528	-157.2462	KOK1806	130.9421756993253	0.494806414484155	0.0243569952206548	3.352850309264271																	3.352850309264271	599.2809297853775
1213	2018-07-17T06:18:32	20.6562	-157.2497	KOK1806	134.83651193082426	0.4937614680573679	0.0242245843170426	3.43630357029796																	3.43630357029796	599.8064344310197
1214	2018-07-17T06:21:32	20.6603	-157.254	KOK1806	137.41306057863213	0.48893383904285	0.0236182034718123	3.4168896451788364																	3.4168896451788364	600.4458896890958
1215	2018-07-17T06:24:32	20.6636	-157.2574	KOK1806	132.8837245995829	0.4865404474561629	0.0233210583850454	3.2782977714379244																	3.2782977714379244	600.9561388494075
1216	2018-07-17T06:27:33	20.6673	-157.2613	KOK1806	126.24800163795915	0.4879058038444241	0.0234902097135973	3.1294456544122946																	3.1294456544122946	601.5346200472168
1217	2018-07-17T06:30:33	20.6708	-157.2648	KOK1806	120.11488648903715	0.493067315046699	0.024136733252599997	3.047106509235451																	3.047106509235451	602.0681739917758
1218	2018-07-17T06:33:33	20.6743	-157.2683	KOK1806	115.59228992534456	0.49410978785742105	0.0242686671989587	2.9549198495847966																	2.9549198495847966	602.6017221964527
1219	2018-07-17T06:36:33	20.6779	-157.2719	KOK1806	116.36326408524988	0.481116658249959	0.0226561216942668	2.802931225174555																	2.802931225174555	603.1505086464251
1220	2018-07-17T06:39:34	20.680999999999997	-157.2752	KOK1806	113.56947552872542	0.491338755073463	0.023919018492582003	2.8495974948868192																	2.8495974948868192	603.6375376448984
1221	2018-07-17T06:42:34	20.684	-157.2792	KOK1806	120.19597345631963	0.4979500281985621	0.024758189596982998	3.1325710097126858																	3.1325710097126858	604.1714435045667
1222	2018-07-17T06:45:34	20.6864	-157.2825	KOK1806	134.5333822325295	0.505372517954101	0.0257216788577989	3.6208724146351288																	3.6208724146351288	604.6067376965942
1223	2018-07-17T06:54:35	20.6941	-157.2934	KOK1806	131.77523567134392	0.4951535500170539	0.0244011688829835	3.3653236006294964																	3.3653236006294964	606.0291102745776
1224	2018-07-17T06:57:35	20.6964	-157.2965	KOK1806	133.99949649829628	0.49445893915933603	0.0243128553146239	3.4315463653134146																	3.4315463653134146	606.4411310950032
1225	2018-07-17T07:00:35	20.6989	-157.2998	KOK1806	127.0398931217898	0.497598440292651	0.0247132044117401	3.2890383441425266																	3.2890383441425266	606.8833227755821
1226	2018-07-17T07:03:36	20.7014	-157.303	KOK1806	126.07185434834551	0.5021737097202129	0.025303765446076	3.323056669241097																	3.323056669241097	607.3174673271196
1227	2018-07-17T07:06:36	20.7038	-157.306	KOK1806	121.33089786820628	0.503948816055223	0.025535178919757005	3.2370039556607884																	3.2370039556607884	607.7285158690203
1228	2018-07-17T07:09:36	20.7064	-157.3096	KOK1806	118.41174043723507	0.494806414484155	0.0243569952206548	3.0312629912374467																	3.0312629912374467	608.2021038273622
1229	2018-07-17T07:12:36	20.7088	-157.3124	KOK1806	121.72012773367227	0.486200985302028	0.0232790242803197	2.997250328983704																	2.997250328983704	608.5975498541802
1230	2018-07-17T07:15:36	20.7116	-157.316	KOK1806	130.0557067801776	0.4972476896913621	0.024668326358462996	3.3506688438302286																	3.3506688438302286	609.0850525870571
1231	2018-07-17T07:18:37	20.714000000000002	-157.3188	KOK1806	117.67497163095913	0.492028121544825	0.0240057882118602	2.966298867092226																	2.966298867092226	609.4804912384166
1232	2018-07-17T07:21:37	20.7168	-157.3224	KOK1806	118.94866862710623	0.490306345693298	0.0237896546566163	2.967453617910866																	2.967453617910866	609.9679840804517
1233	2018-07-17T07:24:37	20.7191	-157.3253	KOK1806	120.46036904994284	0.485177225502148	0.0231528788548675	2.943288000358113																	2.943288000358113	610.3638642803519
1234	2018-07-17T07:27:38	20.721999999999998	-157.3288	KOK1806	118.09545972519108	0.47876588263494996	0.0223717356911265	2.8024014090192058																	2.8024014090192058	610.8506971604237
1235	2018-07-17T07:30:38	20.7245	-157.3318	KOK1806	116.84660507612342	0.47910034465026097	0.022412034825365003	2.7872392344783568																	2.7872392344783568	611.2690345154997
1236	2018-07-17T07:33:38	20.7271	-157.3351	KOK1806	121.52540048708772	0.473284505716649	0.0217168545796148	2.8100100517468936																	2.8100100517468936	611.7182663943507
1237	2018-07-17T07:36:38	20.7299	-157.3383	KOK1806	120.99284689191956	0.466575624850595	0.020931458067706	2.7078281699543707																	2.7078281699543707	612.1744926841633
1238	2018-07-17T07:39:38	20.7324	-157.3415	KOK1806	123.12338381823992	0.46788015103890396	0.0210827472085256	2.7720331571150263																	2.7720331571150263	612.6085849118306
1239	2018-07-17T07:42:39	20.7354	-157.3451	KOK1806	121.31897554377665	0.468205884458258	0.0211206733583267	2.735823721245435																	2.735823721245435	613.1105700534617
