# Supplementary material for: Understanding opposing predictions of Prochlorococcus in a changing climate
Source: Nat Commun. 2023 Mar 15;14:1445. doi: 10.1038/s41467-023-36928-9 (PMC10017810; doi:10.1038/s41467-023-36928-9)
Supplement: Supplementary file 4 — Supplementary Code [file 41467_2023_36928_MOESM4_ESM.zip › Supplemental Code/Cruises/MGL1704.csv]

	time	lat	lon	cruise	prochloro_abundance	prochloro_diameter	prochloro_carbon_content	prochloro_biomass	synecho_abundance	synecho_diameter	synecho_carbon_content	synecho_biomass	croco_abundance	croco_diameter	croco_carbon_content	croco_biomass	picoeuk_abundance	picoeuk_diameter	picoeuk_carbon_content	picoeuk_biomass	unknown_abundance	unknown_diameter	unknown_carbon_content	unknown_biomass	total_biomass	distance
0	2017-05-28T21:25:21	23.212	-158.0016	MGL1704	124.10491721372499	0.4167375530246071	0.0156396684648211	2.141657127146438																	2.141657127146438	0.0
1	2017-05-28T21:28:21	23.2253	-158.0015	MGL1704	125.53588680341915	0.42131678738063	0.0160869022816644	2.2220808348033327																	2.2220808348033327	1.4805527696670744
2	2017-05-28T21:31:22	23.234	-158.0014	MGL1704	124.33009289797508	0.423336146549391	0.0162864923307983	2.2249976530329647																	2.2249976530329647	2.4490655584922703
3	2017-05-28T21:34:22	23.2389	-158.0014	MGL1704	123.96523973336348	0.4247920226760489	0.0164313951396544	2.251200674464197																	2.251200674464197	2.9945193469839566
4	2017-05-28T21:37:22	23.2524	-158.0012	MGL1704	124.35282749381395	0.42770520361048997	0.0167237061939385	2.2947353907654717																	2.2947353907654717	4.497439412301847
5	2017-05-28T21:40:22	23.2605	-158.0011	MGL1704	125.27157054200346	0.42770520361048997	0.0167237061939385	2.3289811418864272																	2.3289811418864272	5.399165919348314
6	2017-05-28T21:43:23	23.2689	-158.001	MGL1704	123.92361065168423	0.42595481063903	0.0165477533463958	2.287900410104123																	2.287900410104123	6.334285478093761
7	2017-05-28T21:46:23	23.2794	-158.0009	MGL1704	123.93537637316987	0.4274122741477111	0.0166942306093561	2.279619158069496																	2.279619158069496	7.5031597560627485
8	2017-05-28T21:49:23	23.2844	-158.0008	MGL1704	124.47657446934795	0.428292928323294	0.016783144575841	2.3135708999324045																	2.3135708999324045	8.059839172987214
9	2017-05-28T21:52:23	23.2977	-158.0006	MGL1704	125.59335366747491	0.42595481063903	0.0165477533463958	2.3050839783872594																	2.3050839783872594	9.540497815431257
10	2017-05-28T21:55:24	23.3057	-158.0005	MGL1704	127.57591125214412	0.425372142826698	0.0164894418574003	2.312375687868017																	2.312375687868017	10.431093297563347
11	2017-05-28T21:58:24	23.3153	-158.0005	MGL1704	130.31707854839564	0.4207442869034079	0.0160305393756827	2.322629067559125																	2.322629067559125	11.499737454608335
12	2017-05-28T22:01:24	23.3255	-158.0005	MGL1704	125.0207000045245	0.41702197718344397	0.0156672150617313	2.161878408543695																	2.161878408543695	12.63517187146888
13	2017-05-28T22:04:24	23.3306	-158.0006	MGL1704	121.39896535323557	0.41334884347025797	0.0153135995274663	2.0519865915995537																	2.0519865915995537	13.202981093256
14	2017-05-28T22:07:25	23.3441	-158.0007	MGL1704	123.50115283680228	0.4099803905311479	0.0149937487132815	2.0350682800145843																	2.0350682800145843	14.705796697249742
15	2017-05-28T22:10:25	23.3519	-158.0007	MGL1704	122.64243981179916	0.40748037802528203	0.0147589378188921	1.9852463927933213																	1.9852463927933213	15.574070074848844
16	2017-05-28T22:13:25	23.3626	-158.0009	MGL1704	125.11617433059587	0.408586003268266	0.0148625308116464	2.043455116063655																	2.043455116063655	16.765338393044928
17	2017-05-28T22:16:25	23.3722	-158.0009	MGL1704	123.82278920486168	0.40637739933519496	0.0146561190089782	1.9989036704452563																	1.9989036704452563	17.833982550089914
18	2017-05-28T22:19:26	23.3795	-158.001	MGL1704	124.34752693322544	0.4056890601815385	0.0145921859535041	2.0040867792304247																	2.0040867792304247	18.646661617522103
19	2017-05-28T22:22:26	23.3911	-158.001	MGL1704	122.77611825651852	0.4050024788097029	0.0145285310031459	1.9671206982182607																	1.9671206982182607	19.937939973951753
20	2017-05-28T22:25:26	23.3958	-158.0009	MGL1704	120.92607688604255	0.40610284617792397	0.0146305492533827	1.9456382384250688																	1.9456382384250688	20.461230086959514
21	2017-05-28T22:28:26	23.41	-158.0009	MGL1704	120.35813679132794	0.409142179571736	0.0149147539070167	1.9724980979253552																	1.9724980979253552	22.04193290258861
22	2017-05-28T22:31:27	23.4149	-158.0009	MGL1704	120.54658252576088	0.40748037802528203	0.0147589378188921	1.966268084801885																	1.966268084801885	22.58738669108029
23	2017-05-28T22:34:27	23.4289	-158.001	MGL1704	121.11092908162311	0.4083087401835621	0.0148365433975644	1.9780897047707493																	1.9780897047707493	24.145859560847747
24	2017-05-28T22:37:27	23.4336	-158.0011	MGL1704	120.63453262284516	0.407756193343086	0.0147847540886542	1.9642061970448983																	1.9642061970448983	24.669149616890923
25	2017-05-28T22:40:28	23.4475	-158.0012	MGL1704	120.17395750422868	0.409142179571736	0.0149147539070167	1.9798999049136483																	1.9798999049136483	26.216491007994247
26	2017-05-28T22:43:28	23.4519	-158.0013	MGL1704	123.37809577220129	0.416453806220305	0.0156121874699766	2.1182044639317645																	2.1182044639317645	26.70639269984705
27	2017-05-28T22:46:28	23.466	-158.0013	MGL1704	125.74447654890764	0.42017098650109	0.0159742362929829	2.2106733471932136																	2.2106733471932136	28.275963805506944
28	2017-05-28T22:49:28	23.4705	-158.0013	MGL1704	125.76275591452378	0.42131678738063	0.0160869022816644	2.2301722109948616																	2.2301722109948616	28.77689075412225
29	2017-05-28T22:52:29	23.4843	-158.0013	MGL1704	126.63367614079976	0.421030195884	0.0160586872316821	2.2352384123755606																	2.2352384123755606	30.313066729874567
30	2017-05-28T22:55:29	23.4897	-158.0013	MGL1704	126.78331103271697	0.42045905881344603	0.0160024585536442	2.22200348852127																	2.22200348852127	30.914179068212217
31	2017-05-28T22:58:29	23.5026	-158.0012	MGL1704	129.56730183074345	0.424207594585505	0.0163732263898665	2.323575907511072																	2.323575907511072	32.350205941790925
32	2017-05-28T23:01:29	23.5069	-158.0012	MGL1704	126.26506892975578	0.428587833679262	0.0168129816468414	2.3240593595522903																	2.3240593595522903	32.828869470467446
33	2017-05-28T23:04:30	23.521	-158.0012	MGL1704	126.3809529160593	0.429472992732976	0.0169026668868415	2.3520079384945034																	2.3520079384945034	34.398440576127335
34	2017-05-28T23:07:30	23.5248	-158.0012	MGL1704	124.30467655768615	0.42595481063903	0.0165477533463958	2.2678431993431105																	2.2678431993431105	34.8214455549575
35	2017-05-28T23:10:30	23.5395	-158.0011	MGL1704	125.11775101834324	0.42770520361048997	0.0167237061939385	2.3060129238821867																	2.3060129238821867	36.45783874729467
36	2017-05-28T23:13:30	23.5471	-158.0009	MGL1704	127.09956486964279	0.428587833679262	0.0168129816468414	2.336237770768025																	2.336237770768025	37.30409486919685
37	2017-05-28T23:16:31	23.5576	-158.0006	MGL1704	127.67558341341531	0.424207594585505	0.0163732263898665	2.2902120519434166																	2.2902120519434166	38.473325246414106
38	2017-05-28T23:19:31	23.5651	-158.0003	MGL1704	127.09985286648316	0.424207594585505	0.0163732263898665	2.272775356591871																	2.272775356591871	39.308764487605146
39	2017-05-28T23:22:31	23.5756	-158.0003	MGL1704	127.82576593908094	0.42624718815921503	0.0165770135323714	2.3110586498834427																	2.3110586498834427	40.47759403437328
40	2017-05-28T23:25:31	23.583	-158.0002	MGL1704	127.49663742369732	0.428292928323294	0.016783144575841	2.3330972656098585																	2.3330972656098585	41.301403748568966
41	2017-05-28T23:28:32	23.5931	-158.0001	MGL1704	128.30648432047258	0.432128781992404	0.0171736221666839	2.412860168121709																	2.412860168121709	42.4257527378238
42	2017-05-28T23:31:32	23.6004	-158.0002	MGL1704	131.6671451930661	0.4373592124595816	0.01771514282273445	2.5397946706754717																	2.5397946706754717	43.23843159038367
43	2017-05-28T23:34:32	23.6092	-158.0003	MGL1704	133.8840244255033	0.437509507129744	0.0177308554542083	2.5807359866965447																	2.5807359866965447	44.21807517329499
44	2017-05-28T23:37:32	23.616	-158.0005	MGL1704	132.8978780091508	0.439926890680524	0.0179846555080056	2.6013011042919625																	2.6013011042919625	44.97530627573046
45	2017-05-28T23:40:32	23.6251	-158.0009	MGL1704	133.67120817878836	0.43932088741426	0.0179208517635481	2.6109582368508737																	2.6109582368508737	45.989113053064976
46	2017-05-28T23:43:33	23.636	-158.0014	MGL1704	134.62615563034814	0.43901798959705896	0.0178890117178702	2.636511454602467																	2.636511454602467	47.203540431450364
47	2017-05-28T23:46:33	23.636	-158.0014	MGL1704	132.18275297330626	0.4345102049608871	0.0174189470224148	2.5091814480990258																	2.5091814480990258	47.203540431450364
48	2017-05-28T23:49:33	23.6525	-158.0017	MGL1704	130.88543642863277	0.430649070506258	0.017022308844533002	2.4247164114362683																	2.4247164114362683	49.04052731909586
49	2017-05-28T23:52:33	23.6562	-158.0017	MGL1704	131.22699851324424	0.4261009993991225	0.0165623834393836	2.3835298228241983																	2.3835298228241983	49.45240058795682
50	2017-05-28T23:55:34	23.6566	-158.0017	MGL1704	129.86577338261472	0.4230459332169911	0.0162577645934162	2.3073229673907245																	2.3073229673907245	49.496927427833995
51	2017-05-29T00:00:01	23.66800000000001	-158.0025	MGL1704	127.13073137125772	0.425372142826698	0.0164894418574003	2.277023972236812																	2.277023972236812	50.76856103418354
52	2017-05-29T00:03:02	23.6701	-158.003	MGL1704	126.90188979074541	0.4247920226760489	0.0164313951396544	2.271093247993985																	2.271093247993985	51.0078205312387
53	2017-05-29T00:06:02	23.6719	-158.0033	MGL1704	126.14788478218829	0.4261009993991225	0.0165623834393836	2.279307119954459																	2.279307119954459	51.210512217559604
54	2017-05-29T00:09:02	23.6734	-158.0035	MGL1704	125.86412653488823	0.4230459332169911	0.0162577645934162	2.248330842280141																	2.248330842280141	51.37872821467256
55	2017-05-29T00:12:02	23.6757	-158.0036	MGL1704	124.70823356299972	0.425081849222053	0.0164603902228763	2.2407309510582043																	2.2407309510582043	51.63496043936715
56	2017-05-29T00:15:03	23.6775	-158.0038	MGL1704	125.5681573598469	0.424207594585505	0.0163732263898665	2.2586721451431555																	2.2586721451431555	51.83636594641453
57	2017-05-29T00:18:03	23.6795	-158.0038	MGL1704	125.77405305536266	0.424936935949051	0.01644589268126535	2.2650091872395257																	2.2650091872395257	52.05900014579921
58	2017-05-29T00:21:03	23.6812	-158.0037	MGL1704	125.27946046300283	0.426537664777126	0.016606224362956	2.2784909189972367																	2.2784909189972367	52.24851360628139
59	2017-05-29T00:24:03	23.6844	-158.0037	MGL1704	125.66622292163984	0.4291797580477539	0.0168728696381991	2.3191690253237582																	2.3191690253237582	52.60472832529639
60	2017-05-29T00:27:04	23.6863	-158.0037	MGL1704	126.69573091097824	0.42888344302722997	0.0168428899442839	2.3425151490521117																	2.3425151490521117	52.81623081471147
61	2017-05-29T00:30:04	23.6896	-158.0036	MGL1704	123.96477960577644	0.430649070506258	0.017022308844533002	2.3183409619331927																	2.3183409619331927	53.18371865543838
62	2017-05-29T00:33:04	23.6946	-158.0028	MGL1704	126.00588404570308	0.436006710939568	0.0175741511462179	2.410310104322878																	2.410310104322878	53.74624643507549
63	2017-05-29T00:36:04	23.7031	-158.002	MGL1704	126.1150637827494	0.4381128402054121	0.0177939312124087	2.459853514975368																	2.459853514975368	54.69594903775851
64	2017-05-29T00:39:05	23.7135	-158.0019	MGL1704	126.23733150677973	0.443265519691239	0.0183389554223503	2.535857103781833																	2.535857103781833	55.853691739367505
65	2017-05-29T00:42:05	23.7181	-158.0019	MGL1704	125.20459149911464	0.4478807497166839	0.0188356472303844	2.5824171273936507																	2.5824171273936507	56.3657503979516
66	2017-05-29T00:45:05	23.7316	-158.0018	MGL1704	125.68095864863336	0.45160903436010397	0.0192428362306439	2.6482619417037148																	2.6482619417037148	57.86856579781832
67	2017-05-29T00:48:05	23.7398	-158.0016	MGL1704	126.53793372989657	0.45758756041411497	0.0199069818405919	2.7425895355178103																	2.7425895355178103	58.78159350255689
68	2017-05-29T00:51:06	23.7485	-158.0014	MGL1704	125.64304073587441	0.460136489450454	0.0201942644082015	2.7706234140890578																	2.7706234140890578	59.750266658333295
69	2017-05-29T00:54:06	23.7588	-158.0011	MGL1704	127.49771077863107	0.46077372535092803	0.0202665692296346	2.818614743570379																	2.818614743570379	60.89724014058233
70	2017-05-29T00:57:06	23.7641	-158.001	MGL1704	131.2210233239406	0.4626980701199339	0.0204856370160164	2.9144731332687264																	2.9144731332687264	61.48730872891921
71	2017-05-29T01:00:06	23.777	-158.0008	MGL1704	129.94367226748926	0.46077372535092803	0.0202665692296346	2.8643888195626594																	2.8643888195626594	62.923443852597075
72	2017-05-29T01:03:07	23.7847	-158.0007	MGL1704	128.10104904255854	0.45790469285184004	0.0199425746943044	2.7802546637732286																	2.7802546637732286	63.78064604842087
73	2017-05-29T01:06:07	23.7953	-158.0006	MGL1704	126.05068423550469	0.456323904667957	0.019765435566722	2.709908252578753																	2.709908252578753	64.96065126829566
74	2017-05-29T01:09:07	23.8029	-158.0004	MGL1704	127.75999029995629	0.45758756041411497	0.0199069818405919	2.742373593199357																	2.742373593199357	65.80690642866992
75	2017-05-29T01:12:07	23.8136	-158.0003	MGL1704	124.71541082459007	0.45790469285184004	0.0199425746943044	2.683687198806461																	2.683687198806461	66.9980429354241
76	2017-05-29T01:15:08	23.8214	-158.0002	MGL1704	125.58310729080348	0.45790469285184004	0.0199425746943044	2.70789807393848																	2.70789807393848	67.86637603156473
77	2017-05-29T01:18:08	23.8317	-157.9999	MGL1704	126.40534721936024	0.45727118322550797	0.0198714737510605	2.7190293331724544																	2.7190293331724544	69.01334905717285
78	2017-05-29T01:21:08	23.8365	-157.9998	MGL1704	125.16240728106442	0.4594970996074861	0.020121995102983996	2.7023535711426456																	2.7023535711426456	69.5477681480268
79	2017-05-29T01:24:08	23.8395	-157.9998	MGL1704	124.93919340121944	0.455065967762004	0.0196251074526677	2.641438623743222																	2.641438623743222	69.88171944710341
80	2017-05-29T01:27:09	23.8412	-157.9997	MGL1704	114.65934714754023	0.421604063022587	0.0161151846860337	2.123844222949996																	2.123844222949996	70.07123223425886
81	2017-05-29T01:30:09	23.8434	-157.9998	MGL1704	118.0327862952627	0.421604063022587	0.0161151846860337	2.1627475993396943																	2.1627475993396943	70.31634141791082
82	2017-05-29T01:33:09	23.8451	-157.9996	MGL1704	125.20136511408428	0.441742972571983	0.0181768768428067	2.492258287698003																	2.492258287698003	70.50667293076287
83	2017-05-29T01:36:09	23.8474	-157.9996	MGL1704	126.82524372025769	0.4491203301601209	0.0189703832288113	2.6031056869220395																	2.6031056869220395	70.76270226005512
84	2017-05-29T01:39:10	23.8491	-157.9996	MGL1704	128.214933315347	0.450361853318601	0.0191059725905235	2.6531837244827745																	2.6531837244827745	70.95194132953179
85	2017-05-29T01:42:10	23.8513	-157.9995	MGL1704	128.45481755514865	0.453493362834832	0.0194506103306101	2.6857932329261933																	2.6857932329261933	71.19705048740846
86	2017-05-29T01:45:10	23.8529	-157.9995	MGL1704	128.43721458551528	0.453493362834832	0.0194506103306101	2.7019711083192446																	2.7019711083192446	71.37515784691634
87	2017-05-29T01:48:10	23.8552	-157.9994	MGL1704	129.1343700964489	0.455380516352979	0.0196601311358835	2.724110843426612																	2.724110843426612	71.63138951284355
88	2017-05-29T01:51:11	23.8572	-157.9993	MGL1704	128.12648964670694	0.453493362834832	0.0194506103306101	2.6978005481703122																	2.6978005481703122	71.85425636202024
89	2017-05-29T01:54:11	23.8592	-157.9993	MGL1704	129.5838118827979	0.453493362834832	0.0194506103306101	2.71090181135688																	2.71090181135688	72.07689056140491
90	2017-05-29T01:57:11	23.8625	-157.9992	MGL1704	127.8633113837904	0.453493362834832	0.0194506103306101	2.681721520538892																	2.681721520538892	72.44437802673355
91	2017-05-29T02:00:12	23.8723	-157.9988	MGL1704	127.33226503217354	0.453807714779099	0.0194854199683124	2.6879106090826994																	2.6879106090826994	73.53604527749461
92	2017-05-29T02:03:12	23.8757	-157.9988	MGL1704	127.56071245749423	0.453807714779099	0.0194854199683124	2.6834661937718867																	2.6834661937718867	73.91452341644798
93	2017-05-29T02:06:12	23.8907	-157.9997	MGL1704	129.38429814489842	0.45005036157079	0.0190719539200092	2.6663026921065582																	2.6663026921065582	75.58679090616495
94	2017-05-29T02:09:12	23.896	-158.0	MGL1704	131.906440689395	0.4484997981585421	0.0189028870319391	2.6996032914578825																	2.6996032914578825	76.17756109679391
95	2017-05-29T02:12:13	23.909	-158.0006	MGL1704	132.53534296553772	0.454121153884508	0.0195202170407041	2.802920694680608																	2.802920694680608	77.62597109296276
96	2017-05-29T02:15:13	23.9175	-158.0007	MGL1704	132.82984909033084	0.464306952560606	0.0206699192006992	2.9615332724791434																	2.9615332724791434	78.57222116021656
97	2017-05-29T02:18:13	23.9234	-158.0006	MGL1704	133.37316102243818	0.45098437615599496	0.0191742429306529	2.786173419091229																	2.786173419091229	79.22907087087495
98	2017-05-29T02:21:13	23.936	-158.0004	MGL1704	135.36909812718508	0.432128781992404	0.0171736221666839	2.5481722658360644																	2.5481722658360644	80.63181394268464
99	2017-05-29T02:24:14	23.94400000000001	-158.0002	MGL1704	138.06651548122264	0.426828506390404	0.016635489860837002	2.5200457838094867																	2.5200457838094867	81.52258317972985
100	2017-05-29T02:27:14	23.9523	-158.0	MGL1704	133.49482486827972	0.424499460262906	0.0164022760913355	2.402155883814806																	2.402155883814806	82.44673911902986
101	2017-05-29T02:30:14	23.9631	-158.0002	MGL1704	131.97007427877347	0.43094385405432106	0.0170524214551994	2.480665623887386																	2.480665623887386	83.64913593601491
102	2017-05-29T02:33:14	23.9671	-158.0002	MGL1704	130.5035612253539	0.438414356293114	0.0178255589266023	2.550958458005199																	2.550958458005199	84.09440433478345
103	2017-05-29T02:36:15	23.9808	-158.0004	MGL1704	129.71287454219222	0.44144088599132597	0.0181447739317438	2.576928373636428																	2.576928373636428	85.61958427188235
104	2017-05-29T02:39:15	23.9886	-158.0004	MGL1704	128.10889750505763	0.44250143843630096	0.01825747943737915	2.540123988457898																	2.540123988457898	86.48785764948185
105	2017-05-29T02:42:15	23.9986	-158.0004	MGL1704	131.65193838880842	0.44053105772428097	0.0180485121941368	2.5895103751564688																	2.5895103751564688	87.6010286464036
106	2017-05-29T02:45:15	24.0063	-158.0004	MGL1704	130.49232291232175	0.438414356293114	0.0178255589266023	2.5292039000426447																	2.5292039000426447	88.45817031403351
107	2017-05-29T02:48:16	24.0166	-158.0004	MGL1704	130.44091717046317	0.43361727821545504	0.0173266622793485	2.4823691922709874																	2.4823691922709874	89.60473644086325
108	2017-05-29T02:51:16	24.0247	-158.0003	MGL1704	129.31580783676912	0.431534905393671	0.0171128773196877	2.41563053537275																	2.41563053537275	90.50646227467384
109	2017-05-29T02:54:16	24.0346	-158.0001	MGL1704	131.75912642426988	0.431239027408117	0.0170826133507075	2.4663439387609305																	2.4663439387609305	91.60868913871343
110	2017-05-29T02:57:16	24.0429	-157.9999	MGL1704	127.91417823516741	0.4300596295407829	0.0169623452327251	2.377560060537974																	2.377560060537974	92.5328447629508
111	2017-05-29T03:00:17	24.0519	-157.9997	MGL1704	130.31201897000375	0.430649070506258	0.017022308844533002	2.4305003509832543																	2.4305003509832543	93.53490493428127
112	2017-05-29T03:06:17	24.0675	-157.9993	MGL1704	130.77528797479997	0.43331825729665296	0.017295909223034	2.4837825834079528																	2.4837825834079528	95.27192759920135
113	2017-05-29T03:09:17	24.0736	-157.999	MGL1704	129.07658706096217	0.436006710939568	0.0175741511462179	2.476393889925917																	2.476393889925917	95.9516461484268
114	2017-05-29T03:12:18	24.0796	-157.9987	MGL1704	130.59934416679837	0.4381128402054121	0.0177939312124087	2.543991714954129																	2.543991714954129	96.620244314337
115	2017-05-29T03:15:18	24.0831	-157.9985	MGL1704	130.96342290052442	0.4381128402054121	0.0177939312124087	2.5409177346347662																	2.5409177346347662	97.01038399605223
116	2017-05-29T03:18:18	24.0867	-157.9983	MGL1704	130.25622176321113	0.4378108140307589	0.0177623557348974	2.5181163032321567																	2.5181163032321567	97.41164066080948
117	2017-05-29T03:21:18	24.0893	-157.9981	MGL1704	129.70716670281178	0.43630739409467695	0.0176054149555397	2.5015065344105847																	2.5015065344105847	97.70177788970068
118	2017-05-29T03:24:18	24.0928	-157.9978	MGL1704	130.38476858860045	0.43901798959705896	0.0178890117178702	2.5347134686456214																	2.5347134686456214	98.09257867225836
119	2017-05-29T03:27:19	24.0955	-157.9976	MGL1704	131.06926771249266	0.43690904430091904	0.0176680797673999	2.538185891237151																	2.538185891237151	98.39382120773531
120	2017-05-29T03:30:19	24.0992	-157.9974	MGL1704	130.97718157930828	0.436006710939568	0.0175741511462179	2.5182618921665																	2.5182618921665	98.80619558051212
121	2017-05-29T03:33:19	24.1021	-157.9973	MGL1704	131.27544433727968	0.435407491149754	0.0175118467140195	2.5179839170978533																	2.5179839170978533	99.1291750538868
122	2017-05-29T03:39:20	24.1088	-157.9976	MGL1704	139.80200995808718	0.4423493108593921	0.0182413127541021	2.776555430485041																	2.776555430485041	99.87562230217188
123	2017-05-29T03:42:20	24.1115	-157.9977	MGL1704	161.12024672644355	0.453807714779099	0.0194854199683124	3.34050057443982																	3.34050057443982	100.17635016688752
124	2017-05-29T03:45:20	24.1158	-157.9979	MGL1704	158.27704226959463	0.44664667344498404	0.0187020554725969	3.1597824783288693																	3.1597824783288693	100.65544483630941
125	2017-05-29T03:48:21	24.1186	-157.9981	MGL1704	156.8103034484136	0.44053105772428097	0.0180485121941368	3.04927178851606																	3.04927178851606	100.96779438357994
126	2017-05-29T03:51:21	24.1221	-157.9982	MGL1704	155.21650200721012	0.4381128402054121	0.0177939312124087	2.9766599794444053																	2.9766599794444053	101.35753667755829
127	2017-05-29T03:54:21	24.1257	-157.9983	MGL1704	153.78923536746652	0.43242546046049996	0.0172040887862246	2.8522505915814036																	2.8522505915814036	101.75840699653132
128	2017-05-29T03:57:21	24.1285	-157.9984	MGL1704	155.89311286178682	0.43183148969306795	0.0171432135341921	2.8880429951206916																	2.8880429951206916	102.07026039870756
129	2017-05-29T04:00:22	24.1327	-157.9985	MGL1704	148.42198279202012	0.4271200422948	0.0166648252207127	2.6717929389470547																	2.6717929389470547	102.53790257634235
130	2017-05-29T04:03:22	24.1362	-157.9986	MGL1704	152.05570419148856	0.431239027408117	0.0170826133507075	2.8087886733724687																	2.8087886733724687	102.92764484113181
131	2017-05-29T04:06:22	24.1478	-157.9991	MGL1704	150.13786832627488	0.42770520361048997	0.0167237061939385	2.716052859635542																	2.716052859635542	104.21992168985659
132	2017-05-29T04:09:22	24.1529	-157.9993	MGL1704	148.94274824625563	0.4271200422948	0.0166648252207127	2.6707032231814534																	2.6707032231814534	104.7880022478898
133	2017-05-29T04:12:23	24.1659	-157.9993	MGL1704	146.3069388639119	0.42362594680479204	0.0163153343672749	2.5899009380167506																	2.5899009380167506	106.23512454388857
134	2017-05-29T04:15:23	24.1704	-157.9993	MGL1704	147.21613962801132	0.4230459332169911	0.0162577645934162	2.6089559026690927																	2.6089559026690927	106.73605149250349
135	2017-05-29T04:18:23	24.1841	-157.9994	MGL1704	150.6006114127564	0.42275641102600997	0.0162291052709792	2.6649195491953104																	2.6649195491953104	108.26112956986832
136	2017-05-29T04:21:23	24.1915	-157.9994	MGL1704	149.1146263891104	0.423336146549391	0.0162864923307983	2.6249133155367868																	2.6249133155367868	109.08487610759066
137	2017-05-29T04:24:24	24.2023	-157.9993	MGL1704	146.0197431075045	0.418163222026139	0.0157780813589962	2.5008627396011094																	2.5008627396011094	110.28714366138313
138	2017-05-29T04:27:24	24.2117	-157.9991	MGL1704	145.97089525954397	0.418163222026139	0.0157780813589962	2.502375327016172																	2.502375327016172	111.33372140451637
139	2017-05-29T04:30:24	24.2197	-157.9989	MGL1704	144.1527398436168	0.41930968274539204	0.0158899013970448	2.4772800013241056																	2.4772800013241056	112.22448964424056
140	2017-05-29T04:33:24	24.2304	-157.9987	MGL1704	143.4642879911916	0.42017098650109	0.0159742362929829	2.48466743207249																	2.48466743207249	113.41575563634564
141	2017-05-29T04:36:25	24.2382	-157.9986	MGL1704	145.20224902800854	0.4224675783304989	0.0162005142005575	2.5383856835836096																	2.5383856835836096	114.2840883464435
142	2017-05-29T04:39:25	24.2489	-157.9985	MGL1704	144.15685666740072	0.42624718815921503	0.0165770135323714	2.5582182762952352																	2.5582182762952352	115.47522455928329
143	2017-05-29T04:42:25	24.2533	-157.9985	MGL1704	144.98016118391726	0.42624718815921503	0.0165770135323714	2.6005109169742635																	2.6005109169742635	115.96501979792902
144	2017-05-29T04:45:25	24.2673	-157.9984	MGL1704	144.3138385945569	0.42770520361048997	0.0167237061939385	2.6167429171076555																	2.6167429171076555	117.52349223756613
145	2017-05-29T04:48:26	24.2741	-157.9984	MGL1704	143.66011987458816	0.4274122741477111	0.0166942306093561	2.586519617040458																	2.586519617040458	118.2804485154733
146	2017-05-29T04:51:26	24.2857	-157.9983	MGL1704	143.70470208536003	0.425081849222053	0.0164603902228763	2.5550516253294697																	2.5550516253294697	119.57176674003408
147	2017-05-29T04:54:26	24.2948	-157.9981	MGL1704	143.3933073561066	0.425372142826698	0.0164894418574003	2.5331682591626192																	2.5331682591626192	120.58495558050821
148	2017-05-29T04:57:26	24.3032	-157.9984	MGL1704	142.70131168777843	0.421030195884	0.0160586872316821	2.4839050769391107																	2.4839050769391107	121.52051444927956
149	2017-05-29T05:00:27	24.3132	-157.9988	MGL1704	142.35989912134025	0.419023947866702	0.0158619235540355	2.434584653890652																	2.434584653890652	122.63442483470327
150	2017-05-29T05:03:27	24.3209	-157.9992	MGL1704	142.73036834601538	0.42045905881344603	0.0160024585536442	2.462578756868986																	2.462578756868986	123.4925263945147
151	2017-05-29T05:06:27	24.3314	-157.9995	MGL1704	142.06265587381182	0.41930968274539204	0.0158899013970448	2.4221052231232485																	2.4221052231232485	124.66175199454256
152	2017-05-29T05:09:28	24.3357	-157.9996	MGL1704	142.26437916465494	0.417307080313783	0.015694827417311	2.4040908079965497																	2.4040908079965497	125.14052297312382
153	2017-05-29T05:12:28	24.3497	-157.9998	MGL1704	140.1715308853182	0.415323285265125	0.0155030995766943	2.3269163510210147																	2.3269163510210147	126.69909436885209
154	2017-05-29T05:15:28	24.3564	-157.9997	MGL1704	139.92335697885574	0.415323285265125	0.0155030995766943	2.3372494217584285																	2.3372494217584285	127.44498788049424
155	2017-05-29T05:18:28	24.3679	-157.9997	MGL1704	140.16674443984095	0.41419536370141996	0.0153946967426796	2.335804600623791																	2.335804600623791	128.7251345269543
156	2017-05-29T05:21:29	24.3764	-157.9996	MGL1704	141.6813363369631	0.415323285265125	0.0155030995766943	2.368083177769312																	2.368083177769312	129.67138420274586
157	2017-05-29T05:24:29	24.3856	-157.9995	MGL1704	141.57378572049262	0.41588773805324303	0.0155574699866205	2.3848377024649894																	2.3848377024649894	130.6955517078238
158	2017-05-29T05:27:29	24.3953	-157.9994	MGL1704	142.00784350870126	0.41560517519825896	0.0155302523723597	2.3821825015582103																	2.3821825015582103	131.77537516874187
159	2017-05-29T05:30:29	24.4038	-157.9995	MGL1704	159.3557601598523	0.418163222026139	0.0157780813589962	2.714247368731856																	2.714247368731856	132.72162482098378
160	2017-05-29T05:42:30	24.4409	-157.9998	MGL1704	166.34706062711675	0.42275641102600997	0.0162291052709792	2.908125647296975																	2.908125647296975	136.85160115714456
161	2017-05-29T05:45:31	24.4487	-157.9998	MGL1704	162.54677748393357	0.42362594680479204	0.0163153343672749	2.8744695220121264																	2.8744695220121264	137.7198745347437
162	2017-05-29T05:48:31	24.4586	-157.9999	MGL1704	161.72811114500846	0.42362594680479204	0.0163153343672749	2.848606104870415																	2.848606104870415	138.82196040745876
163	2017-05-29T05:51:31	24.4679	-158.0	MGL1704	158.4327987265859	0.42624718815921503	0.0165770135323714	2.8203705302218447																	2.8203705302218447	139.8572590181937
164	2017-05-29T05:54:31	24.4758	-158.0002	MGL1704	157.62389257352015	0.431534905393671	0.0171128773196877	2.9004693554553347																	2.9004693554553347	140.7368975307378
165	2017-05-29T05:57:32	24.4855	-158.0005	MGL1704	157.90770388567753	0.43630739409467695	0.0176054149555397	2.987426677602516																	2.987426677602516	141.81710105526625
166	2017-05-29T06:00:32	24.4928	-158.0008	MGL1704	156.8614909081536	0.438414356293114	0.0178255589266023	3.0034479431498102																	3.0034479431498102	142.63028397742687
167	2017-05-29T06:03:32	24.503	-158.0013	MGL1704	155.19458810212862	0.43690904430091904	0.0176680797673999	2.9265832429747896																	2.9265832429747896	143.7668474520847
168	2017-05-29T06:06:32	24.5103	-158.0016	MGL1704	156.49854622450584	0.437509507129744	0.0177308554542083	2.9717071522329466																	2.9717071522329466	144.58003021618762
169	2017-05-29T06:09:33	24.5193	-158.0018	MGL1704	154.91064468810345	0.431239027408117	0.0170826133507075	2.859800246682201																	2.859800246682201	145.5820888750217
170	2017-05-29T06:12:33	24.5241	-158.002	MGL1704	151.5737385047016	0.425081849222053	0.0164603902228763	2.681657136035935																	2.681657136035935	146.11679474077582
171	2017-05-29T06:15:33	24.5304	-158.002	MGL1704	152.7258267397117	0.4230459332169911	0.0162577645934162	2.6719362527472605																	2.6719362527472605	146.81809246883662
172	2017-05-29T06:18:33	24.5365	-158.0021	MGL1704	151.69433950378968	0.42045905881344603	0.0160024585536442	2.613222613998433																	2.613222613998433	147.49720228486888
173	2017-05-29T06:21:34	24.5429	-158.0022	MGL1704	152.73037741577218	0.4207442869034079	0.0160305393756827	2.6432134800615485																	2.6432134800615485	148.20970368457492
174	2017-05-29T06:36:35	24.5767	-158.0026	MGL1704	131.7134085352923	0.43035399866755797	0.0169922912953167	2.447639256644444																	2.447639256644444	151.97243960307884
175	2017-05-29T06:42:36	24.5889	-158.0025	MGL1704	121.782408377905	0.45569422963882295	0.0196951489525003	2.522309293282151																	2.522309293282151	153.3305459451452
176	2017-05-29T06:45:36	24.5969	-158.0024	MGL1704	121.93412465727472	0.45790469285184004	0.0199425746943044	2.5457035946371813																	2.5457035946371813	154.22114026422167
177	2017-05-29T06:48:36	24.6036	-158.0023	MGL1704	119.64571957927349	0.44942960175607705	0.0190041594318607	2.4037934235889145																	2.4037934235889145	154.96703350558383
178	2017-05-29T06:51:36	24.6095	-158.0021	MGL1704	117.93454917975627	0.445416960599956	0.0185694796514513	2.3371336093719504																	2.3371336093719504	155.62411624298178
179	2017-05-29T06:54:36	24.6171	-158.0019	MGL1704	120.78615434492693	0.446954832107187	0.018735344923918002	2.405722503342292																	2.405722503342292	156.47036829081668
180	2017-05-29T06:57:37	24.6235	-158.0015	MGL1704	118.22187494105025	0.43690904430091904	0.0176680797673999	2.2363059835797503																	2.2363059835797503	157.18394676634017
181	2017-05-29T07:00:37	24.6291	-158.0012	MGL1704	119.67784604334899	0.43932088741426	0.0179208517635481	2.29972635338609																	2.29972635338609	157.80806127855053
182	2017-05-29T07:03:37	24.6372	-158.0007	MGL1704	120.12782940045335	0.438715813129307	0.017857247499082	2.3000551651926697																	2.3000551651926697	158.71114808746634
183	2017-05-29T07:06:38	24.6413	-158.0005	MGL1704	116.00812684050652	0.4247920226760489	0.0164313951396544	2.0602313682570115																	2.0602313682570115	159.167996606329
184	2017-05-29T07:09:38	24.6506	-157.9998	MGL1704	116.64324080011039	0.42770520361048997	0.0167237061939385	2.095420736120332																	2.095420736120332	160.20566539099414
185	2017-05-29T07:12:38	24.653	-157.9996	MGL1704	118.393473869221	0.430649070506258	0.017022308844533002	2.1754880947192867																	2.1754880947192867	160.47359159077953
186	2017-05-29T07:15:38	24.6639	-157.9987	MGL1704	118.7477370885376	0.431239027408117	0.0170826133507075	2.1937896053904797																	2.1937896053904797	161.69035933658688
187	2017-05-29T07:18:39	24.6695	-157.9982	MGL1704	116.30829080001541	0.42888344302722997	0.0168428899442839	2.107421448170341																	2.107421448170341	162.31578371073098
188	2017-05-29T07:21:39	24.6772	-157.9976	MGL1704	112.5414761711927	0.42275641102600997	0.0162291052709792	1.973754721222148																	1.973754721222148	163.17507144750337
189	2017-05-29T07:24:39	24.6802	-157.9974	MGL1704	113.82814841195957	0.42362594680479204	0.0163153343672749	1.9989793869347807																	1.9989793869347807	163.50963492620605
190	2017-05-29T07:27:39	24.6905	-157.9966	MGL1704	116.56271295965428	0.42595481063903	0.0165477533463958	2.0825892765364085																	2.0825892765364085	164.6590526930428
191	2017-05-29T07:30:39	24.6933	-157.9963	MGL1704	118.064849062558	0.42595481063903	0.0165477533463958	2.1009412963288154																	2.1009412963288154	164.97221391995583
192	2017-05-29T07:33:40	24.7037	-157.9959	MGL1704	118.74888356169492	0.42624718815921503	0.0165770135323714	2.113032722814772																	2.113032722814772	166.1306183250741
193	2017-05-29T07:36:40	24.7063	-157.9958	MGL1704	120.1380791831274	0.42770520361048997	0.0167237061939385	2.1596775822725465																	2.1596775822725465	166.42021940792426
194	2017-05-29T07:39:40	24.717	-157.9957	MGL1704	119.65373997923271	0.4300596295407829	0.0169623452327251	2.1779322843440334																	2.1779322843440334	167.61135530026408
195	2017-05-29T07:42:40	24.72	-157.9956	MGL1704	119.95050567022652	0.429472992732976	0.0169026668868415	2.167411388181137																	2.167411388181137	167.94545965160358
196	2017-05-29T07:45:41	24.7305	-157.9956	MGL1704	119.0308989398021	0.42770520361048997	0.0167237061939385	2.1433454817632303																	2.1433454817632303	169.11428919837175
197	2017-05-29T07:48:41	24.7338	-157.9955	MGL1704	118.69173595527515	0.4255176361204821	0.01650400235039445	2.110767931359875																	2.110767931359875	169.48177474078796
198	2017-05-29T07:51:41	24.7438	-157.9955	MGL1704	118.0979756358147	0.42275641102600997	0.0162291052709792	2.069534184481721																	2.069534184481721	170.5949457377101
199	2017-05-29T07:54:41	24.7466	-157.9955	MGL1704	116.66509212138232	0.41930968274539204	0.0158899013970448	1.9909707516355333																	1.9909707516355333	170.90663361684832
200	2017-05-29T07:57:42	24.7546	-157.9951	MGL1704	114.87653904282189	0.415323285265125	0.0155030995766943	1.91700153137188																	1.91700153137188	171.79808799166628
201	2017-05-29T08:00:42	24.7577	-157.9951	MGL1704	114.89208630087595	0.415323285265125	0.0155030995766943	1.9171824617687043																	1.9171824617687043	172.1431710007121
202	2017-05-29T08:03:42	24.7681	-157.9952	MGL1704	114.1299762989522	0.41476151775798903	0.0154489878240566	1.8944114151098288																	1.8944114151098288	173.30091296495118
203	2017-05-29T08:06:42	24.771	-157.9953	MGL1704	115.3617248892182	0.418163222026139	0.0157780813589962	1.9457024323829617																	1.9457024323829617	173.62389075149582
204	2017-05-29T08:09:43	24.7829	-157.996	MGL1704	118.29130872754395	0.42017098650109	0.0159742362929829	2.016151645010364																	2.016151645010364	174.95045219360088
205	2017-05-29T08:12:43	24.7864	-157.9962	MGL1704	119.67141070348377	0.42275641102600997	0.0162291052709792	2.063972209112311																	2.063972209112311	175.340586002602
206	2017-05-29T08:15:43	24.7981	-157.9968	MGL1704	120.78754183751543	0.423336146549391	0.0162864923307983	2.088240568329175																	2.088240568329175	176.64440674240046
207	2017-05-29T08:18:43	24.8015	-157.9969	MGL1704	121.75379007727956	0.42362594680479204	0.0163153343672749	2.1208804339988143																	2.1208804339988143	177.02301975770297
208	2017-05-29T08:21:44	24.8133	-157.9971	MGL1704	120.00649655376104	0.42362594680479204	0.0163153343672749	2.092412698682486																	2.092412698682486	178.336716984218
209	2017-05-29T08:24:44	24.817	-157.9972	MGL1704	120.29185244006071	0.424207594585505	0.0163732263898665	2.101587929404013																	2.101587929404013	178.74871416625416
210	2017-05-29T08:27:44	24.8294	-157.9974	MGL1704	120.8579733006164	0.424499460262906	0.0164022760913355	2.1152379983111507																	2.1152379983111507	180.12919409391213
211	2017-05-29T08:30:44	24.8328	-157.9975	MGL1704	118.95932176862371	0.423916423984574	0.0163442458700983	2.0764535105093853																	2.0764535105093853	180.50780704110463
212	2017-05-29T08:33:45	24.8458	-157.9975	MGL1704	119.0184609366211	0.424207594585505	0.0163732263898665	2.073182167428571																	2.073182167428571	181.95492933710344
213	2017-05-29T08:36:45	24.8526	-157.9975	MGL1704	117.63784483347384	0.42624718815921503	0.0165770135323714	2.0702323922207726																	2.0702323922207726	182.71188561501015
214	2017-05-29T08:39:45	24.862	-157.9975	MGL1704	116.49994421408505	0.42770520361048997	0.0167237061939385	2.068429877100831																	2.068429877100831	183.7582663521168
215	2017-05-29T08:42:45	24.8688	-157.9974	MGL1704	115.82824207742969	0.428587833679262	0.0168129816468414	2.0751197140590882																	2.0751197140590882	184.51529000578049
216	2017-05-29T08:45:46	24.8782	-157.9974	MGL1704	114.91085940468471	0.428587833679262	0.0168129816468414	2.0557697672922925																	2.0557697672922925	185.5616707428871
217	2017-05-29T08:48:46	24.8851	-157.9974	MGL1704	115.34031201908907	0.429472992732976	0.0169026668868415	2.0752383820893137																	2.0752383820893137	186.32975873076344
218	2017-05-29T08:51:46	24.8945	-157.9975	MGL1704	117.90707731929156	0.43094385405432106	0.0170524214551994	2.1402871378280626																	2.1402871378280626	187.37618818956696
219	2017-05-29T08:54:47	24.8972	-157.9975	MGL1704	119.642179170277	0.43183148969306795	0.0171432135341921	2.1776825566354496																	2.1776825566354496	187.676744358736
220	2017-05-29T08:57:47	24.9105	-157.9977	MGL1704	118.7989817863476	0.436608795034428	0.0176367533971842	2.2107411098675205																	2.2107411098675205	189.15739948962917
221	2017-05-29T09:00:47	24.914	-157.9977	MGL1704	120.40330765752708	0.4396245083029001	0.0179527678171282	2.287274043749038																	2.287274043749038	189.54700933855216
222	2017-05-29T09:03:47	24.9265	-157.9981	MGL1704	121.80712439044508	0.4426535660132101	0.0182736461206562	2.350237022143747																	2.350237022143747	190.93905890525798
223	2017-05-29T09:06:48	24.9308	-157.9983	MGL1704	122.00036371648778	0.445109467792442	0.0185364429112779	2.396538083715079																	2.396538083715079	191.41814801802224
224	2017-05-29T09:09:48	24.9424	-157.9985	MGL1704	123.68665534737028	0.448344851545834	0.01888605704128635	2.4596919800216086																	2.4596919800216086	192.70958417420127
225	2017-05-29T09:12:48	24.9476	-157.9986	MGL1704	123.19747209872463	0.4478807497166839	0.0188356472303844	2.4467392145136566																	2.4467392145136566	193.28852108299702
226	2017-05-29T09:15:48	24.9583	-157.9988	MGL1704	122.9328797488478	0.4481899049331261	0.0188692270506336	2.4290442222707416																	2.4290442222707416	194.4797850750937
227	2017-05-29T09:18:49	24.9641	-157.9988	MGL1704	121.26673493804238	0.444496677310642	0.0184706052739957	2.375509527120246																	2.375509527120246	195.1254242533081
228	2017-05-29T09:21:49	24.975	-157.9986	MGL1704	121.56225618607412	0.445416960599956	0.0185694796514513	2.3918823162803604																	2.3918823162803604	196.3389484824269
229	2017-05-29T09:24:49	24.982	-157.9986	MGL1704	122.95867095459712	0.4488104311546921	0.0189366273656597	2.4589906446405667																	2.4589906446405667	197.1181681802721
230	2017-05-29T09:27:49	24.9916	-157.9984	MGL1704	122.44683590723079	0.44603255600721703	0.0186357142170765	2.4204415915516253																	2.4204415915516253	198.1870028512057
231	2017-05-29T09:30:50	24.9995	-157.9983	MGL1704	124.52947883317051	0.446954832107187	0.018735344923918002	2.4707264462959246																	2.4707264462959246	199.06646581142624
232	2017-05-29T09:33:50	25.00800000000001	-157.9982	MGL1704	124.21213460068506	0.437208917789419	0.0176994301912606	2.347343016380784																	2.347343016380784	200.0127149393969
233	2017-05-29T09:36:50	25.0155	-157.9982	MGL1704	123.68252494334637	0.43183148969306795	0.0171432135341921	2.2774943364167157																	2.2774943364167157	200.84759318708728
234	2017-05-29T09:39:50	25.025	-157.9981	MGL1704	124.02475947124796	0.42844038100127796	0.016798063111341202	2.2368371230490243																	2.2368371230490243	201.90515374097882
235	2017-05-29T09:42:51	25.0329	-157.9981	MGL1704	123.53205658683851	0.4274122741477111	0.0166942306093561	2.203867430369564																	2.203867430369564	202.78455882854752
236	2017-05-29T09:45:51	25.0415	-157.9981	MGL1704	122.49062316959422	0.426828506390404	0.016635489860837002	2.1838779708567944																	2.1838779708567944	203.7418858859001
237	2017-05-29T09:48:51	25.0503	-157.9981	MGL1704	123.07592319473856	0.42888344302722997	0.0168428899442839	2.2151806207955618																	2.2151806207955618	204.7214763631916
238	2017-05-29T09:51:51	25.0588	-157.9981	MGL1704	122.1760189855354	0.42770520361048997	0.0167237061939385	2.1777582799012203																	2.1777582799012203	205.6676717105754
239	2017-05-29T09:54:52	25.0668	-157.9982	MGL1704	120.7516417318398	0.423916423984574	0.0163442458700983	2.122030926700873																	2.122030926700873	206.5582655947984
240	2017-05-29T09:57:52	25.0758	-157.9983	MGL1704	120.20008420551014	0.42362594680479204	0.0163153343672749	2.1081195836226296																	2.1081195836226296	207.56017022904842
241	2017-05-29T10:00:52	25.0846	-157.9983	MGL1704	120.3768197153	0.4247920226760489	0.0164313951396544	2.128398071664152																	2.128398071664152	208.53976070633945
242	2017-05-29T10:06:53	25.0988	-157.9983	MGL1704	120.87702852517704	0.426537664777126	0.016606224362956	2.163428237056035																	2.163428237056035	210.12046352196893
243	2017-05-29T10:09:53	25.1031	-157.9984	MGL1704	121.12516833792336	0.425372142826698	0.0164894418574003	2.157110335327904																	2.157110335327904	210.59923318389
244	2017-05-29T10:12:53	25.1163	-157.9983	MGL1704	120.3786760046334	0.424499460262906	0.0164022760913355	2.133052233187279																	2.133052233187279	212.06865347201352
245	2017-05-29T10:15:53	25.1236	-157.9983	MGL1704	120.08179838636944	0.4224675783304989	0.0162005142005575	2.095015152749935																	2.095015152749935	212.88126829976662
246	2017-05-29T10:18:54	25.1338	-157.9983	MGL1704	119.71747110492666	0.421891974861681	0.0161435361659798	2.0762210146737057																	2.0762210146737057	214.01670271662715
247	2017-05-29T10:21:54	25.1373	-157.9983	MGL1704	121.53720742972178	0.41930968274539204	0.0158899013970448	2.0844651317055307																	2.0844651317055307	214.40631256554974
248	2017-05-29T10:24:54	25.1514	-157.9984	MGL1704	125.39718974750963	0.4178775419780609	0.0157502614220398	2.121457204785326																	2.121457204785326	215.97591601835342
249	2017-05-29T10:27:54	25.1588	-157.9983	MGL1704	122.30924552628127	0.417307080313783	0.015694827417311	2.055990741612048																	2.055990741612048	216.79972417797092
250	2017-05-29T10:30:55	25.1692	-157.9983	MGL1704	122.54832287218113	0.415323285265125	0.0155030995766943	2.0372617334678096																	2.0372617334678096	217.95742201476986
251	2017-05-29T10:33:55	25.1767	-157.9982	MGL1704	123.42096058499226	0.41588773805324303	0.0155574699866205	2.054421236552016																	2.054421236552016	218.7923610449971
252	2017-05-29T10:36:55	25.1871	-157.9982	MGL1704	122.3134352614158	0.41334884347025797	0.0153135995274663	2.0139443772707506																	2.0139443772707506	219.95005888179602
253	2017-05-29T10:39:55	25.1945	-157.9982	MGL1704	122.93990492443936	0.41391251722847	0.0153675998577562	2.02700979770738																	2.02700979770738	220.7738054195184
254	2017-05-29T10:42:56	25.205	-157.9982	MGL1704	122.80502976262159	0.41419536370141996	0.0153946967426796	2.041199391623844																	2.041199391623844	221.94263496628608
255	2017-05-29T10:45:56	25.2129	-157.9981	MGL1704	123.62293251338474	0.41391251722847	0.0153675998577562	2.042343965463607																	2.042343965463607	222.8220977249036
256	2017-05-29T10:48:56	25.22300000000001	-157.9981	MGL1704	123.79520277813278	0.4136303443528061	0.0153405675039119	2.0393279703442047																	2.0393279703442047	223.94640043179572
257	2017-05-29T10:51:56	25.2309	-157.9983	MGL1704	122.42255104163931	0.41504206665128296	0.015476011445258998	2.035364170485165																	2.035364170485165	224.826036112637
258	2017-05-29T10:54:57	25.2412	-157.9984	MGL1704	121.69359096555004	0.414478885379653	0.0154218583127294	2.0246695381862114																	2.0246695381862114	225.97264645349296
259	2017-05-29T10:57:57	25.2491	-157.9986	MGL1704	121.42367858153447	0.41391251722847	0.0153675998577562	2.0141981018716115																	2.0141981018716115	226.8522820653065
260	2017-05-29T11:00:57	25.2592	-157.9988	MGL1704	120.00314936452476	0.413066701047765	0.0152866553945299	1.9742540623786404																	1.9742540623786404	227.9767650657009
261	2017-05-29T11:03:58	25.2672	-157.999	MGL1704	118.05791765936544	0.409420917298431	0.0149410227507627	1.9149399015674693																	1.9149399015674693	228.8675294390316
262	2017-05-29T11:06:58	25.2772	-157.9991	MGL1704	119.59503622539052	0.408032137399336	0.014810617872363001	1.917013160998958																	1.917013160998958	229.98074594924802
263	2017-05-29T11:09:58	25.2856	-157.9993	MGL1704	116.59665176943999	0.4058267696887979	0.0146049534013377	1.8518143711762336																	1.8518143711762336	230.91602626309728
264	2017-05-29T11:12:58	25.2948	-157.9994	MGL1704	116.45412691466706	0.4030792022795889	0.0143511987911833	1.8099898636113887																	1.8099898636113887	231.94019303637592
265	2017-05-29T11:15:59	25.3039	-157.9996	MGL1704	115.7608236617815	0.399808586158378	0.0140527199627751	1.7683807503032984																	1.7683807503032984	232.95337859681985
266	2017-05-29T11:18:59	25.3125	-157.9998	MGL1704	114.8931536827033	0.39845643681309795	0.0139304309414824	1.7364045721394443																	1.7364045721394443	233.9109171992129
267	2017-05-29T11:21:59	25.3219	-158.0001	MGL1704	117.04256039156836	0.39872696461787	0.0139548364516459	1.7683871492968033																	1.7683871492968033	234.95773329687225
268	2017-05-29T11:24:59	25.3315	-158.0001	MGL1704	116.3121256390237	0.39845643681309795	0.0139304309414824	1.7657259209054363																	1.7657259209054363	236.0263774539172
269	2017-05-29T11:28:00	25.34	-158.0001	MGL1704	116.5501155771727	0.39845643681309795	0.0139304309414824	1.7685213504691049																	1.7685213504691049	236.97257280130103
270	2017-05-29T11:31:00	25.3496	-158.0001	MGL1704	116.10783630401112	0.400350682114259	0.014101892689699	1.7694655473357297																	1.7694655473357297	238.041216958346
271	2017-05-29T11:34:00	25.3583	-158.0001	MGL1704	118.56063072220721	0.399808586158378	0.0140527199627751	1.816842931381925																	1.816842931381925	239.0096757256683
272	2017-05-29T11:37:00	25.3682	-158.0002	MGL1704	116.71809276171844	0.400622509298007	0.0141265758251853	1.7872165679916352																	1.7872165679916352	240.1117609165572
273	2017-05-29T11:40:01	25.3766	-158.0002	MGL1704	116.08131209011476	0.400622509298007	0.0141265758251853	1.7736745816350863																	1.7736745816350863	241.04682455397148
274	2017-05-29T11:43:01	25.3867	-158.0002	MGL1704	114.4381452578796	0.39953850604452	0.0140282213928407	1.7404947416078116																	1.7404947416078116	242.17112726086282
275	2017-05-29T11:46:01	25.3952	-158.0003	MGL1704	113.53792720629237	0.40198710392924397	0.0142510477959401	1.7600302283103852																	1.7600302283103852	243.1173760479185
276	2017-05-29T11:49:01	25.4054	-158.0003	MGL1704	114.16465710991008	0.4036275093312871	0.0144016207934269	1.7925518530946498																	1.7925518530946498	244.252810464779
277	2017-05-29T11:52:02	25.4132	-158.0004	MGL1704	117.92747518486362	0.402259152821321	0.0142759960684905	1.8396694831460725																	1.8396694831460725	245.12114205990102
278	2017-05-29T11:55:02	25.4243	-158.0005	MGL1704	116.00713560396034	0.40253185114291706	0.0143010038970441	1.8020351678559563																	1.8020351678559563	246.3568027703778
279	2017-05-29T11:58:02	25.4323	-158.0004	MGL1704	116.3853110617997	0.402259152821321	0.0142759960684905	1.8066840540239184																	1.8066840540239184	247.24739631220694
280	2017-05-29T12:01:02	25.4433	-158.0004	MGL1704	118.36348381808071	0.40253185114291706	0.0143010038970441	1.8460218442787548																	1.8460218442787548	248.4718844088211
281	2017-05-29T12:04:03	25.4467	-158.0004	MGL1704	123.55422407766899	0.40171311170820295	0.014226044676731001	1.930158569131496																	1.930158569131496	248.85036254777444
282	2017-05-29T12:07:03	25.4625	-158.0005	MGL1704	121.69887873799662	0.40171311170820295	0.014226044676731001	1.8951662211499083																	1.8951662211499083	250.6092014423331
283	2017-05-29T12:10:03	25.4662	-158.0005	MGL1704	123.17677692442228	0.40171311170820295	0.014226044676731001	1.9226354392016145																	1.9226354392016145	251.02107471119442
284	2017-05-29T12:13:03	25.4816	-158.0004	MGL1704	123.53134778966566	0.4010303479332765	0.0141637729194581	1.902488324104876																	1.902488324104876	252.73538750237114
285	2017-05-29T12:16:04	25.4896	-158.0003	MGL1704	124.86675457895252	0.402259152821321	0.0142759960684905	1.946659701655956																	1.946659701655956	253.62598099019672
286	2017-05-29T12:19:04	25.5007	-158.0003	MGL1704	131.70075286962614	0.402259152821321	0.0142759960684905	2.0821484810165973																	2.0821484810165973	254.86160079677998
287	2017-05-29T12:28:05	25.5244	-158.0003	MGL1704	128.3298297587122	0.399808586158378	0.0140527199627751	1.976736560265347																	1.976736560265347	257.49981605948534
288	2017-05-29T12:31:05	25.5388	-158.0002	MGL1704	132.21017027283273	0.40171311170820295	0.014226044676731001	2.0676147155496007																	2.0676147155496007	259.10281376622885
289	2017-05-29T12:34:05	25.5442	-158.0002	MGL1704	132.00257795226318	0.398186553268771	0.0139060835529042	2.001773948928426																	2.001773948928426	259.70392610456685
290	2017-05-29T12:37:05	25.5578	-158.0004	MGL1704	132.57678729640034	0.397917312450588	0.013881794147495002	1.9987217561741524																	1.9987217561741524	261.2179719023864
291	2017-05-29T12:40:05	25.5619	-158.0004	MGL1704	133.0000545302631	0.39899813822105495	0.0139793002221414	2.01903265663445																	2.01903265663445	261.67437201112455
292	2017-05-29T12:43:06	25.5768	-158.0008	MGL1704	131.80515559369096	0.399808586158378	0.0140527199627751	2.0026114700075865																	2.0026114700075865	263.33348306511
293	2017-05-29T12:46:06	25.5848	-158.0009	MGL1704	130.8448052616919	0.39845643681309795	0.0139304309414824	1.9798889851910748																	1.9798889851910748	264.2240764630197
294	2017-05-29T12:49:06	25.5958	-158.0008	MGL1704	130.6858026388903	0.39576976686926596	0.0136893844359856	1.930430832812094																	1.930430832812094	265.44860571762143
295	2017-05-29T12:52:07	25.6047	-158.0007	MGL1704	130.68843282720275	0.39630732265045204	0.0137373529751496	1.9492269266274669																	1.9492269266274669	266.43937876539155
296	2017-05-29T12:55:07	25.6149	-158.0007	MGL1704	131.61552498959605	0.39576976686926596	0.0136893844359856	1.9623943995945723																	1.9623943995945723	267.5748131822517
297	2017-05-29T12:58:07	25.6238	-158.0006	MGL1704	129.23331949576522	0.396842629457274	0.0137853175375092	1.9368125173855293																	1.9368125173855293	268.56558621377104
298	2017-05-29T13:01:07	25.634	-158.0005	MGL1704	129.68551913897943	0.397110454308241	0.0138093476120368	1.9455834290272656																	1.9455834290272656	269.7010649879186
299	2017-05-29T13:04:08	25.6424	-158.0004	MGL1704	128.95029941773979	0.397917312450588	0.013881794147495002	1.9485340792731136																	1.9485340792731136	270.6361824788643
300	2017-05-29T13:07:08	25.6529	-158.0003	MGL1704	128.85645872974476	0.397917312450588	0.013881794147495002	1.945294242067259																	1.945294242067259	271.80505510208275
301	2017-05-29T13:10:08	25.6614	-158.0003	MGL1704	128.24755537507613	0.3976480235743369	0.0138575799903295	1.9230081726527977																	1.9230081726527977	272.75125044946657
302	2017-05-29T13:13:08	25.6709	-158.0004	MGL1704	129.1850655036805	0.397917312450588	0.013881794147495002	1.9340660726179808																	1.9340660726179808	273.8088104923957
303	2017-05-29T13:16:09	25.6815	-158.0005	MGL1704	128.20367308155204	0.3992690691249339	0.0140037811661129	1.9420183547127483																	1.9420183547127483	274.9888143987909
304	2017-05-29T13:19:09	25.6891	-158.0006	MGL1704	128.37032085691442	0.39872696461787	0.0139548364516459	1.9389823307393719																	1.9389823307393719	275.8348838313999
305	2017-05-29T13:22:09	25.7007	-158.0009	MGL1704	129.36280732730287	0.40171311170820295	0.014226044676731001	1.9933962991007799																	1.9933962991007799	277.12651279313684
306	2017-05-29T13:25:09	25.7071	-158.001	MGL1704	129.80996433366943	0.4036275093312871	0.0144016207934269	2.03218943230258																	2.03218943230258	277.8390128345914
307	2017-05-29T13:28:10	25.7201	-158.0012	MGL1704	130.72453201452072	0.4050024788097029	0.0145285310031459	2.065880196417497																	2.065880196417497	279.28627414257403
308	2017-05-29T17:07:38	25.7683	-158.0141	MGL1704	100.91366372272057	0.409420917298431	0.0149410227507627	1.6344324446829854																	1.6344324446829854	284.80546363403573
309	2017-05-29T19:13:48	25.7683	-158.0141	MGL1704	120.91648340743973	0.43035399866755797	0.0169922912953167	2.2378507509150967																	2.2378507509150967	284.80546363403573
310	2017-05-29T19:16:48	25.7683	-158.0141	MGL1704	121.73041900686563	0.430649070506258	0.017022308844533002	2.2524588007373656																	2.2524588007373656	284.80546363403573
311	2017-05-29T19:19:48	25.7683	-158.0141	MGL1704	118.7013869458463	0.428292928323294	0.016783144575841	2.1723169476606445																	2.1723169476606445	284.80546363403573
312	2017-05-29T19:22:48	25.7683	-158.0141	MGL1704	118.69309513821327	0.425372142826698	0.0164894418574003	2.1376190742326133																	2.1376190742326133	284.80546363403573
313	2017-05-29T19:25:48	25.7683	-158.0141	MGL1704	118.71865932036565	0.4230459332169911	0.0162577645934162	2.108212475846053																	2.108212475846053	284.80546363403573
314	2017-05-29T19:28:49	25.7683	-158.0142	MGL1704	122.23483963017158	0.4230459332169911	0.0162577645934162	2.1789163308991544																	2.1789163308991544	284.81548840045843
315	2017-05-29T19:31:49	25.7683	-158.0141	MGL1704	123.84727322660713	0.4275587388791005	0.0167089684016473	2.2572213454972183																	2.2572213454972183	284.8255131668812
316	2017-05-29T19:34:49	25.7683	-158.0142	MGL1704	121.04513480163892	0.425372142826698	0.0164894418574003	2.1893651307925666																	2.1893651307925666	284.8355379333038
317	2017-05-29T19:37:49	25.7683	-158.0142	MGL1704	120.4359016020615	0.4274122741477111	0.0166942306093561	2.1960893485049366																	2.1960893485049366	284.8355379333038
318	2017-05-29T19:40:50	25.7683	-158.0142	MGL1704	119.00247694889326	0.43094385405432106	0.0170524214551994	2.2031317551330742																	2.2031317551330742	284.8355379333038
319	2017-05-29T19:43:50	25.7683	-158.0142	MGL1704	124.1849237674893	0.431534905393671	0.0171128773196877	2.327658835630923																	2.327658835630923	284.8355379333038
320	2017-05-29T19:46:50	25.7683	-158.0142	MGL1704	119.11964717810434	0.436006710939568	0.0175741511462179	2.279669433978744																	2.279669433978744	284.8355379333038
321	2017-05-29T19:49:50	25.7683	-158.0141	MGL1704	119.48422150532558	0.443265519691239	0.0183389554223503	2.3702207539068514																	2.3702207539068514	284.8455626997265
322	2017-05-29T19:52:51	25.7683	-158.0141	MGL1704	114.17364733705334	0.44726372639941	0.0187687138431327	2.3248209560182																	2.3248209560182	284.8455626997265
323	2017-05-29T19:55:51	25.7683	-158.0141	MGL1704	119.32337321562716	0.44942960175607705	0.0190041594318607	2.4592070192257576																	2.4592070192257576	284.8455626997265
324	2017-05-29T19:58:51	25.7683	-158.0141	MGL1704	123.51857104530596	0.44942960175607705	0.0190041594318607	2.550239031088379																	2.550239031088379	284.8455626997265
325	2017-05-29T20:01:51	25.7683	-158.0141	MGL1704	121.8061498352082	0.4491203301601209	0.0189703832288113	2.5202248173594013																	2.5202248173594013	284.8455626997265
326	2017-05-29T20:04:51	25.7683	-158.0141	MGL1704	123.07633014952484	0.45160903436010397	0.0192428362306439	2.5501651163065766																	2.5501651163065766	284.8455626997265
327	2017-05-29T20:07:52	25.7683	-158.0141	MGL1704	133.7050590160715	0.452549060465297	0.0193463483930519	2.8011746288177264																	2.8011746288177264	284.8455626997265
328	2017-05-29T20:10:52	25.7683	-158.0142	MGL1704	124.64142651666107	0.45600869181457104	0.0197302503629286	2.6549502355344208																	2.6549502355344208	284.85558746614925
329	2017-05-29T20:13:52	25.7683	-158.0141	MGL1704	127.49579832291887	0.4566398699909829	0.0198007047639102	2.7202404145344627																	2.7202404145344627	284.86561223257195
330	2017-05-29T20:16:52	25.7683	-158.0141	MGL1704	121.3954593433477	0.45758756041411497	0.0199069818405919	2.6058870767148545																	2.6058870767148545	284.86561223257195
331	2017-05-29T20:19:53	25.7683	-158.0141	MGL1704	120.9205995385942	0.45885860188218197	0.0200499417319638	2.615758161622921																	2.615758161622921	284.86561223257195
332	2017-05-29T20:22:53	25.7683	-158.0141	MGL1704	149.55620437263113	0.4583815376709946	0.01999614810294005	3.2160436147273286																	3.2160436147273286	284.86561223257195
333	2017-05-29T20:25:53	25.7683	-158.0141	MGL1704	146.8192331469941	0.456323904667957	0.019765435566722	3.1383765254657936																	3.1383765254657936	284.86561223257195
334	2017-05-29T20:28:53	25.7683	-158.0141	MGL1704	153.232963308411	0.453493362834832	0.0194506103306101	3.227662451945437																	3.227662451945437	284.86561223257195
335	2017-05-29T20:31:54	25.7683	-158.0141	MGL1704	154.69583575297187	0.45600869181457104	0.0197302503629286	3.301018873096838																	3.301018873096838	284.86561223257195
336	2017-05-29T20:37:54	25.7683	-158.0141	MGL1704	157.29191213944492	0.45160903436010397	0.0192428362306439	3.277610936823135																	3.277610936823135	284.86561223257195
337	2017-05-29T20:40:54	25.7683	-158.0141	MGL1704	152.44574553004998	0.45223579105108497	0.0193117598151162	3.2010757164541666																	3.2010757164541666	284.86561223257195
338	2017-05-29T20:43:55	25.7683	-158.0141	MGL1704	151.45270458490182	0.45098437615599496	0.0191742429306529	3.164562254859524																	3.164562254859524	284.86561223257195
339	2017-05-29T20:46:55	25.7683	-158.0141	MGL1704	159.9613142836471	0.45223579105108497	0.0193117598151162	3.3516847983228																	3.3516847983228	284.86561223257195
340	2017-05-29T20:49:55	25.7683	-158.0141	MGL1704	143.0192586134584	0.44942960175607705	0.0190041594318607	2.965869174450257																	2.965869174450257	284.86561223257195
341	2017-05-29T20:52:55	25.769	-158.0147	MGL1704	143.78959971271811	0.450361853318601	0.0191059725905235	2.9836627084415577																	2.9836627084415577	284.96404833339614
342	2017-05-29T20:55:56	25.7706	-158.0151	MGL1704	148.27928966469568	0.450361853318601	0.0191059725905235	3.073149796312252																	3.073149796312252	285.146613735205
343	2017-05-29T20:58:56	25.7742	-158.0157	MGL1704	147.3313442238289	0.453177844569835	0.0194157734534562	3.0885816908437898																	3.0885816908437898	285.5518437945135
344	2017-05-29T21:01:56	25.7768	-158.0161	MGL1704	146.7266630059161	0.456323904667957	0.019765435566722	3.152127943905623																	3.152127943905623	285.84403253069445
345	2017-05-29T21:04:56	25.7793	-158.0164	MGL1704	148.5669066281369	0.45790469285184004	0.0199425746943044	3.2068976856799654																	3.2068976856799654	286.1239453191357
346	2017-05-29T21:07:57	25.782	-158.0168	MGL1704	149.50025384159989	0.4594970996074861	0.020121995102983996	3.2470603690319515																	3.2470603690319515	286.42716407056315
347	2017-05-29T21:10:57	25.7889	-158.0169	MGL1704	145.87142551440002	0.46173433894996596	0.0203756872642525	3.195115268474225																	3.195115268474225	287.1953174562962
348	2017-05-29T21:13:57	25.7981	-158.0168	MGL1704	145.32941501818115	0.46237606014041704	0.020448899678451	3.191390451571157																	3.191390451571157	288.21948381611116
349	2017-05-29T21:16:57	25.806	-158.0164	MGL1704	149.88847073314068	0.464630076160906	0.0207069853591195	3.3583019371809573																	3.3583019371809573	289.0998021268562
350	2017-05-29T21:19:58	25.8138	-158.0158	MGL1704	149.13707931446896	0.46141400727564297	0.0203392196722711	3.283090120525024																	3.283090120525024	289.9701549143051
351	2017-05-29T21:22:58	25.8262	-158.0146	MGL1704	146.61842007667852	0.4519224822850021	0.0192772557378283	3.05805627465858																	3.05805627465858	291.35571448700574
352	2017-05-29T21:25:58	25.8348	-158.0139	MGL1704	144.71278370028944	0.442958996233629	0.0183062026779247	2.892508353643468																	2.892508353643468	292.31560730926446
353	2017-05-29T21:28:58	25.8448	-158.013	MGL1704	141.73304626521912	0.434212175566483	0.0173881279894692	2.698585633063674																	2.698585633063674	293.432424224652
354	2017-05-29T21:31:59	25.8544	-158.0121	MGL1704	140.1782651376507	0.43183148969306795	0.0171432135341921	2.6566166425989297																	2.6566166425989297	294.50486505817616
355	2017-05-29T21:34:59	25.863000000000003	-158.0112	MGL1704	140.17609010733966	0.42888344302722997	0.0168428899442839	2.5938943099563643																	2.5938943099563643	295.4664277709386
356	2017-05-29T21:37:59	25.8701	-158.0104	MGL1704	138.69967305127952	0.43094385405432106	0.0170524214551994	2.6045970156757323																	2.6045970156757323	296.26083095910707
357	2017-05-29T21:40:59	25.8826	-158.0091	MGL1704	140.67475543737442	0.43331825729665296	0.017295909223034	2.687723101596553																	2.687723101596553	297.65837315957043
358	2017-05-29T21:43:59	25.8874	-158.0086	MGL1704	139.83898068576477	0.44022861406846897	0.0180165457871619	2.7818416870049196																	2.7818416870049196	298.19503649313725
359	2017-05-29T21:47:00	25.9015	-158.007	MGL1704	139.85630380031054	0.443572774875342	0.0183717863534539	2.8295004954787712																	2.8295004954787712	299.77276449035867
360	2017-05-29T21:50:00	25.9094	-158.0062	MGL1704	139.7948060203406	0.441742972571983	0.0181768768428067	2.791301912145312																	2.791301912145312	300.6558104438086
361	2017-05-29T21:53:00	25.9206	-158.0049	MGL1704	141.16932888734542	0.434212175566483	0.0173881279894692	2.7080208844609293																	2.7080208844609293	301.90933790225824
362	2017-05-29T21:56:01	25.924	-158.0045	MGL1704	140.99485419296408	0.43391485592740603	0.0173573823518774	2.711817915194389																	2.711817915194389	302.28992883127086
363	2017-05-29T21:59:01	25.9388	-158.0028	MGL1704	137.90366783812357	0.43391485592740603	0.0173573823518774	2.659172456764979																	2.659172456764979	303.9461887020782
364	2017-05-29T22:02:01	25.9488	-158.0022	MGL1704	149.1901107877174	0.4330199484944871	0.0172652294049502	2.875616685332018																	2.875616685332018	305.060978725925
365	2017-05-29T22:05:01	25.9575	-158.002	MGL1704	152.3218453331461	0.431239027408117	0.0170826133507075	2.8978749541788185																	2.8978749541788185	306.02964436093623
366	2017-05-29T22:08:01	25.9652	-158.0017	MGL1704	150.236620264816	0.42799872528277294	0.0167533785616574	2.838958644815317																	2.838958644815317	306.88731175087815
367	2017-05-29T22:11:02	25.9772	-158.0015	MGL1704	146.05314687833766	0.421748018942134	0.01612936042600675	2.6806372452615994																	2.6806372452615994	308.22326688785245
368	2017-05-29T22:14:02	25.9859	-158.0015	MGL1704	141.09515304739426	0.402259152821321	0.0142759960684905	2.525748611163978																	2.525748611163978	309.19172565517465
369	2017-05-29T22:17:02	25.9949	-158.0014	MGL1704	153.92740249118663	0.42217943348842896	0.0161719912196093	2.8533722823324137																	2.8533722823324137	310.1936295178643
370	2017-05-29T22:20:02	26.006	-158.0014	MGL1704	152.43150289556831	0.431239027408117	0.0170826133507075	2.9333472647391803																	2.9333472647391803	311.42924932444765
371	2017-05-29T22:23:03	26.0145	-158.0013	MGL1704	152.46077512364695	0.4345102049608871	0.0174189470224148	2.9604806391534657																	2.9604806391534657	312.3754975584005
372	2017-05-29T22:26:03	26.0239	-158.0013	MGL1704	157.53846580759063	0.43690904430091904	0.0176680797673999	3.10453980679407																	3.10453980679407	313.42187829550704
373	2017-05-29T22:29:03	26.0348	-158.0012	MGL1704	152.4705050916715	0.44022861406846897	0.0180165457871619	3.048566680388525																	3.048566680388525	314.6352759110029
374	2017-05-29T22:32:03	26.0431	-158.0012	MGL1704	147.74479616467312	0.439926890680524	0.0179846555080056	2.9396880912650296																	2.9396880912650296	315.55920783844806
375	2017-05-29T22:35:04	26.0543	-158.001	MGL1704	149.17098502343867	0.437509507129744	0.0177308554542083	2.945217677718098																	2.945217677718098	316.8061197924749
376	2017-05-29T22:38:04	26.0583	-158.001	MGL1704	153.82486883061918	0.44053105772428097	0.0180485121941368	3.0852280087846595																	3.0852280087846595	317.25138819124334
377	2017-05-29T22:41:04	26.0733	-158.001	MGL1704	156.81406249522786	0.4381128402054121	0.0177939312124087	3.112880843427975																	3.112880843427975	318.92114468662635
378	2017-05-29T22:44:04	26.0835	-158.001	MGL1704	149.3805318170935	0.43901798959705896	0.0178890117178702	2.9586697851665376																	2.9586697851665376	320.0565791034869
379	2017-05-29T22:47:04	26.0933	-158.001	MGL1704	150.853663297792	0.4423493108593921	0.0182413127541021	3.0558071808297234																	3.0558071808297234	321.14748668047037
380	2017-05-29T22:50:05	26.0983	-158.001	MGL1704	150.69035926223512	0.44757233075165204	0.0188021473802883	3.1341947474190945																	3.1341947474190945	321.70407217893126
381	2017-05-29T22:53:05	26.1123	-158.0009	MGL1704	147.58604769334127	0.4488104311546921	0.0189366273656597	3.0850280155465533																	3.0850280155465533	323.2625436328393
382	2017-05-29T22:56:05	26.1226	-158.0008	MGL1704	146.2185575262924	0.4426535660132101	0.0182736461206562	2.963535533047178																	2.963535533047178	324.4091533245075
383	2017-05-29T22:59:05	26.1322	-158.0007	MGL1704	141.09641976956215	0.44053105772428097	0.0180485121941368	2.827200441888021																	2.827200441888021	325.4778442149002
384	2017-05-29T23:02:06	26.1349	-158.0008	MGL1704	148.43669920807753	0.44022861406846897	0.0180165457871619	2.9615336665879166																	2.9615336665879166	325.77856648731813
385	2017-05-29T23:05:06	26.1517	-158.0013	MGL1704	151.75812225245525	0.440834223367367	0.018080554910661	3.00456613417536																	3.00456613417536	327.64936109514036
386	2017-05-29T23:08:06	26.1613	-158.0014	MGL1704	157.58048463582122	0.4378108140307589	0.0177623557348974	3.0613475280913875																	3.0613475280913875	328.71805196224017
387	2017-05-29T23:11:06	26.1686	-158.0015	MGL1704	149.60013863215758	0.4271200422948	0.0166648252207127	2.7344992126627923																	2.7344992126627923	329.5307282070367
388	2017-05-29T23:14:07	26.1787	-158.0015	MGL1704	151.3826265776636	0.42217943348842896	0.0161719912196093	2.6845574490525865																	2.6845574490525865	330.6550309139276
389	2017-05-29T23:17:07	26.1897	-158.0014	MGL1704	145.7819990888761	0.41930968274539204	0.0158899013970448	2.552618825996852																	2.552618825996852	331.87955975652767
390	2017-05-29T23:20:07	26.1992	-158.0014	MGL1704	147.8959080017371	0.41419536370141996	0.0153946967426796	2.5034303007409267																	2.5034303007409267	332.93707220360386
391	2017-05-29T23:23:07	26.205	-158.0013	MGL1704	142.88692027562925	0.4099803905311479	0.0149937487132815	2.3808772053664238																	2.3808772053664238	333.5827886316041
392	2017-05-29T23:26:07	26.2172	-158.0013	MGL1704	141.78512981486867	0.411379437423719	0.015126114260371004	2.3785016953443407																	2.3785016953443407	334.94085724784884
393	2017-05-29T23:29:08	26.228	-158.0012	MGL1704	139.06378899859573	0.412221425098996	0.0152061189343896	2.328402548381153																	2.328402548381153	336.1431233976735
394	2017-05-29T23:32:08	26.2376	-158.0011	MGL1704	139.87673295729442	0.40748037802528203	0.0147589378188921	2.2941530352848623																	2.2941530352848623	337.21181420361364
395	2017-05-29T23:35:08	26.2458	-158.0011	MGL1704	139.2408272887124	0.407203646368988	0.0147331411105591	2.2647808148849085																	2.2647808148849085	338.1246144210895
396	2017-05-29T23:38:08	26.2551	-158.001	MGL1704	138.89660368960014	0.40748037802528203	0.0147589378188921	2.2690142486434905																	2.2690142486434905	339.1599115872338
397	2017-05-29T23:41:09	26.2665	-158.0011	MGL1704	136.87882379493362	0.415323285265125	0.0155030995766943	2.367700498966681																	2.367700498966681	340.42896578832773
398	2017-05-29T23:44:09	26.2759	-158.001	MGL1704	140.28924020283063	0.421604063022587	0.0161151846860337	2.557551868034304																	2.557551868034304	341.475394135331
399	2017-05-29T23:47:09	26.2801	-158.0009	MGL1704	141.51013349903351	0.425663129414266	0.0165185628433886	2.642383397693897																	2.642383397693897	341.94303248732194
400	2017-05-29T23:50:10	26.2954	-158.0006	MGL1704	142.81596114072158	0.42770520361048997	0.0167237061939385	2.691214903623483																	2.691214903623483	343.64644727790494
401	2017-05-29T23:53:10	26.3051	-158.0005	MGL1704	141.1822125242629	0.42770520361048997	0.0167237061939385	2.6461627726036805																	2.6461627726036805	344.7262692593068
402	2017-05-29T23:56:10	26.3138	-158.0003	MGL1704	143.10599394561916	0.42770520361048997	0.0167237061939385	2.6812779815645094																	2.6812779815645094	345.6949336361157
403	2017-05-30T00:00:01	26.3258	-158.0002	MGL1704	150.5469346362729	0.4327223501130581	0.0172346226506808	2.9376752334398337																	2.9376752334398337	347.0307760959193
404	2017-05-30T00:03:02	26.3367	-158.0	MGL1704	144.9940678671247	0.435407491149754	0.0175118467140195	2.8468282287344064																	2.8468282287344064	348.24429653744784
405	2017-05-30T00:06:02	26.3432	-158.0	MGL1704	141.8940698076394	0.435407491149754	0.0175118467140195	2.7698608859602403																	2.7698608859602403	348.9678576854471
406	2017-05-30T00:09:02	26.3546	-157.9999	MGL1704	143.72488638699048	0.43331825729665296	0.017295909223034	2.7860319910742883																	2.7860319910742883	350.2369118268965
407	2017-05-30T00:12:02	26.3655	-157.9998	MGL1704	148.18206890181872	0.431534905393671	0.0171128773196877	2.865354074552615																	2.865354074552615	351.45030920892737
408	2017-05-30T00:15:02	26.3741	-157.9998	MGL1704	145.59919156456118	0.43331825729665296	0.017295909223034	2.8413293836703875																	2.8413293836703875	352.40763626628006
409	2017-05-30T00:18:03	26.3828	-157.9997	MGL1704	146.14599016734553	0.4378108140307589	0.0177623557348974	2.916671344638186																	2.916671344638186	353.3761463787928
410	2017-05-30T00:21:03	26.3837	-157.9997	MGL1704	146.74201829994556	0.441742972571983	0.0181768768428067	2.9815620879477835																	2.9815620879477835	353.47633176851593
411	2017-05-30T00:24:03	26.3996	-157.9997	MGL1704	144.27860299887968	0.44757233075165204	0.0188021473802883	3.0051696424835344																	3.0051696424835344	355.2462736536217
412	2017-05-30T00:27:03	26.4084	-157.9997	MGL1704	146.53186047373345	0.4491203301601209	0.0189703832288113	3.06676436798411																	3.06676436798411	356.2258641309132
413	2017-05-30T00:30:04	26.4178	-157.9998	MGL1704	147.05334797875332	0.446954832107187	0.018735344923918002	3.0601399373775906																	3.0601399373775906	357.2722923612949
414	2017-05-30T00:33:04	26.426	-157.9998	MGL1704	147.26108489298227	0.4481899049331261	0.0188692270506336	3.0708498635085157																	3.0708498635085157	358.1850925787708
415	2017-05-30T00:36:04	26.4369	-157.9998	MGL1704	147.94305814210526	0.443265519691239	0.0183389554223503	3.0272137452735497																	3.0272137452735497	359.39844896541604
416	2017-05-30T00:39:04	26.4465	-157.9998	MGL1704	160.29144554423036	0.4544353412253039	0.0195550971799513	3.4515638930439057																	3.4515638930439057	360.4670931224611
417	2017-05-30T00:45:05	26.4656	-157.9997	MGL1704	153.2050852217556	0.454121153884508	0.0195202170407041	3.2905833409853176																	3.2905833409853176	362.5932730832221
418	2017-05-30T00:48:05	26.4752	-157.9996	MGL1704	146.91492881493133	0.456323904667957	0.019765435566722	3.192100098493476																	3.192100098493476	363.66196369790964
419	2017-05-30T00:51:05	26.4833	-157.9995	MGL1704	143.77591938561415	0.4582225823415971	0.0199782525145452	3.149041855780563																	3.149041855780563	364.5636872573707
420	2017-05-30T00:54:06	26.4944	-157.9995	MGL1704	145.2362668592657	0.46045472755496203	0.0202303737192158	3.206967899000828																	3.206967899000828	365.799307063954
421	2017-05-30T00:57:06	26.5008	-157.9995	MGL1704	151.58625581325114	0.4704906113460471	0.021387666020527003	3.5084453459417886																	3.5084453459417886	366.5117365019844
422	2017-05-30T01:00:06	26.5121	-157.9996	MGL1704	147.76701655529638	0.4858596708473521	0.023236922872165	3.6205493043180033																	3.6205493043180033	367.7696591724418
423	2017-05-30T01:03:06	26.5227	-157.9996	MGL1704	146.72318031782888	0.490649977231486	0.0238326719444568	3.688447775668723																	3.688447775668723	368.94962042917916
424	2017-05-30T01:06:06	26.532	-157.9996	MGL1704	146.8647459778663	0.489963532511688	0.0237467398142051	3.6535264655865993																	3.6535264655865993	369.9848694563161
425	2017-05-30T01:09:07	26.5359	-157.9996	MGL1704	150.34390008572433	0.4951535500170539	0.0244011688829835	3.8447912021701587																	3.8447912021701587	370.41900614511627
426	2017-05-30T01:12:07	26.5506	-157.9996	MGL1704	149.39528777352854	0.497598440292651	0.0247132044117401	3.886320141554419																	3.886320141554419	372.05536751059134
427	2017-05-30T01:15:07	26.56	-157.9995	MGL1704	145.88808392356782	0.4961999365820801	0.0245343235802365	3.743874033304025																	3.743874033304025	373.1017956236647
428	2017-05-30T01:18:07	26.5691	-157.9996	MGL1704	146.0739897222272	0.492028121544825	0.0240057882118602	3.689659460850165																	3.689659460850165	374.11483016070326
429	2017-05-30T01:21:08	26.5691	-157.9996	MGL1704	150.15643102270755	0.48824766550938303	0.0235327726135396	3.7166456658889153																	3.7166456658889153	374.11483016070326
430	2017-05-30T01:24:08	26.5881	-157.9994	MGL1704	146.57770096900822	0.475105206253084	0.0219330721777164	3.422250206934897																	3.422250206934897	376.22994877132345
431	2017-05-30T01:27:08	26.5974	-157.9992	MGL1704	143.89336161475202	0.46398459847734397	0.0206329413151268	3.2080085314544733																	3.2080085314544733	377.2653892014389
432	2017-05-30T01:30:08	26.604	-157.9991	MGL1704	147.78224657343313	0.46366301207851796	0.020596051492180998	3.3044874190201465																	3.3044874190201465	378.0001494792273
433	2017-05-30T01:33:09	26.6146	-157.9988	MGL1704	152.2434231605486	0.45790469285184004	0.0199425746943044	3.369926160843709																	3.369926160843709	379.1804884414488
434	2017-05-30T01:36:09	26.6254	-157.9987	MGL1704	152.72676242279698	0.4594970996074861	0.020121995102983996	3.4024563509432624																	3.4024563509432624	380.38275430640607
435	2017-05-30T01:39:09	26.6347	-157.9985	MGL1704	153.56729588203638	0.4635026018072061	0.0205776505071611	3.455897841961604																	3.455897841961604	381.41819461171684
436	2017-05-30T01:42:09	26.6381	-157.9985	MGL1704	157.45092150079824	0.47411225885095	0.0218149700440607	3.7296692441271104																	3.7296692441271104	381.7966727506706
437	2017-05-30T01:45:09	26.6531	-157.9984	MGL1704	160.84818737064947	0.47943554037313396	0.022452432604371002	3.896424580371067																	3.896424580371067	383.4664588885744
438	2017-05-30T01:48:10	26.6626	-157.9985	MGL1704	159.90041887296547	0.46788015103890396	0.0210827472085256	3.680294223515852																	3.680294223515852	384.52401812896767
439	2017-05-30T01:51:10	26.6717	-157.9986	MGL1704	156.65874185955556	0.444496677310642	0.0184706052739957	3.2129849905001735																	3.2129849905001735	385.5370525782738
440	2017-05-30T01:54:10	26.6798	-157.9987	MGL1704	151.25491428617173	0.43361727821545504	0.0173266622793485	2.9107262451023304																	2.9107262451023304	386.4387759491569
441	2017-05-30T01:57:10	26.6901	-157.9987	MGL1704	151.4939320239784	0.43183148969306795	0.0171432135341921	2.859778924324304																	2.859778924324304	387.58534207598666
442	2017-05-30T02:00:11	26.699	-157.9989	MGL1704	151.84205190284868	0.43094385405432106	0.0170524214551994	2.8596893424372216																	2.8596893424372216	388.57626391068567
443	2017-05-30T02:03:11	26.7024	-157.9989	MGL1704	151.95350468065854	0.43035399866755797	0.0169922912953167	2.8644877750770004																	2.8644877750770004	388.95474204963915
444	2017-05-30T02:09:11	26.7211	-157.999	MGL1704	147.8706096430416	0.42844038100127796	0.016798063111341202	2.7534979084636766																	2.7534979084636766	391.03639556380966
445	2017-05-30T02:12:12	26.7277	-157.999	MGL1704	147.1801629925767	0.4297659614524289	0.0169324704865132	2.765244143039788																	2.765244143039788	391.771088421778
446	2017-05-30T02:15:12	26.7381	-157.999	MGL1704	146.93349997069402	0.4274122741477111	0.0166942306093561	2.716537840214765																	2.716537840214765	392.9287862585769
447	2017-05-30T02:18:12	26.7466	-157.9989	MGL1704	146.70468586969332	0.42624718815921503	0.0165770135323714	2.713764718538176																	2.713764718538176	393.8750338265609
448	2017-05-30T02:21:12	26.7543	-157.9989	MGL1704	147.1792975466956	0.42595481063903	0.0165477533463958	2.7209765606975966																	2.7209765606975966	394.7321754941908
449	2017-05-30T02:24:12	26.7622	-157.9988	MGL1704	152.3047556280509	0.4330199484944871	0.0172652294049502	2.920139284918049																	2.920139284918049	395.6116367525206
450	2017-05-30T02:27:13	26.7726	-157.9989	MGL1704	155.03814650522668	0.44757233075165204	0.0188021473802883	3.2409806533306464																	3.2409806533306464	396.769377251198
451	2017-05-30T02:30:13	26.782	-157.9992	MGL1704	157.88359856982623	0.466900590916245	0.0209691451891362	3.631132757481944																	3.631132757481944	397.81618263929045
452	2017-05-30T02:33:13	26.7853	-157.9993	MGL1704	151.79414159479634	0.48010567356517003	0.0225336181672493	3.711261870456204																	3.711261870456204	398.18366345724905
453	2017-05-30T02:36:13	26.7999	-157.9997	MGL1704	151.00482842503732	0.48962153573774203	0.0237039271732497	3.834496450496256																	3.834496450496256	399.80937906177877
454	2017-05-30T02:39:14	26.81	-158.0001	MGL1704	144.2053024428985	0.4923740395020711	0.0240493284844011	3.700439560292748																	3.700439560292748	400.9343839624051
455	2017-05-30T02:42:14	26.8195	-158.0002	MGL1704	145.46671009132376	0.4927207832275511	0.0240929726953851	3.7425532351245634																	3.7425532351245634	401.9919430738803
456	2017-05-30T02:45:14	26.8218	-158.0002	MGL1704	144.76090043517138	0.489963532511688	0.0237467398142051	3.699965543070211																	3.699965543070211	402.2479724031721
457	2017-05-30T02:48:14	26.8383	-157.9999	MGL1704	144.509094281036	0.48893383904285	0.0236182034718123	3.6727635031265313																	3.6727635031265313	404.08494627866247
458	2017-05-30T02:51:14	26.8479	-157.9997	MGL1704	145.8734619373795	0.485177225502148	0.0231528788548675	3.650705246904668																	3.650705246904668	405.15377504465323
459	2017-05-30T02:54:15	26.8575	-157.9994	MGL1704	146.65026490938354	0.48179067254548497	0.0227382251878962	3.6245652374475386																	3.6245652374475386	406.2228344565674
460	2017-05-30T02:57:15	26.8607	-157.9994	MGL1704	148.906647010355	0.48348116733342106	0.0229446370476791	3.727808847451042																	3.727808847451042	406.57904917558227
461	2017-05-30T03:00:15	26.8766	-157.9989	MGL1704	150.63035299411143	0.4824679086680929	0.0228207211409453	3.717076879196462																	3.717076879196462	408.34968730688894
462	2017-05-30T03:03:15	26.8862	-157.9984	MGL1704	147.39387354562518	0.47643288970822795	0.0220915114328239	3.5212882594144146																	3.5212882594144146	409.4194839669293
463	2017-05-30T03:06:15	26.8951	-157.998	MGL1704	146.05322120858392	0.473780525957499	0.0217756489885863	3.4345436109607643																	3.4345436109607643	410.4110017490062
464	2017-05-30T03:09:16	26.904	-157.9975	MGL1704	147.39495279803037	0.4727897909638429	0.0216582473389871	3.4616808068185065																	3.4616808068185065	411.4029665770475
465	2017-05-30T03:12:16	26.915	-157.9969	MGL1704	144.44704590803408	0.456323904667957	0.019765435566722	3.1491721741939767																	3.1491721741939767	412.6289022601408
466	2017-05-30T03:15:16	26.9246	-157.9964	MGL1704	145.0102299963256	0.435407491149754	0.0175118467140195	2.8583719361815807																	2.8583719361815807	413.6986981371127
467	2017-05-30T03:18:16	26.9326	-157.9958	MGL1704	137.88504001729865	0.42624718815921503	0.0165770135323714	2.5642690331590243																	2.5642690331590243	414.5912236479496
468	2017-05-30T03:21:17	26.9422	-157.9959	MGL1704	138.22820623128536	0.42888344302722997	0.0168428899442839	2.612962760180126																	2.612962760180126	415.65991388324125
469	2017-05-30T03:24:17	26.95300000000001	-157.9962	MGL1704	146.19886050447883	0.4327223501130581	0.0172346226506808	2.839119559630398																	2.839119559630398	416.86250707065636
470	2017-05-30T03:27:17	26.9623	-157.9964	MGL1704	145.04383493988462	0.43630739409467695	0.0176054149555397	2.8482080167801853																	2.8482080167801853	417.8979462746356
471	2017-05-30T03:30:17	26.9669	-157.9965	MGL1704	145.87521190661832	0.44053105772428097	0.0180485121941368	2.9049927126403494																	2.9049927126403494	418.410101043158
472	2017-05-30T03:33:17	26.9804	-157.9969	MGL1704	145.8329102143332	0.43183148969306795	0.0171432135341921	2.7875513040123083																	2.7875513040123083	419.9134057397887
473	2017-05-30T03:36:18	26.9908	-157.9972	MGL1704	147.23869862819888	0.42770520361048997	0.0167237061939385	2.774563321199804																	2.774563321199804	421.07148599808335
474	2017-05-30T03:39:18	27.0003	-157.9975	MGL1704	146.8499641694957	0.430649070506258	0.017022308844533002	2.7955118808884807																	2.7955118808884807	422.129417008309
475	2017-05-30T03:42:18	27.0024	-157.9976	MGL1704	147.4226811099771	0.437208917789419	0.0176994301912606	2.9009680144839245																	2.9009680144839245	422.3633932318711
476	2017-05-30T03:45:18	27.0194	-157.9979	MGL1704	147.7727080916809	0.4426535660132101	0.0182736461206562	2.994283281378735																	2.994283281378735	424.2560177975418
477	2017-05-30T03:48:19	27.029	-157.9986	MGL1704	146.96005929573062	0.453493362834832	0.0194506103306101	3.1351596762466114																	3.1351596762466114	425.3269139842577
478	2017-05-30T03:51:19	27.0384	-157.999	MGL1704	147.70084378834838	0.45790469285184004	0.0199425746943044	3.235756821205824																	3.235756821205824	426.37404611823706
479	2017-05-30T03:54:19	27.0465	-157.9992	MGL1704	153.60304331680263	0.45790469285184004	0.0199425746943044	3.3695359150708697																	3.3695359150708697	427.2759326415249
480	2017-05-30T03:57:19	27.0574	-157.9995	MGL1704	157.94329986141037	0.45475027858765704	0.0195900605843496	3.4210310156889783																	3.4210310156889783	428.48965348217
481	2017-05-30T04:00:20	27.0669	-157.9998	MGL1704	157.6330487710669	0.45569422963882295	0.0196951489525003	3.4119766670922966																	3.4119766670922966	429.54758399636836
482	2017-05-30T04:03:20	27.0733	-158.0001	MGL1704	153.7022127456658	0.455380516352979	0.0196601311358835	3.313126489962765																	3.313126489962765	430.26063376736903
483	2017-05-30T04:06:20	27.0845	-158.0004	MGL1704	152.42567651884238	0.4544353412253039	0.0195550971799513	3.256829920770088																	3.256829920770088	431.5077398081459
484	2017-05-30T04:09:20	27.0952	-158.0005	MGL1704	155.31872463314298	0.444496677310642	0.0184706052739957	3.1738253661007745																	3.1738253661007745	432.69887400424994
485	2017-05-30T04:12:20	27.1047	-158.0006	MGL1704	154.7810702563738	0.444496677310642	0.0184706052739957	3.141454891249879																	3.141454891249879	433.7564328800567
486	2017-05-30T04:15:21	27.1105	-158.0007	MGL1704	157.57344389205068	0.4478807497166839	0.0188356472303844	3.261119687689087																	3.261119687689087	434.4021480921292
487	2017-05-30T04:18:21	27.1222	-158.0003	MGL1704	154.50693155680415	0.46237606014041704	0.020448899678451	3.425822448259332																	3.425822448259332	435.7051610321685
488	2017-05-30T04:21:21	27.1332	-157.9999	MGL1704	157.24915083428596	0.4714730902499221	0.0215030261525291	3.6606129978920894																	3.6606129978920894	436.9302902175528
489	2017-05-30T04:24:21	27.1426	-157.9997	MGL1704	157.20644305862888	0.4652763209760539	0.020781454021973	3.5441152698608063																	3.5441152698608063	437.9768585052887
490	2017-05-30T04:27:22	27.1474	-157.9997	MGL1704	158.32437868180668	0.4512963329096761	0.0192084986933223	3.3486737743094457																	3.3486737743094457	438.5111805838112
491	2017-05-30T04:30:22	27.1611	-157.9993	MGL1704	156.69199345263732	0.445109467792442	0.0185364429112779	3.1895091879585733																	3.1895091879585733	440.0367393957932
492	2017-05-30T04:33:22	27.171	-157.999	MGL1704	158.17779486759082	0.4426535660132101	0.0182736461206562	3.2024538857917766																	3.2024538857917766	441.13917912035487
493	2017-05-30T04:36:22	27.1803	-157.9988	MGL1704	162.85101258686288	0.446954832107187	0.018735344923918002	3.3743864663135836																	3.3743864663135836	442.1746175863424
494	2017-05-30T04:39:23	27.1824	-157.9987	MGL1704	163.96470726958745	0.453177844569835	0.0194157734534562	3.4863991073335887																	3.4863991073335887	442.4085931353263
495	2017-05-30T04:42:23	27.1986	-157.9988	MGL1704	161.0257051820829	0.453493362834832	0.0194506103306101	3.434395767105752																	3.434395767105752	444.21195733336805
496	2017-05-30T04:45:23	27.2082	-157.999	MGL1704	163.12093074434688	0.46560036346816397	0.0208188289722582	3.7470636234153183																	3.7470636234153183	445.28078491904364
497	2017-05-30T04:48:23	27.2174	-157.9991	MGL1704	154.77397977776425	0.4714730902499221	0.0215030261525291	3.6394566777867534																	3.6394566777867534	446.30495008207606
498	2017-05-30T04:51:23	27.2187	-157.9991	MGL1704	155.00933103402735	0.47709847374361997	0.022171270862131002	3.7302701257650255																	3.7302701257650255	446.44966231167547
499	2017-05-30T04:54:24	27.236	-157.9996	MGL1704	161.05946247764226	0.474774796764315	0.0218936935222624	3.8487784846249133																	3.8487784846249133	448.3760839811623
500	2017-05-30T04:57:24	27.244	-157.9999	MGL1704	154.0713949923607	0.474774796764315	0.0218936935222624	3.68102379843572																	3.68102379843572	449.2671156156215
501	2017-05-30T05:00:24	27.2534	-158.0001	MGL1704	152.06594945839052	0.48010567356517003	0.0225336181672493	3.7519223971598463																	3.7519223971598463	450.31368353107285
502	2017-05-30T05:03:24	27.264	-158.0004	MGL1704	151.0262602328818	0.484837221274971	0.0231110068993317	3.7568910683896233																	3.7568910683896233	451.4940181687571
503	2017-05-30T05:06:25	27.2706	-158.0006	MGL1704	152.81353746588738	0.481116658249959	0.0226561216942668	3.741734576021236																	3.741734576021236	452.2289775004154
504	2017-05-30T05:09:25	27.2815	-158.0005	MGL1704	150.6020569168136	0.46495305018931704	0.0207441680799218	3.4113198514782126																	3.4113198514782126	453.44237422511344
505	2017-05-30T05:12:25	27.292	-158.0002	MGL1704	150.6766383230558	0.4544353412253039	0.0195550971799513	3.2522166502105265																	3.2522166502105265	454.61158051750647
506	2017-05-30T05:15:25	27.3015	-158.0	MGL1704	150.05285145829438	0.456323904667957	0.019765435566722	3.2518049555285846																	3.2518049555285846	455.66927801291155
507	2017-05-30T05:18:26	27.303	-158.0	MGL1704	149.88929358019874	0.4594970996074861	0.020121995102983996	3.293088958949248																	3.293088958949248	455.8362536624498
508	2017-05-30T05:21:26	27.3203	-157.9997	MGL1704	153.54437788641326	0.468205884458258	0.0211206733583267	3.508607126928964																	3.508607126928964	457.76226806848
509	2017-05-30T05:24:26	27.3297	-157.9995	MGL1704	154.3206019951508	0.472129870882292	0.0215804516964824	3.5831903954469206																	3.5831903954469206	458.8088357269673
510	2017-05-30T05:27:26	27.3357	-157.9994	MGL1704	157.96064447416802	0.480441940434104	0.0225743563598297	3.763278146662252																	3.763278146662252	459.47681152835287
511	2017-05-30T05:30:27	27.347	-157.9993	MGL1704	158.1260397400627	0.48927815481229	0.0236610719158218	3.912285122770637																	3.912285122770637	460.7347336193103
512	2017-05-30T05:33:27	27.358	-157.9994	MGL1704	153.04277156990472	0.4972476896913621	0.024668326358462996	3.879189080342686																	3.879189080342686	461.9592616322301
513	2017-05-30T05:36:27	27.3675	-157.9995	MGL1704	151.2198305092099	0.505016492856552	0.0256748651362337	3.9687825064910847																	3.9687825064910847	463.0168202893737
514	2017-05-30T05:39:27	27.3754	-157.9996	MGL1704	151.75180782455078	0.504303997959942	0.0255816274514032	3.9715272963284916																	3.9715272963284916	463.89628093673514
515	2017-05-30T05:42:27	27.3866	-157.9993	MGL1704	152.34359938557648	0.508234184758347	0.0260990775357979	4.027615640904375																	4.027615640904375	465.14338505916015
516	2017-05-30T05:45:28	27.3958	-157.9992	MGL1704	150.8228644988452	0.48145326362900304	0.0226971245005535	3.595516838696016																	3.595516838696016	466.16755006864497
517	2017-05-30T05:48:28	27.3985	-157.9992	MGL1704	146.3424871534281	0.4594970996074861	0.020121995102983996	3.153233184286325																	3.153233184286325	466.46810623781363
518	2017-05-30T05:51:28	27.4129	-157.9991	MGL1704	147.48621839394002	0.453493362834832	0.0194506103306101	3.110323980939892																	3.110323980939892	468.07110293589994
519	2017-05-30T05:54:28	27.4176	-157.999	MGL1704	146.18863559636569	0.45475027858765704	0.0195900605843496	3.0941974326885444																	3.0941974326885444	468.59438661285753
520	2017-05-30T05:57:29	27.4288	-157.999	MGL1704	145.82246187845104	0.456323904667957	0.019765435566722	3.100643160099533																	3.100643160099533	469.84113812940996
521	2017-05-30T06:00:29	27.438	-157.9989	MGL1704	147.07030522233958	0.4566398699909829	0.0198007047639102	3.143030869580299																	3.143030869580299	470.8653031024749
522	2017-05-30T06:03:29	27.4454	-157.9989	MGL1704	147.4767944183977	0.45758756041411497	0.0199069818405919	3.1475540255077785																	3.1475540255077785	471.68904964019686
523	2017-05-30T06:06:29	27.4532	-157.9989	MGL1704	148.96077273882582	0.4598174920808929	0.0201581508430025	3.2164983401658462																	3.2164983401658462	472.557323017796
524	2017-05-30T06:09:30	27.4644	-157.9989	MGL1704	149.96077781922438	0.45790469285184004	0.0199425746943044	3.2231247812139268																	3.2231247812139268	473.80407453434884
525	2017-05-30T06:12:30	27.4735	-157.9989	MGL1704	150.80498859262727	0.46077372535092803	0.0202665692296346	3.2718702259288173																	3.2718702259288173	474.8170601415479
526	2017-05-30T06:15:30	27.4812	-157.9989	MGL1704	146.80580888440494	0.46237606014041704	0.020448899678451	3.202417751271037																	3.202417751271037	475.67420180917776
527	2017-05-30T06:18:30	27.4918	-157.9989	MGL1704	144.85686867223885	0.456323904667957	0.019765435566722	3.0751982542308447																	3.0751982542308447	476.85416306591515
528	2017-05-30T06:21:31	27.4994	-157.9988	MGL1704	144.30215346470212	0.454121153884508	0.0195202170407041	3.0262092297813408																	3.0262092297813408	477.7002306466034
529	2017-05-30T06:24:31	27.5099	-157.9989	MGL1704	143.71804799231043	0.453493362834832	0.0194506103306101	2.990035216862454																	2.990035216862454	478.8691018952851
530	2017-05-30T06:27:31	27.5191	-157.9989	MGL1704	142.6646216537433	0.4506731623255689	0.0191400687478896	2.9344329445543766																	2.9344329445543766	479.8932192124537
531	2017-05-30T06:30:31	27.5274	-157.9989	MGL1704	143.5257155966134	0.45098437615599496	0.0191742429306529	2.9386195134048174																	2.9386195134048174	480.81715113989884
532	2017-05-30T06:33:32	27.5353	-157.9989	MGL1704	142.80446959278976	0.4519224822850021	0.0192772557378283	2.938246432403352																	2.938246432403352	481.6965562274671
533	2017-05-30T06:36:32	27.5464	-157.9989	MGL1704	142.0610899380604	0.4519224822850021	0.0192772557378283	2.9244286775191206																	2.9244286775191206	482.93217603405037
534	2017-05-30T06:39:32	27.5519	-157.9989	MGL1704	140.03205550302422	0.45160903436010397	0.0192428362306439	2.8855190837437794																	2.8855190837437794	483.54442008235765
535	2017-05-30T06:42:32	27.5645	-157.9989	MGL1704	141.24549464588546	0.45758756041411497	0.0199069818405919	2.9651721452270325																	2.9651721452270325	484.94701553847915
536	2017-05-30T06:45:33	27.5688	-157.9989	MGL1704	140.1384792421147	0.46045472755496203	0.0202303737192158	2.9963540583753048																	2.9963540583753048	485.42567906715567
537	2017-05-30T06:48:33	27.5829	-157.9989	MGL1704	144.01103354853996	0.45885860188218197	0.0200499417319638	3.0766817595397717																	3.0766817595397717	486.9952501728157
538	2017-05-30T06:51:33	27.592	-157.9989	MGL1704	142.7845569920571	0.45790469285184004	0.0199425746943044	3.0306488378005727																	3.0306488378005727	488.00823578001473
539	2017-05-30T06:54:33	27.6011	-157.999	MGL1704	142.60672095777065	0.45051750782208505	0.01912302066920655	2.913272681615482																	2.913272681615482	489.02126942406545
540	2017-05-30T06:57:34	27.6012	-157.999	MGL1704	143.17911284483773	0.44633924866090297	0.0186688452999169	2.8746679202332897																	2.8746679202332897	489.03240113403467
541	2017-05-30T07:00:34	27.6193	-157.9991	MGL1704	146.22789306924116	0.44942960175607705	0.0190041594318607	2.9677227465286866																	2.9677227465286866	491.04726478397765
542	2017-05-30T07:03:34	27.6282	-157.9992	MGL1704	145.02345304698	0.4426535660132101	0.0182736461206562	2.8521445350848724																	2.8521445350848724	492.03803606313346
543	2017-05-30T07:06:34	27.6352	-157.9993	MGL1704	143.32844257717576	0.443572774875342	0.0183717863534539	2.83989738069617																	2.83989738069617	492.8173181677992
544	2017-05-30T07:09:34	27.6449	-157.9995	MGL1704	144.51584793799628	0.4488104311546921	0.0189366273656597	2.913733666998992																	2.913733666998992	493.8972741429135
545	2017-05-30T07:12:35	27.6553	-157.9996	MGL1704	146.33585378022232	0.45475027858765704	0.0195900605843496	3.069499987335832																	3.069499987335832	495.0550139710965
546	2017-05-30T07:15:35	27.6643	-157.9997	MGL1704	148.90771867576888	0.45758756041411497	0.0199069818405919	3.1515264639320617																	3.1515264639320617	496.05691638280007
547	2017-05-30T07:18:35	27.6704	-157.9998	MGL1704	146.05203082344852	0.450361853318601	0.0191059725905235	3.0016791207113416																	3.0016791207113416	496.7360222577277
548	2017-05-30T07:21:35	27.6805	-158.0	MGL1704	145.64377409077036	0.445109467792442	0.0185364429112779	2.9133163874526216																	2.9133163874526216	497.8604978288717
549	2017-05-30T07:24:36	27.6907	-158.0001	MGL1704	149.23678852046314	0.44757233075165204	0.0188021473802883	3.0264224787258054																	3.0264224787258054	498.99597503263885
550	2017-05-30T07:27:36	27.6996	-158.0001	MGL1704	146.23911515082256	0.455380516352979	0.0196601311358835	3.0717094858418434																	3.0717094858418434	499.9866972198995
551	2017-05-30T07:30:36	27.7041	-158.0001	MGL1704	146.8327592274329	0.45475027858765704	0.0195900605843496	3.0840382205960464																	3.0840382205960464	500.4876241685144
552	2017-05-30T07:33:36	27.7165	-158.0003	MGL1704	147.2189220366976	0.44726372639941	0.0187687138431327	2.9861957619396384																	2.9861957619396384	501.8680969191948
553	2017-05-30T07:36:36	27.7262	-158.0005	MGL1704	150.00803468562725	0.442958996233629	0.0183062026779247	2.960926614172815																	2.960926614172815	502.9480526264013
554	2017-05-30T07:39:37	27.7351	-158.0007	MGL1704	150.89842772684455	0.442045780287512	0.0182090563892786	2.9582622570272483																	2.9582622570272483	503.93897078276274
555	2017-05-30T07:42:37	27.7368	-158.0007	MGL1704	153.4275424419938	0.43901798959705896	0.0178890117178702	2.9907654112817412																	2.9907654112817412	504.12820985223937
556	2017-05-30T18:33:42	28.9932	-157.9994	MGL1704	138.68658284603308	0.44053105772428097	0.0180485121941368	2.6747800116533083																	2.6747800116533083	643.9870718744977
557	2017-05-30T18:36:42	28.9991	-157.9994	MGL1704	138.65436810506353	0.441742972571983	0.0181768768428067	2.7035300338609205																	2.7035300338609205	644.6438427626813
558	2017-05-30T18:39:42	29.0096	-157.9993	MGL1704	136.67112025652852	0.4423493108593921	0.0182413127541021	2.6681720358229977																	2.6681720358229977	645.8127128544223
559	2017-05-30T18:42:43	29.019	-157.9992	MGL1704	138.39699068017384	0.44603255600721703	0.0186357142170765	2.7709255740618284																	2.7709255740618284	646.8591388722108
560	2017-05-30T18:45:43	29.0249	-157.9992	MGL1704	137.05415549344434	0.445416960599956	0.0185694796514513	2.7241317447554785																	2.7241317447554785	647.5159097603944
561	2017-05-30T18:48:43	29.0353	-157.999	MGL1704	137.96776991090331	0.4506731623255689	0.0191400687478896	2.8049027419675743																	2.8049027419675743	648.6737712461609
562	2017-05-30T18:51:43	29.0447	-157.9988	MGL1704	138.60609430438393	0.45600869181457104	0.0197302503629286	2.9192886193479444																	2.9192886193479444	649.7203330041068
563	2017-05-30T18:54:44	29.0514	-157.9987	MGL1704	139.41382094182077	0.46141400727564297	0.0203392196722711	3.021486744067272																	3.021486744067272	650.466221057311
564	2017-05-30T18:57:44	29.0609	-157.9986	MGL1704	140.56856068722723	0.4659251795078471	0.0208562931432561	3.1056668854203657																	3.1056668854203657	651.5237782721323
565	2017-05-30T19:00:44	29.0702	-157.9985	MGL1704	124.37597612180744	0.4714730902499221	0.0215030261525291	2.8209810450067936																	2.8209810450067936	652.5590730213828
566	2017-05-30T19:03:44	29.0788	-157.9984	MGL1704	116.09229961049965	0.4426535660132101	0.0182736461206562	2.5589513113842868																	2.5589513113842868	653.5164495136453
567	2017-05-30T19:06:44	29.0833	-157.9984	MGL1704	123.00598104909906	0.454121153884508	0.0195202170407041	2.6577735962235227																	2.6577735962235227	654.0173764622601
568	2017-05-30T19:09:45	29.0948	-157.9985	MGL1704	140.84715002377402	0.4696759000922629	0.02129216900615755	3.1874121818962236																	3.1874121818962236	655.2975600674145
569	2017-05-30T19:12:45	29.1045	-157.9984	MGL1704	119.13890690375985	0.47643288970822795	0.0220915114328239	2.765015780867081																	2.765015780867081	656.3773797421605
570	2017-05-30T19:15:45	29.1133	-157.9984	MGL1704	115.43665567547363	0.4744447836503421	0.021854384965949998	2.65034502432																	2.65034502432	657.3569702194516
571	2017-05-30T19:18:45	29.119	-157.9984	MGL1704	139.63471525833523	0.46334219153589395	0.0205592495221412	3.0522550650848688																	3.0522550650848688	657.9914776876972
572	2017-05-30T19:21:46	29.1295	-157.9985	MGL1704	142.10981864870274	0.45885860188218197	0.0200499417319638	3.0238961388248438																	3.0238961388248438	659.1603476852381
573	2017-05-30T19:24:46	29.1395	-157.9986	MGL1704	140.66980078353657	0.456323904667957	0.019765435566722	2.98403074215249																	2.98403074215249	660.2735611469288
574	2017-05-30T19:27:46	29.1483	-157.9988	MGL1704	141.22266041071708	0.455380516352979	0.0196601311358835	2.976659885137337																	2.976659885137337	661.2533445952643
575	2017-05-30T19:30:46	29.1548	-157.9989	MGL1704	139.87982742221763	0.452863077709812	0.0193810195401295	2.8955487756001657																	2.8955487756001657	661.9769710502994
576	2017-05-30T19:33:47	29.1647	-157.999	MGL1704	129.16555889054905	0.453493362834832	0.0194506103306101	2.669189038898659																	2.669189038898659	663.0790532098633
577	2017-05-30T19:36:47	29.1748	-157.9991	MGL1704	117.90165259207006	0.45223579105108497	0.0193117598151162	2.428942767984628																	2.428942767984628	664.2033979322498
578	2017-05-30T19:39:47	29.1835	-157.9992	MGL1704	140.00582490818593	0.4512963329096761	0.0192084986933223	2.8915627011510208																	2.8915627011510208	665.17190546693
579	2017-05-30T19:42:47	29.1907	-157.9992	MGL1704	134.58821618749909	0.4512963329096761	0.0192084986933223	2.7764895575912103																	2.7764895575912103	665.9733885847139
580	2017-05-30T19:45:47	29.1997	-157.9993	MGL1704	133.79160114326044	0.4512963329096761	0.0192084986933223	2.7643211391014315																	2.7643211391014315	666.975289609051
581	2017-05-30T19:48:48	29.2099	-157.9995	MGL1704	132.17784163803853	0.4519224822850021	0.0192772557378283	2.7338356058127684																	2.7338356058127684	668.1108903174639
582	2017-05-30T19:51:48	29.2186	-157.9996	MGL1704	140.24035407017644	0.46495305018931704	0.0207441680799218	3.0714384278104983																	3.0714384278104983	669.0793978187672
583	2017-05-30T19:54:48	29.2264	-157.9997	MGL1704	160.10907952417682	0.473780525957499	0.0217756489885863	3.6478374668020286																	3.6478374668020286	669.9477255444123
584	2017-05-30T19:57:48	29.2337	-157.9998	MGL1704	159.7637332567837	0.46625077094169803	0.0208938467479524	3.506207816543961																	3.506207816543961	670.7603984338601
585	2017-05-30T20:00:49	29.2449	-158.0001	MGL1704	160.15537212191322	0.46077372535092803	0.0202665692296346	3.429965349712196																	3.429965349712196	672.0074904485898
586	2017-05-30T20:03:49	29.2525	-158.0003	MGL1704	158.5270816350303	0.462054817025856	0.0204122498306485	3.4066873679194236																	3.4066873679194236	672.8537233826974
587	2017-05-30T20:06:49	29.262	-158.0005	MGL1704	155.79021994491399	0.46077372535092803	0.0202665692296346	3.322171809871412																	3.322171809871412	673.9114141895766
588	2017-05-30T20:09:49	29.2714	-158.0006	MGL1704	156.66942003391952	0.453807714779099	0.0194854199683124	3.223615839940676																	3.223615839940676	674.9578399854969
589	2017-05-30T20:12:49	29.2801	-158.0007	MGL1704	156.82831906288598	0.45475027858765704	0.0195900605843496	3.262126149499022																	3.262126149499022	675.9263474282593
590	2017-05-30T20:15:50	29.2888	-158.0008	MGL1704	154.98649340877574	0.4481899049331261	0.0188692270506336	3.095740957264157																	3.095740957264157	676.8948548627336
591	2017-05-30T20:18:50	29.2983	-158.001	MGL1704	156.98351669275914	0.4519224822850021	0.0192772557378283	3.1941803318997333																	3.1941803318997333	677.9525455429707
592	2017-05-30T20:21:50	29.3073	-158.0011	MGL1704	152.80693320805696	0.4489653806574065	0.018953505297235503	3.0707425822347085																	3.0707425822347085	678.9544464682897
593	2017-05-30T20:24:50	29.3088	-158.0011	MGL1704	148.67585861078888	0.443572774875342	0.0183717863534539	2.9015742241061253																	2.9015742241061253	679.1214221178279
594	2017-05-30T20:27:51	29.3253	-158.0013	MGL1704	142.32268100116102	0.4448027072773211	0.0185034848479155	2.809322768378519																	2.809322768378519	680.9582568403828
595	2017-05-30T20:30:51	29.3342	-158.0014	MGL1704	154.52511720040224	0.450361853318601	0.0191059725905235	3.1421119649825395																	3.1421119649825395	681.9490265589973
596	2017-05-30T20:33:51	29.3393	-158.0014	MGL1704	148.17186659065962	0.4714730902499221	0.0215030261525291	3.611460455677124																	3.611460455677124	682.5167437674278
597	2017-05-30T20:36:51	29.3509	-158.0016	MGL1704	148.60018798448047	0.453493362834832	0.0194506103306101	3.0824674021070564																	3.0824674021070564	683.8081679472856
598	2017-05-30T20:39:51	29.3608	-158.0018	MGL1704	149.1253365119091	0.4478807497166839	0.0188356472303844	3.006592875033568																	3.006592875033568	684.9103780584094
599	2017-05-30T20:42:52	29.3667	-158.0019	MGL1704	171.38636492119332	0.44603255600721703	0.0186357142170765	3.426917666139517																	3.426917666139517	685.5672205964146
600	2017-05-30T20:45:52	29.3785	-158.0019	MGL1704	165.45876154131034	0.4491203301601209	0.0189703832288113	3.329417564861266																	3.329417564861266	686.8807623727823
601	2017-05-30T20:48:52	29.3867	-158.0019	MGL1704	156.000614044002	0.45098437615599496	0.0191742429306529	3.1650953639435326																	3.1650953639435326	687.7935625902585
602	2017-05-30T20:51:52	29.3921	-158.0019	MGL1704	163.59618413559238	0.456323904667957	0.019765435566722	3.402828167599772																	3.402828167599772	688.3946749285961
603	2017-05-30T20:54:53	29.4049	-158.0018	MGL1704	158.27985718913203	0.46077372535092803	0.0202665692296346	3.376501278231212																	3.376501278231212	689.8195668096159
604	2017-05-30T20:57:53	29.413	-158.0017	MGL1704	158.20461243473542	0.461093484651872	0.0203028511452315	3.391649603206915																	3.391649603206915	690.7212874614833
605	2017-05-30T21:00:53	29.4226	-158.0017	MGL1704	158.39764451488375	0.4598174920808929	0.0201581508430025	3.3775876412700363																	3.3775876412700363	691.7899316185285
606	2017-05-30T21:03:53	29.431	-158.0017	MGL1704	157.13996065443413	0.45790469285184004	0.0199425746943044	3.3147091257642622																	3.3147091257642622	692.7249952559426
607	2017-05-30T21:06:54	29.4402	-158.0016	MGL1704	155.0340348667487	0.45917747014695204	0.020085925467656997	3.272884185933396																	3.272884185933396	693.7491584590387
608	2017-05-30T21:09:54	29.4484	-158.0015	MGL1704	158.1077683740317	0.45475027858765704	0.0195900605843496	3.3005361024589663																	3.3005361024589663	694.6620101491658
609	2017-05-30T21:12:54	29.4578	-158.0014	MGL1704	158.13443566458784	0.4549081231748305	0.01960758401850865	3.303468948865388																	3.303468948865388	695.7084357804628
610	2017-05-30T21:15:54	29.4599	-158.0014	MGL1704	155.90426358416903	0.456323904667957	0.019765435566722	3.2459174552649888																	3.2459174552649888	695.9422016898166
611	2017-05-30T21:18:55	29.4599	-158.0014	MGL1704	156.52279198170538	0.45600869181457104	0.0197302503629286	3.299776874256926																	3.299776874256926	695.9422016898166
612	2017-05-30T21:21:55	29.4832	-158.0015	MGL1704	155.00932055788044	0.45790469285184004	0.0199425746943044	3.291008269043188																	3.291008269043188	698.535908218201
613	2017-05-30T21:24:55	29.4852	-158.0016	MGL1704	155.26102525879082	0.464306952560606	0.0206699192006992	3.4143911426085176																	3.4143911426085176	698.7587531956344
614	2017-05-30T21:27:55	29.502	-158.0021	MGL1704	155.8739341179673	0.46495305018931704	0.0207441680799218	3.428755489837307																	3.428755489837307	700.6295078613538
615	2017-05-30T21:30:56	29.5109	-158.0025	MGL1704	155.03228065782025	0.46077372535092803	0.0202665692296346	3.3523697623068363																	3.3523697623068363	701.6209876383266
616	2017-05-30T21:33:56	29.5164	-158.0028	MGL1704	154.0001620702327	0.4566398699909829	0.0198007047639102	3.262969346524188																	3.262969346524188	702.2339210428914
617	2017-05-30T21:36:56	29.5275	-158.0033	MGL1704	151.669740432332	0.4491203301601209	0.0189703832288113	3.0823380372550337																	3.0823380372550337	703.4704896772847
618	2017-05-30T21:39:56	29.5375	-158.0034	MGL1704	151.909238388202	0.442197545573452	0.01822518457169035	2.978447504254149																	2.978447504254149	704.5837028087494
619	2017-05-30T21:42:56	29.5466	-158.0033	MGL1704	150.172533997323	0.43901798959705896	0.0178890117178702	2.876367161420033																	2.876367161420033	705.5967347087168
620	2017-05-30T21:45:57	29.5517	-158.0033	MGL1704	147.42881893937155	0.43361727821545504	0.0173266622793485	2.746177044343032																	2.746177044343032	706.1644519171467
621	2017-05-30T21:48:57	29.5635	-158.0032	MGL1704	147.7903077865716	0.42888344302722997	0.0168428899442839	2.7012451239993003																	2.7012451239993003	707.4780293832166
622	2017-05-30T21:51:57	29.5734	-158.0031	MGL1704	148.19167818935043	0.42799872528277294	0.0167533785616574	2.6835630232803767																	2.6835630232803767	708.580111200029
623	2017-05-30T21:54:57	29.5784	-158.003	MGL1704	148.28773187552318	0.42888344302722997	0.0168428899442839	2.6879819084669045																	2.6879819084669045	709.1367808904441
624	2017-05-30T21:57:58	29.5913	-158.0028	MGL1704	149.4766539049186	0.43094385405432106	0.0170524214551994	2.74863087207393																	2.74863087207393	710.5729019874296
625	2017-05-30T22:00:58	29.597	-158.0027	MGL1704	148.40892106771108	0.43183148969306795	0.0171432135341921	2.7409414197316115																	2.7409414197316115	711.2074832828495
626	2017-05-30T22:03:58	29.6094	-158.0024	MGL1704	150.34471421134018	0.434212175566483	0.0173881279894692	2.8104258322895843																	2.8104258322895843	712.5881206783838
627	2017-05-30T22:06:58	29.6139	-158.0023	MGL1704	148.1655535622699	0.436006710939568	0.0175741511462179	2.8118131764871097																	2.8118131764871097	713.0891411056865
628	2017-05-30T23:31:17	29.8632	-158.0	MGL1704	134.4709736482691	0.441742972571983	0.0181768768428067	2.7045407459296857																	2.7045407459296857	740.8413844809387
629	2017-05-30T23:34:17	29.8766	-157.9999	MGL1704	135.79058964394838	0.441742972571983	0.0181768768428067	2.734530955702597																	2.734530955702597	742.3330648502327
630	2017-05-30T23:37:18	29.8847	-157.9998	MGL1704	134.78834585698957	0.43901798959705896	0.0178890117178702	2.6585064095575985																	2.6585064095575985	743.2347850157632
631	2017-05-30T23:40:18	29.8934	-157.9996	MGL1704	135.8978185707866	0.4396245083029001	0.0179527678171282	2.67845687363471																	2.67845687363471	744.2034361186885
632	2017-05-30T23:43:18	29.9039	-157.9993	MGL1704	135.5477142718323	0.438715813129307	0.017857247499082	2.6779665047297065																	2.6779665047297065	745.3726241455298
633	2017-05-30T23:46:18	29.909	-157.9992	MGL1704	135.59963447055424	0.44053105772428097	0.0180485121941368	2.7045548067518492																	2.7045548067518492	745.9404233530182
634	2017-05-30T23:49:19	29.9222	-157.9989	MGL1704	135.45583702770602	0.44973961163882503	0.0190380162647674	2.828351945608357																	2.828351945608357	747.4100941425912
635	2017-05-30T23:52:19	29.9279	-157.9987	MGL1704	137.58808105766576	0.4659251795078471	0.0208562931432561	3.1144484584590986																	3.1144484584590986	748.044894924926
636	2017-05-30T23:55:19	29.9403	-157.9987	MGL1704	137.19855601052592	0.4714730902499221	0.0215030261525291	3.1902748739706785																	3.1902748739706785	749.4252269611093
637	2017-05-31T00:00:01	29.9532	-157.9986	MGL1704	137.7379029762141	0.4819597797315385	0.0227588245889252	3.332618324700917																	3.332618324700917	750.8612499411037
638	2017-05-31T00:03:02	29.9638	-157.9987	MGL1704	135.5218073070191	0.48179067254548497	0.0227382251878962	3.294222982685532																	3.294222982685532	752.0412506111551
639	2017-05-31T00:06:02	29.9729	-157.9988	MGL1704	134.55777071272846	0.474774796764315	0.0218936935222624	3.1740513123004037																	3.1740513123004037	753.0542821189958
640	2017-05-31T00:09:02	29.9757	-157.9989	MGL1704	134.29732237715245	0.4744447836503421	0.021854384965949998	3.181939916617205																	3.181939916617205	753.3661191250578
641	2017-05-31T00:12:02	29.9908	-157.9989	MGL1704	135.0948100493807	0.4754364044885901	0.0219725448370867	3.20438765197704																	3.20438765197704	755.0470073304101
642	2017-05-31T00:15:03	29.9999	-157.999	MGL1704	134.54507938406817	0.47643288970822795	0.0220915114328239	3.2263894691983186																	3.2263894691983186	756.0600388133001
643	2017-05-31T00:18:03	30.0089	-157.9993	MGL1704	135.62190289922341	0.473780525957499	0.0217756489885863	3.1796337630738343																	3.1796337630738343	757.0623100257211
644	2017-05-31T00:21:03	30.0169	-157.9995	MGL1704	135.8825775084097	0.466900590916245	0.0209691451891362	3.068929778134848																	3.068929778134848	757.9530554641101
645	2017-05-31T00:24:03	30.0274	-157.9997	MGL1704	136.06749161474698	0.46625077094169803	0.0208938467479524	3.0821584477701234																	3.0821584477701234	759.1220439534958
646	2017-05-31T00:27:03	30.0364	-157.9999	MGL1704	134.55574821358047	0.46788015103890396	0.0210827472085256	3.0618306096076013																	3.0618306096076013	760.1240832427588
647	2017-05-31T00:30:04	30.0408	-157.9999	MGL1704	133.89015590933343	0.46560036346816397	0.0208188289722582	3.033533246990139																	3.033533246990139	760.6138784814044
648	2017-05-31T00:33:04	30.0534	-158.0002	MGL1704	135.1893422618819	0.4672263327342029	0.0210069222764876	3.0969634683741836																	3.0969634683741836	762.0167717935379
649	2017-05-31T00:36:04	30.0634	-158.0003	MGL1704	134.68490432905213	0.46398459847734397	0.0206329413151268	3.029912056223535																	3.029912056223535	763.1299844844323
650	2017-05-31T00:39:04	30.0724	-158.0004	MGL1704	132.5112040321948	0.455065967762004	0.0196251074526677	2.852797081199562																	2.852797081199562	764.1318846992026
651	2017-05-31T00:42:05	30.077	-158.0003	MGL1704	132.8101093144933	0.454121153884508	0.0195202170407041	2.844868525421487																	2.844868525421487	764.6440339606877
652	2017-05-31T00:45:05	30.09	-158.0002	MGL1704	134.86227206103428	0.4544353412253039	0.0195550971799513	2.8729956912744297																	2.8729956912744297	766.0911883129518
653	2017-05-31T00:48:05	30.0993	-158.0003	MGL1704	131.2055642381576	0.44726372639941	0.0187687138431327	2.6881886997279274																	2.6881886997279274	767.1264821393453
654	2017-05-31T00:51:05	30.106	-158.0004	MGL1704	129.75384987160513	0.44664667344498404	0.0187020554725969	2.661600864481476																	2.661600864481476	767.8723688800137
655	2017-05-31T00:54:05	30.1159	-158.0006	MGL1704	130.5083985870144	0.453493362834832	0.0194506103306101	2.7790200559387235																	2.7790200559387235	768.9745764388408
656	2017-05-31T00:57:06	30.1262	-158.0007	MGL1704	132.51322983461358	0.45758756041411497	0.0199069818405919	2.8788592012689893																	2.8788592012689893	770.121182994037
657	2017-05-31T01:00:06	30.1351	-158.0009	MGL1704	134.29339538595207	0.456955559487396	0.0198360502238447	2.9123702486365914																	2.9123702486365914	771.11209228208
658	2017-05-31T01:03:06	30.1409	-158.0011	MGL1704	132.83676232853392	0.4582225823415971	0.0199782525145452	2.89070108987176																	2.89070108987176	771.7580184837706
659	2017-05-31T01:06:06	30.1509	-158.0011	MGL1704	131.56671671949618	0.45758756041411497	0.0199069818405919	2.855231603912572																	2.855231603912572	772.8711894806928
660	2017-05-31T01:09:07	30.1604	-158.0012	MGL1704	132.98013009558713	0.4594970996074861	0.020121995102983996	2.9298070144869417																	2.9298070144869417	773.9287457297694
661	2017-05-31T01:12:07	30.1687	-158.0013	MGL1704	132.84575364204974	0.45758756041411497	0.0199069818405919	2.9047607677794764																	2.9047607677794764	774.8527277826637
662	2017-05-31T01:15:07	30.1735	-158.0013	MGL1704	133.31765794949985	0.4512963329096761	0.0192084986933223	2.853766831789737																	2.853766831789737	775.3870498611863
663	2017-05-31T01:18:07	30.1842	-158.0015	MGL1704	133.82763840133538	0.4566398699909829	0.0198007047639102	2.915628822502775																	2.915628822502775	776.5782983062668
664	2017-05-31T01:21:07	30.1935	-158.0016	MGL1704	134.11800338222952	0.453807714779099	0.0194854199683124	2.8844839501727586																	2.8844839501727586	777.6135920472079
665	2017-05-31T01:24:08	30.2017	-158.0017	MGL1704	133.14252363567024	0.4544353412253039	0.0195550971799513	2.8505510245764283																	2.8505510245764283	778.5264429673563
666	2017-05-31T01:27:08	30.2071	-158.0017	MGL1704	132.19615184133698	0.45917747014695204	0.020085925467656997	2.908839976372512																	2.908839976372512	779.1275553056943
667	2017-05-31T01:30:08	30.217	-158.0016	MGL1704	134.5318361348755	0.46560036346816397	0.0208188289722582	3.0313054894127447																	3.0313054894127447	780.2296365768367
668	2017-05-31T01:33:08	30.2261	-158.0014	MGL1704	133.98089339469342	0.45727118322550797	0.0198714737510605	2.8968151072533663																	2.8968151072533663	781.2428048361966
669	2017-05-31T01:36:09	30.2344	-158.0014	MGL1704	131.2490334512847	0.450361853318601	0.0191059725905235	2.7394068082489644																	2.7394068082489644	782.166736763642
670	2017-05-31T01:39:09	30.2397	-158.0014	MGL1704	130.26249630684813	0.4488104311546921	0.0189366273656597	2.6857070156439318																	2.6857070156439318	782.7567173920105
671	2017-05-31T01:42:09	30.2508	-158.0014	MGL1704	129.55887255205556	0.450361853318601	0.0191059725905235	2.688599778349269																	2.688599778349269	783.9923371985942
672	2017-05-31T01:45:09	30.2611	-158.0015	MGL1704	130.22639483662005	0.455380516352979	0.0196601311358835	2.7690385965683455																	2.7690385965683455	785.1389436431949
673	2017-05-31T01:48:09	30.2701	-158.0015	MGL1704	128.41355287051107	0.45885860188218197	0.0200499417319638	2.787807431982317																	2.787807431982317	786.1407975404248
674	2017-05-31T01:51:10	30.2719	-158.0015	MGL1704	129.01546561226328	0.46237606014041704	0.020448899678451	2.8535953488401584																	2.8535953488401584	786.3411683198706
675	2017-05-31T01:54:10	30.288	-158.0013	MGL1704	126.62551626220785	0.4714730902499221	0.0215030261525291	2.908981761105411																	2.908981761105411	788.1334767467578
676	2017-05-31T01:57:10	30.297	-158.0012	MGL1704	127.2528705790052	0.48145326362900304	0.0226971245005535	3.0739058386075406																	3.0739058386075406	789.1353767508343
677	2017-05-31T02:00:10	30.3059	-158.0011	MGL1704	130.15687896306915	0.4855180413804221	0.0231948507662744	3.1985363604624504																	3.1985363604624504	790.126145554463
678	2017-05-31T02:03:10	30.3074	-158.001	MGL1704	127.38263053463348	0.47081770998527295	0.0214260169873753	2.928381582174958																	2.928381582174958	790.2933975429494
679	2017-05-31T02:06:11	30.3237	-158.001	MGL1704	129.01349278564305	0.46398459847734397	0.0206329413151268	2.8758289642549464																	2.8758289642549464	792.107866267932
680	2017-05-31T02:09:11	30.3326	-158.0011	MGL1704	126.91091537366944	0.46173433894996596	0.0203756872642525	2.82617645737466																	2.82617645737466	793.0986350461644
681	2017-05-31T02:12:11	30.3416	-158.0011	MGL1704	129.01708104719557	0.463020848795052	0.0205224620521984	2.8787446391507925																	2.8787446391507925	794.1004889433943
682	2017-05-31T02:15:11	30.3431	-158.0012	MGL1704	127.81821217259987	0.46077372535092803	0.0202665692296346	2.8506995931949186																	2.8506995931949186	794.2677407306925
683	2017-05-31T02:18:12	30.3596	-158.0014	MGL1704	127.57996036981314	0.455380516352979	0.0196601311358835	2.760149171183248																	2.760149171183248	796.1045733511446
684	2017-05-31T02:21:12	30.3685	-158.0016	MGL1704	129.2980921024932	0.45790469285184004	0.0199425746943044	2.818284646815784																	2.818284646815784	797.0954817524988
685	2017-05-31T02:24:12	30.3774	-158.0017	MGL1704	129.8305503483285	0.46237606014041704	0.020448899678451	2.878442071324516																	2.878442071324516	798.0862504880897
686	2017-05-31T02:27:12	30.3788	-158.0017	MGL1704	130.2225940699328	0.45790469285184004	0.0199425746943044	2.83313902314829																	2.83313902314829	798.2420944276586
687	2017-05-31T02:30:12	30.3954	-158.0017	MGL1704	129.5573196170611	0.45475027858765704	0.0195900605843496	2.763070254819811																	2.763070254819811	800.089958282549
688	2017-05-31T02:33:13	30.4043	-158.0015	MGL1704	129.34358498773994	0.450361853318601	0.0191059725905235	2.70884768593084																	2.70884768593084	801.0808665475383
689	2017-05-31T02:36:13	30.4104	-158.0014	MGL1704	129.7282086863962	0.452863077709812	0.0193810195401295	2.758702725422624																	2.758702725422624	801.7599687208307
690	2017-05-31T02:39:13	30.4209	-158.0012	MGL1704	127.85336436938341	0.4566398699909829	0.0198007047639102	2.768825144690581																	2.768825144690581	802.9289559437543
691	2017-05-31T02:42:13	30.4307	-158.0011	MGL1704	128.98365681266648	0.45727118322550797	0.0198714737510605	2.8048437269625515																	2.8048437269625515	804.0199057486677
692	2017-05-31T02:45:13	30.4395	-158.0011	MGL1704	130.07177996583374	0.468205884458258	0.0211206733583267	2.9850968910515743																	2.9850968910515743	804.9994962259589
693	2017-05-31T02:48:14	30.4469	-158.0011	MGL1704	129.57138983884354	0.469513051021363	0.0212731001451569	2.9994886269990646																	2.9994886269990646	805.8232427636812
694	2017-05-31T02:51:14	30.4571	-158.0011	MGL1704	129.24605401432876	0.4698387491631629	0.0213112378671582	2.9840905062829046																	2.9840905062829046	806.9586771805417
695	2017-05-31T02:54:14	30.4658	-158.0011	MGL1704	129.55890445353205	0.466900590916245	0.0209691451891362	2.9301030228689773																	2.9301030228689773	807.9271359478639
696	2017-05-31T02:57:14	30.4672	-158.0011	MGL1704	130.15816492680594	0.466900590916245	0.0209691451891362	2.94297129575373																	2.94297129575373	808.0829798874327
697	2017-05-31T03:00:15	30.4834	-158.001	MGL1704	131.3985510421936	0.46366301207851796	0.020596051492180998	2.938334781110824																	2.938334781110824	809.8863424221151
698	2017-05-31T03:03:15	30.4922	-158.001	MGL1704	132.3923380671618	0.46173433894996596	0.0203756872642525	2.9212213456947564																	2.9212213456947564	810.8659328994066
699	2017-05-31T03:06:15	30.4943	-158.0009	MGL1704	131.4948229816222	0.463020848795052	0.0205224620521984	2.9285380661747302																	2.9285380661747302	811.0998955208026
700	2017-05-31T03:09:15	30.5098	-158.0009	MGL1704	129.85191654262695	0.46237606014041704	0.020448899678451	2.9175063633392644																	2.9175063633392644	812.8253105660318
701	2017-05-31T03:12:16	30.5185	-158.0009	MGL1704	130.6899378726831	0.45790469285184004	0.0199425746943044	2.8608059639838266																	2.8608059639838266	813.7937693333539
702	2017-05-31T03:15:16	30.5274	-158.0009	MGL1704	131.14326072826736	0.46141400727564297	0.0203392196722711	2.9060006839778167																	2.9060006839778167	814.7844915206147
703	2017-05-31T03:18:16	30.5292	-158.0009	MGL1704	131.89237503897604	0.4598174920808929	0.0201581508430025	2.8963834890415865																	2.8963834890415865	814.9848623000604
704	2017-05-31T03:21:16	30.5449	-158.0008	MGL1704	133.04867542353492	0.4659251795078471	0.0208562931432561	3.0206798305330262																	3.0206798305330262	816.7325670641925
705	2017-05-31T03:24:16	30.5541	-158.0008	MGL1704	130.51788902566202	0.476101174735823	0.0220517730657292	3.1026606639580137																	3.1026606639580137	817.7566843813607
706	2017-05-31T03:27:17	30.5631	-158.0008	MGL1704	130.21381139339422	0.488590343259478	0.0235754371187613	3.3009124323741097																	3.3009124323741097	818.7585382785905
707	2017-05-31T03:30:17	30.5638	-158.0008	MGL1704	129.24031804205435	0.5021737097202129	0.025303765446076	3.4812817540144803																	3.4812817540144803	818.8364602483753
708	2017-05-31T03:33:17	30.5808	-158.0007	MGL1704	131.04284466764298	0.50644570074175	0.0258627916067464	3.5991643399681297																	3.5991643399681297	820.7288752134012
709	2017-05-31T03:37:53	30.5946	-158.0008	MGL1704	128.2341582590181	0.506803759913614	0.0259099618357082	3.560054060033768																	3.560054060033768	822.2650810777029
710	2017-05-31T03:40:53	30.6021	-158.0008	MGL1704	128.11696866272732	0.508234184758347	0.0260990775357979	3.590536304969442																	3.590536304969442	823.0999593253946
711	2017-05-31T03:43:54	30.6124	-158.0008	MGL1704	126.33132125493677	0.511843855469792	0.0265799834312373	3.5464962967624505																	3.5464962967624505	824.2465254522243
712	2017-05-31T03:46:54	30.6213	-158.0009	MGL1704	127.02177025276993	0.521357593063229	0.0278734992511885	3.712785961185847																	3.712785961185847	825.2372939550137
713	2017-05-31T03:49:54	30.6288	-158.0009	MGL1704	128.25586797688558	0.523954138088685	0.0282330743660627	3.77489148224144																	3.77489148224144	826.0721722027049
714	2017-05-31T03:52:54	30.6391	-158.0011	MGL1704	127.3794209648163	0.514383299801673	0.0269216630685416	3.613533494860261																	3.613533494860261	827.2188983464093
715	2017-05-31T03:55:55	30.6479	-158.0013	MGL1704	127.05276791918828	0.5035944800142129	0.0254888410050279	3.4132469576642714																	3.4132469576642714	828.1986760743713
716	2017-05-31T03:58:55	30.6553	-158.0014	MGL1704	129.2229816372438	0.497598440292651	0.0247132044117401	3.3940078639588385																	3.3940078639588385	829.0224782753256
717	2017-05-31T04:01:55	30.6656	-158.0016	MGL1704	129.0740771206589	0.500405173538396	0.025074488038348997	3.4117987832430137																	3.4117987832430137	830.1692043313568
718	2017-05-31T04:04:55	30.6743	-158.0017	MGL1704	131.13273340097695	0.498998922078425	0.0248930934884562	3.4400476145523777																	3.4400476145523777	831.1377104268837
719	2017-05-31T04:07:56	30.6771	-158.0018	MGL1704	131.76643031789845	0.4951535500170539	0.0244011688829835	3.4392600499137838																	3.4392600499137838	831.4495453129356
720	2017-05-31T04:10:56	30.6919	-158.0021	MGL1704	131.6415511846378	0.495501514224757	0.0244454479957705	3.41465611687541																	3.41465611687541	833.0972886918399
721	2017-05-31T04:13:56	30.7009	-158.0021	MGL1704	132.72119757611392	0.491338755073463	0.023919018492582003	3.4141560140306835																	3.4141560140306835	834.0991425890699
722	2017-05-31T04:16:56	30.7097	-158.0022	MGL1704	133.71468188524742	0.4974230649920065	0.02469076538510155	3.5103194466838072																	3.5103194466838072	835.0787798225199
723	2017-05-31T04:19:56	30.7115	-158.0022	MGL1704	133.86512213046075	0.495501514224757	0.0244454479957705	3.4849022371715765																	3.4849022371715765	835.2791506019657
724	2017-05-31T04:22:57	30.7276	-158.0024	MGL1704	134.08395878365735	0.491683027389248	0.0239623516302336	3.4343542550056214																	3.4343542550056214	837.0714581009784
725	2017-05-31T04:25:57	30.7364	-158.0025	MGL1704	133.63564410655636	0.48927815481229	0.0236610719158218	3.3919661103845287																	3.3919661103845287	838.0510953085429
726	2017-05-31T04:28:57	30.7445	-158.0027	MGL1704	133.52070051510455	0.490994429079813	0.023875791922282005	3.402088298033433																	3.402088298033433	838.9529668371904
727	2017-05-31T04:31:57	30.7529	-158.0028	MGL1704	133.32043678405958	0.490306345693298	0.0237896546566163	3.391106218098789																	3.391106218098789	839.8880794130472
728	2017-05-31T04:34:58	30.7631	-158.003	MGL1704	133.2243691898455	0.490649977231486	0.0238326719444568	3.375260053060712																	3.375260053060712	841.0236750005357
729	2017-05-31T04:37:58	30.772	-158.0031	MGL1704	133.72321772829036	0.491683027389248	0.0239623516302336	3.397747496363373																	3.397747496363373	842.0144433589363
730	2017-05-31T04:40:58	30.7791	-158.0033	MGL1704	132.02972911174766	0.4858596708473521	0.023236922872165	3.282360809134623																	3.282360809134623	842.8050262057651
731	2017-05-31T04:43:58	30.7885	-158.0035	MGL1704	131.53926278835664	0.487221804770118	0.0234054278628843	3.2868813527995613																	3.2868813527995613	843.8515817341997
732	2017-05-31T04:46:58	30.7987	-158.0039	MGL1704	131.5992763600467	0.48145326362900304	0.0226971245005535	3.2056325379315247																	3.2056325379315247	844.9876602196875
733	2017-05-31T04:49:59	30.8075	-158.0042	MGL1704	132.75100687720942	0.478099346265649	0.0222914251105771	3.1700731669464663																	3.1700731669464663	845.9676705685016
734	2017-05-31T04:52:59	30.8157	-158.0042	MGL1704	132.5695773731926	0.47411225885095	0.0218149700440607	3.0863707197199424																	3.0863707197199424	846.8804707859774
735	2017-05-31T04:55:59	30.8237	-158.004	MGL1704	132.12550437537777	0.473449583084068	0.0217364215759844	3.1028954156370943																	3.1028954156370943	847.771212803443
736	2017-05-31T04:58:59	30.8339	-158.0037	MGL1704	132.6203234532388	0.47943554037313396	0.022452432604371002	3.1737541820860216																	3.1737541820860216	848.9070092884735
737	2017-05-31T05:02:00	30.842	-158.0035	MGL1704	142.95919436503888	0.48893383904285	0.0236182034718123	3.563542462185953																	3.563542462185953	849.8088804058656
738	2017-05-31T05:05:00	30.8512	-158.0032	MGL1704	144.1621016383705	0.498998922078425	0.0248930934884562	3.8133341027526217																	3.8133341027526217	850.8333989829317
739	2017-05-31T05:08:00	30.8599	-158.0031	MGL1704	132.10534770059522	0.48893383904285	0.0236182034718123	3.3214290837575624																	3.3214290837575624	851.8019048963002
740	2017-05-31T05:14:01	30.8749	-158.003	MGL1704	131.88126984739455	0.47876588263494996	0.0223717356911265	3.193135448658025																	3.193135448658025	853.4716887300735
741	2017-05-31T05:17:01	30.8793	-158.003	MGL1704	133.91995998346778	0.47943554037313396	0.022452432604371002	3.21923336540487																	3.21923336540487	853.9614839687192
742	2017-05-31T05:20:01	30.8929	-158.003	MGL1704	133.13003016977328	0.4824679086680929	0.0228207211409453	3.282169377308209																	3.282169377308209	855.4753965245333
743	2017-05-31T05:23:01	30.8975	-158.003	MGL1704	134.98827777564762	0.4824679086680929	0.0228207211409453	3.31097818487026																	3.31097818487026	855.9874551831172
744	2017-05-31T05:26:02	30.911	-158.0029	MGL1704	138.20707211240014	0.4828070630727	0.0228620725475196	3.378030549683209																	3.378030549683209	857.4902663815303
745	2017-05-31T05:29:02	30.9155	-158.0029	MGL1704	135.39344775012515	0.47943554037313396	0.022452432604371002	3.2521726960264044																	3.2521726960264044	857.9911933301456
746	2017-05-31T05:32:02	30.9292	-158.0026	MGL1704	136.12170587743424	0.47709847374361997	0.022171270862131002	3.2129207609877093																	3.2129207609877093	859.5165066582782
747	2017-05-31T05:35:03	30.9331	-158.0026	MGL1704	137.72128347364364	0.476101174735823	0.0220517730657292	3.230164149578055																	3.230164149578055	859.9506433470773
748	2017-05-31T05:38:03	30.9474	-158.0022	MGL1704	138.43398824405244	0.47016429169039203	0.0213494063862907	3.1674321709068307																	3.1674321709068307	861.5429359387778
749	2017-05-31T05:41:03	30.9553	-158.0021	MGL1704	136.85435533838762	0.462054817025856	0.0204122498306485	3.0303723387233954																	3.0303723387233954	862.4223928425885
750	2017-05-31T05:44:03	30.9657	-158.0018	MGL1704	133.3682271688842	0.46077372535092803	0.0202665692296346	2.932837047041754																	2.932837047041754	863.580444811531
751	2017-05-31T05:47:04	30.9736	-158.0015	MGL1704	132.7649783679187	0.46398459847734397	0.0206329413151268	2.9617028851433083																	2.9617028851433083	864.4603159568326
752	2017-05-31T05:50:04	30.9841	-158.0013	MGL1704	131.4276209279868	0.4652763209760539	0.020781454021973	2.9691757833521826																	2.9691757833521826	865.6293013502212
753	2017-05-31T05:53:04	30.992	-158.0011	MGL1704	129.1351344701863	0.469513051021363	0.0212731001451569	2.9540804382357333																	2.9540804382357333	866.5089135251869
754	2017-05-31T05:56:04	31.0026	-158.0009	MGL1704	127.70247127567015	0.474774796764315	0.0218936935222624	3.01224608641506																	3.01224608641506	867.6890290987918
755	2017-05-31T05:59:05	31.0072	-158.0008	MGL1704	128.31396368247428	0.4824679086680929	0.0228207211409453	3.1109726079260183																	3.1109726079260183	868.2011766412379
756	2017-05-31T06:02:05	31.0198	-158.0005	MGL1704	127.70752623973274	0.488590343259478	0.0235754371187613	3.1771325682803684																	3.1771325682803684	869.6040640865915
757	2017-05-31T06:05:05	31.0275	-158.0002	MGL1704	128.237203936807	0.48927815481229	0.0236610719158218	3.222170403385272																	3.222170403385272	870.4616833696567
758	2017-05-31T06:08:05	31.0348	-157.9999	MGL1704	127.58353511425501	0.490994429079813	0.023875791922282005	3.2121075823662																	3.2121075823662	871.2748018884603
759	2017-05-31T06:11:06	31.044	-157.9996	MGL1704	126.85746567967509	0.4923740395020711	0.0240493284844011	3.2115508749655888																	3.2115508749655888	872.299318850146
760	2017-05-31T06:14:06	31.0477	-157.9994	MGL1704	126.98704745664809	0.493413977778961	0.0241806064182619	3.2612758999706264																	3.2612758999706264	872.7116335579576
761	2017-05-31T06:17:06	31.06	-157.9989	MGL1704	126.94285639457688	0.495501514224757	0.0244454479957705	3.2737274012199085																	3.2737274012199085	874.0816638788847
762	2017-05-31T06:20:06	31.0688	-157.9985	MGL1704	126.39347702210439	0.495501514224757	0.0244454479957705	3.2585340538469705																	3.2585340538469705	875.0619966033015
763	2017-05-31T06:23:07	31.0767	-157.9981	MGL1704	126.04847728700103	0.4937614680573679	0.0242245843170426	3.2169144500223896																	3.2169144500223896	875.9422282773288
764	2017-05-31T06:26:07	31.0871	-157.9976	MGL1704	125.68191512144043	0.494806414484155	0.0243569952206548	3.2271490529494686																	3.2271490529494686	877.1009070453715
765	2017-05-31T06:29:07	31.0914	-157.9974	MGL1704	125.9801329766201	0.498648637267438	0.02484802978818201	3.28229758084991																	3.28229758084991	877.5799501232301
766	2017-05-31T06:32:07	31.1055	-157.9966	MGL1704	125.41295369996695	0.50111162011414	0.025165868537347	3.3069500489517654																	3.3069500489517654	879.1513724972468
767	2017-05-31T06:35:08	31.1147	-157.9965	MGL1704	127.11569859010206	0.505729392947441	0.0257686043321173	3.4173422989099165																	3.4173422989099165	880.1755341610608
768	2017-05-31T06:38:08	31.1232	-157.9964	MGL1704	127.56961509946603	0.5021737097202129	0.025303765446076	3.398228451143696																	3.398228451143696	881.1217774980397
769	2017-05-31T06:41:08	31.1331	-157.9962	MGL1704	128.4555485544729	0.498648637267438	0.02484802978818201	3.3383557459757704																	3.3383557459757704	882.2239815576489
770	2017-05-31T06:44:09	31.1359	-157.9961	MGL1704	128.57173300511292	0.49410978785742105	0.0242686671989587	3.2683665127741035																	3.2683665127741035	882.5358150414261
771	2017-05-31T06:47:09	31.151	-157.9957	MGL1704	126.15844606399564	0.48688071996737	0.0233631928327215	3.128876390996496																	3.128876390996496	884.2171352031995
772	2017-05-31T06:50:09	31.1569	-157.9955	MGL1704	125.60608331216768	0.491683027389248	0.0239623516302336	3.2186489221394146																	3.2186489221394146	884.8741823864499
773	2017-05-31T06:53:09	31.169	-157.9952	MGL1704	124.8050655093738	0.498998922078425	0.0248930934884562	3.2932418802011605																	3.2932418802011605	886.2214223901702
774	2017-05-31T06:56:09	31.178	-157.995	MGL1704	125.76673485091221	0.505729392947441	0.0257686043321173	3.382243014224056																	3.382243014224056	887.2234573611497
775	2017-05-31T06:59:10	31.1857	-157.9947	MGL1704	125.2844977320167	0.516207273711726	0.0271686500434212	3.5464991599193016																	3.5464991599193016	888.0810750560888
776	2017-05-31T07:02:10	31.1963	-157.9947	MGL1704	122.85665984684364	0.5254477431567679	0.0284412159674071	3.6057510884094266																	3.6057510884094266	889.2610363128263
777	2017-05-31T07:05:10	31.2025	-157.9948	MGL1704	119.1519802475857	0.525073742922859	0.0283889949403034	3.4722501249494253																	3.4722501249494253	889.9512680100252
778	2017-05-31T07:08:10	31.2141	-157.995	MGL1704	121.42558955507505	0.516572355039001	0.0272182529465501	3.419727756972624																	3.419727756972624	891.2426867564842
779	2017-05-31T07:11:11	31.2231	-157.9952	MGL1704	120.75037041137415	0.5107555079074171	0.0264345137245284	3.300663828478595																	3.300663828478595	892.2447215549487
780	2017-05-31T07:14:11	31.2307	-157.9954	MGL1704	122.80718106869776	0.504303997959942	0.0255816274514032	3.267306642923768																	3.267306642923768	893.0909456923629
781	2017-05-31T07:17:11	31.2412	-157.9957	MGL1704	122.20914635386065	0.493067315046699	0.024136733252599997	3.130607916988163																	3.130607916988163	894.2601239714686
782	2017-05-31T07:20:12	31.246	-157.9958	MGL1704	123.30428436288878	0.490994429079813	0.023875791922282005	3.1047605365030084																	3.1047605365030084	894.794530803516
783	2017-05-31T07:23:12	31.2595	-157.9964	MGL1704	123.23944374807787	0.490649977231486	0.0238326719444568	3.093676460234997																	3.093676460234997	896.2983959790793
784	2017-05-31T07:26:12	31.2685	-157.9969	MGL1704	124.60785628882513	0.4968977744006579	0.0246235551820176	3.2250326895264863																	3.2250326895264863	897.3013788884651
785	2017-05-31T07:29:12	31.276	-157.9973	MGL1704	122.0587893118548	0.502884780227896	0.025396248260227	3.2461846016290217																	3.2461846016290217	898.1371241042108
786	2017-05-31T07:32:13	31.2866	-157.9979	MGL1704	123.52903767629849	0.517305044369498	0.0273178132221393	3.4987992684522085																	3.4987992684522085	899.3184652025967
787	2017-05-31T07:35:13	31.29300000000001	-157.9982	MGL1704	125.40226512445021	0.520989134928842	0.0278226110017247	3.6268068817559582																	3.6268068817559582	900.031465983212
788	2017-05-31T07:38:13	31.3045	-157.9986	MGL1704	127.84060826358952	0.5232100377459961	0.0281297433973012	3.6920700758942138																	3.6920700758942138	901.3121778944964
789	2017-05-31T07:41:13	31.3138	-157.9988	MGL1704	128.37642832057674	0.518772354983269	0.0275182638072105	3.6680014076500287																	3.6680014076500287	902.3476016527344
790	2017-05-31T07:44:14	31.3214	-157.9989	MGL1704	128.43136727524669	0.522839316099588	0.0280782624011686	3.72104352860007																	3.72104352860007	903.1936650575484
791	2017-05-31T07:47:14	31.332	-157.9989	MGL1704	125.12441406827362	0.531842484256549	0.0293426831725824	3.759867654596008																	3.759867654596008	904.3736263142854
792	2017-05-31T07:50:14	31.3371	-157.9989	MGL1704	125.28952167653307	0.533359195236702	0.0295591331771072	3.7705701206962345																	3.7705701206962345	904.941343522716
793	2017-05-31T07:53:15	31.3502	-157.9988	MGL1704	123.957310326256	0.53488448013013	0.0297777874226933	3.774517784756361																	3.774517784756361	906.3996285196832
794	2017-05-31T07:56:15	31.3576	-157.9987	MGL1704	121.44441126267986	0.539484890779731	0.0304429892106645	3.7848307252650963																	3.7848307252650963	907.2234299066507
795	2017-05-31T07:59:15	31.3676	-157.9986	MGL1704	122.53925391415248	0.538328420394348	0.0302749898181489	3.7677576922250484																	3.7677576922250484	908.3366414851145
796	2017-05-31T08:02:15	31.3773	-157.9986	MGL1704	121.57340426333656	0.543744668291408	0.0310671239968238	3.8215074328057774																	3.8215074328057774	909.4164173521291
797	2017-05-31T08:05:16	31.3848	-157.9985	MGL1704	122.97723456023328	0.54257955983651	0.0308955954373379	3.8454792797405286																	3.8454792797405286	910.2513496865332
798	2017-05-31T08:08:16	31.3954	-157.9985	MGL1704	121.16485141699332	0.54257955983651	0.0308955954373379	3.78665137299205																	3.78665137299205	911.4313109432704
799	2017-05-31T08:11:16	31.4007	-157.9985	MGL1704	120.0561812309202	0.546089283557574	0.0314139008332083	3.8178596641211615																	3.8178596641211615	912.0212915716394
800	2017-05-31T08:14:16	31.4136	-157.9984	MGL1704	121.60722020128523	0.5449157254925839	0.0312398964403581	3.8250176056461282																	3.8250176056461282	913.4573135866276
801	2017-05-31T08:17:17	31.422	-157.9984	MGL1704	120.15855393760212	0.546874386658803	0.0315304503182221	3.818912576626441																	3.818912576626441	914.3923772240421
802	2017-05-31T08:20:17	31.4306	-157.9983	MGL1704	121.02409997699377	0.546874386658803	0.0315304503182221	3.8376228784502078																	3.8376228784502078	915.3497514049446
803	2017-05-31T08:23:17	31.4408	-157.9981	MGL1704	120.15155377721523	0.547656472160628	0.0316470458967334	3.8082433717324466																	3.8082433717324466	916.485344709214
804	2017-05-31T08:26:17	31.4438	-157.9981	MGL1704	120.32547043240628	0.550808458074659	0.0321190248478626	3.860386858776853																	3.860386858776853	916.8192960082905
805	2017-05-31T08:29:17	31.4591	-157.998	MGL1704	119.30009474282134	0.555581470139957	0.0328420976819923	3.927274487865669																	3.927274487865669	918.522474107562
806	2017-05-31T08:32:18	31.4658	-157.9979	MGL1704	118.45575308528969	0.5516008661794161	0.0322384570987896	3.8302674362161824																	3.8302674362161824	919.26835911483
807	2017-05-31T08:35:18	31.4774	-157.9977	MGL1704	116.16648203906485	0.555581470139957	0.0328420976819923	3.8240566132559515																	3.8240566132559515	920.5597770777696
808	2017-05-31T08:38:18	31.4866	-157.9976	MGL1704	113.72292709491768	0.555181221055355	0.0327811094243746	3.7619981766295183																	3.7619981766295183	921.5839383929913
809	2017-05-31T08:41:19	31.4952	-157.9974	MGL1704	115.91206724075451	0.555581470139957	0.0328420976819923	3.828031691785898																	3.828031691785898	922.541453670805
810	2017-05-31T08:44:19	31.5036	-157.9972	MGL1704	115.2798340405874	0.546874386658803	0.0315304503182221	3.6798893328520137																	3.6798893328520137	923.476709974183
811	2017-05-31T08:47:19	31.5138	-157.997	MGL1704	120.86771310216132	0.544134284913641	0.0311245778244907	3.7817528482306235																	3.7817528482306235	924.612303030826
812	2017-05-31T08:50:19	31.5234	-157.9969	MGL1704	117.41544135870777	0.544524831620662	0.0311821688047535	3.705125654408122																	3.705125654408122	925.6809893197484
813	2017-05-31T08:53:19	31.5303	-157.9968	MGL1704	116.70713074232272	0.544134284913641	0.0311245778244907	3.671204545433485																	3.671204545433485	926.4491359144553
814	2017-05-31T08:56:20	31.5395	-157.9966	MGL1704	115.31319965982807	0.54257955983651	0.0308955954373379	3.6016506942038715																	3.6016506942038715	927.4734290134263
815	2017-05-31T08:59:20	31.5464	-157.9966	MGL1704	115.51620741726343	0.544134284913641	0.0311245778244907	3.611632411899097																	3.611632411899097	928.2415170013027
816	2017-05-31T09:02:20	31.5534	-157.9965	MGL1704	118.2915263322694	0.543744668291408	0.0310671239968238	3.6892158684383385																	3.6892158684383385	929.0207944402824
817	2017-05-31T09:05:20	31.5628	-157.9963	MGL1704	117.98063580429368	0.545697164447758	0.0313557610191983	3.6979664374210715																	3.6979664374210715	930.067347134269
818	2017-05-31T09:08:21	31.5701	-157.9964	MGL1704	116.34395037436657	0.547656472160628	0.0316470458967334	3.6990148405378536																	3.6990148405378536	930.8800173107562
819	2017-05-31T09:11:21	31.5785	-157.9966	MGL1704	117.68870984307578	0.544134284913641	0.0311245778244907	3.6835753548279606																	3.6835753548279606	931.8152733052844
820	2017-05-31T09:14:21	31.5874	-157.9968	MGL1704	118.9512773836045	0.546482338726064	0.0314721794373864	3.751686161483352																	3.751686161483352	932.8061770114284
821	2017-05-31T09:17:21	31.5979	-157.997	MGL1704	120.3551467139824	0.547264963221547	0.0315886786067913	3.8062562233929937																	3.8062562233929937	933.9751603889978
822	2017-05-31T09:20:22	31.603	-157.9971	MGL1704	121.29226495964102	0.547264963221547	0.0315886786067913	3.8410239345751616																	3.8410239345751616	934.5429567614771
823	2017-05-31T09:23:22	31.6147	-157.9973	MGL1704	124.12228492636343	0.544134284913641	0.0311245778244907	3.8531434312804653																	3.8531434312804653	935.8455048349077
824	2017-05-31T09:26:22	31.625	-157.9973	MGL1704	123.10760839949398	0.54257955983651	0.0308955954373379	3.81429880365428																	3.81429880365428	936.9920709617377
825	2017-05-31T09:29:22	31.634	-157.9973	MGL1704	127.52400700863896	0.5360305252549039	0.0299426679399644	3.8611200163771535																	3.8611200163771535	937.9939248589675
826	2017-05-31T09:32:23	31.636	-157.9973	MGL1704	130.66739765887732	0.528823209941478	0.0289149821059501	3.842141975007428																	3.842141975007428	938.2165590583515
827	2017-05-31T09:35:23	31.6519	-157.9971	MGL1704	131.49825131924842	0.516572355039001	0.0272182529465501	3.654962080037605																	3.654962080037605	939.9866024216734
828	2017-05-31T09:38:23	31.6608	-157.997	MGL1704	131.1303001472445	0.508234184758347	0.0260990775357979	3.532909483155477																	3.532909483155477	940.9773699202409
829	2017-05-31T09:41:23	31.6655	-157.997	MGL1704	131.69156795128478	0.49410978785742105	0.0242686671989587	3.3604051995249486																	3.3604051995249486	941.5005602887948
830	2017-05-31T09:44:24	31.6778	-157.9968	MGL1704	135.52417497922713	0.48688071996737	0.0233631928327215	3.342380880174624																	3.342380880174624	942.8698917134627
831	2017-05-31T09:47:24	31.6874	-157.997	MGL1704	137.83911923342544	0.4875637038034921	0.0234477637156425	3.3724361593063925																	3.3724361593063925	943.9387037956352
832	2017-05-31T09:50:24	31.6963	-157.9973	MGL1704	140.3371805255995	0.4828070630727	0.0228620725475196	3.3646782773249817																	3.3646782773249817	944.9298333985388
833	2017-05-31T09:53:24	31.6986	-157.9973	MGL1704	142.68736322917331	0.475105206253084	0.0219330721777164	3.3232292828476946																	3.3232292828476946	945.1858627278308
834	2017-05-31T09:56:24	31.7141	-157.9978	MGL1704	143.33315133782176	0.473780525957499	0.0217756489885863	3.3174088939252937																	3.3174088939252937	946.9119274018899
835	2017-05-31T09:59:25	31.72300000000001	-157.998	MGL1704	143.72731950994748	0.4727897909638429	0.0216582473389871	3.297375379605462																	3.297375379605462	947.9028305792286
836	2017-05-31T10:02:25	31.732	-157.9982	MGL1704	145.8984495512356	0.471145589467642	0.0214644595048629	3.2921888487689523																	3.2921888487689523	948.9048634213356
837	2017-05-31T10:05:25	31.7329	-157.9982	MGL1704	146.02527743292862	0.4704906113460471	0.021387666020527003	3.2957680998988463																	3.2957680998988463	949.0050488110588
838	2017-05-31T10:08:25	31.7493	-157.9986	MGL1704	146.54650609931446	0.4727897909638429	0.0216582473389871	3.335076370380868																	3.335076370380868	950.8310419293707
839	2017-05-31T10:11:26	31.7587	-157.9989	MGL1704	145.88645357371112	0.4714730902499221	0.0215030261525291	3.28515142336175																	3.28515142336175	951.8778079024041
840	2017-05-31T10:14:26	31.7675	-157.9992	MGL1704	145.70507129915697	0.471145589467642	0.0214644595048629	3.260925479550927																	3.260925479550927	952.8578097901429
841	2017-05-31T10:17:26	31.7686	-157.9992	MGL1704	145.5553488853497	0.46788015103890396	0.0210827472085256	3.227056951104857																	3.227056951104857	952.9802585998044
842	2017-05-31T10:20:26	31.7851	-158.0	MGL1704	145.9983516371685	0.464306952560606	0.0206699192006992	3.1864092491686344																	3.1864092491686344	954.8185502587053
843	2017-05-31T10:23:26	31.794	-158.0005	MGL1704	146.5718554677984	0.4594970996074861	0.020121995102983996	3.143696215550977																	3.143696215550977	955.8104013601193
844	2017-05-31T10:26:27	31.8012	-158.0008	MGL1704	147.2304851996835	0.46237606014041704	0.020448899678451	3.176460375996915																	3.176460375996915	956.6123868859088
845	2017-05-31T10:29:27	31.8106	-158.0013	MGL1704	146.4726488212205	0.46141400727564297	0.0203392196722711	3.17765400116152																	3.17765400116152	957.6598361735803
846	2017-05-31T10:32:27	31.8209	-158.0013	MGL1704	144.02702698426816	0.46398459847734397	0.0206329413151268	3.1425617945574973																	3.1425617945574973	958.80640230041
847	2017-05-31T10:35:27	31.8265	-158.0013	MGL1704	143.71744787884919	0.461894577987911	0.0203939685474505	3.1174316370071637																	3.1174316370071637	959.4297780586861
848	2017-05-31T10:38:27	31.8388	-158.0013	MGL1704	143.07743926967098	0.46077372535092803	0.0202665692296346	3.107528979511314																	3.107528979511314	960.7989783849
849	2017-05-31T10:41:28	31.8477	-158.0011	MGL1704	144.53998810733918	0.46045472755496203	0.0202303737192158	3.1317343815959444																	3.1317343815959444	961.7898810748317
850	2017-05-31T10:44:28	31.8531	-158.001	MGL1704	143.24069550008582	0.46495305018931704	0.0207441680799218	3.1532939550067014																	3.1532939550067014	962.3910677776006
851	2017-05-31T10:47:28	31.8658	-158.0009	MGL1704	142.91661255827785	0.46237606014041704	0.020448899678451	3.135099562761726																	3.135099562761726	963.8048265586093
852	2017-05-31T10:50:28	31.8747	-158.0008	MGL1704	140.70831628731113	0.46141400727564297	0.0203392196722711	3.0567001440114816																	3.0567001440114816	964.795593848199
853	2017-05-31T10:53:29	31.8786	-158.0007	MGL1704	139.94593914344938	0.45727118322550797	0.0198714737510605	3.0118601474676963																	3.0118601474676963	965.2298334386774
854	2017-05-31T10:56:29	31.8911	-158.0005	MGL1704	137.55776252278304	0.45727118322550797	0.0198714737510605	2.9540534467120594																	2.9540534467120594	966.6214255925563
855	2017-05-31T10:59:29	31.8989	-158.0004	MGL1704	138.6422936804665	0.45758756041411497	0.0199069818405919	2.9979810244017773																	2.9979810244017773	967.4897504050688
856	2017-05-31T11:02:29	31.9021	-158.0004	MGL1704	138.91754550537814	0.458540493000392	0.0200140436913349	2.996574427679444																	2.996574427679444	967.8459651240836
857	2017-05-31T11:05:30	31.9146	-158.0003	MGL1704	139.03693267073498	0.45790469285184004	0.0199425746943044	2.972140087455165																	2.972140087455165	969.2374609568933
858	2017-05-31T11:08:30	31.9228	-158.0004	MGL1704	141.01243893924598	0.4566398699909829	0.0198007047639102	3.0223946120302414																	3.0223946120302414	970.1503100752068
859	2017-05-31T11:11:30	31.9306	-158.0005	MGL1704	140.17778863084123	0.456323904667957	0.019765435566722	2.9969368724557413																	2.9969368724557413	971.0186348522908
860	2017-05-31T11:14:30	31.9319	-158.0005	MGL1704	139.3948706990935	0.455065967762004	0.0196251074526677	2.9547260887076288																	2.9547260887076288	971.1633470818907
861	2017-05-31T11:17:30	31.9477	-158.0008	MGL1704	139.4853800541907	0.4582225823415971	0.0199782525145452	3.017762069810064																	3.017762069810064	972.9223855537576
862	2017-05-31T11:20:31	31.9567	-158.001	MGL1704	137.44358476157092	0.4582225823415971	0.0199782525145452	2.9491325998335265																	2.9491325998335265	973.9244175264673
863	2017-05-31T11:23:31	31.9648	-158.0011	MGL1704	138.23868191596944	0.45600869181457104	0.0197302503629286	2.9556542973483806																	2.9556542973483806	974.8261354932151
864	2017-05-31T11:26:31	31.9734	-158.0013	MGL1704	138.8892241976867	0.458540493000392	0.0200140436913349	2.966623855979358																	2.966623855979358	975.783648838481
865	2017-05-31T11:29:31	31.9839	-158.0012	MGL1704	137.53649442994973	0.45569422963882295	0.0196951489525003	2.8880922777715																	2.8880922777715	976.9525165250681
866	2017-05-31T11:32:32	31.9931	-158.0011	MGL1704	139.7006894906668	0.454121153884508	0.0195202170407041	2.926591981937812																	2.926591981937812	977.9766773618179
867	2017-05-31T11:35:32	31.9976	-158.001	MGL1704	140.20966898698703	0.4519224822850021	0.0192772557378283	2.93509858261998																	2.93509858261998	978.4776932645032
868	2017-05-31T11:38:32	32.0099	-158.0009	MGL1704	139.819543725991	0.4544353412253039	0.0195550971799513	2.9488268920339444																	2.9488268920339444	979.8469261314301
869	2017-05-31T11:41:32	32.0204	-158.0007	MGL1704	138.95243326830402	0.4481899049331261	0.0188692270506336	2.829587009531461																	2.829587009531461	981.0159081086273
870	2017-05-31T11:44:33	32.0295	-158.0005	MGL1704	139.92014675199027	0.4488104311546921	0.0189366273656597	2.8663802169235173																	2.8663802169235173	982.0290695556737
871	2017-05-31T11:47:33	32.0351	-158.0004	MGL1704	141.31286787047674	0.44633924866090297	0.0186688452999169	2.868066597353464																	2.868066597353464	982.6525167395308
872	2017-05-31T11:50:33	32.0477	-158.0002	MGL1704	143.09687139693338	0.44603255600721703	0.0186357142170765	2.9086143267161586																	2.9086143267161586	984.0552391507532
873	2017-05-31T11:53:33	32.0573	-158.0003	MGL1704	142.97874252732115	0.446954832107187	0.018735344923918002	2.9075392358550984																	2.9075392358550984	985.1239249559108
874	2017-05-31T11:56:34	32.0665	-158.0003	MGL1704	144.1367875222986	0.44757233075165204	0.0188021473802883	2.9340804573643684																	2.9340804573643684	986.1480422730791
875	2017-05-31T11:59:34	32.0686	-158.0003	MGL1704	145.2955160267906	0.44726372639941	0.0187687138431327	2.9474806842218397																	2.9474806842218397	986.3818081824334
876	2017-05-31T12:02:34	32.0849	-158.0004	MGL1704	144.83537409452612	0.44603255600721703	0.0186357142170765	2.933936264927439																	2.933936264927439	988.1963014236735
877	2017-05-31T12:05:34	32.0939	-158.0004	MGL1704	144.96659322041242	0.44418948741425	0.0184376835227225	2.8944828715156588																	2.8944828715156588	989.1981553209037
878	2017-05-31T12:08:34	32.1025	-158.0005	MGL1704	146.28753506681662	0.44664667344498404	0.0187020554725969	2.9581261388019504																	2.9581261388019504	990.1555288224963
879	2017-05-31T12:11:35	32.1025	-158.0005	MGL1704	147.30100992529225	0.44664667344498404	0.0187020554725969	2.9886748130544105																	2.9886748130544105	990.1555288224963
880	2017-05-31T12:14:35	32.121	-158.0007	MGL1704	147.59380752674647	0.44633924866090297	0.0186688452999169	2.979022646763388																	2.979022646763388	992.2149815026432
881	2017-05-31T12:17:35	32.1301	-158.0009	MGL1704	147.70866802621202	0.4512963329096761	0.0192084986933223	3.0353028440966003																	3.0353028440966003	993.2281425631757
882	2017-05-31T12:20:35	32.1367	-158.001	MGL1704	147.90735259068884	0.4519224822850021	0.0192772557378283	3.066092049920937																	3.066092049920937	993.9628958917177
883	2017-05-31T12:23:36	32.1469	-158.0012	MGL1704	150.65829029659156	0.45223579105108497	0.0193117598151162	3.1059495546484035																	3.1059495546484035	995.0984867874826
884	2017-05-31T12:26:36	32.1575	-158.0015	MGL1704	150.17970915832697	0.4512963329096761	0.0192084986933223	3.078906290316335																	3.078906290316335	996.2787867332564
885	2017-05-31T12:29:36	32.1667	-158.0017	MGL1704	149.3494589202251	0.450361853318601	0.0191059725905235	3.0492633076574256																	3.0492633076574256	997.3030774579187
886	2017-05-31T12:32:36	32.1709	-158.0017	MGL1704	148.0819783507412	0.44973961163882503	0.0190380162647674	3.0441357019925053																	3.0441357019925053	997.7706092766265
887	2017-05-31T12:35:36	32.1848	-158.002	MGL1704	145.9601353640629	0.452549060465297	0.0193463483930519	3.035535456639918																	3.035535456639918	999.3181751133188
888	2017-05-31T12:38:37	32.1942	-158.0021	MGL1704	146.1822089228511	0.4506731623255689	0.0191400687478896	3.0257164045478278																	3.0257164045478278	1000.3645982571255
889	2017-05-31T12:41:37	32.2034	-158.0022	MGL1704	145.41097219629418	0.456323904667957	0.019765435566722	3.0962014104926934																	3.0962014104926934	1001.3887588939855
890	2017-05-31T12:44:37	32.2044	-158.0022	MGL1704	145.31062137179796	0.46237606014041704	0.020448899678451	3.1773670526991813																	3.1773670526991813	1001.5000759936772
891	2017-05-31T12:47:37	32.2219	-158.0022	MGL1704	140.2030850577846	0.47016429169039203	0.0213494063862907	3.1579827059739367																	3.1579827059739367	1003.4481252382906
892	2017-05-31T12:50:38	32.231	-158.0021	MGL1704	139.82445681393983	0.47411225885095	0.0218149700440607	3.1971647482070686																	3.1971647482070686	1004.4611546145784
893	2017-05-31T12:53:38	32.2376	-158.002	MGL1704	143.6111838415929	0.4672263327342029	0.0210069222764876	3.174809459618275																	3.174809459618275	1005.1959078092367
894	2017-05-31T12:56:38	32.2462	-158.0018	MGL1704	145.64256308736216	0.46077372535092803	0.0202665692296346	3.1308095518287025																	3.1308095518287025	1006.153420044904
895	2017-05-31T12:59:38	32.2507	-158.0016	MGL1704	147.36712287326554	0.452863077709812	0.0193810195401295	3.035271993616991																	3.035271993616991	1006.6547007481247
896	2017-05-31T13:02:39	32.253	-158.0012	MGL1704	144.9937447046311	0.4448027072773211	0.0185034848479155	2.8800386947334045																	2.8800386947334045	1006.9134845450617
897	2017-05-31T13:05:39	32.2541	-158.001	MGL1704	144.32112834424518	0.4396245083029001	0.0179527678171282	2.7937613855452166																	2.7937613855452166	1007.0373724247673
898	2017-05-31T13:08:39	32.2573	-158.0006	MGL1704	144.06770528032152	0.438414356293114	0.0178255589266023	2.772714897916087																	2.772714897916087	1007.3955718690567
899	2017-05-31T13:11:39	32.2581	-158.0001	MGL1704	142.22919915801867	0.438715813129307	0.017857247499082	2.7635099332140767																	2.7635099332140767	1007.4962989943716
900	2017-05-31T13:14:39	32.258	-157.9998	MGL1704	143.91220124543722	0.4378108140307589	0.0177623557348974	2.798245612181568																	2.798245612181568	1007.5266544113504
901	2017-05-31T13:17:40	32.258	-157.9998	MGL1704	144.2884547125019	0.43932088741426	0.0179208517635481	2.808044776092565																	2.808044776092565	1007.5266544113504
902	2017-05-31T13:20:40	32.2581	-157.9998	MGL1704	146.017229955787	0.436608795034428	0.0176367533971842	2.8026850427495966																	2.8026850427495966	1007.5377861213193
903	2017-05-31T13:23:40	32.2581	-157.9998	MGL1704	149.36104116938176	0.44022861406846897	0.0180165457871619	2.8750389128175717																	2.8750389128175717	1007.5377861213193
904	2017-05-31T13:26:41	32.2581	-157.9998	MGL1704	149.21144546986892	0.439926890680524	0.0179846555080056	2.8787464221971852																	2.8787464221971852	1007.5377861213193
905	2017-05-31T13:29:41	32.2581	-157.9998	MGL1704	149.86162258135775	0.44053105772428097	0.0180485121941368	2.8859994931218185																	2.8859994931218185	1007.5377861213193
906	2017-05-31T13:32:41	32.2581	-157.9998	MGL1704	152.62854358883092	0.44022861406846897	0.0180165457871619	2.910119068132075																	2.910119068132075	1007.5377861213193
907	2017-05-31T13:35:41	32.2581	-157.9998	MGL1704	151.69250895340062	0.440834223367367	0.018080554910661	2.9084444981341915																	2.9084444981341915	1007.5377861213193
908	2017-05-31T13:38:42	32.2581	-157.9998	MGL1704	151.25998840139297	0.43183148969306795	0.0171432135341921	2.782406979397878																	2.782406979397878	1007.5377861213193
909	2017-05-31T13:41:42	32.2581	-157.9998	MGL1704	147.82208605953372	0.431239027408117	0.0170826133507075	2.707601024530258																	2.707601024530258	1007.5377861213193
910	2017-05-31T13:44:42	32.2581	-157.9998	MGL1704	143.81514468342618	0.4198832004323471	0.015946057606893	2.5286677571252216																	2.5286677571252216	1007.5377861213193
911	2017-05-31T13:47:42	32.2581	-157.9998	MGL1704	147.26703239503877	0.428587833679262	0.0168129816468414	2.675468714668821																	2.675468714668821	1007.5377861213193
912	2017-05-31T13:50:42	32.2581	-157.9998	MGL1704	152.91593201092562	0.4345102049608871	0.0174189470224148	2.840455001931665																	2.840455001931665	1007.5377861213193
913	2017-05-31T13:53:43	32.2581	-157.9998	MGL1704	154.73301515072305	0.435407491149754	0.0175118467140195	2.8686541176404927																	2.8686541176404927	1007.5377861213193
914	2017-05-31T13:56:43	32.2581	-157.9998	MGL1704	156.23898703294353	0.4345102049608871	0.0174189470224148	2.8732905299729303																	2.8732905299729303	1007.5377861213193
915	2017-05-31T13:59:43	32.2581	-157.9998	MGL1704	153.69694523541602	0.435706743859704	0.0175429617914822	2.836572783532684																	2.836572783532684	1007.5377861213193
916	2017-05-31T14:02:43	32.2581	-157.9998	MGL1704	153.51844487605868	0.4345102049608871	0.0174189470224148	2.8461642007685324																	2.8461642007685324	1007.5377861213193
917	2017-05-31T14:05:44	32.2581	-157.9998	MGL1704	153.20922438135185	0.4348089458049321	0.0174498396259219	2.864745000160444																	2.864745000160444	1007.5377861213193
918	2017-05-31T14:08:44	32.2581	-157.9998	MGL1704	150.99418331985618	0.43630739409467695	0.0176054149555397	2.831808217391312																	2.831808217391312	1007.5377861213193
919	2017-05-31T14:11:44	32.2581	-157.9998	MGL1704	151.21520618728266	0.436006710939568	0.0175741511462179	2.8496075196089987																	2.8496075196089987	1007.5377861213193
920	2017-05-31T14:14:44	32.2581	-157.9998	MGL1704	150.9902911543024	0.435706743859704	0.0175429617914822	2.8349238524782128																	2.8349238524782128	1007.5377861213193
921	2017-05-31T14:17:45	32.2581	-157.9998	MGL1704	151.06611802592556	0.43510839979697497	0.0174808059756167	2.8349499679861494																	2.8349499679861494	1007.5377861213193
922	2017-05-31T14:20:45	32.2581	-157.9998	MGL1704	152.0750378060801	0.4348089458049321	0.0174498396259219	2.824377859234533																	2.824377859234533	1007.5377861213193
923	2017-05-31T14:23:45	32.2581	-157.9998	MGL1704	153.6109835639663	0.43331825729665296	0.017295909223034	2.8359100907768906																	2.8359100907768906	1007.5377861213193
924	2017-05-31T14:26:45	32.2581	-157.9998	MGL1704	155.47793317855331	0.4327223501130581	0.0172346226506808	2.8477179599752187																	2.8477179599752187	1007.5377861213193
925	2017-05-31T14:29:46	32.2581	-157.9998	MGL1704	156.87219632020197	0.43242546046049996	0.0172040887862246	2.8571992397014068																	2.8571992397014068	1007.5377861213193
926	2017-05-31T14:32:46	32.2581	-157.9998	MGL1704	155.60384160555478	0.43331825729665296	0.017295909223034	2.855389074405867																	2.855389074405867	1007.5377861213193
927	2017-05-31T14:35:46	32.2581	-157.9998	MGL1704	155.02159831094284	0.43242546046049996	0.0172040887862246	2.8354499857145514																	2.8354499857145514	1007.5377861213193
928	2017-05-31T14:38:46	32.2581	-157.9998	MGL1704	155.26545521534229	0.432128781992404	0.0171736221666839	2.824302632291817																	2.824302632291817	1007.5377861213193
929	2017-05-31T14:41:46	32.2581	-157.9998	MGL1704	155.12468613928078	0.431239027408117	0.0170826133507075	2.8170981226481047																	2.8170981226481047	1007.5377861213193
930	2017-05-31T14:44:47	32.2581	-157.9998	MGL1704	154.63968868885112	0.429472992732976	0.0169026668868415	2.78346715898224																	2.78346715898224	1007.5377861213193
931	2017-05-31T14:47:47	32.2581	-157.9998	MGL1704	153.3761019006479	0.429472992732976	0.0169026668868415	2.766817223776452																	2.766817223776452	1007.5377861213193
932	2017-05-31T14:50:47	32.2582	-157.9996	MGL1704	152.6177499661963	0.432128781992404	0.0171736221666839	2.795889075434736																	2.795889075434736	1007.5596579021383
933	2017-05-31T14:53:47	32.2587	-157.9993	MGL1704	153.31941840266776	0.43183148969306795	0.0171432135341921	2.8031551196872493																	2.8031551196872493	1007.622071069944
934	2017-05-31T14:56:48	32.2614	-157.9991	MGL1704	151.5801944967751	0.43035399866755797	0.0169922912953167	2.7725233453454514																	2.7725233453454514	1007.923216310347
935	2017-05-31T14:59:48	32.2632	-157.9989	MGL1704	147.13744368708709	0.4291797580477539	0.0168728696381991	2.679734105153148																	2.679734105153148	1008.1244695753528
936	2017-05-31T15:02:48	32.2648	-157.9987	MGL1704	145.81357295602086	0.42888344302722997	0.0168428899442839	2.676326967202717																	2.676326967202717	1008.3035691165413
937	2017-05-31T15:14:49	32.2868	-157.9997	MGL1704	148.57266432721556	0.432128781992404	0.0171736221666839	2.7763866752612723																	2.7763866752612723	1010.7543531634133
938	2017-05-31T15:17:49	32.2878	-157.9998	MGL1704	145.63947196256711	0.43035399866755797	0.0169922912953167	2.7193095240821084																	2.7193095240821084	1010.8660673286637
939	2017-05-31T15:20:49	32.3044	-158.0	MGL1704	143.96646107291397	0.43331825729665296	0.017295909223034	2.73508673116922																	2.73508673116922	1012.714027011554
940	2017-05-31T15:23:50	32.3133	-157.9998	MGL1704	143.72953467568638	0.4411381127212409	0.0181126741188991	2.8160269949034986																	2.8160269949034986	1013.7049278724196
941	2017-05-31T15:26:50	32.3167	-157.9997	MGL1704	143.0095956654228	0.44418948741425	0.0184376835227225	2.825845215690233																	2.825845215690233	1014.0835229140961
942	2017-05-31T15:29:50	32.3311	-157.9996	MGL1704	142.15568859539815	0.437208917789419	0.0176994301912606	2.715348228364772																	2.715348228364772	1015.6865167502954
943	2017-05-31T15:32:50	32.34	-157.9996	MGL1704	143.652803550775	0.43361727821545504	0.0173266622793485	2.6831840884207754																	2.6831840884207754	1016.6772389375564
944	2017-05-31T15:35:51	32.3429	-157.9996	MGL1704	147.44486791370986	0.430649070506258	0.017022308844533002	2.7219963639375697																	2.7219963639375697	1017.0000585266632
945	2017-05-31T15:38:51	32.358000000000004	-157.9996	MGL1704	152.94057419760148	0.428587833679262	0.0168129816468414	2.779959730150748																	2.779959730150748	1018.680946732016
946	2017-05-31T15:41:51	32.3669	-157.9997	MGL1704	161.33356684034618	0.42362594680479204	0.0163153343672749	2.843183263120313																	2.843183263120313	1019.671713537821
947	2017-05-31T15:44:51	32.3685	-157.9997	MGL1704	165.0538902507704	0.418163222026139	0.0157780813589962	2.8135448398021543																	2.8135448398021543	1019.8498208973281
948	2017-05-31T15:47:51	32.3847	-157.9998	MGL1704	171.54912256692654	0.41560517519825896	0.0155302523723597	2.8903190212297365																	2.8903190212297365	1021.6531824177116
949	2017-05-31T15:50:52	32.3935	-157.9998	MGL1704	159.80374195825715	0.41334884347025797	0.0153135995274663	2.6411301067038866																	2.6411301067038866	1022.6327728950031
950	2017-05-31T15:53:52	32.3947	-157.9998	MGL1704	162.41727476052202	0.411379437423719	0.015126114260371004	2.6668768197402795																	2.6668768197402795	1022.7663534146332
951	2017-05-31T15:56:52	32.4113	-157.9998	MGL1704	156.15263719671998	0.4088639282297029	0.0148885802623487	2.521023567377413																	2.521023567377413	1024.6142172695234
952	2017-05-31T15:59:52	32.4201	-157.9998	MGL1704	156.6784331862388	0.406927573747578	0.0147074058369421	2.4969655357710563																	2.4969655357710563	1025.5938077468147
953	2017-05-31T16:02:53	32.4262	-157.9997	MGL1704	154.42660958352963	0.4030792022795889	0.0143511987911833	2.4221727059131104																	2.4221727059131104	1026.2729070650253
954	2017-05-31T16:05:53	32.4365	-157.9997	MGL1704	164.16690183698074	0.40610284617792397	0.0146305492533827	2.6433793763552327																	2.6433793763552327	1027.419473191855
955	2017-05-31T16:08:53	32.4462	-157.9998	MGL1704	177.68486382228596	0.4055513506742789	0.0145794185056705	2.912985114702504																	2.912985114702504	1028.4992899261842
956	2017-05-31T16:41:56	32.5399	-158.0012	MGL1704	133.3157244170792	0.41334884347025797	0.0153135995274663	2.3215574284011056																	2.3215574284011056	1038.9305304081454
957	2017-05-31T17:42:00	32.7182	-157.9983	MGL1704	27.1197311645218	0.502884780227896	0.025396248260227	0.7087038620206751																	0.7087038620206751	1058.7802312208169
958	2017-05-31T17:45:00	32.7265	-157.9984	MGL1704	26.283716974186028	0.500405173538396	0.025074488038348997	0.6811284690947061																	0.6811284690947061	1059.7042106100832
959	2017-05-31T17:48:01	32.7366	-157.9985	MGL1704	25.33575661197514	0.49970200227462797	0.0249835438712211	0.652321297917563																	0.652321297917563	1060.8285523125298
960	2017-05-31T17:51:01	32.7453	-157.9987	MGL1704	25.5766782246521	0.505372517954101	0.0257216788577989	0.6737750365472824																	0.6737750365472824	1061.7971921106855
961	2017-05-31T17:54:01	32.7511	-157.9987	MGL1704	25.571100055387856	0.5035944800142129	0.0254888410050279	0.6709387964651579																	0.6709387964651579	1062.4428312889006
962	2017-05-31T17:57:01	32.7623	-157.999	MGL1704	26.288463693717237	0.4977742342456065	0.02473569700436155	0.6793128198961016																	0.6793128198961016	1063.6898990829072
963	2017-05-31T18:00:02	32.7673	-157.9991	MGL1704	25.72477488239441	0.4984739119625991	0.024825551597519348	0.6597588826821016																	0.6597588826821016	1064.2465632894086
964	2017-05-31T18:03:02	32.7806	-157.9993	MGL1704	23.970396331270234	0.497598440292651	0.0247132044117401	0.6128258865267392																	0.6128258865267392	1065.7271990525776
965	2017-05-31T20:41:36	33.2295	-157.9987	MGL1704	5.625484714757072	0.508593100938037	0.026146647575899	0.14971878813478035																	0.14971878813478035	1115.6974764963147
966	2017-05-31T20:44:36	33.2319	-157.9987	MGL1704	6.071177012656496	0.5094917725365256	0.02626611022040675	0.16433758031231938																	0.16433758031231938	1115.9646375355762
967	2017-05-31T20:47:37	33.2459	-157.9987	MGL1704	5.401334832353768	0.5219120404660236	0.0279500747291457	0.151975831651896																	0.151975831651896	1117.5230769312666
968	2017-05-31T20:50:37	33.2559	-157.9989	MGL1704	5.65655348556113	0.5228391455351504	0.0280783187169203	0.1582725657244939																	0.1582725657244939	1118.6364036187829
969	2017-05-31T20:53:37	33.2646	-157.9991	MGL1704	5.842595008131428	0.514747796780629	0.0269709171340351	0.15972330327562814																	0.15972330327562814	1119.6050412985012
970	2017-05-31T20:56:37	33.2733	-157.9994	MGL1704	5.189147322412404	0.513656483139536	0.0268235032371267	0.14160823368542205																	0.14160823368542205	1120.573902492091
971	2017-05-31T20:59:37	33.2758	-157.9995	MGL1704	5.536452143122734	0.51895671455174	0.027543472184160152	0.154489732690066																	0.154489732690066	1120.8523508150274
972	2017-05-31T21:02:38	33.2891	-157.9998	MGL1704	5.551403077761124	0.5120247613188855	0.02660425343148995	0.14884363503284506																	0.14884363503284506	1122.3331314320612
973	2017-05-31T21:05:38	33.2975	-157.9999	MGL1704	5.5762535123568835	0.5151131638792771	0.0270202887778208	0.15256946820281184																	0.15256946820281184	1123.2682413630748
974	2017-05-31T21:08:38	33.3051	-158.0	MGL1704	5.414421911160574	0.519878133389016	0.0276699225177441	0.1516286061095065																	0.1516286061095065	1124.1143024776813
975	2017-05-31T21:11:38	33.3127	-158.0001	MGL1704	5.375629458037055	0.515843061823579	0.0271191652693273	0.14980311093769572																	0.14980311093769572	1124.9603635833712
976	2017-05-31T21:14:39	33.3144	-158.0002	MGL1704	5.892689403131308	0.514383299801673	0.0269216630685416	0.16187371888366894																	0.16187371888366894	1125.1498311591886
977	2017-05-31T21:17:39	33.3269	-158.0001	MGL1704	6.194622876510885	0.516938307880913	0.027267974260709003	0.17156778111486906																	0.17156778111486906	1126.5413259955542
978	2017-05-31T21:20:39	33.336	-158.0001	MGL1704	5.291547165535618	0.517670561107695	0.0273677467831299	0.14702391487604224																	0.14702391487604224	1127.5543116027527
979	2017-05-31T21:23:39	33.3439	-158.0001	MGL1704	5.580972260757811	0.518772354983269	0.0275182638072105	0.15608224065180748																	0.15608224065180748	1128.433716690321
980	2017-05-31T21:26:39	33.3526	-158.0001	MGL1704	5.735742450949871	0.5169386997042495	0.027268033084344702	0.15820932227304793																	0.15820932227304793	1129.4021754576434
981	2017-05-31T21:29:40	33.3555	-158.0001	MGL1704	6.0883248109284525	0.52209715015875	0.0279756404782566	0.17194963600339724																	0.17194963600339724	1129.7249950467506
982	2017-05-31T21:32:40	33.3691	-158.0001	MGL1704	6.23000513087037	0.519141074120211	0.0275686805611098	0.1732068576886985																	0.1732068576886985	1131.238907602565
983	2017-05-31T21:35:40	33.3794	-158.0	MGL1704	6.633742950256756	0.523954138088685	0.0282330743660627	0.18735799408006887																	0.18735799408006887	1132.3855114136093
984	2017-05-31T22:05:42	33.4688	-157.9999	MGL1704	23.57922265362328	0.534120661141899	0.029668185628536	0.7373276226736093																	0.7373276226736093	1142.3372644628778
985	2017-05-31T22:08:43	33.4754	-157.9999	MGL1704	28.945280045540642	0.546089283557574	0.0314139008332083	0.9625087807485336																	0.9625087807485336	1143.0719573208462
986	2017-05-31T22:11:43	33.4865	-158.0	MGL1704	32.18196520947403	0.546874386658803	0.0315304503182221	1.076139022228646																	1.076139022228646	1144.307612009884
987	2017-05-31T22:14:43	33.4955	-158.0	MGL1704	33.10824168626894	0.550808458074659	0.0321190248478626	1.1239080537042334																	1.1239080537042334	1145.309465907114
988	2017-05-31T22:17:43	33.503	-158.0	MGL1704	34.87718358473861	0.551998489510824	0.0322983871388864	1.191534045128669																	1.191534045128669	1146.1443441548054
989	2017-05-31T22:20:43	33.5134	-157.9999	MGL1704	33.266168281785184	0.555581470139957	0.0328420976819923	1.1667610238291315																	1.1667610238291315	1147.3020791984156
990	2017-05-31T22:23:44	33.5214	-157.9999	MGL1704	36.061151846206016	0.555581470139957	0.0328420976819923	1.2618569489986495																	1.2618569489986495	1148.1926159959535
991	2017-05-31T22:26:44	33.5312	-157.9999	MGL1704	31.432745242486863	0.544720278556623	0.0312110326225558	1.0460844304715706																	1.0460844304715706	1149.283523572937
992	2017-05-31T22:29:44	33.5397	-157.9999	MGL1704	33.077832706405296	0.5516008661794161	0.0322384570987896	1.1443807819879588																	1.1443807819879588	1150.2297189203211
993	2017-05-31T22:32:44	33.5464	-157.9999	MGL1704	36.21956995983476	0.567713651810016	0.03472432666434	1.3263091710787471																	1.3263091710787471	1150.9755434882586
994	2017-05-31T22:35:45	33.5577	-158.0	MGL1704	40.774635117517796	0.574322630664675	0.0357769789582925	1.5257781135259594																	1.5257781135259594	1152.2334609235872
995	2017-05-31T22:38:45	33.5634	-158.0001	MGL1704	43.22873604366174	0.580398514272241	0.0367616843626222	1.6616940723691431																	1.6616940723691431	1152.8680361932472
996	2017-05-31T22:41:45	33.5753	-158.0003	MGL1704	44.03375359375455	0.584418487081584	0.0374222029205382	1.7252719680909925																	1.7252719680909925	1154.192839558912
997	2017-05-31T22:44:45	33.5805	-158.0003	MGL1704	45.081032745949535	0.5882625080667819	0.0380605140058383	1.7807157250117436																	1.7807157250117436	1154.7716884773115
998	2017-05-31T22:47:46	33.5929	-158.0003	MGL1704	47.801542814807284	0.585696272990718	0.0376335229631379	1.8686986020040088																	1.8686986020040088	1156.152020513495
999	2017-05-31T22:50:46	33.5962	-158.0003	MGL1704	46.72665335549064	0.586122827277373	0.0377043407187957	1.831238976671236																	1.831238976671236	1156.5193669424796
1000	2017-05-31T22:53:46	33.6104	-158.0001	MGL1704	47.61856423532816	0.5852693283953271	0.0375629149297883	1.8657911585792128																	1.8657911585792128	1158.1001785166134
1001	2017-05-31T22:56:46	33.6192	-158.0	MGL1704	49.32042177285364	0.5839945855261519	0.0373520981446821	1.9293809388837961																	1.9293809388837961	1159.079812856897
1002	2017-05-31T22:59:47	33.6272	-158.0	MGL1704	46.9100082570706	0.58740688156378	0.0379178603962362	1.8499937362080088																	1.8499937362080088	1159.9703496544348
1003	2017-05-31T23:02:47	33.6353	-158.0001	MGL1704	48.08168936403931	0.5882625080667819	0.0380605140058383	1.9083869690949369																	1.9083869690949369	1160.8720657971787
1004	2017-05-31T23:05:47	33.6448	-158.0001	MGL1704	45.75084674943572	0.586977842525353	0.0378465174023582	1.7987617433304648																	1.7987617433304648	1161.929578244254
1005	2017-05-31T23:08:47	33.6527	-158.0001	MGL1704	46.34019713923239	0.5882625080667819	0.0380605140058383	1.8423674051275785																	1.8423674051275785	1162.8089833318234
1006	2017-05-31T23:11:48	33.6551	-158.0001	MGL1704	47.492784065404216	0.590832364014081	0.0384910521724219	1.91723233720726																	1.91723233720726	1163.0761443710835
1007	2017-05-31T23:14:48	33.6682	-158.0002	MGL1704	45.372629543320684	0.591694966040761	0.0386360634585826	1.832371461131304																	1.832371461131304	1164.5344278105858
1008	2017-05-31T23:17:48	33.6759	-158.0003	MGL1704	44.331322464649055	0.5910477574293855	0.03852726177455335	1.7976386100467183																	1.7976386100467183	1165.3916195403854
1009	2017-05-31T23:20:48	33.6782	-158.0003	MGL1704	47.76195019399932	0.5912631508446899	0.0385634713766848	1.9317537095413595																	1.9317537095413595	1165.6476488696774
1010	2017-05-31T23:23:48	33.6917	-158.0004	MGL1704	47.80092777064047	0.594295904629594	0.0390757931796163	1.95279577455536																	1.95279577455536	1167.150458261496
1011	2017-05-31T23:26:49	33.7004	-158.0005	MGL1704	47.402312509501826	0.5960385499069529	0.039371973837989	1.9487696688089562																	1.9487696688089562	1168.118961312263
1012	2017-05-31T23:29:49	33.7033	-158.0006	MGL1704	47.535715462685175	0.599088753878942	0.0398941459672506	1.9830172120530625																	1.9830172120530625	1168.4419137094858
1013	2017-05-31T23:32:49	33.7181	-158.0006	MGL1704	48.57286149938018	0.595601406308614	0.0392976707838346	2.0052366339572623																	2.0052366339572623	1170.0894067849306
1014	2017-05-31T23:35:49	33.727	-158.0006	MGL1704	48.00248789932714	0.595165201086638	0.0392235351690324	1.9592157686418463																	1.9592157686418463	1171.0801289721906
1015	2017-05-31T23:38:50	33.7314	-158.0006	MGL1704	48.047545121709106	0.591694966040761	0.0386360634585826	1.9368138410812108																	1.9368138410812108	1171.5699242108367
1016	2017-05-31T23:41:50	33.7441	-158.0007	MGL1704	46.574983853905366	0.595601406308614	0.0392976707838346	1.9081087610401977																	1.9081087610401977	1172.9836816837449
1017	2017-05-31T23:44:50	33.7537	-158.0008	MGL1704	48.26380432160318	0.593426703315474	0.0389285707330658	1.969683708138832																	1.969683708138832	1174.052365923439
1018	2017-05-31T23:47:50	33.7613	-158.0008	MGL1704	48.45923821431569	0.59299243798001	0.0388551671668029	1.9681895707062755																	1.9681895707062755	1174.8983758810996
1019	2017-05-31T23:50:51	33.7703	-158.0009	MGL1704	51.110598190272704	0.5958199781077835	0.0393348223109118	2.09341266115702																	2.09341266115702	1175.9002725161904
1020	2017-05-31T23:53:51	33.7803	-158.0011	MGL1704	53.50018197369192	0.59299243798001	0.0388551671668029	2.1638377931599893																	2.1638377931599893	1177.0135973279532
1021	2017-05-31T23:56:51	33.7871	-158.0013	MGL1704	58.452617787538	0.594730034684947	0.0391495761077801	2.378753116671968																	2.378753116671968	1177.770779741641
1022	2017-06-01T00:00:01	33.7976	-158.0014	MGL1704	59.11689129692471	0.59299243798001	0.0388551671668029	2.4125619859282796																	2.4125619859282796	1178.9396458983667
1023	2017-06-01T00:03:02	33.8074	-158.0015	MGL1704	61.628222381358135	0.596471626835327	0.0394459808170484	2.5311549905823565																	2.5311549905823565	1180.0305926909125
1024	2017-06-01T00:06:02	33.8163	-158.0016	MGL1704	55.52526888951903	0.59299243798001	0.0388551671668029	2.2545200294046346																	2.2545200294046346	1181.021358049753
1025	2017-06-01T00:09:02	33.8238	-158.0016	MGL1704	50.25606482321896	0.5925592068450021	0.0387819384107205	2.0483779349048423																	2.0483779349048423	1181.8562362974444
1026	2017-06-01T00:12:02	33.8341	-158.0015	MGL1704	49.110004211779795	0.59299243798001	0.0388551671668029	1.9999192416735967																	1.9999192416735967	1183.0028397131641
1027	2017-06-01T00:15:03	33.843	-158.0014	MGL1704	48.564124207213624	0.589116338294502	0.0382032704178693	1.9424719042005143																	1.9424719042005143	1183.9936050450524
1028	2017-06-01T00:18:03	33.845	-158.0014	MGL1704	52.45716568240301	0.586549825240985	0.0377753443114189	2.084454422548478																	2.084454422548478	1184.2162392444366
1029	2017-06-01T00:21:03	33.861	-158.0011	MGL1704	52.651878529092386	0.58740688156378	0.0379178603962362	2.0845409498345706																	2.0845409498345706	1185.9975287508714
1030	2017-06-01T00:24:03	33.8702	-158.0009	MGL1704	52.1486728146331	0.578925188516793	0.036521433673188	2.0000640290483997																	2.0000640290483997	1187.0218129033299
1031	2017-06-01T00:27:04	33.8783	-158.0006	MGL1704	55.343459794419076	0.574322630664675	0.0357769789582925	2.0690420528927422																	2.0690420528927422	1187.923907615282
1032	2017-06-01T00:30:04	33.8868	-158.0005	MGL1704	58.71799336821584	0.571834896729022	0.0353783595873541	2.1695591220390797																	2.1695591220390797	1188.8701480910042
1033	2017-06-01T00:33:04	33.8973	-158.0003	MGL1704	58.916037909214154	0.571010001906557	0.0352470406209211	2.1722642696292254																	2.1722642696292254	1190.0391237294425
1034	2017-06-01T00:36:04	33.9063	-158.0003	MGL1704	56.822824907176354	0.566892622657927	0.0345950565876236	2.052647243256264																	2.052647243256264	1191.0409776266722
1035	2017-06-01T00:39:04	33.9095	-158.0003	MGL1704	57.44695941105174	0.566075499401979	0.0344664014896719	2.0677320430401256																	2.0677320430401256	1191.3971923456872
1036	2017-06-01T00:42:05	33.9244	-158.0006	MGL1704	59.08356973258029	0.5697787918886991	0.0350511194987431	2.170189560632586																	2.170189560632586	1193.056048632776
1037	2017-06-01T00:45:05	33.9337	-158.0008	MGL1704	60.916127644135656	0.571010001906557	0.0352470406209211	2.265449279902385																	2.265449279902385	1194.0914624561592
1038	2017-06-01T00:48:05	33.9427	-158.0009	MGL1704	56.720237479922396	0.575985864895025	0.0360448164830133	2.1402871539027584																	2.1402871539027584	1195.0933589190884
1039	2017-06-01T00:51:05	33.9503	-158.0009	MGL1704	57.725844699906226	0.5734933900445489	0.0356438016150022	2.1758129429989577																	2.1758129429989577	1195.9393688767484
1040	2017-06-01T00:54:05	33.961	-158.0009	MGL1704	56.176743996878244	0.5747370024757039	0.0358436617802913	2.110106622940331																	2.110106622940331	1197.1304618434551
1041	2017-06-01T00:57:06	33.9695	-158.001	MGL1704	52.97690128046213	0.571834896729022	0.0353783595873541	1.9627342562585424																	1.9627342562585424	1198.0767022316445
1042	2017-06-01T01:00:06	33.9715	-158.001	MGL1704	53.54377646692022	0.571010001906557	0.0352470406209211	1.9922425077435608																	1.9922425077435608	1198.2993364310291
1043	2017-06-01T01:03:06	33.9853	-158.0008	MGL1704	52.04659396754564	0.580188976002576	0.0367274075058972	2.004362354302369																	2.004362354302369	1199.8356233412014
1044	2017-06-01T01:06:06	33.9931	-158.0008	MGL1704	53.37039962944666	0.5810281294921309	0.0368646785828119	2.0559672119112773																	2.0559672119112773	1200.7038967188
1045	2017-06-01T01:09:07	33.9962	-158.0008	MGL1704	51.94305707002476	0.5806080525419061	0.0367959612193472	2.004015670036845																	2.004015670036845	1201.0489797278462
1046	2017-06-01T01:12:07	34.0084	-158.0008	MGL1704	51.09410934926632	0.5839945855261519	0.0373520981446821	2.0125152184516626																	2.0125152184516626	1202.407048344091
1047	2017-06-01T01:15:07	34.0175	-158.0009	MGL1704	49.764193624469684	0.584418487081584	0.0374222029205382	1.9610428867482923																	1.9610428867482923	1203.4200759752969
1048	2017-06-01T01:18:07	34.0259	-158.0011	MGL1704	49.29217287047851	0.5889026262605686	0.0381675387674993	1.96747934464902																	1.96747934464902	1204.35532166526
1049	2017-06-01T01:21:08	34.0338	-158.0012	MGL1704	51.01509958947617	0.590832364014081	0.0384910521724219	2.0354276381799155																	2.0354276381799155	1205.234775140628
1050	2017-06-01T01:24:08	34.044000000000004	-158.0013	MGL1704	50.5068680523195	0.581449209241411	0.0369335599869533	1.94838595761872																	1.94838595761872	1206.370247026732
1051	2017-06-01T01:27:08	34.0528	-158.0014	MGL1704	49.9855000274242	0.575985864895025	0.0360448164830133	1.866041154455145																	1.866041154455145	1207.3498809243065
1052	2017-06-01T01:30:08	34.0563	-158.0014	MGL1704	49.26836263153877	0.5697787918886991	0.0350511194987431	1.800033124842455																	1.800033124842455	1207.7394907732296
1053	2017-06-01T01:33:08	34.0706	-158.0013	MGL1704	53.469946274171285	0.574322630664675	0.0357769789582925	1.9702308940705109																	1.9702308940705109	1209.3313520098836
1054	2017-06-01T01:36:09	34.0795	-158.0013	MGL1704	55.4702821028172	0.5739092456777839	0.0357104549410594	2.0533072319150514																	2.0533072319150514	1210.3220741971447
1055	2017-06-01T01:39:09	34.0862	-158.0012	MGL1704	56.463402558627216	0.5739092456777839	0.0357104549410594	2.090883205730952																	2.090883205730952	1211.0679557474411
1056	2017-06-01T01:42:09	34.097	-158.0011	MGL1704	57.63377004429907	0.5747370024757039	0.0358436617802913	2.1525990263561554																	2.1525990263561554	1212.2702157678093
1057	2017-06-01T01:45:10	34.1068	-158.001	MGL1704	53.5061590725038	0.5768227459415151	0.0361802290791527	1.998668792476572																	1.998668792476572	1213.3611622853819
1058	2017-06-01T01:48:10	34.1159	-158.0009	MGL1704	55.89505636466463	0.574322630664675	0.0357769789582925	2.0788381736392694																	2.0788381736392694	1214.3741898191145
1059	2017-06-01T01:51:10	34.1235	-158.0008	MGL1704	56.12478168258267	0.5785039114670639	0.0364528945757211	2.1210396970264287																	2.1210396970264287	1215.2202499679195
1060	2017-06-01T01:54:10	34.1341	-158.0007	MGL1704	56.44044483606344	0.5806080525419061	0.0367959612193472	2.1527978988365253																	2.1527978988365253	1216.4002472035336
1061	2017-06-01T01:57:10	34.1432	-158.0006	MGL1704	55.23648314834874	0.5806080525419061	0.0367959612193472	2.117907371481336																	2.117907371481336	1217.413274710199
1062	2017-06-01T02:00:11	34.1494	-158.0005	MGL1704	54.63992950613118	0.581660244084788	0.0369681225227798	2.108264444228848																	2.108264444228848	1218.1035022132914
1063	2017-06-01T02:03:11	34.16	-158.0002	MGL1704	54.48519739521606	0.5852693283953271	0.0375629149297883	2.125936504985848																	2.125936504985848	1219.283787042032
1064	2017-06-01T02:06:11	34.1705	-157.9999	MGL1704	54.33584061851269	0.5839945855261519	0.0373520981446821	2.1134553842588306																	2.1134553842588306	1220.4529431599776
1065	2017-06-01T02:09:11	34.1797	-157.9995	MGL1704	53.01484638402332	0.5831433763310799	0.0372119173435006	2.080062926049022																	2.080062926049022	1221.4777228090613
1066	2017-06-01T02:12:12	34.1859	-157.9993	MGL1704	54.48384592222419	0.590402603099888	0.0384188054340868	2.17290880989618																	2.17290880989618	1222.168134521792
1067	2017-06-01T02:15:12	34.1967	-157.9992	MGL1704	52.34488468700914	0.585696272990718	0.0376335229631379	2.0600765341158764																	2.0600765341158764	1223.370394458851
1068	2017-06-01T02:18:12	34.2071	-157.9992	MGL1704	52.17344958931258	0.585696272990718	0.0376335229631379	2.0556050341900147																	2.0556050341900147	1224.5280922956495
1069	2017-06-01T02:21:12	34.2161	-157.9992	MGL1704	51.487828635276756	0.5878369447953751	0.0379893736986419	2.0540235682591037																	2.0540235682591037	1225.5299461928794
1070	2017-06-01T02:24:12	34.2228	-157.9992	MGL1704	50.87647093901351	0.584418487081584	0.0374222029205382	2.000092308479541																	2.000092308479541	1226.2757707608173
1071	2017-06-01T02:27:13	34.2228	-157.9992	MGL1704	51.15801199289362	0.590402603099888	0.0384188054340868	2.0442839888780298																	2.0442839888780298	1226.2757707608173
1072	2017-06-01T02:30:13	34.242	-157.9994	MGL1704	50.75657752141531	0.5938620053202139	0.0390021495268122	2.0569790850812653																	2.0569790850812653	1228.4131383331126
1073	2017-06-01T02:33:13	34.247	-157.9994	MGL1704	52.065878272803204	0.589544782700313	0.038274904314331004	2.0958231613382288																	2.0958231613382288	1228.9697238315734
1074	2017-06-01T02:36:13	34.258	-157.9993	MGL1704	50.334525530319354	0.589973865658896	0.0383467307509529	2.02049127212317																	2.02049127212317	1230.1942464972262
1075	2017-06-01T02:39:14	34.2645	-157.9993	MGL1704	49.96363870659687	0.592127007447506	0.0387088840485091	2.032219149393061																	2.032219149393061	1230.9178076452251
1076	2017-06-01T02:42:14	34.274	-157.9992	MGL1704	47.006698472235676	0.5925592068450021	0.0387819384107205	1.9097343920344991																	1.9097343920344991	1231.975360103478
1077	2017-06-01T02:45:14	34.2767	-157.9991	MGL1704	47.053495607809836	0.594295904629594	0.0390757931796163	1.9278584640427232																	1.9278584640427232	1232.2760570020046
1078	2017-06-01T02:48:14	34.2918	-157.9991	MGL1704	48.2901438218103	0.5960385499069529	0.039371973837989	1.9963235348274841																	1.9963235348274841	1233.956945207357
1079	2017-06-01T02:51:15	34.2981	-157.9991	MGL1704	50.35252682608616	0.594730034684947	0.0391495761077801	2.0613346839204865																	2.0613346839204865	1234.658242935417
1080	2017-06-01T02:54:15	34.3102	-157.9991	MGL1704	50.369468741745	0.594730034684947	0.0391495761077801	2.07198454363595																	2.07198454363595	1236.0051798416932
1081	2017-06-01T02:57:15	34.3193	-157.999	MGL1704	53.23597830351742	0.59777707049213	0.0396690634498156	2.2123679471178885																	2.2123679471178885	1237.0182071735153
1082	2017-06-01T03:00:15	34.3217	-157.999	MGL1704	53.270541911594044	0.596471626835327	0.0394459808170484	2.2010595614731705																	2.2010595614731705	1237.2853682127768
1083	2017-06-01T03:03:15	34.3375	-157.9987	MGL1704	51.24450155995394	0.596905737596037	0.0395201644640462	2.1147216686812573																	2.1147216686812573	1239.0443945839845
1084	2017-06-01T03:06:16	34.3465	-157.9985	MGL1704	50.43820531582652	0.594730034684947	0.0391495761077801	2.058986834180524																	2.058986834180524	1240.0464171138374
1085	2017-06-01T03:09:16	34.3539	-157.9984	MGL1704	52.32011310036918	0.5925592068450021	0.0387819384107205	2.1277782094308177																	2.1277782094308177	1240.870214917684
1086	2017-06-01T03:12:16	34.3631	-157.9983	MGL1704	54.270733596618406	0.592127007447506	0.0387088840485091	2.204473766268149																	2.204473766268149	1241.8943734629352
1087	2017-06-01T03:15:16	34.3737	-157.9983	MGL1704	55.46023870940082	0.5925592068450021	0.0387819384107205	2.2493863771285136																	2.2493863771285136	1243.0743347196722
1088	2017-06-01T03:18:17	34.3828	-157.9984	MGL1704	55.962071399092856	0.594730034684947	0.0391495761077801	2.2962538873073064																	2.2962538873073064	1244.0873619883448
1089	2017-06-01T03:21:17	34.3859	-157.9983	MGL1704	59.348510926536704	0.594730034684947	0.0391495761077801	2.42694001903732																	2.42694001903732	1244.432567257013
1090	2017-06-01T03:24:17	34.4007	-157.9982	MGL1704	58.74768974142179	0.594730034684947	0.0391495761077801	2.394111539800211																	2.394111539800211	1246.0800859397536
1091	2017-06-01T03:27:17	34.4097	-157.9981	MGL1704	58.08638702858613	0.5925592068450021	0.0387819384107205	2.362906730144489																	2.362906730144489	1247.0819819342266
1092	2017-06-01T03:30:17	34.4186	-157.9982	MGL1704	56.761396198259476	0.5882625080667819	0.0380605140058383	2.263035051748271																	2.263035051748271	1248.0727466826038
1093	2017-06-01T03:33:18	34.4222	-157.9982	MGL1704	58.082118631615344	0.5878369447953751	0.0379893736986419	2.3110714602740288																	2.3110714602740288	1248.4734882414955
1094	2017-06-01T03:36:18	34.4364	-157.9984	MGL1704	60.25600004166081	0.5878369447953751	0.0379893736986419	2.3953664586837924																	2.3953664586837924	1250.0542977196747
1095	2017-06-01T03:39:18	34.4454	-157.9984	MGL1704	60.376237934960024	0.5878369447953751	0.0379893736986419	2.4027229061345188																	2.4027229061345188	1251.0561516169048
1096	2017-06-01T03:42:18	34.4517	-157.9985	MGL1704	62.51162868001385	0.5882625080667819	0.0380605140058383	2.491022203632998																	2.491022203632998	1251.757509420233
1097	2017-06-01T03:45:19	34.4631	-157.9986	MGL1704	65.64188631478261	0.5882625080667819	0.0380605140058383	2.62464351155449																	2.62464351155449	1253.0265575501649
1098	2017-06-01T03:48:19	34.4725	-157.9987	MGL1704	66.87788179694142	0.5852693283953271	0.0375629149297883	2.653899537028908																	2.653899537028908	1254.072978532871
1099	2017-06-01T03:51:19	34.4804	-157.9987	MGL1704	68.72365429509439	0.589116338294502	0.0382032704178693	2.7580948599747974																	2.7580948599747974	1254.95238362044
1100	2017-06-01T03:54:19	34.4893	-157.9987	MGL1704	70.21584847077972	0.5882625080667819	0.0380605140058383	2.806241244389992																	2.806241244389992	1255.9431058077002
1101	2017-06-01T03:57:20	34.4998	-157.9987	MGL1704	69.56197228606672	0.591694966040761	0.0386360634585826	2.816497019206384																	2.816497019206384	1257.1119353544686
1102	2017-06-01T04:00:20	34.5089	-157.9988	MGL1704	71.80256586178079	0.5925592068450021	0.0387819384107205	2.9060081086897003																	2.9060081086897003	1258.1249624975735
1103	2017-06-01T04:03:20	34.5115	-157.9988	MGL1704	71.21817017569619	0.594295904629594	0.0390757931796163	2.916548470852115																	2.916548470852115	1258.4143869567736
1104	2017-06-01T04:06:20	34.5269	-157.9988	MGL1704	73.55928819891321	0.59777707049213	0.0396690634498156	3.0433386066855586																	3.0433386066855586	1260.1286702920331
1105	2017-06-01T04:09:20	34.5358	-157.9989	MGL1704	75.18804051591655	0.598650809991287	0.0398188979165341	3.1191422137680807																	3.1191422137680807	1261.1194349210346
1106	2017-06-01T04:12:21	34.5389	-157.9989	MGL1704	76.5814585341088	0.598213909064538	0.0397438290686274	3.1772866109243165																	3.1772866109243165	1261.4645179300794
1107	2017-06-01T04:15:21	34.5535	-157.9992	MGL1704	78.07532584480559	0.596905737596037	0.0395201644640462	3.206257726873483																	3.206257726873483	1263.0899803390214
1108	2017-06-01T04:18:21	34.5623	-157.9994	MGL1704	76.71317867530459	0.597340884657027	0.0395945252007203	3.1768381132644934																	3.1768381132644934	1264.0697423915828
1109	2017-06-01T04:21:21	34.5692	-157.9995	MGL1704	76.05914720945779	0.5995277432172379	0.0399695736485661	3.1709128527982764																	3.1709128527982764	1264.8378850771346
1110	2017-06-01T04:24:22	34.5786	-157.9997	MGL1704	74.7038517536762	0.598213909064538	0.0397438290686274	3.092031863485808																	3.092031863485808	1265.884426377845
1111	2017-06-01T04:27:22	34.5887	-157.9998	MGL1704	76.03003227116855	0.595601406308614	0.0392976707838346	3.1609833468778987																	3.1609833468778987	1267.0087664370767
1112	2017-06-01T04:30:22	34.5974	-157.9999	MGL1704	73.62654173749371	0.599088753878942	0.0398941459672506	3.0696586017566525																	3.0696586017566525	1267.9772685573998
1113	2017-06-01T04:33:22	34.6027	-157.9999	MGL1704	74.31616983334902	0.598213909064538	0.0397438290686274	3.0965013942149717																	3.0965013942149717	1268.5672491857683
1114	2017-06-01T04:36:23	34.6138	-157.9999	MGL1704	73.02400556864416	0.5995277432172379	0.0399695736485661	3.0484126096784																	3.0484126096784	1269.8028689923515
1115	2017-06-01T04:39:23	34.6237	-157.9999	MGL1704	75.03963450358322	0.596471626835327	0.0394459808170484	3.1141093997077616																	3.1141093997077616	1270.904908279305
1116	2017-06-01T04:42:23	34.6325	-158.0	MGL1704	72.44392172706813	0.599088753878942	0.0398941459672506	3.0214349485758367																	3.0214349485758367	1271.884541580798
1117	2017-06-01T04:45:23	34.6342	-158.0	MGL1704	71.89652838993737	0.59777707049213	0.0396690634498156	2.994860450795092																	2.994860450795092	1272.0737806502748
1118	2017-06-01T04:48:23	34.6501	-158.0001	MGL1704	75.3084861371757	0.6004081321510539	0.0401210766803058	3.161415653186764																	3.161415653186764	1273.8437462291572
1119	2017-06-01T04:51:24	34.6591	-158.0003	MGL1704	75.59164114430986	0.602617272090339	0.0405030896238029	3.195803254678712																	3.195803254678712	1274.8457674992653
1120	2017-06-01T04:54:24	34.668	-158.0005	MGL1704	72.9416324924272	0.6070583981958471	0.0412777656592401	3.1367102914801746																	3.1367102914801746	1275.8366589031275
1121	2017-06-01T04:57:24	34.6688	-158.0005	MGL1704	73.28406334007063	0.6088426785748771	0.0415914268371864	3.1812516240176505																	3.1812516240176505	1275.925712582881
1122	2017-06-01T05:00:24	34.6857	-158.0009	MGL1704	70.43683143456802	0.609736227279536	0.0417492078426362	3.0644477229786635																	3.0644477229786635	1277.8073279027521
1123	2017-06-01T05:03:25	34.6947	-158.0011	MGL1704	70.0339233670157	0.611983669551662	0.0421473748585995	3.057813583087634																	3.057813583087634	1278.8093490290632
1124	2017-06-01T05:06:25	34.7035	-158.0013	MGL1704	69.95245626814463	0.609736227279536	0.0417492078426362	3.042207015467618																	3.042207015467618	1279.7891104986638
1125	2017-06-01T05:09:25	34.7044	-158.0014	MGL1704	74.35294845984427	0.605273001882839	0.0409653174583348	3.1691977502549844																	3.1691977502549844	1279.8897129888107
1126	2017-06-01T05:12:25	34.7192	-158.0017	MGL1704	74.08336102762216	0.603056897340182	0.0405794559256321	3.15550289713486																	3.15550289713486	1281.5374347580985
1127	2017-06-01T05:15:25	34.727	-158.0017	MGL1704	73.98476393316422	0.60084896510938	0.0401972360356276	3.1127651816184847																	3.1127651816184847	1282.405708135697
1128	2017-06-01T05:18:26	34.7349	-158.0016	MGL1704	72.53386593486735	0.598650809991287	0.0398188979165341	3.0276968782505462																	3.0276968782505462	1283.2851608075787
1129	2017-06-01T05:21:26	34.7354	-158.0016	MGL1704	72.74520364837312	0.595601406308614	0.0392976707838346	3.006630979892459																	3.006630979892459	1283.3408193574244
1130	2017-06-01T05:24:26	34.7508	-158.0015	MGL1704	72.85430521284522	0.593426703315474	0.0389285707330658	2.985679443221644																	2.985679443221644	1285.0551270961275
1131	2017-06-01T05:27:26	34.7593	-158.0014	MGL1704	74.58910250674202	0.596905737596037	0.0395201644640462	3.07065895543262																	3.07065895543262	1286.0013666432997
1132	2017-06-01T05:30:26	34.7685	-158.0013	MGL1704	73.78693991212586	0.594730034684947	0.0391495761077801	3.0318139862918416																	3.0318139862918416	1287.0255247886146
1133	2017-06-01T05:33:27	34.7691	-158.0013	MGL1704	73.32095779872897	0.598213909064538	0.0397438290686274	3.0405653092393323																	3.0405653092393323	1287.0923150484296
1134	2017-06-01T05:36:27	34.7867	-158.001	MGL1704	72.30924417607058	0.598213909064538	0.0397438290686274	3.014370582253972																	3.014370582253972	1289.051688010145
1135	2017-06-01T05:39:27	34.7959	-158.0008	MGL1704	72.17346185776375	0.5999677805018551	0.0400451813892911	3.020594218830281																	3.020594218830281	1290.0759685217156
1136	2017-06-01T05:42:27	34.8033	-158.0006	MGL1704	70.45275436823384	0.604827081281776	0.0408874331837945	2.989434384204547																	2.989434384204547	1290.89991790012
1137	2017-06-01T05:45:28	34.8128	-158.0002	MGL1704	70.37835491857777	0.6039392987381921	0.0407327358646687	2.9961734776604407																	2.9961734776604407	1291.9580621155762
1138	2017-06-01T05:48:28	34.8234	-157.9998	MGL1704	69.8590793031306	0.5999677805018551	0.0400451813892911	2.9569197724753398																	2.9569197724753398	1293.1385894750106
1139	2017-06-01T05:51:28	34.8324	-157.9994	MGL1704	70.20540416084211	0.606168039103562	0.0411216442224637	3.0006723222913365																	3.0006723222913365	1294.1411098949648
1140	2017-06-01T05:54:28	34.8336	-157.9993	MGL1704	70.16860693608443	0.609288920297675	0.0416702232892764	3.0321780613031453																	3.0321780613031453	1294.2750025476646
1141	2017-06-01T05:57:28	34.8505	-157.9985	MGL1704	68.75355412910294	0.605273001882839	0.0409653174583348	2.9478116195697464																	2.9478116195697464	1296.1576807929969
1142	2017-06-01T06:00:29	34.8597	-157.998	MGL1704	68.81067400398436	0.5999677805018551	0.0400451813892911	2.8803573518783385																	2.8803573518783385	1297.1828160715227
1143	2017-06-01T06:03:29	34.8687	-157.9975	MGL1704	67.26894716623376	0.596905737596037	0.0395201644640462	2.7779122031166845																	2.7779122031166845	1298.1857102981642
1144	2017-06-01T06:06:29	34.8706	-157.9974	MGL1704	67.55594129884676	0.596471626835327	0.0394459808170484	2.7732361446724045																	2.7732361446724045	1298.3974098869908
1145	2017-06-01T06:09:29	34.8868	-157.9966	MGL1704	67.43626524051946	0.5966886822156819	0.0394830726405473	2.7804488235236726																	2.7804488235236726	1300.202226121083
1146	2017-06-01T06:12:30	34.8958	-157.9963	MGL1704	67.68790943396414	0.595601406308614	0.0392976707838346	2.7793372446030244																	2.7793372446030244	1301.204454414402
1147	2017-06-01T06:15:30	34.9049	-157.9959	MGL1704	68.96398824448143	0.5925592068450021	0.0387819384107205	2.803073529312848																	2.803073529312848	1302.2180980646453
1148	2017-06-01T06:18:30	34.9066	-157.9958	MGL1704	70.37486867184174	0.594295904629594	0.0390757931796163	2.866980523692911																	2.866980523692911	1302.4075572028153
1149	2017-06-01T06:21:30	34.923	-157.9951	MGL1704	70.35860750597121	0.593426703315474	0.0389285707330658	2.8763123977790497																	2.8763123977790497	1304.2342754868625
1150	2017-06-01T06:24:30	34.9321	-157.9948	MGL1704	71.62254956182858	0.595165201086638	0.0392235351690324	2.9493450425782584																	2.9493450425782584	1305.2476310506481
1151	2017-06-01T06:27:31	34.94	-157.9948	MGL1704	72.58546041283543	0.594730034684947	0.0391495761077801	2.998006934038913																	2.998006934038913	1306.1270361382165
1152	2017-06-01T06:30:31	34.9486	-157.9951	MGL1704	71.2360801743665	0.5999677805018551	0.0400451813892911	2.9857086005438																	2.9857086005438	1307.084754492894
1153	2017-06-01T06:33:31	34.959	-157.9956	MGL1704	72.35608685047029	0.596905737596037	0.0395201644640462	3.0068697585366566																	3.0068697585366566	1308.2433507697356
1154	2017-06-01T06:36:31	34.968	-157.9959	MGL1704	71.1379538759276	0.6017337905802889	0.0403501005984148	2.9860201712606917																	2.9860201712606917	1309.2455784048395
1155	2017-06-01T06:39:32	34.9705	-157.996	MGL1704	68.25904104078242	0.601290850415078	0.0402735771969961	2.867614495090783																	2.867614495090783	1309.5240206159815
1156	2017-06-01T06:42:32	34.985	-157.9965	MGL1704	67.4959943300899	0.596905737596037	0.0395201644640462	2.7815037594457523																	2.7815037594457523	1311.1387627046327
1157	2017-06-01T06:45:32	34.995	-157.9968	MGL1704	69.30394328215759	0.595165201086638	0.0392235351690324	2.835272322483261																	2.835272322483261	1312.2522698599753
1158	2017-06-01T06:48:32	35.0039	-157.9971	MGL1704	68.04859219549654	0.590832364014081	0.0384910521724219	2.742835529950542																	2.742835529950542	1313.243369651171
1159	2017-06-01T06:51:33	35.0103	-157.9973	MGL1704	69.35432172755267	0.586549825240985	0.0377753443114189	2.7366368512968515																	2.7366368512968515	1313.9560324320253
1160	2017-06-01T06:54:33	35.0204	-157.9976	MGL1704	70.26024364917404	0.584418487081584	0.0374222029205382	2.752148225632421																	2.752148225632421	1315.080667763878
1161	2017-06-01T06:57:33	35.0309	-157.998	MGL1704	70.36107859666494	0.5852693283953271	0.0375629149297883	2.75439972096978																	2.75439972096978	1316.2500659194525
1162	2017-06-01T07:00:33	35.0392	-157.9983	MGL1704	69.22074690429301	0.586977842525353	0.0378465174023582	2.737852130067956																	2.737852130067956	1317.1744023836466
1163	2017-06-01T07:03:33	35.041	-157.9984	MGL1704	69.96256488504305	0.589973865658896	0.0383467307509529	2.8105214491412336																	2.8105214491412336	1317.3749803383935
1164	2017-06-01T07:06:34	35.0548	-157.9987	MGL1704	67.5361037145684	0.5938620053202139	0.0390021495268122	2.727188805716369																	2.727188805716369	1318.9113995799444
1165	2017-06-01T07:09:34	35.0627	-157.9988	MGL1704	67.26360649859517	0.593644354317844	0.038965360129939	2.737272836076014																	2.737272836076014	1319.790851873585
1166	2017-06-01T07:12:34	35.0706	-157.9989	MGL1704	65.86217610899034	0.598650809991287	0.0398188979165341	2.7165469487173506																	2.7165469487173506	1320.6703041580909
1167	2017-06-01T07:15:34	35.0711	-157.9989	MGL1704	68.16626566393927	0.599088753878942	0.0398941459672506	2.835243749010236																	2.835243749010236	1320.7259627079372
1168	2017-06-01T07:18:35	35.0874	-157.9983	MGL1704	66.2213384492446	0.599088753878942	0.0398941459672506	2.7547001265257207																	2.7547001265257207	1322.5412544992912
1169	2017-06-01T07:21:35	35.0963	-157.9982	MGL1704	65.04100765542479	0.601290850415078	0.0402735771969961	2.7259029091554488																	2.7259029091554488	1323.532018554829
1170	2017-06-01T07:24:35	35.1048	-157.9982	MGL1704	68.35232184716304	0.6043822226381179	0.0408097343902162	2.8810474639604133																	2.8810474639604133	1324.4782139022125
1171	2017-06-01T07:27:35	35.1048	-157.9982	MGL1704	67.754520921723	0.598213909064538	0.0397438290686274	2.800123096581764																	2.800123096581764	1324.4782139022125
1172	2017-06-01T07:30:35	35.1232	-157.9984	MGL1704	69.08398138745427	0.597340884657027	0.0395945252007203	2.85614325378886																	2.85614325378886	1326.526529498663
1173	2017-06-01T07:36:36	35.1403	-157.9987	MGL1704	68.7379434450458	0.598650809991287	0.0398188979165341	2.8291894272686315																	2.8291894272686315	1328.4302478253205
1174	2017-06-01T07:39:36	35.1483	-157.9988	MGL1704	66.08135650911134	0.59299243798001	0.0388551671668029	2.685564915017714																	2.685564915017714	1329.3208311411481
1175	2017-06-01T07:42:36	35.1586	-157.999	MGL1704	67.8091853005556	0.594730034684947	0.0391495761077801	2.7822505036575627																	2.7822505036575627	1330.4675417529952
1176	2017-06-01T07:45:37	35.1674	-157.9993	MGL1704	73.2979910040254	0.5949476178857924	0.039186555638406256	3.004972020731151																	3.004972020731151	1331.4475125956576
1177	2017-06-01T07:48:37	35.173	-157.9995	MGL1704	74.20629248754393	0.591694966040761	0.0386360634585826	2.9901883306357093																	2.9901883306357093	1332.0711539538875
1178	2017-06-01T07:51:37	35.1839	-157.9999	MGL1704	69.09924502574036	0.58740688156378	0.0379178603962362	2.738791032147952																	2.738791032147952	1333.2850560433958
1179	2017-06-01T07:54:37	35.1939	-158.0	MGL1704	76.30477735896694	0.584418487081584	0.0374222029205382	2.9878309179216838																	2.9878309179216838	1334.3982642145031
1180	2017-06-01T07:57:37	35.2027	-158.0001	MGL1704	83.94449135386611	0.580188976002576	0.0367274075058972	3.234096313789601																	3.234096313789601	1335.3778969252076
1181	2017-06-01T08:00:38	35.207	-158.0002	MGL1704	84.15101285820002	0.5827183324273221	0.0371420068893483	3.2785338218471587																	3.2785338218471587	1335.8566468651782
1182	2017-06-01T08:03:38	35.2196	-158.0003	MGL1704	83.94360694847529	0.5839945855261519	0.0373520981446821	3.300699333718971																	3.300699333718971	1337.2592718070825
1183	2017-06-01T08:06:38	35.2288	-158.0005	MGL1704	77.10091623600356	0.58740688156378	0.0379178603962362	3.067636607788544																	3.067636607788544	1338.2835506006472
1184	2017-06-01T08:12:39	35.2382	-158.0005	MGL1704	63.84647411156389	0.595601406308614	0.0392976707838346	2.6172127205516498																	2.6172127205516498	1339.3299313377538
1185	2017-06-01T08:15:39	35.2553	-158.0003	MGL1704	52.95726666635402	0.596905737596037	0.0395201644640462	2.187852645357398																	2.187852645357398	1341.2335405752553
1186	2017-06-01T08:18:39	35.2641	-158.0002	MGL1704	50.03979742716909	0.594295904629594	0.0390757931796163	2.035705794731074																	2.035705794731074	1342.2131732220878
1187	2017-06-01T08:21:39	35.272	-158.0001	MGL1704	46.10566319832983	0.5906174835569845	0.03845492880325435	1.863663341943404																	1.863663341943404	1343.0926252733987
1188	2017-06-01T08:28:02	35.2885	-157.9998	MGL1704	37.182454879739545	0.591694966040761	0.0386360634585826	1.5025947307291343																	1.5025947307291343	1344.9295597226653
1189	2017-06-01T08:31:02	35.2973	-157.9996	MGL1704	37.807869994569	0.5938620053202139	0.0390021495268122	1.5503695485076856																	1.5503695485076856	1345.9093187290218
1190	2017-06-01T08:34:03	35.3055	-157.9994	MGL1704	38.19839265102463	0.5925592068450021	0.0387819384107205	1.5440455042767385																	1.5440455042767385	1346.8222997666155
1191	2017-06-01T08:37:03	35.3136	-157.9992	MGL1704	42.211681706636455	0.5923431071462539	0.0387454112296148	1.7055563456496703																	1.7055563456496703	1347.7241512892647
1192	2017-06-01T08:46:03	35.3389	-157.9985	MGL1704	49.929894461559584	0.5882625080667819	0.0380605140058383	1.9806871393034235																	1.9806871393034235	1350.5411913703274
1193	2017-06-01T08:49:04	35.3483	-157.9983	MGL1704	52.54198975411706	0.586549825240985	0.0377753443114189	2.057989794194767																	2.057989794194767	1351.5877296833066
1194	2017-06-01T13:46:46	36.062	-158.0006	MGL1704	31.447468278397523	0.5616055273078759	0.0337686765224575	1.110963925341277																	1.110963925341277	1431.0350157633857
1195	2017-06-01T13:49:46	36.062	-158.0006	MGL1704	29.834494852263642	0.5616055273078759	0.0337686765224575	1.0501205535584055																	1.0501205535584055	1431.0350157633857
1196	2017-06-01T13:52:46	36.062	-158.0006	MGL1704	29.837406272207733	0.557977801218833	0.0332086969005377	1.0442674541085295																	1.0442674541085295	1431.0350157633857
1197	2017-06-01T13:55:47	36.062	-158.0006	MGL1704	30.16241921636837	0.5557820724154494	0.0328726646057583	1.0417468215076051																	1.0417468215076051	1431.0350157633857
1198	2017-06-01T13:58:47	36.062	-158.0006	MGL1704	30.884666384208607	0.5516008661794161	0.0322384570987896	1.0595614012149424																	1.0595614012149424	1431.0350157633857
1199	2017-06-01T14:01:47	36.062	-158.0006	MGL1704	30.822168560501265	0.5535863488415539	0.0325386898119907	1.0630401584355609																	1.0630401584355609	1431.0350157633857
1200	2017-06-01T14:04:47	36.062	-158.0006	MGL1704	30.51581166630301	0.558378161732944	0.0332702267661679	1.0659313994330972																	1.0659313994330972	1431.0350157633857
1201	2017-06-01T14:07:48	36.062	-158.0006	MGL1704	29.827340167207648	0.557777690725691	0.03317803815909515	1.0374203601215126																	1.0374203601215126	1431.0350157633857
1202	2017-06-01T14:10:48	36.062	-158.0006	MGL1704	30.29771143110858	0.556779995362206	0.0330251821858415	1.037786231118092																	1.037786231118092	1431.0350157633857
1203	2017-06-01T14:13:48	36.062	-158.0006	MGL1704	30.638687335235986	0.555181221055355	0.0327811094243746	1.0594038309579628																	1.0594038309579628	1431.0350157633857
1204	2017-06-01T14:16:49	36.062	-158.0006	MGL1704	30.838523243164865	0.5535863488415539	0.0325386898119907	1.0572362721760895																	1.0572362721760895	1431.0350157633857
1205	2017-06-01T14:19:49	36.062	-158.0006	MGL1704	31.12688525139686	0.557178312370293	0.0330862079620082	1.0763761826088274																	1.0763761826088274	1431.0350157633857
1206	2017-06-01T14:22:49	36.062	-158.0006	MGL1704	32.572957060631204	0.5527925660090021	0.0324183949736393	1.1135412812485033																	1.1135412812485033	1431.0350157633857
1207	2017-06-01T14:29:16	36.062	-158.0006	MGL1704	33.49235437488333	0.544134284913641	0.0311245778244907	1.1075027633903318																	1.1075027633903318	1431.0350157633857
1208	2017-06-01T14:32:17	36.062	-158.0005	MGL1704	32.77168654969378	0.544134284913641	0.0311245778244907	1.076865497325669																	1.076865497325669	1431.0440144203894
1209	2017-06-01T14:35:17	36.0621	-157.9999	MGL1704	33.041944640845124	0.5453059791673979	0.0312977596648285	1.0830993403372289																	1.0830993403372289	1431.0991419186544
1210	2017-06-01T14:38:17	36.0643	-157.9993	MGL1704	29.25873754584732	0.550808458074659	0.0321190248478626	0.9802719115630651																	0.9802719115630651	1431.3499204760183
1211	2017-06-01T14:41:17	36.0661	-157.999	MGL1704	27.701486220894648	0.5488352622377489	0.0318229834522357	0.9323719833774492																	0.9323719833774492	1431.552101514758
1212	2017-06-01T14:44:18	36.0677	-157.9987	MGL1704	26.95874743324541	0.5535863488415539	0.0325386898119907	0.9166383234408342																	0.9166383234408342	1431.7322429125195
1213	2017-06-01T14:47:18	36.0692	-157.9985	MGL1704	26.850600777092644	0.548048915701797	0.0317055525198696	0.8950075870959708																	0.8950075870959708	1431.9001855150473
1214	2017-06-01T14:50:18	36.074	-157.9985	MGL1704	25.846313147155445	0.548048915701797	0.0317055525198696	0.8643189070969571																	0.8643189070969571	1432.4345075935696
1215	2017-06-01T14:53:18	36.0774	-157.9986	MGL1704	22.26036775337717	0.548048915701797	0.0317055525198696	0.7410018200613315																	0.7410018200613315	1432.8130926557315
1216	2017-06-01T14:56:19	36.0859	-157.999	MGL1704	20.895739442950067	0.547264963221547	0.0315886786067913	0.6974589259707181																	0.6974589259707181	1433.759972057478
1217	2017-06-01T14:59:19	36.0879	-157.9989	MGL1704	16.9340686770574	0.555581470139957	0.0328420976819923	0.5796828426594178																	0.5796828426594178	1433.982787926087
1218	2017-06-01T15:02:19	36.09	-157.9988	MGL1704	15.713976504126695	0.548048915701797	0.0317055525198696	0.5272245124422564																	0.5272245124422564	1434.2167268512878
1219	2017-06-01T15:05:19	36.0916	-157.9986	MGL1704	13.607933929945776	0.5453059791673979	0.0312977596648285	0.4567110510202191																	0.4567110510202191	1434.3957405313956
1220	2017-06-01T15:08:20	36.0932	-157.9983	MGL1704	14.473590693179839	0.5494253691198145	0.0319114397615357	0.4793807284138465																	0.4793807284138465	1434.5758806177469
1221	2017-06-01T15:11:20	36.0964	-157.9983	MGL1704	14.369662339343774	0.5506108633699734	0.0320892747793826	0.4920101446760187																	0.4920101446760187	1434.9320953367621
1222	2017-06-01T15:14:20	36.1022	-157.9986	MGL1704	13.402645981119411	0.5484422960761149	0.0317641988088132	0.4528958472410921																	0.4528958472410921	1435.5782981220975
1223	2017-06-01T15:17:20	36.1125	-157.9992	MGL1704	13.787832712863873	0.5496223842073851	0.0319409720853444	0.4600406924214562																	0.4600406924214562	1436.7261333244394
1224	2017-06-01T15:20:21	36.121	-157.9997	MGL1704	14.667418353346918	0.546482338726064	0.0314721794373864	0.4852878054069653																	0.4852878054069653	1437.673396335922
1225	2017-06-01T15:23:21	36.1257	-158.0	MGL1704	14.917882504601385	0.5512041897857359	0.0321786697817463	0.5065581472404425																	0.5065581472404425	1438.1972816356852
1226	2017-06-01T15:26:21	36.1358	-158.0003	MGL1704	13.254986387043214	0.544134284913641	0.0311245778244907	0.4323644501630549																	0.4323644501630549	1439.3219078336285
1227	2017-06-01T15:29:21	36.1383	-158.0002	MGL1704	13.389851803470464	0.538328420394348	0.0302749898181489	0.43833817352546																	0.43833817352546	1439.6003457541074
1228	2017-06-01T15:32:22	36.1399	-158.0001	MGL1704	13.021604840913579	0.541804624227405	0.0307819433579274	0.4266063708066884																	0.4266063708066884	1439.7786798466798
1229	2017-06-01T15:35:22	36.1417	-157.9999	MGL1704	12.35000649436034	0.536412025904899	0.0299977098073281	0.4000956679438187																	0.4000956679438187	1439.9798556491503
1230	2017-06-01T15:38:22	36.1432	-157.9997	MGL1704	12.977294197227971	0.5421920920319575	0.03083876939763265	0.4230005830681359																	0.4230005830681359	1440.147796436887
1231	2017-06-01T15:41:22	36.1439	-157.9996	MGL1704	12.670921169576822	0.537177761510433	0.0301081880401594	0.4069361895190938																	0.4069361895190938	1440.2262352109124
1232	2017-06-01T15:44:22	36.1469	-157.9993	MGL1704	12.169856269257659	0.5421920920319575	0.03083876939763265	0.4026985465838561																	0.4026985465838561	1440.5612735772404
1233	2017-06-01T15:47:23	36.1522	-157.9994	MGL1704	11.322383160586671	0.53488448013013	0.0297777874226933	0.3616662289532406																	0.3616662289532406	1441.1513226746754
1234	2017-06-01T15:50:23	36.1584	-157.9997	MGL1704	12.868505903756141	0.53488448013013	0.0297777874226933	0.4165108388238693																	0.4165108388238693	1441.8420152153242
1235	2017-06-01T15:53:23	36.1681	-157.9999	MGL1704	12.023014058809405	0.5316530990443801	0.029315782574142506	0.38227405898426703																	0.38227405898426703	1442.921940672107
1236	2017-06-01T15:56:23	36.178	-158.0001	MGL1704	11.739718825992865	0.544134284913641	0.0311245778244907	0.3875249806673805																	0.3875249806673805	1444.0241264905726
1237	2017-06-01T15:59:24	36.1867	-158.0003	MGL1704	12.577859234249345	0.5339303882602525	0.0296408830221211	0.4024484184115211																	0.4024484184115211	1444.9927519578061
1238	2017-06-01T16:02:24	36.1883	-158.0003	MGL1704	13.159397258461375	0.5345021153362111	0.0297229211938068	0.422257648953436																	0.422257648953436	1445.170859317313
1239	2017-06-01T16:05:24	36.2043	-158.0006	MGL1704	12.531648446562713	0.5345021153362111	0.0297229211938068	0.3972504245293832																	0.3972504245293832	1446.9521367925454
1240	2017-06-01T16:08:24	36.213	-158.0008	MGL1704	12.987332027158365	0.533359195236702	0.0295591331771072	0.4094752993050114																	0.4094752993050114	1447.920762147838
1241	2017-06-01T16:11:25	36.217	-158.0009	MGL1704	10.842817289684879	0.531842484256549	0.0293426831725824	0.33864856496122364																	0.33864856496122364	1448.3661211126941
1242	2017-06-01T16:14:25	36.2295	-158.001	MGL1704	10.885697188553737	0.5303319138601501	0.0291282408653452	0.33887337557378355																	0.33887337557378355	1449.757613836528
1243	2017-06-01T16:17:25	36.2389	-158.0008	MGL1704	11.221019913396363	0.5310855472882849	0.0292352072142466	0.3456015383861305																	0.3456015383861305	1450.8041486573372
1244	2017-06-01T16:20:25	36.2477	-158.0006	MGL1704	11.500464858394727	0.535649933146562	0.0298877571544985	0.3642362537463857																	0.3642362537463857	1451.7839036840192
1245	2017-06-01T16:23:26	36.2522	-158.0006	MGL1704	12.50248180085559	0.531463713832211	0.0292888819757026	0.39793796636461903																	0.39793796636461903	1452.2848306326339
1246	2017-06-01T16:26:26	36.2644	-158.0006	MGL1704	11.880904097042832	0.5310855472882849	0.0292352072142466	0.37900225652676617																	0.37900225652676617	1453.6428992488788
1247	2017-06-01T16:29:26	36.2737	-158.0007	MGL1704	11.776969987227517	0.5282595946909935	0.0288354434182106	0.3693778137238459																	0.3693778137238459	1454.6781871785627
1248	2017-06-01T16:32:26	36.2824	-158.001	MGL1704	12.793479647021506	0.534311388239055	0.0296955534111714	0.4077625618291659																	0.4077625618291659	1455.6470200637063
1249	2017-06-01T16:35:27	36.2861	-158.0011	MGL1704	10.961122763985863	0.536412025904899	0.0299977098073281	0.34632145935952785																	0.34632145935952785	1456.0589910668139
1250	2017-06-01T16:38:27	36.2989	-158.0014	MGL1704	10.934326754821301	0.533359195236702	0.0295591331771072	0.3411280658957345																	0.3411280658957345	1457.4841041583518
1251	2017-06-01T16:41:27	36.3087	-158.0016	MGL1704	10.784065412873671	0.53297866028582	0.0295048269889684	0.3378910774995973																	0.3378910774995973	1458.5751592675665
1252	2017-06-01T16:44:27	36.3174	-158.0017	MGL1704	11.456480391250208	0.531842484256549	0.0293426831725824	0.3579102180390085																	0.3579102180390085	1459.5436595733831
1253	2017-06-01T16:47:27	36.322	-158.0018	MGL1704	12.255200226163245	0.5423855949711155	0.0308671485444275	0.39720593320372827																	0.39720593320372827	1460.0557967761606
1254	2017-06-01T16:50:28	36.3334	-158.0019	MGL1704	13.517132130606775	0.5307087305742175	0.029181724039795905	0.4223430884350876																	0.4223430884350876	1461.324843401451
1255	2017-06-01T16:53:28	36.3433	-158.002	MGL1704	15.13129893097792	0.537560887803498	0.030163646648302997	0.4926247835692866																	0.4926247835692866	1462.4269191684132
1256	2017-06-01T16:56:28	36.3519	-158.0021	MGL1704	16.04994494163965	0.5379441965855021	0.030219251863412996	0.5173396756820157																	0.5173396756820157	1463.3842882099939
1257	2017-06-01T16:59:28	36.3572	-158.0021	MGL1704	15.119646781817453	0.534311388239055	0.0296955534111714	0.4736677224520476																	0.4736677224520476	1463.9742688383624
1258	2017-06-01T17:02:29	36.3677	-158.0022	MGL1704	14.861017954002204	0.538713561414367	0.030330860829384	0.4778281094911884																	0.4778281094911884	1465.1431327593436
1259	2017-06-01T17:05:29	36.3756	-158.0023	MGL1704	15.244879972128846	0.5433559795389711	0.0310098069951244	0.4930208072250267																	0.4930208072250267	1466.022583522839
1260	2017-06-01T17:08:29	36.383	-158.0024	MGL1704	13.804309524560836	0.535649933146562	0.0298877571544985	0.44007059830092654																	0.44007059830092654	1466.8463788129334
1261	2017-06-01T17:11:29	36.3838	-158.0024	MGL1704	12.818089614998186	0.5360305252549039	0.0299426679399644	0.4066835603727402																	0.4066835603727402	1466.9354324926874
1262	2017-06-01T17:14:29	36.3978	-158.0025	MGL1704	12.60877078815181	0.536412025904899	0.0299977098073281	0.3999623784723361																	0.3999623784723361	1468.4938976504166
1263	2017-06-01T17:17:30	36.4053	-158.0023	MGL1704	12.29185548623153	0.525822636196345	0.0284935616554725	0.3782326168414849																	0.3782326168414849	1469.3289681809101
1264	2017-06-01T17:20:30	36.4106	-158.0021	MGL1704	12.084967082633414	0.5292000410742129	0.0289681763122416	0.3741572065346359																	0.3741572065346359	1469.919220831382
1265	2017-06-01T17:23:30	36.4208	-158.0019	MGL1704	11.59732832680617	0.5307082813458571	0.0291816602789332	0.3652238014898516																	0.3652238014898516	1471.0547965886415
1266	2017-06-01T17:26:30	36.4308	-158.0016	MGL1704	11.15336635776581	0.533740115378606	0.0296135804157062	0.3458388980325383																	0.3458388980325383	1472.1682918503668
1267	2017-06-01T17:29:31	36.4394	-158.0014	MGL1704	10.797514689993017	0.5360305252549039	0.0299426679399644	0.3410339024027563																	0.3410339024027563	1473.1257864560216
1268	2017-06-01T17:32:31	36.4469	-158.0012	MGL1704	10.686157038880612	0.5345021153362111	0.0297229211938068	0.3379731712344313																	0.3379731712344313	1473.9608567806256
1269	2017-06-01T17:35:31	36.457	-158.001	MGL1704	10.847033782305422	0.535267757697421	0.029832784627112998	0.3399518835779584																	0.3399518835779584	1475.0853020938919
1270	2017-06-01T17:38:31	36.4659	-158.0008	MGL1704	10.04141244675363	0.528447276229967	0.0288619145813618	0.314107122866393																	0.314107122866393	1476.0761860727607
1271	2017-06-01T17:41:32	36.4728	-158.0006	MGL1704	9.7685780206083	0.533740115378606	0.0296135804157062	0.3042908183734808																	0.3042908183734808	1476.8444826945392
1272	2017-06-01T17:44:32	36.4822	-158.0003	MGL1704	10.013655182737617	0.5303319138601501	0.0291282408653452	0.31551733380110464																	0.31551733380110464	1477.8912079281315
1273	2017-06-01T17:47:32	36.4922	-158.0	MGL1704	10.576577759544591	0.5312746305602479	0.0292620445949746	0.33072664516983435																	0.33072664516983435	1479.004702676892
1274	2017-06-01T17:50:32	36.5009	-157.9997	MGL1704	13.025743481187035	0.538713561414367	0.030330860829384	0.4207903683470856																	0.4207903683470856	1479.9735334655786
1275	2017-06-01T17:53:33	36.5059	-157.9996	MGL1704	17.008921209896062	0.539099621835109	0.030386865214747996	0.5600740908282317																	0.5600740908282317	1480.5301908846106
1276	2017-06-01T18:02:33	36.5355	-158.0001	MGL1704	22.89606176184564	0.556182650817389	0.03293376663587105	0.8065141045880977																	0.8065141045880977	1483.8254806240093
1277	2017-06-01T18:05:34	36.5391	-158.0001	MGL1704	22.90053978795132	0.557578056794563	0.03314745243127296	0.8101443200855266																	0.8101443200855266	1484.2262221829017
1278	2017-06-01T18:08:34	36.5527	-158.0004	MGL1704	21.557920321118846	0.559180520717249	0.0333938271311191	0.7847990583333837																	0.7847990583333837	1485.740372446563
1279	2017-06-01T18:11:34	36.5616	-158.0006	MGL1704	18.374837376192712	0.5679193447269785	0.03475681852553435	0.6735852612005219																	0.6735852612005219	1486.731256025892
1280	2017-06-01T18:14:34	36.5653	-158.0007	MGL1704	18.898990246300066	0.562012569484429	0.033831723041644	0.6884395618720798																	0.6884395618720798	1487.143226328739
1281	2017-06-01T18:17:34	36.5788	-158.0005	MGL1704	20.759401840692945	0.572662166188996	0.0355107641504663	0.7676353739714497																	0.7676353739714497	1488.6461135376612
1282	2017-06-01T18:20:35	36.5879	-158.0002	MGL1704	22.914057093284644	0.5703940078429626	0.035148987258609904	0.8717492747281365																	0.8717492747281365	1489.6594540219564
1283	2017-06-01T18:23:35	36.5934	-158.0	MGL1704	24.252602858994308	0.575152363466598	0.0359105037861512	0.9285627899397796																	0.9285627899397796	1490.271958971147
1284	2017-06-01T18:29:35	36.6145	-157.9996	MGL1704	35.030134771432394	0.571628434352508	0.03534548861044575	1.3091088257401102																	1.3091088257401102	1492.6210217524356
1285	2017-06-01T18:57:12	36.6969	-157.9997	MGL1704	32.36563565925403	0.5878369447953751	0.0379893736986419	1.2952049255625873																	1.2952049255625873	1501.7935551142814
1286	2017-06-01T19:00:12	36.7043	-157.9997	MGL1704	30.689421932979695	0.5776636273275191	0.0363162889552867	1.1808715843681183																	1.1808715843681183	1502.6173016520038
1287	2017-06-01T19:03:12	36.7147	-157.9996	MGL1704	29.33979954716065	0.58484340056609	0.0374924750490733	1.1498303501608484																	1.1498303501608484	1503.775033883417
1288	2017-06-01T19:06:12	36.7194	-157.9996	MGL1704	30.42976154553257	0.58484340056609	0.0374924750490733	1.2025043556648702																	1.2025043556648702	1504.2982242519706
1289	2017-06-01T19:09:12	36.7326	-157.9994	MGL1704	27.513238971125602	0.5785039114670639	0.0364528945757211	1.0592853470857408																	1.0592853470857408	1505.7677183141168
1290	2017-06-01T19:12:13	36.7376	-157.9994	MGL1704	11.630478760698892	0.580189407275291	0.0367274821617097	0.4456916660683848																	0.4456916660683848	1506.3243038125781
1291	2017-06-01T19:15:13	36.75	-157.9993	MGL1704	15.613424862930305	0.5768227459415151	0.0361802290791527	0.5996590129154598																	0.5996590129154598	1507.7046646702274
1292	2017-06-01T19:18:13	36.7568	-157.9994	MGL1704	12.370931707881882	0.580189407275291	0.0367274821617097	0.4877457365655914																	0.4877457365655914	1508.4616734905005
1293	2017-06-01T19:21:13	36.7644	-157.9995	MGL1704	22.21701466089959	0.589973865658896	0.0383467307509529	0.8868777481295718																	0.8868777481295718	1509.3077304512533
1294	2017-06-01T19:24:14	36.7729	-157.9996	MGL1704	24.764190890697236	0.5852693283953271	0.0375629149297883	0.9889544591894672																	0.9889544591894672	1510.2539678163434
1295	2017-06-01T19:27:14	36.7777	-157.9996	MGL1704	25.99064378194578	0.5806080525419061	0.0367959612193472	1.0235163355496537																	1.0235163355496537	1510.788289894866
1296	2017-06-01T19:30:14	36.7887	-157.9997	MGL1704	24.614040980598922	0.590832364014081	0.0384910521724219	0.9630062027953484																	0.9630062027953484	1512.0128104476746
1297	2017-06-01T19:33:14	36.7974	-157.9998	MGL1704	24.003981183053533	0.5793474712304301	0.0365901363857789	0.922785180811738																	0.922785180811738	1512.9813102406906
1298	2017-06-01T19:36:15	36.8059	-157.9999	MGL1704	21.055131986501685	0.5712159869412755	0.03527982912722925	0.7844859481156267																	0.7844859481156267	1513.927547569608
1299	2017-06-01T19:39:15	36.8059	-157.9999	MGL1704	23.26299992582809	0.5689499432182851	0.0349199028230591	0.8657504289735083																	0.8657504289735083	1513.927547569608
1300	2017-06-01T19:42:15	36.8237	-158.0001	MGL1704	25.217649516945013	0.5751528592372055	0.03591058356808205	0.9530568445217228																	0.9530568445217228	1515.9090721061925
1301	2017-06-01T19:45:15	36.8325	-158.0001	MGL1704	26.877528606536107	0.580398514272241	0.0367616843626222	1.0412942106614629																	1.0412942106614629	1516.888662583484
1302	2017-06-01T19:48:15	36.8391	-158.0001	MGL1704	25.15223205290357	0.579979869005626	0.0366932053049847	0.9595390111998978																	0.9595390111998978	1517.6233554414525
1303	2017-06-01T19:51:16	36.8391	-158.0001	MGL1704	25.05927367989312	0.580188976002576	0.0367274075058972	0.9681774335543092																	0.9681774335543092	1517.6233554414525
1304	2017-06-01T19:54:16	36.8589	-157.9999	MGL1704	28.517604946493073	0.578925188516793	0.036521433673188	1.096959299145325																	1.096959299145325	1519.8275060161175
1305	2017-06-01T19:57:16	36.8667	-157.9997	MGL1704	30.412466026986042	0.5755687159987071	0.0359775053558728	1.1548314481355333																	1.1548314481355333	1520.6959620826553
1306	2017-06-01T20:00:16	36.8737	-157.9996	MGL1704	32.2335336645491	0.582506316595277	0.037107134907949	1.2513097850693649																	1.2513097850693649	1521.475232666253
1307	2017-06-01T20:03:17	36.8851	-157.9993	MGL1704	33.87416309967143	0.5785039114670639	0.0364528945757211	1.3037595145645118																	1.3037595145645118	1522.7445287237895
1308	2017-06-01T20:06:17	36.8942	-157.999	MGL1704	33.674087531907766	0.5831433763310799	0.0372119173435006	1.3153016526508172																	1.3153016526508172	1523.7578663878842
1309	2017-06-01T20:09:17	36.902	-157.9988	MGL1704	32.940902449432265	0.586549825240985	0.0377753443114189	1.2983991850984309																	1.2983991850984309	1524.6263222856205
1310	2017-06-01T20:12:17	36.9117	-157.9984	MGL1704	33.88013200122468	0.581449209241411	0.0369335599869533	1.3092866285316722																	1.3092866285316722	1525.7066849953067
1311	2017-06-01T20:15:18	36.9195	-157.9982	MGL1704	37.218282999260346	0.580398514272241	0.0367616843626222	1.441510565692932																	1.441510565692932	1526.5751408093365
1312	2017-06-01T20:18:18	36.9264	-157.998	MGL1704	36.61457495981853	0.5812386693667709	0.0368991192848826	1.4140267800319697																	1.4140267800319697	1527.3434349839358
1313	2017-06-01T20:21:18	36.9382	-157.9978	MGL1704	32.18121833577993	0.578083637686261	0.0363845187037294	1.2192680099616453																	1.2192680099616453	1528.657097308193
1314	2017-06-01T20:24:18	36.9438	-157.9979	MGL1704	25.26003887228034	0.5703940078429626	0.035148987258609904	0.9442614806904556																	0.9442614806904556	1529.280536554558
1315	2017-06-01T20:27:18	36.9557	-157.9979	MGL1704	20.4795527846305	0.5626210836317129	0.0339264890564291	0.7461677173620584																	0.7461677173620584	1530.6052100408954
1316	2017-06-01T20:30:19	36.9643	-157.9977	MGL1704	15.29382797365752	0.558378161732944	0.0332702267661679	0.5428904214776662																	0.5428904214776662	1531.5627023742459
1317	2017-06-01T20:33:19	36.9727	-157.9976	MGL1704	12.575169802491722	0.547264963221547	0.0315886786067913	0.4290137011989091																	0.4290137011989091	1532.4978083076953
1318	2017-06-01T20:36:19	36.9823	-157.9974	MGL1704	11.288244038347607	0.5516008661794161	0.0322384570987896	0.3902690615733305																	0.3902690615733305	1533.5666004589536
1319	2017-06-01T20:39:19	36.9855	-157.9973	MGL1704	12.456210729182992	0.5527930231524976	0.0324184654649018	0.432603312969302																	0.432603312969302	1533.922926145358
1320	2017-06-01T20:42:20	36.9988	-157.9972	MGL1704	11.87575253366724	0.546089283557574	0.0314139008332083	0.4001678759893106																	0.4001678759893106	1535.4034702683114
1321	2017-06-01T21:00:21	37.0458	-157.9975	MGL1704	9.905237565561682	0.5433559795389711	0.0310098069951244	0.32683570549227275																	0.32683570549227275	1540.6354418923675
1322	2017-06-01T21:03:21	37.0551	-157.9975	MGL1704	10.438778547993023	0.550017355003256	0.0320001777308738	0.3618456389653191																	0.3618456389653191	1541.6706909195052
1323	2017-06-01T21:06:21	37.0643	-157.9976	MGL1704	10.883329506556503	0.535267757697421	0.029832784627112998	0.3564292551155603																	0.3564292551155603	1542.6948467623606
1324	2017-06-01T21:09:22	37.0729	-157.9979	MGL1704	10.000635557881703	0.539484890779731	0.0304429892106645	0.32138804507453683																	0.32138804507453683	1543.6525445895911
1325	2017-06-01T21:12:22	37.0801	-157.9983	MGL1704	10.52511349490619	0.537560887803498	0.030163646648302997	0.339821542656315																	0.339821542656315	1544.4548146232953
1326	2017-06-01T21:15:22	37.0902	-157.9984	MGL1704	10.142219604396953	0.539870556194287	0.0304992428834709	0.3168977027544107																	0.3168977027544107	1545.5791523994576
1327	2017-06-01T21:18:22	37.0989	-157.9985	MGL1704	10.61464734043674	0.5360305252549039	0.0299426679399644	0.3386082589696436																	0.3386082589696436	1546.5476518690632
1328	2017-06-01T21:21:23	37.1023	-157.9985	MGL1704	10.769519665834222	0.553188984264525	0.0324784706870613	0.3708606941443921																	0.3708606941443921	1546.9261300080163
1329	2017-06-01T21:24:23	37.1157	-157.9985	MGL1704	11.782604733036187	0.544524831620662	0.0311821688047535	0.397576892741739																	0.397576892741739	1548.4177791438915
1330	2017-06-01T21:27:23	37.1252	-157.9985	MGL1704	12.796005943173945	0.5658716204387215	0.03443440908420365	0.4729244295555599																	0.4729244295555599	1549.4752915909678
1331	2017-06-01T21:30:23	37.1339	-157.9987	MGL1704	13.112537879548025	0.5636371925303111	0.03408476522821175	0.4739522735188189																	0.4739522735188189	1550.4439130067544
1332	2017-06-01T21:33:23	37.1361	-157.9987	MGL1704	14.18834992929831	0.557377946301421	0.0331167936898304	0.512511835987865																	0.512511835987865	1550.6888106260776
1333	2017-06-01T21:36:24	37.151	-157.9993	MGL1704	13.227005438247414	0.561402490903927	0.033737228335329744	0.4754148385890334																	0.4754148385890334	1552.3482896701266
1334	2017-06-01T21:39:24	37.16	-157.9995	MGL1704	13.387579291453447	0.567713651810016	0.03472432666434	0.4925710175877461																	0.4925710175877461	1553.3503006872384
1335	2017-06-01T21:42:24	37.1686	-157.9996	MGL1704	15.408243467770514	0.569363873490576	0.0349854329448217	0.565791310305806																	0.565791310305806	1554.3076688443082
1336	2017-06-01T21:48:25	37.1854	-158.0	MGL1704	16.039778622952145	0.5747370024757039	0.0358436617802913	0.5990552552408558																	0.5990552552408558	1556.1781326092068
1337	2017-06-01T21:51:25	37.1942	-158.0003	MGL1704	13.944540011675768	0.5705990129415239	0.0351816197795917	0.5126935415269539																	0.5126935415269539	1557.1580842744047
1338	2017-06-01T21:54:25	37.2028	-158.0005	MGL1704	13.720980507527704	0.5618090483961525	0.03380019978205075	0.4897882255117941																	0.4897882255117941	1558.1155755712596
1339	2017-06-01T21:57:25	37.2048	-158.0006	MGL1704	13.36122579734624	0.5664835739563621	0.0345306523494822	0.4813483224499496																	0.4813483224499496	1558.3383862485134
1340	2017-06-01T22:00:25	37.2194	-158.0009	MGL1704	11.471077841442288	0.5616060119922035	0.03376875159492298	0.4199003221554653																	0.4199003221554653	1559.9638335032676
1341	2017-06-01T22:03:26	37.2289	-158.0012	MGL1704	13.693219135270116	0.5693643675534921	0.0349855111609011	0.5038106032857421																	0.5038106032857421	1561.0216802287548
1342	2017-06-01T22:06:26	37.2377	-158.0014	MGL1704	15.613070616226006	0.572662166188996	0.0355107641504663	0.5892409148851051																	0.5892409148851051	1562.0014310654503
1343	2017-06-01T22:09:26	37.2398	-158.0014	MGL1704	15.609955505980912	0.5636371925303111	0.03408476522821175	0.5568225109488731																	0.5568225109488731	1562.235196974805
1344	2017-06-01T22:12:26	37.2551	-158.0019	MGL1704	15.486583642554052	0.5728697244135219	0.03554398386588955	0.5723778824528486																	0.5723778824528486	1563.938924788777
1345	2017-06-01T22:15:27	37.2638	-158.0022	MGL1704	15.809145656326852	0.564449075860749	0.034211583655305	0.5840406861590666																	0.5840406861590666	1564.9077482199825
1346	2017-06-01T22:18:27	37.2686	-158.0023	MGL1704	14.96003590846282	0.563637191980396	0.0340847332406463	0.5377846058098383																	0.5377846058098383	1565.442143733373
1347	2017-06-01T22:21:27	37.281	-158.0024	MGL1704	14.135907654040071	0.567713651810016	0.03472432666434	0.5206710117441973																	0.5206710117441973	1566.8225041911246
1348	2017-06-01T22:24:27	37.2899	-158.0025	MGL1704	16.35499541266299	0.569363873490576	0.0349854329448217	0.604336361072046																	0.604336361072046	1567.8132659653866
1349	2017-06-01T22:27:28	37.2986	-158.0026	MGL1704	15.72238817468741	0.560390207761462	0.0335804364050583	0.5685069051295467																	0.5685069051295467	1568.7817652202466
1350	2017-06-01T22:30:28	37.2998	-158.0026	MGL1704	15.09857682189533	0.572248531459009	0.0354445618689102	0.5695685290894141																	0.5695685290894141	1568.9153457398768
1351	2017-06-01T22:33:28	37.3162	-158.0026	MGL1704	15.330162568466273	0.5705990129415239	0.0351816197795917	0.5699311271579638																	0.5699311271579638	1570.740946174829
1352	2017-06-01T22:36:28	37.325	-158.0026	MGL1704	13.3603798884197	0.5632295977789971	0.0340212550712142	0.4945262473260296																	0.4945262473260296	1571.7205366521207
1353	2017-06-01T22:39:28	37.3327	-158.0025	MGL1704	13.832712284839918	0.5575775802325489	0.0331473794176526	0.4991313193396906																	0.4991313193396906	1572.5777240230593
1354	2017-06-01T22:42:29	37.3327	-158.0025	MGL1704	12.739311888436193	0.5640431339205725	0.03414815844797565	0.4669641314536833																	0.4669641314536833	1572.5777240230593
1355	2017-06-01T22:45:29	37.3511	-158.0021	MGL1704	6.8245083491905465	0.5595836178704385	0.0334559227220199	0.24149445348259016																	0.24149445348259016	1574.6262645498584
1356	2017-06-01T22:48:29	37.3598	-158.002	MGL1704	6.6586602113813615	0.555581470139957	0.0328420976819923	0.2327950572070148																	0.2327950572070148	1575.5947637388235
1357	2017-06-01T22:51:29	37.3681	-158.002	MGL1704	7.000515259715513	0.5776636273275191	0.0363162889552867	0.2642711586313364																	0.2642711586313364	1576.5186956662685
1358	2017-06-01T22:54:30	37.3756	-158.0019	MGL1704	7.42194280523967	0.558778862952242	0.0333319532725203	0.25729726335614217																	0.25729726335614217	1577.3536207822378
1359	2017-06-01T22:57:30	37.3865	-158.0017	MGL1704	7.618574705928363	0.5753614336853645	0.0359442391316523	0.2925821685287081																	0.2925821685287081	1578.5671061292685
1360	2017-06-01T23:00:30	37.3912	-158.0017	MGL1704	7.340251989040325	0.572248038337433	0.0354444829447508	0.2721096642920675																	0.2721096642920675	1579.0902964978216
1361	2017-06-01T23:03:30	37.4023	-158.0017	MGL1704	8.781418326793593	0.5768227459415151	0.0361802290791527	0.3387742274585033																	0.3387742274585033	1580.3259163044052
1362	2017-06-01T23:06:31	37.4092	-158.0017	MGL1704	7.787593016657219	0.586977842525353	0.0378465174023582	0.31030117815614033																	0.31030117815614033	1581.0940042922814
1363	2017-06-01T23:09:31	37.4175	-158.0017	MGL1704	8.821990683714873	0.575985864895025	0.0360448164830133	0.3341569634385956																	0.3341569634385956	1582.0179362197266
1364	2017-06-01T23:12:31	37.4257	-158.0018	MGL1704	9.022261032751244	0.5988697819351145	0.03985652194189235	0.36378017935596796																	0.36378017935596796	1582.9307792478562
1365	2017-06-01T23:15:31	37.4305	-158.0019	MGL1704	9.354552506436203	0.584418487081584	0.0374222029205382	0.3676226028615873																	0.3676226028615873	1583.4651744452594
1366	2017-06-01T23:18:31	37.4425	-158.002	MGL1704	10.036517489634956	0.592127007447506	0.0387088840485091	0.4010436897092761																	0.4010436897092761	1584.801008884235
1367	2017-06-01T23:21:32	37.4518	-158.0021	MGL1704	9.740389407173003	0.579770762008676	0.0366590031040722	0.3753466497594083																	0.3753466497594083	1585.836295632835
1368	2017-06-01T23:24:32	37.4596	-158.002	MGL1704	9.390936243100466	0.5962550883711399	0.039408977327518704	0.3814613842253432																	0.3814613842253432	1586.7046139753986
1369	2017-06-01T23:27:32	37.4681	-158.0019	MGL1704	10.390890700746134	0.58740688156378	0.0379178603962362	0.41102559233174296																	0.41102559233174296	1587.650850575925
1370	2017-06-01T23:30:32	37.4783	-158.0018	MGL1704	10.2102603863965	0.588688914226635	0.0381318071171293	0.4054786978097473																	0.4054786978097473	1588.7863193620346
1371	2017-06-01T23:33:33	37.4871	-158.0016	MGL1704	9.33860226950117	0.59299243798001	0.0388551671668029	0.3787905675910429																	0.3787905675910429	1589.766069136615
1372	2017-06-01T23:36:33	37.4942	-158.0014	MGL1704	12.761611058716445	0.595165201086638	0.0392235351690324	0.5275150989506369																	0.5275150989506369	1590.5566179327066
1373	2017-06-01T23:39:33	37.5043	-158.0013	MGL1704	15.186448020062482	0.594730034684947	0.0391495761077801	0.6307155085493019																	0.6307155085493019	1591.6809553249288
1374	2017-06-01T23:42:33	37.5135	-158.0012	MGL1704	19.490883607378873	0.594295904629594	0.0390757931796163	0.7889008921372079																	0.7889008921372079	1592.705110710596
1375	2017-06-01T23:57:34	37.5557	-158.0014	MGL1704	21.94634942835793	0.5962550883711399	0.039408977327518704	0.9126248331286712																	0.9126248331286712	1597.4027254924188
1376	2017-06-02T00:00:01	37.5589	-158.0014	MGL1704	18.04709631163228	0.5929929550802379	0.03885525457189315	0.7343527177902309																	0.7343527177902309	1597.7589402114338
1377	2017-06-02T00:03:02	37.5735	-158.0014	MGL1704	12.985350189484535	0.585696272990718	0.0376335229631379	0.5186684897752469																	0.5186684897752469	1599.38416986694
1378	2017-06-02T00:06:02	37.5817	-158.0014	MGL1704	11.048308043522578	0.592127007447506	0.0387088840485091	0.4418763795888347																	0.4418763795888347	1600.2969700844155
1379	2017-06-02T00:09:02	37.5898	-158.0014	MGL1704	10.284376400014473	0.579770762008676	0.0366590031040722	0.3961323611466752																	0.3961323611466752	1601.1986385919222
1380	2017-06-02T00:12:02	37.6001	-158.0012	MGL1704	6.908860550732408	0.590402603099888	0.0384188054340868	0.2732620943471674																	0.2732620943471674	1602.3453404112586
1381	2017-06-02T00:15:03	37.6053	-158.0012	MGL1704	6.53487970828908	0.58484340056609	0.0374924750490733	0.25666865421580554																	0.25666865421580554	1602.9241893296578
1382	2017-06-02T00:18:03	37.6174	-158.001	MGL1704	6.8566048340222405	0.566484061029953	0.03453072903864775	0.2534062412168386																	0.2534062412168386	1604.2712416937452
1383	2017-06-02T00:21:03	37.6266	-158.0007	MGL1704	6.4790107198091125	0.5812386693667709	0.0368991192848826	0.25091433283585085																	0.25091433283585085	1605.295700538017
1384	2017-06-02T00:24:03	37.6338	-158.0007	MGL1704	6.329986432441203	0.5689499432182851	0.0349199028230591	0.24227072248737186																	0.24227072248737186	1606.0971836558006
1385	2017-06-02T00:30:23	37.6492	-158.0009	MGL1704	5.438424675708856	0.577032715670307	0.03621420349667085	0.2090389270198369																	0.2090389270198369	1607.8115576358355
1386	2017-06-02T00:33:23	37.6594	-158.001	MGL1704	4.386829764717259	0.574322630664675	0.0357769789582925	0.168315686796033																	0.168315686796033	1608.9470262552534
1387	2017-06-02T00:36:24	37.6642	-158.001	MGL1704	5.863886931650388	0.567713651810016	0.03472432666434	0.2163715985077631																	0.2163715985077631	1609.481348333776
1388	2017-06-02T00:39:24	37.6771	-158.0011	MGL1704	5.1161992534194765	0.5697787918886991	0.0350511194987431	0.1863587179956125																	0.1863587179956125	1610.9173659519306
1389	2017-06-02T00:42:24	37.681	-158.0011	MGL1704	5.283515552962997	0.5712159869412755	0.03527982912722925	0.1985300938247298																	0.1985300938247298	1611.3515026407294
1390	2017-06-02T00:45:24	37.695	-158.0011	MGL1704	5.34643211205028	0.5827183324273221	0.0371420068893483	0.2073351901280473																	0.2073351901280473	1612.9099420364205
1391	2017-06-02T00:48:25	37.7039	-158.001	MGL1704	5.4716091526192105	0.5878369447953751	0.0379893736986419	0.2186702106073881																	0.2186702106073881	1613.9007033742544
1392	2017-06-02T00:51:25	37.7079	-158.001	MGL1704	5.530612894972436	0.5782937745766625	0.03641870663972525	0.2112414030971571																	0.2112414030971571	1614.3459717730236
1393	2017-06-02T00:54:25	37.7214	-158.001	MGL1704	5.312289629778578	0.589116338294502	0.0382032704178693	0.2091990649456366																	0.2091990649456366	1615.8487526188685
1394	2017-06-02T00:57:25	37.7304	-158.0009	MGL1704	5.319898318105122	0.5741151962601265	0.03574373169764675	0.20054933487454146																	0.20054933487454146	1616.8506452040538
1395	2017-06-02T01:00:25	37.7372	-158.0009	MGL1704	4.7742706319686015	0.5714295944480345	0.03531517888205925	0.17851316233790654																	0.17851316233790654	1617.6076014819605
1396	2017-06-02T01:03:26	37.7479	-158.0008	MGL1704	4.955543307945749	0.5776636273275191	0.0363162889552867	0.18953854176371765																	0.18953854176371765	1618.7987269754892
1397	2017-06-02T01:06:26	37.7556	-158.0006	MGL1704	4.7379204188290425	0.5785039114670639	0.0364528945757211	0.18096158486334804																	0.18096158486334804	1619.6560493800278
1398	2017-06-02T01:09:26	37.7655	-158.0005	MGL1704	4.6229233970151835	0.571421971975994	0.0353126176335374	0.17585277803471494																	0.17585277803471494	1620.7581238050532
1399	2017-06-02T01:12:26	37.7735	-158.0004	MGL1704	3.841575757618898	0.5912665362519489	0.038564334580836704	0.15486667689040115																	0.15486667689040115	1621.6487040750642
1400	2017-06-02T01:15:27	37.7828	-158.0006	MGL1704	4.679319823113599	0.5876219131795775	0.03795361704743905	0.1845401286176243																	0.1845401286176243	1622.68410264276
1401	2017-06-02T01:18:27	37.7858	-158.0006	MGL1704	4.284999573926691	0.5691569083544306	0.0349526678839404	0.1611048418014938																	0.1611048418014938	1623.0180539418368
1402	2017-06-02T01:21:27	37.7972	-158.0008	MGL1704	4.218084730141613	0.58484340056609	0.0374924750490733	0.16675020917511169																	0.16675020917511169	1624.2871908308239
1403	2017-06-02T01:24:27	37.8059	-158.001	MGL1704	4.484940252636117	0.5927758224125059	0.0388185527887617	0.1779512429703672																	0.1779512429703672	1625.2558093489972
1404	2017-06-02T01:27:28	37.8136	-158.0012	MGL1704	4.3356188665743645	0.577242685399099	0.036248177914188995	0.16204352340622727																	0.16204352340622727	1626.1131314701508
1405	2017-06-02T01:30:28	37.8191	-158.0014	MGL1704	4.751949538634936	0.5768227459415151	0.0361802290791527	0.18101934709512266																	0.18101934709512266	1626.7256280827216
1406	2017-06-02T01:33:28	37.8287	-158.0016	MGL1704	5.455930244643199	0.5882625080667819	0.0380605140058383	0.21805738757266632																	0.21805738757266632	1627.7944169284885
1407	2017-06-02T01:36:28	37.8387	-158.0016	MGL1704	3.956628498355101	0.5897606391203579	0.0383114296447756	0.15971381269902032																	0.15971381269902032	1628.907587925411
1408	2017-06-02T01:39:28	37.8475	-158.0015	MGL1704	4.402570099868875	0.6088427915795784	0.04159150600453445	0.1824010158224385																	0.1824010158224385	1629.8872178446045
1409	2017-06-02T01:42:29	37.8501	-158.0015	MGL1704	4.527196123781639	0.590832364014081	0.0384910521724219	0.17706987436494626																	0.17706987436494626	1630.1766423038046
1410	2017-06-02T01:45:29	37.865	-158.0013	MGL1704	4.320433339317551	0.5921270864428815	0.03870900093465155	0.1723025097188748																	0.1723025097188748	1631.8353602301502
1411	2017-06-02T01:48:29	37.8737	-158.0011	MGL1704	4.739389193459955	0.60084896510938	0.0401972360356276	0.19561732591010605																	0.19561732591010605	1632.8039784549746
1412	2017-06-02T01:51:29	37.8801	-158.001	MGL1704	3.9227243817525603	0.591694966040761	0.0386360634585826	0.1562411303645629																	0.1562411303645629	1633.5164620749347
1413	2017-06-02T01:54:30	37.8897	-158.0009	MGL1704	3.61606059116166	0.572662166188996	0.0355107641504663	0.13380326833439352																	0.13380326833439352	1634.585142346183
1414	2017-06-02T02:06:30	37.9233	-158.0003	MGL1704	10.1509471931403	0.589544782700313	0.038274904314331004	0.4110636823490621																	0.4110636823490621	1638.3257681261332
1415	2017-06-02T02:09:31	37.9348	-158.0	MGL1704	11.046289567340255	0.595601406308614	0.0392976707838346	0.4566316325802069																	0.4566316325802069	1639.6061857506656
1416	2017-06-02T02:12:31	37.942	-157.9999	MGL1704	12.400763605147512	0.595165201086638	0.0392235351690324	0.5096942929140373																	0.5096942929140373	1640.4077169501074
1417	2017-06-02T02:15:31	37.9513	-157.9999	MGL1704	11.404425368673856	0.5960385499069529	0.039371973837989	0.4696065146058327																	0.4696065146058327	1641.4429659772452
1418	2017-06-02T02:18:31	37.9606	-157.9999	MGL1704	9.602850890694155	0.601290850415078	0.0402735771969961	0.4021839545845105																	0.4021839545845105	1642.4782150043827
1419	2017-06-02T02:21:32	37.9646	-158.0	MGL1704	7.1660723174988386	0.597340884657027	0.0395945252007203	0.29032379573747696																	0.29032379573747696	1642.9235698873324
1420	2017-06-02T02:24:32	37.9773	-158.0003	MGL1704	6.594384594316211	0.5960385499069529	0.039371973837989	0.2677745049819352																	0.2677745049819352	1644.3375421522373
1421	2017-06-02T02:27:32	37.9817	-158.0004	MGL1704	6.21065901705521	0.5962535719523255	0.0394089176239404	0.2546423084980056																	0.2546423084980056	1644.8274159780026
1422	2017-06-02T02:30:32	37.9925	-158.0007	MGL1704	6.509712614971763	0.593426703315474	0.0389285707330658	0.2642418967468392																	0.2642418967468392	1646.0299287363653
1423	2017-06-02T02:33:33	38.0001	-158.001	MGL1704	7.2787554141156665	0.5960385499069529	0.039371973837989	0.3003595964603922																	0.3003595964603922	1646.8763479206573
1424	2017-06-02T02:36:33	38.0078	-158.0014	MGL1704	9.93346273348015	0.6070583981958471	0.0412777656592401	0.4176233513004276																	0.4176233513004276	1647.734207377355
1425	2017-06-02T02:39:33	38.0108	-158.0015	MGL1704	12.194680526737713	0.595601406308614	0.0392976707838346	0.5050873726425463																	0.5050873726425463	1648.068273833309
1426	2017-06-02T02:42:33	38.0229	-158.0021	MGL1704	14.257270160683088	0.593644354317844	0.038965360129939	0.5848090057002833																	0.5848090057002833	1649.4162381597077
1427	2017-06-02T02:45:33	38.0322	-158.0024	MGL1704	15.105742411322849	0.615606043355872	0.0427940264870746	0.6642975259032474																	0.6642975259032474	1650.4518213504775
1428	2017-06-02T02:48:34	38.0409	-158.0027	MGL1704	15.117002001076742	0.6004081321510539	0.0401210766803058	0.6353460073115184																	0.6353460073115184	1651.4206372312287
1429	2017-06-02T02:51:34	38.0465	-158.0027	MGL1704	13.38411617014012	0.60349757205438	0.0406560045275263	0.5627811365144845																	0.5627811365144845	1652.0440129895046
1430	2017-06-02T02:54:34	38.057	-158.0027	MGL1704	11.950645564000954	0.589973865658896	0.0383467307509529	0.4825741556743559																	0.4825741556743559	1653.2128425362719
1431	2017-06-02T02:57:34	38.067	-158.0027	MGL1704	10.940438401387425	0.6050500415823075	0.04092637532106465	0.4547804565181626																	0.4547804565181626	1654.3260135331946
1432	2017-06-02T03:00:34	38.0756	-158.0028	MGL1704	10.428101439463877	0.5995277432172379	0.0399695736485661	0.43240038594412106																	0.43240038594412106	1655.2833806996607
1433	2017-06-02T03:03:35	38.0825	-158.0028	MGL1704	9.20946708774628	0.584418993046121	0.0374222865968777	0.3649382842308188																	0.3649382842308188	1656.051468687537
1434	2017-06-02T03:06:35	38.0916	-158.0028	MGL1704	7.930034271347372	0.5925592068450021	0.0387819384107205	0.3164914690045916																	0.3164914690045916	1657.0644542947355
1435	2017-06-02T03:09:35	38.1016	-158.0027	MGL1704	6.519398099332353	0.603056897340182	0.0405794559256321	0.2701507960049979																	0.2701507960049979	1658.1776597618189
1436	2017-06-02T03:12:35	38.1102	-158.0025	MGL1704	6.614344989218957	0.5975636518929475	0.0396330599026198	0.2700389981486932																	0.2700389981486932	1659.135147093765
1437	2017-06-02T03:15:36	38.1188	-158.0024	MGL1704	5.649750471607912	0.5906174835569845	0.03845492880325435	0.22587005579727745																	0.22587005579727745	1660.0925142128476
1438	2017-06-02T03:18:36	38.12	-158.0024	MGL1704	5.630398047874197	0.5960385499069529	0.039371973837989	0.2273516971956812																	0.2273516971956812	1660.2260947324778
1439	2017-06-02T03:21:36	38.1363	-158.002	MGL1704	4.903603580407038	0.595165201086638	0.0392235351690324	0.2015242358043385																	0.2015242358043385	1662.040901496437
1440	2017-06-02T03:24:36	38.145	-158.0017	MGL1704	4.3457362684316205	0.602617342731667	0.0405031313002778	0.17893661934413216																	0.17893661934413216	1663.0097163617356
1441	2017-06-02T03:27:36	38.1502	-158.0015	MGL1704	4.007949125058265	0.590832364014081	0.0384910521724219	0.1612567048536987																	0.1612567048536987	1663.5888300086292
1442	2017-06-02T03:30:37	38.1614	-158.001	MGL1704	4.27048766374339	0.5842064177284965	0.0373872348677622	0.16858084571077414																	0.16858084571077414	1664.8363494769421
1443	2017-06-02T03:33:37	38.171	-158.0006	MGL1704	4.442306533510663	0.591694966040761	0.0386360634585826	0.1817508419545034																	0.1817508419545034	1665.9055668971996
1444	2017-06-02T03:36:37	38.1797	-158.0003	MGL1704	5.2694380502293185	0.599088753878942	0.0398941459672506	0.2152371331435584																	0.2152371331435584	1666.8743814238117
1445	2017-06-02T03:39:37	38.187	-158.0001	MGL1704	5.086341595246457	0.589544782700313	0.038274904314331004	0.2057751674066461																	0.2057751674066461	1667.6871846616625
1446	2017-06-02T03:42:38	38.1971	-157.9998	MGL1704	5.8296793255527675	0.5940783690002105	0.03903907342042296	0.23473229294587405																	0.23473229294587405	1668.8117936887452
1447	2017-06-02T03:45:38	38.2057	-157.9996	MGL1704	6.669170457724996	0.5895451019766991	0.0382750005844111	0.2749585564565144																	0.2749585564565144	1669.7692806015314
1448	2017-06-02T03:48:38	38.2144	-157.9994	MGL1704	6.355353937615358	0.586122827277373	0.0377043407187957	0.2496283614905238																	0.2496283614905238	1670.7378973496225
1449	2017-06-02T03:51:38	38.2156	-157.9994	MGL1704	6.609123285373952	0.590832364014081	0.0384910521724219	0.26318831913972296																	0.26318831913972296	1670.8714778692536
1450	2017-06-02T03:54:38	38.2318	-157.9992	MGL1704	7.866890206233706	0.595601406308614	0.0392976707838346	0.3253225257994952																	0.3253225257994952	1672.6748996988895
1451	2017-06-02T03:57:39	38.2405	-157.9992	MGL1704	8.62245917485806	0.5882625080667819	0.0380605140058383	0.3445714762552873																	0.3445714762552873	1673.6433584662116
1452	2017-06-02T04:03:39	38.2567	-157.9991	MGL1704	7.8316582516477755	0.5925592068450021	0.0387819384107205	0.3155031274164568																	0.3155031274164568	1675.4467166707386
1453	2017-06-02T04:06:39	38.2666	-157.9991	MGL1704	8.067811362261741	0.5812386693667709	0.0368991192848826	0.3191615450656485																	0.3191615450656485	1676.5487559576911
1454	2017-06-02T04:09:40	38.2752	-157.9992	MGL1704	6.203580464932475	0.5810281294921309	0.0368646785828119	0.2429974169544576																	0.2429974169544576	1677.506122905081
1455	2017-06-02T04:12:40	38.2788	-157.9992	MGL1704	6.569662223205901	0.5850563644807085	0.0375276949894308	0.26096607065956384																	0.26096607065956384	1677.9068644639724
1456	2017-06-02T04:15:40	38.2922	-157.9994	MGL1704	5.707900855071392	0.5863370577580356	0.03774002018274805	0.2256057185502329																	0.2256057185502329	1679.3986159615674
1457	2017-06-02T04:18:40	38.3011	-157.9996	MGL1704	6.7915868706382785	0.5793474712304301	0.0365901363857789	0.26114297209913984																	0.26114297209913984	1680.389492212429
1458	2017-06-02T04:21:40	38.3052	-157.9997	MGL1704	5.12147706099762	0.5751528592372055	0.03591058356808205	0.1986739490290708																	0.1986739490290708	1680.845975912718
1459	2017-06-02T04:24:41	38.3183	-157.9999	MGL1704	4.6864925955251	0.5757798742086095	0.036011945429722	0.18068610822095704																	0.18068610822095704	1682.3043345486637
1460	2017-06-02T04:27:41	38.3268	-158.0002	MGL1704	4.296340174097288	0.566075499401979	0.0344664014896719	0.16012459067780402																	0.16012459067780402	1683.2508925513225
1461	2017-06-02T04:30:41	38.3353	-158.0005	MGL1704	3.737132113857661	0.5878369447953751	0.0379893736986419	0.1470512028288151																	0.1470512028288151	1684.1974504689467
1462	2017-06-02T04:33:41	38.3358	-158.0005	MGL1704	3.6038689177271337	0.578925188516793	0.036521433673188	0.13716374544771606																	0.13716374544771606	1684.253109018793
1463	2017-06-02T04:36:42	38.3524	-158.0013	MGL1704	4.035758048037482	0.5749446829711511	0.035877082783221256	0.15317899147565																	0.15317899147565	1686.1022923821326
1464	2017-06-02T04:39:42	38.3608	-158.0017	MGL1704	4.875355754514483	0.578925188516793	0.036521433673188	0.1825406462566932																	0.1825406462566932	1687.0380077001266
1465	2017-06-02T04:42:42	38.3668	-158.002	MGL1704	3.9946795830167217	0.5829338481614974	0.03717788145374575	0.1556447546766881																	0.1556447546766881	1687.7064233763901
1466	2017-06-02T04:45:42	38.3764	-158.0024	MGL1704	4.6051191132121465	0.572662166188996	0.0355107641504663	0.1740358262328295																	0.1740358262328295	1688.7756375642448
1467	2017-06-02T04:48:42	38.3862	-158.0029	MGL1704	6.505017990550157	0.5703940078429626	0.035148987258609904	0.2466779785470897																	0.2466779785470897	1689.8674172874594
1468	2017-06-02T04:51:43	38.3948	-158.0032	MGL1704	6.327934837509898	0.572255816704538	0.0354466668479603	0.24073864264408065																	0.24073864264408065	1690.825102112711
1469	2017-06-02T04:54:43	38.4034	-158.0036	MGL1704	5.727476092692572	0.5597853642393555	0.0334871317680887	0.20658527213568406																	0.20658527213568406	1691.783064958295
1470	2017-06-02T04:57:43	38.4049	-158.0037	MGL1704	7.348387366828518	0.5581782215923955	0.03323966634508645	0.2646832074092608																	0.2646832074092608	1691.9502683204896
1471	2017-06-02T05:00:43	38.4196	-158.0043	MGL1704	6.095207505841649	0.538328420394348	0.0302749898181489	0.20773017235882868																	0.20773017235882868	1693.5874663503091
1472	2017-06-02T05:03:44	38.4277	-158.0043	MGL1704	5.648849820989145	0.529956404177692	0.0290749459803041	0.18599951934931472																	0.18599951934931472	1694.4891348578158
1473	2017-06-02T05:06:44	38.4344	-158.0043	MGL1704	5.167703687785357	0.524327385728544	0.0282849863216725	0.17687023410086805																	0.17687023410086805	1695.2349594257528
1474	2017-06-02T05:09:44	38.4422	-158.0043	MGL1704	5.963501687504627	0.532599031576783	0.0294506501307113	0.19130270486256384																	0.19130270486256384	1696.1032328033523
1475	2017-06-02T05:12:44	38.4514	-158.0043	MGL1704	5.218497359711148	0.5248871881456311	0.02836294660879285	0.16302904513400926																	0.16302904513400926	1697.1273501205205
1476	2017-06-02T05:15:44	38.4594	-158.0043	MGL1704	5.029599533193869	0.540837590210846	0.03064059312069915	0.1679065552279202																	0.1679065552279202	1698.0178869180584
1477	2017-06-02T05:18:45	38.4628	-158.0043	MGL1704	4.579372624312123	0.5360315015698545	0.0299432839210549	0.15244102908252508																	0.15244102908252508	1698.396365057012
1478	2017-06-02T05:21:45	38.4759	-158.0041	MGL1704	4.762159342881912	0.540645113705458	0.0306122208772412	0.15698094150446384																	0.15698094150446384	1699.854723237907
1479	2017-06-02T05:24:45	38.4847	-158.0038	MGL1704	5.328025311388012	0.5385209909043576	0.03030292532376645	0.18479407711467968																	0.18479407711467968	1700.8346624864084
1480	2017-06-02T05:27:45	38.4934	-158.0034	MGL1704	5.280706519902371	0.5449169759244911	0.03124051241501605	0.1861852869648921																	0.1861852869648921	1701.8037481747456
1481	2017-06-02T05:30:46	38.4935	-158.0034	MGL1704	5.299868066359284	0.5611994544999781	0.033705780148202004	0.19227016038755093																	0.19227016038755093	1701.8148798847144
1482	2017-06-02T05:33:46	38.5107	-158.0027	MGL1704	6.779783890769737	0.5732853363412985	0.0356105025981575	0.2543311167894595																	0.2543311167894595	1703.7305048510025
1483	2017-06-02T05:36:46	38.5193	-158.0024	MGL1704	8.796689685039631	0.5829308543792011	0.03717696211642445	0.3469697444717593																	0.3469697444717593	1704.6881884439497
1484	2017-06-02T05:39:46	38.528	-158.0022	MGL1704	11.892624534102206	0.599088753878942	0.0398941459672506	0.4969903985003421																	0.4969903985003421	1705.656803829008
1485	2017-06-02T05:42:47	38.5286	-158.0022	MGL1704	13.32496177603647	0.611532704662604	0.0420673084550199	0.5830725874780945																	0.5830725874780945	1705.7235940888233
1486	2017-06-02T05:45:47	38.5456	-158.0017	MGL1704	13.452956399142264	0.609288920297675	0.0416702232892764	0.5756376089471632																	0.5756376089471632	1707.6164855170234
1487	2017-06-02T05:48:47	38.5543	-158.0014	MGL1704	12.020563193192274	0.612209690263245	0.04218750362682515	0.5253896338958601																	0.5253896338958601	1708.5852963811446
1488	2017-06-02T05:51:47	38.5632	-158.001	MGL1704	10.5789651572776	0.613791589904209	0.0424693848764047	0.4590976348015101																	0.4590976348015101	1709.576630224591
1489	2017-06-02T05:54:47	38.5661	-158.0009	MGL1704	8.649707513461255	0.6110828137438941	0.0419874327291304	0.3695026336328003																	0.3695026336328003	1709.8995671313144
1490	2017-06-02T05:57:48	38.5805	-158.0001	MGL1704	8.186347315508389	0.615152922451982	0.0427126933919489	0.3627451413959058																	0.3627451413959058	1711.5040446588425
1491	2017-06-02T06:00:48	38.5896	-157.9998	MGL1704	7.766193035840073	0.6077264669060696	0.0413950903984846	0.33183836541654826																	0.33183836541654826	1712.5173665626692
1492	2017-06-02T06:03:48	38.5984	-157.9995	MGL1704	6.247359866322075	0.603056897340182	0.0405794559256321	0.2594831411298318																	0.2594831411298318	1713.497304710574
1493	2017-06-02T06:06:48	38.604	-157.9994	MGL1704	5.6296010370894125	0.594295904629594	0.0390757931796163	0.22275254248967155																	0.22275254248967155	1714.1207411688808
1494	2017-06-02T06:09:48	38.6148	-157.9993	MGL1704	6.290697057081295	0.603056897340182	0.0405794559256321	0.2608998113750685																	0.2608998113750685	1715.3229973135751
1495	2017-06-02T06:12:49	38.625	-157.9993	MGL1704	10.95334500175874	0.595601406308614	0.0392976707838346	0.4433977960271982																	0.4433977960271982	1716.4584317304352
1496	2017-06-02T06:15:49	38.6339	-157.9993	MGL1704	13.610171722574155	0.6070583981958471	0.0412777656592401	0.575895758603501																	0.575895758603501	1717.4491539176956
1497	2017-06-02T06:18:49	38.6428	-157.9993	MGL1704	16.675369417692536	0.617879767546768	0.043203022927246	0.7348984448951187																	0.7348984448951187	1718.4398761049563
1498	2017-06-02T06:21:49	38.6434	-157.9993	MGL1704	19.212188597035254	0.6169719064877851	0.043039192567657016	0.8516770173994928																	0.8516770173994928	1718.5066663647715
1499	2017-06-02T06:24:49	38.6609	-157.9993	MGL1704	21.654352274630323	0.6169719064877851	0.043039192567657016	0.966095425371764																	0.966095425371764	1720.4547156093852
1500	2017-06-02T06:27:50	38.6697	-157.9994	MGL1704	22.111403300568	0.626155025750963	0.0447116444551757	1.0175648417013814																	1.0175648417013814	1721.4343446460712
1501	2017-06-02T06:30:50	38.675	-157.9995	MGL1704	22.51292135332545	0.6322224206880022	0.0458378512535605	1.0527747298815582																	1.0527747298815582	1722.0243892827662
1502	2017-06-02T06:33:50	38.6868	-157.9996	MGL1704	23.86843391817182	0.636948084837973	0.0467271728098154	1.1371034982765498																	1.1371034982765498	1723.337959803014
1503	2017-06-02T06:36:50	38.6963	-157.9996	MGL1704	24.606521868369285	0.634579002387343	0.0462800343280031	1.169426464857679																	1.169426464857679	1724.39547225009
1504	2017-06-02T06:39:51	38.704	-157.9995	MGL1704	26.107163805345987	0.632691814154237	0.0459258658381175	1.2233652445030367																	1.2233652445030367	1725.2526579424348
1505	2017-06-02T06:42:51	38.7125	-157.9994	MGL1704	26.10399268056146	0.632691814154237	0.0459258658381175	1.222621060321541																	1.222621060321541	1726.1988931621802
1506	2017-06-02T06:45:51	38.7227	-157.9992	MGL1704	24.07683520604403	0.629412871512959	0.0453142795605968	1.115355467637798																	1.115355467637798	1727.3344604471756
1507	2017-06-02T06:48:51	38.7316	-157.9993	MGL1704	23.330970231289648	0.6287149621751456	0.04518483752969825	1.0671135359368606																	1.0671135359368606	1728.3252206947175
1508	2017-06-02T06:51:52	38.7391	-157.9994	MGL1704	21.433978282917547	0.6224546003820319	0.0440331492073529	0.9705137050704524																	0.9705137050704524	1729.1601440965558
1509	2017-06-02T06:54:52	38.7488	-157.9995	MGL1704	24.556270924623927	0.63175224243021	0.0457500344725948	1.1326233486825017																	1.1326233486825017	1730.2399548685426
1510	2017-06-02T06:57:52	38.7564	-157.9996	MGL1704	26.62173818574703	0.6284826953709001	0.0451417587439263	1.2385890730619866																	1.2385890730619866	1731.0860093647232
1511	2017-06-02T07:00:52	38.7614	-157.9996	MGL1704	28.42653676975925	0.629412871512959	0.0453142795605968	1.3217043474601586																	1.3217043474601586	1731.6425948631845
1512	2017-06-02T07:03:52	38.772	-157.9997	MGL1704	27.83607956450984	0.628947228979391	0.0452279163154702	1.2928508839976958																	1.2928508839976958	1732.8225880409927
1513	2017-06-02T07:06:53	38.7777	-157.9998	MGL1704	28.32473182433009	0.624762782575624	0.0444556420373197	1.2933433446702047																	1.2933433446702047	1733.4571548556958
1514	2017-06-02T07:09:53	38.7878	-157.9999	MGL1704	28.011267053222927	0.62522643984362	0.0445407022707891	1.2766835339703604																	1.2766835339703604	1734.581491048789
1515	2017-06-02T07:12:53	38.7967	-158.0	MGL1704	26.640283508430066	0.63175224243021	0.0457500344725948	1.2413779604144146																	1.2413779604144146	1735.5722512269574
1516	2017-06-02T07:15:53	38.8003	-158.0001	MGL1704	19.453825804157255	0.643153832906248	0.0479106288485437	0.9489411612634421																	0.9489411612634421	1735.973086682145
1517	2017-06-02T07:18:54	38.8142	-158.0002	MGL1704	15.019292149776918	0.649435840210432	0.0491274607998623	0.7543840555497529																	0.7543840555497529	1737.520418683017
1518	2017-06-02T07:21:54	38.8215	-158.0003	MGL1704	16.809431488622813	0.6477365351843141	0.04879645411952095	0.8206683715098197																	0.8206683715098197	1738.3330797947492
1519	2017-06-02T07:24:54	38.8315	-158.0004	MGL1704	22.406025563450832	0.631282435510283	0.0456624221843408	1.0505295032359547																	1.0505295032359547	1739.4462845712171
1520	2017-06-02T07:27:54	38.839	-158.0003	MGL1704	25.389953660586272	0.6249946112096221	0.0444981721540544	1.1594422788407772																	1.1594422788407772	1740.2812078467007
1521	2017-06-02T07:30:55	38.8486	-158.0002	MGL1704	26.2115824429643	0.626620379388491	0.0447974839958142	1.1891949741347725																	1.1891949741347725	1741.3498871736258
1522	2017-06-02T07:33:55	38.8556	-158.0002	MGL1704	24.648068452384425	0.6254586100970635	0.044583355805855	1.1324732783957128																	1.1324732783957128	1742.1291068714718
1523	2017-06-02T07:36:55	38.8657	-158.0001	MGL1704	23.84323826860217	0.63363396534089	0.0461025258286118	1.1202567673743713																	1.1202567673743713	1743.2534429913785
1524	2017-06-02T07:39:55	38.8741	-158.0001	MGL1704	20.375455877924065	0.631282435510283	0.0456624221843408	0.9526540798179092																	0.9526540798179092	1744.188506628793
1525	2017-06-02T07:42:56	38.8821	-158.0001	MGL1704	17.231692717109574	0.65309846759904	0.04984560943437096	0.8626699223846351																	0.8626699223846351	1745.0790434263308
1526	2017-06-02T07:57:57	38.9234	-157.9999	MGL1704	23.402428524016642	0.63363396534089	0.0461025258286118	1.0919720443941314																	1.0919720443941314	1749.6764722901653
1527	2017-06-02T08:00:57	38.9332	-157.9998	MGL1704	25.033176860632725	0.617879767546768	0.043203022927246	1.1204210070173088																	1.1204210070173088	1750.767414237442
1528	2017-06-02T08:03:57	38.9419	-157.9997	MGL1704	24.26532550945516	0.6197044692365765	0.04353291607664295	1.0815424391642907																	1.0815424391642907	1751.7359117104645
1529	2017-06-02T08:06:57	38.9482	-157.9997	MGL1704	19.985849765258354	0.615606043355872	0.0427940264870746	0.8763912777773564																	0.8763912777773564	1752.4372094385258
1530	2017-06-02T08:09:58	38.9577	-157.9996	MGL1704	16.927871871173156	0.6169719064877851	0.043039192567657016	0.7372114236467945																	0.7372114236467945	1753.4947573165932
1531	2017-06-02T08:12:58	38.9677	-157.9996	MGL1704	15.764157377638496	0.6057199869763901	0.0410433876566134	0.6587347828190468																	0.6587347828190468	1754.607928313515
1532	2017-06-02T08:15:58	38.9763	-157.9995	MGL1704	14.93992323786046	0.6088427915795784	0.04159150600453445	0.639706111910451																	0.639706111910451	1755.565294488568
1533	2017-06-02T08:18:58	38.9844	-157.9994	MGL1704	13.7842722278384	0.610633994237877	0.0419077472268331	0.5919486722079946																	0.5919486722079946	1756.4670045185464
1534	2017-06-02T08:21:58	38.9844	-157.9994	MGL1704	11.82910470637376	0.6104092981506505	0.04186806408656515	0.5109348351536311																	0.5109348351536311	1756.4670045185464
1535	2017-06-02T08:24:59	39.0019	-157.9993	MGL1704	10.901932882354446	0.609288920297675	0.0416702232892764	0.4712597474779779																	0.4712597474779779	1758.4150729755306
1536	2017-06-02T08:27:59	39.0106	-157.9993	MGL1704	10.99481567200624	0.610184602063424	0.0418283809462972	0.472408482857696																	0.472408482857696	1759.3835317428527
1537	2017-06-02T08:30:59	39.0192	-157.9993	MGL1704	8.198545862000069	0.6077285557866785	0.04139561215853975	0.34831859992967673																	0.34831859992967673	1760.3408588002058
1538	2017-06-02T08:33:59	39.0229	-157.9994	MGL1704	9.387321941065224	0.6006307668987635	0.04015983712349045	0.39384776867363935																	0.39384776867363935	1760.7528228571784
1539	2017-06-02T08:37:00	39.0358	-157.9995	MGL1704	8.80571196003278	0.617879767546768	0.043203022927246	0.3891838118275554																	0.3891838118275554	1762.1888394797274
1540	2017-06-02T08:40:00	39.0452	-157.9996	MGL1704	10.67290248548259	0.585696272990718	0.0376335229631379	0.42857612185437455																	0.42857612185437455	1763.2352559362437
1541	2017-06-02T08:43:00	39.0532	-157.9997	MGL1704	11.87833305921504	0.596905737596037	0.0395201644640462	0.4832366234562688																	0.4832366234562688	1764.1258346934774
1542	2017-06-02T08:46:00	39.0564	-157.9997	MGL1704	12.686209359155445	0.609288920297675	0.0416702232892764	0.5371194427512117																	0.5371194427512117	1764.4820494124924
1543	2017-06-02T08:49:00	39.0676	-157.9996	MGL1704	13.10825889448776	0.6176525728435984	0.04316201948818385	0.5783047062960658																	0.5783047062960658	1765.7288308897394
1544	2017-06-02T08:52:01	39.0766	-157.9995	MGL1704	14.011368583393786	0.618791803075976	0.0433676244462195	0.6131995430369629																	0.6131995430369629	1766.7307220604748
1545	2017-06-02T08:55:01	39.0846	-157.9994	MGL1704	14.26855583034904	0.6133397374640674	0.0423887211399729	0.6235785696740357																	0.6235785696740357	1767.6213007803985
1546	2017-06-02T08:58:01	39.0914	-157.9993	MGL1704	12.141481417509215	0.6095125737886056	0.041709715565956304	0.5366424973622547																	0.5366424973622547	1768.3783063679666
1547	2017-06-02T09:01:01	39.1002	-157.9993	MGL1704	13.296848955515022	0.6088426785748771	0.0415914268371864	0.5754197457396656																	0.5754197457396656	1769.3578968452582
1548	2017-06-02T09:04:01	39.11	-157.9992	MGL1704	11.445388200323384	0.6135693740092378	0.04243066747104725	0.5047897292130649																	0.5047897292130649	1770.4488386210955
1549	2017-06-02T09:07:02	39.1186	-157.999	MGL1704	10.342565047448245	0.599748443014998	0.0400076113237782	0.4343689458035456																	0.4343689458035456	1771.4063215106644
1550	2017-06-02T09:10:02	39.1259	-157.9988	MGL1704	9.203044150632836	0.599088753878942	0.0398941459672506	0.3747476022732123																	0.3747476022732123	1772.2191198743628
1551	2017-06-02T09:13:02	39.1259	-157.9988	MGL1704	8.02770709416458	0.597778273793662	0.03966953119029015	0.3326155798670593																	0.3326155798670593	1772.2191198743628
1552	2017-06-02T09:16:02	39.1448	-157.9983	MGL1704	6.649617768353951	0.599531437086959	0.0399705325521275	0.2731335352145155																	0.2731335352145155	1774.3234559568111
1553	2017-06-02T09:19:03	39.1535	-157.998	MGL1704	4.9594684022340285	0.5988708261408879	0.03985670135859674	0.21210955297923595																	0.21210955297923595	1775.2922609399066
1554	2017-06-02T09:22:03	39.1622	-157.998	MGL1704	4.269527581263798	0.5842588559911379	0.03740814626886765	0.17208838080927805																	0.17208838080927805	1776.2607197072284
1555	2017-06-02T09:25:03	39.1641	-157.9979	MGL1704	3.4250532906523925	0.559180520717249	0.0333938271311191	0.12035876048460276																	0.12035876048460276	1776.472398229645
1556	2017-06-02T09:28:03	39.1798	-157.9981	MGL1704	4.513065484279416	0.5776636273275191	0.0363162889552867	0.1833231987250865																	0.1833231987250865	1778.2201619202938
1557	2017-06-02T09:31:03	39.1885	-157.9984	MGL1704	5.628846377534512	0.579770762008676	0.0366590031040722	0.2129944624318226																	0.2129944624318226	1779.188966559055
1558	2017-06-02T09:34:04	39.1972	-157.9988	MGL1704	4.8332858554777225	0.5537855054203416	0.032568871251383705	0.17854280407963738																	0.17854280407963738	1780.1580399714474
1559	2017-06-02T09:37:04	39.1985	-157.9988	MGL1704	6.510740101535988	0.546089283557574	0.0314139008332083	0.22430260320292625																	0.22430260320292625	1780.3027522010473
1560	2017-06-02T09:40:04	39.2138	-157.9992	MGL1704	7.222618749792546	0.565667741475464	0.0344024166787354	0.25850122173662954																	0.25850122173662954	1782.006253273106
1561	2017-06-02T09:43:04	39.2231	-157.9992	MGL1704	7.3036083705475905	0.554383580188968	0.0326595682928213	0.2663943654820576																	0.2663943654820576	1783.0415023002438
1562	2017-06-02T09:46:05	39.2318	-157.9992	MGL1704	5.8367341229371865	0.564044550632119	0.03414966443596985	0.2234424553594263																	0.2234424553594263	1784.0099610675657
1563	2017-06-02T09:49:05	39.2351	-157.9992	MGL1704	5.981227453035992	0.547656472160628	0.0316470458967334	0.21227503422963714																	0.21227503422963714	1784.3773074965502
1564	2017-06-02T09:52:05	39.2485	-157.9997	MGL1704	6.135776558708361	0.554383580188968	0.0326595682928213	0.21830794383061086																	0.21830794383061086	1785.8695793633608
1565	2017-06-02T09:55:05	39.2575	-158.0001	MGL1704	3.96095373892142	0.5810366731789836	0.0368674446310861	0.14690803099324867																	0.14690803099324867	1786.8720264127207
1566	2017-06-02T09:58:06	39.266	-158.0004	MGL1704	5.140332386195131	0.571010001906557	0.0352470406209211	0.18915215248596248																	0.18915215248596248	1787.818574984984
1567	2017-06-02T10:01:06	39.2672	-158.0005	MGL1704	3.552574294032041	0.556779995362206	0.0330251821858415	0.12008718012962882																	0.12008718012962882	1787.9524332303827
1568	2017-06-02T10:04:06	39.2829	-158.0009	MGL1704	3.2095324142378847	0.58484340056609	0.0374924750490733	0.12158061903624638																	0.12158061903624638	1789.70045157274
1569	2017-06-02T10:07:06	39.2921	-158.001	MGL1704	4.753118156492929	0.5527930231524976	0.0324184654649018	0.17307650083714274																	0.17307650083714274	1790.7246051303953
1570	2017-06-02T10:10:06	39.2992	-158.001	MGL1704	3.6508588223681633	0.560025660832216	0.03353099248577835	0.12587712018156547																	0.12587712018156547	1791.51495653821
1571	2017-06-02T10:13:07	39.3085	-158.0011	MGL1704	4.209079342774685	0.5745308045721911	0.035810479363605305	0.14280158305026794																	0.14280158305026794	1792.5502413994254
1572	2017-06-02T10:16:07	39.3184	-158.0011	MGL1704	4.04852884655987	0.5579778709827465	0.03320880309191025	0.14719982024042366																	0.14719982024042366	1793.652280686378
1573	2017-06-02T10:19:07	39.3256	-158.0012	MGL1704	3.608250879245056	0.584435280304344	0.03742823761259275	0.13755340928155638																	0.13755340928155638	1794.4538100653049
1574	2017-06-02T10:22:07	39.3348	-158.0011	MGL1704	5.0204775684461715	0.5747370024757039	0.0358436617802913	0.17962934857188004																	0.17962934857188004	1795.477963578762
1575	2017-06-02T10:25:08	39.3449	-158.0011	MGL1704	4.471703500114387	0.5563808709609561	0.0329648975294946	0.1547723050135532																	0.1547723050135532	1796.6022662856533
1576	2017-06-02T10:28:08	39.3537	-158.0011	MGL1704	5.826643848879487	0.5385241588523599	0.03030371546181515	0.18282185157478845																	0.18282185157478845	1797.5818567629447
1577	2017-06-02T10:31:08	39.3608	-158.001	MGL1704	3.9622999219175936	0.5806080525419061	0.0367959612193472	0.1507020100939418																	0.1507020100939418	1798.3722550361404
1578	2017-06-02T10:34:08	39.371	-158.0009	MGL1704	3.258004794929793	0.5443326904471845	0.0311541937563703	0.10714862838542533																	0.10714862838542533	1799.5077220674027
1579	2017-06-02T10:37:09	39.3796	-158.0008	MGL1704	5.185146007835948	0.5551836444714825	0.03278167721649725	0.17770133088461218																	0.17770133088461218	1800.4650877963131
1580	2017-06-02T10:40:09	39.3843	-158.0009	MGL1704	4.2067935065466155	0.550808458074659	0.0321190248478626	0.1455395963904866																	0.1455395963904866	1800.9883489087547
1581	2017-06-02T10:43:09	39.3956	-158.0011	MGL1704	4.106945539674198	0.557977801218833	0.0332086969005377	0.13796398132885127																	0.13796398132885127	1802.2463498085424
1582	2017-06-02T10:46:09	39.4058	-158.0012	MGL1704	4.0177360822088835	0.5488352622377489	0.0318229834522357	0.14227224323409265																	0.14227224323409265	1803.3818168072971
1583	2017-06-02T10:49:09	39.4144	-158.0013	MGL1704	6.524236485485702	0.5642450742150129	0.03417995450604075	0.23773794814172594																	0.23773794814172594	1804.3391824976507
1584	2017-06-02T10:52:10	39.4187	-158.0013	MGL1704	6.264136346272223	0.528823209941478	0.0289149821059501	0.18869735154513795																	0.18869735154513795	1804.8178460263275
1585	2017-06-02T10:55:10	39.4306	-158.0013	MGL1704	5.751488522660501	0.5557820724154494	0.0328726646057583	0.2007552120962997																	0.2007552120962997	1806.1425195126644
1586	2017-06-02T10:58:10	39.439	-158.0012	MGL1704	5.622244076411985	0.5462860988266061	0.03144347116854575	0.18755924406503047																	0.18755924406503047	1807.0776226748515
1587	2017-06-02T11:01:10	39.4471	-158.0011	MGL1704	6.412622096800662	0.5303319138601501	0.0291282408653452	0.20617937165652767																	0.20617937165652767	1807.9793321612372
1588	2017-06-02T11:04:11	39.4502	-158.0011	MGL1704	6.733838017252237	0.547069674940175	0.0315595644625067	0.2279129065290925																	0.2279129065290925	1808.324415170284
1589	2017-06-02T11:07:11	39.4626	-158.001	MGL1704	7.534863483133558	0.5327912998175774	0.0294781317941443	0.2396886551365265																	0.2396886551365265	1809.7047739650147
1590	2017-06-02T11:10:11	39.4713	-158.0011	MGL1704	6.023459600230336	0.541804624227405	0.0307819433579274	0.2023355628647137																	0.2023355628647137	1810.6732708590148
1591	2017-06-02T11:13:11	39.4801	-158.0011	MGL1704	6.150715181679917	0.578083637686261	0.0363845187037294	0.2272800796004308																	0.2272800796004308	1811.6528613363064
1592	2017-06-02T11:16:12	39.4874	-158.0011	MGL1704	5.8068711203731445	0.563026892024616	0.03399041160090145	0.2145774405477371																	0.2145774405477371	1812.4654761640595
1593	2017-06-02T11:19:12	39.4973	-158.001	MGL1704	6.980081196304668	0.5671261079217205	0.03463655573919885	0.2546150079432408																	0.2546150079432408	1813.5675489319642
1594	2017-06-02T11:22:12	39.5059	-158.001	MGL1704	6.480388012609165	0.588688914226635	0.0381318071171293	0.2675574392822643																	0.2675574392822643	1814.5248759893161
1595	2017-06-02T11:25:12	39.5114	-158.0009	MGL1704	7.155573462424109	0.5904199239227835	0.0384243334645852	0.2909854452821639																	0.2909854452821639	1815.1371802730287
1596	2017-06-02T11:28:12	39.5223	-158.0007	MGL1704	7.8680719470082465	0.596905737596037	0.0395201644640462	0.3024708262395993																	0.3024708262395993	1816.3506582069147
1597	2017-06-02T11:31:13	39.5316	-158.0007	MGL1704	7.329133801397809	0.5891196227889305	0.03820445628432905	0.29057152486787513																	0.29057152486787513	1817.3859072340522
1598	2017-06-02T11:34:13	39.5403	-158.0009	MGL1704	5.6999787103142525	0.601290850415078	0.0402735771969961	0.2309104562604596																	0.2309104562604596	1818.3545181966135
1599	2017-06-02T11:37:13	39.5439	-158.001	MGL1704	5.7521334637435135	0.6057199869763901	0.0410433876566134	0.23566711978672306																	0.23566711978672306	1818.755351687182
1600	2017-06-02T11:40:13	39.5574	-158.0011	MGL1704	5.391844559725597	0.5938620053202139	0.0390021495268122	0.21127119415850304																	0.21127119415850304	1820.2581570447112
1601	2017-06-02T11:43:14	39.5659	-158.0012	MGL1704	4.965054947848857	0.599752379739808	0.04000870313281175	0.19245451005703304																	0.19245451005703304	1821.2043913095893
1602	2017-06-02T11:46:14	39.5731	-158.0013	MGL1704	3.7092638285137776	0.583569434890903	0.0372819946864511	0.15555983143208355																	0.15555983143208355	1822.0059203608648
1603	2017-06-02T11:49:14	39.5731	-158.0013	MGL1704	4.167963677272566	0.553188984264525	0.0324784706870613	0.15172615509122933																	0.15172615509122933	1822.0059203608648
1604	2017-06-02T11:52:14	39.5915	-158.0017	MGL1704	4.623755589951067	0.551805967110606	0.03227073786527415	0.15892218419890522																	0.15892218419890522	1824.054442460679
1605	2017-06-02T11:55:15	39.6	-158.0019	MGL1704	3.6218239070514686	0.578083637686261	0.0363845187037294	0.1484749205802781																	0.1484749205802781	1825.0007933153606
1606	2017-06-02T11:58:15	39.6083	-158.0019	MGL1704	5.217421951164795	0.5381372246089324	0.030247253738843505	0.17030861743571718																	0.17030861743571718	1825.9247252428054
1607	2017-06-02T12:01:15	39.6083	-158.0019	MGL1704	4.603854784243248	0.5599874347347196	0.03351843034621365	0.16614779537749852																	0.16614779537749852	1825.9247252428054
1608	2017-06-02T12:04:15	39.6256	-158.0021	MGL1704	4.32917635364831	0.54257955983651	0.0308955954373379	0.14274514511772488																	0.14274514511772488	1827.8505874307898
1609	2017-06-02T12:07:15	39.6339	-158.002	MGL1704	4.848463534582673	0.5496223842073851	0.0319409720853444	0.1673057570952733																	0.1673057570952733	1828.7745591351745
1610	2017-06-02T12:10:16	39.6423	-158.0019	MGL1704	4.9599166848908185	0.562012569484429	0.033831723041644	0.1722258522107248																	0.1722258522107248	1829.7096620665259
1611	2017-06-02T12:13:16	39.6451	-158.0019	MGL1704	5.827534583692603	0.559180520717249	0.0333938271311191	0.2032900945779939																	0.2032900945779939	1830.0213499456643
1612	2017-06-02T12:16:16	39.6588	-158.0017	MGL1704	4.810182521645046	0.5488352622377489	0.0318229834522357	0.16052898214717504																	0.16052898214717504	1831.546490542364
1613	2017-06-02T12:19:16	39.6674	-158.0016	MGL1704	5.253625516542602	0.550215421141022	0.0320299984666035	0.17397154390962896																	0.17397154390962896	1832.5038559521313
1614	2017-06-02T12:22:17	39.6759	-158.0015	MGL1704	6.476022698632287	0.558980649522178	0.03336303772994425	0.2210312447171792																	0.2210312447171792	1833.4500900935134
1615	2017-06-02T12:25:17	39.6817	-158.0015	MGL1704	6.527525413351692	0.5516008661794161	0.0322384570987896	0.22960646021611394																	0.22960646021611394	1834.0957292717285
1616	2017-06-02T12:31:27	39.6982	-158.0013	MGL1704	5.116130240303215	0.5324105722711845	0.029423755080775407	0.16180174701204825																	0.16180174701204825	1835.932541313345
1617	2017-06-02T12:34:27	39.7066	-158.0013	MGL1704	5.9195405646283685	0.5575775802325489	0.0331473794176526	0.1991055394512028																	0.1991055394512028	1836.8676049507599
1618	2017-06-02T12:37:28	39.715	-158.0013	MGL1704	6.1116759985666524	0.555581470139957	0.0328420976819923	0.20785150620993853																	0.20785150620993853	1837.8026685881744
1619	2017-06-02T12:40:28	39.7153	-158.0013	MGL1704	6.213358354853997	0.5535863488415539	0.0325386898119907	0.21291733064263726																	0.21291733064263726	1837.8360637180813
1620	2017-06-02T12:43:28	39.7317	-158.0012	MGL1704	6.113135997391938	0.5616055273078759	0.0337686765224575	0.21097326356212195																	0.21097326356212195	1839.6616842297929
1621	2017-06-02T12:46:28	39.7399	-158.001	MGL1704	7.173311766188992	0.567713651810016	0.03472432666434	0.25500378091119497																	0.25500378091119497	1840.5746449908102
1622	2017-06-02T12:49:29	39.7434	-158.001	MGL1704	6.619567378462006	0.555581470139957	0.0328420976819923	0.2168117844274816																	0.2168117844274816	1840.9642548397326
1623	2017-06-02T12:52:29	39.7544	-158.0008	MGL1704	7.821238282839914	0.563637191980396	0.0340847332406463	0.26997771285059896																	0.26997771285059896	1842.188862573441
1624	2017-06-02T12:55:29	39.7587	-158.0003	MGL1704	6.8564178093864285	0.5664835739563621	0.0345306523494822	0.23583100763978795																	0.23583100763978795	1842.6694347677164
1625	2017-06-02T12:58:29	39.7603	-157.9994	MGL1704	6.249001942473497	0.5496223842073851	0.0319409720853444	0.2097033560447493																	0.2097033560447493	1842.8634804079334
1626	2017-06-02T13:01:29	39.7608	-157.9991	MGL1704	5.081848916301884	0.558378161732944	0.0332702267661679	0.1819435540096553																	0.1819435540096553	1842.9247740233745
1627	2017-06-02T13:04:30	39.7638	-157.9981	MGL1704	6.574175084354367	0.5575775802325489	0.0331473794176526	0.22826615106879225																	0.22826615106879225	1843.2695140533126
1628	2017-06-02T13:07:30	39.7641	-157.9959	MGL1704	5.1627275970119815	0.5722781249927229	0.03545567277145515	0.190489193255844																	0.190489193255844	1843.4607026300268
1629	2017-06-02T13:10:30	39.7637	-157.9945	MGL1704	6.618945422177615	0.546089283557574	0.0314139008332083	0.22429532686929687																	0.22429532686929687	1843.5885052903666
1630	2017-06-02T13:13:30	39.7635	-157.9941	MGL1704	5.645046517940497	0.5460956208883601	0.03141639522368005	0.1899028044622196																	0.1899028044622196	1843.6293362899385
1631	2017-06-02T13:16:31	39.7634	-157.9938	MGL1704	6.953320639637423	0.555181221055355	0.0327811094243746	0.23924389251300765																	0.23924389251300765	1843.6573165076554
1632	2017-06-02T13:19:31	39.7634	-157.9938	MGL1704	6.116217725364093	0.546089283557574	0.0314139008332083	0.20445927013847207																	0.20445927013847207	1843.6573165076554
1633	2017-06-02T13:22:31	39.7634	-157.9938	MGL1704	6.6494459630878	0.551998489510824	0.0322983871388864	0.21935955942467056																	0.21935955942467056	1843.6573165076554
1634	2017-06-02T13:25:31	39.7634	-157.9938	MGL1704	6.437409524025687	0.5449157254925839	0.0312398964403581	0.2082565103683868																	0.2082565103683868	1843.6573165076554
1635	2017-06-02T13:28:31	39.7634	-157.9938	MGL1704	8.442240295572951	0.5449157254925839	0.0312398964403581	0.28391901838818256																	0.28391901838818256	1843.6573165076554
1636	2017-06-02T13:31:32	39.7634	-157.9939	MGL1704	7.5454437444634435	0.5701889024151114	0.0351163696391674	0.2678846398764484																	0.2678846398764484	1843.6658733669808
1637	2017-06-02T13:34:32	39.7634	-157.9938	MGL1704	6.572852517936424	0.5324144712438781	0.0294249229537346	0.21981911206333973																	0.21981911206333973	1843.6744302263064
1638	2017-06-02T13:37:32	39.7634	-157.9939	MGL1704	6.666469243613304	0.5535863488415539	0.0325386898119907	0.2420991640836208																	0.2420991640836208	1843.682987085632
1639	2017-06-02T13:40:32	39.7634	-157.9939	MGL1704	7.906940941062411	0.546089283557574	0.0314139008332083	0.2686958561267783																	0.2686958561267783	1843.682987085632
1640	2017-06-02T13:43:33	39.7634	-157.9937	MGL1704	5.052788165517505	0.5410330851495271	0.0306688109105943	0.1746573734905888																	0.1746573734905888	1843.7001008042832
1641	2017-06-02T13:46:33	39.7634	-157.9937	MGL1704	7.178163160916477	0.5512041897857359	0.0321786697817463	0.2574485471823721																	0.2574485471823721	1843.7001008042832
1642	2017-06-02T13:49:33	39.7634	-157.9938	MGL1704	5.450845998850368	0.553188984264525	0.0324784706870613	0.1928271989613828																	0.1928271989613828	1843.7086576636086
1643	2017-06-02T13:52:33	39.7634	-157.9938	MGL1704	7.680233701943339	0.5470690996296855	0.031559726676538946	0.26422199833943405																	0.26422199833943405	1843.7086576636086
1644	2017-06-02T13:55:33	39.7634	-157.9938	MGL1704	6.756822086569322	0.5734933900445489	0.0356438016150022	0.25027005531987273																	0.25027005531987273	1843.7086576636086
1645	2017-06-02T13:58:34	39.7634	-157.9938	MGL1704	6.091029892714182	0.538717451885911	0.03033190944202375	0.1980989890520014																	0.1980989890520014	1843.7086576636086
1646	2017-06-02T14:01:34	39.7635	-157.9938	MGL1704	7.439648506916749	0.539870556194287	0.0304992428834709	0.24413904671233616																	0.24413904671233616	1843.719789373578
1647	2017-06-02T14:04:34	39.7633	-157.9939	MGL1704	6.905587421877028	0.5496242654515184	0.03194125408156915	0.23345921617824825																	0.23345921617824825	1843.7436405728954
1648	2017-06-02T14:07:34	39.7632	-157.994	MGL1704	6.443632232182805	0.5745298165701895	0.0358103203692919	0.2395305115621415																	0.2395305115621415	1843.7576810546311
1649	2017-06-02T14:10:35	39.7634	-157.9938	MGL1704	6.386860385234902	0.5571802140813344	0.03308649932137775	0.2259421894250587																	0.2259421894250587	1843.785762010528
1650	2017-06-02T14:13:35	39.764	-157.9933	MGL1704	6.730767219278474	0.557178312370293	0.0330862079620082	0.2343645199740193																	0.2343645199740193	1843.865080475552
1651	2017-06-02T14:16:35	39.7663	-157.9925	MGL1704	6.386631028675764	0.5512046621270374	0.0321787409733261	0.2084078288669636																	0.2084078288669636	1844.1301028314456
1652	2017-06-02T14:19:35	39.7682	-157.99200000000005	MGL1704	7.485132056632477	0.5563826269438361	0.0329643017422178	0.2581813812245754																	0.2581813812245754	1844.345888823506
1653	2017-06-02T14:22:36	39.7698	-157.9915	MGL1704	6.218757233750608	0.548048915701797	0.0317055525198696	0.20009743039000868																	0.20009743039000868	1844.5290620470032
1654	2017-06-02T14:25:36	39.7705	-157.9912	MGL1704	6.066215798069552	0.533359195236702	0.0295591331771072	0.1931999857384413																	0.1931999857384413	1844.6111027853556
1655	2017-06-02T14:28:36	39.7731	-157.9906	MGL1704	7.983005803880968	0.554383580188968	0.0326595682928213	0.2681005111911036																	0.2681005111911036	1844.9050445971961
1656	2017-06-02T14:31:36	39.776	-157.9906	MGL1704	7.959927811493268	0.556581311153021	0.032994741964029656	0.2751327438124305																	0.2751327438124305	1845.227864186303
1657	2017-06-02T14:34:36	39.7808	-157.9913	MGL1704	5.4958852065413915	0.557178312370293	0.0330862079620082	0.1928678437703151																	0.1928678437703151	1845.7655316417395
1658	2017-06-02T14:37:37	39.7887	-157.9927	MGL1704	8.53701919921827	0.568536998718611	0.0348545287609131	0.3271253275745033																	0.3271253275745033	1846.6530537524527
1659	2017-06-02T14:40:37	39.7984	-157.9942	MGL1704	6.186870118868339	0.5681250376439411	0.0347893103867287	0.2236717859698855																	0.2236717859698855	1847.7404248753776
1660	2017-06-02T14:43:37	39.8062	-157.9952	MGL1704	7.385359451850524	0.550808458074659	0.0321190248478626	0.2420874695959167																	0.2420874695959167	1848.6128997280387
1661	2017-06-02T14:46:37	39.8091	-157.9956	MGL1704	7.644925807396254	0.550413268665288	0.0320595247109026	0.2668540943956013																	0.2668540943956013	1848.9375264346766
1662	2017-06-02T14:49:38	39.8213	-157.997	MGL1704	5.901206475994501	0.540257142261389	0.0305556308438881	0.205408797847887																	0.205408797847887	1850.3008605316159
1663	2017-06-02T14:52:38	39.8285	-157.9979	MGL1704	7.939281348379723	0.5640460385789525	0.0341504183679128	0.2775648088545109																	0.2775648088545109	1851.1060284638127
1664	2017-06-02T14:55:38	39.8356	-157.9989	MGL1704	7.3433500589782215	0.559986715023628	0.0335180183129207	0.25399952001670706																	0.25399952001670706	1851.9009892987076
1665	2017-06-02T14:58:38	39.8444	-158.0	MGL1704	7.042306403686402	0.5616055273078759	0.0337686765224575	0.2552088301909152																	0.2552088301909152	1852.885081462941
1666	2017-06-02T15:01:39	39.8521	-158.0003	MGL1704	7.35468109476879	0.567713651810016	0.03472432666434	0.26738955707540635																	0.26738955707540635	1853.7426065019158
1667	2017-06-02T15:04:39	39.8543	-158.0004	MGL1704	6.0397980344671565	0.5708045074240405	0.0352143302002564	0.22223152520822734																	0.22223152520822734	1853.9876531765713
1668	2017-06-02T15:07:39	39.8684	-158.0006	MGL1704	4.350048167428233	0.5774538590172261	0.03628266831980311	0.16976350283413094																	0.16976350283413094	1855.5573173131268
1669	2017-06-02T15:10:39	39.8772	-158.0004	MGL1704	5.620061828437522	0.5791363068444185	0.0365559631048133	0.20697444434817444																	0.20697444434817444	1856.5370567946209
1670	2017-06-02T15:13:40	39.8857	-158.0005	MGL1704	6.565538375557227	0.5677138427380405	0.034724462478483153	0.23288907391015984																	0.23288907391015984	1857.4832907002176
1671	2017-06-02T15:16:40	39.8862	-158.0005	MGL1704	7.754428507379688	0.5506161621391095	0.032090721847489	0.2720777399134762																	0.2720777399134762	1857.538949250064
1672	2017-06-02T15:19:40	39.9025	-158.0004	MGL1704	6.389668427742918	0.5533876665530395	0.032508580249526	0.22491117629751825																	0.22491117629751825	1859.353438074823
1673	2017-06-02T15:22:40	39.9111	-158.0006	MGL1704	6.93601814270584	0.5331722997963799	0.0295328021831946	0.22115565492985909																	0.22115565492985909	1860.310917449888
1674	2017-06-02T15:25:40	39.9194	-158.0006	MGL1704	7.27013582764568	0.550413268665288	0.0320595247109026	0.24312098452925465																	0.24312098452925465	1861.2348493773334
1675	2017-06-02T15:28:41	39.9206	-158.0006	MGL1704	7.20061138257594	0.5478596239163429	0.03167864218786555	0.2397885724383993																	0.2397885724383993	1861.368429896964
1676	2017-06-02T15:31:41	39.9363	-158.0004	MGL1704	7.075426803230335	0.5624177718726631	0.03389482555816485	0.2588397168019151																	0.2588397168019151	1863.1161917492184
1677	2017-06-02T15:34:41	39.9448	-158.0002	MGL1704	7.164687119264298	0.5611994544999781	0.033705780148202004	0.2499366566221192																	0.2499366566221192	1864.0625410541525
1678	2017-06-02T15:37:41	39.9532	-158.0002	MGL1704	7.912558140549886	0.550017355003256	0.0320001777308738	0.2742140321625233																	0.2742140321625233	1864.9976046915674
1679	2017-06-02T15:40:42	39.9548	-158.0002	MGL1704	5.2804116239235634	0.555982674690942	0.0329032315295243	0.18745299726362866																	0.18745299726362866	1865.1757120510745
1680	2017-06-02T15:43:42	39.9694	-157.9998	MGL1704	5.820981977554048	0.5806080525419061	0.0367959612193472	0.22958762254732465																	0.22958762254732465	1866.8013000016751
1681	2017-06-02T15:46:42	39.9777	-157.9998	MGL1704	6.907162978600254	0.58740688156378	0.0379178603962362	0.2713125588987363																	0.2713125588987363	1867.72523192912
1682	2017-06-02T15:49:42	39.9841	-157.9996	MGL1704	5.44298330176419	0.6001883541633091	0.04008340484209685	0.22543334026133105																	0.22543334026133105	1868.437865588186
1683	2017-06-02T15:52:43	39.9926	-157.9995	MGL1704	4.469821444398051	0.5820837708343665	0.0370377834381508	0.17278360838133291																	0.17278360838133291	1869.3840993735214
1684	2017-06-02T15:55:43	40.0021	-157.9993	MGL1704	7.273072949241427	0.5660765866544779	0.03446685526424545	0.255619954550708																	0.255619954550708	1870.441749345604
1685	2017-06-02T15:58:43	40.0103	-157.9991	MGL1704	6.928801753023295	0.5755687159987071	0.0359775053558728	0.2592824533649445																	0.2592824533649445	1871.3547088459945
1686	2017-06-02T16:01:43	40.016	-157.9991	MGL1704	9.200450641934752	0.5689499432182851	0.0349199028230591	0.33850246829529346																	0.33850246829529346	1871.9892163142401
1687	2017-06-02T16:04:44	40.0257	-157.9992	MGL1704	7.24922984355736	0.5488432642559	0.03182542460956635	0.2434468807581689																	0.2434468807581689	1873.069025832101
1688	2017-06-02T16:07:44	40.0354	-157.9992	MGL1704	8.288463705041016	0.5577782370516184	0.03317821736408805	0.284290550073754																	0.284290550073754	1874.148801699116
1689	2017-06-02T16:10:44	40.0439	-157.9993	MGL1704	8.548183051788161	0.562417319114419	0.0338947518910436	0.2991968507233604																	0.2991968507233604	1875.0950354267104
1690	2017-06-02T16:13:44	40.0467	-157.9993	MGL1704	7.138821664493924	0.564449075860749	0.034211583655305	0.2572727743927018																	0.2572727743927018	1875.4067233058488
1691	2017-06-02T16:16:45	40.0606	-157.9995	MGL1704	7.276865681435269	0.5685374904311129	0.0348546066048939	0.2593236722531212																	0.2593236722531212	1876.9541248317294
1692	2017-06-02T16:19:45	40.069	-157.9997	MGL1704	6.323075849658395	0.5468736509738055	0.03153042902208885	0.21748181919229875																	0.21748181919229875	1877.889343693277
1693	2017-06-02T16:28:45	40.0943	-158.0003	MGL1704	5.128686936532057	0.5664835739563621	0.0345306523494822	0.17914102775949856																	0.17914102775949856	1880.7061299181507
1694	2017-06-02T16:31:46	40.1023	-158.0004	MGL1704	6.019137980981468	0.5527925660090021	0.0324183949736393	0.20890554772790448																	0.20890554772790448	1881.5967074243945
1695	2017-06-02T16:34:46	40.105	-158.0005	MGL1704	6.288588432647225	0.548048915701797	0.0317055525198696	0.21487826910559027																	0.21487826910559027	1881.8973841715533
1696	2017-06-02T16:37:46	40.1186	-158.0008	MGL1704	5.429517863033206	0.538713561414367	0.030330860829384	0.1737509216439342																	0.1737509216439342	1883.4115121481243
1697	2017-06-02T16:40:46	40.127	-158.001	MGL1704	4.926962548463043	0.5379441965855021	0.030219251863412996	0.15980321383224286																	0.15980321383224286	1884.3467307453411
1698	2017-06-02T16:43:47	40.1285	-158.0011	MGL1704	5.639896719504478	0.557380995428603	0.0331179624065557	0.192687706041488																	0.192687706041488	1884.513923184255
1699	2017-06-02T16:46:47	40.1435	-158.0014	MGL1704	5.608853676480724	0.5410322253081206	0.0306692923240012	0.18077289447598127																	0.18077289447598127	1886.1838748579335
1700	2017-06-02T16:49:47	40.1517	-158.0016	MGL1704	4.878733035333928	0.535649933146562	0.0298877571544985	0.1562116957064746																	0.1562116957064746	1887.0968336982621
1701	2017-06-02T16:52:47	40.1565	-158.0016	MGL1704	5.639956667298319	0.5375691569458539	0.03016601375529195	0.1828163241405391																	0.1828163241405391	1887.631155776785
1702	2017-06-02T16:55:47	40.1681	-158.0019	MGL1704	4.626715189729435	0.5512041897857359	0.0321786697817463	0.16285988622698722																	0.16285988622698722	1888.9226863136817
1703	2017-06-02T16:58:48	40.1765	-158.002	MGL1704	5.617234892200049	0.5433559795389711	0.0310098069951244	0.19436268157188152																	0.19436268157188152	1889.8577886370306
1704	2017-06-02T17:01:48	40.1846	-158.002	MGL1704	4.7347321918854055	0.539099621835109	0.030386865214747996	0.1515516080103644																	0.1515516080103644	1890.759457144538
1705	2017-06-02T17:04:48	40.1861	-158.002	MGL1704	5.502181368383624	0.554783066069543	0.0327205751863845	0.1941488475757765																	0.1941488475757765	1890.9264327940766
1706	2017-06-02T17:07:48	40.2007	-158.0016	MGL1704	4.7994189098950635	0.566892622657927	0.0345950565876236	0.16860024820791578																	0.16860024820791578	1892.5520183191104
1707	2017-06-02T17:10:49	40.2087	-158.0015	MGL1704	4.676113900912101	0.555181221055355	0.0327811094243746	0.15937664941381854																	0.15937664941381854	1893.442595698007
1708	2017-06-02T17:13:49	40.2137	-158.0014	MGL1704	5.227929653436397	0.564044550632119	0.03414966443596985	0.1830592316438074																	0.1830592316438074	1893.999246111883
1709	2017-06-02T17:16:49	40.2243	-158.0014	MGL1704	6.350397568634294	0.555181221055355	0.0327811094243746	0.2309935345408935																	0.2309935345408935	1895.17920736862
1710	2017-06-02T17:19:49	40.2335	-158.0014	MGL1704	4.96279911573342	0.5595831373114121	0.0334558486937206	0.1720874052232227																	0.1720874052232227	1896.203324685788
1711	2017-06-02T17:22:50	40.2415	-158.0014	MGL1704	4.184924198133312	0.534888396543608	0.02977941908543535	0.13796545415327388																	0.13796545415327388	1897.093861483326
1712	2017-06-02T17:25:50	40.2468	-158.0014	MGL1704	4.97147933330784	0.545502504525079	0.0313268986367832	0.16688333647537115																	0.16688333647537115	1897.6838421116947
1713	2017-06-02T17:28:50	40.2569	-158.0014	MGL1704	4.787996702957097	0.5421920920319575	0.03083876939763265	0.16129148183101655																	0.16129148183101655	1898.8081448185856
1714	2017-06-02T17:31:50	40.2665	-158.0014	MGL1704	4.125070764036726	0.5573788982905195	0.0331169395431896	0.1423511473945727																	0.1423511473945727	1899.8767889756307
1715	2017-06-02T17:34:50	40.2748	-158.0014	MGL1704	4.12739988999613	0.5541841210940486	0.032629310491799	0.15206688764050874																	0.15206688764050874	1900.800720903076
1716	2017-06-02T17:37:51	40.2785	-158.0012	MGL1704	5.448478792586738	0.548048915701797	0.0317055525198696	0.18327652352824056																	0.18327652352824056	1901.2129442598512
1717	2017-06-02T17:40:51	40.2903	-158.001	MGL1704	6.041770203736467	0.5648543295492541	0.0342750430536009	0.22855477515986025																	0.22855477515986025	1902.5265958264374
1718	2017-06-02T17:43:51	40.2988	-158.0008	MGL1704	5.3668006225766485	0.5687444555672585	0.0348873716657752	0.2007537101615388																	0.2007537101615388	1903.4729435368067
1719	2017-06-02T17:46:51	40.307	-158.0006	MGL1704	5.27080647926376	0.555982674690942	0.0329032315295243	0.18741401117072093																	0.18741401117072093	1904.385901651546
1720	2017-06-02T17:49:52	40.3108	-158.0006	MGL1704	5.079949203176325	0.5366059771414615	0.030026018245263	0.16830161461748186																	0.16830161461748186	1904.808906630377
1721	2017-06-02T17:52:52	40.3222	-158.0003	MGL1704	4.354765816637894	0.5494329147004815	0.03191356785279045	0.14932775344659546																	0.14932775344659546	1906.0781770046124
1722	2017-06-02T17:55:52	40.3313	-158.0002	MGL1704	3.169229850932072	0.5585825136969604	0.03330211313746445	0.10799178408252676																	0.10799178408252676	1907.0911981594065
1723	2017-06-02T17:58:52	40.3395	-158.0003	MGL1704	4.546147529734523	0.547656472160628	0.0316470458967334	0.15304425436894745																	0.15304425436894745	1908.004037815772
1724	2017-06-02T18:01:53	40.3427	-158.0002	MGL1704	3.859635924013311	0.537177761510433	0.0301081880401594	0.1259524601529418																	0.1259524601529418	1908.3603535677207
1725	2017-06-02T18:04:53	40.3559	-158.0002	MGL1704	2.8927215890317117	0.545697164447758	0.0313557610191983	0.1027845963014647																	0.1027845963014647	1909.8297392836582
1726	2017-06-02T18:07:53	40.3641	-158.0003	MGL1704	3.805075392357234	0.5527930231524976	0.0324184654649018	0.12793526106296402																	0.12793526106296402	1910.7425789112656
1727	2017-06-02T18:10:53	40.3724	-158.0004	MGL1704	3.3379714320307814	0.5267591506010254	0.028624855595278494	0.1114764524723246																	0.1114764524723246	1911.666549764512
1728	2017-06-02T18:13:53	40.3742	-158.0004	MGL1704	3.7585028710511024	0.5435503239151895	0.0310384654959741	0.12542459332640765																	0.12542459332640765	1911.8669205439585
1729	2017-06-02T18:16:54	40.3889	-158.0004	MGL1704	4.6171034822849695	0.547656939461672	0.03164711556333045	0.16004423826680172																	0.16004423826680172	1913.5032819094333
1730	2017-06-02T18:19:54	40.3973	-158.0005	MGL1704	3.4331626913292026	0.5265722882333279	0.0285984349595979	0.11123297045947672																	0.11123297045947672	1914.438383980902
1731	2017-06-02T18:22:54	40.4036	-158.0004	MGL1704	3.7023656834963847	0.538713561414367	0.030330860829384	0.11950970145209687																	0.11950970145209687	1915.1397329423623
1732	2017-06-02T18:25:54	40.4127	-158.0004	MGL1704	4.571576467019511	0.537753999339883	0.0301918719494447	0.15334034224830634																	0.15334034224830634	1916.1527185495615
1733	2017-06-02T18:28:55	40.4219	-158.0004	MGL1704	4.797619242254998	0.548442088969773	0.03176426798605265	0.17003632909260907																	0.17003632909260907	1917.17683586673
1734	2017-06-02T18:31:55	40.43	-158.0005	MGL1704	4.08914690708711	0.533740115378606	0.0296135804157062	0.13073915792704266																	0.13073915792704266	1918.0785441928226
1735	2017-06-02T18:37:55	40.4464	-158.0006	MGL1704	3.720936942912017	0.5390994882943175	0.0303871163508099	0.1252608256341711																	0.1252608256341711	1919.9041642874347
1736	2017-06-02T18:40:56	40.4537	-158.0008	MGL1704	4.509186104311894	0.5508087292255119	0.03211909724632445	0.16333543654169244																	0.16333543654169244	1920.7169557023092
1737	2017-06-02T18:43:56	40.4618	-158.001	MGL1704	4.158239077794038	0.541804624227405	0.0307819433579274	0.1379651893005709																	0.1379651893005709	1921.6187833230133
1738	2017-06-02T18:46:56	40.4711	-158.0012	MGL1704	4.1560139331002235	0.550413268665288	0.0320595247109026	0.14056239320177935																	0.14056239320177935	1922.6541708996745
1739	2017-06-02T18:49:56	40.4793	-158.0014	MGL1704	4.784853053298188	0.5492298255396855	0.0318821882698435	0.16639517452551406																	0.16639517452551406	1923.5671282086369
1740	2017-06-02T18:52:56	40.4863	-158.0015	MGL1704	5.032049686705293	0.533359195236702	0.0295591331771072	0.1631082546201541																	0.1631082546201541	1924.3463939040314
1741	2017-06-02T18:55:57	40.4958	-158.0016	MGL1704	4.3672368333047595	0.5320337382912795	0.0293703967280202	0.13551033399307486																	0.13551033399307486	1925.4039402361639
1742	2017-06-02T18:58:57	40.5035	-158.0017	MGL1704	5.223230325007885	0.537177761510433	0.0301081880401594	0.17119606910647156																	0.17119606910647156	1926.2611236989678
1743	2017-06-02T19:01:57	40.5045	-158.0017	MGL1704	4.889652647686642	0.553188984264525	0.0324784706870613	0.1628869476106924																	0.1628869476106924	1926.37244079866
1744	2017-06-02T19:04:57	40.5183	-158.002	MGL1704	5.187236656832142	0.5385241588523599	0.03030371546181515	0.1785564671601801																	0.1785564671601801	1927.9088265761359
1745	2017-06-02T19:07:58	40.5258	-158.002	MGL1704	4.128958635459323	0.535267757697421	0.029832784627112998	0.13869864549582084																	0.13869864549582084	1928.7437048238266
1746	2017-06-02T19:10:58	40.5321	-158.002	MGL1704	4.799829797874247	0.525822636196345	0.0284935616554725	0.14516771683942786																	0.14516771683942786	1929.4450025518881
1747	2017-06-02T19:13:58	40.5415	-158.0019	MGL1704	5.172618108789044	0.5345021153362111	0.0297229211938068	0.1663143786791281																	0.1663143786791281	1930.4914174878202
1748	2017-06-02T19:16:58	40.5498	-158.0019	MGL1704	4.691670969198278	0.5379441965855021	0.030219251863412996	0.152835324158922																	0.152835324158922	1931.415349415265
1749	2017-06-02T19:19:59	40.5506	-158.0019	MGL1704	4.8512293219627445	0.534884936516816	0.029777852910459906	0.14988595680340155																	0.14988595680340155	1931.5044030950191
1750	2017-06-02T19:22:59	40.5663	-158.0017	MGL1704	4.494318510503311	0.536794437265399	0.0300528830695054	0.14669281376866386																	0.14669281376866386	1933.252163409589
1751	2017-06-02T19:25:59	40.5745	-158.0015	MGL1704	4.753325077759028	0.525637225490461	0.0284682634890915	0.15116730842034345																	0.15116730842034345	1934.1651202730054
1752	2017-06-02T19:28:59	40.5781	-158.0015	MGL1704	5.776470926113349	0.5345021153362111	0.0297229211938068	0.18357365534259348																	0.18357365534259348	1934.5658618318976
1753	2017-06-02T19:32:00	40.5908	-158.0013	MGL1704	4.782960177632614	0.537177761510433	0.0301081880401594	0.1557442787347713																	0.1557442787347713	1935.979690102049
1754	2017-06-02T19:35:00	40.5995	-158.001	MGL1704	4.3423755631022845	0.5222827017415275	0.028001267257398	0.13634359711103505																	0.13634359711103505	1936.9484807926528
1755	2017-06-02T19:38:00	40.6076	-158.0008	MGL1704	5.989671154593874	0.525822636196345	0.0284935616554725	0.19172113962599																	0.19172113962599	1937.8503077225475
1756	2017-06-02T19:41:00	40.6095	-158.0007	MGL1704	5.8049598843269345	0.537177761510433	0.0301081880401594	0.19415204556371404																	0.19415204556371404	1938.061978979112
1757	2017-06-02T19:44:00	40.6239	-158.0001	MGL1704	4.979519840517859	0.525822636196345	0.0284935616554725	0.15559363276840338																	0.15559363276840338	1939.6657467824484
1758	2017-06-02T19:47:01	40.6325	-157.9999	MGL1704	4.658012333567844	0.531463713832211	0.0292888819757026	0.1498777120316957																	0.1498777120316957	1940.6232229430088
1759	2017-06-02T19:50:01	40.6377	-157.9997	MGL1704	3.948145024414953	0.5335505734564969	0.02958678566225905	0.12941206764999502																	0.12941206764999502	1941.2023183709266
1760	2017-06-02T19:53:01	40.6487	-157.9993	MGL1704	5.317198910738312	0.530144159018921	0.02910159342282465	0.16488100032449104																	0.16488100032449104	1942.4272724920725
1761	2017-06-02T19:56:01	40.6571	-157.999	MGL1704	4.937081425376431	0.5488352622377489	0.0318229834522357	0.16909305883993964																	0.16909305883993964	1943.3626793090384
1762	2017-06-02T19:59:02	40.6601	-157.9988	MGL1704	4.13634679758617	0.5308969143170711	0.0292084337465899	0.12737090993134426																	0.12737090993134426	1943.6970574086565
1763	2017-06-02T20:02:02	40.6736	-157.9982	MGL1704	5.83146771028555	0.539484890779731	0.0304429892106645	0.19381533698453726																	0.19381533698453726	1945.2006919473001
1764	2017-06-02T20:05:02	40.6817	-157.9978	MGL1704	5.493271382250586	0.550017355003256	0.0320001777308738	0.1860252543351755																	0.1860252543351755	1946.102992573006
1765	2017-06-02T20:08:02	40.6842	-157.9977	MGL1704	5.294821789621515	0.5273228502014204	0.0287039734417249	0.1619419382612793																	0.1619419382612793	1946.3814133212438
1766	2017-06-02T20:11:03	40.6982	-157.9972	MGL1704	4.343281663500255	0.571421971975994	0.0353126176335374	0.16505072648960076																	0.16505072648960076	1947.9404240262759
1767	2017-06-02T20:14:03	40.7063	-157.997	MGL1704	6.233869080992812	0.5373693246569655	0.0301359173442312	0.197189321725228																	0.197189321725228	1948.8422504882142
1768	2017-06-02T20:17:03	40.7083	-157.997	MGL1704	4.064688527853677	0.5250845316553849	0.028392306366657998	0.12843090021881526																	0.12843090021881526	1949.0648846875986
1769	2017-06-02T20:20:03	40.7227	-157.9971	MGL1704	4.902233881236116	0.540644651178799	0.0306121534124846	0.16197966577401351																	0.16197966577401351	1950.6678731284617
1770	2017-06-02T20:23:04	40.7306	-157.997	MGL1704	5.92903085865855	0.53488448013013	0.0297777874226933	0.18432710547663825																	0.18432710547663825	1951.5473186772965
1771	2017-06-02T20:26:04	40.7336	-157.997	MGL1704	5.5727922860864005	0.5235834185574024	0.028181593663651163	0.16782411497616645																	0.16782411497616645	1951.8812699763728
1772	2017-06-02T20:29:04	40.747	-157.9971	MGL1704	5.796565355744575	0.5308978138461805	0.0292085614205239	0.17856465699057705																	0.17856465699057705	1953.372942956851
1773	2017-06-02T20:32:04	40.755	-157.9972	MGL1704	5.2513464059677375	0.5470690996296855	0.031559726676538946	0.1741462726821497																	0.1741462726821497	1954.2635196806725
1774	2017-06-02T20:35:05	40.7612	-157.9973	MGL1704	6.39919866446275	0.540257603686543	0.03055569814797775	0.21322741609196647																	0.21322741609196647	1954.95373720478
1775	2017-06-02T20:38:05	40.7701	-157.9975	MGL1704	6.123325349285313	0.537177761510433	0.0301081880401594	0.19829668383557386																	0.19829668383557386	1955.9446028767834
1776	2017-06-02T20:41:05	40.7792	-157.9979	MGL1704	8.117361731552473	0.540644651178799	0.0306121534124846	0.2662955321190841																	0.2662955321190841	1956.9581495421376
1777	2017-06-02T20:44:05	40.7862	-157.9981	MGL1704	6.665875234470085	0.5360305252549039	0.0299426679399644	0.21496366944182926																	0.21496366944182926	1957.7375515688473
1778	2017-06-02T20:47:05	40.7948	-157.9984	MGL1704	7.510622591859097	0.534120661141899	0.029668185628536	0.2429528841493393																	0.2429528841493393	1958.6952124448612
1779	2017-06-02T20:50:06	40.8036	-157.9987	MGL1704	5.300418657603045	0.5589838939970055	0.03336390791135545	0.18355513650647687																	0.18355513650647687	1959.675129071104
1780	2017-06-02T20:53:06	40.8084	-157.9989	MGL1704	4.871889133817072	0.560390207761462	0.0335804364050583	0.17705769350259762																	0.17705769350259762	1960.2097168243563
1781	2017-06-02T20:56:06	40.8197	-157.9993	MGL1704	3.2605262905505468	0.5739092456777839	0.0357104549410594	0.122779343412942																	0.122779343412942	1961.4680513845212
1782	2017-06-02T20:59:06	40.8268	-157.9996	MGL1704	4.452137309170204	0.578925188516793	0.036521433673188	0.17716841160325794																	0.17716841160325794	1962.2588067043866
1783	2017-06-02T21:02:07	40.8311	-157.9998	MGL1704	4.773285185103557	0.5806080525419061	0.0367959612193472	0.17858731332540953																	0.17858731332540953	1962.7377665770173
1784	2017-06-02T21:05:07	40.842	-158.0004	MGL1704	3.3142637837557567	0.5827183324273221	0.0371420068893483	0.1288148030944937																	0.1288148030944937	1963.9521747492115
1785	2017-06-02T21:08:07	40.849	-158.0008	MGL1704	3.8263851837102596	0.5755687159987071	0.0359775053558728	0.144327204556501																	0.144327204556501	1964.732122128513
1786	2017-06-02T21:11:07	40.856	-158.0011	MGL1704	4.175455088767098	0.551998489510824	0.0322983871388864	0.14343957550704994																	0.14343957550704994	1965.511751144284
1787	2017-06-02T21:14:08	40.8628	-158.0013	MGL1704	3.4027967903473475	0.580188976002576	0.0367274075058972	0.12155535846393427																	0.12155535846393427	1966.268894678837
1788	2017-06-02T21:17:08	40.8739	-158.0017	MGL1704	3.801526917155516	0.5533886140040655	0.032508723832208	0.13696395351589274																	0.13696395351589274	1967.5049731961456
1789	2017-06-02T21:20:08	40.8816	-158.0019	MGL1704	4.039216622741676	0.5568214332221424	0.0330403898910584	0.14270303189207778																	0.14270303189207778	1968.3622801461609
1790	2017-06-02T21:23:08	40.8874	-158.0022	MGL1704	3.8965642563087246	0.5806080525419061	0.0367959612193472	0.1509923313331563																	0.1509923313331563	1969.00841279258
1791	2017-06-02T21:26:09	40.8986	-158.0025	MGL1704	4.5484830749092096	0.5675127213101321	0.0346931521563655	0.1663685113760703																	0.1663685113760703	1970.255419860965
1792	2017-06-02T21:29:09	40.908	-158.0026	MGL1704	3.72703259793009	0.586977842525353	0.0378465174023582	0.1460132858023556																	0.1460132858023556	1971.3018344223776
1793	2017-06-02T21:32:09	40.9165	-158.0027	MGL1704	3.4768981035009747	0.562012569484429	0.033831723041644	0.13010465016906975																	0.13010465016906975	1972.248067165206
1794	2017-06-02T21:35:09	40.9237	-158.0028	MGL1704	4.340068863358218	0.578087284288032	0.03638572258397865	0.16710336436400633																	0.16710336436400633	1973.049594419563
1795	2017-06-02T21:38:10	40.9338	-158.0029	MGL1704	3.372679602034484	0.568754294494231	0.03489156844280905	0.1272522414534916																	0.1272522414534916	1974.1739285823407
1796	2017-06-02T21:41:10	40.9422	-158.003	MGL1704	4.5491294618447915	0.5664835739563621	0.0345306523494822	0.16385692129010734																	0.16385692129010734	1975.109030030889
1797	2017-06-02T21:44:10	40.9494	-158.0029	MGL1704	4.253614990622972	0.5861407866277459	0.037712306079687605	0.1649105562711707																	0.1649105562711707	1975.910557250922
1798	2017-06-02T22:05:12	41.0018	-158.0022	MGL1704	3.612321434714424	0.566078488690697	0.03446732881191925	0.13939716991630635																	0.13939716991630635	1981.743869940107
1799	2017-06-02T22:08:12	41.0192	-158.0021	MGL1704	3.1015592108263066	0.5496223842073851	0.0319409720853444	0.10786790617575057																	0.10786790617575057	1983.6808056886082
1800	2017-06-02T22:11:12	41.0279	-158.0021	MGL1704	4.069650714996361	0.5768227459415151	0.0361802290791527	0.1524542505398604																	0.1524542505398604	1984.6492644559305
1801	2017-06-02T22:14:12	41.0297	-158.0021	MGL1704	3.612748957548004	0.557178312370293	0.0330862079620082	0.13265089204271466																	0.13265089204271466	1984.849635235376
1802	2017-06-02T22:17:12	41.0452	-158.0019	MGL1704	3.6432338423629735	0.558579160968041	0.033301262015828406	0.1322049284032609																	0.1322049284032609	1986.5751319982373
1803	2017-06-02T22:20:13	41.0537	-158.0018	MGL1704	3.2764763794876033	0.5512041897857359	0.0321786697817463	0.11398804301618452																	0.11398804301618452	1987.521364585813
1804	2017-06-02T22:23:13	41.06	-158.0018	MGL1704	3.3940581170815194	0.558378161732944	0.0332702267661679	0.12319391846517365																	0.12319391846517365	1988.2226623138745
1805	2017-06-02T22:26:13	41.0691	-158.0017	MGL1704	4.203627750355805	0.580398514272241	0.0367616843626222	0.15944364977755154																	0.15944364977755154	1989.2356826899886
1806	2017-06-02T22:29:13	41.0788	-158.0016	MGL1704	3.338125316645393	0.5549873211365095	0.032752919830197444	0.11887003848684452																	0.11887003848684452	1990.3154911660065
1807	2017-06-02T22:32:14	41.0872	-158.0016	MGL1704	3.64786086334857	0.5512041897857359	0.0321786697817463	0.13061054922443																	0.13061054922443	1991.2505548034208
1808	2017-06-02T22:35:14	41.0898	-158.0016	MGL1704	3.2120389277991417	0.563026286019947	0.03398959157294995	0.11275617734529444																	0.11275617734529444	1991.5399792626206
1809	2017-06-02T22:38:14	41.1038	-158.0016	MGL1704	4.646858767082036	0.553390207336261	0.03250932677441795	0.16776963096487346																	0.16776963096487346	1993.0984186583114
1810	2017-06-02T22:41:14	41.1122	-158.0016	MGL1704	4.674900628645854	0.5726641433867855	0.03551108060117815	0.17141209165407986																	0.17141209165407986	1994.0334822957261
1811	2017-06-02T22:44:15	41.1194	-158.0015	MGL1704	3.9052852017797512	0.557178312370293	0.0330862079620082	0.1399443776165799																	0.1399443776165799	1994.8350092886058
1812	2017-06-02T22:47:15	41.1279	-158.0014	MGL1704	4.819137899404571	0.5496265527437665	0.031942111150807945	0.1645671106931459																	0.1645671106931459	1995.781241792175
1813	2017-06-02T22:50:15	41.1377	-158.0012	MGL1704	4.178385019728602	0.572662166188996	0.0355107641504663	0.1528224010558777																	0.1528224010558777	1996.8722782373452
1814	2017-06-02T22:53:15	41.1462	-158.001	MGL1704	3.95675537452241	0.540452595760044	0.03058478124045055	0.13237602697564668																	0.13237602697564668	1997.818622117836
1815	2017-06-02T22:56:15	41.1516	-158.0009	MGL1704	4.101451888111515	0.5555819645370514	0.032843034614821645	0.1447997427179759																	0.1447997427179759	1998.4197928960598
1816	2017-06-02T22:59:16	41.1616	-158.0008	MGL1704	3.2647241764008625	0.5516008661794161	0.0322384570987896	0.1111400262301594																	0.1111400262301594	1999.5329954441934
1817	2017-06-02T23:02:16	41.1713	-158.0007	MGL1704	4.413237414604133	0.5441404568316475	0.0311263012423627	0.1452206196376357																	0.1452206196376357	2000.6128038284269
1818	2017-06-02T23:05:16	41.1798	-158.0006	MGL1704	4.819476574924703	0.5689499432182851	0.0349199028230591	0.174713290534347																	0.174713290534347	2001.5590362732194
1819	2017-06-02T23:08:16	41.1876	-158.0006	MGL1704	4.291938441640576	0.540644651178799	0.0306121534124846	0.13673924656833308																	0.13673924656833308	2002.4273096508184
1820	2017-06-02T23:11:17	41.1956	-158.0007	MGL1704	3.6819401322663365	0.5496223842073851	0.0319409720853444	0.12637153334230133																	0.12637153334230133	2003.317885844937
1821	2017-06-02T23:14:17	41.2054	-158.0007	MGL1704	3.4435378832831134	0.5666880983071445	0.0345628544685529	0.12276566680543692																	0.12276566680543692	2004.4087934219208
1822	2017-06-02T23:17:17	41.2139	-158.0007	MGL1704	3.81686456186082	0.5443295582671515	0.031153373314622094	0.13110451100847595																	0.13110451100847595	2005.354988769305
1823	2017-06-02T23:20:17	41.2224	-158.0007	MGL1704	3.5400591765087173	0.544524831620662	0.0311821688047535	0.12035309415887575																	0.12035309415887575	2006.3011841166885
1824	2017-06-02T23:23:17	41.2251	-158.0007	MGL1704	4.580906000586172	0.559986715023628	0.0335180183129207	0.16189777849419096																	0.16189777849419096	2006.6017402858565
1825	2017-06-02T23:26:18	41.2395	-158.0006	MGL1704	5.067103277978246	0.544524831620662	0.0311821688047535	0.16882049990566875																	0.16882049990566875	2008.2047283815332
1826	2017-06-02T23:32:30	41.254	-158.0003	MGL1704	3.439534654878712	0.5573807688215919	0.0331175924010223	0.11797273517275175																	0.11797273517275175	2009.819021614352
1827	2017-06-02T23:35:30	41.2586	-158.0004	MGL1704	4.229258276793979	0.5543895892748545	0.0326623325303989	0.1489557967144982																	0.1489557967144982	2010.3311486502328
1828	2017-06-02T23:38:31	41.2697	-158.0007	MGL1704	4.225297672743583	0.559986715023628	0.0335180183129207	0.1472793604535045																	0.1472793604535045	2011.567023415072
1829	2017-06-02T23:41:31	41.2794	-158.0008	MGL1704	4.494053599244984	0.5689499432182851	0.0349199028230591	0.15600559590307458																	0.15600559590307458	2012.6468316919904
1830	2017-06-02T23:44:31	41.2871	-158.0008	MGL1704	4.604757790851504	0.5445287500020926	0.031183263663375305	0.15674325553643798																	0.15674325553643798	2013.5039733596204
1831	2017-06-02T23:47:31	41.2923	-158.0009	MGL1704	3.355731399242578	0.554786280685604	0.0327217885797404	0.11954470969849808																	0.11954470969849808	2014.0828827046444
1832	2017-06-02T23:50:32	41.3016	-158.001	MGL1704	3.6267168640753145	0.5580249710200824	0.033225020377047304	0.1267049827259914																	0.1267049827259914	2015.1181655124149
1833	2017-06-02T23:53:32	41.3104	-158.0011	MGL1704	3.526019348593378	0.536794893707666	0.03005294892374375	0.11701940456022793																	0.11701940456022793	2016.0977916797187
1834	2017-06-02T23:56:32	41.3181	-158.0012	MGL1704	3.0579010908168165	0.544524831620662	0.0311821688047535	0.10024338936339802																	0.10024338936339802	2016.9549741253848
1835	2017-06-03T00:00:02	41.323	-158.0014	MGL1704	3.3246127264443732	0.5523970620404699	0.0323584602427423	0.1112624342004841																	0.1112624342004841	2017.5006841293384
1836	2017-06-03T00:03:02	41.3352	-158.0015	MGL1704	4.134126967741033	0.559986715023628	0.0335180183129207	0.14780101518030864																	0.14780101518030864	2018.8587784711826
1837	2017-06-03T00:06:02	41.3452	-158.0016	MGL1704	4.132666348916001	0.5535863488415539	0.0325386898119907	0.13941249361395014																	0.13941249361395014	2019.9719808424952
1838	2017-06-03T00:09:02	41.3538	-158.0018	MGL1704	3.6959422348189177	0.5486411591124015	0.031794428168832545	0.12355456006807855																	0.12355456006807855	2020.9294537765134
1839	2017-06-03T00:12:03	41.3602	-158.0019	MGL1704	3.2401701416070203	0.559384184747203	0.0334253315856131	0.10938091605070616																	0.10938091605070616	2021.6419322107429
1840	2017-06-03T00:15:03	41.3697	-158.002	MGL1704	3.4712183215949937	0.542968216446611	0.0309526264935423	0.11534623649640638																	0.11534623649640638	2022.6994776583413
1841	2017-06-03T00:18:03	41.3797	-158.0021	MGL1704	3.884165569221061	0.539484890779731	0.0304429892106645	0.12761820330130666																	0.12761820330130666	2023.812679996412
1842	2017-06-03T00:21:03	41.3884	-158.0019	MGL1704	3.390936237543744	0.5626210836317129	0.0339264890564291	0.1174201742265409																	0.1174201742265409	2024.7812828108567
1843	2017-06-03T00:24:03	41.3921	-158.0018	MGL1704	3.0342361857536075	0.568743470968448	0.0348872157919861	0.1043852521344866																	0.1043852521344866	2025.1932407375168
1844	2017-06-03T00:27:04	41.4055	-158.0013	MGL1704	3.4179044915575916	0.54180656090018	0.03078271891950625	0.11448116105894912																	0.11448116105894912	2026.6854740568428
1845	2017-06-03T00:30:04	41.4142	-158.001	MGL1704	3.9487080842706	0.5441358525157776	0.03112485171774125	0.1338387629313952																	0.1338387629313952	2027.6542566429384
1846	2017-06-03T00:33:04	41.4229	-158.0007	MGL1704	3.4589405719412025	0.571834896729022	0.0353783595873541	0.1275265497163594																	0.1275265497163594	2028.623039142318
1847	2017-06-03T00:36:04	41.4314	-158.0008	MGL1704	4.118927715457542	0.5563826269438361	0.0329643017422178	0.14673230958926428																	0.14673230958926428	2029.5692713019735
1848	2017-06-03T00:39:05	41.4351	-158.0008	MGL1704	3.671503008809535	0.5414185400014129	0.0307253202338948	0.12436122644904248																	0.12436122644904248	2029.9811445708349
1849	2017-06-03T00:42:05	41.4474	-158.0009	MGL1704	4.05100242582515	0.537753999339883	0.0301918719494447	0.13340880296731464																	0.13340880296731464	2031.3503703256335
1850	2017-06-03T00:45:05	41.4573	-158.0009	MGL1704	2.9616198635657134	0.560390207761462	0.0335804364050583	0.10434614131519504																	0.10434614131519504	2032.452409612586
1851	2017-06-03T00:48:05	41.4661	-158.001	MGL1704	3.713773953128229	0.5632310451138269	0.0340227251200218	0.13511471404576486																	0.13511471404576486	2033.432035609388
1852	2017-06-03T00:51:05	41.4747	-158.001	MGL1704	4.127215056143775	0.5607943487521899	0.0336430335613082	0.14717971051621806																	0.14717971051621806	2034.3893626667407
1853	2017-06-03T00:54:06	41.4834	-158.001	MGL1704	3.749985954623362	0.5453059791673979	0.0312977596648285	0.12618862861976315																	0.12618862861976315	2035.357821434063
1854	2017-06-03T00:57:06	41.4839	-158.001	MGL1704	3.2423484229774284	0.5607943487521899	0.0336430335613082	0.11268604442261933																	0.11268604442261933	2035.4134799839087
1855	2017-06-03T01:00:06	41.5008	-158.0011	MGL1704	4.013019179521333	0.545697164447758	0.0313557610191983	0.13138250820468908																	0.13138250820468908	2037.2947574468328
1856	2017-06-03T01:03:06	41.5095	-158.0011	MGL1704	3.276562369682817	0.5367957065292009	0.0300531572941337	0.10324199516301256																	0.10324199516301256	2038.2632162141556
1857	2017-06-03T01:06:06	41.5114	-158.0011	MGL1704	3.3150742515197797	0.5549982029883499	0.0327576867023116	0.1194993608143862																	0.1194993608143862	2038.4747187035705
1858	2017-06-03T01:09:07	41.5269	-158.0011	MGL1704	3.8272826126973047	0.5634333948796965	0.03405299415593025	0.1364400360126432																	0.1364400360126432	2040.200133748799
1859	2017-06-03T01:12:07	41.5354	-158.0011	MGL1704	4.024317091215306	0.5541841210940486	0.032629310491799	0.14164078935742344																	0.14164078935742344	2041.1463290961835
1860	2017-06-03T01:15:07	41.5381	-158.0011	MGL1704	3.7460591082863854	0.5685407198604195	0.03485536703449035	0.13118532381870368																	0.13118532381870368	2041.446885265352
1861	2017-06-03T01:18:07	41.5526	-158.0012	MGL1704	3.618336106491271	0.553188984264525	0.0324784706870613	0.11965702547371455																	0.11965702547371455	2043.06100471218
1862	2017-06-03T01:21:08	41.5611	-158.0012	MGL1704	2.5801743204517584	0.5822943007632321	0.0370722629265497	0.10137730748853806																	0.10137730748853806	2044.0072000595644
1863	2017-06-03T01:24:08	41.5662	-158.0013	MGL1704	2.2395332578644602	0.56730264783214	0.0346596145702376	0.08375343613059423																	0.08375343613059423	2044.574978361632
1864	2017-06-03T01:30:08	41.5867	-158.0014	MGL1704	3.6746183868042217	0.557782906001177	0.03317954011162245	0.12713968099710787																	0.12713968099710787	2046.8569940989726
1865	2017-06-03T01:33:09	41.5945	-158.0014	MGL1704	3.289656166591258	0.562012569484429	0.033831723041644	0.11788795225528945																	0.11788795225528945	2047.725267476571
1866	2017-06-03T01:36:09	41.5961	-158.0015	MGL1704	3.548062046494417	0.559986715023628	0.0335180183129207	0.12056627411677676																	0.12056627411677676	2047.9035692855896
1867	2017-06-03T01:39:09	41.6096	-158.0016	MGL1704	3.0995344392778037	0.5529907751367635	0.0324484328303503	0.10582386390469896																	0.10582386390469896	2049.4063731843107
1868	2017-06-03T01:42:09	41.6174	-158.0013	MGL1704	3.0039865109499657	0.579770762008676	0.0366590031040722	0.1092575846884008																	0.1092575846884008	2050.2750054648395
1869	2017-06-03T01:45:09	41.624	-158.0012	MGL1704	3.2232549897940124	0.536222759603927	0.0299704863336362	0.1078931559226483																	0.1078931559226483	2051.00974544918
1870	2017-06-03T01:48:10	41.624	-158.0012	MGL1704	3.1551373675823258	0.5831433763310799	0.0372119173435006	0.12131964811176554																	0.12131964811176554	2051.00974544918
1871	2017-06-03T01:51:10	41.6409	-158.0011	MGL1704	3.2377862427299147	0.550017355003256	0.0320001777308738	0.10836353868737013																	0.10836353868737013	2052.891022832154
1872	2017-06-03T01:54:10	41.6495	-158.001	MGL1704	4.188792667277325	0.544134284913641	0.0311245778244907	0.14208154899266864																	0.14208154899266864	2053.8483860292527
1873	2017-06-03T01:57:10	41.658	-158.0009	MGL1704	3.756887348063733	0.5449157254925839	0.0312398964403581	0.1247174704738046																	0.1247174704738046	2054.7946179318346
1874	2017-06-03T02:00:11	41.6603	-158.0009	MGL1704	3.4633157169957824	0.547656472160628	0.0316470458967334	0.12059963311847514																	0.12059963311847514	2055.0506472611264
1875	2017-06-03T02:03:11	41.6754	-158.0008	MGL1704	3.6757571951313865	0.5360305252549039	0.0299426679399644	0.1178487293958779																	0.1178487293958779	2056.731556035171
1876	2017-06-03T02:06:11	41.684	-158.0007	MGL1704	4.793658855434316	0.559180520717249	0.0333938271311191	0.1707867408928338																	0.1707867408928338	2057.6889191935643
1877	2017-06-03T02:09:11	41.6919	-158.0007	MGL1704	3.3858767039346143	0.560811183757087	0.03364782740143095	0.11630145373604488																	0.11630145373604488	2058.5683242811324
1878	2017-06-03T02:12:11	41.6998	-158.0006	MGL1704	4.051624567190638	0.5453059791673979	0.0312977596648285	0.13809630690224134																	0.13809630690224134	2059.447768648706
1879	2017-06-03T02:15:12	41.7099	-158.0005	MGL1704	4.5589815309895405	0.5427738881415605	0.0309241109654401	0.15062760943680384																	0.15062760943680384	2060.5721020712294
1880	2017-06-03T02:18:12	41.7184	-158.0005	MGL1704	4.3466841764016575	0.538328420394348	0.0302749898181489	0.14460223270862588																	0.14460223270862588	2061.5182974186137
1881	2017-06-03T02:21:12	41.7207	-158.0005	MGL1704	4.3555381288725386	0.565060143341802	0.034307338437440604	0.1616983004316786																	0.1616983004316786	2061.7743267479054
1882	2017-06-03T02:24:12	41.7358	-158.0004	MGL1704	5.1938245070033835	0.571636090966624	0.03534746055687265	0.19473604306972767																	0.19473604306972767	2063.4552354833504
1883	2017-06-03T02:27:13	41.7444	-158.0002	MGL1704	5.0141311395147605	0.5537855054203416	0.032568871251383705	0.17290078941711914																	0.17290078941711914	2064.4127066656383
1884	2017-06-03T02:30:13	41.7487	-158.0002	MGL1704	4.175702146840739	0.5806080525419061	0.0367959612193472	0.154308819800539																	0.154308819800539	2064.8913701943147
1885	2017-06-03T02:33:13	41.7618	-158.0	MGL1704	5.1710066631757625	0.5650603829683789	0.03430769279506425	0.1887727764584331																	0.1887727764584331	2066.349718776058
1886	2017-06-03T02:36:13	41.7705	-157.9998	MGL1704	4.966760311135211	0.5618083868071985	0.0338002660196228	0.17813975876862945																	0.17813975876862945	2067.3183198963666
1887	2017-06-03T02:39:13	41.7793	-157.9997	MGL1704	5.3614569540499675	0.5705990129415239	0.0351816197795917	0.20047805838663385																	0.20047805838663385	2068.2979455498494
1888	2017-06-03T02:42:14	41.7797	-157.9997	MGL1704	4.881914482683566	0.5925592068450021	0.0387819384107205	0.1859202927250444																	0.1859202927250444	2068.342472389726
1889	2017-06-03T02:45:14	41.7967	-157.9995	MGL1704	4.952078822198297	0.577242685399099	0.036248177914188995	0.18778963506431529																	0.18778963506431529	2070.2349358896004
1890	2017-06-03T02:48:14	41.8057	-157.9993	MGL1704	4.657436701290158	0.5606036994989151	0.03361497598587596	0.15999640278877295																	0.15999640278877295	2071.2369272450273
1891	2017-06-03T02:51:14	41.8145	-157.9991	MGL1704	5.247336521365383	0.5628293183566955	0.03396112509169625	0.18812944426427305																	0.18812944426427305	2072.2166582650734
1892	2017-06-03T02:54:15	41.8153	-157.9991	MGL1704	6.382811176216433	0.5516008661794161	0.0322384570987896	0.2235988085216751																	0.2235988085216751	2072.305711944827
1893	2017-06-03T02:57:15	41.8319	-157.9985	MGL1704	4.725750097181357	0.559986715023628	0.0335180183129207	0.16759239043345708																	0.16759239043345708	2074.154245984972
1894	2017-06-03T03:00:15	41.8406	-157.9982	MGL1704	4.424188179238918	0.548048915701797	0.0317055525198696	0.15170652074561702																	0.15170652074561702	2075.1230243172668
1895	2017-06-03T03:03:15	41.8434	-157.9981	MGL1704	4.6424127046962695	0.571421971975994	0.0353126176335374	0.16391009517768104																	0.16391009517768104	2075.434822501264
1896	2017-06-03T03:06:16	41.8579	-157.9978	MGL1704	5.1420390087335965	0.5658734761035904	0.03443504982061225	0.1852564149119917																	0.1852564149119917	2077.049112119739
1897	2017-06-03T03:09:16	41.8667	-157.9979	MGL1704	5.534293734018808	0.5581779814758885	0.0332394618333528	0.1873350745581356																	0.1873350745581356	2078.0287376773394
1898	2017-06-03T03:12:16	41.8722	-157.9979	MGL1704	4.519875010751603	0.544134749956035	0.03112464640078865	0.15405726138404574																	0.15405726138404574	2078.6409817256463
1899	2017-06-03T03:15:16	41.8831	-157.9978	MGL1704	4.093415155927938	0.578083637686261	0.0363845187037294	0.14970902663346627																	0.14970902663346627	2079.8543664205868
1900	2017-06-03T03:18:16	41.8927	-157.9977	MGL1704	3.227488668949173	0.5714235256394785	0.03531305136217125	0.11578114478475254																	0.11578114478475254	2080.9230427089237
1901	2017-06-03T03:21:17	41.9014	-157.9976	MGL1704	3.975839241287781	0.5484422960761149	0.0317641988088132	0.1314604856193479																	0.1314604856193479	2081.8915369211927
1902	2017-06-03T03:24:17	41.9069	-157.9976	MGL1704	5.255152107025202	0.5453059791673979	0.0312977596648285	0.18625745967152912																	0.18625745967152912	2082.5037809694995
1903	2017-06-03T03:27:17	41.9175	-157.9974	MGL1704	4.188909597194006	0.5638409896310105	0.0341165043129278	0.14564153261973328																	0.14564153261973328	2083.6838585338487
1904	2017-06-03T03:30:17	41.9267	-157.9972	MGL1704	4.897656436951318	0.548048915701797	0.0317055525198696	0.16232702903263946																	0.16232702903263946	2084.7081098138856
1905	2017-06-03T03:33:18	41.9342	-157.997	MGL1704	5.40662844839339	0.574322630664675	0.0357769789582925	0.20247248325320366																	0.20247248325320366	2085.543152340935
1906	2017-06-03T03:36:18	41.9412	-157.9969	MGL1704	5.128124600546178	0.550413268665288	0.0320595247109026	0.17201997321414514																	0.17201997321414514	2086.3224160352647
1907	2017-06-03T03:39:18	41.9412	-157.9969	MGL1704	4.597512163668889	0.559180520717249	0.0333938271311191	0.16743820404245513																	0.16743820404245513	2086.3224160352647
1908	2017-06-03T03:42:18	41.9574	-157.9973	MGL1704	4.500225964492423	0.557178312370293	0.0330862079620082	0.15547513023178128																	0.15547513023178128	2088.1260570957884
1909	2017-06-03T03:45:18	41.9653	-157.9975	MGL1704	4.586396946167382	0.559180520717249	0.0333938271311191	0.16233105251214267																	0.16233105251214267	2089.005617995191
1910	2017-06-03T03:48:19	41.9731	-157.9976	MGL1704	5.569934930945392	0.5689499432182851	0.0349199028230591	0.1977581780071833																	0.1977581780071833	2089.873930818024
1911	2017-06-03T03:51:19	41.975	-157.9976	MGL1704	4.474703250199107	0.5484422960761149	0.0317641988088132	0.14822975911310182																	0.14822975911310182	2090.085433307439
1912	2017-06-03T03:54:19	41.9886	-157.9976	MGL1704	4.230638499901865	0.550017355003256	0.0320001777308738	0.14362767384125152																	0.14362767384125152	2091.5993458632524
1913	2017-06-03T03:57:19	41.9963	-157.9976	MGL1704	5.465742370808729	0.5648543295492541	0.0342750430536009	0.1944887627670878																	0.1944887627670878	2092.4564875308824
1914	2017-06-03T04:00:20	42.0011	-157.9976	MGL1704	5.457409501706656	0.5648543295492541	0.0342750430536009	0.1915716104543466																	0.1915716104543466	2092.990809609405
1915	2017-06-03T04:03:20	42.012	-157.9977	MGL1704	4.7312014834827565	0.5681250376439411	0.0347893103867287	0.169229329702905																	0.169229329702905	2094.2041941901252
1916	2017-06-03T04:06:20	42.0216	-157.9979	MGL1704	4.241025379569904	0.572870714190991	0.0355441422798765	0.15593100685269684																	0.15593100685269684	2095.272966347817
1917	2017-06-03T04:09:20	42.0285	-157.9979	MGL1704	4.2371383699650815	0.550808458074659	0.0321190248478626	0.14871129508199468																	0.14871129508199468	2096.0410543356934
1918	2017-06-03T04:12:20	42.0375	-157.998	MGL1704	5.4022862855891125	0.5466813194729425	0.03150324263110885	0.17436760741558593																	0.17436760741558593	2097.042942350501
1919	2017-06-03T04:15:21	42.0473	-157.9982	MGL1704	4.937747814403728	0.5636366343916701	0.03408554660059645	0.1773017711670573																	0.1773017711670573	2098.1339752152303
1920	2017-06-03T04:18:21	42.0558	-157.9985	MGL1704	4.150971960653149	0.5512041897857359	0.0321786697817463	0.13787218289641848																	0.13787218289641848	2099.08049544304
1921	2017-06-03T04:21:21	42.0573	-157.9985	MGL1704	4.021572549679036	0.5632295977789971	0.0340212550712142	0.14333095735951165																	0.14333095735951165	2099.247471092578
1922	2017-06-03T04:24:21	42.0729	-157.999	MGL1704	4.637421674525555	0.5492283540322439	0.031881907437727	0.1560951236814912																	0.1560951236814912	2100.9845093699687
1923	2017-06-03T04:27:22	42.0815	-157.9993	MGL1704	5.4538453507046105	0.5666880983071445	0.0345628544685529	0.19777438234411845																	0.19777438234411845	2101.942157272038
1924	2017-06-03T04:30:22	42.0901	-157.9996	MGL1704	4.6632006764951015	0.557178312370293	0.0330862079620082	0.16371901478993225																	0.16371901478993225	2102.899805087161
1925	2017-06-03T04:33:22	42.0933	-157.9997	MGL1704	4.986618934751137	0.5618165962507479	0.0338034981630606	0.16870836290572472																	0.16870836290572472	2103.2561155733647
1926	2017-06-03T04:36:22	42.1065	-158.0003	MGL1704	4.886378499746097	0.566078488690697	0.03446732881191925	0.17826823427897578																	0.17826823427897578	2104.7263367343908
1927	2017-06-03T04:39:23	42.1156	-158.0006	MGL1704	6.535129372946581	0.565667741475464	0.0344024166787354	0.2339905321020051																	0.2339905321020051	2105.7396252394587
1928	2017-06-03T04:42:23	42.1243	-158.0009	MGL1704	5.739912544057746	0.5504129065389575	0.0320596012893682	0.1988683688692404																	0.1988683688692404	2106.708400737577
1929	2017-06-03T04:45:23	42.1319	-158.0012	MGL1704	5.096087557317428	0.5705990129415239	0.0351816197795917	0.1896126322470907																	0.1896126322470907	2107.5547731570105
1930	2017-06-03T04:48:23	42.1418	-158.0011	MGL1704	6.447434714054719	0.5681250376439411	0.0347893103867287	0.2438380628211141																	0.2438380628211141	2108.6568433586635
1931	2017-06-03T04:51:23	42.1505	-158.0011	MGL1704	4.589598028821556	0.5679283721099324	0.03475938570818175	0.16891700954790714																	0.16891700954790714	2109.625302125985
1932	2017-06-03T04:54:24	42.154	-158.0011	MGL1704	6.139978719165504	0.581449209241411	0.0369335599869533	0.2388145220832269																	0.2388145220832269	2110.014911974908
1933	2017-06-03T04:57:24	42.1675	-158.0013	MGL1704	4.796362708654187	0.5660813638353825	0.0344679551598225	0.17912467543980407																	0.17912467543980407	2111.517783433961
1934	2017-06-03T05:00:24	42.1764	-158.0014	MGL1704	5.305607103112509	0.5575775802325489	0.0331473794176526	0.19047132211561565																	0.19047132211561565	2112.508539971249
1935	2017-06-03T05:03:24	42.1834	-158.0015	MGL1704	4.530986410189085	0.5776636273275191	0.0363162889552867	0.16929344060150436																	0.16929344060150436	2113.287803331253
1936	2017-06-03T05:06:25	42.1925	-158.0016	MGL1704	5.034724393782897	0.5863428865927025	0.037742632552160205	0.19460881685281228																	0.19460881685281228	2114.3008225165618
1937	2017-06-03T05:09:25	42.2026	-158.0016	MGL1704	5.110616559989908	0.568950830386832	0.03492061717491465	0.19200495331857104																	0.19200495331857104	2115.4251252234526
1938	2017-06-03T05:12:25	42.2112	-158.0016	MGL1704	5.881518813105746	0.5664835739563621	0.0345306523494822	0.2076072101410817																	0.2076072101410817	2116.382452280806
1939	2017-06-03T05:15:25	42.2164	-158.0017	MGL1704	5.499020750271064	0.571010001906557	0.0352470406209211	0.20403108610463508																	0.20403108610463508	2116.9613599108325
1940	2017-06-03T05:18:25	42.2272	-158.0017	MGL1704	5.997950780379613	0.568536998718611	0.0348545287609131	0.2198981570537773																	0.2198981570537773	2118.1635845875085
1941	2017-06-03T05:21:26	42.2373	-158.0019	MGL1704	5.6959898138680805	0.571421971975994	0.0353126176335374	0.21264821338795056																	0.21264821338795056	2119.288008134462
1942	2017-06-03T05:24:26	42.2461	-158.0019	MGL1704	5.5757078431712115	0.5705990129415239	0.0351816197795917	0.20471779524801886																	0.20471779524801886	2120.2675986117533
1943	2017-06-03T05:27:26	42.2519	-158.0019	MGL1704	4.6276455739079605	0.5648543295492541	0.0342750430536009	0.1610983716896444																	0.1610983716896444	2120.9132377899678
1944	2017-06-03T05:30:26	42.2622	-158.0017	MGL1704	4.524200187788511	0.5732853363412985	0.0356105025981575	0.17039947748268494																	0.17039947748268494	2122.05992231758
1945	2017-06-03T05:33:27	42.2723	-158.0014	MGL1704	4.246650700933221	0.581871278928165	0.0370026850586063	0.16717986116096775																	0.16717986116096775	2123.184496594852
1946	2017-06-03T05:36:27	42.2811	-158.0012	MGL1704	3.7104517916314013	0.5701859575971395	0.03511626022829825	0.13840628290684054																	0.13840628290684054	2124.1642255658708
1947	2017-06-03T05:39:27	42.2875	-158.001	MGL1704	4.138857100622176	0.559180520717249	0.0333938271311191	0.14873404516262662																	0.14873404516262662	2124.8768453748685
1948	2017-06-03T05:42:27	42.2975	-158.0007	MGL1704	4.3274385407084415	0.577873967229154	0.036350831376170345	0.16062600844924385																	0.16062600844924385	2125.990290437501
1949	2017-06-03T05:45:27	42.3077	-158.0003	MGL1704	3.0968021932056136	0.5410330851495271	0.0306688109105943	0.1024372948933669																	0.1024372948933669	2127.126202333989
1950	2017-06-03T05:48:28	42.3165	-158.0	MGL1704	4.280572583147018	0.5577840925817925	0.0331800579974565	0.14798104533015388																	0.14798104533015388	2128.106104044621
1951	2017-06-03T05:51:28	42.3254	-157.9997	MGL1704	2.8502861745603654	0.555181221055355	0.0327811094243746	0.09833570719401567																	0.09833570719401567	2129.0971338827812
1952	2017-06-03T05:54:28	42.3277	-157.9996	MGL1704	3.4242191193057288	0.553188984264525	0.0324784706870613	0.12045673977901987																	0.12045673977901987	2129.353295449937
1953	2017-06-03T05:57:28	42.3434	-157.9989	MGL1704	3.0964110115098906	0.5611994544999781	0.033705780148202004	0.1052785985171472																	0.1052785985171472	2131.101922879792
1954	2017-06-03T06:00:28	42.3524	-157.9985	MGL1704	2.9787030978959903	0.548048915701797	0.0317055525198696	0.09997447518652093																	0.09997447518652093	2132.1043171097594
1955	2017-06-03T06:03:29	42.3613	-157.9981	MGL1704	3.2386004745375936	0.559180520717249	0.0333938271311191	0.11235955238102023																	0.11235955238102023	2133.095585542036
1956	2017-06-03T06:06:29	42.3653	-157.998	MGL1704	3.0865681600146697	0.5529973694026225	0.03245081119644745	0.10843372688153094																	0.10843372688153094	2133.540929901866
1957	2017-06-03T06:09:29	42.3779	-157.9975	MGL1704	3.423336454986228	0.571010001906557	0.0352470406209211	0.12702486284429798																	0.12702486284429798	2134.9441279862176
1958	2017-06-03T06:12:29	42.3883	-157.9972	MGL1704	3.9493360984496166	0.5648543295492541	0.0342750430536009	0.1427125819777053																	0.1427125819777053	2136.10208859201
1959	2017-06-03T06:15:30	42.3972	-157.9969	MGL1704	4.260488109336607	0.564449075860749	0.034211583655305	0.15523297730054034																	0.15523297730054034	2137.093117728068
1960	2017-06-03T06:18:30	42.4039	-157.9967	MGL1704	4.184681743775388	0.5498248909406065	0.0319720048093296	0.14022560804579987																	0.14022560804579987	2137.839123473891
1961	2017-06-03T06:21:30	42.4136	-157.9963	MGL1704	3.1776250631142475	0.545894158946731	0.03138496955110745	0.11001680174846652																	0.11001680174846652	2138.919399728859
1962	2017-06-03T06:24:30	42.4234	-157.9928	MGL1704	4.6929037434341065	0.5551999918444579	0.03278877151191165	0.16387376183577804																	0.16387376183577804	2140.047587333083
1963	2017-06-03T06:27:30	42.427	-157.9817	MGL1704	4.136146635399202	0.5523949252219704	0.03235846389292545	0.14997204772046924																	0.14997204772046924	2141.043825314885
1964	2017-06-03T06:30:31	42.4232	-157.9717	MGL1704	2.77843971713889	0.563637191980396	0.0340847332406463	0.10135538143126843																	0.10135538143126843	2141.968012028183
1965	2017-06-03T06:33:31	42.4232	-157.9717	MGL1704	3.2832492809518663	0.5632295977789971	0.0340212550712142	0.11318661891448854																	0.11318661891448854	2141.968012028183
1966	2017-06-03T06:36:31	42.4056	-157.9717	MGL1704	3.973519379709085	0.558378161732944	0.0332702267661679	0.1381902657491662																	0.1381902657491662	2143.927192982765
1967	2017-06-03T06:39:31	42.3976	-157.9729	MGL1704	4.1131990561193295	0.5607978533979205	0.033643785867682297	0.14124067535194246																	0.14124067535194246	2144.823176119843
1968	2017-06-03T06:42:31	42.3896	-157.974	MGL1704	3.694032600616581	0.548245605888956	0.0317348756643414	0.1252709404055082																	0.1252709404055082	2145.718292743821
1969	2017-06-03T06:45:32	42.3878	-157.9742	MGL1704	4.449877927461071	0.5410330851495271	0.0306688109105943	0.15362007308521372																	0.15362007308521372	2145.919337112076
1970	2017-06-03T06:48:32	42.3734	-157.9761	MGL1704	3.1741490598436983	0.550017355003256	0.0320001777308738	0.10614786216599774																	0.10614786216599774	2147.5298990124206
1971	2017-06-03T06:51:32	42.3653	-157.9771	MGL1704	4.245608277054426	0.542968216446611	0.0309526264935423	0.14138098900645707																	0.14138098900645707	2148.4353105120026
1972	2017-06-03T06:54:32	42.3571	-157.9781	MGL1704	4.302203550506361	0.5563826269438361	0.0329643017422178	0.15612691870271578																	0.15612691870271578	2149.351809218134
1973	2017-06-03T06:57:32	42.3524	-157.9787	MGL1704	4.203201465738	0.559986715023628	0.0335180183129207	0.14935637497094612																	0.14935637497094612	2149.877322579212
1974	2017-06-03T07:00:33	42.3421	-157.98	MGL1704	4.232140842687093	0.5640419636641254	0.034148149062407554	0.15044215363443136																	0.15044215363443136	2151.0288662796506
1975	2017-06-03T07:03:33	42.3328	-157.9814	MGL1704	3.6613700768690864	0.5512162479453826	0.03218256040634545	0.12865824795833336																	0.12865824795833336	2152.070505002812
1976	2017-06-03T07:06:33	42.3247	-157.9825	MGL1704	3.623838373532725	0.531463713832211	0.0292888819757026	0.11620463702077838																	0.11620463702077838	2152.9767064036096
1977	2017-06-03T07:09:33	42.3185	-157.9834	MGL1704	3.529847337588196	0.5545839094907554	0.032690393746991495	0.12218345110714628																	0.12218345110714628	2153.6708362252552
1978	2017-06-03T07:12:34	42.3185	-157.9834	MGL1704	3.676345076139933	0.5724630026100526	0.0354800082589597	0.134256097053054																	0.134256097053054	2153.6708362252552
1979	2017-06-03T07:15:34	42.3	-157.9863	MGL1704	3.2661772461291663	0.548048915701797	0.0317055525198696	0.10724314425545724																	0.10724314425545724	2155.7439939289407
1980	2017-06-03T07:18:34	42.2917	-157.9876	MGL1704	4.019422823028809	0.5551836444714825	0.03278167721649725	0.13767064774112728																	0.13767064774112728	2156.6741057082686
1981	2017-06-03T07:21:34	42.2835	-157.989	MGL1704	4.3661259171505336	0.5616058339333045	0.0337688927261759	0.14773009588243802																	0.14773009588243802	2157.594157857128
1982	2017-06-03T07:24:34	42.2825	-157.9891	MGL1704	4.161996863664005	0.5793474712304301	0.0365901363857789	0.15767429314779513																	0.15767429314779513	2157.705779187901
1983	2017-06-03T07:27:35	42.2669	-157.9917	MGL1704	4.658508153776679	0.574322630664675	0.0357769789582925	0.17366009484437706																	0.17366009484437706	2159.4554809560777
1984	2017-06-03T07:30:35	42.2589	-157.993	MGL1704	4.988999504578635	0.5646526689663269	0.0342434646630383	0.17877996035059476																	0.17877996035059476	2160.352434406504
1985	2017-06-03T07:33:35	42.2512	-157.9943	MGL1704	5.831227495549502	0.5706003819323464	0.03518186856614025	0.2137189212842078																	0.2137189212842078	2161.2162424864064
1986	2017-06-03T07:36:35	42.2512	-157.9943	MGL1704	5.520222600232799	0.558778862952242	0.0333319532725203	0.194161510528314																	0.194161510528314	2161.2162424864064
1987	2017-06-03T07:39:35	42.235	-157.9962	MGL1704	4.825531771900563	0.559180520717249	0.0333938271311191	0.16965015546162798																	0.16965015546162798	2163.0263640712847
1988	2017-06-03T07:42:36	42.227	-157.9966	MGL1704	5.100234426462179	0.586122827277373	0.0377043407187957	0.19849708407349229																	0.19849708407349229	2163.9175109591265
1989	2017-06-03T07:45:36	42.2191	-157.9969	MGL1704	5.669383392868722	0.5611994544999781	0.033705780148202004	0.20654294969509526																	0.20654294969509526	2164.797263704377
1990	2017-06-03T07:48:36	42.217	-157.997	MGL1704	4.8978097650098125	0.5693947777234971	0.03499761851339875	0.18191001825961706																	0.18191001825961706	2165.0311749375364
1991	2017-06-03T07:51:36	42.2031	-157.9975	MGL1704	4.604285003519228	0.5695694729813431	0.035018128780343605	0.16514331686473765																	0.16514331686473765	2166.57903172043
1992	2017-06-03T07:54:37	42.1951	-157.9978	MGL1704	5.894641487946683	0.57101519438158	0.03524916518795765	0.2185819379901701																	0.2185819379901701	2167.469912092013
1993	2017-06-03T07:57:37	42.187	-157.9978	MGL1704	5.616417171259119	0.5664835739563621	0.0345306523494822	0.20625469694728035																	0.20625469694728035	2168.37158059952
1994	2017-06-03T08:00:37	42.1858	-157.9978	MGL1704	5.512765841044793	0.555581470139957	0.0328420976819923	0.1955993937146077																	0.1955993937146077	2168.50516111915
1995	2017-06-03T08:03:37	42.17100000000001	-157.998	MGL1704	5.069810576456014	0.5537862822267465	0.0325690194899413	0.18243516122693965																	0.18243516122693965	2170.1527368028424
1996	2017-06-03T08:06:37	42.1625	-157.9979	MGL1704	4.704810817108343	0.5516008661794161	0.0322384570987896	0.1693031420312271																	0.1693031420312271	2171.0989681225783
1997	2017-06-03T08:09:38	42.1544	-157.9979	MGL1704	6.074547399176326	0.5697787918886991	0.0350511194987431	0.22518077670081724																	0.22518077670081724	2172.000636630085
1998	2017-06-03T08:12:38	42.1514	-157.9979	MGL1704	4.650126230212128	0.5484422960761149	0.0317641988088132	0.1577451070563252																	0.1577451070563252	2172.3345879291614
[truncated: 4,582 more rows]
