# Supplementary material for: Understanding opposing predictions of Prochlorococcus in a changing climate
Source: Nat Commun. 2023 Mar 15;14:1445. doi: 10.1038/s41467-023-36928-9 (PMC10017810; doi:10.1038/s41467-023-36928-9)
Supplement: Supplementary file 4 — Supplementary Code [file 41467_2023_36928_MOESM4_ESM.zip › Supplemental Code/Cruises/TN271.csv]

	time	lat	lon	cruise	prochloro_abundance	prochloro_diameter	prochloro_carbon_content	prochloro_biomass	synecho_abundance	synecho_diameter	synecho_carbon_content	synecho_biomass	croco_abundance	croco_diameter	croco_carbon_content	croco_biomass	picoeuk_abundance	picoeuk_diameter	picoeuk_carbon_content	picoeuk_biomass	unknown_abundance	unknown_diameter	unknown_carbon_content	unknown_biomass	total_biomass	distance
0	2011-10-26T22:05:59	46.3625	-128.8228	TN271	4.139886354852384	0.595946896142691	0.0393563887907884	0.17261446457926002																	0.17261446457926002	0.0
1	2011-10-26T22:08:59	46.3553	-128.8354	TN271	2.8632340740912463	0.6230275317221171	0.0441376838125489	0.1332533854726808																	0.1332533854726808	1.256730401885042
2	2011-10-26T22:21:00	46.3289	-128.8808	TN271	5.198271567205826	0.599108086700355	0.03989746775610805	0.21897373248537674																	0.21897373248537674	5.81839175780086
3	2011-10-26T22:30:01	46.3071	-128.9186	TN271	5.187579176989188	0.5964710925200061	0.03944588950979985	0.22014242895883127																	0.22014242895883127	9.60448803096128
4	2011-10-26T23:03:03	46.2287	-129.0582	TN271	5.0791887310640265	0.6149309138091701	0.0426728438729585	0.2289091217673763																	0.2289091217673763	23.44524935046731
5	2011-10-26T23:06:04	46.2216	-129.071	TN271	5.0262277396179735	0.622840930335991	0.044103637320652	0.23209423399273035																	0.23209423399273035	24.708723898536025
6	2011-10-26T23:19:52	46.1888	-129.1294	TN271	7.9599574705130305	0.603017019912235	0.0405725289083602	0.33580537708457064																	0.33580537708457064	30.502991222385184
7	2011-10-26T23:22:53	46.1819	-129.1421	TN271	7.4576222248081425	0.598754645777687	0.0398367391074754	0.31147519670181456																	0.31147519670181456	31.747151638246983
8	2011-10-26T23:25:53	46.1749	-129.1546	TN271	7.974104234699133	0.6003489162300191	0.040110846396281805	0.3363641732137513																	0.3363641732137513	32.9862880657167
9	2011-10-26T23:34:54	46.1544	-129.1927	TN271	8.001931986127676	0.602662871465988	0.0405110105875903	0.33932123144615794																	0.33932123144615794	36.705939056020775
10	2011-10-26T23:40:54	46.1407	-129.2184	TN271	9.01587521254936	0.600526110660332	0.0401414589294973	0.3802375688338781																	0.3802375688338781	39.206761122368825
11	2011-10-26T23:43:54	46.1337	-129.2312	TN271	8.314363133025353	0.595946896142691	0.0393563887907884	0.3408046280465943																	0.3408046280465943	40.46454079314282
12	2011-10-26T23:46:55	46.1269	-129.2439	TN271	7.630501178721527	0.596645698100655	0.0394757272377048	0.31401429946175785																	0.31401429946175785	41.70263509789215
13	2011-10-26T23:49:55	46.1196	-129.2563	TN271	7.938676512519024	0.5962964869393571	0.0394160517818949	0.32800556506955625																	0.32800556506955625	42.957887297715494
14	2011-10-26T23:55:55	46.1052	-129.2809	TN271	8.560130770653602	0.6001717217997061	0.0400802338630663	0.3571640712442624																	0.3571640712442624	45.44251325359998
15	2011-10-27T00:00:21	46.0945	-129.2993	TN271	7.8444303857873	0.599461527623023	0.0399581964047407	0.3255030273438967																	0.3255030273438967	47.29611042420392
16	2011-10-27T00:03:21	46.0873	-129.3118	TN271	7.743367639109592	0.6060610196856441	0.04110295226316316	0.33377777526752705																	0.33377777526752705	48.55054474527
17	2011-10-27T00:06:21	46.0802	-129.3243	TN271	7.747356619439429	0.6033720137743679	0.0406341940844002	0.3309801279085766																	0.3309801279085766	49.79799296801706
18	2011-10-27T00:09:21	46.0731	-129.3367	TN271	8.133576737385155	0.6037278550705479	0.0406960064662801	0.35065021174979233																	0.35065021174979233	51.03957223290916
19	2011-10-27T00:12:22	46.066	-129.3492	TN271	8.014156587965081	0.60695878301518	0.0412602714630329	0.3437615475186739																	0.3437615475186739	52.287212639442394
20	2011-10-27T00:15:21	46.0591	-129.3614	TN271	8.033529942653686	0.6037278550705479	0.0406960064662801	0.34284843626717304																	0.34284843626717304	53.50291766607889
21	2011-10-27T00:18:22	46.052	-129.3742	TN271	8.157257211441301	0.6125579564850875	0.04224933675658915	0.3552556884437745																	0.3552556884437745	54.76876630754415
22	2011-10-27T00:21:22	46.0448	-129.3869	TN271	8.611850776905296	0.6042632921278575	0.04078907409649085	0.3704424717197687																	0.3704424717197687	56.035701469998294
23	2011-10-27T00:36:23	46.0099	-129.4489	TN271	8.684987899491578	0.6098364340108979	0.0417669021426162	0.3826965681567428																	0.3826965681567428	62.20461692830136
24	2011-10-27T00:42:23	45.9961	-129.4736	TN271	9.323190764095816	0.607317053412266	0.0413231901123783	0.40528538680168064																	0.40528538680168064	64.65563432817933
25	2011-10-27T00:45:24	45.9891	-129.4861	TN271	9.799452368591881	0.610198148947117	0.041830773027353996	0.4335899797722347																	0.4335899797722347	65.8972998333648
26	2011-10-27T00:48:24	45.982	-129.4985	TN271	9.209288065392712	0.615295250521053	0.0427382406184871	0.4078346225177883																	0.4078346225177883	67.14009770565852
27	2011-10-27T00:54:24	45.9679	-129.5228	TN271	9.534546058830578	0.6261976927407115	0.044719514845573696	0.4435862937841564																	0.4435862937841564	69.58909694622973
28	2011-10-27T01:03:25	45.9469	-129.5587	TN271	10.183369954681453	0.62043398285627	0.0436652958856285	0.4687191319239968																	0.4687191319239968	73.21993461095987
29	2011-10-27T01:06:25	45.9398	-129.5707	TN271	9.790718998209464	0.6208034473643921	0.0437323400636833	0.4496817518629721																	0.4496817518629721	74.43955318006
30	2011-10-27T01:12:26	45.9252	-129.5948	TN271	9.061575283495852	0.6219128032355731	0.0439342952141451	0.4170399031407243																	0.4170399031407243	76.91398451244132
31	2011-10-27T01:15:26	45.9179	-129.6067	TN271	9.092464137005257	0.616393487389165	0.0429353690292443	0.4016903631365382																	0.4016903631365382	78.14260322773974
32	2011-10-27T01:21:27	45.9032	-129.6307	TN271	7.957520171790093	0.6215432985430804	0.04386691975118311	0.3599985544462944																	0.3599985544462944	80.61909647344196
33	2011-10-27T01:24:27	45.8962	-129.6423	TN271	8.335074050954919	0.615295250521053	0.0427382406184871	0.3688407089344823																	0.3688407089344823	81.80851011636746
34	2011-10-27T01:27:27	45.888999999999996	-129.6542	TN271	7.679254396352698	0.61237524476952	0.0422168969437672	0.33724148226141804																	0.33724148226141804	83.03015755544354
35	2011-10-27T01:30:27	45.8818	-129.6662	TN271	8.571757956278406	0.609115586353249	0.0416396163353548	0.3710384960451537																	0.3710384960451537	84.25775403837166
36	2011-10-27T01:33:27	45.8745	-129.678	TN271	8.593707925628577	0.6141978508884399	0.0425419097231095	0.3812265115377113																	0.3812265115377113	85.48110950195229
37	2011-10-27T01:36:27	45.8672	-129.6898	TN271	8.464674927089282	0.610922208669768	0.0419589181573892	0.3679304609583511																	0.3679304609583511	86.70455476774404
38	2011-10-27T01:39:28	45.8598	-129.7017	TN271	8.012641937393736	0.619330860221094	0.0434651198234001	0.35776641666481546																	0.35776641666481546	87.94128288802925
39	2011-10-27T01:42:28	45.8528	-129.7137	TN271	8.241957450490437	0.616393487389165	0.0429353690292443	0.3663129472831701																	0.3663129472831701	89.15483433873777
40	2011-10-27T01:48:29	45.8393	-129.7383	TN271	8.408584807195245	0.6116469944607701	0.0420875999972819	0.37002484843718975																	0.37002484843718975	91.58321958479162
41	2011-10-27T01:51:29	45.8325	-129.7508	TN271	8.50830223216159	0.617859741454568	0.0431994086763867	0.3814876003821027																	0.3814876003821027	92.81318921367216
42	2011-10-27T01:54:29	45.8258	-129.763	TN271	9.06762079174976	0.615295250521053	0.0427382406184871	0.4028237045337833																	0.4028237045337833	94.01807214088129
43	2011-10-27T02:03:30	45.8059	-129.8005	TN271	8.389608086697747	0.6154778537455475	0.04277101704813435	0.3678030069189728																	0.3678030069189728	97.67482401488864
44	2011-10-27T02:09:30	45.7926	-129.8252	TN271	7.789485753250602	0.615295250521053	0.0427382406184871	0.3467119890894172																	0.3467119890894172	100.09690000107788
45	2011-10-27T02:12:30	45.7859	-129.8375	TN271	7.874840805102428	0.6111031891011365	0.04199105026480935	0.3435975442792376																	0.3435975442792376	101.30842308165433
46	2011-10-27T02:30:32	45.7452	-129.9113	TN271	6.534136028750421	0.61401505108354	0.04250927669079125	0.2904519404589578																	0.2904519404589578	108.61386739620596
47	2011-10-27T02:33:32	45.7383	-129.9236	TN271	6.825518501240246	0.61201068551724	0.0421521713987637	0.3005396952366973																	0.3005396952366973	109.83985544011276
48	2011-10-27T02:36:32	45.7315	-129.9359	TN271	7.106594843951952	0.617493623458812	0.0431333327656408	0.31648692253786426																	0.31648692253786426	111.05899217974392
49	2011-10-27T02:39:32	45.7244	-129.9478	TN271	7.5143024325689565	0.6129221651032185	0.042314177010375806	0.3345745358643021																	0.3345745358643021	112.27543914846271
50	2011-10-27T02:42:32	45.7174	-129.9596	TN271	6.1499041909021175	0.6169448464488105	0.0430344033418657	0.27420093474357216																	0.27420093474357216	113.47883958473535
51	2011-10-27T02:51:33	45.69600000000001	-129.9953	TN271	5.5506100609151385	0.618594601500499	0.0433320340795858	0.25260647136946424																	0.25260647136946424	117.13622337522104
52	2011-10-27T02:57:33	45.6828	-130.0175	TN271	5.556995638886273	0.617128377371004	0.0430674142143049	0.2498686103075087																	0.2498686103075087	119.40318886422077
53	2011-10-27T03:00:33	45.68	-130.0224	TN271	5.808282301889359	0.6125579564850875	0.04224933675658915	0.25630115555737004																	0.25630115555737004	119.8955010406307
54	2011-10-27T03:03:34	45.6787	-130.0244	TN271	5.42844944953549	0.6241424471479201	0.0443418384156532	0.24807112222517194																	0.24807112222517194	120.10795569268473
55	2011-10-27T03:06:34	45.6788	-130.0255	TN271	5.845312651355791	0.6224690596758824	0.04403578738835015	0.26580871878875617																	0.26580871878875617	120.19422947343945
56	2011-10-27T03:09:35	45.6788	-130.0257	TN271	5.361684633666906	0.6232136887180911	0.0441716492229167	0.2452347090557496																	0.2452347090557496	120.20978448081672
57	2011-10-27T03:12:35	45.6787	-130.0257	TN271	5.9278765533141184	0.6160265352323541	0.0428695028235136	0.2631489901925071																	0.2631489901925071	120.2209161907863
58	2011-10-27T03:15:35	45.6788	-130.0258	TN271	5.810794160164401	0.621173793850588	0.0437995442882211	0.2617707516827843																	0.2617707516827843	120.23449575773742
59	2011-10-27T03:18:35	45.6786	-130.0259	TN271	6.299444513967629	0.6226547733400172	0.0440696719102842	0.2881672863998742																	0.2881672863998742	120.25807858299629
60	2011-10-27T03:21:35	45.6787	-130.026	TN271	5.867569896634003	0.624888060388614	0.0444786248756293	0.2647629121202475																	0.2647629121202475	120.2716581579077
61	2011-10-27T03:24:35	45.6786	-130.026	TN271	5.837967485906683	0.6230275317221171	0.0441376838125489	0.2659003785369056																	0.2659003785369056	120.28278986787649
62	2011-10-27T03:27:36	45.6786	-130.026	TN271	6.1337817426261845	0.61237524476952	0.0422168969437672	0.2734272373222876																	0.2734272373222876	120.28278986787649
63	2011-10-27T03:30:36	45.6786	-130.026	TN271	6.315882092801162	0.6206187151103311	0.0436988179746559	0.2835570596883128																	0.2835570596883128	120.28278986787649
64	2011-10-27T03:33:36	45.6786	-130.026	TN271	6.191106559979872	0.615295250521053	0.0427382406184871	0.2747139659867495																	0.2747139659867495	120.28278986787649
65	2011-10-27T03:36:37	45.6786	-130.026	TN271	6.297878241077878	0.6151130821651115	0.0427055422457228	0.2822224919667475																	0.2822224919667475	120.28278986787649
66	2011-10-27T03:39:37	45.6786	-130.0259	TN271	6.204549053023936	0.61383225127864	0.042476643658473	0.27061361119586386																	0.27061361119586386	120.29056739936468
67	2011-10-27T03:42:37	45.6796	-130.0259	TN271	6.093348374964048	0.61383225127864	0.042476643658473	0.27000491909021945																	0.27000491909021945	120.40188449905662
68	2011-10-27T03:45:37	45.6806	-130.0261	TN271	6.4149411037824775	0.6149309138091701	0.0426728438729585	0.2838616228108811																	0.2838616228108811	120.51428309199856
69	2011-10-27T03:48:37	45.6812	-130.0261	TN271	6.79937327158868	0.61201068551724	0.0421521713987637	0.30277123052872906																	0.30277123052872906	120.58107335181371
70	2011-10-27T03:51:38	45.6812	-130.0261	TN271	5.807437306946883	0.621173793850588	0.0437995442882211	0.25765767163191083																	0.25765767163191083	120.58107335181371
71	2011-10-27T03:54:38	45.6812	-130.0261	TN271	6.047196131603322	0.615295250521053	0.0427382406184871	0.2657659135393337																	0.2657659135393337	120.58107335181371
72	2011-10-27T04:00:38	45.6812	-130.0261	TN271	5.802886483339214	0.611284169532505	0.0420231823722295	0.2519290950341244																	0.2519290950341244	120.58107335181371
73	2011-10-27T04:03:39	45.6812	-130.0261	TN271	5.894276649147451	0.610379438154455	0.04186278470535405	0.25788719899452106																	0.25788719899452106	120.58107335181371
74	2011-10-27T04:06:39	45.6812	-130.0261	TN271	5.822133098685619	0.608397004309332	0.0415128486841036	0.2513934749471798																	0.2513934749471798	120.58107335181371
75	2011-10-27T04:09:39	45.6812	-130.0261	TN271	6.195261648541467	0.6129221651032185	0.042314177010375806	0.2699015310566844																	0.2699015310566844	120.58107335181371
76	2011-10-27T04:18:40	45.6812	-130.026	TN271	5.465627871759956	0.60695878301518	0.0412602714630329	0.23694306552850525																	0.23694306552850525	120.5888505219
77	2011-10-27T04:21:40	45.6812	-130.0261	TN271	6.0533823309168255	0.6147476185296394	0.042640087731255855	0.2677099728730324																	0.2677099728730324	120.59662769198627
78	2011-10-27T04:24:40	45.6812	-130.0261	TN271	6.200989177634172	0.607317053412266	0.0413231901123783	0.2654834850731778																	0.2654834850731778	120.59662769198627
79	2011-10-27T04:27:40	45.6812	-130.0261	TN271	6.660511362320287	0.6116469944607701	0.0420875999972819	0.2891501217272554																	0.2891501217272554	120.59662769198627
80	2011-10-27T04:30:41	45.6812	-130.0261	TN271	6.334053379294785	0.61201068551724	0.0421521713987637	0.2753213044393465																	0.2753213044393465	120.59662769198627
81	2011-10-27T04:33:41	45.6812	-130.0261	TN271	5.898282869965095	0.608756449533761	0.0415762006892045	0.25286973854865197																	0.25286973854865197	120.59662769198627
82	2011-10-27T04:36:41	45.681999999999995	-130.0269	TN271	6.357885785843455	0.6060610196856441	0.04110295226316316	0.2758014041127765																	0.2758014041127765	120.70526241248889
83	2011-10-27T04:39:41	45.6785	-130.0288	TN271	5.79620684083466	0.622283346011748	0.0440019028664161	0.2584632382310853																	0.2584632382310853	121.12195346721113
84	2011-10-27T04:42:41	45.6719	-130.0328	TN271	6.526979139170811	0.613467522342255	0.0424115330246025	0.2827236059485517																	0.2827236059485517	121.91980643058201
85	2011-10-27T04:48:42	45.6545	-130.0444	TN271	7.409331817565348	0.615295685389606	0.04273831867537005	0.3286488114375333																	0.3286488114375333	124.0566384232297
86	2011-10-27T04:51:42	45.6448	-130.0508	TN271	7.935777023650713	0.6149309138091701	0.0426728438729585	0.35382857222725195																	0.35382857222725195	125.24573023296273
87	2011-10-27T04:54:42	45.6348	-130.0573	TN271	8.323044321575807	0.6141978508884399	0.0425419097231095	0.3684959077497083																	0.3684959077497083	126.46846255983192
88	2011-10-27T05:06:43	45.5944	-130.0831	TN271	9.01006796053298	0.613467522342255	0.0424115330246025	0.393888840632022																	0.393888840632022	131.3939648071478
89	2011-10-27T05:09:43	45.5844	-130.0895	TN271	8.287050580241905	0.6131036620057819	0.0423465774513405	0.3602142407522121																	0.3602142407522121	132.61368062577014
90	2011-10-27T05:12:44	45.5744	-130.0959	TN271	7.868580182369146	0.608756449533761	0.0415762006892045	0.3417337165470821																	0.3417337165470821	133.83343275015923
91	2011-10-27T05:15:44	45.5645	-130.1023	TN271	8.729732980200888	0.61201068551724	0.0421521713987637	0.37678437314968777																	0.37678437314968777	135.0430708328457
92	2011-10-27T05:18:44	45.5546	-130.1086	TN271	8.734962659510792	0.609475580496766	0.0417031833660314	0.37888041420220464																	0.37888041420220464	136.24955210189444
93	2011-10-27T05:21:45	45.5446	-130.1152	TN271	8.768376988740535	0.604442417160172	0.04082035998720905	0.3740257659550591																	0.3740257659550591	137.47587143124713
94	2011-10-27T05:24:45	45.5346	-130.1216	TN271	8.612309195875435	0.6098364340108979	0.0417669021426162	0.3684291132617595																	0.3684291132617595	138.69576804437
95	2011-10-27T05:27:45	45.5247	-130.1281	TN271	8.960810472306358	0.610560727361793	0.0418947963833541	0.3865327647490862																	0.3865327647490862	139.90878970583594
96	2011-10-27T05:45:46	45.4653	-130.1676	TN271	10.097734609875738	0.610198148947117	0.041830773027353996	0.43417348816739576																	0.43417348816739576	147.20410008838329
97	2011-10-27T05:48:46	45.4555	-130.1743	TN271	10.321810896560466	0.61237524476952	0.0422168969437672	0.44688573321379177																	0.44688573321379177	148.4139500369186
98	2011-10-27T05:51:47	45.4456	-130.1811	TN271	9.437137855319552	0.6092955834250076	0.0416713998506931	0.4083187606087838																	0.4083187606087838	149.63725559252566
99	2011-10-27T05:54:47	45.4356	-130.188	TN271	9.608832434527146	0.609115586353249	0.0416396163353548	0.4126254452672241																	0.4126254452672241	150.8740226225978
100	2011-10-27T05:57:47	45.4257	-130.1947	TN271	9.173190622775616	0.609475580496766	0.0417031833660314	0.39503113588337857																	0.39503113588337857	152.09403776121192
101	2011-10-27T06:00:47	45.4159	-130.2014	TN271	9.926102017550367	0.610560727361793	0.0418947963833541	0.4282570925924																	0.4282570925924	153.30404656607035
102	2011-10-27T06:06:48	45.396	-130.2148	TN271	7.641360662802937	0.6136498868104475	0.04244408834153775	0.3396674806998749																	0.3396674806998749	155.7543324861315
103	2011-10-27T06:09:48	45.386	-130.2214	TN271	5.9201999942141095	0.6171274694927145	0.04306736261753365	0.26192582263472153																	0.26192582263472153	156.98126077962638
104	2011-10-27T06:33:50	45.3054	-130.2739	TN271	6.549850613600028	0.610198148947117	0.041830773027353996	0.2881218840883786																	0.2881218840883786	166.84891438638667
105	2011-10-27T06:36:50	45.2951	-130.2806	TN271	6.431905035767148	0.617493623458812	0.0431333327656408	0.2880023228198029																	0.2880023228198029	168.1097974546684
106	2011-10-27T06:39:50	45.2849	-130.2871	TN271	5.427618857102568	0.6109225717039435	0.04195918651231795	0.23310321007307355																	0.23310321007307355	169.3541172889208
107	2011-10-27T06:42:50	45.2745	-130.2937	TN271	4.940201448318197	0.6112857064395165	0.0420234838910589	0.21001776245827788																	0.21001776245827788	170.6219958776685
108	2011-10-27T06:45:51	45.2642	-130.3003	TN271	4.076878612479346	0.6226547733400172	0.0440696719102842	0.18351435992478773																	0.18351435992478773	171.8797570707201
109	2011-10-27T06:48:51	45.2541	-130.3069	TN271	4.690643693760387	0.608036162015256	0.0414494783639359	0.20038038744593714																	0.20038038744593714	173.1172957572347
110	2011-10-27T06:51:51	45.2438	-130.3135	TN271	5.060158211858668	0.6085767269215465	0.04154452468665405	0.2193386182443427																	0.2193386182443427	174.37513334442116
111	2011-10-27T07:00:52	45.2133	-130.3328	TN271	6.060883571871643	0.605159393768409	0.0409454747205174	0.2564426590693295																	0.2564426590693295	178.09220644762158
112	2011-10-27T07:03:52	45.2032	-130.3394	TN271	4.9018714335600215	0.618594601500499	0.0433320340795858	0.2171544973343416																	0.2171544973343416	179.32993885192658
113	2011-10-27T07:15:53	45.1626	-130.3663	TN271	5.3673668278878255	0.6048002884965931	0.0408827535690113	0.2258959252452455																	0.2258959252452455	184.3179574812088
114	2011-10-27T07:24:53	45.1325	-130.3864	TN271	5.158402345978473	0.609656007253832	0.0417350427543238	0.2248580637658414																	0.2248580637658414	188.02161403846256
115	2011-10-27T07:27:54	45.1221	-130.3933	TN271	5.672816759944906	0.6100172914790075	0.0417988375849851	0.2439781839626416																	0.2439781839626416	189.2998679610089
116	2011-10-27T07:33:54	45.1018	-130.4066	TN271	5.837972122055532	0.6015943612639439	0.0403260124565342	0.2385304534660209																	0.2385304534660209	191.78946531730648
117	2011-10-27T07:39:55	45.0817	-130.4207	TN271	4.82807939749884	0.6001717217997061	0.0400802338630663	0.19703528698302733																	0.19703528698302733	194.28628736226392
118	2011-10-27T07:45:55	45.0618	-130.4356	TN271	6.207519797120928	0.579049798191814	0.03654170687503265	0.2373310191274585																	0.2373310191274585	196.79212647210662
119	2011-10-27T07:48:56	45.0516	-130.4431	TN271	6.696777300944091	0.579900298995008	0.0366802063996127	0.2599305725366302																	0.2599305725366302	198.0715921362948
120	2011-10-27T07:54:56	45.0423	-130.4492	TN271	5.936658367022124	0.575666857377892	0.0359932987663914	0.2260984808599281																	0.2260984808599281	199.2126033168697
121	2011-10-27T08:03:57	45.0193	-130.4632	TN271	5.5264373907584785	0.583472708840823	0.0372660853603093	0.2188134686137073																	0.2188134686137073	201.99974572939945
122	2011-10-27T08:06:57	45.0089	-130.4698	TN271	4.5703644045567415	0.590011532080474	0.0383530628207477	0.18468376995263736																	0.18468376995263736	203.2686106731411
123	2011-10-27T08:09:57	44.9986	-130.4765	TN271	3.9272046722466274	0.592094171481787	0.0387033338081638	0.15850406117590274																	0.15850406117590274	204.5306346901483
124	2011-10-27T09:25:03	44.7433	-130.6407	TN271	5.4018996872454785	0.5554470620533505	0.0328216171479269	0.1867330761970226																	0.1867330761970226	235.7628955440486
125	2011-10-27T09:28:03	44.7329	-130.6473	TN271	6.9847609560917725	0.551118289946974	0.0321657229036968	0.240269163146074																	0.240269163146074	237.03278465699643
126	2011-10-27T09:31:03	44.7226	-130.654	TN271	6.7344349669528905	0.555608470442468	0.0328462118735512	0.2343907079896841																	0.2343907079896841	238.29586981528985
127	2011-10-27T09:37:03	44.7024	-130.6673	TN271	6.8595558035694655	0.550481679192073	0.0320697793662887	0.23317517001050744																	0.23317517001050744	240.7784472600949
128	2011-10-27T09:43:04	44.6825	-130.6806	TN271	7.747062056809679	0.551118289946974	0.0321657229036968	0.2633841196963961																	0.2633841196963961	243.2309741334106
129	2011-10-27T09:46:04	44.6724	-130.6872	TN271	7.944265123431602	0.549843079497854	0.031974054042983	0.2693896387857165																	0.2693896387857165	244.47072491395835
130	2011-10-27T09:49:04	44.6623	-130.6936	TN271	7.628394055261802	0.5438398818144521	0.0310811644176692	0.251171339513626																	0.251171339513626	245.70392447147609
131	2011-10-27T09:55:05	44.6418	-130.7066	TN271	7.978284118790762	0.547940099139907	0.0316893298307192	0.2665162399903213																	0.2665162399903213	248.2073871183637
132	2011-10-27T10:22:07	44.5515	-130.764	TN271	7.615787283118927	0.544784757494778	0.0312204981149663	0.24886173393325198																	0.24886173393325198	259.2410758435443
133	2011-10-27T10:31:07	44.5208	-130.7841	TN271	7.5275451356325975	0.5435264222061429	0.0310349408910314	0.24500342782076304																	0.24500342782076304	263.01235330423486
134	2011-10-27T10:34:07	44.5106	-130.7911	TN271	7.287933983909895	0.541029985512009	0.0306683587933233	0.2370821563869996																	0.2370821563869996	264.2764478557321
135	2011-10-27T10:37:08	44.5005	-130.7979	TN271	7.2208510099176255	0.5432137091001289	0.0309888274454624	0.23682473323521594																	0.23682473323521594	265.5236416860574
136	2011-10-27T10:40:08	44.4904	-130.8049	TN271	7.5989107403882175	0.5425877988449099	0.0308968037705542	0.2466643514550614																	0.2466643514550614	266.7778326050156
137	2011-10-27T10:43:08	44.4804	-130.8117	TN271	7.660867210101262	0.5427446567211045	0.0309198085513282	0.2512038447700135																	0.2512038447700135	268.0150823856222
138	2011-10-27T10:46:08	44.4703	-130.8189	TN271	7.862019540650669	0.5404037370570071	0.0305770133566999	0.2540224588182955																	0.2540224588182955	269.27648081118343
139	2011-10-27T10:52:09	44.45	-130.8329	TN271	8.021561875758247	0.5376087939833689	0.0301705962241069	0.25580120513499555																	0.25580120513499555	271.79514337358927
140	2011-10-27T10:55:09	44.4396	-130.8399	TN271	7.540586087028345	0.54572876927588	0.0313604470923399	0.2456380691750908																	0.2456380691750908	273.0795651227119
141	2011-10-27T10:58:09	44.4294	-130.8467	TN271	7.610935721317079	0.5386927226158975	0.03032783782045245	0.2407089630774566																	0.2407089630774566	274.33708553921537
142	2011-10-27T11:04:10	44.409	-130.8606	TN271	7.841329114635675	0.539314926548122	0.03041820996207545	0.2502973780073764																	0.2502973780073764	276.86259408991674
143	2011-10-27T11:07:10	44.3988	-130.8676	TN271	8.032324758585844	0.5385372419160129	0.0303052827991004	0.25528292937403796																	0.25528292937403796	278.127157100325
144	2011-10-27T11:10:10	44.3887	-130.8746	TN271	7.7717052939525315	0.539469946060035	0.0304408093538762	0.2465469144511852																	0.2465469144511852	279.38177752436815
145	2011-10-27T11:13:11	44.3785	-130.8816	TN271	8.178968927472521	0.5432139684017211	0.0309888771115668	0.2662290923818603																	0.2662290923818603	280.6464255723611
146	2011-10-27T11:16:11	44.3683	-130.8886	TN271	8.148641911259045	0.537763166497349	0.0301929904849481	0.2601721182545973																	0.2601721182545973	281.91111634595416
147	2011-10-27T11:19:11	44.3581	-130.8956	TN271	8.227675413118192	0.538848203315782	0.0303503928418045	0.26195215706805397																	0.26195215706805397	283.1758498433697
148	2011-10-27T11:22:11	44.3479	-130.9024	TN271	8.231822926778234	0.5425877988449099	0.0308968037705542	0.2671316691758009																	0.2671316691758009	284.4336942100271
149	2011-10-27T11:25:11	44.3379	-130.9091	TN271	8.390551514139345	0.546361732581582	0.0314542970678893	0.2726774155491064																	0.2726774155491064	285.66805869708963
150	2011-10-27T11:28:11	44.3277	-130.916	TN271	8.533576068579277	0.545098817177426	0.0312670435908974	0.2815105064115509																	0.2815105064115509	286.9294310650272
151	2011-10-27T11:31:12	44.3176	-130.9228	TN271	8.709691573002454	0.538848203315782	0.0303503928418045	0.2770061078374401																	0.2770061078374401	288.17735780351137
152	2011-10-27T11:37:12	44.2974	-130.9361	TN271	8.662960484889883	0.5376087939833689	0.0301705962241069	0.2763878506554097																	0.2763878506554097	290.6630533253592
153	2011-10-27T11:43:13	44.2771	-130.9496	TN271	8.871950137963605	0.5404037370570071	0.0305770133566999	0.2865413547868506																	0.2865413547868506	293.1657873520986
154	2011-10-27T11:46:13	44.2667	-130.9563	TN271	9.197441943379893	0.5376087939833689	0.0301705962241069	0.2927910341944356																	0.2927910341944356	294.44072240908383
155	2011-10-27T11:49:13	44.2565	-130.963	TN271	9.130943769356957	0.5404037370570071	0.0305770133566999	0.29238866183226914																	0.29238866183226914	295.6955157775979
156	2011-10-27T11:52:13	44.2463	-130.9696	TN271	8.954996650090633	0.547940099139907	0.0316893298307192	0.29484066100064743																	0.29484066100064743	296.9469748224242
157	2011-10-27T11:55:13	44.2359	-130.9764	TN271	9.021621551601614	0.5435264222061429	0.0310349408910314	0.2943585936017767																	0.2943585936017767	298.22538951583834
158	2011-10-27T12:28:16	44.1232	-131.0473	TN271	9.292246770127356	0.54889087172733	0.0318313192475973	0.3064908076822677																	0.3064908076822677	311.9885534478118
159	2011-10-27T12:31:16	44.1129	-131.0535	TN271	9.5672784870241	0.5407164879882129	0.0306226316255151	0.3099630534205646																	0.3099630534205646	313.23759683895264
160	2011-10-27T12:58:18	44.019	-131.1063	TN271	6.8465886952928345	0.544784757494778	0.0312204981149663	0.22122660947574802																	0.22122660947574802	324.51120554371687
161	2011-10-27T13:01:19	44.0083	-131.1122	TN271	6.724234788919588	0.5432137091001289	0.0309888274454624	0.22013101075279687																	0.22013101075279687	325.79253324093975
162	2011-10-27T13:04:19	44.0012	-131.1161	TN271	5.9858626907311026	0.5429015145972991	0.0309428133321022	0.1949782263696455																	0.1949782263696455	326.6423366887523
163	2011-10-27T13:07:19	43.9986	-131.1176	TN271	5.485470043908482	0.5449417873361021	0.03124377085293185	0.1810155043212962																	0.1810155043212962	326.95569513224234
164	2011-10-27T13:10:19	43.9977	-131.1184	TN271	5.406492263486167	0.5429007539725195	0.030942815608008305	0.17317971618053446																	0.17317971618053446	327.07461120938206
165	2011-10-27T13:16:20	43.9869	-131.1257	TN271	5.048133486498305	0.538848574476111	0.03035044668468755	0.1590139014620441																	0.1590139014620441	328.4114459442256
166	2011-10-27T13:19:20	43.9774	-131.1322	TN271	5.025939455017413	0.54857485500794	0.0317839610794433	0.16513036535910286																	0.16513036535910286	329.5901747513084
167	2011-10-27T13:22:20	43.967	-131.1394	TN271	8.059748733522197	0.53668206647299	0.0300366705197983	0.2554818996878716																	0.2554818996878716	330.8836091899193
168	2011-10-27T13:37:21	43.9143	-131.1739	TN271	9.048517695389636	0.538848203315782	0.0303503928418045	0.2875382385527396																	0.2875382385527396	337.3691240625135
169	2011-10-27T13:40:21	43.9036	-131.1808	TN271	9.062966862077976	0.539159907036209	0.0303956105702747	0.28957083858821714																	0.28957083858821714	338.68248371062526
170	2011-10-27T13:43:22	43.893	-131.1877	TN271	8.689413810215271	0.5404037370570071	0.0305770133566999	0.2789777030719125																	0.2789777030719125	339.98579842980286
171	2011-10-27T13:46:22	43.8823	-131.1947	TN271	8.363881226711968	0.5425877988449099	0.0308968037705542	0.2709983439633498																	0.2709983439633498	341.3026428104388
172	2011-10-27T13:49:22	43.8718	-131.2018	TN271	8.122541595025119	0.5345266139014211	0.029726436538073997	0.2543706638225572																	0.2543706638225572	342.6029234638932
173	2011-10-27T13:52:22	43.8613	-131.2087	TN271	7.677844427744135	0.5397804678645779	0.0304861024792971	0.24701502470743705																	0.24701502470743705	343.8962949772825
174	2011-10-27T13:55:22	43.8508	-131.2158	TN271	7.243213441586892	0.5394701874503935	0.030440856524785894	0.2291949083257185																	0.2291949083257185	345.1966635968347
175	2011-10-27T13:58:23	43.8403	-131.2229	TN271	7.11622406103493	0.551118289946974	0.0321657229036968	0.23573415893675306																	0.23573415893675306	346.49707619624087
176	2011-10-27T14:01:23	43.8297	-131.2301	TN271	7.420199642473997	0.5413403891870989	0.0307138586331502	0.2378165996544527																	0.2378165996544527	347.811060226398
177	2011-10-27T14:16:24	43.7773	-131.2658	TN271	7.190744039117607	0.5300983191865081	0.02909509076155495	0.2210647585832116																	0.2210647585832116	354.31107553974294
178	2011-10-27T14:19:24	43.7668	-131.2729	TN271	7.150495980241739	0.530249500759246	0.0291165436287628	0.2215973585549232																	0.2215973585549232	355.6117959379635
179	2011-10-27T14:31:25	43.7253	-131.30200000000002	TN271	6.719829484151415	0.53575983616076	0.0299036136599342	0.2096446027420752																	0.2096446027420752	360.79035306889574
180	2011-10-27T14:34:25	43.715	-131.3095	TN271	6.420113055871305	0.53575983616076	0.0299036136599342	0.2008453179616689																	0.2008453179616689	362.0859955110467
181	2011-10-27T14:37:26	43.7047	-131.3169	TN271	7.052989789785651	0.53146549178046	0.0292891343273441	0.2179603616657664																	0.2179603616657664	363.3779580664802
182	2011-10-27T15:29:49	43.5262	-131.4359	TN271	17.40694448322527	0.584499412692717	0.0374355863860075	0.7086173216005941																	0.7086173216005941	385.4414500020362
183	2011-10-27T15:32:49	43.5157	-131.4423	TN271	18.08632559690643	0.582103445051809	0.0370408713235996	0.7260962823353604																	0.7260962823353604	386.7193532585049
184	2011-10-27T15:35:49	43.5052	-131.4487	TN271	16.879623736785387	0.57904939246637	0.0365416408660825	0.6761205170778364																	0.6761205170778364	387.9972928590012
185	2011-10-27T15:38:49	43.495	-131.4554	TN271	16.223314115481323	0.5746607121538809	0.0358313847531987	0.6369257432541924																	0.6369257432541924	389.2550263516519
186	2011-10-27T15:41:50	43.4849	-131.4624	TN271	16.534083517376658	0.580744180723603	0.0368182294483811	0.6635897789516368																	0.6635897789516368	390.5134552778058
187	2011-10-27T15:44:50	43.4748	-131.4695	TN271	16.44462345304968	0.581083016268204	0.0368736571152897	0.6659131629840329																	0.6659131629840329	391.7755763473487
188	2011-10-27T15:47:50	43.4647	-131.4767	TN271	16.229423406980402	0.5804061521139471	0.0367629337821495	0.6559615254282688																	0.6559615254282688	393.0414327792402
189	2011-10-27T15:53:50	43.4446	-131.4909	TN271	15.537787264205265	0.5741604312209351	0.03575087699781325	0.6212390830562828																	0.6212390830562828	395.5559820477188
190	2011-10-27T15:56:51	43.4347	-131.498	TN271	15.498571981352189	0.580744180723603	0.0368182294483811	0.6234076844980544																	0.6234076844980544	396.7984880824217
191	2011-10-27T15:59:51	43.4244	-131.5051	TN271	16.65214952117843	0.5829578060932366	0.0371813950857054	0.6908710351241244																	0.6908710351241244	398.0806949644368
192	2011-10-27T16:02:51	43.4143	-131.5123	TN271	17.352724064664482	0.581763115872032	0.03698490971232799	0.7038136924628937																	0.7038136924628937	399.3467742416239
193	2011-10-27T16:05:51	43.4041	-131.5191	TN271	17.835484136511763	0.59471625411201	0.0391472340192504	0.7802080548920068																	0.7802080548920068	400.60836182805616
194	2011-10-27T16:17:52	43.3661	-131.5404	TN271	21.201421810779337	0.5857016489289826	0.03763443645687898	0.9061016031660728																	0.9061016031660728	405.1759258813123
195	2011-10-27T16:20:53	43.3557	-131.5467	TN271	18.018533130560673	0.5862171738263751	0.0377200291868954	0.7408804283526575																	0.7408804283526575	406.44093009077125
196	2011-10-27T16:23:53	43.3452	-131.553	TN271	16.941641755386158	0.600881345510757	0.0402028301511477	0.7664358145649085																	0.7664358145649085	407.71616474821855
197	2011-10-27T16:26:53	43.3346	-131.5594	TN271	16.436573355216712	0.606241861266683	0.0411345379654437	0.7604693196279012																	0.7604693196279012	409.0048789199303
198	2011-10-27T16:29:53	43.3241	-131.5658	TN271	15.637203344902222	0.6015943612639439	0.0403260124565342	0.7147540872368456																	0.7147540872368456	410.28344509258727
199	2011-10-27T16:32:53	43.3137	-131.5723	TN271	15.454131846806055	0.611284169532505	0.0420231823722295	0.7303392042046815																	0.7303392042046815	411.5552103624637
200	2011-10-27T16:38:54	43.2933	-131.5856	TN271	15.183926083441653	0.608397004309332	0.0415128486841036	0.7087760212278106																	0.7087760212278106	414.06870897722234
201	2011-10-27T16:41:54	43.2834	-131.5926	TN271	16.845489249490846	0.605880178104605	0.0410713665608826	0.7764557438363464																	0.7764557438363464	415.30814853604426
202	2011-10-27T16:47:54	43.2635	-131.6063	TN271	18.654077638342482	0.591745951905821	0.0386446346485865	0.782042396220766																	0.782042396220766	417.7860667347591
203	2011-10-27T16:50:55	43.2535	-131.6133	TN271	18.969707303293927	0.5893197318632121	0.0382372768692183	0.7970744689769377																	0.7970744689769377	419.035540726034
204	2011-10-27T16:53:55	43.2436	-131.6202	TN271	18.79173505762286	0.5962964869393571	0.0394160517818949	0.8168788727153169																	0.8168788727153169	420.2714586615777
205	2011-10-27T17:22:28	43.1504	-131.6876	TN271	16.523814235644284	0.591049701734344	0.0385275886299907	0.6797222121655827																	0.6797222121655827	431.9996956455009
206	2011-10-27T17:33:28	43.1146	-131.7138	TN271	18.002195952677496	0.590011532080474	0.0383530628207477	0.7666364564412568																	0.7666364564412568	436.51760405208984
207	2011-10-27T17:39:28	43.0947	-131.7282	TN271	16.037413584364494	0.594191823011768	0.0390581039032427	0.6733997342125128																	0.6733997342125128	439.0229671632444
208	2011-10-27T17:42:28	43.0846	-131.7349	TN271	15.388417507392381	0.5886303285365	0.0381220118643397	0.6326749900991165																	0.6326749900991165	440.2722535799263
209	2011-10-27T17:45:29	43.0744	-131.7416	TN271	16.272561522548852	0.585873929114982	0.0376629525501553	0.6657425021078517																	0.6657425021078517	441.5316064335593
210	2011-10-27T17:48:29	43.0642	-131.7483	TN271	14.665397681945247	0.5776937804842719	0.0363211679249501	0.5644811505641613																	0.5644811505641613	442.79099851417465
211	2011-10-27T17:51:29	43.0539	-131.7551	TN271	15.593285848233554	0.575666857377892	0.0359932987663914	0.6059902798337653																	0.6059902798337653	444.06398743292283
212	2011-10-27T17:54:30	43.0436	-131.7618	TN271	14.23765031501853	0.5773540130704949	0.0362661914288565	0.5490274818806767																	0.5490274818806767	445.33350310128054
213	2011-10-27T17:57:30	43.0334	-131.7684	TN271	14.098792981082704	0.575666857377892	0.0359932987663914	0.5421271207819546																	0.5421271207819546	446.5895137019137
214	2011-10-27T18:00:30	43.0231	-131.775	TN271	13.86646215445232	0.581422660674048	0.0369292170979849	0.5471297733331071																	0.5471297733331071	447.85563436485705
215	2011-10-27T18:03:30	43.0129	-131.7816	TN271	14.264509924002464	0.5804061521139471	0.0367629337821495	0.5572858728027794																	0.5572858728027794	449.11172166221434
216	2011-10-27T18:06:30	43.0028	-131.78799999999998	TN271	15.230264985682602	0.5776937804842719	0.0363211679249501	0.5884783811178407																	0.5884783811178407	450.35086156805494
217	2011-10-27T18:09:30	42.9929	-131.7944	TN271	15.057154602116695	0.577015054810904	0.0362113458589793	0.5738576350070004																	0.5738576350070004	451.5698734997112
218	2011-10-27T18:12:31	42.9827	-131.8009	TN271	15.1170630941553	0.578709472108181	0.0364863379850547	0.5833507367013432																	0.5833507367013432	452.8226117263998
219	2011-10-27T18:15:31	42.9727	-131.8073	TN271	14.921031590214787	0.57600301571022	0.0360475915923566	0.5684648485123746																	0.5684648485123746	454.05176884691406
220	2011-10-27T18:18:31	42.9629	-131.8137	TN271	15.212648220784116	0.578709472108181	0.0364863379850547	0.5878329542666005																	0.5878329542666005	455.2608364132174
221	2011-10-27T18:21:31	42.953	-131.8201	TN271	15.658730105370346	0.580744180723603	0.0368182294483811	0.6097411132971182																	0.6097411132971182	456.4799929512548
222	2011-10-27T18:24:32	42.9431	-131.8266	TN271	15.541391763321984	0.581422660674048	0.0369292170979849	0.6083802780874528																	0.6083802780874528	457.7026926863536
223	2011-10-27T18:27:32	42.9332	-131.833	TN271	15.281167137066582	0.580744180723603	0.0368182294483811	0.5984159733487028																	0.5984159733487028	458.92192097226234
224	2011-10-27T18:30:32	42.9231	-131.8394	TN271	13.915366546301547	0.573323676375228	0.0356166389245756	0.5194725842927445																	0.5194725842927445	460.161345013755
225	2011-10-27T19:15:09	42.7744	-131.9336	TN271	23.360262370556182	0.617493623458812	0.0431333327656408	1.0776335198349722																	1.0776335198349722	478.4123835930884
226	2011-10-27T19:18:09	42.7642	-131.9401	TN271	23.57993167195889	0.6189633477283921	0.0433985843260216	1.1002963655383629																	1.1002963655383629	479.66591625473404
227	2011-10-27T19:21:09	42.7541	-131.9465	TN271	23.92103421020688	0.625262202473893	0.0445472631033059	1.141376821701717																	1.141376821701717	480.90594238470453
228	2011-10-27T19:24:09	42.744	-131.9528	TN271	22.822765645479816	0.61201068551724	0.0421521713987637	1.0352312855952952																	1.0352312855952952	482.14257805273513
229	2011-10-27T19:27:09	42.733999999999995	-131.9592	TN271	21.972789636415698	0.608036162015256	0.0414494783639359	0.9707619392667356																	0.9707619392667356	483.3725926230182
230	2011-10-27T19:30:10	42.7241	-131.9655	TN271	22.15032751256429	0.6098364340108979	0.0417669021426162	0.9951417869128292																	0.9951417869128292	484.5890929030692
231	2011-10-27T19:33:10	42.714	-131.9722	TN271	23.088638728575745	0.61201068551724	0.0421521713987637	1.0378058167354225																	1.0378058167354225	485.8398146394998
232	2011-10-27T19:36:10	42.70399999999999	-131.9787	TN271	24.941366784831253	0.613467522342255	0.0424115330246025	1.1309524097374335																	1.1309524097374335	487.0734400948163
233	2011-10-27T19:39:10	42.6942	-131.9848	TN271	24.567070684766986	0.6076761790650749	0.0413862589598294	1.0937074187615938																	1.0937074187615938	488.2730732558969
234	2011-10-27T19:42:10	42.6842	-131.9912	TN271	23.15359765380927	0.6024862189441321	0.0404803246799729	1.0053765565981958																	1.0053765565981958	489.50326657143984
235	2011-10-27T19:45:11	42.6743	-131.9976	TN271	22.41249291634313	0.601237428370511	0.0402643478769161	0.9640557664854502																	0.9640557664854502	490.72343228544685
236	2011-10-27T19:51:11	42.6546	-132.0104	TN271	24.06398908498045	0.607317053412266	0.0413231901123783	1.0607349777695192																	1.0607349777695192	493.1538219167832
237	2011-10-27T19:54:11	42.6447	-132.0166	TN271	25.198900474712747	0.605880178104605	0.0410713665608826	1.1113112310205278																	1.1113112310205278	494.3671532423346
238	2011-10-27T19:57:11	42.635	-132.0227	TN271	25.15272765599352	0.610198148947117	0.041830773027353996	1.1243248155523675																	1.1243248155523675	495.55687234356355
239	2011-10-27T20:00:12	42.625	-132.0289	TN271	24.75260829846097	0.6066013658370311	0.0411975026540972	1.1059911739508552																	1.1059911739508552	496.78038972814903
240	2011-10-27T20:03:12	42.6152	-132.0347	TN271	22.460892627555012	0.6066013658370311	0.0411975026540972	0.9898733258721244																	0.9898733258721244	497.97026331010966
241	2011-10-27T20:06:12	42.6055	-132.0406	TN271	21.942719219803358	0.602309566422276	0.0404496387723555	0.9514466281549672																	0.9514466281549672	499.1532930690978
242	2011-10-27T20:09:12	42.5958	-132.0471	TN271	21.647017179377045	0.601059386940634	0.0402335890140319	0.9368140470623182																	0.9368140470623182	500.35728009214785
243	2011-10-27T20:12:12	42.5861	-132.0535	TN271	21.28018100030018	0.597346623302379	0.0395955058574549	0.9098917145114784																	0.9098917145114784	501.55770053756805
244	2011-10-27T20:15:13	42.5766	-132.06	TN271	21.209952325509626	0.596645698100655	0.0394757272377048	0.8967624375667017																	0.8967624375667017	502.74183614432764
245	2011-10-27T20:21:13	42.5576	-132.07299999999998	TN271	21.04487864266705	0.594891342460035	0.0391769913024547	0.8871118860685739																	0.8871118860685739	505.11021692299187
246	2011-10-27T20:27:14	42.5443	-132.0823	TN271	22.99375322355697	0.5952423550906911	0.0392366479408122	0.9675197934207608																	0.9675197934207608	506.775616817105
247	2011-10-27T20:30:14	42.5413	-132.0845	TN271	21.162784287717944	0.591745951905821	0.0386446346485865	0.8733056917104401																	0.8733056917104401	507.1551953129178
248	2011-10-27T20:33:14	42.5349	-132.0887	TN271	21.081331860687012	0.592094171481787	0.0387033338081638	0.8788174025241728																	0.8788174025241728	507.94654189254135
249	2011-10-27T20:36:14	42.5255	-132.0946	TN271	20.000743811871885	0.594891342460035	0.0391769913024547	0.8334135542295821																	0.8334135542295821	509.0994327677802
250	2011-10-27T20:39:15	42.5156	-132.1008	TN271	19.042088296285453	0.591397411796927	0.0385860418701023	0.7787743148044844																	0.7787743148044844	510.31320472660775
251	2011-10-27T20:42:15	42.5058	-132.107	TN271	18.28648748169942	0.5869061233653311	0.0378345915421539	0.7393969458896184																	0.7393969458896184	511.51691262303933
252	2011-10-27T20:45:15	42.4962	-132.1132	TN271	18.774250792911037	0.5931403767951109	0.0388801731613649	0.7748051477781336																	0.7748051477781336	512.7005147641455
253	2011-10-27T20:48:15	42.4865	-132.1194	TN271	18.922910326261466	0.5969957428916539	0.0395355451495354	0.7914775382562024																	0.7914775382562024	513.8942105110607
254	2011-10-27T20:51:15	42.4767	-132.1255	TN271	19.19378246122072	0.597346623302379	0.0395955058574549	0.8078127054025795																	0.8078127054025795	515.09457039851
255	2011-10-27T20:54:16	42.467	-132.1317	TN271	20.760828426768672	0.605159393768409	0.0409454747205174	0.8996556996021485																	0.8996556996021485	516.2883337853161
256	2011-10-27T21:43:46	42.3088	-132.2326	TN271	23.135708177055665	0.6149309138091701	0.0426728438729585	1.0531800679532302																	1.0531800679532302	535.7548724641941
257	2011-10-27T21:46:47	42.2991	-132.2386	TN271	22.54057974202086	0.61201068551724	0.0421521713987637	1.0146280998569743																	1.0146280998569743	536.9422741725425
258	2011-10-27T21:49:47	42.2896	-132.2446	TN271	22.3483058926507	0.610922208669768	0.0419589181573892	0.9927289619985628																	0.9927289619985628	538.1094990358603
259	2011-10-27T21:52:47	42.2799	-132.2508	TN271	22.676247539287683	0.613467522342255	0.0424115330246025	1.0245759494833842																	1.0245759494833842	539.3039110125618
260	2011-10-27T21:55:48	42.2701	-132.2571	TN271	23.23224203183528	0.61383225127864	0.042476643658473	1.0535916941905157																	1.0535916941905157	540.5119442626003
261	2011-10-27T21:58:48	42.2604	-132.2635	TN271	23.67548932856045	0.6131036620057819	0.0423465774513405	1.070728509234877																	1.070728509234877	541.7135610194633
262	2011-10-27T22:01:48	42.2505	-132.2699	TN271	25.30208417389905	0.61237524476952	0.0422168969437672	1.1475169561275018																	1.1475169561275018	542.9352581644965
263	2011-10-27T22:07:48	42.2313	-132.2819	TN271	27.544566372434268	0.603017019912235	0.0405725289083602	1.2034350347105458																	1.2034350347105458	545.2902493747723
264	2011-10-27T22:19:01	42.195	-132.3049	TN271	24.489783431925147	0.609115586353249	0.0416396163353548	1.0834342384774411																	1.0834342384774411	549.753884410985
265	2011-10-27T22:28:02	42.1671	-132.3259	TN271	26.614371440177173	0.611284169532505	0.0420231823722295	1.188869052679948																	1.188869052679948	553.3100645026465
266	2011-10-27T22:31:02	42.1578	-132.3334	TN271	24.083873824733768	0.6076761790650749	0.0413862589598294	1.0628672758272073																	1.0628672758272073	554.5161800400604
267	2011-10-27T22:34:03	42.1486	-132.3405	TN271	23.96517319221324	0.6100172914790075	0.0417988375849851	1.0709787266910458																	1.0709787266910458	555.6960654347573
268	2011-10-27T22:37:03	42.1394	-132.3478	TN271	23.72095844596993	0.610560727361793	0.0418947963833541	1.0577570501430071																	1.0577570501430071	556.884277983291
269	2011-10-27T22:40:03	42.1303	-132.3551	TN271	23.89317918268476	0.609656007253832	0.0417350427543238	1.0712479387911134																	1.0712479387911134	558.0629541692967
270	2011-10-27T22:43:03	42.1212	-132.3624	TN271	25.871915756063967	0.6131036620057819	0.0423465774513405	1.1703875953326637																	1.1703875953326637	559.2416746215808
271	2011-10-27T22:46:04	42.111999999999995	-132.3698	TN271	26.605950769223128	0.610560727361793	0.0418947963833541	1.2065172317149289																	1.2065172317149289	560.434229090645
272	2011-10-27T22:49:04	42.1028	-132.3771	TN271	24.601772596193708	0.610198148947117	0.041830773027353996	1.099462038632589																	1.099462038632589	561.6226182356064
273	2011-10-27T22:52:04	42.0936	-132.3846	TN271	24.977585071240767	0.61237524476952	0.0422168969437672	1.11874837734317																	1.11874837734317	562.8195176150099
274	2011-10-27T22:55:04	42.0844	-132.3921	TN271	24.99561495652558	0.613467522342255	0.0424115330246025	1.1245347037479976																	1.1245347037479976	564.016463507649
275	2011-10-27T22:58:04	42.0751	-132.3997	TN271	24.767624341051675	0.6141978508884399	0.0425419097231095	1.1268161076068843																	1.1268161076068843	565.227257992676
276	2011-10-27T23:01:05	42.0657	-132.4075	TN271	25.49638851844417	0.6141978508884399	0.0425419097231095	1.1597068136572883																	1.1597068136572883	566.4562179360826
277	2011-10-27T23:04:05	42.0565	-132.4151	TN271	26.81293033928909	0.617128377371004	0.0430674142143049	1.2242476941484512																	1.2242476941484512	567.657604956509
278	2011-10-27T23:07:05	42.0471	-132.4229	TN271	27.51101981932209	0.6173110004149079	0.04310037348997285	1.270928869730905																	1.270928869730905	568.8866639440488
279	2011-10-27T23:10:05	42.038000000000004	-132.4305	TN271	27.11775897145642	0.6226547733400172	0.0440696719102842	1.2789366188128304																	1.2789366188128304	570.0786726825199
280	2011-10-27T23:13:05	42.0288	-132.4382	TN271	26.914933009917263	0.6226547733400172	0.0440696719102842	1.2651307122943871																	1.2651307122943871	571.2845476104744
281	2011-10-27T23:16:06	42.0196	-132.4458	TN271	26.663905311925703	0.6215431429049371	0.043866848569117996	1.244654949888108																	1.244654949888108	572.4861254355951
282	2011-10-27T23:19:06	42.0104	-132.4535	TN271	26.77006800148838	0.6215431429049371	0.043866848569117996	1.2447055719020994																	1.2447055719020994	573.6920976614275
283	2011-10-27T23:22:06	42.0011	-132.4612	TN271	26.64518894854199	0.62043398285627	0.0436652958856285	1.2266958367214793																	1.2266958367214793	574.9075857296062
284	2011-10-27T23:25:06	41.9921	-132.4689	TN271	26.979290987493144	0.6196976913775489	0.0435316861452762	1.2489565108859817																	1.2489565108859817	576.0948087976934
285	2011-10-27T23:28:07	41.9827	-132.4769	TN271	25.85773765091566	0.617859741454568	0.0431994086763867	1.193629142788606																	1.193629142788606	577.3329777824982
286	2011-10-27T23:31:07	41.9735	-132.4847	TN271	26.067007859506532	0.6237709717536539	0.0442736894057154	1.223947208735215																	1.223947208735215	578.5435372039802
287	2011-10-27T23:34:07	41.9642	-132.4927	TN271	26.78100028348077	0.6241424471479201	0.0443418384156532	1.274194812201176																	1.274194812201176	579.7724170466113
288	2011-10-27T23:37:07	41.9549	-132.5006	TN271	26.20930072906021	0.617859741454568	0.0431994086763867	1.2174670312572409																	1.2174670312572409	580.9969083138765
289	2011-10-27T23:40:07	41.9457	-132.5085	TN271	25.57126572264018	0.618594601500499	0.0433320340795858	1.1765895846284005																	1.1765895846284005	582.2120538782219
290	2011-10-27T23:43:08	41.9366	-132.5164	TN271	25.03127624875308	0.6167613155266171	0.0430013924694265	1.1480256409752163																	1.1480256409752163	583.4178835117383
291	2011-10-27T23:46:08	41.9275	-132.5243	TN271	25.08103520261845	0.6141978508884399	0.0425419097231095	1.1401015745630725																	1.1401015745630725	584.6237637841109
292	2011-10-27T23:49:08	41.9184	-132.5321	TN271	24.86497186215024	0.61383225127864	0.042476643658473	1.121540498740608																	1.121540498740608	585.8252209123594
293	2011-10-28T00:42:24	41.7524	-132.6678	TN271	29.83093948550967	0.628636058483484	0.0451702031731412	1.4456769504636071																	1.4456769504636071	607.4615139890584
294	2011-10-28T00:45:25	41.7429	-132.6749	TN271	29.738352233318714	0.6297626354972801	0.0453791506806875	1.4564520786902242																	1.4564520786902242	608.6723162857411
295	2011-10-28T00:48:25	41.7339	-132.6831	TN271	30.59935223645107	0.630514723967884	0.0455192549339328	1.5046521634914969																	1.5046521634914969	609.8837788932448
296	2011-10-28T00:51:25	41.7251	-132.692	TN271	30.096614256253535	0.632784295745524	0.0459432067885605	1.4847713383841177																	1.4847713383841177	611.1110799332054
297	2011-10-28T00:54:25	41.7164	-132.7008	TN271	29.470793516941644	0.631269566968777	0.0456600223849339	1.4435578783211005																	1.4435578783211005	612.3245512356202
298	2011-10-28T00:57:25	41.7077	-132.7097	TN271	30.00962632449699	0.630891695518964	0.0455895547502955	1.4679967101217155																	1.4679967101217155	613.5431076364829
299	2011-10-28T01:00:26	41.699	-132.7186	TN271	29.633195591202558	0.627513841022049	0.0449622927133521	1.4342044538138037																	1.4342044538138037	614.7617247864225
300	2011-10-28T01:03:26	41.6903	-132.7277	TN271	30.308628721390786	0.629386214092181	0.0453093353787425	1.4726089827725752																	1.4726089827725752	615.9905650033468
301	2011-10-28T01:06:26	41.6817	-132.7367	TN271	30.19209654849524	0.628636058483484	0.0451702031731412	1.4595520189863769																	1.4595520189863769	617.2055778368347
302	2011-10-28T01:09:26	41.673	-132.746	TN271	29.816254174352522	0.629386214092181	0.0453093353787425	1.44096839491119																	1.44096839491119	618.4448497644886
303	2011-10-28T01:12:26	41.6643	-132.7552	TN271	29.24026690016896	0.626384946403913	0.0447540558207286	1.398154249234536																	1.398154249234536	619.6790152852442
304	2011-10-28T01:15:26	41.6556	-132.7642	TN271	29.358568231701174	0.6284491892493476	0.045135544325826005	1.4107447807777291																	1.4107447807777291	620.9030033351879
305	2011-10-28T01:18:27	41.6469	-132.7733	TN271	29.94207673501409	0.631648340465544	0.0457306582384605	1.4634768940302385																	1.4634768940302385	622.132157644421
306	2011-10-28T01:21:27	41.6382	-132.7825	TN271	30.802212137483945	0.6320280181626121	0.0458014627124437	1.5165285054753483																	1.5165285054753483	623.3665153919585
307	2011-10-28T01:24:27	41.6293	-132.7916	TN271	31.53101239764225	0.6358310965760721	0.0465160980339996	1.5716066489533356																	1.5716066489533356	624.6134113983634
308	2011-10-28T01:27:27	41.6202	-132.8006	TN271	30.849193675881292	0.633353601996224	0.04604995572467805	1.531207895151445																	1.531207895151445	625.8731679654105
309	2011-10-28T01:30:28	41.6111	-132.8097	TN271	31.017317608009648	0.631269566968777	0.0456600223849339	1.5323282720763185																	1.5323282720763185	627.1379529091031
310	2011-10-28T01:33:28	41.6021	-132.8187	TN271	30.76626186480064	0.6320280181626121	0.0458014627124437	1.5158507122596827																	1.5158507122596827	628.3889020431698
311	2011-10-28T01:36:28	41.5932	-132.8275	TN271	30.4461109760962	0.631269566968777	0.0456600223849339	1.4879780013187849																	1.4879780013187849	629.6210458501862
312	2011-10-28T01:39:28	41.5842	-132.8365	TN271	29.13940502529553	0.628262320015211	0.0451008854785108	1.4021703142077062																	1.4021703142077062	630.872119429364
313	2011-10-28T01:42:28	41.5753	-132.8452	TN271	30.08509736332305	0.62601043907751	0.0446849738704188	1.4351019161109055																	1.4351019161109055	632.0994507042428
314	2011-10-28T01:45:29	41.5663	-132.8539	TN271	30.16349727278205	0.6241424471479201	0.0443418384156532	1.4300336964748697																	1.4300336964748697	633.3358439669909
315	2011-10-28T01:48:29	41.5573	-132.8627	TN271	30.07039513074345	0.629386214092181	0.0453093353787425	1.4425104672574276																	1.4425104672574276	634.5771961679194
316	2011-10-28T02:07:58	41.5011	-132.9182	TN271	28.75014030331163	0.623027087331965	0.0441376027310198	1.3726197983643242																	1.3726197983643242	642.3572189190799
317	2011-10-28T02:28:59	41.4359	-132.9817	TN271	26.56026532507972	0.580068928517525	0.0367077698022362	1.0309231131550451																	1.0309231131550451	651.3422874183126
318	2011-10-28T02:31:59	41.4267	-132.9907	TN271	27.491959649603505	0.5869061233653311	0.0378345915421539	1.0860588964760003																	1.0860588964760003	652.6123374381389
319	2011-10-28T02:34:59	41.4175	-132.9997	TN271	27.553446380733728	0.587598366122691	0.0379497015120568	1.0920172734106892																	1.0920172734106892	653.8824504122376
320	2011-10-28T02:38:00	41.4083	-133.0086	TN271	28.918955628849602	0.5888024738972455	0.03815079376178255	1.1632506668518607																	1.1632506668518607	655.1477058984702
321	2011-10-28T02:41:00	41.398999999999994	-133.0174	TN271	28.965194717240486	0.590356763845812	0.0384110994364371	1.1852062041327909																	1.1852062041327909	656.4171992539617
322	2011-10-28T02:44:00	41.3898	-133.026	TN271	29.78565333368033	0.5931403767951109	0.0388801731613649	1.226125544308934																	1.226125544308934	657.6680290136288
323	2011-10-28T02:47:00	41.3806	-133.0347	TN271	28.17977376820202	0.5927908098598371	0.0388210861065133	1.1508500534319752																	1.1508500534319752	658.9237314544916
324	2011-10-28T02:50:01	41.3713	-133.0436	TN271	30.837688342311157	0.5968207204961545	0.0395056361936201	1.2881079089690723																	1.2881079089690723	660.198260267691
325	2011-10-28T02:53:01	41.3621	-133.0524	TN271	31.457580680261263	0.594541165763985	0.0391174767360461	1.3046123466066228																	1.3046123466066228	661.45893589384
326	2011-10-28T02:56:01	41.3528	-133.0612	TN271	31.128205019087506	0.5907028197413199	0.0384692745959418	1.2822471568341078																	1.2822471568341078	662.7287315372628
327	2011-10-28T03:05:02	41.325	-133.0881	TN271	29.514219253999425	0.59840246692964	0.0397762273100372	1.2506304121716278																	1.2506304121716278	666.5538252878017
328	2011-10-28T03:08:02	41.3159	-133.097	TN271	26.876188848475863	0.590011532080474	0.0383530628207477	1.0900182443458188																	1.0900182443458188	667.8107127293439
329	2011-10-28T03:11:02	41.306999999999995	-133.1055	TN271	25.79873073516639	0.591397411796927	0.0385860418701023	1.050014802555822																	1.050014802555822	669.0299954140733
330	2011-10-28T03:14:02	41.2979	-133.1143	TN271	25.871324407462698	0.590011532080474	0.0383530628207477	1.0638752975520562																	1.0638752975520562	670.2820712372717
331	2011-10-28T03:17:02	41.288999999999994	-133.1228	TN271	25.403361128799663	0.5927908098598371	0.0388210861065133	1.0552846908612517																	1.0552846908612517	671.5014682965046
332	2011-10-28T03:20:03	41.28	-133.1315	TN271	24.585744931211234	0.5872518321096079	0.0378920779119655	0.987730630026572																	0.987730630026572	672.7397406912149
333	2011-10-28T03:23:03	41.271	-133.1402	TN271	24.72094380193175	0.5869061233653311	0.0378345915421539	1.0080577581865473																	1.0080577581865473	673.9780720725879
334	2011-10-28T03:26:03	41.262	-133.1486	TN271	24.14000714024797	0.592094171481787	0.0387033338081638	0.9883363240779668																	0.9883363240779668	675.2018759714924
335	2011-10-28T03:32:03	41.2436	-133.1662	TN271	22.61526357727867	0.589665668314146	0.038295115822352996	0.9164031752580492																	0.9164031752580492	677.7247274067655
336	2011-10-28T03:35:04	41.2344	-133.1748	TN271	21.302573006271924	0.591745951905821	0.0386446346485865	0.8626212308463583																	0.8626212308463583	678.9765421972903
337	2011-10-28T03:50:05	41.1904	-133.217	TN271	20.748754579207343	0.581422660674048	0.0369292170979849	0.816079267762126																	0.816079267762126	685.0162531993267
338	2011-10-28T03:53:05	41.1816	-133.2254	TN271	22.07972606124876	0.584157727932686	0.0373790786114818	0.8652703626348622																	0.8652703626348622	686.2224041252647
339	2011-10-28T03:56:05	41.173	-133.2338	TN271	20.591834608476287	0.581422660674048	0.0369292170979849	0.7984642896256448																	0.7984642896256448	687.4105999145743
340	2011-10-28T03:59:05	41.1643	-133.2422	TN271	18.559528085526885	0.578709472108181	0.0364863379850547	0.7102250536768441																	0.7102250536768441	688.6078372960018
341	2011-10-28T04:02:06	41.1557	-133.2507	TN271	18.45514408952507	0.573993935879456	0.0357240837195932	0.6973702913603608																	0.6973702913603608	689.8011272919721
342	2011-10-28T04:05:06	41.147	-133.259	TN271	18.8625561939982	0.5736597790141851	0.0356704321868982	0.7077708164362149																	0.7077708164362149	690.9935643856363
343	2011-10-28T04:08:06	41.1383	-133.2675	TN271	18.700007863203002	0.57533067565723	0.0359391986919137	0.7010739341339837																	0.7010739341339837	692.1959149861287
344	2011-10-28T04:11:06	41.1295	-133.2759	TN271	18.20404288504172	0.574995294551446	0.0358852274564593	0.6881696241509767																	0.6881696241509767	693.4023924950761
345	2011-10-28T04:49:12	41.0347	-133.3662	TN271	30.87152023181779	0.617859741454568	0.0431994086763867	1.4108837677057458																	1.4108837677057458	706.3935927320834
346	2011-10-28T04:52:12	41.0258	-133.375	TN271	30.74053381405183	0.6167613155266171	0.0430013924694265	1.4043264152002781																	1.4043264152002781	707.6295549266036
347	2011-10-28T04:55:13	41.0167	-133.384	TN271	30.4239840118267	0.6191471039747429	0.043431852074710856	1.4068526712338072																	1.4068526712338072	708.8934661588817
348	2011-10-28T04:58:13	41.0075	-133.3926	TN271	33.003296452024195	0.6189633477283921	0.0433985843260216	1.5321194965610678																	1.5321194965610678	710.1467165326627
349	2011-10-28T05:01:13	40.9982	-133.4011	TN271	36.115071979912884	0.6208034473643921	0.0437323400636833	1.6854934047330845																	1.6854934047330845	711.4043488735525
350	2011-10-28T05:13:14	40.9618	-133.4363	TN271	36.87301598632893	0.62043398285627	0.0436652958856285	1.7086895920288476																	1.7086895920288476	716.4211930747183
351	2011-10-28T05:16:14	40.9527	-133.4452	TN271	36.83760270570836	0.621173793850588	0.0437995442882211	1.7306611628342947																	1.7306611628342947	717.6805308090286
352	2011-10-28T05:19:14	40.9435	-133.454	TN271	35.810788944283	0.62043398285627	0.0436652958856285	1.6746542597619356																	1.6746542597619356	718.9439589905867
353	2011-10-28T05:22:15	40.9344	-133.4629	TN271	33.42709865257158	0.62043398285627	0.0436652958856285	1.553930120331788																	1.553930120331788	720.203419944623
354	2011-10-28T05:25:15	40.9254	-133.4717	TN271	33.27864674330138	0.621173793850588	0.0437995442882211	1.5505495031345995																	1.5505495031345995	721.4489910909773
355	2011-10-28T05:28:15	40.9163	-133.4805	TN271	32.403588896765484	0.6219128032355731	0.0439342952141451	1.5233823529210786																	1.5233823529210786	722.7035930715774
356	2011-10-28T05:31:15	40.9073	-133.4892	TN271	34.66605097503768	0.6237709717536539	0.0442736894057154	1.6392756547821112																	1.6392756547821112	723.9443037357588
357	2011-10-28T05:34:16	40.8984	-133.4979	TN271	34.43883284130118	0.625262202473893	0.0445472631033059	1.6237231873365123																	1.6237231873365123	725.1761020914417
358	2011-10-28T05:37:16	40.8894	-133.5065	TN271	38.16961134822561	0.6189633477283921	0.0433985843260216	1.7775124299685836																	1.7775124299685836	726.4119836735872
359	2011-10-28T05:40:16	40.8804	-133.5151	TN271	37.91912420734041	0.622283346011748	0.0440019028664161	1.7725330365198082																	1.7725330365198082	727.6479228975137
360	2011-10-28T05:43:16	40.8714	-133.5237	TN271	37.497661129733984	0.618594601500499	0.0433320340795858	1.7356821544182774																	1.7356821544182774	728.8839197579143
361	2011-10-28T05:49:17	40.8536	-133.541	TN271	36.06885148740603	0.621173793850588	0.0437995442882211	1.6890989866790078																	1.6890989866790078	731.3430517318753
362	2011-10-28T05:52:17	40.8446	-133.5498	TN271	35.147467274508585	0.615295250521053	0.0427382406184871	1.6079157946197966																	1.6079157946197966	732.5891604042746
363	2011-10-28T05:55:17	40.8357	-133.5586	TN271	34.34659057585147	0.6189633477283921	0.0433985843260216	1.5811130023320643																	1.5811130023320643	733.8263969887953
364	2011-10-28T05:58:17	40.8271	-133.5671	TN271	33.8401559750346	0.62043398285627	0.0436652958856285	1.5807969221200648																	1.5807969221200648	735.0218155384509
365	2011-10-28T06:07:18	40.8001	-133.5933	TN271	34.49595770509853	0.61201068551724	0.0421521713987637	1.5586516471952472																	1.5586516471952472	738.750851022553
366	2011-10-28T06:10:18	40.791	-133.6015	TN271	36.57803677942362	0.6182267334396739	0.0432656423221877	1.6861569658734417																	1.6861569658734417	739.9770909973262
367	2011-10-28T06:13:18	40.7818	-133.6098	TN271	38.423219410507286	0.617859741454568	0.0431994086763867	1.778198881168755																	1.778198881168755	741.2173303823257
368	2011-10-28T06:16:19	40.7725	-133.6183	TN271	36.55571969154022	0.6141978508884399	0.0425419097231095	1.6596964810188055																	1.6596964810188055	742.4763496753213
369	2011-10-28T06:19:19	40.7631	-133.6266	TN271	35.86108828545914	0.6131036620057819	0.0423465774513405	1.615824821550985																	1.615824821550985	743.7351444226773
370	2011-10-28T06:22:19	40.7536	-133.6348	TN271	37.09058207968438	0.617128377371004	0.0430674142143049	1.7009382820659382																	1.7009382820659382	744.9986286181429
371	2011-10-28T06:31:20	40.7256	-133.6596	TN271	36.94101706200179	0.6149309138091701	0.0426728438729585	1.6791541987928031																	1.6791541987928031	748.7523177402129
372	2011-10-28T06:43:21	40.6877	-133.6934	TN271	33.81364821257428	0.622283346011748	0.0440019028664161	1.5798582317056298																	1.5798582317056298	753.8448973918285
373	2011-10-28T06:46:21	40.6782	-133.702	TN271	35.01510145771384	0.6215431429049371	0.043866848569117996	1.6308573209764754																	1.6308573209764754	755.1276142261205
374	2011-10-28T06:49:21	40.669000000000004	-133.7105	TN271	35.9373628052038	0.629010689132542	0.0452396863415465	1.7354433683989818																	1.7354433683989818	756.3781362654488
375	2011-10-28T06:52:21	40.6598	-133.7191	TN271	37.05781644661747	0.626760347746504	0.0448233026820493	1.7759302862499446																	1.7759302862499446	757.6335802188693
376	2011-10-28T06:58:22	40.6415	-133.7365	TN271	35.315884659565135	0.6196976913775489	0.0435316861452762	1.6343014969784335																	1.6343014969784335	760.1454141731839
377	2011-10-28T07:01:22	40.6325	-133.7451	TN271	34.317487897909274	0.622283346011748	0.0440019028664161	1.5998211569315517																	1.5998211569315517	761.3829390044127
378	2011-10-28T07:04:22	40.6233	-133.7539	TN271	32.03708433099259	0.6116469944607701	0.0420875999972819	1.432899225148066																	1.432899225148066	762.6484648386067
379	2011-10-28T07:07:23	40.6143	-133.7627	TN271	31.234138967948	0.609475580496766	0.0417031833660314	1.3799192849949848																	1.3799192849949848	763.8961030962714
380	2011-10-28T07:10:23	40.6053	-133.7714	TN271	30.61501853876092	0.61201068551724	0.0421521713987637	1.3655180358539578																	1.3655180358539578	765.1387826769318
381	2011-10-28T07:13:23	40.5964	-133.78	TN271	31.58170472412076	0.608397004309332	0.0415128486841036	1.3875688007590803																	1.3875688007590803	766.3675456394016
382	2011-10-28T07:16:23	40.5872	-133.7888	TN271	32.53462650310645	0.6098364340108979	0.0417669021426162	1.4492618073280141																	1.4492618073280141	767.6333075282417
383	2011-10-28T07:19:23	40.5782	-133.7976	TN271	31.50242711754159	0.608036162015256	0.0414494783639359	1.3847303381199103																	1.3847303381199103	768.8811852124969
384	2011-10-28T07:22:24	40.5693	-133.8063	TN271	30.89954545387188	0.605880178104605	0.0410713665608826	1.3546122488893615																	1.3546122488893615	770.1151442533965
385	2011-10-28T07:25:24	40.5603	-133.815	TN271	30.66764508537288	0.6066013658370311	0.0411975026540972	1.3416041695769738																	1.3416041695769738	771.358116680028
386	2011-10-28T07:28:24	40.5512	-133.8234	TN271	31.331333129957823	0.609115586353249	0.0416396163353548	1.3899023381782627																	1.3899023381782627	772.5953960348751
387	2011-10-28T07:31:25	40.5421	-133.8314	TN271	33.051239685642145	0.6167613155266171	0.0430013924694265	1.5140736186951025																	1.5140736186951025	773.8136162645624
388	2011-10-28T07:34:25	40.5328	-133.8396	TN271	32.42153869638873	0.6196976913775489	0.0435316861452762	1.5072404393154002																	1.5072404393154002	775.0598006979017
389	2011-10-28T07:37:25	40.5235	-133.8478	TN271	32.61233801222424	0.630138650172433	0.0454491225361875	1.5754364824029463																	1.5754364824029463	776.3060387341711
390	2011-10-28T07:40:25	40.5141	-133.8559	TN271	32.52123194174612	0.627136645239459	0.0448927148480532	1.5479982047237513																	1.5479982047237513	777.5569357276146
391	2011-10-28T07:43:25	40.5048	-133.8639	TN271	31.686827010382864	0.624514809320607	0.0444101501095059	1.486233356252149																	1.486233356252149	778.7939360818915
392	2011-10-28T07:46:26	40.4953	-133.872	TN271	32.55317847062218	0.6256368236381981	0.0446160564383853	1.5304900512138075																	1.5304900512138075	780.0542638212726
393	2011-10-28T07:49:26	40.4859	-133.88	TN271	32.124754732662446	0.632784295745524	0.0459432067885605	1.5480683330005869																	1.5480683330005869	781.3006986066118
394	2011-10-28T07:55:26	40.4675	-133.8966	TN271	30.91838821473733	0.6116469944607701	0.0420875999972819	1.382134878305966																	1.382134878305966	783.7848518950218
395	2011-10-28T07:58:26	40.4586	-133.9052	TN271	29.46032862668141	0.60695878301518	0.0412602714630329	1.2827959339762949																	1.2827959339762949	785.014500561473
396	2011-10-28T08:01:27	40.4497	-133.9138	TN271	29.758795416749464	0.602662871465988	0.0405110105875903	1.263205837012637																	1.263205837012637	786.2442063872322
397	2011-10-28T08:04:27	40.4407	-133.9226	TN271	30.79225758569923	0.6001717217997061	0.0400802338630663	1.3038750579925356																	1.3038750579925356	787.49299516216
398	2011-10-28T08:07:27	40.4318	-133.9312	TN271	30.1852393600042	0.5999939782193405	0.04004968822906275	1.2682283815148816																	1.2682283815148816	788.7228159321213
399	2011-10-28T08:16:28	40.4047	-133.957	TN271	30.47117084422501	0.6015943612639439	0.0403260124565342	1.314748832607035																	1.314748832607035	792.4485850441865
400	2011-10-28T08:19:28	40.3958	-133.9657	TN271	28.85656344926774	0.5998162346389749	0.0400191425950592	1.2216469612632437																	1.2216469612632437	793.6836801326355
401	2011-10-28T08:25:28	40.3778	-133.9833	TN271	27.019646225670208	0.59840246692964	0.0397762273100372	1.1431443040761882																	1.1431443040761882	796.1820307890828
402	2011-10-28T08:28:29	40.3687	-133.9923	TN271	27.72420164504841	0.600881345510757	0.0402028301511477	1.1789636360842388																	1.1789636360842388	797.4503743045135
403	2011-10-28T08:31:29	40.3597	-134.001	TN271	27.458747885556914	0.597698341327604	0.0396556097023431	1.1597362189828702																	1.1597362189828702	798.6946504526699
404	2011-10-28T08:37:29	40.3415	-134.0187	TN271	28.39331964329893	0.603017019912235	0.0405725289083602	1.2106991925326398																	1.2106991925326398	801.2164095455673
405	2011-10-28T08:40:30	40.3325	-134.0276	TN271	27.41986050602364	0.59840246692964	0.0397762273100372	1.1436361923370897																	1.1436361923370897	802.4710034081918
406	2011-10-28T08:43:30	40.3236	-134.0364	TN271	27.73162940253353	0.600526110660332	0.0401414589294973	1.1739760788136993																	1.1739760788136993	803.7116602028833
407	2011-10-28T08:46:30	40.3147	-134.0451	TN271	26.35225021788297	0.595946896142691	0.0393563887907884	1.091115573833989																	1.091115573833989	804.9472855825682
408	2011-10-28T08:49:30	40.3059	-134.0538	TN271	25.774903683788718	0.5886303285365	0.0381220118643397	1.0403372306941203																	1.0403372306941203	806.1740618735471
409	2011-10-28T08:52:31	40.2969	-134.0626	TN271	24.25224759050025	0.588286857741426	0.0380645851573078	0.9623361167521334																	0.9623361167521334	807.423802023797
410	2011-10-28T08:55:31	40.2881	-134.0714	TN271	24.283896420771903	0.5893197318632121	0.0382372768692183	0.9850317127919322																	0.9850317127919322	808.6558262805535
411	2011-10-28T08:58:31	40.2797	-134.0807	TN271	24.723213296413736	0.594891342460035	0.0391769913024547	1.0239198478325986																	1.0239198478325986	809.8797678263388
412	2011-10-28T09:01:31	40.2715	-134.0904	TN271	26.84404230999197	0.594191823011768	0.0390581039032427	1.1121429877342663																	1.1121429877342663	811.1093466908777
413	2011-10-28T09:04:32	40.2633	-134.1002	TN271	27.01359526339891	0.597346623302379	0.0395955058574549	1.111052953353097																	1.111052953353097	812.3446998012564
414	2011-10-28T09:07:32	40.2551	-134.11	TN271	28.17431639671308	0.591397411796927	0.0385860418701023	1.1371279854456573																	1.1371279854456573	813.5801209056146
415	2011-10-28T09:10:32	40.2469	-134.1195	TN271	28.46626215499457	0.5891471755606015	0.03820842626422185	1.1485927288791566																	1.1485927288791566	814.798579083401
416	2011-10-28T09:13:32	40.2384	-134.1292	TN271	27.661612465323767	0.596645698100655	0.0394757272377048	1.1315911299262271																	1.1315911299262271	816.0534125082313
417	2011-10-28T09:16:33	40.2297	-134.1381	TN271	28.46683773343288	0.594191823011768	0.0390581039032427	1.158545249938812																	1.158545249938812	817.2822113991738
418	2011-10-28T09:19:33	40.2209	-134.1468	TN271	28.01894449797977	0.591049701734344	0.0385275886299907	1.1213239217732491																	1.1213239217732491	818.5095469476521
419	2011-10-28T09:22:33	40.2121	-134.1554	TN271	25.557549173945173	0.588115531330773	0.0380359401844819	1.024002866349165																	1.024002866349165	819.7318376289168
420	2011-10-28T09:25:33	40.2033	-134.1643	TN271	24.827232035564844	0.5869061233653311	0.0378345915421539	0.9882984163305748																	0.9882984163305748	820.9696085960692
421	2011-10-28T09:28:33	40.1947	-134.173	TN271	26.839760387055374	0.59840246692964	0.0397762273100372	1.1169906429270449																	1.1169906429270449	822.1794245587341
422	2011-10-28T09:31:34	40.1859	-134.1817	TN271	27.70766483615663	0.5998162346389749	0.0400191425950592	1.1567930660890604																	1.1567930660890604	823.4069902348533
423	2011-10-28T09:34:34	40.1771	-134.1904	TN271	27.038180319187635	0.5998162346389749	0.0400191425950592	1.1362730682234603																	1.1362730682234603	824.6346137573679
424	2011-10-28T09:37:34	40.1683	-134.1992	TN271	28.68251950110437	0.598754645777687	0.0398367391074754	1.1967813104729876																	1.1967813104729876	825.8674407833691
425	2011-10-28T09:40:34	40.1595	-134.2079	TN271	30.273984779403392	0.6028399456891115	0.040541769747975256	1.29372110965492																	1.29372110965492	827.0951799814438
426	2011-10-28T09:43:34	40.1507	-134.2165	TN271	29.83073279839006	0.6053393750286765	0.0409769101595919	1.2909381499793795																	1.2909381499793795	828.3178666946193
427	2011-10-28T09:46:34	40.1419	-134.2251	TN271	29.598592081757175	0.606241861266683	0.0411345379654437	1.2835129252941089																	1.2835129252941089	829.5406101457316
428	2011-10-28T09:49:35	40.133	-134.2337	TN271	30.388494822673486	0.6048002884965931	0.0408827535690113	1.300668949526255																	1.300668949526255	830.7723463293448
429	2011-10-28T09:52:35	40.1241	-134.2424	TN271	29.85193489615047	0.6019521462202391	0.0403878242405686	1.2761138082268484																	1.2761138082268484	832.0092161160428
430	2011-10-28T09:55:35	40.1151	-134.251	TN271	30.401325710712577	0.597698341327604	0.0396556097023431	1.2739353023220288																	1.2739353023220288	833.2500368955327
431	2011-10-28T09:58:35	40.1062	-134.2597	TN271	28.7654568080714	0.594891342460035	0.0391769913024547	1.177563284917613																	1.177563284917613	834.487023413027
432	2011-10-28T10:01:35	40.0972	-134.2685	TN271	28.056750395503034	0.590356763845812	0.0384110994364371	1.1202146384322715																	1.1202146384322715	835.7380822572431
433	2011-10-28T10:04:36	40.0883	-134.2773	TN271	28.654530259621936	0.58312916762861	0.0372095803217628	1.1216033138537158																	1.1216033138537158	836.9803041209536
434	2011-10-28T10:07:36	40.0794	-134.2861	TN271	27.165433593950034	0.578370361268415	0.0364311668075271	1.0341308724999398																	1.0341308724999398	838.2225851002971
435	2011-10-28T10:10:36	40.0706	-134.2949	TN271	26.678582337666803	0.579390124275447	0.0365970757650106	1.0235746075854195																	1.0235746075854195	839.4560659969867
436	2011-10-28T10:16:37	40.0527	-134.3127	TN271	25.129490676111025	0.574995294551446	0.0358852274564593	0.9467086159715656																	0.9467086159715656	841.9600909988433
437	2011-10-28T10:19:37	40.0437	-134.3218	TN271	26.16643526058059	0.5766769037785029	0.0361566309035185	0.9959801782999492																	0.9959801782999492	843.2269866371167
438	2011-10-28T10:22:37	40.0347	-134.3307	TN271	26.459603344471113	0.579731669472491	0.0366526429969892	1.0155036430498507																	1.0155036430498507	844.4835834437697
439	2011-10-28T10:25:38	40.0255	-134.3395	TN271	26.03871776090653	0.58381685689299	0.0373227054099035	1.0133278206023515																	1.0133278206023515	845.7530064243766
440	2011-10-28T10:28:38	40.0164	-134.3483	TN271	24.50429001842243	0.580068928517525	0.0367077698022362	0.9373293957061956																	0.9373293957061956	847.0135258433933
441	2011-10-28T10:34:38	39.9983	-134.3661	TN271	25.600010192464556	0.578709472108181	0.0364863379850547	0.9802077186638294																	0.9802077186638294	849.5360295743683
442	2011-10-28T10:37:38	39.9894	-134.3749	TN271	24.35442445131571	0.5743269265624139	0.0357776702760333	0.9125848824170304																	0.9125848824170304	850.778908014559
443	2011-10-28T10:40:38	39.9806	-134.3835	TN271	24.686682465034746	0.573993935879456	0.0357240837195932	0.9184636539167146																	0.9184636539167146	852.0026904470993
444	2011-10-28T10:43:39	39.9714	-134.3925	TN271	24.121139937088362	0.572988374162816	0.0355629737706048	0.9018970234606534																	0.9018970234606534	853.2826249078267
445	2011-10-28T10:46:39	39.9624	-134.4013	TN271	24.599571413923925	0.573993935879456	0.0357240837195932	0.9249955547666352																	0.9249955547666352	854.5345722099906
446	2011-10-28T10:49:39	39.9534	-134.4102	TN271	25.895047773472427	0.5743269265624139	0.0357776702760333	0.9784298504892964																	0.9784298504892964	855.7917146474755
447	2011-10-28T10:52:40	39.9444	-134.4189	TN271	25.83872818095484	0.575666857377892	0.0359932987663914	0.9854988261657056																	0.9854988261657056	857.0386807508589
448	2011-10-28T10:55:40	39.9352	-134.4277	TN271	24.83138830414132	0.576339558050885	0.0361020462514165	0.9354074968705032																	0.9354074968705032	858.3086901781802
449	2011-10-28T10:58:40	39.9262	-134.4364	TN271	23.68973851266045	0.574995294551446	0.0358852274564593	0.8953927585415234																	0.8953927585415234	859.5557738783486
450	2011-10-28T11:01:40	39.9172	-134.4452	TN271	23.100718509207077	0.577015054810904	0.0362113458589793	0.891066458246692																	0.891066458246692	860.8080187846269
451	2011-10-28T11:04:40	39.9082	-134.4541	TN271	22.69699677247709	0.570989391007419	0.0352437597971597	0.8403407347031913																	0.8403407347031913	862.065464352911
452	2011-10-28T11:07:41	39.8992	-134.4631	TN271	22.881289034284052	0.5736597790141851	0.0356704321868982	0.8592839778056675																	0.8592839778056675	863.3281495968578
453	2011-10-28T11:10:41	39.8901	-134.472	TN271	22.65501422124696	0.5741604312209351	0.03575087699781325	0.8579808085724815																	0.8579808085724815	864.5946022409448
454	2011-10-28T11:13:41	39.8811	-134.4806	TN271	22.544189523077026	0.57600301571022	0.0360475915923566	0.8480551387031502																	0.8480551387031502	865.8369074935247
455	2011-10-28T11:16:41	39.8719	-134.4892	TN271	22.4999707159206	0.5766769037785029	0.0361566309035185	0.8514890885367087																	0.8514890885367087	867.0972926053398
456	2011-10-28T11:19:41	39.8626	-134.4979	TN271	22.25116292524561	0.57533067565723	0.0359391986919137	0.8431257715993786																	0.8431257715993786	868.3717608492723
457	2011-10-28T11:22:41	39.8535	-134.5064	TN271	22.38529596232597	0.5736597790141851	0.0356704321868982	0.8357002367928402																	0.8357002367928402	869.6182352463771
458	2011-10-28T11:25:42	39.8442	-134.5151	TN271	22.061292989500366	0.573993935879456	0.0357240837195932	0.8189338510095163																	0.8189338510095163	870.8928197542792
459	2011-10-28T11:28:42	39.835	-134.5237	TN271	22.58017221258654	0.572988374162816	0.0355629737706048	0.8424306953131103																	0.8424306953131103	872.1534352318597
460	2011-10-28T11:31:42	39.8257	-134.5324	TN271	22.738777887319642	0.5766769037785029	0.0361566309035185	0.8712320247626217																	0.8712320247626217	873.4281366112297
461	2011-10-28T11:34:42	39.8166	-134.541	TN271	22.363273661965682	0.573993935879456	0.0357240837195932	0.8363143054101132																	0.8363143054101132	874.6798415558882
462	2011-10-28T11:37:43	39.8074	-134.5496	TN271	22.86979132084189	0.57600301571022	0.0360475915923566	0.8632419437649872																	0.8632419437649872	875.9406292767645
463	2011-10-28T11:40:43	39.798	-134.5582	TN271	22.68219479581977	0.5736597790141851	0.0356704321868982	0.8464577827211583																	0.8464577827211583	877.2196243377423
464	2011-10-28T11:43:43	39.7888	-134.5667	TN271	22.105182634423727	0.570989391007419	0.0352437597971597	0.8205394519658061																	0.8205394519658061	878.4755577073716
465	2011-10-28T11:46:43	39.7796	-134.5754	TN271	21.349241654564352	0.5686640160633659	0.0348746371284933	0.7775670873552759																	0.7775670873552759	879.7415286473653
466	2011-10-28T11:49:43	39.7706	-134.5841	TN271	21.501218698682283	0.569330796261095	0.0349801964230678	0.78428015215035																	0.78428015215035	880.9896167333916
467	2011-10-28T11:52:44	39.7616	-134.5928	TN271	23.014039158571528	0.5676686962162221	0.0347172484588416	0.8358393280670504																	0.8358393280670504	882.2377628585219
468	2011-10-28T11:55:44	39.7526	-134.6015	TN271	23.277914719830388	0.569330796261095	0.0349801964230678	0.8505647508420249																	0.8505647508420249	883.4859670166879
469	2011-10-28T11:58:44	39.7436	-134.6101	TN271	21.8068057671146	0.570989391007419	0.0352437597971597	0.8020784469305267																	0.8020784469305267	884.7291427168138
470	2011-10-28T12:01:44	39.7347	-134.6187	TN271	19.66224623492837	0.5656899983191012	0.0344059019176	0.7062068427733285																	0.7062068427733285	885.9634221823654
471	2011-10-28T12:04:45	39.7258	-134.6274	TN271	19.06774741309876	0.5647065721017621	0.0342519054512112	0.6898640529823159																	0.6898640529823159	887.202883754641
472	2011-10-28T12:10:45	39.7081	-134.6446	TN271	18.463585039076506	0.563726368171603	0.0340986214200054	0.6608549001670052																	0.6608549001670052	889.6628003793824
473	2011-10-28T12:13:45	39.6993	-134.6531	TN271	21.03985718902543	0.566183042452444	0.0344833340167917	0.7628641260793343																	0.7628641260793343	890.8832625839166
474	2011-10-28T12:16:46	39.6906	-134.6617	TN271	22.357444494448586	0.566018842946496	0.0344574809972288	0.7938047260061399																	0.7938047260061399	892.1000299177488
475	2011-10-28T12:19:46	39.6818	-134.6702	TN271	22.593008306084084	0.569330796261095	0.0349801964230678	0.8281807301555847																	0.8281807301555847	893.3206022289778
476	2011-10-28T12:22:46	39.6731	-134.6788	TN271	22.69627170342898	0.5703275861961321	0.0351384143226242	0.8397391337862011																	0.8397391337862011	894.5374826111313
477	2011-10-28T12:25:46	39.6644	-134.6874	TN271	22.82737860922763	0.5676686962162221	0.0347172484588416	0.8314437014972054																	0.8314437014972054	895.7544191857138
478	2011-10-28T12:28:47	39.6556	-134.6961	TN271	21.30113730843864	0.569330796261095	0.0349801964230678	0.7793008168215979																	0.7793008168215979	896.985460350122
479	2011-10-28T12:31:47	39.6469	-134.7047	TN271	21.77154762643369	0.572320163397324	0.0354560265680879	0.8022932118995119																	0.8022932118995119	898.2025099378611
480	2011-10-28T12:34:47	39.6381	-134.7133	TN271	22.06956362690168	0.573993935879456	0.0357240837195932	0.8178294435753779																	0.8178294435753779	899.428492132898
481	2011-10-28T12:37:47	39.6294	-134.7218	TN271	22.296166407136134	0.5701627257901045	0.03511217199647475	0.8165550991093891																	0.8165550991093891	900.6404810014983
482	2011-10-28T12:40:48	39.6204	-134.7306	TN271	22.22294327114235	0.572653870470739	0.0355094364198965	0.8231176578104499																	0.8231176578104499	901.8946762127937
483	2011-10-28T12:43:47	39.6116	-134.7393	TN271	22.209985834689608	0.5743269265624139	0.0357776702760333	0.8250064883179689																	0.8250064883179689	903.1260047773636
484	2011-10-28T12:46:48	39.6027	-134.748	TN271	23.63630261818459	0.5743269265624139	0.0357776702760333	0.8869629780550534																	0.8869629780550534	904.3662649514515
485	2011-10-28T12:49:48	39.5938	-134.7568	TN271	22.98065149965176	0.5761712868805524	0.03607481892188655	0.8630516042260858																	0.8630516042260858	905.6117621672915
486	2011-10-28T12:52:48	39.585	-134.7655	TN271	23.072643690254143	0.5766769037785029	0.0361566309035185	0.8685115075212152																	0.8685115075212152	906.843264405139
487	2011-10-28T12:55:48	39.5759	-134.7744	TN271	22.42893730919227	0.577015054810904	0.0362113458589793	0.8437453598909301																	0.8437453598909301	908.1118046118409
488	2011-10-28T12:58:49	39.5667	-134.7824	TN271	21.356767969691195	0.570989391007419	0.0352437597971597	0.7842268282589171																	0.7842268282589171	909.3447021204275
489	2011-10-28T13:01:49	39.5568	-134.7888	TN271	20.85070860676832	0.56733715016844	0.0346650469226078	0.7583452303989529																	0.7583452303989529	910.5760243624451
490	2011-10-28T13:04:49	39.5468	-134.7955	TN271	20.8365697504796	0.5647065721017621	0.0342519054512112	0.7462818051046425																	0.7462818051046425	911.8289618017103
491	2011-10-28T13:07:49	39.5371	-134.8019	TN271	20.36052921654836	0.5601291848644561	0.0335400067247152	0.7189059126194492																	0.7189059126194492	913.0404699663812
492	2011-10-28T13:10:49	39.5269	-134.8087	TN271	19.091941532186226	0.559478195020089	0.0334396827309033	0.6704107702965868																	0.6704107702965868	914.3172055250337
493	2011-10-28T13:13:49	39.516999999999996	-134.8152	TN271	18.57494509878897	0.5601291848644561	0.0335400067247152	0.6582742445628664																	0.6582742445628664	915.5525241884944
494	2011-10-28T13:16:50	39.5099	-134.8198	TN271	19.15927030802528	0.5591537118280849	0.0333896973232034	0.676554783053406																	0.676554783053406	916.4361035040524
495	2011-10-28T13:19:50	39.5074	-134.8213	TN271	19.509878133735448	0.5575389960099859	0.0331414679650109	0.6825548947969635																	0.6825548947969635	916.742768005126
496	2011-10-28T13:22:50	39.5043	-134.8239	TN271	18.442079402903907	0.5630690759017621	0.0339962556112472	0.6678093976112411																	0.6678093976112411	917.1538018829492
497	2011-10-28T13:25:51	39.4979	-134.8298	TN271	17.376484684129885	0.55850706186846	0.0332900833442129	0.6148133399093154																	0.6148133399093154	918.0280867987603
498	2011-10-28T13:28:51	39.4896	-134.8376	TN271	18.40319723222389	0.55850706186846	0.0332900833442129	0.6520732500035704																	0.6520732500035704	919.1694042758072
499	2011-10-28T13:31:51	39.4805	-134.8461	TN271	19.247352025622245	0.559803452811694	0.0334897874627404	0.6798664325901256																	0.6798664325901256	920.4181741644479
500	2011-10-28T13:34:51	39.4713	-134.8548	TN271	19.294346711035235	0.554642324635931	0.0326989946740315	0.6767039428792403																	0.6767039428792403	921.6861019068837
501	2011-10-28T13:37:52	39.4621	-134.8635	TN271	19.130494486611692	0.5565755794009201	0.0329938638076525	0.6672050112915872																	0.6672050112915872	922.9540879340441
502	2011-10-28T13:40:52	39.4529	-134.8722	TN271	19.378172989299127	0.55850706186846	0.0332900833442129	0.6865857852277994																	0.6865857852277994	924.2221322395923
503	2011-10-28T13:43:52	39.444	-134.8807	TN271	18.5756238093383	0.555285653664233	0.0327970224223026	0.6476492903070813																	0.6476492903070813	925.453139190098
504	2011-10-28T13:46:52	39.4348	-134.8896	TN271	18.672916920072968	0.5539997547744151	0.0326013399447822	0.6492177670949973																	0.6492177670949973	926.7315142431944
505	2011-10-28T13:49:52	39.4257	-134.8983	TN271	17.448667893928974	0.5528783817225661	0.032431400026114346	0.6055459889793349																	0.6055459889793349	927.990759108932
506	2011-10-28T13:52:53	39.4166	-134.907	TN271	16.16396410544951	0.553357770078673	0.0325040495499394	0.5600586356114058																	0.5600586356114058	929.2500620052548
507	2011-10-28T13:55:53	39.4076	-134.9157	TN271	18.184536787771567	0.5565755794009201	0.0329938638076525	0.6381164665855054																	0.6381164665855054	930.5004861398463
508	2011-10-28T13:58:53	39.3985	-134.9245	TN271	19.626751671446648	0.556895952873082	0.0330429479275996	0.6848796624362288																	0.6848796624362288	931.765034233724
509	2011-10-28T14:01:53	39.3895	-134.9332	TN271	19.37382214128844	0.556895952873082	0.0330429479275996	0.6770292802374599																	0.6770292802374599	933.0155745851371
510	2011-10-28T14:04:54	39.3805	-134.9419	TN271	20.283565159125253	0.5539997547744151	0.0326013399447822	0.6948375165184193																	0.6948375165184193	934.2661727144844
511	2011-10-28T14:07:54	39.3715	-134.9507	TN271	19.769283640771143	0.5543218087285021	0.0326501558197159	0.6842228825704619																	0.6842228825704619	935.5219981997992
512	2011-10-28T14:10:54	39.3626	-134.9594	TN271	20.052376771596908	0.555285653664233	0.0327970224223026	0.6919963010266236																	0.6919963010266236	936.7638126358254
513	2011-10-28T14:13:54	39.3535	-134.9681	TN271	20.063015539247363	0.5578616693304621	0.0331909044425667	0.6967379569312591																	0.6967379569312591	938.0235177462273
514	2011-10-28T14:16:55	39.3446	-134.9767	TN271	20.78886909507679	0.551118289946974	0.0321657229036968	0.7053391098326725																	0.7053391098326725	939.2602767289568
515	2011-10-28T14:19:55	39.3356	-134.9853	TN271	21.995722453457798	0.5520788163669129	0.0323104940534611	0.7468017251494222																	0.7468017251494222	940.5060270810367
516	2011-10-28T14:22:55	39.3265	-134.994	TN271	24.777985145966397	0.547308363006909	0.0315951487728662	0.8209675803981467																	0.8209675803981467	941.7659042026324
517	2011-10-28T14:25:55	39.3175	-135.0026	TN271	24.563556576571326	0.549843079497854	0.031974054042983	0.8255961277414093																	0.8255961277414093	943.0117684843216
518	2011-10-28T14:28:55	39.3085	-135.0113	TN271	24.53381550837495	0.54857485500794	0.0317839610794433	0.8220762388961589																	0.8220762388961589	944.2628286109183
519	2011-10-28T14:31:56	39.2995	-135.0199	TN271	24.929414949705023	0.54920751782497	0.0318787841154082	0.8433567292698595																	0.8433567292698595	945.5088061681059
520	2011-10-28T14:34:56	39.2903	-135.0287	TN271	25.516235558996872	0.547940099139907	0.0316893298307192	0.8513445926103429																	0.8513445926103429	946.7829861023863
521	2011-10-28T14:37:56	39.2813	-135.0373	TN271	24.881975252946052	0.5469936228490501	0.0315482263958363	0.8289064241361174																	0.8289064241361174	948.029078168642
522	2011-10-28T14:40:56	39.2722	-135.0461	TN271	24.921922997078628	0.546361732581582	0.0314542970678893	0.8211257643616402																	0.8211257643616402	949.2944461063382
523	2011-10-28T14:43:56	39.2632	-135.0548	TN271	23.072894279581426	0.54889087172733	0.0318313192475973	0.7693971688575207																	0.7693971688575207	950.5457966993413
524	2011-10-28T14:46:57	39.2539	-135.0633	TN271	22.88170766773394	0.553037923937339	0.0324555780558592	0.7960476630936033																	0.7960476630936033	951.814062471296
525	2011-10-28T14:49:57	39.2447	-135.0718	TN271	20.75126918606248	0.54920751782497	0.0318787841154082	0.6976299368537788																	0.6976299368537788	953.0733144076927
526	2011-10-28T14:52:57	39.2355	-135.0804	TN271	20.00543950326236	0.54904919477615	0.03185505168150275	0.6714959928849972																	0.6714959928849972	954.3376588508813
527	2011-10-28T14:55:57	39.2263	-135.089	TN271	19.6928960025422	0.544154089707091	0.0311274982881591	0.6541845639343619																	0.6541845639343619	955.6020603142514
528	2011-10-28T15:01:58	39.2081	-135.1062	TN271	19.81738703942671	0.5435264222061429	0.0310349408910314	0.6467448821013684																	0.6467448821013684	958.1130356794548
529	2011-10-28T15:04:58	39.1988	-135.1148	TN271	20.707652671558684	0.5425877988449099	0.0308968037705542	0.6915624456360372																	0.6915624456360372	959.3866390285926
530	2011-10-28T15:07:58	39.1897	-135.1233	TN271	20.298156228920046	0.546044873629825	0.0314073161377041	0.6695082914533665																	0.6695082914533665	960.6371916088704
531	2011-10-28T15:10:58	39.1804	-135.1318	TN271	21.260488878905228	0.546361732581582	0.0314542970678893	0.722937679167404																	0.722937679167404	961.9059009031821
532	2011-10-28T15:13:58	39.1711	-135.1404	TN271	22.14736550209579	0.54857485500794	0.0317839610794433	0.7452915661377781																	0.7452915661377781	963.1796746210796
533	2011-10-28T15:16:59	39.1619	-135.1489	TN271	21.42719631504381	0.549843079497854	0.031974054042983	0.7234168303644919																	0.7234168303644919	964.4394297129022
534	2011-10-28T15:19:59	39.1524	-135.1576	TN271	21.339530890251826	0.5476238545059989	0.0316421831620295	0.7211217735957199																	0.7211217735957199	965.7364541966116
535	2011-10-28T15:22:59	39.1431	-135.1662	TN271	20.32276816866635	0.54920751782497	0.0318787841154082	0.6849078588046011																	0.6849078588046011	967.01040007076
536	2011-10-28T15:25:59	39.1339	-135.1748	TN271	20.441177532713727	0.5476238545059989	0.0316421831620295	0.6952786092596511																	0.6952786092596511	968.2753738643524
537	2011-10-28T15:29:00	39.1245	-135.1835	TN271	21.135234840166614	0.551757877185481	0.0322621218969687	0.7215981248090062																	0.7215981248090062	969.5635122832422
538	2011-10-28T15:32:00	39.1152	-135.192	TN271	20.85871750120155	0.549843079497854	0.031974054042983	0.7101299999033593																	0.7101299999033593	970.8326146895542
539	2011-10-28T15:35:00	39.1059	-135.2007	TN271	20.89345766610518	0.546361732581582	0.0314542970678893	0.7164565346374568																	0.7164565346374568	972.11184390011
540	2011-10-28T15:38:00	39.0967	-135.2093	TN271	19.38714968473459	0.54920751782497	0.0318787841154082	0.6559016838993773																	0.6559016838993773	973.3770479315276
541	2011-10-28T15:41:01	39.0874	-135.2179	TN271	18.46436816228148	0.552239665671467	0.0323347375750124	0.6372973716649292																	0.6372973716649292	974.6513361007272
542	2011-10-28T15:44:01	39.0783	-135.2264	TN271	18.9816369205556	0.54889087172733	0.0318313192475973	0.6564022367133433																	0.6564022367133433	975.9025699509166
543	2011-10-28T15:47:01	39.0691	-135.2349	TN271	19.401569864888717	0.547940099139907	0.0316893298307192	0.6634186831371702																	0.6634186831371702	977.1628883702575
544	2011-10-28T15:50:01	39.0599	-135.2434	TN271	19.604076454823254	0.549524919813662	0.0319263622903752	0.6855459403141722																	0.6855459403141722	978.4232626022493
545	2011-10-28T15:53:01	39.0507	-135.2518	TN271	20.153354431944813	0.547308363006909	0.0315951487728662	0.6893700047123139																	0.6893700047123139	979.6786732270067
546	2011-10-28T15:56:02	39.0417	-135.2601	TN271	20.139650842757693	0.5501619986863001	0.0320218596443617	0.6953839049633804																	0.6953839049633804	980.9109900921472
547	2011-10-28T15:59:02	39.0326	-135.2685	TN271	20.34702105686822	0.547940099139907	0.0316893298307192	0.6978634182721125																	0.6978634182721125	982.1574452297963
548	2011-10-28T16:02:02	39.0235	-135.2769	TN271	20.514051768681988	0.550799638253811	0.0321176955188838	0.7091451471316889																	0.7091451471316889	983.4039548671457
549	2011-10-28T16:05:02	39.0144	-135.2851	TN271	20.526080976550826	0.550481679192073	0.0320697793662887	0.7018414818660565																	0.7018414818660565	984.6405181849344
550	2011-10-28T16:08:02	39.0054	-135.2933	TN271	21.07274628572369	0.550481679192073	0.0320697793662887	0.7368239804667716																	0.7368239804667716	985.8680315145032
551	2011-10-28T16:11:02	38.9963	-135.3016	TN271	20.6304518676918	0.54857485500794	0.0317839610794433	0.6947592672209498																	0.6947592672209498	987.1096814189148
552	2011-10-28T16:14:03	38.9873	-135.3099	TN271	20.99766079815936	0.547308363006909	0.0315951487728662	0.7124437719601302																	0.7124437719601302	988.3423199555693
553	2011-10-28T16:17:03	38.9786	-135.31799999999998	TN271	20.487250488024703	0.546361732581582	0.0314542970678893	0.6911952133014269																	0.6911952133014269	989.5377984373241
554	2011-10-28T16:20:03	38.9694	-135.3265	TN271	21.262208464526726	0.547308363006909	0.0315951487728662	0.7146923919715897																	0.7146923919715897	990.7987213626326
555	2011-10-28T16:23:03	38.9602	-135.3349	TN271	21.243517847902954	0.546361732581582	0.0314542970678893	0.7235884114029933																	0.7235884114029933	992.0546699300928
556	2011-10-28T16:26:04	38.9512	-135.3431	TN271	20.255843529050924	0.547940099139907	0.0316893298307192	0.6893720056020155																	0.6893720056020155	993.2824972130687
557	2011-10-28T16:29:04	38.9422	-135.3512	TN271	20.20986789586428	0.546361732581582	0.0314542970678893	0.6828545368735749																	0.6828545368735749	994.505391587046
558	2011-10-28T16:32:04	38.9329	-135.3596	TN271	19.861913419948003	0.54889087172733	0.0318313192475973	0.6811379750197503																	0.6811379750197503	995.7705942102907
559	2011-10-28T16:35:04	38.9238	-135.3678	TN271	19.371624335204007	0.54857485500794	0.0317839610794433	0.6596131484286183																	0.6596131484286183	997.0076784088603
560	2011-10-28T16:38:04	38.9147	-135.3761	TN271	17.260793854228652	0.5503218389391865	0.0320458195053252	0.5900694065613178																	0.5900694065613178	998.2498069540496
561	2011-10-28T16:44:05	38.8963	-135.3927	TN271	17.123668499271787	0.5536783797501371	0.0325526367541735	0.5924793663863327																	0.5924793663863327	1000.7524136072153
562	2011-10-28T16:47:05	38.8871	-135.4011	TN271	19.833170894904693	0.555285653664233	0.0327970224223026	0.6951371271253577																	0.6951371271253577	1002.0087962567384
563	2011-10-28T16:50:05	38.8778	-135.4095	TN271	21.19444215646289	0.555285653664233	0.0327970224223026	0.7387801678642701																	0.7387801678642701	1003.2743236512241
564	2011-10-28T16:53:06	38.8686	-135.4179	TN271	20.87887676582821	0.5539997547744151	0.0326013399447822	0.7433201456014559																	0.7433201456014559	1004.5308160956827
565	2011-10-28T16:56:06	38.8594	-135.4264	TN271	21.3884146416198	0.5536783797501371	0.0325526367541735	0.7520385547609735																	0.7520385547609735	1005.792405121463
566	2011-10-28T17:08:07	38.8224	-135.4603	TN271	19.30898209355021	0.556895952873082	0.0330429479275996	0.6760240541333569																	0.6760240541333569	1010.8523662882643
567	2011-10-28T17:14:08	38.8037	-135.4772	TN271	18.77230422662476	0.549524919813662	0.0319263622903752	0.639531477184313																	0.639531477184313	1013.3983339877808
568	2011-10-28T17:17:08	38.7943	-135.4858	TN271	13.456215171369793	0.539469946060035	0.0304408093538762	0.4528696168242452																	0.4528696168242452	1014.6834665125897
569	2011-10-28T17:26:08	38.7665	-135.511	TN271	9.623863910476288	0.526009094798689	0.028519596558244997	0.3176259614948561																	0.3176259614948561	1018.4727550585286
570	2011-10-28T17:32:09	38.74800000000001	-135.5278	TN271	8.918661929611957	0.5198680374774045	0.02766853575023595	0.27061987460723713																	0.27061987460723713	1020.9961914145746
571	2011-10-28T17:35:09	38.7389	-135.5361	TN271	9.243764847007334	0.525102825126289	0.0283930556397252	0.29081334643700313																	0.29081334643700313	1022.239349520804
572	2011-10-28T17:38:09	38.7297	-135.5445	TN271	9.892866548039175	0.5281244681924129	0.0288163506307648	0.3106742687136741																	0.3106742687136741	1023.496665516646
573	2011-10-28T17:41:09	38.7204	-135.5529	TN271	10.277750132114154	0.5342191204167	0.0296823137313143	0.3256735298267344																	0.3256735298267344	1024.7631194523494
574	2011-10-28T17:44:10	38.711	-135.5612	TN271	10.00816295291199	0.53668206647299	0.0300366705197983	0.31966553734315595																	0.31966553734315595	1026.033795833984
575	2011-10-28T17:47:10	38.7017	-135.5696	TN271	9.673799554249626	0.5317713059416129	0.0293325398120794	0.2981618752501217																	0.2981618752501217	1027.3003597282272
576	2011-10-28T17:50:10	38.6924	-135.578	TN271	9.982407599802388	0.52994713761377	0.0290736378943471	0.3147897551763689																	0.3147897551763689	1028.5669782982168
577	2011-10-28T17:53:10	38.6833	-135.5865	TN271	10.031248642797806	0.532991669095015	0.0295066834776772	0.31371173549758635																	0.31371173549758635	1029.8206202663782
578	2011-10-28T17:56:10	38.6742	-135.595	TN271	10.474421981973727	0.5351438047495211	0.0298149983902031	0.3382022775067179																	0.3382022775067179	1031.0743175725308
579	2011-10-28T17:59:11	38.6651	-135.6034	TN271	10.607705079680382	0.534680727664843	0.0297485506059822	0.3404817477474568																	0.3404817477474568	1032.3229688048718
580	2011-10-28T18:02:11	38.656	-135.6117	TN271	10.944899151531644	0.533912359225985	0.0296382960027708	0.34805539724406626																	0.34805539724406626	1033.5666116303084
581	2011-10-28T18:05:11	38.647	-135.6201	TN271	9.940745198281562	0.533298543205956	0.0295504775185794	0.3177531873951593																	0.3177531873951593	1034.8063581808294
582	2011-10-28T18:08:11	38.6378	-135.6285	TN271	9.257124644979706	0.537300561735914	0.0301259053198633	0.3002259037210174																	0.3002259037210174	1036.064218278137
583	2011-10-28T18:11:11	38.6288	-135.637	TN271	9.280295373891324	0.53146549178046	0.0292891343273441	0.2877852269391448																	0.2877852269391448	1037.3092167405457
584	2011-10-28T18:14:12	38.6197	-135.6456	TN271	9.185128923896665	0.533298543205956	0.0295504775185794	0.2850319701920035																	0.2850319701920035	1038.568391446408
585	2011-10-28T18:17:12	38.6106	-135.6542	TN271	9.203532865434738	0.5354535056216629	0.0298594379390516	0.2955659601943885																	0.2955659601943885	1039.8276225228635
586	2011-10-28T18:20:12	38.6015	-135.6627	TN271	8.925006230616166	0.541029985512009	0.0306683587933233	0.29046398802322976																	0.29046398802322976	1041.0817616951674
587	2011-10-28T18:23:12	38.5922	-135.6711	TN271	8.792033172292836	0.532685525803045	0.0294629937320373	0.27348312072008424																	0.27348312072008424	1042.3489689497596
588	2011-10-28T18:26:12	38.5827	-135.6794	TN271	9.130178286593084	0.533298543205956	0.0295504775185794	0.2926276388108149																	0.2926276388108149	1043.629555716125
589	2011-10-28T18:29:13	38.5734	-135.6877	TN271	9.077782740049553	0.529641553480833	0.0290305010513562	0.2873218316318196																	0.2873218316318196	1044.8918738179796
590	2011-10-28T18:32:13	38.564	-135.6961	TN271	9.278242844517576	0.532075424718394	0.0293759261336212	0.294262521916536																	0.294262521916536	1046.168355375423
591	2011-10-28T18:38:13	38.5487	-135.7098	TN271	8.94978255124653	0.5317713059416129	0.0293325398120794	0.2797066204712008																	0.2797066204712008	1048.2475300434708
592	2011-10-28T18:41:14	38.5396	-135.7179	TN271	8.9882804551305	0.532380111589603	0.029419408033281	0.28514001653385995																	0.28514001653385995	1049.4818216031492
593	2011-10-28T18:44:14	38.5302	-135.7262	TN271	9.283519253328748	0.534680727664843	0.0297485506059822	0.2880663331261938																	0.2880663331261938	1050.7535313922697
594	2011-10-28T18:47:14	38.521	-135.7344	TN271	9.677176508686152	0.527517627410399	0.0287311542490371	0.29974055505684505																	0.29974055505684505	1052.0020387845314
595	2011-10-28T18:53:15	38.5021	-135.7509	TN271	9.100871383988252	0.526913673562499	0.0286463631735252	0.2807034241116104																	0.2807034241116104	1054.5499677666787
596	2011-10-28T18:56:15	38.4924	-135.7594	TN271	9.569409498782806	0.53146549178046	0.0292891343273441	0.31630098815031465																	0.31630098815031465	1055.859279927063
597	2011-10-28T18:59:15	38.4833	-135.7681	TN271	9.441224541460643	0.529032566722517	0.028944535311170305	0.3039347039680446																	0.3039347039680446	1057.1245000685878
598	2011-10-28T19:02:16	38.4741	-135.7767	TN271	9.27840231560639	0.526913673562499	0.0286463631735252	0.2841117373038715																	0.2841117373038715	1058.3935417502048
599	2011-10-28T19:05:16	38.465	-135.7853	TN271	9.031443438954767	0.5304009564454449	0.0291380403686475	0.2852788153293193																	0.2852788153293193	1059.6536738578354
600	2011-10-28T19:08:16	38.4559	-135.79399999999998	TN271	9.032174787959836	0.5336061498804621	0.0295943761037153	0.2888335508654014																	0.2888335508654014	1060.9190666617428
601	2011-10-28T19:11:16	38.4468	-135.8026	TN271	9.726241703772263	0.532380111589603	0.029419408033281	0.30742511300501696																	0.30742511300501696	1062.1793112788323
602	2011-10-28T19:14:17	38.4379	-135.8113	TN271	10.35684159306183	0.530552412131644	0.0291595371085322	0.329976378371537																	0.329976378371537	1063.4270685242711
603	2011-10-28T19:17:17	38.4289	-135.82	TN271	10.578059673537684	0.5369909454297059	0.0300812347284496	0.3436071040473866																	0.3436071040473866	1064.683739365921
604	2011-10-28T19:20:17	38.4198	-135.8286	TN271	10.864009503911538	0.533912359225985	0.0296382960027708	0.3443643561115966																	0.3443643561115966	1065.9441508435027
605	2011-10-28T19:23:17	38.4108	-135.8371	TN271	10.382402079688703	0.5351438047495211	0.0298149983902031	0.3360931018806564																	0.3360931018806564	1067.1904818208468
606	2011-10-28T19:26:17	38.4016	-135.8458	TN271	9.8919561206409	0.53714575358281	0.03010357002415645	0.32054020842120223																	0.32054020842120223	1068.4651426435546
607	2011-10-28T19:29:18	38.3924	-135.8543	TN271	10.067020834415137	0.539159907036209	0.0303956105702747	0.33384079362881897																	0.33384079362881897	1069.7295493668416
608	2011-10-28T19:32:18	38.3832	-135.863	TN271	10.31087047297476	0.5354535056216629	0.0298594379390516	0.3368333687189468																	0.3368333687189468	1071.0043252096414
609	2011-10-28T19:35:18	38.3739	-135.8716	TN271	9.907284969179873	0.532685525803045	0.0294629937320373	0.3163320432684876																	0.3163320432684876	1072.2829772527423
610	2011-10-28T19:38:18	38.3647	-135.8802	TN271	9.25773517806716	0.52994713761377	0.0290736378943471	0.29538228635422803																	0.29538228635422803	1073.552690132441
611	2011-10-28T19:41:18	38.3554	-135.8887	TN271	9.765983347658244	0.540091730940386	0.0305315037275355	0.32199768456283595																	0.32199768456283595	1074.8263504662666
612	2011-10-28T19:44:18	38.346	-135.8973	TN271	9.401122316047188	0.5348348414282651	0.0297706646738904	0.3000244715667945																	0.3000244715667945	1076.1142001178669
613	2011-10-28T19:47:19	38.3366	-135.9059	TN271	9.000483700487239	0.5402477339986964	0.0305542585421177	0.2940236376920954																	0.2940236376920954	1077.402106576156
614	2011-10-28T19:50:19	38.3272	-135.9146	TN271	8.455406962723867	0.5376087939833689	0.0301705962241069	0.2784649232949563																	0.2784649232949563	1078.695180591879
615	2011-10-28T19:53:19	38.31800000000001	-135.9235	TN271	8.111575212461213	0.5354535056216629	0.0298594379390516	0.2596467656346442																	0.2596467656346442	1079.980847214014
616	2011-10-28T19:56:19	38.3089	-135.9323	TN271	7.997604624349347	0.5404037370570071	0.0305770133566999	0.2617038598182897																	0.2617038598182897	1081.2524256837416
617	2011-10-28T19:59:20	38.2998	-135.9411	TN271	8.739401351557088	0.5376087939833689	0.0301705962241069	0.2845564437476551																	0.2845564437476551	1082.5240624536175
618	2011-10-28T20:02:20	38.2907	-135.9498	TN271	8.131646947420952	0.530249500759246	0.0291165436287628	0.2561129735013421																	0.2561129735013421	1083.7904949564663
619	2011-10-28T20:05:20	38.2813	-135.9587	TN271	7.913068309957514	0.5363739231097729	0.0299922124405594	0.2664107145726215																	0.2664107145726215	1085.094199284801
620	2011-10-28T20:14:25	38.2537	-135.9845	TN271	14.51636097064066	0.5630690759017621	0.0339962556112472	0.5205545687582083																	0.5205545687582083	1088.905209053265
621	2011-10-28T20:17:25	38.2447	-135.9929	TN271	14.962576774685767	0.5647065721017621	0.0342519054512112	0.5514397877581723																	0.5514397877581723	1090.147364793301
622	2011-10-28T20:20:25	38.2355	-136.0016	TN271	15.725055318113654	0.5650335995464829	0.0343031152623909	0.5726734128077411																	0.5726734128077411	1091.4230629141612
623	2011-10-28T20:23:25	38.2265	-136.0101	TN271	16.60291503445865	0.5694980884442175	0.035006680780129404	0.6399274959630911																	0.6399274959630911	1092.6705174630217
624	2011-10-28T20:26:25	38.2176	-136.0186	TN271	15.465234179016711	0.5650335995464829	0.0343031152623909	0.5641826607480319																	0.5641826607480319	1093.9091045739688
625	2011-10-28T20:29:25	38.2087	-136.02700000000002	TN271	15.589616405384572	0.5686640160633659	0.0348746371284933	0.5749597556486458																	0.5749597556486458	1095.1425164874547
626	2011-10-28T20:32:26	38.1996	-136.0356	TN271	15.690700148561586	0.571321478769048	0.0352966212182912	0.5956836616804361																	0.5956836616804361	1096.404286597946
627	2011-10-28T20:35:26	38.1907	-136.04399999999998	TN271	15.508112121377096	0.577015054810904	0.0362113458589793	0.5936245919749151																	0.5936245919749151	1097.6378067392902
628	2011-10-28T20:38:26	38.1818	-136.0524	TN271	15.710762419623899	0.5743269265624139	0.0357776702760333	0.591456550225283																	0.591456550225283	1098.8713803837122
629	2011-10-28T20:41:26	38.173	-136.0607	TN271	15.393204225421355	0.57600301571022	0.0360475915923566	0.5855153319031935																	0.5855153319031935	1100.090853388026
630	2011-10-28T20:44:26	38.1644	-136.069	TN271	15.648868921570342	0.577015054810904	0.0362113458589793	0.590752150814135																	0.590752150814135	1101.2925679789196
631	2011-10-28T20:47:27	38.1555	-136.0774	TN271	15.56455685373891	0.578709472108181	0.0364863379850547	0.5920256901005577																	0.5920256901005577	1102.5262996908173
632	2011-10-28T20:59:43	38.119	-136.1116	TN271	14.1958225826483	0.579731669472491	0.0366526429969892	0.5475608052175717																	0.5475608052175717	1107.5735580933292
633	2011-10-28T21:03:02	38.1092	-136.1209	TN271	14.62494747197838	0.5736597790141851	0.0356704321868982	0.5498169140635024																	0.5498169140635024	1108.9349972056293
634	2011-10-28T21:06:02	38.1004	-136.1294	TN271	14.809968214398301	0.572320163397324	0.0354560265680879	0.5589961993838712																	0.5589961993838712	1110.165422038857
635	2011-10-28T21:09:02	38.0916	-136.138	TN271	15.538030318892362	0.577015054810904	0.0362113458589793	0.591744796393042																	0.591744796393042	1111.4012222537847
636	2011-10-28T21:12:02	38.0829	-136.1466	TN271	13.785656662379393	0.575498766517561	0.03596624872915255	0.5237209841314316																	0.5237209841314316	1112.6282727673656
637	2011-10-28T21:24:47	38.0464	-136.1814	TN271	18.900016068861284	0.581763115872032	0.03698490971232799	0.7286737069198695																	0.7286737069198695	1117.7086909052705
638	2011-10-28T21:27:47	38.0443	-136.1829	TN271	19.12907375809103	0.5766769037785029	0.0361566309035185	0.7234766273882767																	0.7234766273882767	1117.9769035330594
639	2011-10-28T21:30:48	38.0409	-136.1856	TN271	18.767323015217922	0.584499412692717	0.0374355863860075	0.7313045021480805																	0.7313045021480805	1118.423305160959
640	2011-10-28T21:33:48	38.0342	-136.1916	TN271	18.60836930987986	0.578709472108181	0.0364863379850547	0.7138834985327939																	0.7138834985327939	1119.3359811417906
641	2011-10-28T21:36:48	38.0255	-136.1997	TN271	18.251208998459653	0.5776937804842719	0.0363211679249501	0.6937969618355277																	0.6937969618355277	1120.536958405742
642	2011-10-28T21:39:48	38.0164	-136.2081	TN271	18.057981624896986	0.578709472108181	0.0364863379850547	0.6875904972287612																	0.6875904972287612	1121.789461136474
643	2011-10-28T21:42:48	38.0075	-136.2163	TN271	18.298528779986007	0.578709472108181	0.0364863379850547	0.7039459435807351																	0.7039459435807351	1123.0136952315274
644	2011-10-28T21:45:49	37.9986	-136.2246	TN271	19.29500531073596	0.582444537680183	0.0370969736234956	0.7575739743503986																	0.7575739743503986	1124.2431543812954
645	2011-10-28T21:48:49	37.9898	-136.2328	TN271	18.776414425013552	0.580744180723603	0.0368182294483811	0.7220771952073973																	0.7220771952073973	1125.4585006829664
646	2011-10-28T21:51:49	37.981	-136.2409	TN271	18.667724785076192	0.579390124275447	0.0365970757650106	0.7142558712863721																	0.7142558712863721	1126.6687252662978
647	2011-10-28T21:54:49	37.9722	-136.2491	TN271	18.039486178986486	0.5804061521139471	0.0367629337821495	0.7065844418163514																	0.7065844418163514	1127.8841737188418
648	2011-10-28T21:57:49	37.9634	-136.2574	TN271	20.959349971950733	0.5886303285365	0.0381220118643397	0.8747800520600976																	0.8747800520600976	1129.1048892371655
649	2011-10-28T22:00:50	37.9546	-136.2657	TN271	17.17079282147739	0.5827864445578629	0.037153209849648	0.6713678805446224																	0.6713678805446224	1130.325656845168
650	2011-10-28T22:03:50	37.946	-136.2739	TN271	17.161531386892758	0.582103445051809	0.0370408713235996	0.6679393675550368																	0.6679393675550368	1131.5233894998316
651	2011-10-28T22:06:50	37.9371	-136.2822	TN271	16.894692976644492	0.58381685689299	0.0373227054099035	0.6676510337680968																	0.6676510337680968	1132.7532100791198
652	2011-10-28T22:09:51	37.9283	-136.2904	TN271	16.46127057509187	0.580744180723603	0.0368182294483811	0.6335608158766235																	0.6335608158766235	1133.9689132225508
653	2011-10-28T22:12:51	37.9196	-136.2984	TN271	16.525469112351633	0.584499412692717	0.0374355863860075	0.6452037924189314																	0.6452037924189314	1135.1653203821688
654	2011-10-28T22:15:51	37.9105	-136.3068	TN271	17.097213922098472	0.585185231148408	0.0375490069396669	0.6660552209308945																	0.6660552209308945	1136.418448748089
655	2011-10-28T22:18:51	37.9015	-136.3151	TN271	16.666525434264926	0.583472708840823	0.0372660853603093	0.6577964885708941																	0.6577964885708941	1137.6574616697526
656	2011-10-28T22:21:51	37.8925	-136.3233	TN271	16.081615342227163	0.577862919251739	0.03634864747239936	0.6172294632450541																	0.6172294632450541	1138.8913786926794
657	2011-10-28T22:24:51	37.8836	-136.3317	TN271	16.78280444276442	0.5804061521139471	0.0367629337821495	0.6523409303956691																	0.6523409303956691	1140.1267412930902
658	2011-10-28T22:27:52	37.8748	-136.3398	TN271	17.125979144855496	0.5827864445578629	0.037153209849648	0.6685481269634921																	0.6685481269634921	1141.3375694609877
659	2011-10-28T22:30:52	37.8661	-136.34799999999998	TN271	16.783245364403154	0.583472708840823	0.0372660853603093	0.6559166841564997																	0.6559166841564997	1142.5446844577866
660	2011-10-28T22:33:52	37.8573	-136.3562	TN271	16.336457542860227	0.582103445051809	0.0370408713235996	0.6365975722468186																	0.6365975722468186	1143.7607991948207
661	2011-10-28T22:36:53	37.8486	-136.3645	TN271	15.773735138559813	0.5829578060932366	0.0371813950857054	0.618700994153688																	0.618700994153688	1144.9732843599209
662	2011-10-28T22:39:53	37.8399	-136.3727	TN271	16.851798161515678	0.583472708840823	0.0372660853603093	0.6695823996234801																	0.6695823996234801	1146.1805522833722
663	2011-10-28T22:42:53	37.8311	-136.381	TN271	17.707791014689725	0.58312916762861	0.0372095803217628	0.6959871759743927																	0.6959871759743927	1147.4020502628916
664	2011-10-28T22:45:53	37.8223	-136.3896	TN271	16.349555811969932	0.5827864445578629	0.037153209849648	0.6419400656713151																	0.6419400656713151	1148.6395398113445
665	2011-10-28T22:48:53	37.8136	-136.398	TN271	15.073136486960184	0.580744180723603	0.0368182294483811	0.5819834489792286																	0.5819834489792286	1149.8575460950854
666	2011-10-28T22:51:53	37.8049	-136.4065	TN271	14.79128468355267	0.5827864445578629	0.037153209849648	0.5787174047336789																	0.5787174047336789	1151.0809591247225
667	2011-10-28T22:54:53	37.7962	-136.415	TN271	14.742844157931724	0.581422660674048	0.0369292170979849	0.5809039214742854																	0.5809039214742854	1152.30442596914
668	2011-10-28T22:57:54	37.7874	-136.4235	TN271	14.41183314343412	0.5804061521139471	0.0367629337821495	0.5579421827061768																	0.5579421827061768	1153.5367768377255
669	2011-10-28T23:00:54	37.7787	-136.4319	TN271	15.603976735441572	0.57533067565723	0.0359391986919137	0.6103338766165367																	0.6103338766165367	1154.7549948633127
670	2011-10-28T23:03:54	37.7699	-136.4403	TN271	14.656992374922185	0.573323676375228	0.0356166389245756	0.5552723021394645																	0.5552723021394645	1155.9821336427146
671	2011-10-28T23:06:54	37.7612	-136.4488	TN271	14.44315319600556	0.574995294551446	0.0358852274564593	0.5468069487092619																	0.5468069487092619	1157.2058169170255
672	2011-10-28T23:09:55	37.7526	-136.4571	TN271	14.113670698405635	0.575666857377892	0.0359932987663914	0.5355055721285195																	0.5355055721285195	1158.410005082298
673	2011-10-28T23:12:55	37.7439	-136.4654	TN271	15.037759878948073	0.57600301571022	0.0360475915923566	0.5775958623057622																	0.5775958623057622	1159.6231131570116
674	2011-10-28T23:15:55	37.7353	-136.4736	TN271	15.627172632690456	0.573323676375228	0.0356166389245756	0.5856918841995032																	0.5856918841995032	1160.8220845777025
675	2011-10-28T23:18:56	37.7268	-136.4817	TN271	14.124686592447405	0.575834936544056	0.036020445179374	0.5321548732911379																	0.5321548732911379	1162.0069175724655
676	2011-10-28T23:21:56	37.7182	-136.49	TN271	14.443251263065925	0.572653870470739	0.0355094364198965	0.5429228164465832																	0.5429228164465832	1163.2113117321405
677	2011-10-28T23:24:56	37.7098	-136.4983	TN271	14.675394915146635	0.578709472108181	0.0364863379850547	0.5682033280221613																	0.5682033280221613	1164.398138078174
678	2011-10-28T23:27:56	37.7014	-136.5066	TN271	14.383613858811286	0.578709472108181	0.0364863379850547	0.5501170634772098																	0.5501170634772098	1165.5850154504535
679	2011-10-28T23:30:56	37.6931	-136.5149	TN271	14.370393418932242	0.575834936544056	0.036020445179374	0.5467007276896699																	0.5467007276896699	1166.7631939125047
680	2011-10-28T23:33:57	37.6848	-136.5233	TN271	14.462873745507572	0.574995294551446	0.0358852274564593	0.5487163920361895																	0.5487163920361895	1167.946909692396
681	2011-10-28T23:36:57	37.6764	-136.5317	TN271	14.264531536227349	0.5743269265624139	0.0357776702760333	0.5403470112689658																	0.5403470112689658	1169.1393861650686
682	2011-10-28T23:39:57	37.6681	-136.54	TN271	14.416141464089675	0.578370361268415	0.0364311668075271	0.5493126972411759																	0.5493126972411759	1170.3177175641376
683	2011-10-28T23:42:57	37.6598	-136.5482	TN271	14.529343046891801	0.5746607121538809	0.0358313847531987	0.5490297518546143																	0.5490297518546143	1171.4906507194862
684	2011-10-28T23:45:57	37.6513	-136.5564	TN271	14.720589551968859	0.5776937804842719	0.0363211679249501	0.5626590890940782																	0.5626590890940782	1172.681249636861
685	2011-10-28T23:48:58	37.6429	-136.5644	TN271	15.227318600341132	0.5766769037785029	0.0361566309035185	0.5812457650310681																	0.5812457650310681	1173.8523742369741
686	2011-10-28T23:51:58	37.6343	-136.5727	TN271	16.412455031926644	0.58312916762861	0.0372095803217628	0.6390110774147846																	0.6390110774147846	1175.0572703899627
687	2011-10-28T23:54:58	37.6257	-136.5807	TN271	15.815798157759792	0.582103445051809	0.0370408713235996	0.6154240096840274																	0.6154240096840274	1176.2463426480165
688	2011-10-29T00:00:21	37.6104	-136.5952	TN271	15.318227437886273	0.580068928517525	0.0367077698022362	0.5937429683442794																	0.5937429683442794	1178.375977810898
689	2011-10-29T00:03:21	37.6018	-136.6034	TN271	15.433271994096387	0.5804061521139471	0.0367629337821495	0.5991666090547629																	0.5991666090547629	1179.5757322401892
690	2011-10-29T00:06:21	37.5932	-136.6116	TN271	15.325052275598473	0.579731669472491	0.0366526429969892	0.5900020645845491																	0.5900020645845491	1180.7755370601546
691	2011-10-29T00:09:22	37.5846	-136.6198	TN271	15.969310559794517	0.581083016268204	0.0368736571152897	0.6273078242098681																	0.6273078242098681	1181.9753922646796
692	2011-10-29T00:12:22	37.5759	-136.628	TN271	15.987327973496239	0.5804061521139471	0.0367629337821495	0.6218449887562908																	0.6218449887562908	1183.1841980390516
693	2011-10-29T00:15:22	37.5672	-136.6361	TN271	15.381930308109464	0.580575166418775	0.0367905816152653	0.6035335742968152																	0.6035335742968152	1184.3877947998747
694	2011-10-29T00:18:22	37.5584	-136.6442	TN271	15.392938787812335	0.5853572999456955	0.0375774636516348	0.6166058786791079																	0.6166058786791079	1185.6004160455846
695	2011-10-29T00:21:23	37.5496	-136.6522	TN271	15.756463898898268	0.582103445051809	0.0370408713235996	0.6188411673202612																	0.6188411673202612	1186.8079060939415
696	2011-10-29T00:24:23	37.5407	-136.6603	TN271	15.093493627375441	0.5776937804842719	0.0363211679249501	0.5821693729862263																	0.5821693729862263	1188.0296365345962
697	2011-10-29T00:27:23	37.532	-136.6683	TN271	15.15463965141792	0.577015054810904	0.0362113458589793	0.5817425992903115																	0.5817425992903115	1189.22821201159
698	2011-10-29T00:30:23	37.5231	-136.6767	TN271	15.43581653088475	0.5802375403157359	0.03673535179219285	0.6047081609126996																	0.6047081609126996	1190.4657275673856
699	2011-10-29T00:33:23	37.5143	-136.685	TN271	15.260606054670793	0.582103445051809	0.0370408713235996	0.5944059378847142																	0.5944059378847142	1191.6890933878344
700	2011-10-29T00:36:24	37.5054	-136.6933	TN271	15.577400698485766	0.582103445051809	0.0370408713235996	0.6105434996402969																	0.6105434996402969	1192.9214424699048
701	2011-10-29T00:39:24	37.4966	-136.7015	TN271	14.833882079933293	0.578709472108181	0.0364863379850547	0.5793352313806435																	0.5793352313806435	1194.1396420173946
702	2011-10-29T00:42:24	37.4877	-136.7096	TN271	14.173937875533055	0.583472708840823	0.0372660853603093	0.5569474125734997																	0.5569474125734997	1195.3616697671366
703	2011-10-29T00:45:24	37.479	-136.7178	TN271	14.404841097193547	0.5804061521139471	0.0367629337821495	0.5626873097049879																	0.5626873097049879	1196.5710385791365
704	2011-10-29T00:48:24	37.4702	-136.7261	TN271	14.881013549397908	0.5804061521139471	0.0367629337821495	0.5882836219546961																	0.5882836219546961	1197.7946637540088
705	2011-10-29T00:51:25	37.4615	-136.7342	TN271	14.792951259717949	0.580744180723603	0.0368182294483811	0.5770579392426941																	0.5770579392426941	1198.998862306242
706	2011-10-29T00:54:25	37.4527	-136.7423	TN271	14.605203588776396	0.582103445051809	0.0370408713235996	0.5724418748880072																	0.5724418748880072	1200.2120808181944
707	2011-10-29T00:57:25	37.444	-136.7504	TN271	14.340591063281677	0.581422660674048	0.0369292170979849	0.5597541815708184																	0.5597541815708184	1201.4163789183424
708	2011-10-29T01:00:25	37.4353	-136.7586	TN271	14.742622684438574	0.578370361268415	0.0364311668075271	0.5749008374628332																	0.5749008374628332	1202.6260013967128
709	2011-10-29T01:03:25	37.4265	-136.7667	TN271	14.079268281766643	0.581763115872032	0.03698490971232799	0.5439904207559138																	0.5439904207559138	1203.8393678169025
710	2011-10-29T01:09:26	37.409	-136.7832	TN271	15.012948974293742	0.581083016268204	0.0368736571152897	0.5854855896849918																	0.5854855896849918	1206.27307659905
711	2011-10-29T01:12:26	37.4003	-136.7913	TN271	15.165397223637529	0.5827864445578629	0.037153209849648	0.5999935820477662																	0.5999935820477662	1207.4776231769176
712	2011-10-29T01:15:26	37.3918	-136.7994	TN271	17.835575297393266	0.58484191311558	0.0374922290547303	0.7502600880400198																	0.7502600880400198	1208.6643933618425
713	2011-10-29T01:18:26	37.3834	-136.8075	TN271	15.969362663943436	0.588974619257991	0.0381795756592254	0.6499973803744458																	0.6499973803744458	1209.8423566640095
714	2011-10-29T01:21:27	37.3747	-136.8153	TN271	15.218718703590016	0.581763115872032	0.03698490971232799	0.5981255613988069																	0.5981255613988069	1211.0314570544274
715	2011-10-29T01:24:27	37.3661	-136.8229	TN271	15.57442625840008	0.5846706629041485	0.037463907720368894	0.618490829717574																	0.618490829717574	1212.2012976406759
716	2011-10-29T01:27:27	37.3571	-136.8308	TN271	15.744767361249686	0.579731669472491	0.0366526429969892	0.6169142424220244																	0.6169142424220244	1213.4228828414273
717	2011-10-29T01:30:28	37.3482	-136.8384	TN271	15.58203929749591	0.57904939246637	0.0365416408660825	0.6010138068759131																	0.6010138068759131	1214.6202951558591
718	2011-10-29T01:33:28	37.3392	-136.8459	TN271	15.231736082736932	0.581083016268204	0.0368736571152897	0.5924826046253447																	0.5924826046253447	1215.8220682700453
719	2011-10-29T01:36:28	37.3303	-136.8537	TN271	15.0239401885326	0.5819332804619205	0.0370128905179638	0.5848699277879038																	0.5848699277879038	1217.0296029835515
720	2011-10-29T01:39:28	37.3214	-136.8614	TN271	16.092001994654783	0.584157727932686	0.0373790786114818	0.6330081122924669																	0.6330081122924669	1218.2321451740938
721	2011-10-29T01:42:28	37.3125	-136.8691	TN271	16.39163307433006	0.5869061233653311	0.0378345915421539	0.6554189844637085																	0.6554189844637085	1219.43473312013
722	2011-10-29T01:45:29	37.3037	-136.8768	TN271	16.71356884434246	0.589665668314146	0.038295115822352996	0.6705581394562733																	0.6705581394562733	1220.6282130065026
723	2011-10-29T01:48:29	37.295	-136.8846	TN271	15.976714072070115	0.5839872924128381	0.03735089201069265	0.6401307697264009																	0.6401307697264009	1221.8177386090267
724	2011-10-29T01:51:29	37.2862	-136.8924	TN271	15.560102461435068	0.581422660674048	0.0369292170979849	0.6028912479068044																	0.6028912479068044	1223.0163908820912
725	2011-10-29T01:54:29	37.2774	-136.9002	TN271	16.759218682030685	0.585873929114982	0.0376629525501553	0.6688204075303139																	0.6688204075303139	1224.2150897141614
726	2011-10-29T01:57:29	37.2686	-136.908	TN271	16.225403162310347	0.5827864445578629	0.037153209849648	0.6393857138902654																	0.6393857138902654	1225.4138350994795
727	2011-10-29T02:00:30	37.2597	-136.9156	TN271	15.983853004886608	0.5872518321096079	0.0378920779119655	0.6360397951968136																	0.6360397951968136	1226.6116924262715
728	2011-10-29T02:03:30	37.2507	-136.9231	TN271	16.887125189612775	0.5888024738972455	0.03815079376178255	0.682651854938093																	0.682651854938093	1227.8138973119699
729	2011-10-29T02:06:30	37.2418	-136.9306	TN271	15.964671934221327	0.5836447828669065	0.0372943953851064	0.6264989761632892																	0.6264989761632892	1229.0068854630474
730	2011-10-29T02:09:30	37.233000000000004	-136.9382	TN271	15.482097311905516	0.583472708840823	0.0372660853603093	0.6059315951337909																	0.6059315951337909	1230.195687899798
731	2011-10-29T02:12:31	37.224000000000004	-136.9456	TN271	14.86360706582779	0.5746607121538809	0.0358313847531987	0.5581775626324027																	0.5581775626324027	1231.3931452758495
732	2011-10-29T02:15:31	37.215	-136.9531	TN271	14.696405341365494	0.577015054810904	0.0362113458589793	0.5596364518309912																	0.5596364518309912	1232.5955241855766
733	2011-10-29T02:18:31	37.205999999999996	-136.9606	TN271	14.988697853312075	0.578370361268415	0.0364311668075271	0.5807596714429336																	0.5807596714429336	1233.797946953415
734	2011-10-29T02:21:31	37.1969	-136.9683	TN271	15.6894701974615	0.581422660674048	0.0369292170979849	0.6156456179043412																	0.6156456179043412	1235.0195256246539
735	2011-10-29T02:24:32	37.1878	-136.976	TN271	16.112309932425227	0.5862171738263751	0.0377200291868954	0.6446985158011757																	0.6446985158011757	1236.2411502951506
736	2011-10-29T02:27:32	37.1787	-136.9837	TN271	14.94062000370811	0.584499412692717	0.0374355863860075	0.5946997849436502																	0.5946997849436502	1237.4628209590915
737	2011-10-29T02:30:32	37.1696	-136.9913	TN271	14.75689390199984	0.577015054810904	0.0362113458589793	0.5695088297263934																	0.5695088297263934	1238.6796013912613
738	2011-10-29T02:33:32	37.1603	-136.9989	TN271	15.317858588338765	0.5827864445578629	0.037153209849648	0.6020930297196214																	0.6020930297196214	1239.9150227715484
739	2011-10-29T02:36:32	37.1511	-137.0064	TN271	14.957690261957142	0.583472708840823	0.0372660853603093	0.5897809502106205																	0.5897809502106205	1241.136320260398
740	2011-10-29T02:39:33	37.1418	-137.014	TN271	15.01154149664525	0.582103445051809	0.0370408713235996	0.5922531141178984																	0.5922531141178984	1242.3718316838244
741	2011-10-29T02:42:33	37.1325	-137.0217	TN271	14.360893009456651	0.578709472108181	0.0364863379850547	0.5559553210029654																	0.5559553210029654	1243.6122546167078
742	2011-10-29T02:45:33	37.1235	-137.0293	TN271	14.155919005795946	0.5855293687429829	0.0376059203636027	0.5617239892118817																	0.5617239892118817	1244.820013288632
743	2011-10-29T02:48:33	37.1145	-137.037	TN271	14.164704003410046	0.579560896873969	0.0366248593809999	0.5462520130009832																	0.5462520130009832	1246.0327967557605
744	2011-10-29T02:51:33	37.1054	-137.0449	TN271	14.869887781303213	0.5886303285365	0.0381220118643397	0.5971002928023985																	0.5971002928023985	1247.2648566878909
745	2011-10-29T02:54:33	37.0964	-137.0525	TN271	14.628478317763864	0.5785399166882981	0.0364587523962909	0.5576416386928121																	0.5576416386928121	1248.472750224607
746	2011-10-29T02:57:34	37.0873	-137.0603	TN271	15.272921976373588	0.584499412692717	0.0374355863860075	0.6003169466278548																	0.6003169466278548	1249.699872145188
747	2011-10-29T03:00:34	37.0783	-137.0679	TN271	15.305032503060367	0.582103445051809	0.0370408713235996	0.595672130455604																	0.595672130455604	1250.9078557291714
748	2011-10-29T03:03:34	37.0694	-137.0755	TN271	15.552758529230935	0.5855293687429829	0.0376059203636027	0.6221018020458695																	0.6221018020458695	1252.1066681062268
749	2011-10-29T03:06:34	37.0607	-137.0832	TN271	15.316794791570313	0.5869061233653311	0.0378345915421539	0.6059963877491827																	0.6059963877491827	1253.2922947298296
750	2011-10-29T03:09:34	37.0521	-137.0916	TN271	15.109862166031174	0.583472708840823	0.0372660853603093	0.5974965063671407																	0.5974965063671407	1254.5060988600392
751	2011-10-29T03:12:35	37.0435	-137.0999	TN271	15.458561359545175	0.582444537680183	0.0370969736234956	0.5978008856443495																	0.5978008856443495	1255.7145128591558
752	2011-10-29T03:15:35	37.035	-137.1081	TN271	15.740907499054675	0.58312916762861	0.0372095803217628	0.6106708233758059																	0.6106708233758059	1256.908736491504
753	2011-10-29T03:18:35	37.0264	-137.1165	TN271	14.795960823601966	0.582103445051809	0.0370408713235996	0.5784521942163793																	0.5784521942163793	1258.1226959737035
754	2011-10-29T03:21:36	37.0182	-137.1255	TN271	15.40428419049385	0.585185231148408	0.0375490069396669	0.6170188592013193																	0.6170188592013193	1259.3363740389768
755	2011-10-29T03:24:36	37.01	-137.1344	TN271	14.5055108951635	0.58381685689299	0.0373227054099035	0.5747316183332403																	0.5747316183332403	1260.5442691035198
756	2011-10-29T03:27:36	37.0021	-137.1439	TN271	14.430011328471524	0.5869061233653311	0.0378345915421539	0.5783433440582995																	0.5783433440582995	1261.763503780101
757	2011-10-29T03:30:36	36.9942	-137.1536	TN271	15.239959111398015	0.591049701734344	0.0385275886299907	0.6164309741977437																	0.6164309741977437	1262.9951824913353
758	2011-10-29T03:33:36	36.9864	-137.1632	TN271	16.322433342928363	0.594191823011768	0.0390581039032427	0.6832224654842597																	0.6832224654842597	1264.2127512328332
759	2011-10-29T03:36:36	36.9784	-137.173	TN271	15.489916599767373	0.5901841479631429	0.0383820811285924	0.6330544975684983																	0.6330544975684983	1265.4587295607867
760	2011-10-29T03:39:37	36.9704	-137.1827	TN271	14.705231631742619	0.591745951905821	0.0386446346485865	0.6025748435387206																	0.6025748435387206	1266.6985680309704
761	2011-10-29T03:42:37	36.9625	-137.1925	TN271	15.372537920774839	0.590011532080474	0.0383530628207477	0.6222726151331442																	0.6222726151331442	1267.9367432580166
762	2011-10-29T03:45:37	36.9547	-137.2022	TN271	15.752136466887805	0.5893197318632121	0.0382372768692183	0.638989156445985																	0.638989156445985	1269.1608148487135
763	2011-10-29T03:48:37	36.9469	-137.21200000000002	TN271	15.982531833772269	0.5869061233653311	0.0378345915421539	0.634374517430862																	0.634374517430862	1270.3912357458134
764	2011-10-29T03:51:38	36.9391	-137.2217	TN271	16.06138471088437	0.5886303285365	0.0381220118643397	0.6404100484653557																	0.6404100484653557	1271.6154319133611
765	2011-10-29T03:54:38	36.9308	-137.2306	TN271	16.39414116691055	0.5886303285365	0.0381220118643397	0.6630986708388525																	0.6630986708388525	1272.8322965365428
766	2011-10-29T04:00:38	36.9136	-137.2478	TN271	16.599324021811807	0.5886303285365	0.0381220118643397	0.6660486359371068																	0.6660486359371068	1275.2835948075615
767	2011-10-29T04:03:39	36.9051	-137.2564	TN271	15.363285284090125	0.58381685689299	0.0373227054099035	0.6013537233251569																	0.6013537233251569	1276.500650170535
768	2011-10-29T04:06:39	36.8964	-137.2649	TN271	15.838801244307922	0.58484191311558	0.0374922290547303	0.6300294419738404																	0.6300294419738404	1277.7296466361745
769	2011-10-29T04:09:39	36.8875	-137.2733	TN271	16.026173472871875	0.586561237924484	0.0377772420758088	0.6429374202442																	0.6429374202442	1278.9709312602354
770	2011-10-29T04:12:39	36.8784	-137.2814	TN271	16.279723341827353	0.5869061233653311	0.0378345915421539	0.6509604294554863																	0.6509604294554863	1280.2144287194785
771	2011-10-29T04:15:39	36.8695	-137.2896	TN271	16.797279012482182	0.591745951905821	0.0386446346485865	0.6825863033910543																	0.6825863033910543	1281.4451701992734
772	2011-10-29T04:18:40	36.8604	-137.2978	TN271	16.661867275243985	0.5886303285365	0.0381220118643397	0.6657674060024895																	0.6657674060024895	1282.693953455813
773	2011-10-29T04:21:40	36.8514	-137.306	TN271	16.216165706663922	0.583472708840823	0.0372660853603093	0.6364739888472742																	0.6364739888472742	1283.9337749521942
774	2011-10-29T04:24:40	36.8426	-137.3141	TN271	16.213545989494854	0.5872518321096079	0.0378920779119655	0.6469020840472921																	0.6469020840472921	1285.150423332784
775	2011-10-29T04:27:41	36.8337	-137.3223	TN271	16.628689956527193	0.5886303285365	0.0381220118643397	0.6651915970557253																	0.6651915970557253	1286.3813678093534
776	2011-10-29T04:30:41	36.8249	-137.3306	TN271	16.455627943353	0.592094171481787	0.0387033338081638	0.6661786784166688																	0.6661786784166688	1287.6087692046642
777	2011-10-29T04:33:41	36.8161	-137.3389	TN271	15.90750436812732	0.584499412692717	0.0374355863860075	0.6257092935896691																	0.6257092935896691	1288.8362218490465
778	2011-10-29T04:36:41	36.8073	-137.3474	TN271	17.002991881813802	0.58381685689299	0.0373227054099035	0.6741093298136966																	0.6741093298136966	1290.0745485641846
779	2011-10-29T04:39:41	36.7985	-137.356	TN271	15.742533954368145	0.584499412692717	0.0374355863860075	0.6150082630375663																	0.6150082630375663	1291.3184014521662
780	2011-10-29T04:42:41	36.7897	-137.3645	TN271	15.6981659114213	0.585185231148408	0.0375490069396669	0.6246025461255565																	0.6246025461255565	1292.5568346898242
781	2011-10-29T04:45:42	36.7808	-137.3729	TN271	16.112434629560422	0.585873929114982	0.0376629525501553	0.6310622128617636																	0.6310622128617636	1293.7987485954332
782	2011-10-29T04:48:42	36.7718	-137.3814	TN271	15.499415107102175	0.58381685689299	0.0373227054099035	0.6072292576474321																	0.6072292576474321	1295.0549720598585
783	2011-10-29T04:51:42	36.7631	-137.3898	TN271	16.04622308152811	0.5862171738263751	0.0377200291868954	0.6343499460119327																	0.6343499460119327	1296.2793055915602
784	2011-10-29T04:54:43	36.7542	-137.3983	TN271	15.780284844874576	0.58312916762861	0.0372095803217628	0.6171325576580013																	0.6171325576580013	1297.5267754698662
785	2011-10-29T04:57:43	36.7454	-137.4065	TN271	15.589956544958605	0.582615491119023	0.0371250917365718	0.6098325969533717																	0.6098325969533717	1298.7492826496664
786	2011-10-29T05:00:43	36.7365	-137.4147	TN271	16.087252893455165	0.5855293687429829	0.0376059203636027	0.6405788864338949																	0.6405788864338949	1299.9807777353908
787	2011-10-29T05:03:43	36.7273	-137.423	TN271	16.37068618328949	0.5872518321096079	0.0378920779119655	0.6457154149748286																	0.6457154149748286	1301.244551767439
788	2011-10-29T05:06:43	36.7182	-137.4312	TN271	17.741721832260684	0.5862171738263751	0.0377200291868954	0.6939782271047495																	0.6939782271047495	1302.4941289978394
789	2011-10-29T05:09:43	36.7091	-137.4392	TN271	18.64370167841669	0.5869061233653311	0.0378345915421539	0.7358305662318869																	0.7358305662318869	1303.7333909018882
790	2011-10-29T05:12:44	36.7	-137.4472	TN271	19.259457069194482	0.5886303285365	0.0381220118643397	0.7639542726461314																	0.7639542726461314	1304.972701510952
791	2011-10-29T05:15:44	36.6912	-137.4552	TN271	18.812505690973094	0.584499412692717	0.0374355863860075	0.7387610954869791																	0.7387610954869791	1306.1849173194782
792	2011-10-29T05:18:44	36.6821	-137.4631	TN271	18.79015002997395	0.58381685689299	0.0373227054099035	0.7290973269486215																	0.7290973269486215	1307.4192018032595
793	2011-10-29T05:21:45	36.6731	-137.471	TN271	17.672673391762935	0.585185231148408	0.0375490069396669	0.6987206292935101																	0.6987206292935101	1308.6444146900747
794	2011-10-29T05:24:45	36.664	-137.47899999999998	TN271	17.0448002212884	0.583472708840823	0.0372660853603093	0.6687742237728982																	0.6687742237728982	1309.8839179143342
795	2011-10-29T05:27:45	36.6549	-137.4868	TN271	16.682252789157697	0.5773540130704949	0.0362661914288565	0.6373430932392149																	0.6373430932392149	1311.1132634394235
796	2011-10-29T05:30:45	36.6458	-137.4948	TN271	16.503390048920632	0.579731669472491	0.0366526429969892	0.6362993465448255																	0.6362993465448255	1312.3528640024344
797	2011-10-29T05:33:46	36.6366	-137.5028	TN271	16.755803673357526	0.5804061521139471	0.0367629337821495	0.6426174253442603																	0.6426174253442603	1313.601626308385
798	2011-10-29T05:36:46	36.6277	-137.5105	TN271	16.936571946007458	0.579390124275447	0.0365970757650106	0.6545680215373193																	0.6545680215373193	1314.8077176392046
799	2011-10-29T05:39:46	36.6187	-137.5185	TN271	17.06695339835179	0.58484191311558	0.0374922290547303	0.6701704288563082																	0.6701704288563082	1316.0383844672979
800	2011-10-29T05:42:46	36.6097	-137.5265	TN271	16.60178674589794	0.580744180723603	0.0368182294483811	0.6486673333029582																	0.6486673333029582	1317.2690997557902
801	2011-10-29T05:45:46	36.6007	-137.5344	TN271	16.79946897040707	0.584499412692717	0.0374355863860075	0.6567318456689553																	0.6567318456689553	1318.4946945257004
802	2011-10-29T05:48:46	36.5916	-137.5424	TN271	17.604442655442032	0.583472708840823	0.0372660853603093	0.6841335114856173																	0.6841335114856173	1319.7345848103819
803	2011-10-29T05:51:47	36.5826	-137.5503	TN271	17.091150930158356	0.5869061233653311	0.0378345915421539	0.6736274202514351																	0.6736274202514351	1320.9602749871005
804	2011-10-29T05:54:47	36.5734	-137.5582	TN271	16.570702494715196	0.584157727932686	0.0373790786114818	0.6478868704991633																	0.6478868704991633	1322.2042762013455
805	2011-10-29T05:57:47	36.5643	-137.566	TN271	16.71487561021037	0.584157727932686	0.0373790786114818	0.6506323869674908																	0.6506323869674908	1323.4340858718099
806	2011-10-29T06:00:47	36.5553	-137.5738	TN271	16.477631277944514	0.584157727932686	0.0373790786114818	0.6429486739236648																	0.6429486739236648	1324.654789427654
807	2011-10-29T06:03:48	36.5461	-137.5817	TN271	16.290839160663968	0.579390124275447	0.0365970757650106	0.6271595531576336																	0.6271595531576336	1325.898932363411
808	2011-10-29T06:06:48	36.5369	-137.5896	TN271	16.42471450806428	0.578709472108181	0.0364863379850547	0.624479219165131																	0.624479219165131	1327.1431230459254
809	2011-10-29T06:09:48	36.5276	-137.5975	TN271	17.02868579169673	0.576339558050885	0.0361020462514165	0.643795606360207																	0.643795606360207	1328.3965400424586
810	2011-10-29T06:12:49	36.5185	-137.6054	TN271	16.6028307800842	0.5743269265624139	0.0357776702760333	0.6212287305551184																	0.6212287305551184	1329.6316806198754
811	2011-10-29T06:15:49	36.5108	-137.6121	TN271	17.722868799757013	0.57904939246637	0.0365416408660825	0.6750777244774155																	0.6750777244774155	1330.677624912582
812	2011-10-29T06:18:49	36.5093	-137.613	TN271	16.84814048352195	0.5766769037785029	0.0361566309035185	0.6352038067108321																	0.6352038067108321	1330.8630029689618
813	2011-10-29T06:21:49	36.505	-137.6164	TN271	16.950432343064396	0.579560896873969	0.0366248593809999	0.6458859448854006																	0.6458859448854006	1331.4301581718535
814	2011-10-29T06:24:49	36.4976	-137.623	TN271	16.796348649353238	0.580068928517525	0.0367077698022362	0.6460012043284292																	0.6460012043284292	1332.4437363421566
815	2011-10-29T06:27:50	36.4887	-137.6311	TN271	16.62712400989584	0.579390124275447	0.0365970757650106	0.6338466339532279																	0.6338466339532279	1333.6713260288311
816	2011-10-29T06:30:50	36.4797	-137.6395	TN271	16.524948253579804	0.5776937804842719	0.0363211679249501	0.6293813884354843																	0.6293813884354843	1334.923895593446
817	2011-10-29T06:33:50	36.4709	-137.6479	TN271	17.049695198053037	0.579390124275447	0.0365970757650106	0.6571469111876481																	0.6571469111876481	1336.158782891552
818	2011-10-29T06:36:50	36.461999999999996	-137.6562	TN271	15.404208751980882	0.5766769037785029	0.0361566309035185	0.5884206741573181																	0.5884206741573181	1337.3971790612347
819	2011-10-29T06:39:51	36.4531	-137.6647	TN271	15.410511038031876	0.5743269265624139	0.0357776702760333	0.5787486258093831																	0.5787486258093831	1338.6464530690262
820	2011-10-29T06:42:51	36.4442	-137.6731	TN271	15.206237402639465	0.575666857377892	0.0359932987663914	0.5770284146210509																	0.5770284146210509	1339.8903454854621
821	2011-10-29T06:45:51	36.4354	-137.6814	TN271	15.662976392868574	0.573993935879456	0.0357240837195932	0.584690166248397																	0.584690166248397	1341.120008708642
822	2011-10-29T06:48:51	36.4267	-137.6896	TN271	15.89823297203548	0.578709472108181	0.0364863379850547	0.5974491898416194																	0.5974491898416194	1342.3354410143295
823	2011-10-29T06:51:52	36.4178	-137.69799999999998	TN271	15.850304564596374	0.576339558050885	0.0361020462514165	0.5961345638253555																	0.5961345638253555	1343.579488176867
824	2011-10-29T06:54:52	36.4091	-137.7063	TN271	16.120827474549507	0.576339558050885	0.0361020462514165	0.606163036943335																	0.606163036943335	1344.8004556877283
825	2011-10-29T06:57:52	36.4003	-137.7146	TN271	16.288028151056036	0.5743269265624139	0.0357776702760333	0.6041530007531042																	0.6041530007531042	1346.0303220748178
826	2011-10-29T07:00:52	36.3915	-137.7229	TN271	16.190998566881646	0.572320163397324	0.0354560265680879	0.6012186819825951																	0.6012186819825951	1347.26023938027
827	2011-10-29T07:03:52	36.3826	-137.7316	TN271	15.73005649530823	0.572988374162816	0.0355629737706048	0.5791305750833011																	0.5791305750833011	1348.5209388916226
828	2011-10-29T07:06:53	36.3739	-137.74	TN271	15.825089491865802	0.571987251045428	0.0354027439115411	0.5843281637471063																	0.5843281637471063	1349.7475915301916
829	2011-10-29T07:09:53	36.3651	-137.7485	TN271	16.195144175716784	0.5736597790141851	0.0356704321868982	0.6068937642314215																	0.6068937642314215	1350.9885859299595
830	2011-10-29T07:12:53	36.3564	-137.7571	TN271	15.237984862167213	0.572320163397324	0.0354560265680879	0.5647110231563256																	0.5647110231563256	1352.2264284409348
831	2011-10-29T07:15:53	36.3477	-137.7655	TN271	15.284266812426958	0.573993935879456	0.0357240837195932	0.5690538694520683																	0.5690538694520683	1353.4532366932233
832	2011-10-29T07:18:54	36.3392	-137.774	TN271	15.285722662372274	0.572320163397324	0.0354560265680879	0.5661322765074044																	0.5661322765074044	1354.6682033159127
833	2011-10-29T07:21:54	36.3304	-137.7826	TN271	15.032371715256991	0.571987261340538	0.03540281769860395	0.5614158644207402																	0.5614158644207402	1355.9149332373315
834	2011-10-29T07:24:54	36.3218	-137.791	TN271	15.071655071307926	0.573993935879456	0.0357240837195932	0.5618464522378158																	0.5618464522378158	1357.1331283122618
835	2011-10-29T07:27:54	36.3133	-137.7994	TN271	15.509565988014012	0.573323676375228	0.0356166389245756	0.575868510815995																	0.575868510815995	1358.3426465283405
836	2011-10-29T07:30:54	36.3048	-137.8078	TN271	15.778041371541054	0.5743269265624139	0.0357776702760333	0.5879039392398211																	0.5879039392398211	1359.5522159182499
837	2011-10-29T07:33:55	36.2962	-137.8164	TN271	15.307250470591773	0.572320163397324	0.0354560265680879	0.5606592483695909																	0.5606592483695909	1360.7817429531367
838	2011-10-29T07:36:55	36.2877	-137.8247	TN271	15.387143702636163	0.57600301571022	0.0360475915923566	0.5753090184430245																	0.5753090184430245	1361.9858456478494
839	2011-10-29T07:39:55	36.279	-137.8331	TN271	15.561117595371766	0.573993935879456	0.0357240837195932	0.5718003800262677																	0.5718003800262677	1363.2130616363218
840	2011-10-29T07:42:55	36.2704	-137.8414	TN271	15.315360072321393	0.5716543592837521	0.03534960882912	0.5627533734838821																	0.5627533734838821	1364.4260323537055
841	2011-10-29T07:45:55	36.2618	-137.8496	TN271	15.187903495509953	0.5703275861961321	0.0351384143226242	0.5528455494877407																	0.5528455494877407	1365.6335623011869
842	2011-10-29T07:48:56	36.2532	-137.8579	TN271	15.826519683578436	0.571321478769048	0.0352966212182912	0.5839328286233599																	0.5839328286233599	1366.8466337775571
843	2011-10-29T07:51:56	36.2446	-137.8662	TN271	15.602244401137	0.5706580941109269	0.0351910242652055	0.5689732740130404																	0.5689732740130404	1368.0597556231396
844	2011-10-29T07:54:56	36.2361	-137.8745	TN271	15.485813065022855	0.569997865384077	0.0350859296703253	0.5743923936359133																	0.5743923936359133	1369.2641627953135
845	2011-10-29T07:57:56	36.2275	-137.8828	TN271	15.393573601144338	0.571321478769048	0.0352966212182912	0.5631548851703989																	0.5631548851703989	1370.4773847732504
846	2011-10-29T08:00:57	36.2187	-137.8911	TN271	14.706883900664186	0.5743269265624139	0.0357776702760333	0.5446869467722953																	0.5446869467722953	1371.7083005167415
847	2011-10-29T08:03:57	36.2101	-137.8991	TN271	14.683964653840096	0.569330796261095	0.0349801964230678	0.5353858142135057																	0.5353858142135057	1372.9052596148986
848	2011-10-29T08:06:57	36.2014	-137.9073	TN271	14.215877774889341	0.568331816441201	0.0348220459479317	0.5218902200344694																	0.5218902200344694	1374.1219776322341
849	2011-10-29T08:09:57	36.1928	-137.9153	TN271	14.732430000378963	0.5686640160633659	0.0348746371284933	0.5408419806473103																	0.5408419806473103	1375.3190320776087
850	2011-10-29T08:12:57	36.1842	-137.9233	TN271	14.030186953088975	0.569330796261095	0.0349801964230678	0.511414334221613																	0.511414334221613	1376.5161339114002
851	2011-10-29T08:15:58	36.1754	-137.9313	TN271	14.141925351122332	0.5676686962162221	0.0347172484588416	0.5141330214104433																	0.5141330214104433	1377.7311606487347
852	2011-10-29T08:18:58	36.1666	-137.9395	TN271	14.431477787532312	0.5689970087056371	0.0349273538536395	0.5301558212661663																	0.5301558212661663	1378.9569540555426
853	2011-10-29T08:21:58	36.1577	-137.9477	TN271	14.902029322678544	0.5716543592837521	0.03534960882912	0.5454495514057276																	0.5454495514057276	1380.191711138387
854	2011-10-29T08:24:58	36.149	-137.9559	TN271	14.966264761568866	0.5706580941109269	0.0351910242652055	0.5498228841111223																	0.5498228841111223	1381.4087275346847
855	2011-10-29T08:27:59	36.1401	-137.9643	TN271	14.79867543156067	0.5703275861961321	0.0351384143226242	0.5387874665252089																	0.5387874665252089	1382.6543986092859
856	2011-10-29T08:30:59	36.1313	-137.9728	TN271	14.732727951108837	0.568331816441201	0.0348220459479317	0.5336348288185403																	0.5336348288185403	1383.8967960455357
857	2011-10-29T08:33:59	36.1225	-137.9811	TN271	14.248330343569755	0.5716543592837521	0.03534960882912	0.5224746791006779																	0.5224746791006779	1385.1282664599505
858	2011-10-29T08:36:59	36.1138	-137.9894	TN271	14.173344139049425	0.567006393695707	0.0346129697040391	0.5085142322197741																	0.5085142322197741	1386.3509513822726
859	2011-10-29T08:39:59	36.105	-137.9977	TN271	14.045143494961685	0.5655257029917475	0.03438017461908935	0.5096532116885285																	0.5096532116885285	1387.5825226076654
860	2011-10-29T08:42:59	36.0962	-138.006	TN271	14.24993556832031	0.5686640160633659	0.0348746371284933	0.5135668742718061																	0.5135668742718061	1388.8141445159995
861	2011-10-29T08:46:00	36.0875	-138.0143	TN271	13.981550125194607	0.5651975036054385	0.0343287812914848	0.5097404069808951																	0.5097404069808951	1390.0369820057074
862	2011-10-29T08:49:00	36.0784	-138.0229	TN271	14.623991461323357	0.5666764249176539	0.0345610165070736	0.5308831094289227																	0.5308831094289227	1391.3116263081308
863	2011-10-29T08:52:00	36.0696	-138.0314	TN271	14.93997832282223	0.564380323471062	0.0342008175959089	0.5331126340185524																	0.5331126340185524	1392.5543931372738
864	2011-10-29T08:55:00	36.0608	-138.0399	TN271	14.576530954391995	0.5633973302356861	0.0340473774970691	0.5165946881666302																	0.5165946881666302	1393.7972126215295
865	2011-10-29T08:58:01	36.0521	-138.0483	TN271	14.52890879929713	0.562414910579769	0.0338943767891159	0.5176773248872623																	0.5176773248872623	1395.0257721146563
866	2011-10-29T09:01:01	36.0433	-138.0566	TN271	14.562428510075572	0.5647065721017621	0.0342519054512112	0.5256536201160281																	0.5256536201160281	1396.2576985471815
867	2011-10-29T09:04:01	36.0344	-138.065	TN271	13.975848202919016	0.562414910579769	0.0338943767891159	0.4945631955018103																	0.4945631955018103	1397.50398586083
868	2011-10-29T09:07:01	36.0256	-138.0734	TN271	14.532474964782553	0.563726368171603	0.0340986214200054	0.5253977603478512																	0.5253977603478512	1398.7414944918096
869	2011-10-29T09:10:01	36.0168	-138.0818	TN271	14.626981702854767	0.5647065721017621	0.0342519054512112	0.5232388149988533																	0.5232388149988533	1399.9790547391424
870	2011-10-29T09:13:02	36.0079	-138.0903	TN271	14.083320333573274	0.5647065721017621	0.0342519054512112	0.5021211592912971																	0.5021211592912971	1401.2309808404254
871	2011-10-29T09:16:02	35.9991	-138.0987	TN271	13.577385690112884	0.563726368171603	0.0340986214200054	0.4821250191427819																	0.4821250191427819	1402.4686448849302
872	2011-10-29T09:19:02	35.9902	-138.1071	TN271	13.405125121533382	0.5609427788214655	0.0336660238059302	0.4687226977975938																	0.4687226977975938	1403.7151895802795
873	2011-10-29T09:22:03	35.9814	-138.1154	TN271	13.361971773903887	0.5630690759017621	0.0339962556112472	0.4731375972491804																	0.4731375972491804	1404.947472020277
874	2011-10-29T09:25:03	35.9725	-138.1236	TN271	13.49239429971202	0.561761041836943	0.0337927640748179	0.47806180527833797																	0.47806180527833797	1406.1832666855364
875	2011-10-29T09:28:03	35.9636	-138.132	TN271	13.847352672421994	0.5619250188548379	0.0338181916742189	0.4863308675079301																	0.4863308675079301	1407.4299661879834
876	2011-10-29T09:31:03	35.9547	-138.1403	TN271	14.23532177671301	0.5588300013909789	0.033339830955471	0.496611398019474																	0.496611398019474	1408.6712681126098
877	2011-10-29T09:34:03	35.9458	-138.1486	TN271	14.311935496205079	0.5591537118280849	0.0333896973232034	0.4982725345935914																	0.4982725345935914	1409.9126208079908
878	2011-10-29T09:40:04	35.9312	-138.1623	TN271	14.418814836963039	0.562414910579769	0.0338943767891159	0.5103215130463176																	0.5103215130463176	1411.953692714849
879	2011-10-29T09:43:04	35.9223	-138.1707	TN271	14.820692429877155	0.5650335995464829	0.0343031152623909	0.5287614164241554																	0.5287614164241554	1413.2006324446866
880	2011-10-29T09:46:04	35.9133	-138.1791	TN271	14.849455779321143	0.5591537118280849	0.0333896973232034	0.5142448063079057																	0.5142448063079057	1414.4564864361662
881	2011-10-29T09:49:04	35.9045	-138.1876	TN271	14.036853517689831	0.559478195020089	0.0334396827309033	0.4903530903194307																	0.4903530903194307	1415.7002399028527
882	2011-10-29T09:52:05	35.8956	-138.1962	TN271	14.003652582667193	0.560291593312272	0.03356516207202585	0.492531640386466																	0.492531640386466	1416.9583697955713
883	2011-10-29T09:55:05	35.8867	-138.2048	TN271	14.07392247018889	0.5611059635909991	0.0336912993972472	0.4984906503913762																	0.4984906503913762	1418.216553430087
884	2011-10-29T09:58:05	35.8778	-138.2134	TN271	14.147617890714546	0.5633973302356861	0.0340473774970691	0.5034782489326598																	0.5034782489326598	1419.4747907986086
885	2011-10-29T10:01:05	35.8688	-138.2217	TN271	13.649659934977553	0.5578616693304621	0.0331909044425667	0.4743827208766364																	0.4743827208766364	1420.725481233031
886	2011-10-29T10:04:05	35.8596	-138.2301	TN271	13.631375924334968	0.5588300013909789	0.033339830955471	0.4723170249277281																	0.4723170249277281	1421.9994715159708
887	2011-10-29T10:07:06	35.8505	-138.2384	TN271	14.161848468473314	0.5630690759017621	0.0339962556112472	0.5080783545275276																	0.5080783545275276	1423.2591990139954
888	2011-10-29T10:10:06	35.8414	-138.2468	TN271	14.2813115434906	0.560454001760088	0.0335903174193365	0.5004930266337903																	0.5004930266337903	1424.524362731058
889	2011-10-29T10:13:06	35.8322	-138.2551	TN271	14.33851440458669	0.55850706186846	0.0332900833442129	0.4983152215625262																	0.4983152215625262	1425.7931605681335
890	2011-10-29T10:16:07	35.8231	-138.2632	TN271	13.881351957566974	0.556895952873082	0.0330429479275996	0.4938008744554093																	0.4938008744554093	1427.0423934687747
891	2011-10-29T10:19:07	35.8137	-138.2718	TN271	13.231636490773734	0.5614331122327171	0.0337419712546247	0.466555298240271																	0.466555298240271	1428.3452799313627
892	2011-10-29T10:22:07	35.8047	-138.2802	TN271	13.610155529233305	0.562088995872733	0.0338436192736199	0.4866115830559954																	0.4866115830559954	1429.6017603063901
893	2011-10-29T10:25:07	35.7956	-138.2887	TN271	14.202362867017133	0.5588300013909789	0.033339830955471	0.5064440539571124																	0.5064440539571124	1430.8726176777634
894	2011-10-29T10:28:08	35.7866	-138.2971	TN271	14.35366663723754	0.556895952873082	0.0330429479275996	0.4950019962438412																	0.4950019962438412	1432.129202343296
895	2011-10-29T10:31:08	35.7774	-138.3057	TN271	14.003975311413974	0.555285653664233	0.0327970224223026	0.4861882998399801																	0.4861882998399801	1433.414491897526
896	2011-10-29T10:34:08	35.7685	-138.3141	TN271	13.483158464771767	0.556895952873082	0.0330429479275996	0.4738276367489712																	0.4738276367489712	1434.6623248190522
897	2011-10-29T10:37:08	35.7594	-138.3225	TN271	13.252600670136438	0.558184891424598	0.0332404542066114	0.4669360352474823																	0.4669360352474823	1435.9279577281009
898	2011-10-29T10:40:08	35.7504	-138.3309	TN271	13.540879443796802	0.5599663188380749	0.033514897093727805	0.4868636296681654																	0.4868636296681654	1437.1847508828337
899	2011-10-29T10:43:08	35.7414	-138.3394	TN271	12.941745393502199	0.5524005149760209	0.0323589810965637	0.4405737819928304																	0.4405737819928304	1438.4470717424986
900	2011-10-29T10:46:09	35.7323	-138.3478	TN271	12.97305415001286	0.55802328037753	0.03321567932458905	0.4546820435059883																	0.4546820435059883	1439.712859577172
901	2011-10-29T10:49:09	35.7232	-138.3562	TN271	13.168589971171071	0.55625596889638	0.032944896581261	0.4539356930837271																	0.4539356930837271	1440.9786994195847
902	2011-10-29T10:52:09	35.7141	-138.3645	TN271	13.100904487901799	0.555608470442468	0.0328462118735512	0.44700349685400265																	0.44700349685400265	1442.2391919431248
903	2011-10-29T10:55:09	35.705	-138.3728	TN271	13.571277138603547	0.556895952873082	0.0330429479275996	0.4744833935943199																	0.4744833935943199	1443.4997354459547
904	2011-10-29T10:58:09	35.6959	-138.381	TN271	13.565037723360955	0.55625596889638	0.032944896581261	0.4667922112715282																	0.4667922112715282	1444.7549704361813
905	2011-10-29T11:01:09	35.6867	-138.3893	TN271	13.048568168537347	0.556895952873082	0.0330429479275996	0.4504027005109375																	0.4504027005109375	1446.0245782762174
906	2011-10-29T11:04:10	35.6776	-138.3978	TN271	12.655751819516745	0.550481679192073	0.0320697793662887	0.4272478923489284																	0.4272478923489284	1447.2961233302303
907	2011-10-29T11:07:10	35.6685	-138.4063	TN271	12.579414231309762	0.555608470442468	0.0328462118735512	0.4335537995655199																	0.4335537995655199	1448.567721362465
908	2011-10-29T11:10:10	35.6594	-138.415	TN271	13.028799758528384	0.55802328037753	0.03321567932458905	0.4506767759105131																	0.4506767759105131	1449.8503877882722
909	2011-10-29T11:13:11	35.6504	-138.4236	TN271	12.920050420816267	0.553197847008006	0.0324798138028993	0.44460730727535663																	0.44460730727535663	1451.1187692161716
910	2011-10-29T11:16:11	35.6413	-138.4323	TN271	13.304155881442199	0.555932057842277	0.0328955187488462	0.4659605952734607																	0.4659605952734607	1452.401545044542
911	2011-10-29T11:19:11	35.6323	-138.4408	TN271	12.993275919048582	0.555285653664233	0.0327970224223026	0.4553923875401587																	0.4553923875401587	1453.6645056563602
912	2011-10-29T11:22:11	35.62300000000001	-138.4496	TN271	12.163744946311967	0.5565755794009201	0.0329938638076525	0.4254540416275904																	0.4254540416275904	1454.9705391651614
913	2011-10-29T11:25:11	35.6139	-138.4583	TN271	11.662127015407345	0.5524005149760209	0.0323589810965637	0.4075196066236068																	0.4075196066236068	1456.2534805461735
914	2011-10-29T11:28:11	35.6048	-138.4672	TN271	11.509721779887693	0.5536783797501371	0.0325526367541735	0.39387721994437375																	0.39387721994437375	1457.5476637735735
915	2011-10-29T11:31:12	35.5956	-138.4762	TN271	11.761337738030953	0.552559677241907	0.032383101546466606	0.41374776595874585																	0.41374776595874585	1458.8562505789575
916	2011-10-29T11:34:12	35.5866	-138.485	TN271	11.694221957967944	0.5501619986863001	0.0320218596443617	0.395445254580865																	0.395445254580865	1460.1362012654376
917	2011-10-29T11:37:12	35.5776	-138.4936	TN271	11.58065723830248	0.551437702318905	0.0322138649384951	0.3984104080682305																	0.3984104080682305	1461.405017263102
918	2011-10-29T11:40:13	35.56860000000001	-138.5023	TN271	11.632099370836361	0.552718839507793	0.0324072219963695	0.4047464127811031																	0.4047464127811031	1462.6794633000604
919	2011-10-29T11:43:13	35.5595	-138.5111	TN271	11.6332569679111	0.5543218087285021	0.0326501558197159	0.4038960359548969																	0.4038960359548969	1463.9683120582947
920	2011-10-29T11:46:13	35.5505	-138.5198	TN271	11.511475697662954	0.5503218389391865	0.0320458195053252	0.3968629878661519																	0.3968629878661519	1465.2428680847488
921	2011-10-29T11:49:13	35.5415	-138.5285	TN271	11.376238890102286	0.54920751782497	0.0318787841154082	0.3842672164026396																	0.3842672164026396	1466.5174787897315
922	2011-10-29T11:52:13	35.5324	-138.5372	TN271	11.170238043490476	0.551118289946974	0.0321657229036968	0.3832688777225784																	0.3832688777225784	1467.800912154646
923	2011-10-29T11:55:14	35.5234	-138.5457	TN271	11.42213874210293	0.546361732581582	0.0314542970678893	0.3841596953810377																	0.3841596953810377	1469.0645102003355
924	2011-10-29T11:58:14	35.5152	-138.5536	TN271	11.882813116054153	0.547940099139907	0.0316893298307192	0.4068908962025356																	0.4068908962025356	1470.2244775088175
925	2011-10-29T12:01:14	35.5125	-138.5563	TN271	11.80391053629317	0.5487328633676349	0.0318076401635203	0.4015460739899879																	0.4015460739899879	1470.6120149992844
926	2011-10-29T12:04:14	35.5099	-138.559	TN271	11.857945477814145	0.54920751782497	0.0318787841154082	0.4061823932321296																	0.4061823932321296	1470.9909896215233
927	2011-10-29T12:07:14	35.505	-138.5636	TN271	11.856481793717945	0.550799638253811	0.0321176955188838	0.4100481858069566																	0.4100481858069566	1471.6774823602027
928	2011-10-29T12:10:14	35.4976	-138.5706	TN271	11.838234744858687	0.547308363006909	0.0315951487728662	0.4024027144007073																	0.4024027144007073	1472.7171826922129
929	2011-10-29T12:13:15	35.4888	-138.5787	TN271	11.707469478336193	0.5501619986863001	0.0320218596443617	0.3937171029491871																	0.3937171029491871	1473.9413298353927
930	2011-10-29T12:16:15	35.4797	-138.58700000000002	TN271	12.060792509097633	0.547940099139907	0.0316893298307192	0.4021967971125997																	0.4021967971125997	1475.2031330920806
931	2011-10-29T12:19:15	35.4706	-138.5953	TN271	12.481575148883088	0.549366218819316	0.0319025732028917	0.42744073286184003																	0.42744073286184003	1476.4649871333993
932	2011-10-29T12:22:16	35.4616	-138.6035	TN271	12.440533025127936	0.54920751782497	0.0318787841154082	0.4265336248655273																	0.4265336248655273	1477.7125494599502
933	2011-10-29T12:25:16	35.4525	-138.6117	TN271	12.690134024749026	0.5482570987065011	0.0317365890469667	0.4337609243199042																	0.4337609243199042	1478.9691180997227
934	2011-10-29T12:28:16	35.4435	-138.6198	TN271	12.055514104590028	0.547308363006909	0.0315951487728662	0.4070082851408992																	0.4070082851408992	1480.2113967199482
935	2011-10-29T12:31:16	35.4344	-138.6278	TN271	12.51711642035357	0.550799638253811	0.0321176955188838	0.4318039913067767																	0.4318039913067767	1481.4574156912533
936	2011-10-29T12:34:16	35.4255	-138.6359	TN271	11.991295492036624	0.547308363006909	0.0315951487728662	0.40507484978566																	0.40507484978566	1482.690832645072
937	2011-10-29T12:37:17	35.4164	-138.6441	TN271	12.288292850228055	0.547308363006909	0.0315951487728662	0.4241881867455285																	0.4241881867455285	1483.9475986344412
938	2011-10-29T12:40:17	35.4074	-138.6521	TN271	13.164865596472035	0.546361732581582	0.0314542970678893	0.4393617971041422																	0.4393617971041422	1485.184727714892
939	2011-10-29T12:43:17	35.3985	-138.6601	TN271	13.232473246803973	0.546044873629825	0.0314073161377041	0.4420321232637598																	0.4420321232637598	1486.4129070923975
940	2011-10-29T12:46:18	35.3894	-138.6682	TN271	13.49162265046035	0.54920751782497	0.0318787841154082	0.4668378700810648																	0.4668378700810648	1487.6644698166708
941	2011-10-29T12:49:18	35.3805	-138.6764	TN271	13.627551872081911	0.546361732581582	0.0314542970678893	0.4519475919445157																	0.4519475919445157	1488.9035605233485
942	2011-10-29T12:52:18	35.3714	-138.6845	TN271	13.340787167606447	0.546361732581582	0.0314542970678893	0.4406834403703799																	0.4406834403703799	1490.1552195883512
943	2011-10-29T12:55:18	35.3625	-138.6927	TN271	13.021085057401347	0.546361732581582	0.0314542970678893	0.4374596356915567																	0.4374596356915567	1491.3944100119227
944	2011-10-29T12:58:18	35.3534	-138.7008	TN271	12.003489513914811	0.545571093499279	0.0313370683788419	0.4003320252800845																	0.4003320252800845	1492.6461653891065
945	2011-10-29T13:01:19	35.3444	-138.7087	TN271	12.25691307487406	0.542274830204821	0.0308509037805184	0.4085408670189494																	0.4085408670189494	1493.8783196398858
946	2011-10-29T13:04:19	35.3353	-138.7167	TN271	12.309970346068642	0.542274830204821	0.0308509037805184	0.4138256220147952																	0.4138256220147952	1495.1248582462745
947	2011-10-29T13:07:19	35.3261	-138.7248	TN271	12.56612774729512	0.542274830204821	0.0308509037805184	0.4134614260989674																	0.4134614260989674	1496.385783650517
948	2011-10-29T13:10:19	35.317	-138.7329	TN271	12.587228351429776	0.549524919813662	0.0319263622903752	0.4238395693171015																	0.4238395693171015	1497.6377337049769
949	2011-10-29T13:13:19	35.3079	-138.741	TN271	12.446908213877776	0.5449417873361021	0.03124377085293185	0.41371288764627545																	0.41371288764627545	1498.8897324104648
950	2011-10-29T13:16:20	35.2988	-138.749	TN271	12.58574292233205	0.5454134177226779	0.0313136896653439	0.4210268511508775																	0.4210268511508775	1500.1364621932648
951	2011-10-29T13:19:20	35.2898	-138.757	TN271	12.629654070519075	0.5480985989232039	0.03171295943884295	0.4205333710979421																	0.4205333710979421	1501.3742120441598
952	2011-10-29T13:22:20	35.2806	-138.765	TN271	13.027222830006124	0.5476238545059989	0.0316421831620295	0.4403937979675424																	0.4403937979675424	1502.6300976010032
953	2011-10-29T13:25:20	35.2717	-138.7729	TN271	13.373231709278116	0.5425877988449099	0.0308968037705542	0.4371783918195733																	0.4371783918195733	1503.853596540985
954	2011-10-29T13:28:20	35.2627	-138.7809	TN271	13.494928138080653	0.549524919813662	0.0319263622903752	0.4487423576220279																	0.4487423576220279	1505.091489272651
955	2011-10-29T13:31:21	35.2537	-138.7889	TN271	12.98036238859174	0.54572876927588	0.0313604470923399	0.4307308985382058																	0.4307308985382058	1506.3294294412894
956	2011-10-29T13:34:21	35.2448	-138.7969	TN271	12.497324104849351	0.5449417873361021	0.03124377085293185	0.409543249420883																	0.409543249420883	1507.5584257238943
957	2011-10-29T13:37:21	35.2358	-138.8049	TN271	12.91180861370318	0.546044873629825	0.0314073161377041	0.4343539103434993																	0.4343539103434993	1508.7964602183247
958	2011-10-29T13:40:21	35.2267	-138.8129	TN271	12.770000211591086	0.5438398818144521	0.0310811644176692	0.4139302118138845																	0.4139302118138845	1510.0435673017735
959	2011-10-29T13:43:22	35.2177	-138.8208	TN271	11.471427673927314	0.5429015145972991	0.0309428133321022	0.3788634681621528																	0.3788634681621528	1511.2763758243962
960	2011-10-29T13:46:22	35.2086	-138.8288	TN271	11.738412751858256	0.541029985512009	0.0306683587933233	0.3872169375596054																	0.3872169375596054	1512.5235775547767
961	2011-10-29T13:49:22	35.1995	-138.8368	TN271	12.18511949772877	0.541029985512009	0.0306683587933233	0.3928064740072248																	0.3928064740072248	1513.7708268593356
962	2011-10-29T13:52:22	35.1905	-138.8448	TN271	11.170792849613681	0.5413403891870989	0.0307138586331502	0.3720434029103836																	0.3720434029103836	1515.0090999410252
963	2011-10-29T13:55:22	35.1815	-138.85299999999998	TN271	10.998169725501082	0.5438398818144521	0.0310811644176692	0.3611586345389475																	0.3611586345389475	1516.2582016028173
964	2011-10-29T13:58:23	35.1726	-138.861	TN271	10.595910156831833	0.544784757494778	0.0312204981149663	0.3542344296494561																	0.3542344296494561	1517.487580902625
965	2011-10-29T14:01:23	35.1636	-138.8691	TN271	10.25741783237708	0.5435264222061429	0.0310349408910314	0.3359206177361407																	0.3359206177361407	1518.7313665364584
966	2011-10-29T14:04:23	35.1546	-138.8771	TN271	10.157743324309278	0.5404037370570071	0.0305770133566999	0.331329873120237																	0.331329873120237	1519.9698285692002
967	2011-10-29T14:07:23	35.1455	-138.8851	TN271	10.12647923365388	0.5404037370570071	0.0305770133566999	0.3300979776440782																	0.3300979776440782	1521.2173600339618
968	2011-10-29T14:10:24	35.1365	-138.893	TN271	10.489739284792485	0.5425877988449099	0.0308968037705542	0.3433429697257128																	0.3433429697257128	1522.4505871475155
969	2011-10-29T14:13:24	35.1276	-138.901	TN271	10.453519829471963	0.5427446567211045	0.0309198085513282	0.34645853003054405																	0.34645853003054405	1523.6802049355747
970	2011-10-29T14:16:24	35.1184	-138.9092	TN271	10.748865130678002	0.543370065653136	0.0310118841682469	0.36049048775563697																	0.36049048775563697	1524.9475733080506
971	2011-10-29T14:19:24	35.1095	-138.9173	TN271	10.694815227765254	0.5407164879882129	0.0306226316255151	0.3544664936710979																	0.3544664936710979	1526.182702952671
972	2011-10-29T14:25:35	35.0948	-138.931	TN271	10.814989349005089	0.538848203315782	0.0303503928418045	0.3503617839673583																	0.3503617839673583	1528.2404658070334
973	2011-10-29T14:28:35	35.0827	-138.9435	TN271	10.964045277714424	0.5404037370570071	0.0305770133566999	0.3590522764249883																	0.3590522764249883	1530.0041578728892
974	2011-10-29T14:31:35	35.0739	-138.9525	TN271	11.339370467400348	0.5427446567211045	0.0309198085513282	0.3706262756932657																	0.3706262756932657	1531.2815803816693
975	2011-10-29T14:34:36	35.0653	-138.9613	TN271	11.523949304787664	0.5418068670232995	0.03078227228643985	0.3761235782962384																	0.3761235782962384	1532.5302912485904
976	2011-10-29T14:37:36	35.0566	-138.9703	TN271	10.97434262297227	0.54196260689779	0.0308051131010508	0.3630558566022361																	0.3630558566022361	1533.7993101638363
977	2011-10-29T14:40:36	35.0481	-138.9792	TN271	10.907192665685262	0.546361732581582	0.0314542970678893	0.3650633038286025																	0.3650633038286025	1535.0455282242547
978	2011-10-29T14:43:36	35.0394	-138.9882	TN271	10.795400520934908	0.5413403891870989	0.0307138586331502	0.3517188614104173																	0.3517188614104173	1536.3146587670126
979	2011-10-29T14:46:36	35.0308	-138.9971	TN271	10.732420390257133	0.5425877988449099	0.0308968037705542	0.3524213384761755																	0.3524213384761755	1537.5694602472095
980	2011-10-29T14:49:36	35.0221	-139.0061	TN271	10.882539283600163	0.5411851873495539	0.03069110871323675	0.3626035031158409																	0.3626035031158409	1538.8387030320905
981	2011-10-29T14:52:37	35.0135	-139.015	TN271	10.671358993564693	0.54196260689779	0.0308051131010508	0.35403459389768144																	0.35403459389768144	1540.0936155152483
982	2011-10-29T14:55:37	35.0048	-139.0239	TN271	10.782911811859595	0.5435264222061429	0.0310349408910314	0.35643540150062697																	0.35643540150062697	1541.3570955901153
983	2011-10-29T14:58:37	34.9962	-139.0328	TN271	10.982040457766596	0.5438398818144521	0.0310811644176692	0.36514927908365796																	0.36514927908365796	1542.6121190420736
984	2011-10-29T15:01:37	34.9875	-139.0419	TN271	11.769599767894526	0.544469047670349	0.0311739427659116	0.3908534863890564																	0.3908534863890564	1543.8875012219298
985	2011-10-29T15:04:37	34.9787	-139.0511	TN271	12.561681827957294	0.544784757494778	0.0312204981149663	0.4237821194864032																	0.4237821194864032	1545.1773285210613
986	2011-10-29T15:07:38	34.9701	-139.0601	TN271	12.16134975301917	0.5454134177226779	0.0313136896653439	0.4016254467711786																	0.4016254467711786	1546.4384378693521
987	2011-10-29T15:10:38	34.9616	-139.0691	TN271	11.692416444694848	0.5438398818144521	0.0310811644176692	0.3850800370595175																	0.3850800370595175	1547.6911740834728
988	2011-10-29T15:13:38	34.953	-139.0781	TN271	10.938206681426646	0.5429015145972991	0.0309428133321022	0.3607031363343118																	0.3607031363343118	1548.9523949837592
989	2011-10-29T15:16:38	34.9444	-139.08700000000002	TN271	10.634814552110546	0.544469047670349	0.0311739427659116	0.3510202970093977																	0.3510202970093977	1550.2077504960764
990	2011-10-29T15:19:38	34.9357	-139.0959	TN271	10.7629586990482	0.5411851873495539	0.03069110871323675	0.3590691683800796																	0.3590691683800796	1551.4716705485346
991	2011-10-29T15:22:39	34.9269	-139.1047	TN271	10.538855214174443	0.539159907036209	0.0303956105702747	0.3467826663474059																	0.3467826663474059	1552.738389865175
992	2011-10-29T15:25:39	34.9181	-139.1137	TN271	10.5298276966635	0.5429015145972991	0.0309428133321022	0.3508485708766728																	0.3508485708766728	1554.0168158476386
993	2011-10-29T15:28:39	34.9093	-139.1227	TN271	9.986042386442186	0.5380722800401989	0.03023783246574935	0.324000426902185																	0.324000426902185	1555.2952984260774
994	2011-10-29T15:31:39	34.9005	-139.1318	TN271	9.984242529955617	0.539469946060035	0.0304408093538762	0.32511756863140945																	0.32511756863140945	1556.5797232705936
995	2011-10-29T15:34:39	34.8919	-139.1408	TN271	9.870449652798584	0.5351438047495211	0.0298149983902031	0.31501752616408274																	0.31501752616408274	1557.8413424775595
996	2011-10-29T15:37:40	34.8831	-139.1499	TN271	10.262117318283538	0.541651127148809	0.0307594314718289	0.3392273139250141																	0.3392273139250141	1559.1258811595028
997	2011-10-29T15:40:40	34.8742	-139.1588	TN271	10.271547549583687	0.5376087939833689	0.0301705962241069	0.3415011458803221																	0.3415011458803221	1560.4073253563986
998	2011-10-29T15:43:40	34.8654	-139.1678	TN271	9.944303544986116	0.536066513588243	0.0299478602379863	0.32265537648026515																	0.32265537648026515	1561.6860901386644
999	2011-10-29T15:46:40	34.8567	-139.1766	TN271	9.649171330997063	0.53575983616076	0.0299036136599342	0.3116917418946317																	0.3116917418946317	1562.944659502481
1000	2011-10-29T15:49:40	34.8479	-139.1856	TN271	9.778700019392355	0.5376087939833689	0.0301705962241069	0.3177951186563203																	0.3177951186563203	1564.2235367187768
1001	2011-10-29T15:52:41	34.8391	-139.1947	TN271	9.734984606375301	0.5369909454297059	0.0300812347284496	0.3103713279098158																	0.3103713279098158	1565.5083631067719
1002	2011-10-29T15:55:41	34.8303	-139.2036	TN271	10.21195949399901	0.5363739231097729	0.0299922124405594	0.3275118043264677																	0.3275118043264677	1566.7814980102335
1003	2011-10-29T15:58:41	34.8216	-139.2126	TN271	10.21716975401778	0.5363739231097729	0.0299922124405594	0.3339302869154487																	0.3339302869154487	1568.0520391094628
1004	2011-10-29T16:01:41	34.813	-139.2215	TN271	10.25429619052032	0.5397804678645779	0.0304861024792971	0.33940230517677195																	0.33940230517677195	1569.3082355716351
1005	2011-10-29T16:04:42	34.8043	-139.2304	TN271	10.013343798448009	0.535298655185592	0.02983721816462735	0.3243112749189237																	0.3243112749189237	1570.5729907863379
1006	2011-10-29T16:07:42	34.7956	-139.2393	TN271	10.392882263094787	0.537917539011329	0.0302153847457893	0.3388904522141999																	0.3388904522141999	1571.83780122772
1007	2011-10-29T16:10:42	34.787	-139.248	TN271	10.23332322476327	0.537300561735914	0.0301259053198633	0.33715196933232106																	0.33715196933232106	1573.0824014780567
1008	2011-10-29T16:13:42	34.7784	-139.2567	TN271	9.877998704834775	0.537917539011329	0.0302153847457893	0.3209067546722425																	0.3209067546722425	1574.327054727175
1009	2011-10-29T16:16:43	34.7699	-139.2654	TN271	9.950644846729931	0.5413403891870989	0.0307138586331502	0.3267176943759214																	0.3267176943759214	1575.5632195207884
1010	2011-10-29T16:19:43	34.7611	-139.2742	TN271	10.334225913187929	0.539159907036209	0.0303956105702747	0.3373858953536976																	0.3373858953536976	1576.8309663954026
1011	2011-10-29T16:22:43	34.7525	-139.283	TN271	10.477497543107424	0.5369909454297059	0.0300812347284496	0.3405564746785957																	0.3405564746785957	1578.0816447036996
1012	2011-10-29T16:25:43	34.7439	-139.2917	TN271	10.954310572317107	0.5397804678645779	0.0304861024792971	0.3547695474651081																	0.3547695474651081	1579.3265104819075
1013	2011-10-29T16:28:43	34.735	-139.3	TN271	11.02196687606332	0.5397804678645779	0.0304861024792971	0.3584537076396596																	0.3584537076396596	1580.5747012035174
1014	2011-10-29T16:31:44	34.7259	-139.3081	TN271	11.239220149660019	0.538227021069069	0.0302602801857094	0.3648268766252164																	0.3648268766252164	1581.8297960460816
1015	2011-10-29T16:34:44	34.7168	-139.3161	TN271	10.764161675955462	0.5397804678645779	0.0304861024792971	0.3473565331184622																	0.3473565331184622	1583.0795584651419
1016	2011-10-29T16:37:44	34.7076	-139.3241	TN271	10.570173964968056	0.5404037370570071	0.0305770133566999	0.3402471409677602																	0.3402471409677602	1584.338407590422
1017	2011-10-29T16:40:44	34.6985	-139.332	TN271	10.998457845844364	0.5435264222061429	0.0310349408910314	0.3637184014035301																	0.3637184014035301	1585.582926336646
1018	2011-10-29T16:43:44	34.6893	-139.3399	TN271	10.899436074944727	0.539159907036209	0.0303956105702747	0.3536201458416047																	0.3536201458416047	1586.836568611057
1019	2011-10-29T16:46:45	34.6802	-139.3477	TN271	11.296227101204204	0.544784757494778	0.0312204981149663	0.3726641553208799																	0.3726641553208799	1588.0758843309106
1020	2011-10-29T16:49:45	34.6709	-139.3557	TN271	10.857584895369444	0.541029985512009	0.0306683587933233	0.3526924765602873																	0.3526924765602873	1589.343993239165
1021	2011-10-29T16:52:45	34.6617	-139.3636	TN271	11.313243334328089	0.5435264222061429	0.0310349408910314	0.3721080532519144																	0.3721080532519144	1590.597774549372
1022	2011-10-29T16:55:45	34.6524	-139.3716	TN271	11.017206321063117	0.5454134177226779	0.0313136896653439	0.36273382619382105																	0.36273382619382105	1591.8659779205118
1023	2011-10-29T16:58:45	34.6431	-139.3796	TN271	11.202914655516679	0.542274830204821	0.0308509037805184	0.3723595614099352																	0.3723595614099352	1593.134228767046
1024	2011-10-29T17:01:46	34.6337	-139.3877	TN271	11.633695278819678	0.54196260689779	0.0308051131010508	0.38693187421999903																	0.38693187421999903	1594.4169049769314
1025	2011-10-29T17:04:46	34.6248	-139.3956	TN271	11.582939073912106	0.5429015145972991	0.0309428133321022	0.3855577041592408																	0.3855577041592408	1595.643750335677
1026	2011-10-29T17:07:46	34.6156	-139.4041	TN271	11.653272929066462	0.544784757494778	0.0312204981149663	0.3911357929459357																	0.3911357929459357	1596.9302669782205
1027	2011-10-29T17:10:46	34.6066	-139.4125	TN271	11.740813242917376	0.5469936228490501	0.0315482263958363	0.3946182796473021																	0.3946182796473021	1598.1935831288822
1028	2011-10-29T17:13:47	34.5977	-139.4208	TN271	11.491319230025756	0.5438398818144521	0.0310811644176692	0.3864906168137577																	0.3864906168137577	1599.4425403643154
1029	2011-10-29T17:16:47	34.5889	-139.4292	TN271	10.825898565428073	0.541651127148809	0.0307594314718289	0.35783141611323394																	0.35783141611323394	1600.6883765909454
1030	2011-10-29T17:19:47	34.5801	-139.4376	TN271	10.233920542652298	0.5429015145972991	0.0309428133321022	0.3325125896648659																	0.3325125896648659	1601.9342631919092
1031	2011-10-29T17:22:47	34.5714	-139.446	TN271	10.786311156875632	0.549524919813662	0.0319263622903752	0.3665124937411173																	0.3665124937411173	1603.171466931971
1032	2011-10-29T17:25:48	34.5626	-139.4544	TN271	10.65380866958643	0.54857485500794	0.0317839610794433	0.3598948586104498																	0.3598948586104498	1604.4174536856174
1033	2011-10-29T17:28:48	34.5538	-139.463	TN271	10.77353857630758	0.5477819768229529	0.03166575649637435	0.3598519851532699																	0.3598519851532699	1605.6749047806989
1034	2011-10-29T17:31:48	34.545	-139.4717	TN271	11.110364419881334	0.54572876927588	0.0313604470923399	0.3723848464206965																	0.3723848464206965	1606.9381772629583
1035	2011-10-29T17:34:48	34.5365	-139.4801	TN271	11.163177716211829	0.5501619986863001	0.0320218596443617	0.3819575558082301																	0.3819575558082301	1608.1582368374054
1036	2011-10-29T17:37:48	34.5277	-139.4888	TN271	11.258076209689104	0.547308363006909	0.0315951487728662	0.37821261592025546																	0.37821261592025546	1609.42161401542
1037	2011-10-29T17:40:49	34.5191	-139.4973	TN271	11.74392407203418	0.5543218087285021	0.0326501558197159	0.4082861380628829																	0.4082861380628829	1610.6561978896198
1038	2011-10-29T17:43:49	34.5106	-139.5051	TN271	11.821205072108407	0.54857485500794	0.0317839610794433	0.3995322991315753																	0.3995322991315753	1611.8424268246079
1039	2011-10-29T17:46:49	34.5088	-139.507	TN271	11.619448300387033	0.552718839507793	0.0324072219963695	0.4050290168273176																	0.4050290168273176	1612.10798947475
1040	2011-10-29T17:49:49	34.505	-139.5108	TN271	11.860491497023398	0.5535180749144051	0.03252834315205645	0.4091485821662563																	0.4091485821662563	1612.6561150663183
1041	2011-10-29T17:52:49	34.4976	-139.5179	TN271	11.663845011965195	0.553357770078673	0.0325040495499394	0.40292696151499774																	0.40292696151499774	1613.7062584035275
1042	2011-10-29T17:55:50	34.489000000000004	-139.5265	TN271	11.475835499317972	0.551918346776197	0.032286307975214895	0.3873054761456953																	0.3873054761456953	1614.946835019298
1043	2011-10-29T17:58:50	34.4802	-139.5348	TN271	11.513060098207335	0.5524005149760209	0.0323589810965637	0.3982343219336427																	0.3982343219336427	1616.1876400912267
1044	2011-10-29T18:01:50	34.4713	-139.543	TN271	11.711235005223	0.550799638253811	0.0321176955188838	0.4014909857874006																	0.4014909857874006	1617.431729553016
1045	2011-10-29T18:04:50	34.4624	-139.5513	TN271	11.67122765783326	0.551757877185481	0.0322621218969687	0.4043023805778225																	0.4043023805778225	1618.6814403145443
1046	2011-10-29T18:07:50	34.4536	-139.5595	TN271	11.491444792771027	0.5524005149760209	0.0323589810965637	0.3963705021119501																	0.3963705021119501	1619.9167809604928
1047	2011-10-29T18:10:51	34.4449	-139.5676	TN271	11.42720492941284	0.55625596889638	0.032944896581261	0.4051692948281776																	0.4051692948281776	1621.1377499041587
1048	2011-10-29T18:13:51	34.4362	-139.5757	TN271	12.040052710727633	0.555932057842277	0.0328955187488462	0.4181523780815629																	0.4181523780815629	1622.3587660082376
1049	2011-10-29T18:16:51	34.4273	-139.5838	TN271	11.84173975580392	0.5539997547744151	0.0326013399447822	0.4049199871672496																	0.4049199871672496	1623.5975617419085
1050	2011-10-29T18:19:51	34.4185	-139.5918	TN271	11.247664707486287	0.5539997547744151	0.0326013399447822	0.38796698769661797																	0.38796698769661797	1624.821989797308
1051	2011-10-29T18:22:51	34.4098	-139.5998	TN271	12.61275828387038	0.553037923937339	0.0324555780558592	0.4386685104253956																	0.4386685104253956	1626.0375768522172
1052	2011-10-29T18:25:51	34.400999999999996	-139.6078	TN271	11.74102439956248	0.554642324635931	0.0326989946740315	0.40703250532949703																	0.40703250532949703	1627.2620971412748
1053	2011-10-29T18:28:52	34.3922	-139.6158	TN271	11.41595076738134	0.55625596889638	0.032944896581261	0.39854598760432935																	0.39854598760432935	1628.486663799813
1054	2011-10-29T18:31:52	34.3833	-139.6238	TN271	11.426492736492774	0.5536783797501371	0.0325526367541735	0.39500046638779374																	0.39500046638779374	1629.7201996301853
1055	2011-10-29T18:34:52	34.3745	-139.6318	TN271	11.346545943685902	0.5601291848644561	0.0335400067247152	0.4006185580342985																	0.4006185580342985	1630.9448595325528
1056	2011-10-29T18:37:52	34.3656	-139.6399	TN271	11.14054255910022	0.556895952873082	0.0330429479275996	0.3902684629788883																	0.3902684629788883	1632.1839846793341
1057	2011-10-29T18:40:53	34.3568	-139.6479	TN271	10.896116986246174	0.5535180749144051	0.03252834315205645	0.3741837155147108																	0.3741837155147108	1633.4087377960414
1058	2011-10-29T18:43:53	34.3479	-139.6559	TN271	10.933327812115063	0.555285653664233	0.0327970224223026	0.3813741025739616																	0.3813741025739616	1634.6424587067966
1059	2011-10-29T18:46:53	34.339	-139.664	TN271	10.55338901366964	0.5539997547744151	0.0326013399447822	0.3716350398583949																	0.3716350398583949	1635.8817257575797
1060	2011-10-29T18:49:54	34.3302	-139.672	TN271	10.458513449552887	0.5539997547744151	0.0326013399447822	0.3630063479981121																	0.3630063479981121	1637.106618903597
1061	2011-10-29T18:52:54	34.3213	-139.6803	TN271	10.348982596153435	0.555608470442468	0.0328462118735512	0.3620964566066422																	0.3620964566066422	1638.3571135516752
1062	2011-10-29T18:55:54	34.3125	-139.6884	TN271	10.403996274391792	0.553037923937339	0.0324555780558592	0.35661607871881124																	0.35661607871881124	1639.5876422103024
1063	2011-10-29T18:58:54	34.3035	-139.6966	TN271	12.051782959055199	0.5541607817514584	0.03262574788224905	0.4273692283279865																	0.4273692283279865	1640.8415215780446
1064	2011-10-29T19:01:54	34.2946	-139.7047	TN271	10.809066041482225	0.5539997547744151	0.0326013399447822	0.3749369268611939																	0.3749369268611939	1642.081025340434
1065	2011-10-29T19:04:55	34.2857	-139.713	TN271	11.033517370392287	0.555608470442468	0.0328462118735512	0.3906990125077471																	0.3906990125077471	1643.331717450769
1066	2011-10-29T19:07:55	34.2768	-139.7213	TN271	10.891190729225357	0.55850706186846	0.0332900833442129	0.38137426165695065																	0.38137426165695065	1644.5824589067745
1067	2011-10-29T19:10:55	34.2678	-139.7297	TN271	10.833771350476427	0.562414910579769	0.0338943767891159	0.3910448735376058																	0.3910448735376058	1645.8476824594616
1068	2011-10-29T19:13:55	34.2587	-139.7381	TN271	10.860743582704579	0.55850706186846	0.0332900833442129	0.3847108972374851																	0.3847108972374851	1647.1217891165516
1069	2011-10-29T19:16:55	34.2497	-139.7465	TN271	10.616917761822577	0.5565755794009201	0.0329938638076525	0.3738672615955211																	0.3738672615955211	1648.3871142427695
1070	2011-10-29T19:19:56	34.2408	-139.7548	TN271	10.7599405737053	0.556895952873082	0.0330429479275996	0.3783772220730029																	0.3783772220730029	1649.638055217922
1071	2011-10-29T19:22:56	34.2319	-139.763	TN271	10.642348461736963	0.5575389960099859	0.0331414679650109	0.3738344442704006																	0.3738344442704006	1650.8834476979455
1072	2011-10-29T19:25:56	34.223	-139.7713	TN271	10.82643782677994	0.555285653664233	0.0327970224223026	0.3790599263587232																	0.3790599263587232	1652.1344872760046
1073	2011-10-29T19:28:56	34.2141	-139.7796	TN271	10.544176246614333	0.55850706186846	0.0332900833442129	0.3703612450871199																	0.3703612450871199	1653.3855761435361
1074	2011-10-29T19:31:57	34.2052	-139.7879	TN271	10.498496906164787	0.5565755794009201	0.0329938638076525	0.36156453894847823																	0.36156453894847823	1654.6367142925492
1075	2011-10-29T19:34:57	34.1963	-139.7963	TN271	10.706303651627273	0.5614331122327171	0.0337419712546247	0.3789101140996433																	0.3789101140996433	1655.8935458492488
1076	2011-10-29T19:37:57	34.1875	-139.8047	TN271	10.602902360857053	0.55850706186846	0.0332900833442129	0.37679598078656623																	0.37679598078656623	1657.141671714355
1077	2011-10-29T19:40:57	34.1787	-139.813	TN271	10.578417209174797	0.557217091134208	0.0330921492201484	0.3746004897187542																	0.3746004897187542	1658.3841617508338
1078	2011-10-29T19:43:58	34.1701	-139.8211	TN271	10.321973071293012	0.554963605672341	0.0327479501154556	0.3595589120665569																	0.3595589120665569	1659.5978172135713
1079	2011-10-29T19:46:58	34.1613	-139.8294	TN271	10.099564836591275	0.558184891424598	0.0332404542066114	0.3571363733039274																	0.3571363733039274	1660.840404209782
1080	2011-10-29T19:49:58	34.1526	-139.8376	TN271	10.223937514530144	0.5588300013909789	0.033339830955471	0.36285500557820616																	0.36285500557820616	1662.0685971403977
1081	2011-10-29T19:52:58	34.144	-139.8457	TN271	10.191154074626727	0.554642324635931	0.0326989946740315	0.35529298785208685																	0.35529298785208685	1663.282394380532
1082	2011-10-29T19:55:59	34.1353	-139.8537	TN271	10.646676843862352	0.5560940133693284	0.0329202076650536	0.37731356436050506																	0.37731356436050506	1664.499435167733
1083	2011-10-29T19:58:59	34.1268	-139.8617	TN271	10.940840206117413	0.5614331122327171	0.0337419712546247	0.3942962446128492																	0.3942962446128492	1665.6988817514273
1084	2011-10-29T20:01:59	34.1181	-139.8698	TN271	10.798594580885613	0.561761041836943	0.0337927640748179	0.3844929943770754																	0.3844929943770754	1666.9216171143871
1085	2011-10-29T20:04:59	34.1094	-139.8778	TN271	10.38572136799159	0.559478195020089	0.0334396827309033	0.36985310822128825																	0.36985310822128825	1668.138794692825
1086	2011-10-29T20:07:59	34.1007	-139.8856	TN271	10.798476041520574	0.5586685316297195	0.03331495714984195	0.387733633877568																	0.387733633877568	1669.3449401531336
1087	2011-10-29T20:11:00	34.092	-139.8934	TN271	10.615130629699236	0.5578616693304621	0.0331909044425667	0.3801301012342153																	0.3801301012342153	1670.5511296741531
1088	2011-10-29T20:14:00	34.0833	-139.9014	TN271	10.824400364467197	0.5630690759017621	0.0339962556112472	0.3975006198276837																	0.3975006198276837	1671.7684450346271
1089	2011-10-29T20:17:00	34.0745	-139.9093	TN271	10.28082785581955	0.562414910579769	0.0338943767891159	0.3690076807364425																	0.3690076807364425	1672.989157048873
1090	2011-10-29T20:20:00	34.0655	-139.9172	TN271	10.787520491206534	0.564054851799643	0.0341498514060468	0.3897835293890169																	0.3897835293890169	1674.227851138432
1091	2011-10-29T20:23:01	34.0567	-139.925	TN271	10.583135653427423	0.55625596889638	0.032944896581261	0.37446513060539866																	0.37446513060539866	1675.443173647906
1092	2011-10-29T20:26:01	34.0479	-139.9329	TN271	10.305457615513056	0.5591537118280849	0.0333896973232034	0.3702658244439683																	0.3702658244439683	1676.6640221317066
1093	2011-10-29T20:29:01	34.0391	-139.9408	TN271	10.531326679464062	0.5596408239158914	0.03346473509682185	0.3755103425141493																	0.3755103425141493	1677.8849157487714
1094	2011-10-29T20:32:01	34.0303	-139.9486	TN271	10.33588436378681	0.565361407664394	0.0343544473205787	0.3710381039565441																	0.3710381039565441	1679.1003708472656
1095	2011-10-29T20:35:01	34.0215	-139.9566	TN271	10.390532392509096	0.5630690759017621	0.0339962556112472	0.3725556225930549																	0.3725556225930549	1680.3268841618603
1096	2011-10-29T20:38:02	34.0126	-139.9648	TN271	10.53240652015864	0.5633973302356861	0.0340473774970691	0.37767733958801936																	0.37767733958801936	1681.573465308104
1097	2011-10-29T20:41:02	34.0037	-139.9728	TN271	10.560589623960778	0.5635618492036445	0.03407299945853725	0.38490501876406463																	0.38490501876406463	1682.80897965859
1098	2011-10-29T20:44:02	33.9948	-139.9809	TN271	11.351613710858972	0.564380323471062	0.0342008175959089	0.41637851216166794																	0.41637851216166794	1684.0500767903986
1099	2011-10-29T20:47:02	33.986	-139.9889	TN271	11.494225862264589	0.570823742559173	0.0352173920311826	0.4225570696685436																	0.4225570696685436	1685.276775838409
1100	2011-10-29T20:50:02	33.9771	-139.9971	TN271	11.702771861065052	0.5706580941109269	0.0351910242652055	0.4377586934229937																	0.4377586934229937	1686.5235489552633
1101	2011-10-29T20:53:02	33.9682	-140.0053	TN271	11.838714435191829	0.5648700858241225	0.03427751035680105	0.4299574712059166																	0.4299574712059166	1687.7703701802486
1102	2011-10-29T20:56:03	33.9593	-140.0135	TN271	11.439659953666625	0.566018842946496	0.0344574809972288	0.4145327355666067																	0.4145327355666067	1689.0172395054528
1103	2011-10-29T20:59:03	33.9503	-140.0217	TN271	11.11113771104332	0.568331816441201	0.0348220459479317	0.4047476536245821																	0.4047476536245821	1690.2730199396408
1104	2011-10-29T21:02:03	33.9414	-140.0297	TN271	11.116373610430896	0.566018842946496	0.0344574809972288	0.4044597683339856																	0.4044597683339856	1691.5088577044592
1105	2011-10-29T21:05:03	33.9329	-140.0376	TN271	11.172746420785863	0.5689970087056371	0.0349273538536395	0.4102398648962923																	0.4102398648962923	1692.7036799148934
1106	2011-10-29T21:08:04	33.9237	-140.0461	TN271	11.253998862843073	0.5630690759017621	0.0339962556112472	0.4032605519689865																	0.4032605519689865	1693.994101281251
1107	2011-10-29T21:11:04	33.9148	-140.0543	TN271	10.976779910151414	0.5611059635909991	0.0336912993972472	0.3901428862579587																	0.3901428862579587	1695.2412109887664
1108	2011-10-29T21:14:04	33.9061	-140.0624	TN271	11.896062678019257	0.566018842946496	0.0344574809972288	0.4289701533792463																	0.4289701533792463	1696.4650866215966
1109	2011-10-29T21:17:04	33.8972	-140.0705	TN271	12.99796160311542	0.572320163397324	0.0354560265680879	0.4839029204536078																	0.4839029204536078	1697.7067005935114
1110	2011-10-29T21:20:05	33.8884	-140.0785	TN271	12.595058904032163	0.571321478769048	0.0352966212182912	0.4608321214009263																	0.4608321214009263	1698.9339096525086
1111	2011-10-29T21:23:05	33.8795	-140.0866	TN271	12.533282112656753	0.5680004079505679	0.0347695800129709	0.4575588826445012																	0.4575588826445012	1700.1756172548908
1112	2011-10-29T21:26:05	33.8708	-140.0948	TN271	12.147228663038632	0.5655257029917475	0.03438017461908935	0.4405146339196101																	0.4405146339196101	1701.4053563734715
1113	2011-10-29T21:29:05	33.8619	-140.10299999999998	TN271	12.419373734230698	0.5676686962162221	0.0347172484588416	0.4495464137188856																	0.4495464137188856	1702.652751580788
1114	2011-10-29T21:32:05	33.8532	-140.1111	TN271	12.593576040095707	0.569330796261095	0.0349801964230678	0.4603721697710131																	0.4603721697710131	1703.8769110449705
1115	2011-10-29T21:35:06	33.8445	-140.1191	TN271	13.008084961628775	0.5706580941109269	0.0351910242652055	0.4831627242075701																	0.4831627242075701	1705.095483963056
1116	2011-10-29T21:38:06	33.8357	-140.1273	TN271	13.075499814987914	0.572320163397324	0.0354560265680879	0.4857889771860837																	0.4857889771860837	1706.334199044181
1117	2011-10-29T21:41:06	33.8269	-140.1354	TN271	12.599172890614865	0.569330796261095	0.0349801964230678	0.4602215778421108																	0.4602215778421108	1707.5673235738086
1118	2011-10-29T21:44:06	33.8182	-140.1435	TN271	12.387974425718241	0.565361407664394	0.0343544473205787	0.4531801957439221																	0.4531801957439221	1708.7916706740073
1119	2011-10-29T21:47:07	33.8093	-140.1519	TN271	12.825893111086993	0.579390124275447	0.0365970757650106	0.4879717292640042																	0.4879717292640042	1710.0506789109515
1120	2011-10-29T21:50:07	33.8005	-140.1603	TN271	12.927161180412257	0.573993935879456	0.0357240837195932	0.4857840323007128																	0.4857840323007128	1711.3009963389106
1121	2011-10-29T22:28:14	33.6931	-140.262	TN271	14.117030993604667	0.578709472108181	0.0364863379850547	0.5421759454179023																	0.5421759454179023	1726.517585804752
1122	2011-10-29T22:31:14	33.6846	-140.27	TN271	13.026515269790378	0.575666857377892	0.0359932987663914	0.4926996802841546																	0.4926996802841546	1727.719392700035
1123	2011-10-29T22:34:14	33.676	-140.2781	TN271	12.704485089525347	0.581422660674048	0.0369292170979849	0.4853150232116081																	0.4853150232116081	1728.935720532919
1124	2011-10-29T22:37:14	33.667	-140.2864	TN271	13.304533706779894	0.58484191311558	0.0374922290547303	0.5249683793149343																	0.5249683793149343	1730.1986358742242
1125	2011-10-29T22:40:15	33.6582	-140.2944	TN271	13.483023585265384	0.585873929114982	0.0376629525501553	0.531870945522403																	0.531870945522403	1731.427044193934
1126	2011-10-29T22:43:15	33.6495	-140.3025	TN271	12.983187028562845	0.578709472108181	0.0364863379850547	0.4977711358690594																	0.4977711358690594	1732.6522939707907
1127	2011-10-29T22:46:15	33.6407	-140.3107	TN271	12.591468033892042	0.578709472108181	0.0364863379850547	0.4765124259750153																	0.4765124259750153	1733.8920659784753
1128	2011-10-29T22:49:15	33.6319	-140.3188	TN271	12.399268490401685	0.577015054810904	0.0362113458589793	0.4702852678661226																	0.4702852678661226	1735.126226363608
1129	2011-10-29T22:52:15	33.6231	-140.327	TN271	12.781274018485773	0.580744180723603	0.0368182294483811	0.4890088001075275																	0.4890088001075275	1736.366093574235
1130	2011-10-29T22:55:15	33.6144	-140.3351	TN271	12.364327290242956	0.5827864445578629	0.037153209849648	0.4818302884255372																	0.4818302884255372	1737.5915308021006
1131	2011-10-29T22:58:16	33.6058	-140.3431	TN271	12.046842071740905	0.5804061521139471	0.0367629337821495	0.4650677339411303																	0.4650677339411303	1738.8025365177523
1132	2011-10-29T23:01:16	33.597	-140.3511	TN271	12.645780728163093	0.58794420492012	0.038007295211656	0.500044154785708																	0.500044154785708	1740.0312627982453
1133	2011-10-29T23:04:16	33.5884	-140.3592	TN271	12.448098729422426	0.5780320580192061	0.0363761270198486	0.4712308454250712																	0.4712308454250712	1741.2480618351553
1134	2011-10-29T23:07:17	33.5797	-140.3675	TN271	12.470604430171848	0.578709472108181	0.0364863379850547	0.4786496977451858																	0.4786496977451858	1742.4851381919848
1135	2011-10-29T23:10:17	33.5708	-140.3757	TN271	11.847213667981356	0.574995294551446	0.0358852274564593	0.44460467696047296																	0.44460467696047296	1743.7340994084875
1136	2011-10-29T23:13:17	33.562	-140.3839	TN271	12.034874962448475	0.5766769037785029	0.0361566309035185	0.4544942927073185																	0.4544942927073185	1744.9742968775936
1137	2011-10-29T23:16:17	33.5533	-140.3921	TN271	11.507291697268041	0.576339558050885	0.0361020462514165	0.4395407017611522																	0.4395407017611522	1746.2057683060686
1138	2011-10-29T23:19:17	33.5445	-140.4004	TN271	11.021782380438907	0.574995294551446	0.0358852274564593	0.4114184140443075																	0.4114184140443075	1747.4517721478692
1139	2011-10-29T23:22:18	33.5356	-140.4087	TN271	10.958165588660481	0.57600301571022	0.0360475915923566	0.4093576187648514																	0.4093576187648514	1748.7065948353566
1140	2011-10-29T23:25:18	33.5271	-140.4164	TN271	11.323425213183365	0.5761712868805524	0.03607481892188655	0.4238192433536955																	0.4238192433536955	1749.8922570622933
1141	2011-10-29T23:28:18	33.5238	-140.4195	TN271	11.435794686450288	0.5766769037785029	0.0361566309035185	0.4347718878219013																	0.4347718878219013	1750.3588408370542
1142	2011-10-29T23:31:18	33.521	-140.4222	TN271	11.689333440789998	0.579390124275447	0.0365970757650106	0.4457678806656081																	0.4457678806656081	1750.758755803118
1143	2011-10-29T23:34:19	33.5152	-140.4275	TN271	11.719055679014636	0.581083016268204	0.0368736571152897	0.4530042310546157																	0.4530042310546157	1751.5704143366627
1144	2011-10-29T23:37:19	33.5069	-140.4352	TN271	12.176164843043582	0.5804061521139471	0.0367629337821495	0.4693808275410033																	0.4693808275410033	1752.7384893225226
1145	2011-10-29T23:40:19	33.4981	-140.4433	TN271	11.817419145871384	0.5862171738263751	0.0377200291868954	0.4656638615441373																	0.4656638615441373	1753.9733582597792
1146	2011-10-29T23:43:19	33.4896	-140.4512	TN271	11.63890825593196	0.5827864445578629	0.037153209849648	0.4554761167749788																	0.4554761167749788	1755.1704903754817
1147	2011-10-29T23:46:19	33.4806	-140.4597	TN271	11.72240868338143	0.58312916762861	0.0372095803217628	0.459761599967214																	0.459761599967214	1756.4458241839982
1148	2011-10-29T23:49:20	33.4717	-140.4679	TN271	12.38513038134752	0.5869061233653311	0.0378345915421539	0.4906907572220921																	0.4906907572220921	1757.695316556686
1149	2011-10-29T23:52:20	33.4629	-140.4762	TN271	12.2380905938482	0.58794420492012	0.038007295211656	0.4888513851983991																	0.4888513851983991	1758.941769451781
1150	2011-10-29T23:55:20	33.454	-140.4843	TN271	12.205971270676837	0.5886303285365	0.0381220118643397	0.4930384153449017																	0.4930384153449017	1760.185718582302
1151	2011-10-30T00:00:21	33.4389	-140.4976	TN271	11.637272529606275	0.585185231148408	0.0375490069396669	0.4609078432449028																	0.4609078432449028	1762.271734908137
1152	2011-10-30T00:03:21	33.43	-140.5054	TN271	11.606204562365196	0.5869061233653311	0.0378345915421539	0.4598370026159068																	0.4598370026159068	1763.4991546303895
1153	2011-10-30T00:06:21	33.4211	-140.5133	TN271	11.732810449693243	0.583472708840823	0.0372660853603093	0.4661056170434906																	0.4661056170434906	1764.732125923565
1154	2011-10-30T00:09:22	33.4124	-140.5215	TN271	11.392034635960286	0.584499412692717	0.0374355863860075	0.448097519486053																	0.448097519486053	1765.964362761416
1155	2011-10-30T00:12:22	33.4038	-140.5294	TN271	12.343954557241108	0.5952423550906911	0.0392366479408122	0.5061396269810001																	0.5061396269810001	1767.1707538227465
1156	2011-10-30T00:15:22	33.3951	-140.5375	TN271	12.03235380002087	0.596645698100655	0.0394757272377048	0.4937569850185667																	0.4937569850185667	1768.3973593800297
1157	2011-10-30T00:18:22	33.3863	-140.5457	TN271	12.578944071752524	0.591745951905821	0.0386446346485865	0.5081246363111352																	0.5081246363111352	1769.638504396911
1158	2011-10-30T00:21:23	33.3776	-140.5538	TN271	12.106777574583152	0.588286857741426	0.0380645851573078	0.4863479261360035																	0.4863479261360035	1770.8652029743002
1159	2011-10-30T00:24:23	33.3689	-140.5619	TN271	11.665475037775073	0.588286857741426	0.0380645851573078	0.4650182086719294																	0.4650182086719294	1772.0919477842733
1160	2011-10-30T00:27:23	33.3604	-140.57	TN271	11.85639106771215	0.585185231148408	0.0375490069396669	0.46661296979877503																	0.46661296979877503	1773.3012402182571
1161	2011-10-30T00:30:23	33.352	-140.5781	TN271	12.355569863878177	0.5857016489289826	0.03763443645687898	0.4904662633547474																	0.4904662633547474	1774.501888669169
1162	2011-10-30T00:33:24	33.3434	-140.5863	TN271	12.369714568174105	0.5855293687429829	0.0376059203636027	0.4881807753389871																	0.4881807753389871	1775.7257730698761
1163	2011-10-30T00:36:24	33.3348	-140.5943	TN271	12.37100536186353	0.5952423550906911	0.0392366479408122	0.5111908363823086																	0.5111908363823086	1776.9382030141805
1164	2011-10-30T00:39:24	33.326	-140.6025	TN271	12.641307885674427	0.598050898966864	0.0397158570258936	0.5292031062070414																	0.5292031062070414	1778.1796724897683
1165	2011-10-30T00:42:24	33.3172	-140.6107	TN271	12.438348617824314	0.5969957428916539	0.0395355451495354	0.5178105879528113																	0.5178105879528113	1779.421189284202
1166	2011-10-30T00:45:24	33.3084	-140.6188	TN271	11.997048650019035	0.5927908098598371	0.0388210861065133	0.4871803091420808																	0.4871803091420808	1780.6570596960323
1167	2011-10-30T00:48:24	33.2998	-140.6267	TN271	12.126734293274133	0.5894927000886789	0.03826619634578565	0.4883811817515906																	0.4883811817515906	1781.8639850359552
1168	2011-10-30T00:51:25	33.2912	-140.6346	TN271	13.045993801985324	0.5952423550906911	0.0392366479408122	0.5372921543377179																	0.5372921543377179	1783.0709545085974
1169	2011-10-30T00:54:25	33.2825	-140.6426	TN271	13.473647899069247	0.591397411796927	0.0385860418701023	0.5513829431124379																	0.5513829431124379	1784.2924648535834
1170	2011-10-30T00:57:25	33.2738	-140.6506	TN271	13.821304103016839	0.597346623302379	0.0395955058574549	0.5798107101377815																	0.5798107101377815	1785.5140204233915
1171	2011-10-30T01:00:25	33.2651	-140.6587	TN271	14.500407317471328	0.6048002884965931	0.0408827535690113	0.6232475214952817																	0.6232475214952817	1786.741316235191
1172	2011-10-30T01:03:26	33.2566	-140.6667	TN271	13.176312515705053	0.5940169195532365	0.03902843733261605	0.5435799616398465																	0.5435799616398465	1787.9453888753421
1173	2011-10-30T01:06:26	33.2481	-140.6748	TN271	13.472839436431935	0.593490778209383	0.0389394012676186	0.5490122205302791																	0.5490122205302791	1789.1552859022906
1174	2011-10-30T01:09:26	33.2395	-140.683	TN271	13.236495828963802	0.5954182803710855	0.039266547465541	0.5509643624545734																	0.5509643624545734	1790.3797366361405
1175	2011-10-30T01:12:26	33.231	-140.6911	TN271	12.996210871882308	0.593490778209383	0.0389394012676186	0.5329333395138068																	0.5329333395138068	1791.5897256083335
1176	2011-10-30T01:15:27	33.2224	-140.6993	TN271	13.429587075616665	0.5952423550906911	0.0392366479408122	0.5572165830885151																	0.5572165830885151	1792.8142694395965
1177	2011-10-30T01:18:27	33.2137	-140.7075	TN271	13.017977273803572	0.593490778209383	0.0389394012676186	0.5365520391170734																	0.5365520391170734	1794.0475821299563
1178	2011-10-30T01:21:27	33.2051	-140.7156	TN271	13.784934914673288	0.597346623302379	0.0395955058574549	0.5798907609913101																	0.5798907609913101	1795.2664336427256
1179	2011-10-30T01:24:27	33.1965	-140.7235	TN271	14.118592004809635	0.6033720137743679	0.0406341940844002	0.6053272957806393																	0.6053272957806393	1796.47388860177
1180	2011-10-30T01:27:28	33.188	-140.7314	TN271	14.447574020380525	0.6021308563212575	0.04041873150646205	0.6179165959413251																	0.6179165959413251	1797.672581125
1181	2011-10-30T01:30:28	33.1792	-140.7394	TN271	13.323671552929301	0.593842016094705	0.0389987707619894	0.5432225474208104																	0.5432225474208104	1798.903468180608
1182	2011-10-30T01:33:28	33.1705	-140.7473	TN271	13.79597998011137	0.5969957428916539	0.0395355451495354	0.5806897914023676																	0.5806897914023676	1800.1198997136328
1183	2011-10-30T01:36:28	33.1617	-140.7552	TN271	13.86111276636155	0.5962964869393571	0.0394160517818949	0.5835811452015166																	0.5835811452015166	1801.345256384459
1184	2011-10-30T01:39:28	33.1529	-140.763	TN271	13.243373779832867	0.590011532080474	0.0383530628207477	0.5404362150779701																	0.5404362150779701	1802.5650812979447
1185	2011-10-30T01:42:29	33.144	-140.7708	TN271	13.515248076416901	0.5952423550906911	0.0392366479408122	0.5571061793509902																	0.5571061793509902	1803.793906916515
1186	2011-10-30T01:45:29	33.1351	-140.7787	TN271	13.638772709138953	0.5957705508970855	0.0393264178905291	0.568811443804022																	0.568811443804022	1805.0283136854284
1187	2011-10-30T01:48:29	33.1263	-140.7865	TN271	13.445539712878851	0.5950668487753629	0.03920681962163345	0.5551318862257512																	0.5551318862257512	1806.248269944844
1188	2011-10-30T01:51:29	33.1175	-140.7944	TN271	13.861130517058394	0.594891342460035	0.0391769913024547	0.5728684002824889																	0.5728684002824889	1807.4738494802589
1189	2011-10-30T01:54:30	33.1088	-140.8022	TN271	13.196709760280676	0.591049701734344	0.0385275886299907	0.5425242573228247																	0.5425242573228247	1808.68497272432
1190	2011-10-30T01:57:30	33.1001	-140.8101	TN271	13.243469361230748	0.595946896142691	0.0393563887907884	0.5466516536820272																	0.5466516536820272	1809.9017617877194
1191	2011-10-30T02:00:30	33.0914	-140.8182	TN271	13.824525671202984	0.6001717217997061	0.0400802338630663	0.5832152969283669																	0.5832152969283669	1811.1299771603947
1192	2011-10-30T02:03:31	33.0826	-140.8263	TN271	13.467775298141026	0.598754645777687	0.0398367391074754	0.5594227369728034																	0.5594227369728034	1812.36703484156
1193	2011-10-30T02:06:31	33.0737	-140.8344	TN271	14.093771866006383	0.5991076653398361	0.0398973953574319	0.5918144554287076																	0.5918144554287076	1813.6129720485847
1194	2011-10-30T02:09:31	33.0649	-140.8425	TN271	14.080716406905928	0.6019521462202391	0.0403878242405686	0.6018671765011437																	0.6018671765011437	1814.8501225758982
1195	2011-10-30T02:12:31	33.056	-140.8508	TN271	13.709979506980181	0.59840246692964	0.0397762273100372	0.5725085354520191																	0.5725085354520191	1816.107555595705
1196	2011-10-30T02:15:31	33.0472	-140.8589	TN271	13.230333175108015	0.603017019912235	0.0405725289083602	0.5658193153390538																	0.5658193153390538	1817.3447989368315
1197	2011-10-30T02:18:31	33.0388	-140.8669	TN271	12.941081176165714	0.59840246692964	0.0397762273100372	0.5539547444938768																	0.5539547444938768	1818.5412981709867
1198	2011-10-30T02:21:32	33.0298	-140.8749	TN271	13.557587090714016	0.597346623302379	0.0395955058574549	0.5679267647650262																	0.5679267647650262	1819.7907331305912
1199	2011-10-30T02:24:32	33.0208	-140.8829	TN271	14.806977874556727	0.602309566422276	0.0404496387723555	0.6311350185095473																	0.6311350185095473	1821.0402136522257
1200	2011-10-30T02:27:32	33.0118	-140.8909	TN271	14.795464644594116	0.601059386940634	0.0402335890140319	0.6305973520803839																	0.6305973520803839	1822.2897397278705
1201	2011-10-30T02:30:32	33.0029	-140.8987	TN271	14.69097539493258	0.5969957428916539	0.0395355451495354	0.6132515097312509																	0.6132515097312509	1823.519256108764
1202	2011-10-30T02:33:32	32.9942	-140.9066	TN271	14.31468562039772	0.5952423550906911	0.0392366479408122	0.5987038785093061																	0.5987038785093061	1824.736582064068
1203	2011-10-30T02:36:32	32.9854	-140.9145	TN271	14.362605124150894	0.598754645777687	0.0398367391074754	0.6044053565923161																	0.6044053565923161	1825.9628265274398
1204	2011-10-30T02:39:33	32.9768	-140.9224	TN271	14.219645662796118	0.596645698100655	0.0394757272377048	0.5963640926169252																	0.5963640926169252	1827.1714043394772
1205	2011-10-30T02:42:33	32.968	-140.9305	TN271	13.861932080633068	0.5969957428916539	0.0395355451495354	0.5842477734561299																	0.5842477734561299	1828.409062586292
1206	2011-10-30T02:45:33	32.9594	-140.9385	TN271	13.437716559747413	0.590011532080474	0.0383530628207477	0.5424251778374737																	0.5424251778374737	1829.623453087316
1207	2011-10-30T02:48:33	32.9505	-140.9463	TN271	13.24456535466887	0.5836447828669065	0.0372943953851064	0.5143721660259393																	0.5143721660259393	1830.8532255123566
1208	2011-10-30T02:51:34	32.9417	-140.9541	TN271	12.857574275141921	0.5862171738263751	0.0377200291868954	0.5117120279450811																	0.5117120279450811	1832.07409142114
1209	2011-10-30T02:54:34	32.9331	-140.9619	TN271	12.85500274600662	0.581763115872032	0.03698490971232799	0.5064307502733284																	0.5064307502733284	1833.2772105514591
1210	2011-10-30T02:57:34	32.9244	-140.9697	TN271	13.494876074757247	0.5869061233653311	0.0378345915421539	0.540565195492963																	0.540565195492963	1834.4892488344385
1211	2011-10-30T03:00:34	32.9157	-140.9781	TN271	13.728245884843785	0.586561237924484	0.0377772420758088	0.5419542025980065																	0.5419542025980065	1835.7358490665094
1212	2011-10-30T03:03:34	32.9072	-140.9863	TN271	14.485089078676712	0.590011532080474	0.0383530628207477	0.5946320940860438																	0.5946320940860438	1836.9534330141641
1213	2011-10-30T03:06:35	32.8986	-140.9948	TN271	14.706521526141994	0.5962964869393571	0.0394160517818949	0.6163154105705072																	0.6163154105705072	1838.197448963085
1214	2011-10-30T03:09:35	32.8902	-141.0031	TN271	15.16143676506084	0.597698341327604	0.0396556097023431	0.6370216489517282																	0.6370216489517282	1839.4124430574866
1215	2011-10-30T03:12:35	32.8816	-141.0119	TN271	14.7131856644425	0.594191823011768	0.0390581039032427	0.6004049931615955																	0.6004049931615955	1840.674651351864
1216	2011-10-30T03:15:35	32.8732	-141.0203	TN271	14.250699844640849	0.5908762607378321	0.03849843161296625	0.5753493143567491																	0.5753493143567491	1841.8957317747236
1217	2011-10-30T03:18:36	32.8647	-141.0288	TN271	13.6757726048383	0.592094171481787	0.0387033338081638	0.5614520983854638																	0.5614520983854638	1843.1313975819917
1218	2011-10-30T03:21:36	32.8564	-141.0372	TN271	13.784977922952955	0.5898386001973099	0.03832408932155035	0.5605971738692032																	0.5605971738692032	1844.344071496319
1219	2011-10-30T03:24:36	32.8481	-141.0458	TN271	13.74354948712366	0.589665668314146	0.038295115822352996	0.5564153040970676																	0.5564153040970676	1845.568990384421
1220	2011-10-30T03:27:36	32.84	-141.0543	TN271	13.978892528041627	0.5971711830970166	0.03956552550349515	0.5800219316751525																	0.5800219316751525	1846.7710490742927
1221	2011-10-30T03:30:37	32.8312	-141.0636	TN271	14.163207718625676	0.594191823011768	0.0390581039032427	0.5820960486004755																	0.5820960486004755	1848.0810992852105
1222	2011-10-30T03:33:37	32.8229	-141.0724	TN271	14.277491530351664	0.6001717217997061	0.0400802338630663	0.603123664339256																	0.603123664339256	1849.3185334394595
1223	2011-10-30T03:36:37	32.8145	-141.0813	TN271	13.758633869285555	0.595946896142691	0.0393563887907884	0.5699468835676914																	0.5699468835676914	1850.5705537035763
1224	2011-10-30T03:39:37	32.8062	-141.0901	TN271	13.624891529655931	0.5952423550906911	0.0392366479408122	0.568244738526611																	0.568244738526611	1851.808090803669
1225	2011-10-30T03:42:37	32.7978	-141.0989	TN271	14.065252952748402	0.5952423550906911	0.0392366479408122	0.5814117454911029																	0.5814117454911029	1853.0540118454408
1226	2011-10-30T03:45:38	32.7893	-141.1077	TN271	14.145144866155233	0.6033720137743679	0.0406341940844002	0.6075344972099851																	0.6075344972099851	1854.3083601817239
1227	2011-10-30T03:48:38	32.7809	-141.1164	TN271	14.676947137858734	0.605159393768409	0.0409454747205174	0.6294243087280429																	0.6294243087280429	1855.548219115261
1228	2011-10-30T03:51:38	32.7725	-141.1251	TN271	14.818257842603307	0.602309566422276	0.0404496387723555	0.6384711264934588																	0.6384711264934588	1856.7881285316519
1229	2011-10-30T03:54:38	32.7639	-141.1335	TN271	14.456513084662552	0.599461527623023	0.0399581964047407	0.6070548578334474																	0.6070548578334474	1858.0269532199482
1230	2011-10-30T03:57:38	32.7551	-141.1415	TN271	14.324975756799695	0.59840246692964	0.0397762273100372	0.5982753786515799																	0.5982753786515799	1859.2600157374445
1231	2011-10-30T04:00:39	32.7463	-141.1496	TN271	14.819863020371974	0.597346623302379	0.0395955058574549	0.6152381063270468																	0.6152381063270468	1860.4988319388528
1232	2011-10-30T04:03:39	32.7377	-141.1575	TN271	15.188943829537413	0.5931403767951109	0.0388801731613649	0.6175263846293271																	0.6175263846293271	1861.708626217269
1233	2011-10-30T04:06:39	32.729	-141.1655	TN271	15.254379463154864	0.5924420754162529	0.0387621397671506	0.6317337942640141																	0.6317337942640141	1862.9329984636847
1234	2011-10-30T04:09:39	32.7204	-141.1735	TN271	14.692180946048177	0.594541165763985	0.0391174767360461	0.6075071032045831																	0.6075071032045831	1864.14862958387
1235	2011-10-30T04:12:40	32.7119	-141.1817	TN271	14.0593962494454	0.594541165763985	0.0391174767360461	0.5766872065896373																	0.5766872065896373	1865.3672754089234
1236	2011-10-30T04:15:40	32.7033	-141.1898	TN271	13.855842234504955	0.5943664943878765	0.0390877903196444	0.5720267536486933																	0.5720267536486933	1866.588790654653
1237	2011-10-30T04:18:40	32.6948	-141.1979	TN271	13.611309296388006	0.598754645777687	0.0398367391074754	0.576851956086436																	0.576851956086436	1867.8016469329684
1238	2011-10-30T04:21:40	32.6862	-141.2061	TN271	13.84611676440736	0.6037278550705479	0.0406960064662801	0.5939269720888168																	0.5939269720888168	1869.0290939888864
1239	2011-10-30T04:24:41	32.6776	-141.214	TN271	13.171570515974604	0.594191823011768	0.0390581039032427	0.5470034730124834																	0.5470034730124834	1870.2391931221048
1240	2011-10-30T04:27:41	32.6686	-141.2209	TN271	13.237399258045453	0.591049701734344	0.0385275886299907	0.532662967192816																	0.532662967192816	1871.4315592280107
1241	2011-10-30T04:30:41	32.6596	-141.2277	TN271	13.740772531089206	0.597698341327604	0.0396556097023431	0.5846947947631473																	0.5846947947631473	1872.6189049398251
1242	2011-10-30T04:33:41	32.6505	-141.2345	TN271	14.104758254468686	0.6049798411325009	0.04091411414476435	0.6129607167606531																	0.6129607167606531	1873.815692592074
1243	2011-10-30T04:36:41	32.6413	-141.2413	TN271	13.574281902192741	0.59226812344902	0.0387327367876572	0.5580321025111479																	0.5580321025111479	1875.0219513770246
1244	2011-10-30T04:39:42	32.632	-141.2483	TN271	12.634107013396232	0.5952423550906911	0.0392366479408122	0.5189875740923533																	0.5189875740923533	1876.2476437104635
1245	2011-10-30T04:42:42	32.6232	-141.2559	TN271	11.756834816448569	0.583472708840823	0.0372660853603093	0.4636691242778591																	0.4636691242778591	1877.4589482529047
1246	2011-10-30T04:45:42	32.6145	-141.2636	TN271	11.94802023019607	0.584157727932686	0.0373790786114818	0.4670696284467565																	0.4670696284467565	1878.6668898334835
1247	2011-10-30T04:48:42	32.6058	-141.2711	TN271	12.748832874719078	0.585185231148408	0.0375490069396669	0.5107316382899453																	0.5107316382899453	1879.86375855137
1248	2011-10-30T04:51:43	32.5969	-141.279	TN271	13.206636876050412	0.590011532080474	0.0383530628207477	0.5262930253681817																	0.5262930253681817	1881.100845004565
1249	2011-10-30T04:54:43	32.5881	-141.2868	TN271	13.616372184730356	0.5898386001973099	0.03832408932155035	0.5509392867871532																	0.5509392867871532	1882.3234441179693
1250	2011-10-30T04:57:43	32.5791	-141.2947	TN271	13.412484511692266	0.591397411796927	0.0385860418701023	0.5474757751418249																	0.5474757751418249	1883.5695505067747
1251	2011-10-30T05:00:43	32.5704	-141.3025	TN271	13.58239730598176	0.5886303285365	0.0381220118643397	0.5387027856874657																	0.5387027856874657	1884.7833360861102
1252	2011-10-30T05:03:44	32.5615	-141.3104	TN271	13.797379895253249	0.5931403767951109	0.0388801731613649	0.5612847760364535																	0.5612847760364535	1886.0205977911205
1253	2011-10-30T05:06:44	32.5527	-141.3182	TN271	13.723888383276794	0.5908762607378321	0.03849843161296625	0.5534871908325456																	0.5534871908325456	1887.2433697473998
1254	2011-10-30T05:09:44	32.5439	-141.3261	TN271	13.624589637880955	0.5869061233653311	0.0378345915421539	0.5399262997925823																	0.5399262997925823	1888.471823934324
1255	2011-10-30T05:12:44	32.5352	-141.3343	TN271	14.764420843986642	0.5893197318632121	0.0382372768692183	0.614049244453276																	0.614049244453276	1889.7087785584304
1256	2011-10-30T05:15:45	32.5268	-141.3428	TN271	14.166206324540196	0.5869061233653311	0.0378345915421539	0.5638843012072687																	0.5638843012072687	1890.9378960184588
1257	2011-10-30T05:18:45	32.5231	-141.3462	TN271	13.516632955927374	0.585185231148408	0.0375490069396669	0.533391908438324																	0.533391908438324	1891.4589286664443
1258	2011-10-30T05:21:45	32.5195	-141.3492	TN271	13.9060653319869	0.588974619257991	0.0381795756592254	0.5545089033378311																	0.5545089033378311	1891.948708084287
1259	2011-10-30T05:24:45	32.5124	-141.3559	TN271	14.287607653244288	0.5931403767951109	0.0388801731613649	0.5813854826551423																	0.5813854826551423	1892.958749539184
1260	2011-10-30T05:27:45	32.5036	-141.3644	TN271	14.344581110925846	0.5886303285365	0.0381220118643397	0.5804496466157749																	0.5804496466157749	1894.2222007846265
1261	2011-10-30T05:30:46	32.4947	-141.3729	TN271	14.941905845359948	0.5927908098598371	0.0388210861065133	0.6077632630762875																	0.6077632630762875	1895.494351458437
1262	2011-10-30T05:33:46	32.4859	-141.3813	TN271	15.08396172852908	0.593490778209383	0.0389394012676186	0.6155784595144916																	0.6155784595144916	1896.7519923144446
1263	2011-10-30T05:36:46	32.4772	-141.3897	TN271	14.817034347716275	0.5915716818513741	0.0386153382593444	0.6018059693712663																	0.6018059693712663	1898.0010305011886
1264	2011-10-30T05:39:47	32.4682	-141.3983	TN271	14.634534761685753	0.591745951905821	0.0386446346485865	0.5861616811818704																	0.5861616811818704	1899.2878886948536
1265	2011-10-30T05:42:47	32.4595	-141.4067	TN271	13.948492412434303	0.591049701734344	0.0385275886299907	0.5625486581258007																	0.5625486581258007	1900.5370248289526
1266	2011-10-30T05:45:47	32.4507	-141.4151	TN271	13.316932320611114	0.585185231148408	0.0375490069396669	0.5306453847648163																	0.5306453847648163	1901.7948591332029
1267	2011-10-30T05:48:47	32.4419	-141.4234	TN271	12.914753199578355	0.5860455514706785	0.03769149086852535	0.5093768736368864																	0.5093768736368864	1903.0468701108175
1268	2011-10-30T05:51:47	32.4332	-141.4319	TN271	12.720009054191058	0.587598366122691	0.0379497015120568	0.5035203389352929																	0.5035203389352929	1904.3021076093662
1269	2011-10-30T05:54:47	32.4245	-141.4403	TN271	12.56980606758338	0.5862171738263751	0.0377200291868954	0.4959319396051013																	0.4959319396051013	1905.5514373187161
1270	2011-10-30T05:57:48	32.4157	-141.4488	TN271	12.835243008195464	0.590011532080474	0.0383530628207477	0.5158380764504837																	0.5158380764504837	1906.8153808028799
1271	2011-10-30T06:00:48	32.4067	-141.4573	TN271	12.560899728683658	0.5869061233653311	0.0378345915421539	0.4969693085386819																	0.4969693085386819	1908.0967054005866
1272	2011-10-30T06:03:48	32.3977	-141.4654	TN271	12.131306476807316	0.583472708840823	0.0372660853603093	0.4707719382373533																	0.4707719382373533	1909.35498462776
1273	2011-10-30T06:06:48	32.3888	-141.4736	TN271	12.08466254694598	0.5869061233653311	0.0378345915421539	0.4791649301626579																	0.4791649301626579	1910.6102144625838
1274	2011-10-30T06:09:48	32.38	-141.4817	TN271	12.383394315951776	0.580744180723603	0.0368182294483811	0.4754826405625661																	0.4754826405625661	1911.8509325600173
1275	2011-10-30T06:12:49	32.3712	-141.4899	TN271	13.493986955120919	0.581422660674048	0.0369292170979849	0.5231153487310661																	0.5231153487310661	1913.0974882831088
1276	2011-10-30T06:15:49	32.3625	-141.4981	TN271	12.966517766806474	0.57904939246637	0.0365416408660825	0.4952517636947087																	0.4952517636947087	1914.3353619159154
1277	2011-10-30T06:18:49	32.3538	-141.5064	TN271	13.226776073021979	0.58484191311558	0.0374922290547303	0.5140756608755096																	0.5140756608755096	1915.579160438238
1278	2011-10-30T06:21:49	32.3451	-141.5147	TN271	13.447857478419476	0.5804061521139471	0.0367629337821495	0.5179899451759548																	0.5179899451759548	1916.8230060717
1279	2011-10-30T06:24:49	32.3364	-141.5231	TN271	13.941449437079768	0.584499412692717	0.0374355863860075	0.5462874369122004																	0.5462874369122004	1918.072822413288
1280	2011-10-30T06:27:50	32.3276	-141.5314	TN271	14.962492610825407	0.583472708840823	0.0372660853603093	0.5820409808604827																	0.5820409808604827	1919.325448492134
1281	2011-10-30T06:30:50	32.3188	-141.5398	TN271	15.911221673763928	0.587598366122691	0.0379497015120568	0.6352425506431912																	0.6352425506431912	1920.5840064219794
1282	2011-10-30T06:33:50	32.31	-141.548	TN271	17.02439138050342	0.5869061233653311	0.0378345915421539	0.6691030670550389																	0.6691030670550389	1921.8308848120525
1283	2011-10-30T06:36:50	32.3012	-141.5563	TN271	17.52070189875265	0.586561237924484	0.0377772420758088	0.6884319891310379																	0.6884319891310379	1923.0836527539789
1284	2011-10-30T06:39:50	32.2924	-141.5646	TN271	17.110212337090374	0.58794420492012	0.038007295211656	0.6815892871269122																	0.6815892871269122	1924.3364679662534
1285	2011-10-30T06:42:50	32.2837	-141.5728	TN271	16.799765906795066	0.583472708840823	0.0372660853603093	0.65677532852779																	0.65677532852779	1925.574759835219
1286	2011-10-30T06:45:51	32.275	-141.5811	TN271	17.307804207015103	0.5860455514706785	0.03769149086852535	0.6786867827416572																	0.6786867827416572	1926.8189847531887
1287	2011-10-30T06:48:51	32.2664	-141.5894	TN271	16.79404314368763	0.585873929114982	0.0376629525501553	0.6557336540169424																	0.6557336540169424	1928.0546120139802
1288	2011-10-30T06:51:51	32.2577	-141.5975	TN271	17.47028448217435	0.585873929114982	0.0376629525501553	0.6837810297285122																	0.6837810297285122	1929.2871967623762
1289	2011-10-30T06:54:51	32.2491	-141.6057	TN271	17.12484341423065	0.583472708840823	0.0372660853603093	0.6618130785153904																	0.6618130785153904	1930.5169871592082
1290	2011-10-30T06:57:52	32.2405	-141.6138	TN271	16.643842228569934	0.580068928517525	0.0367077698022362	0.6325172311218689																	0.6325172311218689	1931.740935202292
1291	2011-10-30T07:00:52	32.2318	-141.6218	TN271	16.629714324545436	0.581083016268204	0.0368736571152897	0.6466067531643267																	0.6466067531643267	1932.967851232644
1292	2011-10-30T07:03:52	32.2231	-141.6298	TN271	17.069613000715858	0.5766769037785029	0.0361566309035185	0.64009410799827																	0.64009410799827	1934.1948115426487
1293	2011-10-30T07:06:52	32.2141	-141.6379	TN271	16.85736241397297	0.578709472108181	0.0364863379850547	0.6335710369824539																	0.6335710369824539	1935.4540257417373
1294	2011-10-30T07:09:53	32.2049	-141.64600000000004	TN271	16.602234497329494	0.5804061521139471	0.0367629337821495	0.6327780977745296																	0.6327780977745296	1936.7310699556128
1295	2011-10-30T07:12:53	32.1958	-141.6541	TN271	15.935635808576498	0.577862919251739	0.03634864747239936	0.6052983671240048																	0.6052983671240048	1937.9992507725494
1296	2011-10-30T07:15:53	32.1867	-141.6622	TN271	15.799195197886586	0.577015054810904	0.0362113458589793	0.5943600104678299																	0.5943600104678299	1939.267477497546
1297	2011-10-30T07:18:53	32.1775	-141.6705	TN271	15.724388953741455	0.5744938193581475	0.035804527514616	0.5812852024943468																	0.5812852024943468	1940.556006466044
1298	2011-10-30T07:21:53	32.1684	-141.6787	TN271	15.396638992810892	0.575498766517561	0.03596624872915255	0.5752000083600649																	0.5752000083600649	1941.8300176381333
1299	2011-10-30T07:24:53	32.1591	-141.687	TN271	15.10629966801465	0.5746607121538809	0.0358313847531987	0.560840090295797																	0.560840090295797	1943.1275066045112
1300	2011-10-30T07:27:54	32.15	-141.6952	TN271	15.289477319056726	0.57904939246637	0.0365416408660825	0.5761104412911453																	0.5761104412911453	1944.40161241981
1301	2011-10-30T07:30:54	32.1409	-141.7034	TN271	15.937732448144029	0.5766769037785029	0.0361566309035185	0.6006817843814772																	0.6006817843814772	1945.6757650289474
1302	2011-10-30T07:33:54	32.1319	-141.7116	TN271	16.283441419643676	0.574995294551446	0.0358852274564593	0.6105333031321349																	0.6105333031321349	1946.9411324980674
1303	2011-10-30T07:36:54	32.1229	-141.7198	TN271	16.916077980276132	0.5766769037785029	0.0361566309035185	0.6354397697099198																	0.6354397697099198	1948.2065465522219
1304	2011-10-30T07:39:55	32.1139	-141.72799999999995	TN271	16.806821285058483	0.578370361268415	0.0364311668075271	0.6333045755674154																	0.6333045755674154	1949.4720071826405
1305	2011-10-30T07:42:55	32.1048	-141.7362	TN271	16.707699190613198	0.577015054810904	0.0362113458589793	0.6303049137590471																	0.6303049137590471	1950.7463453370176
1306	2011-10-30T07:45:55	32.0957	-141.7444	TN271	16.189492491401285	0.575666857377892	0.0359932987663914	0.6048108619780287																	0.6048108619780287	1952.0207302411166
1307	2011-10-30T07:48:55	32.0866	-141.7527	TN271	16.6713650740451	0.5736597790141851	0.0356704321868982	0.6178775050865686																	0.6178775050865686	1953.3009064814687
1308	2011-10-30T07:51:56	32.0775	-141.7612	TN271	16.478818140848666	0.575666857377892	0.0359932987663914	0.6175085474460345																	0.6175085474460345	1954.5927513706927
1309	2011-10-30T07:54:56	32.0685	-141.7697	TN271	16.523425022144654	0.572988374162816	0.0355629737706048	0.6105199175605918																	0.6105199175605918	1955.8759356430216
1310	2011-10-30T07:57:56	32.0595	-141.7783	TN271	16.022367968688087	0.572320163397324	0.0354560265680879	0.5939864727793279																	0.5939864727793279	1957.1650850876908
1311	2011-10-30T08:00:56	32.0506	-141.7869	TN271	16.124562623708133	0.573323676375228	0.0356166389245756	0.5910732350314466																	0.5910732350314466	1958.4456530526645
1312	2011-10-30T08:03:57	32.0417	-141.7956	TN271	15.602884356062308	0.572320163397324	0.0354560265680879	0.5759990867836724																	0.5759990867836724	1959.732270415681
1313	2011-10-30T08:06:57	32.0327	-141.8044	TN271	15.751116177945436	0.573323676375228	0.0356166389245756	0.5888091176203474																	0.5888091176203474	1961.0335312498507
1314	2011-10-30T08:12:57	32.0183	-141.8184	TN271	15.490749619187826	0.571321478769048	0.0352966212182912	0.574215362341922																	0.574215362341922	1963.110846583532
1315	2011-10-30T08:15:57	32.0095	-141.8269	TN271	15.685017047361036	0.572320163397324	0.0354560265680879	0.5840471456268578																	0.5840471456268578	1964.377053035028
1316	2011-10-30T08:18:57	32.0005	-141.8356	TN271	15.376193092129776	0.5703275861961321	0.0351384143226242	0.5681023405003267																	0.5681023405003267	1965.67249532212
1317	2011-10-30T08:21:58	31.9916	-141.8441	TN271	15.268595426987073	0.5675029231923311	0.034691147690724705	0.561197759029415																	0.561197759029415	1966.947431570874
1318	2011-10-30T08:24:58	31.9828	-141.8527	TN271	15.976454204875624	0.5716543592837521	0.03534960882912	0.6050058688333302																	0.6050058688333302	1968.2197904711045
1319	2011-10-30T08:27:58	31.9738	-141.8613	TN271	15.455249446166532	0.570989391007419	0.0352437597971597	0.5770045601905053																	0.5770045601905053	1969.509417864552
1320	2011-10-30T08:30:58	31.9647	-141.8697	TN271	15.008529649682345	0.5680004079505679	0.0347695800129709	0.5527745796507163																	0.5527745796507163	1970.7960324474216
1321	2011-10-30T08:33:59	31.9556	-141.8782	TN271	15.707876175214135	0.570989391007419	0.0352437597971597	0.5851367626262259																	0.5851367626262259	1972.0885400209293
1322	2011-10-30T08:36:59	31.9464	-141.8867	TN271	14.630512517726086	0.5706580941109269	0.0351910242652055	0.5604478409377828																	0.5604478409377828	1973.3898396306383
1323	2011-10-30T08:39:59	31.9374	-141.8951	TN271	14.822996971878068	0.570989391007419	0.0352437597971597	0.5611519725978875																	0.5611519725978875	1974.6678550130662
1324	2011-10-30T08:42:59	31.9284	-141.9033	TN271	14.115834586081949	0.569330796261095	0.0349801964230678	0.5200770854506763																	0.5200770854506763	1975.9342736724107
1325	2011-10-30T08:45:59	31.9194	-141.9116	TN271	13.903795143144665	0.566018842946496	0.0344574809972288	0.5041838226372256																	0.5041838226372256	1977.206540369673
1326	2011-10-30T08:49:00	31.9104	-141.9198	TN271	13.888593323693307	0.5650335995464829	0.0343031152623909	0.5017506264936014																	0.5017506264936014	1978.473051791797
1327	2011-10-30T08:52:00	31.9014	-141.9279	TN271	13.451846034610995	0.5706580941109269	0.0351910242652055	0.4957650092807884																	0.4957650092807884	1979.733850203146
1328	2011-10-30T08:55:00	31.8922	-141.9362	TN271	13.470284555615404	0.568331816441201	0.0348220459479317	0.4909030918494927																	0.4909030918494927	1981.0238618081594
1329	2011-10-30T08:58:00	31.8832	-141.9444	TN271	13.080782970869956	0.5656899983191012	0.0344059019176	0.4715973543883048																	0.4715973543883048	1982.29051333792
1330	2011-10-30T09:01:01	31.8741	-141.9527	TN271	12.985760084449053	0.562088995872733	0.0338436192736199	0.4627102389774452																	0.4627102389774452	1983.5718002241567
1331	2011-10-30T09:04:01	31.865	-141.9608	TN271	12.9211168579387	0.5655257029917475	0.03438017461908935	0.4691904534429974																	0.4691904534429974	1984.8416442874775
1332	2011-10-30T09:07:01	31.8559	-141.9689	TN271	12.862467976576662	0.5633973302356861	0.0340473774970691	0.453148089893947																	0.453148089893947	1986.111533941932
1333	2011-10-30T09:10:01	31.8468	-141.9771	TN271	12.969697515147246	0.5614331122327171	0.0337419712546247	0.4581929080729323																	0.4581929080729323	1987.3871940673996
1334	2011-10-30T09:13:01	31.8376	-141.9853	TN271	13.039809741013439	0.5611059635909991	0.0336912993972472	0.4582433536995281																	0.4582433536995281	1988.6717579915173
1335	2011-10-30T09:16:02	31.8283	-141.9937	TN271	13.038589883391126	0.559478195020089	0.0334396827309033	0.4525846997326803																	0.4525846997326803	1989.9766886755576
1336	2011-10-30T09:19:02	31.8191	-142.0021	TN271	12.900825022675555	0.5601291848644561	0.0335400067247152	0.4561517887358078																	0.4561517887358078	1991.2728546830515
1337	2011-10-30T09:22:02	31.8099	-142.0105	TN271	11.314657552596275	0.557217091134208	0.0330921492201484	0.3942465317039939																	0.3942465317039939	1992.5690692149985
1338	2011-10-30T09:25:02	31.8008	-142.0187	TN271	11.867503495882692	0.5611059635909991	0.0336912993972472	0.4242983072668182																	0.4242983072668182	1993.8449642837354
1339	2011-10-30T09:28:03	31.7917	-142.02700000000004	TN271	12.119176544268095	0.5583459766465291	0.03326526877541215	0.4228397676093408																	0.4228397676093408	1995.126680493699
1340	2011-10-30T09:31:03	31.7826	-142.0354	TN271	12.413176105233019	0.5565755794009201	0.0329938638076525	0.4275713146983637																	0.4275713146983637	1996.4142633138827
1341	2011-10-30T09:34:03	31.7736	-142.0437	TN271	12.195287000237599	0.554642324635931	0.0326989946740315	0.4227243178607473																	0.4227243178607473	1997.6872951264013
1342	2011-10-30T09:37:03	31.7643	-142.0524	TN271	12.022259212314644	0.556895952873082	0.0330429479275996	0.4188733182980844																	0.4188733182980844	1999.0100446524254
1343	2011-10-30T09:40:03	31.7552	-142.0607	TN271	11.878059571627624	0.5614331122327171	0.0337419712546247	0.4254409551251303																	0.4254409551251303	2000.2919507946137
1344	2011-10-30T09:43:04	31.7462	-142.0687	TN271	12.25345636360424	0.5588300013909789	0.033339830955471	0.4338352201363564																	0.4338352201363564	2001.5478012368606
1345	2011-10-30T09:46:04	31.737	-142.0766	TN271	12.682992834266992	0.5630690759017621	0.0339962556112472	0.4512812411461555																	0.4512812411461555	2002.8159213694025
1346	2011-10-30T09:49:04	31.7277	-142.0845	TN271	12.94671248798006	0.5651975036054385	0.0343287812914848	0.4655510501243757																	0.4655510501243757	2004.0930919331174
1347	2011-10-30T09:52:04	31.7187	-142.0925	TN271	11.982586710332015	0.5627416033036899	0.033945255471909	0.4358535149018064																	0.4358535149018064	2005.3490779613849
1348	2011-10-30T09:55:04	31.7098	-142.1007	TN271	13.902094782640104	0.56159707703483	0.0337673676647213	0.528684284018776																	0.528684284018776	2006.6078411005703
1349	2011-10-30T10:01:05	31.691999999999997	-142.1176	TN271	14.036663305188544	0.55850706186846	0.0332900833442129	0.5336954637356766																	0.5336954637356766	2009.1549924106705
1350	2011-10-30T10:04:05	31.683000000000003	-142.1261	TN271	13.210022643827882	0.560454001760088	0.0335903174193365	0.4891727722486609																	0.4891727722486609	2010.4402802449201
1351	2011-10-30T10:07:05	31.6739	-142.1346	TN271	14.070546034707696	0.565361407664394	0.0343544473205787	0.5840782462197783																	0.5840782462197783	2011.7343126373792
1352	2011-10-30T10:10:06	31.6649	-142.143	TN271	12.998342897191383	0.55850706186846	0.0332900833442129	0.4944265956340903																	0.4944265956340903	2013.0137845579807
1353	2011-10-30T10:13:06	31.656	-142.1512	TN271	13.648838052560055	0.564380323471062	0.0342008175959089	0.5674725517155274																	0.5674725517155274	2014.272825480045
1354	2011-10-30T10:16:06	31.6472	-142.1594	TN271	13.014383840083878	0.5614331122327171	0.0337419712546247	0.5090742704022324																	0.5090742704022324	2015.5231718647149
1355	2011-10-30T10:19:06	31.6384	-142.1677	TN271	12.587661380905088	0.5647065721017621	0.0342519054512112	0.4935986813096338																	0.4935986813096338	2016.7794755950683
1356	2011-10-30T10:22:06	31.6296	-142.17600000000004	TN271	12.424199085985148	0.5647065721017621	0.0342519054512112	0.4789112905490081																	0.4789112905490081	2018.0358259323914
1357	2011-10-30T10:25:07	31.6207	-142.1841	TN271	11.989572589647192	0.560779594051932	0.0336407482146132	0.4291519354236253																	0.4291519354236253	2019.2892205186583
1358	2011-10-30T10:28:07	31.6121	-142.192	TN271	12.311792471888008	0.559478195020089	0.0334396827309033	0.4507744575629207																	0.4507744575629207	2020.5046619842199
1359	2011-10-30T10:31:07	31.6032	-142.2003	TN271	12.331416355427475	0.559803452811694	0.0334897874627404	0.4492553590412197																	0.4492553590412197	2021.769849585725
1360	2011-10-30T10:34:07	31.5943	-142.2084	TN271	12.430337839831017	0.5575389960099859	0.0331414679650109	0.4538548806786582																	0.4538548806786582	2023.0233775780694
1361	2011-10-30T10:37:08	31.5854	-142.2166	TN271	12.852998726426431	0.556895952873082	0.0330429479275996	0.4716039794383945																	0.4716039794383945	2024.2827825351594
1362	2011-10-30T10:40:08	31.5765	-142.2247	TN271	12.632990332145267	0.556895952873082	0.0330429479275996	0.4768463700118791																	0.4768463700118791	2025.5364004324906
1363	2011-10-30T10:43:08	31.5676	-142.2328	TN271	11.832214460241408	0.55850706186846	0.0332900833442129	0.4351695774688566																	0.4351695774688566	2026.790063269301
1364	2011-10-30T10:46:08	31.5586	-142.2409	TN271	11.770253958142225	0.558184891424598	0.0332404542066114	0.4432354236285341																	0.4432354236285341	2028.052586369487
1365	2011-10-30T10:49:08	31.5496	-142.2489	TN271	11.390393408908821	0.556895952873082	0.0330429479275996	0.4048557354894707																	0.4048557354894707	2029.309404373988
1366	2011-10-30T10:52:09	31.5407	-142.257	TN271	11.260630775170286	0.5524005149760209	0.0323589810965637	0.3947785453770124																	0.3947785453770124	2030.5632029863445
1367	2011-10-30T10:55:09	31.5317	-142.265	TN271	10.89071730005068	0.554963605672341	0.0327479501154556	0.38619415112826794																	0.38619415112826794	2031.8201088820695
1368	2011-10-30T10:58:09	31.5229	-142.2731	TN271	10.872688641059575	0.555608470442468	0.0328462118735512	0.3838767731788204																	0.3838767731788204	2033.0652208589545
1369	2011-10-30T11:01:09	31.5159	-142.2794	TN271	10.89335915581231	0.5501619986863001	0.0320218596443617	0.37881049556200497																	0.37881049556200497	2034.0473535644876
1370	2011-10-30T11:04:10	31.5139	-142.2812	TN271	10.93933172037142	0.547308363006909	0.0315951487728662	0.3704758428225677																	0.3704758428225677	2034.3279679165976
1371	2011-10-30T11:07:10	31.511	-142.2838	TN271	10.869266390379897	0.546361732581582	0.0314542970678893	0.3658651968064244																	0.3658651968064244	2034.734285683461
1372	2011-10-30T11:10:10	31.5057	-142.2883	TN271	11.08259276174817	0.5501619986863001	0.0320218596443617	0.38964366243121695																	0.38964366243121695	2035.462617943224
1373	2011-10-30T11:13:10	31.4977	-142.2954	TN271	10.96545973493351	0.54920751782497	0.0318787841154082	0.3865514498136863																	0.3865514498136863	2036.579381456408
1374	2011-10-30T11:16:11	31.4887	-142.3034	TN271	11.015667549307096	0.549843079497854	0.031974054042983	0.3835190029637604																	0.3835190029637604	2037.836498348352
1375	2011-10-30T11:19:11	31.4796	-142.3114	TN271	11.199142893149702	0.546044873629825	0.0314073161377041	0.3829721152739448																	0.3829721152739448	2039.1025485363114
1376	2011-10-30T11:22:11	31.4704	-142.3196	TN271	11.203208573186576	0.5539997547744151	0.0326013399447822	0.3944677459658986																	0.3944677459658986	2040.3889682418048
1377	2011-10-30T11:25:11	31.4613	-142.3279	TN271	11.10649033445924	0.54889087172733	0.0318313192475973	0.3842227782632082																	0.3842227782632082	2041.6723982916722
1378	2011-10-30T11:28:11	31.4524	-142.336	TN271	10.619224039515476	0.5501619986863001	0.0320218596443617	0.3608249943379643																	0.3608249943379643	2042.9266420325725
1379	2011-10-30T11:31:12	31.4434	-142.3441	TN271	10.341973128899287	0.5567357661370009	0.03301840586762605	0.37305450467240736																	0.37305450467240736	2044.1897418702704
1380	2011-10-30T11:34:12	31.4345	-142.3523	TN271	10.39863616832822	0.5543218087285021	0.0326501558197159	0.3771185582297537																	0.3771185582297537	2045.4499230394665
1381	2011-10-30T11:37:12	31.4256	-142.3605	TN271	10.478653364482623	0.555285653664233	0.0327970224223026	0.3719764525760324																	0.3719764525760324	2046.7101499092184
1382	2011-10-30T11:40:12	31.4167	-142.3689	TN271	10.851551500698635	0.552718839507793	0.0324072219963695	0.3887540284410975																	0.3887540284410975	2047.9822527964036
1383	2011-10-30T11:43:12	31.4077	-142.3774	TN271	11.35085697671154	0.553037923937339	0.0324555780558592	0.4192860022765439																	0.4192860022765439	2049.2690321411974
1384	2011-10-30T11:46:13	31.3988	-142.3857	TN271	10.854109830781667	0.5503218389391865	0.0320458195053252	0.3836738120376229																	0.3836738120376229	2050.535291734315
1385	2011-10-30T11:49:13	31.3897	-142.3942	TN271	10.453807736667914	0.5524005149760209	0.0323589810965637	0.3648541975451282																	0.3648541975451282	2051.830853068255
1386	2011-10-30T11:52:13	31.3807	-142.4025	TN271	10.459966510402165	0.5476238545059989	0.0316421831620295	0.3604985848841257																	0.3604985848841257	2053.1059347517457
1387	2011-10-30T11:55:13	31.3718	-142.4107	TN271	10.138653006217883	0.550799638253811	0.0321176955188838	0.357126318059229																	0.357126318059229	2054.366437688444
1388	2011-10-30T11:58:14	31.3627	-142.4191	TN271	10.55931208640628	0.5536783797501371	0.0325526367541735	0.3777139363731672																	0.3777139363731672	2055.656238693845
1389	2011-10-30T12:01:14	31.3536	-142.4274	TN271	10.577839630566	0.549524919813662	0.0319263622903752	0.3676587153440674																	0.3676587153440674	2056.9402247440694
1390	2011-10-30T12:04:14	31.3444	-142.4357	TN271	11.178124906368446	0.553037923937339	0.0324555780558592	0.4176338316879518																	0.4176338316879518	2058.2330579759496
1391	2011-10-30T12:07:14	31.3353	-142.444	TN271	10.804276313118816	0.54857485500794	0.0317839610794433	0.3739157409715491																	0.3739157409715491	2059.517138369035
1392	2011-10-30T12:10:14	31.3261	-142.4522	TN271	12.023443373808368	0.550799638253811	0.0321176955188838	0.4656490963025802																	0.4656490963025802	2060.8042833232084
1393	2011-10-30T12:13:15	31.3167	-142.4606	TN271	11.04999410229815	0.5454134177226779	0.0313136896653439	0.3868464016475375																	0.3868464016475375	2062.12071073237
1394	2011-10-30T12:16:15	31.3073	-142.469	TN271	10.802593848489044	0.543370065653136	0.0310118841682469	0.3648563433759148																	0.3648563433759148	2063.4371865260546
1395	2011-10-30T12:19:15	31.2978	-142.4774	TN271	10.680052117619104	0.546361732581582	0.0314542970678893	0.3705689688476996																	0.3705689688476996	2064.7625757110327
1396	2011-10-30T12:22:15	31.2884	-142.4859	TN271	10.702199299960997	0.547940099139907	0.0316893298307192	0.37248638366802894																	0.37248638366802894	2066.0849434015254
1397	2011-10-30T12:25:15	31.279	-142.4942	TN271	10.70292979540596	0.546044873629825	0.0314073161377041	0.3695643290658778																	0.3695643290658778	2067.3958126354605
1398	2011-10-30T12:28:16	31.2694	-142.5028	TN271	10.811067147340117	0.5476238545059989	0.0316421831620295	0.3764519636499929																	0.3764519636499929	2068.7417268244653
1399	2011-10-30T12:31:16	31.26	-142.5113	TN271	11.034448175285497	0.5424313145248656	0.0308738537755363	0.3717054794092817																	0.3717054794092817	2070.064243419293
1400	2011-10-30T12:34:16	31.2507	-142.5198	TN271	12.470634568729125	0.5454134177226779	0.0313136896653439	0.4340787973771302																	0.4340787973771302	2071.3780195268523
1401	2011-10-30T12:37:16	31.2414	-142.5284	TN271	11.672032398216428	0.54889087172733	0.0318313192475973	0.4178403871209798																	0.4178403871209798	2072.697725815737
1402	2011-10-30T12:40:17	31.2322	-142.5369	TN271	11.465335921520607	0.54196260689779	0.0308051131010508	0.37631884554596295																	0.37631884554596295	2074.002846683455
1403	2011-10-30T12:43:17	31.22300000000001	-142.5456	TN271	11.386179917711715	0.544784757494778	0.0312204981149663	0.4015943563015904																	0.4015943563015904	2075.3199030702044
1404	2011-10-30T12:46:17	31.2139	-142.554	TN271	11.91911758207843	0.546361732581582	0.0314542970678893	0.4147925034886301																	0.4147925034886301	2076.6104852435446
1405	2011-10-30T12:49:17	31.205	-142.5623	TN271	11.299139542057354	0.5438398818144521	0.0310811644176692	0.3872480073263981																	0.3872480073263981	2077.877756780868
1406	2011-10-30T12:52:17	31.1958	-142.5708	TN271	11.37257963268701	0.539159907036209	0.0303956105702747	0.3725762787412396																	0.3725762787412396	2079.1830708046136
1407	2011-10-30T12:55:17	31.1867	-142.5794	TN271	10.60420581535052	0.53668206647299	0.0300366705197983	0.3463186491722197																	0.3463186491722197	2080.4856839668246
1408	2011-10-30T12:58:18	31.1777	-142.5878	TN271	10.660047773508726	0.542274830204821	0.0308509037805184	0.3611444967939647																	0.3611444967939647	2081.7677385567385
1409	2011-10-30T13:01:18	31.1686	-142.5964	TN271	10.328208464571297	0.5404037370570071	0.0305770133566999	0.3457175995944479																	0.3457175995944479	2083.0704501669857
1410	2011-10-30T13:04:18	31.1598	-142.6049	TN271	10.629271042373677	0.54196260689779	0.0308051131010508	0.35417492324881034																	0.35417492324881034	2084.3413266531948
1411	2011-10-30T13:07:19	31.1507	-142.6135	TN271	10.94262984027281	0.538848203315782	0.0303503928418045	0.3655565370106549																	0.3655565370106549	2085.644135584293
1412	2011-10-30T13:10:19	31.1417	-142.6221	TN271	10.232281035199627	0.5397804678645779	0.0304861024792971	0.3401270656943016																	0.3401270656943016	2086.9383576180485
1413	2011-10-30T13:13:19	31.1327	-142.6307	TN271	10.1342412551069	0.537300561735914	0.0301259053198633	0.3434460069971639																	0.3434460069971639	2088.232628885655
1414	2011-10-30T13:16:19	31.1237	-142.6392	TN271	9.930148880241351	0.539469946060035	0.0304408093538762	0.34450261485194555																	0.34450261485194555	2089.520937386103
1415	2011-10-30T13:19:19	31.1147	-142.6476	TN271	9.94254938124527	0.5397804678645779	0.0304861024792971	0.35649583445696426																	0.35649583445696426	2090.803323908229
1416	2011-10-30T13:22:19	31.1057	-142.656	TN271	10.063834486459175	0.53668206647299	0.0300366705197983	0.3398551956601899																	0.3398551956601899	2092.085757810922
1417	2011-10-30T13:25:20	31.0967	-142.6644	TN271	10.180476255684336	0.5342191204167	0.0296823137313143	0.3446252958223745																	0.3446252958223745	2093.368239084593
1418	2011-10-30T13:28:20	31.0878	-142.6728	TN271	10.269364095299176	0.537763166497349	0.0301929904849481	0.34404018943550635																	0.34404018943550635	2094.6420908207942
1419	2011-10-30T13:31:20	31.0787	-142.6812	TN271	9.878561444128682	0.5337592545532235	0.02961633605324305	0.32420682621735386																	0.32420682621735386	2095.933380523487
1420	2011-10-30T13:34:20	31.0698	-142.6896	TN271	9.401303159071226	0.537300561735914	0.0301259053198633	0.31211434075404865																	0.31211434075404865	2097.207327598712
1421	2011-10-30T13:37:21	31.0609	-142.6979	TN271	9.335404475643086	0.5336061498804621	0.0295943761037153	0.3094494677138347																	0.3094494677138347	2098.4753487346798
1422	2011-10-30T13:40:21	31.0519	-142.7063	TN271	9.567194846535534	0.5351438047495211	0.0298149983902031	0.30940514019217136																	0.30940514019217136	2099.758065667736
1423	2011-10-30T13:43:21	31.04300000000001	-142.7147	TN271	9.960102275605344	0.5363739231097729	0.0299922124405594	0.3364193109978541																	0.3364193109978541	2101.032154620311
1424	2011-10-30T13:46:21	31.0342	-142.7229	TN271	10.859199905264315	0.539159907036209	0.0303956105702747	0.3883859201130874																	0.3883859201130874	2102.285664360761
1425	2011-10-30T13:49:22	31.0253	-142.7314	TN271	10.335470255989797	0.5345266139014211	0.029726436538073997	0.34657217061932066																	0.34657217061932066	2103.5658667976445
1426	2011-10-30T13:52:22	31.0164	-142.7398	TN271	11.889899273919461	0.536066513588243	0.0299478602379863	0.4147130977522824																	0.4147130977522824	2104.8400964836896
1427	2011-10-30T13:55:22	31.0076	-142.7481	TN271	12.095283042370285	0.53575983616076	0.0299036136599342	0.4046284707933627																	0.4046284707933627	2106.0997182430547
1428	2011-10-30T13:58:22	30.9987	-142.7564	TN271	12.253179645047474	0.5351438047495211	0.0298149983902031	0.4064480576189854																	0.4064480576189854	2107.3680621886333
1429	2011-10-30T14:01:23	30.9898	-142.7646	TN271	12.020059059084804	0.533912359225985	0.0296382960027708	0.3978310120563268																	0.3978310120563268	2108.6305158489013
1430	2011-10-30T14:04:23	30.9808	-142.7729	TN271	11.989565457439133	0.5357600096049531	0.02990364908851895	0.4112472810686961																	0.4112472810686961	2109.907665775759
1431	2011-10-30T14:07:23	30.9718	-142.781	TN271	11.521748048247694	0.533298543205956	0.0295504775185794	0.3840727291411957																	0.3840727291411957	2111.1731114547893
1432	2011-10-30T14:10:23	30.9629	-142.7892	TN271	7.535223407816138	0.535605159168882	0.029881429314094706	0.26191260539121697																	0.26191260539121697	2112.4357018539886
1433	2011-10-30T14:13:23	30.956999999999997	-142.7946	TN271	11.544326201071296	0.5397804678645779	0.0304861024792971	0.4056677615269421																	0.4056677615269421	2113.270601517202
1434	2011-10-30T14:16:23	30.9481	-142.8027	TN271	10.793456379605805	0.5376087939833689	0.0301705962241069	0.3657267897259634																	0.3657267897259634	2114.5273709262374
1435	2011-10-30T14:19:23	30.9392	-142.8109	TN271	10.47399768640963	0.53668206647299	0.0300366705197983	0.3552654339630367																	0.3552654339630367	2115.790081729058
1436	2011-10-30T14:22:24	30.9304	-142.8192	TN271	10.177462402821178	0.5354535056216629	0.0298594379390516	0.349317769446942																	0.349317769446942	2117.0501063493684
1437	2011-10-30T14:25:24	30.9215	-142.8275	TN271	9.678245436366094	0.5342191204167	0.0296823137313143	0.32985362542976737																	0.32985362542976737	2118.3188503204874
1438	2011-10-30T14:28:24	30.9126	-142.8358	TN271	9.639851151800858	0.536066513588243	0.0299478602379863	0.3300350349543077																	0.3300350349543077	2119.587640363445
1439	2011-10-30T14:31:24	30.9036	-142.8441	TN271	9.502389613075913	0.5376087939833689	0.0301705962241069	0.3203416975717677																	0.3203416975717677	2120.8651874264547
1440	2011-10-30T14:34:25	30.8948	-142.8524	TN271	9.32608512714046	0.532685525803045	0.0294629937320373	0.3105236614688093																	0.3105236614688093	2122.125397583473
1441	2011-10-30T14:37:25	30.8859	-142.8608	TN271	9.512599251010798	0.53668206647299	0.0300366705197983	0.31827241408779705																	0.31827241408779705	2123.4003164787086
1442	2011-10-30T14:40:25	30.877	-142.869	TN271	9.40387014312562	0.536066513588243	0.0299478602379863	0.32466012818625073																	0.32466012818625073	2124.663342969758
1443	2011-10-30T14:43:25	30.8681	-142.8771	TN271	9.64144730859527	0.5376087939833689	0.0301705962241069	0.33439791356519954																	0.33439791356519954	2125.9205104255443
1444	2011-10-30T14:46:25	30.8592	-142.8852	TN271	9.580772369168162	0.530552412131644	0.0291595371085322	0.31631843775831536																	0.31631843775831536	2127.1777221194034
1445	2011-10-30T14:49:26	30.8502	-142.8934	TN271	9.533349757253	0.5300983191865081	0.02909509076155495	0.3122116639257481																	0.3122116639257481	2128.449633798929
1446	2011-10-30T14:52:26	30.8412	-142.9016	TN271	9.60093453036417	0.5313129488472355	0.02926748326993535	0.3252302580784969																	0.3252302580784969	2129.7215907782734
1447	2011-10-30T14:55:26	30.8322	-142.9098	TN271	9.444665651408275	0.5351438047495211	0.0298149983902031	0.32845712643333824																	0.32845712643333824	2130.9935930481606
1448	2011-10-30T14:58:26	30.8231	-142.9181	TN271	9.343290853039866	0.529641553480833	0.0290305010513562	0.3129680213491167																	0.3129680213491167	2132.2802984625696
1449	2011-10-30T15:01:27	30.8141	-142.9263	TN271	9.595248472618367	0.5351438047495211	0.0298149983902031	0.3276682956032735																	0.3276682956032735	2133.5523917886653
1450	2011-10-30T15:04:27	30.805	-142.9346	TN271	9.826759056307086	0.536066513588243	0.0299478602379863	0.3467649911451944																	0.3467649911451944	2134.839189411952
1451	2011-10-30T15:07:27	30.796	-142.9429	TN271	9.195635570604873	0.5313129488472355	0.02926748326993535	0.3079715871618273																	0.3079715871618273	2136.117288834476
1452	2011-10-30T15:10:27	30.787	-142.9512	TN271	9.231110439957314	0.531160405914011	0.0292458322125266	0.30105426871548624																	0.30105426871548624	2137.395434396591
1453	2011-10-30T15:13:27	30.778000000000002	-142.9595	TN271	9.495604931149419	0.539314926548122	0.03041820996207545	0.3314786729676642																	0.3314786729676642	2138.673626088792
1454	2011-10-30T15:16:28	30.769000000000002	-142.9678	TN271	9.493987395684282	0.533298543205956	0.0295504775185794	0.32528027422897543																	0.32528027422897543	2139.9518639015687
1455	2011-10-30T15:19:28	30.76	-142.976	TN271	9.753555386620985	0.531465855927812	0.029289186012302997	0.33569094808386835																	0.33569094808386835	2141.224229166082
1456	2011-10-30T15:22:28	30.750999999999998	-142.9843	TN271	9.515309754462084	0.53668206647299	0.0300366705197983	0.32276717464184423																	0.32276717464184423	2142.50255919146
1457	2011-10-30T15:25:28	30.7419	-142.9927	TN271	9.697863734545768	0.533912359225985	0.0296382960027708	0.3283216960058005																	0.3283216960058005	2143.795602076094
1458	2011-10-30T15:28:28	30.7327	-143.0011	TN271	9.960303195844524	0.532685525803045	0.0294629937320373	0.3297601053959453																	0.3297601053959453	2145.097431185979
1459	2011-10-30T15:31:29	30.7234	-143.0095	TN271	10.056815538434646	0.53146549178046	0.0292891343273441	0.3335455510541469																	0.3335455510541469	2146.408082669159
1460	2011-10-30T15:34:29	30.7143	-143.0177	TN271	9.991484533025556	0.5317713059416129	0.0293325398120794	0.33051532271165857																	0.33051532271165857	2147.689458993851
1461	2011-10-30T15:37:29	30.705	-143.026	TN271	10.262308191274373	0.5380722800401989	0.03023783246574935	0.3477553760785993																	0.3477553760785993	2148.994356349667
1462	2011-10-30T15:40:29	30.6958	-143.0342	TN271	9.66172371070382	0.5376087939833689	0.0301705962241069	0.3289227604305335																	0.3289227604305335	2150.2846421059407
1463	2011-10-30T15:43:30	30.6866	-143.0424	TN271	9.668501284689713	0.5319233653300035	0.0293542329728503	0.3172056277585251																	0.3172056277585251	2151.574973376158
1464	2011-10-30T15:46:30	30.6773	-143.0507	TN271	9.770286107186022	0.538227021069069	0.0302602801857094	0.34830033301844604																	0.34830033301844604	2152.8800095541974
1465	2011-10-30T15:49:30	30.6681	-143.0589	TN271	9.851381534149466	0.536066513588243	0.0299478602379863	0.3332882123460368																	0.3332882123460368	2154.1704323180193
1466	2011-10-30T15:52:30	30.659000000000002	-143.0671	TN271	10.01042985288724	0.5399360994024821	0.030508803103416294	0.3631565359374917																	0.3631565359374917	2155.4520840743803
1467	2011-10-30T15:55:31	30.6499	-143.0751	TN271	9.915773233393363	0.53714575358281	0.03010357002415645	0.3291922316453283																	0.3291922316453283	2156.722137505041
1468	2011-10-30T15:58:31	30.6408	-143.0831	TN271	9.853736473409912	0.5316183988610366	0.02931083706971175	0.3246263503342822																	0.3246263503342822	2157.992234430191
1469	2011-10-30T16:01:31	30.6318	-143.0916	TN271	10.38847230766949	0.537300561735914	0.0301259053198633	0.3752237200183537																	0.3752237200183537	2159.2831683542677
1470	2011-10-30T16:04:31	30.6229	-143.1003	TN271	11.295843874531233	0.541029985512009	0.0306683587933233	0.43393183006463615																	0.43393183006463615	2160.5777785575733
1471	2011-10-30T16:07:31	30.6142	-143.109	TN271	10.243838539669817	0.531160405914011	0.0292458322125266	0.3458641628793796																	0.3458641628793796	2161.8554811052495
1472	2011-10-30T16:10:32	30.6054	-143.1177	TN271	9.739247972255084	0.539159907036209	0.0303956105702747	0.33864100800339003																	0.33864100800339003	2163.1416904470857
1473	2011-10-30T16:13:32	30.5967	-143.1262	TN271	9.623841691589655	0.5376087939833689	0.0301705962241069	0.3273758798571629																	0.3273758798571629	2164.407073549606
1474	2011-10-30T16:16:32	30.5879	-143.1348	TN271	9.957001102613706	0.539469946060035	0.0304408093538762	0.3478282501309297																	0.3478282501309297	2165.687190964269
1475	2011-10-30T16:19:32	30.5791	-143.1435	TN271	9.717024334273306	0.5376087939833689	0.0301705962241069	0.3321680894647227																	0.3321680894647227	2166.9735469476927
1476	2011-10-30T16:22:33	30.5703	-143.1521	TN271	9.678859919170195	0.537917539011329	0.0302153847457893	0.33081062015993234																	0.33081062015993234	2168.253760686037
1477	2011-10-30T16:25:33	30.5614	-143.1609	TN271	9.770561758223957	0.536220218349008	0.02997003633927285	0.33098568142896234																	0.33098568142896234	2169.5549044342783
1478	2011-10-30T16:28:33	30.5524	-143.1692	TN271	9.801172629855193	0.540091730940386	0.0305315037275355	0.3313732043142457																	0.3313732043142457	2170.8342493374703
1479	2011-10-30T16:31:33	30.54300000000001	-143.1772	TN271	9.96291517630203	0.5397804678645779	0.0304861024792971	0.33785550058669395																	0.33785550058669395	2172.131594070574
1480	2011-10-30T16:34:34	30.5341	-143.1847	TN271	10.167192250862753	0.538848203315782	0.0303503928418045	0.3543768640746201																	0.3543768640746201	2173.355764148848
1481	2011-10-30T16:37:34	30.53	-143.1883	TN271	10.267591192528382	0.533912359225985	0.0296382960027708	0.33651145287068923																	0.33651145287068923	2173.927994935243
1482	2011-10-30T16:40:34	30.5288	-143.1896	TN271	10.41948912075107	0.54196260689779	0.0308051131010508	0.3551826463543786																	0.3551826463543786	2174.1107010395144
1483	2011-10-30T16:43:34	30.5271	-143.1913	TN271	10.603367689175897	0.53714575358281	0.03010357002415645	0.3504568091770289																	0.3504568091770289	2174.360466362556
1484	2011-10-30T16:46:34	30.5229	-143.1949	TN271	11.103204221885816	0.538848203315782	0.0303503928418045	0.3708609393094885																	0.3708609393094885	2174.9416292549454
1485	2011-10-30T16:49:35	30.5157	-143.2011	TN271	11.050141780807676	0.5413403891870989	0.0307138586331502	0.3749058632141203																	0.3749058632141203	2175.9395590459035
1486	2011-10-30T16:52:35	30.5064	-143.2088	TN271	10.984464977061775	0.5421187185513054	0.0308280084407846	0.3673686049258775																	0.3673686049258775	2177.2111939633387
1487	2011-10-30T16:55:35	30.4968	-143.2168	TN271	11.449989507880929	0.5404037370570071	0.0305770133566999	0.3744203541165511																	0.3744203541165511	2178.5267734539193
1488	2011-10-30T16:58:35	30.4873	-143.2249	TN271	10.437306777123283	0.538848203315782	0.0303503928418045	0.35800773105539657																	0.35800773105539657	2179.8390275715565
1489	2011-10-30T17:01:36	30.4778	-143.2329	TN271	10.499144153223828	0.5369909454297059	0.0300812347284496	0.3660984773492056																	0.3660984773492056	2181.1456691525323
1490	2011-10-30T17:04:36	30.4682	-143.2407	TN271	10.59054493584523	0.5407164879882129	0.0306226316255151	0.364161023502924																	0.364161023502924	2182.4502798095386
1491	2011-10-30T17:07:36	30.4585	-143.2486	TN271	10.537060309294155	0.538848203315782	0.0303503928418045	0.3503244557160776																	0.3503244557160776	2183.769555992555
1492	2011-10-30T17:10:36	30.4492	-143.2566	TN271	10.954503734908867	0.5446269025825634	0.03119722044043895	0.38268973594458794																	0.38268973594458794	2185.058380038554
1493	2011-10-30T17:13:36	30.4399	-143.2651	TN271	10.327027738111688	0.5397804678645779	0.0304861024792971	0.34374260489949204																	0.34374260489949204	2186.376394572772
1494	2011-10-30T17:16:37	30.4306	-143.2736	TN271	10.13251349915843	0.536066513588243	0.0299478602379863	0.3434423166264741																	0.3434423166264741	2187.694457265915
1495	2011-10-30T17:19:37	30.4213	-143.2822	TN271	10.47840965588109	0.539469946060035	0.0304408093538762	0.3556112174235047																	0.3556112174235047	2189.018531010865
1496	2011-10-30T17:22:37	30.4121	-143.2907	TN271	9.965610853434162	0.538227021069069	0.0302602801857094	0.3360330438664253																	0.3360330438664253	2190.327965294955
1497	2011-10-30T17:25:37	30.403000000000002	-143.2993	TN271	10.07461524725925	0.5351438047495211	0.0298149983902031	0.3258988413394842																	0.3258988413394842	2191.634804066297
1498	2011-10-30T17:28:37	30.3939	-143.3079	TN271	10.254525378207356	0.5397804678645779	0.0304861024792971	0.34822705001856297																	0.34822705001856297	2192.9416914537524
1499	2011-10-30T17:31:38	30.3849	-143.3165	TN271	10.209405222538653	0.537917539011329	0.0302153847457893	0.33758983626243755																	0.33758983626243755	2194.240018216606
1500	2011-10-30T17:34:38	30.3757	-143.3251	TN271	9.275361534653364	0.5430576118487139	0.0309658203887823	0.3185191784809006																	0.3185191784809006	2195.555649036886
1501	2011-10-30T17:37:38	30.3666	-143.3335	TN271	8.92852694174553	0.54196260689779	0.0308051131010508	0.3059357936815391																	0.3059357936815391	2196.850629588458
1502	2011-10-30T17:40:38	30.3577	-143.3419	TN271	9.068602453312913	0.53668206647299	0.0300366705197983	0.3012364622345173																	0.3012364622345173	2198.1283169725057
1503	2011-10-30T17:43:39	30.3487	-143.3504	TN271	9.23964483701859	0.537917539011329	0.0302153847457893	0.31585920255508554																	0.31585920255508554	2199.4207483950586
1504	2011-10-30T17:46:39	30.3397	-143.3589	TN271	9.115360719135783	0.5413403891870989	0.0307138586331502	0.31002738450707784																	0.31002738450707784	2200.7132272610265
1505	2011-10-30T17:49:39	30.3307	-143.3675	TN271	9.072032389670461	0.5397804678645779	0.0304861024792971	0.2957229913053659																	0.2957229913053659	2202.0118452230427
1506	2011-10-30T17:52:39	30.3219	-143.3761	TN271	9.3239982956493	0.538848203315782	0.0303503928418045	0.3143189786216207																	0.3143189786216207	2203.293414177112
1507	2011-10-30T17:55:39	30.3131	-143.3846	TN271	9.983750914590141	0.5397804678645779	0.0304861024792971	0.3303307376591487																	0.3303307376591487	2204.568855899216
1508	2011-10-30T17:58:39	30.3043	-143.3932	TN271	9.831360285405848	0.5404037370570071	0.0305770133566999	0.3297505542430449																	0.3297505542430449	2205.8505205719503
1509	2011-10-30T18:01:40	30.2954	-143.4016	TN271	10.212452449344523	0.5413403891870989	0.0307138586331502	0.3484215760700661																	0.3484215760700661	2207.1285322412305
1510	2011-10-30T18:04:40	30.2865	-143.4101	TN271	10.174522108669944	0.544469047670349	0.0311739427659116	0.3528543840089282																	0.3528543840089282	2208.412684101025
1511	2011-10-30T18:07:40	30.2777	-143.4186	TN271	10.129921461945287	0.5421187185513054	0.0308280084407846	0.3496405649677519																	0.3496405649677519	2209.6883147277085
1512	2011-10-30T18:10:41	30.2689	-143.4271	TN271	10.063487462165224	0.54431156868872	0.031150720527035363	0.33906020379569857																	0.33906020379569857	2210.96399228896
1513	2011-10-30T18:13:41	30.26	-143.4355	TN271	10.549923182267586	0.5487328633676349	0.0318076401635203	0.3700741118535181																	0.3700741118535181	2212.2421880095944
1514	2011-10-30T18:16:41	30.2511	-143.4438	TN271	10.426257036030213	0.5480985989232039	0.03171295943884295	0.3621137702760164																	0.3621137702760164	2213.514376014292
1515	2011-10-30T18:19:41	30.2422	-143.452	TN271	10.409528839730237	0.547940099139907	0.0316893298307192	0.3556054192436441																	0.3556054192436441	2214.7805986125063
1516	2011-10-30T18:22:42	30.2334	-143.4601	TN271	10.241963814140664	0.547940099139907	0.0316893298307192	0.3499864802696453																	0.3499864802696453	2216.0321667818616
1517	2011-10-30T18:25:42	30.2244	-143.4683	TN271	10.584337017478699	0.5535180749144051	0.03252834315205645	0.3851017991704607																	0.3851017991704607	2217.3072060173777
1518	2011-10-30T18:28:42	30.2154	-143.4765	TN271	10.690087066968518	0.5503218389391865	0.0320458195053252	0.3733701778887468																	0.3733701778887468	2218.582289899369
1519	2011-10-30T18:31:42	30.2062	-143.4846	TN271	11.167657126073953	0.551757877185481	0.0322621218969687	0.3934515466885061																	0.3934515466885061	2219.869136797813
1520	2011-10-30T18:34:43	30.197	-143.4928	TN271	10.871086603713632	0.551118289946974	0.0321657229036968	0.3686202028061102																	0.3686202028061102	2221.1618762899852
1521	2011-10-30T18:37:43	30.1878	-143.501	TN271	10.991258139490109	0.5482570987065011	0.0317365890469667	0.3711648954890884																	0.3711648954890884	2222.4546607714674
1522	2011-10-30T18:40:43	30.1787	-143.509	TN271	9.770738354944852	0.554963605672341	0.0327479501154556	0.3430689029310785																	0.3430689029310785	2223.726954375967
1523	2011-10-30T18:43:43	30.1696	-143.5172	TN271	9.253513321226873	0.552879142527347	0.03243151532325155	0.32711054998089595																	0.32711054998089595	2225.0110283454533
1524	2011-10-30T18:46:43	30.1607	-143.5254	TN271	9.336901590531918	0.552718839507793	0.0324072219963695	0.3296901563311009																	0.3296901563311009	2226.27765784988
1525	2011-10-30T18:49:43	30.1517	-143.5335	TN271	9.565362085123123	0.5557702641423725	0.0328708653111987	0.3391913165722335																	0.3391913165722335	2227.5471236100075
1526	2011-10-30T18:52:44	30.1427	-143.5418	TN271	9.523364953152118	0.552239665671467	0.0323347375750124	0.32759846550102883																	0.32759846550102883	2228.828547336912
1527	2011-10-30T18:55:44	30.1337	-143.55	TN271	9.560969003423304	0.5539997547744151	0.0326013399447822	0.3357073618141587																	0.3357073618141587	2230.1040360739294
1528	2011-10-30T18:58:44	30.1246	-143.5582	TN271	9.191258513926153	0.5476238545059989	0.0316421831620295	0.3160930658242273																	0.3160930658242273	2231.388331370053
1529	2011-10-30T19:01:44	30.1156	-143.5665	TN271	9.417270717724387	0.551757877185481	0.0322621218969687	0.3294947908062688																	0.3294947908062688	2232.669891893388
1530	2011-10-30T19:04:45	30.1065	-143.5749	TN271	9.418596701877133	0.551918346776197	0.032286307975214895	0.3373225087432219																	0.3373225087432219	2233.966205359442
1531	2011-10-30T19:07:45	30.0975	-143.5832	TN271	9.175049590752458	0.553357770078673	0.0325040495499394	0.3194257298644856																	0.3194257298644856	2235.247857199337
1532	2011-10-30T19:10:45	30.0884	-143.5917	TN271	9.301275658462162	0.555285653664233	0.0327970224223026	0.3383949222731506																	0.3383949222731506	2236.550295324379
1533	2011-10-30T19:13:45	30.0794	-143.6002	TN271	10.011687063223928	0.547940099139907	0.0316893298307192	0.3360383936147777																	0.3360383936147777	2237.844141971
1534	2011-10-30T19:16:45	30.0703	-143.6085	TN271	10.156480226961355	0.551118289946974	0.0321657229036968	0.3518029455139902																	0.3518029455139902	2239.1346500045033
1535	2011-10-30T19:19:45	30.0612	-143.6166	TN271	10.428789572590317	0.555932057842277	0.0328955187488462	0.3637748265145768																	0.3637748265145768	2240.413354780649
1536	2011-10-30T19:22:46	30.0518	-143.6247	TN271	10.577999523281717	0.556895952873082	0.0330429479275996	0.37454361650314855																	0.37454361650314855	2241.71871776476
1537	2011-10-30T19:25:46	30.0426	-143.6327	TN271	10.888160201329088	0.5601291848644561	0.0335400067247152	0.38426143118954015																	0.38426143118954015	2243.0005297881485
1538	2011-10-30T19:28:46	30.0334	-143.6405	TN271	10.746836636367727	0.557217091134208	0.0330921492201484	0.3753620164024261																	0.3753620164024261	2244.270886860277
1539	2011-10-30T19:31:46	30.0241	-143.6485	TN271	12.846913605549975	0.560779594051932	0.0336407482146132	0.4813772311433764																	0.4813772311433764	2245.561695777975
1540	2011-10-30T19:34:46	30.0149	-143.6565	TN271	11.533799033626066	0.55850706186846	0.0332900833442129	0.4088341555529179																	0.4088341555529179	2246.843637401869
1541	2011-10-30T19:37:47	30.0057	-143.6645	TN271	10.950042424683463	0.559803452811694	0.0334897874627404	0.3842808851136286																	0.3842808851136286	2248.1256220511095
1542	2011-10-30T19:40:47	29.9963	-143.6726	TN271	10.403016020252274	0.5565755794009201	0.0329938638076525	0.3608166040986209																	0.3608166040986209	2249.4312463965284
1543	2011-10-30T19:43:47	29.9869	-143.681	TN271	10.884629576398966	0.558184891424598	0.0332404542066114	0.3817262610799419																	0.3817262610799419	2250.7544174565305
1544	2011-10-30T19:46:47	29.9778	-143.6891	TN271	11.298934126944795	0.560454001760088	0.0335903174193365	0.3991195507358031																	0.3991195507358031	2252.033523108289
1545	2011-10-30T19:49:48	29.9685	-143.6972	TN271	11.370049695719327	0.564054851799643	0.0341498514060468	0.4075994671987854																	0.4075994671987854	2253.330375058357
1546	2011-10-30T19:52:48	29.9594	-143.7052	TN271	10.945832023223634	0.560779594051932	0.0336407482146132	0.3887496838306079																	0.3887496838306079	2254.603702846753
1547	2011-10-30T19:55:48	29.9501	-143.7133	TN271	10.988431873343362	0.557700332670224	0.0331661862037888	0.3881763464018997																	0.3881763464018997	2255.9006419069487
1548	2011-10-30T19:58:48	29.9411	-143.7214	TN271	11.130095347036583	0.5588300013909789	0.033339830955471	0.3948103532735109																	0.3948103532735109	2257.171127615848
1549	2011-10-30T20:01:48	29.9321	-143.7296	TN271	10.638826584164699	0.56159707703483	0.0337673676647213	0.37711467261808507																	0.37711467261808507	2258.447611987181
1550	2011-10-30T20:04:49	29.9231	-143.7378	TN271	10.83151708423897	0.5601291848644561	0.0335400067247152	0.3866998212837467																	0.3866998212837467	2259.7241406941544
1551	2011-10-30T20:07:49	29.914	-143.7459	TN271	10.511695426198694	0.5627416033036899	0.033945255471909	0.3762280062727402																	0.3762280062727402	2261.0035524713808
1552	2011-10-30T20:13:49	29.8993	-143.7594	TN271	10.388577628630165	0.5606167979060099	0.03361553281697485	0.3693323206022606																	0.3693323206022606	2263.095112825797
1553	2011-10-30T20:16:50	29.8905	-143.7678	TN271	10.032089881339347	0.5647065721017621	0.0342519054512112	0.36078639448261657																	0.36078639448261657	2264.366624919406
1554	2011-10-30T20:19:50	29.8816	-143.7762	TN271	10.23580967568079	0.559478195020089	0.0334396827309033	0.35703170644501125																	0.35703170644501125	2265.6467782904115
1555	2011-10-30T20:22:50	29.8727	-143.7847	TN271	10.512986394575973	0.55850706186846	0.0332900833442129	0.3749483528412051																	0.3749483528412051	2266.933112248305
1556	2011-10-30T20:25:50	29.8638	-143.7932	TN271	9.862911644505742	0.556895952873082	0.0330429479275996	0.345741512805859																	0.345741512805859	2268.219492898804
1557	2011-10-30T20:28:50	29.8551	-143.8016	TN271	10.38105436970921	0.55802328037753	0.03321567932458905	0.3643603941873021																	0.3643603941873021	2269.4826339114084
1558	2011-10-30T20:31:51	29.8462	-143.8099	TN271	10.223780114422967	0.5606167979060099	0.03361553281697485	0.3640840772210298																	0.3640840772210298	2270.7568757445238
1559	2011-10-30T20:34:51	29.8375	-143.81799999999996	TN271	10.322990607051537	0.5614331122327171	0.0337419712546247	0.3710061437269822																	0.3710061437269822	2272.001707977989
1560	2011-10-30T20:37:51	29.8288	-143.8261	TN271	10.525608580036398	0.5665118334380229	0.034535101771714094	0.38284439760684696																	0.38284439760684696	2273.2465830112
1561	2011-10-30T20:40:51	29.82	-143.8344	TN271	9.921468199932466	0.5663472419583921	0.0345091870363546	0.3637012133524121																	0.3637012133524121	2274.5123226713345
1562	2011-10-30T20:43:52	29.8111	-143.8424	TN271	9.286815130903953	0.55850706186846	0.0332900833442129	0.32941611490608297																	0.32941611490608297	2275.768717982076
1563	2011-10-30T20:46:52	29.8023	-143.8503	TN271	9.386225845637176	0.560291593312272	0.03356516207202585	0.33028305091163																	0.33028305091163	2277.0104375938777
1564	2011-10-30T20:49:52	29.7936	-143.8584	TN271	9.54547280584249	0.563726368171603	0.0340986214200054	0.3419133802793368																	0.3419133802793368	2278.255485701181
1565	2011-10-30T20:52:52	29.7847	-143.8664	TN271	9.78706978396168	0.5619250188548379	0.0338181916742189	0.3520872787411529																	0.3520872787411529	2279.512006439757
1566	2011-10-30T20:55:52	29.7758	-143.8743	TN271	10.187612548902617	0.5647065721017621	0.0342519054512112	0.3705847562973185																	0.3705847562973185	2280.762649645765
1567	2011-10-30T21:04:42	29.761999999999997	-143.8867	TN271	10.227517756194812	0.5676686962162221	0.0347172484588416	0.3728662319385841																	0.3728662319385841	2282.7108446743623
1568	2011-10-30T21:07:42	29.7412	-143.9056	TN271	10.722819584762787	0.570989391007419	0.0352437597971597	0.4031736756778538																	0.4031736756778538	2285.659981717016
1569	2011-10-30T21:10:43	29.7324	-143.9135	TN271	10.473093926682145	0.570989391007419	0.0352437597971597	0.38249470848410816																	0.38249470848410816	2286.902028772059
1570	2011-10-30T21:13:43	29.7236	-143.9213	TN271	10.152746173317123	0.56966538062734	0.035033165137191	0.375645591699567																	0.375645591699567	2288.138197224388
1571	2011-10-30T21:16:43	29.7147	-143.9292	TN271	9.596246719202078	0.5716543592837521	0.03534960882912	0.3531815258845832																	0.3531815258845832	2289.389124484725
1572	2011-10-30T21:19:43	29.7061	-143.9369	TN271	10.103067526343656	0.569997865384077	0.0350859296703253	0.3725651505109497																	0.3725651505109497	2290.601848897932
1573	2011-10-30T21:22:43	29.6971	-143.9448	TN271	9.979866180950816	0.5736597790141851	0.0356704321868982	0.3692960992258771																	0.3692960992258771	2291.8616916372594
1574	2011-10-30T21:25:44	29.6883	-143.9526	TN271	9.518081356515168	0.5666764249176539	0.0345610165070736	0.3444361626632925																	0.3444361626632925	2293.0980218211266
1575	2011-10-30T21:28:44	29.6796	-143.9603	TN271	9.319591804477763	0.568331816441201	0.0348220459479317	0.3401684158763171																	0.3401684158763171	2294.319672223788
1576	2011-10-30T21:31:44	29.6709	-143.968	TN271	9.484191229011737	0.5680004079505679	0.0347695800129709	0.3513582577037984																	0.3513582577037984	2295.5413619097417
1577	2011-10-30T21:34:44	29.6621	-143.9757	TN271	9.297386352001556	0.5676686962162221	0.0347172484588416	0.3440274744734275																	0.3440274744734275	2296.7719338599372
1578	2011-10-30T21:37:44	29.6533	-143.9834	TN271	9.04776657600068	0.5694980884442175	0.035006680780129404	0.3298471107647504																	0.3298471107647504	2298.0025452426034
1579	2011-10-30T21:40:45	29.6445	-143.9912	TN271	9.218032807388164	0.569330796261095	0.0349801964230678	0.3358040426297556																	0.3358040426297556	2299.2390759085883
1580	2011-10-30T21:43:45	29.6356	-143.9989	TN271	9.447077560169552	0.5716543592837521	0.03534960882912	0.3516342298093605																	0.3516342298093605	2300.478645157746
1581	2011-10-30T21:46:45	29.6267	-144.0068	TN271	9.003786641833972	0.5691639024833659	0.03495377513835365	0.3322001823364181																	0.3322001823364181	2301.729980789068
1582	2011-10-30T21:49:45	29.6178	-144.0144	TN271	9.307794409936148	0.5666764249176539	0.0345610165070736	0.3407540203722839																	0.3407540203722839	2302.963836950501
1583	2011-10-30T21:52:45	29.6089	-144.0221	TN271	10.497006541965556	0.5711554348882335	0.03527019050772545	0.3853258933093363																	0.3853258933093363	2304.203524882017
1584	2011-10-30T21:55:46	29.6	-144.0297	TN271	11.03300541321432	0.57600301571022	0.0360475915923566	0.4173307132447205																	0.4173307132447205	2305.4374584599664
1585	2011-10-30T21:58:46	29.5911	-144.0374	TN271	12.02468742473342	0.57533067565723	0.0359391986919137	0.4508194943817477																	0.4508194943817477	2306.6772254701705
1586	2011-10-30T22:01:46	29.5821	-144.0449	TN271	11.619071963647	0.57600301571022	0.0360475915923566	0.438250835428274																	0.438250835428274	2307.914486384796
1587	2011-10-30T22:04:46	29.5733	-144.0527	TN271	11.729036839453194	0.577015054810904	0.0362113458589793	0.4466174934013217																	0.4466174934013217	2309.151342490982
1588	2011-10-30T22:07:47	29.5646	-144.0605	TN271	11.633011352485495	0.5766769037785029	0.0361566309035185	0.4411328833343103																	0.4411328833343103	2310.379441325599
1589	2011-10-30T22:10:47	29.5557	-144.0684	TN271	11.302455512409654	0.576339558050885	0.0361020462514165	0.4236027885892329																	0.4236027885892329	2311.6311057981447
1590	2011-10-30T22:13:47	29.5469	-144.0763	TN271	11.610480747357814	0.5804061521139471	0.0367629337821495	0.4406547245871765																	0.4406547245871765	2312.8740191152124
1591	2011-10-30T22:16:47	29.538	-144.0844	TN271	12.081185283873449	0.584499412692717	0.0374355863860075	0.4699729336246694																	0.4699729336246694	2314.1376968844133
1592	2011-10-30T22:38:14	29.4931	-144.1278	TN271	12.515264601852515	0.584499820524133	0.03743565383310605	0.4854157992424355																	0.4854157992424355	2320.668894442936
1593	2011-10-30T22:41:14	29.4846	-144.1357	TN271	13.84931593072582	0.5804061521139471	0.0367629337821495	0.5286850429126532																	0.5286850429126532	2321.8859583178605
1594	2011-10-30T22:44:14	29.4761	-144.1437	TN271	16.52903381068883	0.578370361268415	0.0364311668075271	0.6295061490526457																	0.6295061490526457	2323.1091809387685
1595	2011-10-30T22:47:15	29.4676	-144.1517	TN271	17.891324297026753	0.584157727932686	0.0373790786114818	0.6904589486877861																	0.6904589486877861	2324.3324447604073
1596	2011-10-30T22:50:15	29.4591	-144.1595	TN271	16.751945901742538	0.581422660674048	0.0369292170979849	0.6412456218871525																	0.6412456218871525	2325.5435564083373
1597	2011-10-30T22:53:15	29.4507	-144.1673	TN271	16.268937530320315	0.581763115872032	0.03698490971232799	0.6288699317491899																	0.6288699317491899	2326.746030947312
1598	2011-10-30T22:56:15	29.4423	-144.1752	TN271	17.12406397643915	0.586561237924484	0.0377772420758088	0.6767198828557781																	0.6767198828557781	2327.9546634345265
1599	2011-10-30T22:59:15	29.434	-144.1831	TN271	15.821855102468842	0.581422660674048	0.0369292170979849	0.6115164783209471																	0.6115164783209471	2329.1547447565063
1600	2011-10-30T23:02:15	29.4255	-144.1912	TN271	15.378086016414864	0.58312916762861	0.0372095803217628	0.5928695280793139																	0.5928695280793139	2330.384381712865
1601	2011-10-30T23:05:16	29.416999999999998	-144.1989	TN271	16.87086188461447	0.5827864445578629	0.037153209849648	0.6534336797909465																	0.6534336797909465	2331.589659082125
1602	2011-10-30T23:08:16	29.4086	-144.2066	TN271	17.763833138780033	0.5869061233653311	0.0378345915421539	0.7047583956408981																	0.7047583956408981	2332.7862561829597
1603	2011-10-30T23:11:16	29.4001	-144.2142	TN271	17.830342322867555	0.587598366122691	0.0379497015120568	0.7075681127585055																	0.7075681127585055	2333.985626872417
1604	2011-10-30T23:14:16	29.3915	-144.2218	TN271	16.853688763403554	0.584157727932686	0.0373790786114818	0.6511004901768396																	0.6511004901768396	2335.193836650552
1605	2011-10-30T23:17:16	29.3829	-144.2294	TN271	17.606653660286977	0.5872518321096079	0.0378920779119655	0.6903627549692131																	0.6903627549692131	2336.402084449433
1606	2011-10-30T23:20:17	29.3743	-144.2369	TN271	17.996893095958892	0.588286857741426	0.0380645851573078	0.7143497127672322																	0.7143497127672322	2337.6044764831336
1607	2011-10-30T23:23:17	29.3655	-144.2444	TN271	18.100418767046488	0.5869061233653311	0.0378345915421539	0.7177544898476529																	0.7177544898476529	2338.8247057616563
1608	2011-10-30T23:26:17	29.3568	-144.2517	TN271	19.61526946038612	0.5924420754162529	0.0387621397671506	0.7998888212727963																	0.7998888212727963	2340.0244992293538
1609	2011-10-30T23:29:17	29.34800000000001	-144.2592	TN271	19.562314091189343	0.583472708840823	0.0372660853603093	0.7565474431039975																	0.7565474431039975	2341.2448030618602
1610	2011-10-30T23:32:17	29.3392	-144.2666	TN271	21.005779006451064	0.587598366122691	0.0379497015120568	0.832751099549802																	0.832751099549802	2342.4593826023474
1611	2011-10-30T23:35:18	29.3304	-144.274	TN271	20.003080085622663	0.5915716818513741	0.0386153382593444	0.8097840947681614																	0.8097840947681614	2343.6739987930277
1612	2011-10-30T23:38:18	29.3215	-144.2815	TN271	19.21710581773345	0.5874250991161495	0.03792088971201115	0.7592046836409203																	0.7592046836409203	2344.903368253841
1613	2011-10-30T23:41:18	29.3127	-144.2891	TN271	18.15159165329357	0.590011532080474	0.0383530628207477	0.7299304074116754																	0.7299304074116754	2346.129636340346
1614	2011-10-30T23:44:18	29.304000000000002	-144.2964	TN271	18.94695056686852	0.5931403767951109	0.0388801731613649	0.7719048458007104																	0.7719048458007104	2347.329646406583
1615	2011-10-30T23:47:18	29.2949	-144.3042	TN271	19.3658376030432	0.593842016094705	0.0389987707619894	0.7810839151851682																	0.7810839151851682	2348.5943556924412
1616	2011-10-30T23:50:19	29.285999999999998	-144.312	TN271	19.411974318109003	0.5893197318632121	0.0382372768692183	0.7754665400592751																	0.7754665400592751	2349.841344568934
1617	2011-10-30T23:53:19	29.2772	-144.3195	TN271	19.02796925072764	0.591049701734344	0.0385275886299907	0.7691605923936294																	0.7691605923936294	2351.0619496963564
1618	2011-10-30T23:56:19	29.2681	-144.3271	TN271	17.84888053258307	0.590011532080474	0.0383530628207477	0.7201497515706257																	0.7201497515706257	2352.3152452129884
1619	2011-10-31T00:00:21	29.256	-144.3371	TN271	17.04416872731973	0.594541165763985	0.0391174767360461	0.6947908453808023																	0.6947908453808023	2353.9757627803688
1620	2011-10-31T00:03:21	29.2471	-144.3445	TN271	16.780098546723448	0.591745951905821	0.0386446346485865	0.6738409356951983																	0.6738409356951983	2355.199718197748
1621	2011-10-31T00:06:21	29.238000000000003	-144.3519	TN271	15.891390406977415	0.5931403767951109	0.0388801731613649	0.6517998459754845																	0.6517998459754845	2356.4417999692128
1622	2011-10-31T00:09:22	29.2289	-144.3593	TN271	15.242863010645776	0.593490778209383	0.0389394012676186	0.6206684124935061																	0.6206684124935061	2357.683918721245
1623	2011-10-31T00:12:22	29.2198	-144.3667	TN271	16.34246025528573	0.594891342460035	0.0391769913024547	0.6716661656731826																	0.6716661656731826	2358.9260744455387
1624	2011-10-31T00:15:22	29.2107	-144.3742	TN271	19.94491628315361	0.6040845458237509	0.0407579664054068	0.8503875060804718																	0.8503875060804718	2360.173915547533
1625	2011-10-31T00:18:22	29.2018	-144.382	TN271	19.759408760220534	0.610922208669768	0.0419589181573892	0.8714240394881794																	0.8714240394881794	2361.4212831230748
1626	2011-10-31T00:21:22	29.1931	-144.3899	TN271	19.022539454442946	0.610198148947117	0.041830773027353996	0.832563329647441																	0.832563329647441	2362.657095191919
1627	2011-10-31T00:24:23	29.1842	-144.398	TN271	15.243079737994881	0.608397004309332	0.0415128486841036	0.6587799246185198																	0.6587799246185198	2363.9224696523834
1628	2011-10-31T00:27:23	29.1755	-144.4061	TN271	14.476423917653618	0.600881345510757	0.0402028301511477	0.6060144050433363																	0.6060144050433363	2365.170532461292
1629	2011-10-31T00:30:23	29.1668	-144.4142	TN271	14.81966022954726	0.600526110660332	0.0401414589294973	0.6180763175459926																	0.6180763175459926	2366.4186373708035
1630	2011-10-31T00:33:23	29.158	-144.4223	TN271	15.104395837425766	0.6033720137743679	0.0406341940844002	0.6407460929283761																	0.6407460929283761	2367.6754415157025
1631	2011-10-31T00:36:23	29.1494	-144.4304	TN271	14.523780897082155	0.6001717217997061	0.0400802338630663	0.6085104070695215																	0.6085104070695215	2368.915013740651
1632	2011-10-31T00:39:24	29.1407	-144.4387	TN271	14.74601057196491	0.602662871465988	0.0405110105875903	0.6231071556827283																	0.6231071556827283	2370.175602778785
1633	2011-10-31T00:42:24	29.1321	-144.4467	TN271	14.849319510188606	0.6037278550705479	0.0406960064662801	0.6333972283593537																	0.6333972283593537	2371.409104822521
1634	2011-10-31T00:45:24	29.1234	-144.455	TN271	13.636673473014044	0.590356763845812	0.0384110994364371	0.5452327409529739																	0.5452327409529739	2372.6697808148747
1635	2011-10-31T00:48:24	29.1146	-144.4635	TN271	13.942817281643936	0.5971711830970166	0.03956552550349515	0.5675158183537289																	0.5675158183537289	2373.951528029905
1636	2011-10-31T00:51:25	29.105999999999998	-144.4718	TN271	14.214658496372886	0.593842016094705	0.0389987707619894	0.5802271373306866																	0.5802271373306866	2375.203761123613
1637	2011-10-31T00:54:25	29.0974	-144.4801	TN271	14.300565244138873	0.596645698100655	0.0394757272377048	0.59007657152635																	0.59007657152635	2376.4560377037287
1638	2011-10-31T00:57:25	29.0889	-144.4884	TN271	13.003789416238446	0.596645698100655	0.0394757272377048	0.5422764720767695																	0.5422764720767695	2377.6998686539027
1639	2011-10-31T01:00:25	29.0802	-144.4968	TN271	12.666860690173525	0.5952423550906911	0.0392366479408122	0.5287890633165826																	0.5287890633165826	2378.9670131023167
1640	2011-10-31T01:03:25	29.0715	-144.5053	TN271	12.625067394329704	0.6015943612639439	0.0403260124565342	0.5332849001510939																	0.5332849001510939	2380.2404980102183
1641	2011-10-31T01:06:26	29.0628	-144.5138	TN271	12.807811293281924	0.5971711830970166	0.03956552550349515	0.5291289931929142																	0.5291289931929142	2381.5140282519715
1642	2011-10-31T01:09:26	29.0541	-144.5224	TN271	13.253998159777932	0.6015943612639439	0.0403260124565342	0.5587727923609156																	0.5587727923609156	2382.793944443968
1643	2011-10-31T01:12:26	29.0454	-144.5308	TN271	14.132704200123936	0.598754645777687	0.0398367391074754	0.5907812362573809																	0.5907812362573809	2384.061266846169
1644	2011-10-31T01:15:27	29.0367	-144.539	TN271	15.143851519232586	0.598050898966864	0.0397158570258936	0.6337988602468297																	0.6337988602468297	2385.3161666497954
1645	2011-10-31T01:18:27	29.028000000000002	-144.5473	TN271	14.131540157234607	0.597698341327604	0.0396556097023431	0.5860843736876099																	0.5860843736876099	2386.577321455198
1646	2011-10-31T01:21:27	29.0194	-144.5554	TN271	13.602152569974248	0.6066013658370311	0.0411975026540972	0.5884481348321978																	0.5884481348321978	2387.8175257417997
1647	2011-10-31T01:24:27	29.0107	-144.5635	TN271	12.903328374037224	0.6048002884965931	0.0408827535690113	0.5574113493842783																	0.5574113493842783	2389.0663844589653
1648	2011-10-31T01:27:28	29.0021	-144.5715	TN271	12.516277019520679	0.596645698100655	0.0394757272377048	0.5223745891317416																	0.5223745891317416	2390.3005058584467
1649	2011-10-31T01:30:28	28.9936	-144.5795	TN271	12.562924207845485	0.600526110660332	0.0401414589294973	0.5272898261080002																	0.5272898261080002	2391.52605330168
1650	2011-10-31T01:33:28	28.9847	-144.5878	TN271	13.218694807339668	0.602662871465988	0.0405110105875903	0.5611791787214304																	0.5611791787214304	2392.8045975811715
1651	2011-10-31T01:36:28	28.976	-144.596	TN271	13.956957817856159	0.607317053412266	0.0413231901123783	0.603807752723562																	0.603807752723562	2394.059795681594
1652	2011-10-31T01:39:28	28.9673	-144.60399999999996	TN271	13.985451242188187	0.611284169532505	0.0420231823722295	0.6167131077602108																	0.6167131077602108	2395.30273603525
1653	2011-10-31T01:42:29	28.9585	-144.6122	TN271	13.344958095782804	0.5991076653398361	0.0398973953574319	0.5602453854759508																	0.5602453854759508	2396.566627825886
1654	2011-10-31T01:45:29	28.9498	-144.6204	TN271	13.123799446757117	0.597698341327604	0.0396556097023431	0.5478803327172727																	0.5478803327172727	2397.821954536517
1655	2011-10-31T01:48:29	28.9408	-144.6282	TN271	12.975666308317912	0.599461527623023	0.0399581964047407	0.5467499111910404																	0.5467499111910404	2399.0793420202103
1656	2011-10-31T01:51:29	28.9318	-144.636	TN271	13.422721323529734	0.600881345510757	0.0402028301511477	0.5693692379362877																	0.5693692379362877	2400.3367693866644
1657	2011-10-31T01:54:29	28.9227	-144.6437	TN271	13.139612631918366	0.600526110660332	0.0401414589294973	0.5478354850625918																	0.5478354850625918	2401.597300988332
1658	2011-10-31T01:57:30	28.9137	-144.6513	TN271	12.343842255371046	0.5998162346389749	0.0400191425950592	0.519853996735532																	0.519853996735532	2402.843127525419
1659	2011-10-31T02:00:30	28.905	-144.6588	TN271	12.199012745564765	0.5907028197413199	0.0384692745959418	0.49277633054549297																	0.49277633054549297	2404.0564041337398
1660	2011-10-31T02:03:30	28.8959	-144.6666	TN271	12.340010046017165	0.5931403767951109	0.0388801731613649	0.5090433785381164																	0.5090433785381164	2405.322876207597
1661	2011-10-31T02:06:31	28.886999999999997	-144.6743	TN271	12.282940588353775	0.593842016094705	0.0389987707619894	0.5069203636868493																	0.5069203636868493	2406.565743481497
1662	2011-10-31T02:09:31	28.878	-144.68200000000004	TN271	12.495685084905196	0.5924420754162529	0.0387621397671506	0.5107997442082862																	0.5107997442082862	2407.8175409588416
1663	2011-10-31T02:12:31	28.8691	-144.6896	TN271	12.928865277928365	0.590011532080474	0.0383530628207477	0.5222700130395915																	0.5222700130395915	2409.054624187213
1664	2011-10-31T02:15:31	28.8602	-144.6972	TN271	13.266471813381395	0.594891342460035	0.0391769913024547	0.5496164724816472																	0.5496164724816472	2410.291745413251
1665	2011-10-31T02:18:31	28.8512	-144.705	TN271	12.948812445896756	0.593490778209383	0.0389394012676186	0.5263598286900034																	0.5263598286900034	2411.5495295445457
1666	2011-10-31T02:21:32	28.8422	-144.7126	TN271	12.867422843453795	0.591745951905821	0.0386446346485865	0.5237012869185557																	0.5237012869185557	2412.795659258241
1667	2011-10-31T02:24:32	28.8333	-144.7203	TN271	12.854726638763594	0.591049701734344	0.0385275886299907	0.5237947837494159																	0.5237947837494159	2414.038760735025
1668	2011-10-31T02:27:32	28.8242	-144.7281	TN271	12.525336407081534	0.5886303285365	0.0381220118643397	0.5000009382143017																	0.5000009382143017	2415.3055477003422
1669	2011-10-31T02:30:32	28.8152	-144.7358	TN271	12.513740748133145	0.590011532080474	0.0383530628207477	0.5094782033928574																	0.5094782033928574	2416.5576170297995
1670	2011-10-31T02:33:33	28.8062	-144.7436	TN271	12.359839244551553	0.591745951905821	0.0386446346485865	0.4999223536100353																	0.4999223536100353	2417.8156000280005
1671	2011-10-31T02:36:33	28.7972	-144.7514	TN271	12.560314961838571	0.591745951905821	0.0386446346485865	0.5127292066753296																	0.5127292066753296	2419.073622772073
1672	2011-10-31T02:39:33	28.7882	-144.7592	TN271	12.40252175748682	0.591745951905821	0.0386446346485865	0.5101483246472764																	0.5101483246472764	2420.3316852528383
1673	2011-10-31T02:42:33	28.7792	-144.767	TN271	12.820349040481524	0.5933155775022471	0.03890978721449175	0.5291787404130175																	0.5291787404130175	2421.5897874611137
1674	2011-10-31T02:45:33	28.7701	-144.7748	TN271	13.263147835167901	0.594891342460035	0.0391769913024547	0.5506516293511184																	0.5506516293511184	2422.8568116406964
1675	2011-10-31T02:48:33	28.761	-144.7826	TN271	13.198112617654223	0.593842016094705	0.0389987707619894	0.543140007042258																	0.543140007042258	2424.123875689079
1676	2011-10-31T02:51:34	28.7518	-144.7905	TN271	13.28902456922812	0.593490778209383	0.0389394012676186	0.5380421045695647																	0.5380421045695647	2425.4057420187187
1677	2011-10-31T02:54:34	28.7426	-144.7982	TN271	13.800240355173548	0.595946896142691	0.0393563887907884	0.5723403907788143																	0.5723403907788143	2426.6760047069283
1678	2011-10-31T02:57:34	28.7335	-144.8059	TN271	14.097449943906565	0.595946896142691	0.0393563887907884	0.5869561800841326																	0.5869561800841326	2427.9373491467154
1679	2011-10-31T03:00:34	28.7244	-144.8136	TN271	13.962939966136286	0.5969957428916539	0.0395355451495354	0.5837231440684083																	0.5837231440684083	2429.1987325827936
1680	2011-10-31T03:03:35	28.7154	-144.8213	TN271	13.1012829633247	0.5992845964814295	0.0399277958810863	0.5474541117526217																	0.5474541117526217	2430.4512330341063
1681	2011-10-31T03:06:35	28.7063	-144.829	TN271	13.606930715492403	0.6001717217997061	0.0400802338630663	0.5731622525831552																	0.5731622525831552	2431.712694007157
1682	2011-10-31T03:09:35	28.6972	-144.8368	TN271	13.4016674987139	0.594191823011768	0.0390581039032427	0.5509020545933309																	0.5509020545933309	2432.9800373135845
1683	2011-10-31T03:12:35	28.6882	-144.8445	TN271	13.292352825862427	0.5969957428916539	0.0395355451495354	0.5500631680074418																	0.5500631680074418	2434.232655073451
1684	2011-10-31T03:15:36	28.6792	-144.8521	TN271	13.555021729884036	0.6019521462202391	0.0403878242405686	0.5710829279395737																	0.5710829279395737	2435.479473880291
1685	2011-10-31T03:18:36	28.6701	-144.8599	TN271	13.534720005985482	0.5991076653398361	0.0398973953574319	0.5649027983364578																	0.5649027983364578	2436.746935666968
1686	2011-10-31T03:21:36	28.6609	-144.8675	TN271	13.061937140860069	0.5989311555587615	0.03986706723245365	0.5446423575543554																	0.5446423575543554	2438.011788863977
1687	2011-10-31T03:24:36	28.6519	-144.875	TN271	13.000848130298653	0.598754645777687	0.0398367391074754	0.5384211111592865																	0.5384211111592865	2439.252931951096
1688	2011-10-31T03:27:37	28.6427	-144.8827	TN271	12.979331273243035	0.59840246692964	0.0397762273100372	0.545021603015132																	0.545021603015132	2440.523619327733
1689	2011-10-31T03:30:37	28.6337	-144.8905	TN271	12.565420872767826	0.594191823011768	0.0390581039032427	0.5111427667723853																	0.5111427667723853	2441.782362520927
1690	2011-10-31T03:33:37	28.625	-144.8987	TN271	12.974590433703757	0.5952423550906911	0.0392366479408122	0.5394042759160325																	0.5394042759160325	2443.0392763636305
1691	2011-10-31T03:36:37	28.6164	-144.9068	TN271	12.961098164768305	0.593842016094705	0.0389987707619894	0.5366334051283378																	0.5366334051283378	2444.2814266078517
1692	2011-10-31T03:39:38	28.6079	-144.9153	TN271	12.153120027393514	0.5893197318632121	0.0382372768692183	0.4902363027715229																	0.4902363027715229	2445.5404979472337
1693	2011-10-31T03:42:38	28.5994	-144.9238	TN271	12.585360189412716	0.594891342460035	0.0391769913024547	0.5134809072385522																	0.5134809072385522	2446.799613629019
1694	2011-10-31T03:45:38	28.590999999999998	-144.9323	TN271	12.954601736350675	0.594191823011768	0.0390581039032427	0.5312649355654848																	0.5312649355654848	2448.050430024493
1695	2011-10-31T03:48:38	28.5825	-144.9408	TN271	13.109401734462008	0.593842016094705	0.0389987707619894	0.5356775771574018																	0.5356775771574018	2449.309633839588
1696	2011-10-31T03:51:38	28.574	-144.9494	TN271	13.50402954452125	0.594891342460035	0.0391769913024547	0.5582481291892739																	0.5582481291892739	2450.5753536300367
1697	2011-10-31T03:54:39	28.5656	-144.9579	TN271	13.129481908058679	0.591049701734344	0.0385275886299907	0.5364784730421763																	0.5364784730421763	2451.826303324554
1698	2011-10-31T03:57:39	28.5572	-144.9665	TN271	12.691058563454074	0.5898386001973099	0.03832408932155035	0.5124122183942958																	0.5124122183942958	2453.083813307717
1699	2011-10-31T04:00:39	28.5487	-144.975	TN271	12.608978374165485	0.588974619257991	0.0381795756592254	0.5025622272518437																	0.5025622272518437	2454.343193270314
1700	2011-10-31T04:03:39	28.5404	-144.9835	TN271	12.815493692890518	0.591049701734344	0.0385275886299907	0.516145187789237																	0.516145187789237	2455.585977508683
1701	2011-10-31T04:06:39	28.5315	-144.9915	TN271	12.955893061288213	0.591397411796927	0.0385860418701023	0.5167798630570658																	0.5167798630570658	2456.848358363909
1702	2011-10-31T04:09:40	28.5233	-144.999	TN271	13.45399238938368	0.5931403767951109	0.0388801731613649	0.5438306069582554																	0.5438306069582554	2458.0193613743386
1703	2011-10-31T04:12:39	28.5185	-145.0033	TN271	13.272048043027134	0.594891342460035	0.0391769913024547	0.5422249260778865																	0.5422249260778865	2458.699348781993
1704	2011-10-31T04:15:40	28.5175	-145.0046	TN271	13.509954593332374	0.593490778209383	0.0389394012676186	0.5538116299565915																	0.5538116299565915	2458.868344660789
1705	2011-10-31T04:18:40	28.5138	-145.0079	TN271	13.282113114850564	0.594191823011768	0.0390581039032427	0.5427865517921554																	0.5427865517921554	2459.391630521763
1706	2011-10-31T04:21:40	28.506999999999998	-145.0138	TN271	13.364101898443856	0.5924420754162529	0.0387621397671506	0.5394940833402156																	0.5394940833402156	2460.3435000576965
1707	2011-10-31T04:28:07	28.491	-145.0271	TN271	13.339275915928994	0.594891342460035	0.0391769913024547	0.5481473865224529																	0.5481473865224529	2462.549203343005
1708	2011-10-31T04:31:07	28.4817	-145.0349	TN271	13.393911595164006	0.594891342460035	0.0391769913024547	0.5515835572379412																	0.5515835572379412	2463.835337785386
1709	2011-10-31T04:34:07	28.4725	-145.0426	TN271	13.239691774477006	0.5907028197413199	0.0384692745959418	0.5338788576182799																	0.5338788576182799	2465.106746189621
1710	2011-10-31T04:37:07	28.4635	-145.0501	TN271	13.478698122406335	0.593490778209383	0.0389394012676186	0.5459924712100247																	0.5459924712100247	2466.3486644854033
1711	2011-10-31T04:40:08	28.4543	-145.0583	TN271	16.430741547731937	0.6160265352323541	0.0428695028235136	0.7304945255289831																	0.7304945255289831	2467.649747572232
1712	2011-10-31T04:43:08	28.4461	-145.0657	TN271	17.600445395233997	0.617493623458812	0.0431333327656408	0.7849419417222064																	0.7849419417222064	2468.814978217677
1713	2011-10-31T04:46:08	28.4364	-145.0743	TN271	18.175551674736734	0.620065398225797	0.0435984113729068	0.8181678529314159																	0.8181678529314159	2470.184107550357
1714	2011-10-31T04:49:09	28.4276	-145.0823	TN271	19.425834696650533	0.633924721015529	0.0461570445676905	0.9245263707831756																	0.9245263707831756	2471.4382521707635
1715	2011-10-31T04:52:09	28.4185	-145.0904	TN271	20.49273318728352	0.640430671919666	0.0473891736025934	1.0031987299061649																	1.0031987299061649	2472.724702813198
1716	2011-10-31T04:55:09	28.4096	-145.0984	TN271	20.797420507902	0.6412020515904799	0.0475365276795098	1.0215230893002565																	1.0215230893002565	2473.987643700385
1717	2011-10-31T04:58:09	28.4007	-145.1064	TN271	20.454846438407003	0.6310806312438705	0.0456247885676147	0.9678762017267372																	0.9678762017267372	2475.250625405357
1718	2011-10-31T05:01:09	28.392	-145.1144	TN271	20.867185245634094	0.62043398285627	0.0436652958856285	0.9392083429700246																	0.9392083429700246	2476.4962604411
1719	2011-10-31T05:04:10	28.3832	-145.1225	TN271	21.304142842649227	0.6149309138091701	0.0426728438729585	0.9381519959607394																	0.9381519959607394	2477.756749981188
1720	2011-10-31T05:07:10	28.3744	-145.1307	TN271	20.978277033108657	0.615295250521053	0.0427382406184871	0.9206938316133018																	0.9206938316133018	2479.023467600606
1721	2011-10-31T05:10:10	28.3656	-145.139	TN271	20.677008015238442	0.613467522342255	0.0424115330246025	0.9053981861474474																	0.9053981861474474	2480.296460222893
1722	2011-10-31T05:13:10	28.3568	-145.1472	TN271	21.503663915852496	0.610560727361793	0.0418947963833541	0.9314155850892106																	0.9314155850892106	2481.563262316186
1723	2011-10-31T05:16:10	28.34800000000001	-145.1554	TN271	21.25959953853387	0.6066013658370311	0.0411975026540972	0.9052364145234404																	0.9052364145234404	2482.8301066315357
1724	2011-10-31T05:19:11	28.3391	-145.1637	TN271	20.113755498850672	0.605159393768409	0.0409454747205174	0.8439444998634753																	0.8439444998634753	2484.1118135366337
1725	2011-10-31T05:22:11	28.3302	-145.172	TN271	19.675349994542504	0.6019521462202391	0.0403878242405686	0.8173297506754191																	0.8173297506754191	2485.393563665125
1726	2011-10-31T05:25:11	28.3215	-145.1802	TN271	19.436125519143825	0.6033720137743679	0.0406341940844002	0.8195937642750429																	0.8195937642750429	2486.6519483519683
1727	2011-10-31T05:28:12	28.3127	-145.1885	TN271	18.479995252131395	0.601237428370511	0.0402643478769161	0.7614254484929879																	0.7614254484929879	2487.9251996494972
1728	2011-10-31T05:31:12	28.304000000000002	-145.1967	TN271	19.896974581639714	0.6017732537420915	0.0403569183485514	0.8246688238562426																	0.8246688238562426	2489.1836687838872
1729	2011-10-31T05:34:12	28.2954	-145.2051	TN271	20.40079118127689	0.6019521462202391	0.0403878242405686	0.8488478413333991																	0.8488478413333991	2490.4463269670355
1730	2011-10-31T05:37:12	28.2867	-145.2134	TN271	20.46959567104403	0.603017019912235	0.0405725289083602	0.8528809684837687																	0.8528809684837687	2491.711162054416
1731	2011-10-31T05:40:12	28.2781	-145.2216	TN271	20.068259780612433	0.6001717217997061	0.0400802338630663	0.8169143883015955																	0.8169143883015955	2492.961210967492
1732	2011-10-31T05:43:13	28.2696	-145.2296	TN271	19.796737512296165	0.599461527623023	0.0399581964047407	0.811895233368092																	0.811895233368092	2494.1901928969464
1733	2011-10-31T05:46:13	28.2607	-145.2379	TN271	20.492631938038553	0.6033720137743679	0.0406341940844002	0.8568668914379688																	0.8568668914379688	2495.472280202383
1734	2011-10-31T05:49:13	28.252	-145.2459	TN271	20.877198507489194	0.600881345510757	0.0402028301511477	0.8635241615084195																	0.8635241615084195	2496.718564836821
1735	2011-10-31T05:52:13	28.2434	-145.254	TN271	19.708400192344094	0.601237428370511	0.0402643478769161	0.8120022839855713																	0.8120022839855713	2497.962497883567
1736	2011-10-31T05:55:13	28.2346	-145.2621	TN271	19.58004940577328	0.599461527623023	0.0399581964047407	0.8026772149363564																	0.8026772149363564	2499.2236857206767
1737	2011-10-31T05:58:14	28.226	-145.27	TN271	19.909094503626896	0.59840246692964	0.0397762273100372	0.8163526159914631																	0.8163526159914631	2500.455267864454
1738	2011-10-31T06:01:14	28.217	-145.2778	TN271	19.69315542199658	0.597346623302379	0.0395955058574549	0.801339893631359																	0.801339893631359	2501.715833389866
1739	2011-10-31T06:04:14	28.208000000000002	-145.2855	TN271	19.647319328982405	0.5975224823149915	0.039625557779899005	0.8009440919258598																	0.8009440919258598	2502.970508548574
1740	2011-10-31T06:07:14	28.1989	-145.2934	TN271	19.893021491608568	0.596645698100655	0.0394757272377048	0.8080330673628751																	0.8080330673628751	2504.245954078255
1741	2011-10-31T06:10:14	28.1899	-145.3013	TN271	20.564059154248806	0.593842016094705	0.0389987707619894	0.8276281648745168																	0.8276281648745168	2505.512616792407
1742	2011-10-31T06:13:14	28.1809	-145.309	TN271	20.28448246333189	0.592094171481787	0.0387033338081638	0.8044527068483309																	0.8044527068483309	2506.767407286869
1743	2011-10-31T06:16:15	28.1718	-145.3169	TN271	20.428313308383807	0.588974619257991	0.0381795756592254	0.8044731324909128																	0.8044731324909128	2508.0429722193544
1744	2011-10-31T06:19:15	28.1628	-145.3247	TN271	20.239017105958467	0.590011532080474	0.0383530628207477	0.7976393212014493																	0.7976393212014493	2509.303773304516
1745	2011-10-31T06:22:15	28.1539	-145.3325	TN271	20.272388566560565	0.5855293687429829	0.0376059203636027	0.785347704511593																	0.785347704511593	2510.555786323999
1746	2011-10-31T06:25:16	28.1449	-145.3404	TN271	19.62190249149087	0.5869061233653311	0.0378345915421539	0.7605485226646862																	0.7605485226646862	2511.8226485934197
1747	2011-10-31T06:28:16	28.1358	-145.3483	TN271	20.427917923002507	0.5869061233653311	0.0378345915421539	0.7923367533579488																	0.7923367533579488	2513.098372008661
1748	2011-10-31T06:31:16	28.1267	-145.3562	TN271	20.70129938658101	0.5886303285365	0.0381220118643397	0.8085685089094437																	0.8085685089094437	2514.374135460678
1749	2011-10-31T06:34:16	28.1175	-145.3642	TN271	21.13516729871401	0.5869061233653311	0.0378345915421539	0.8204272338014766																	0.8204272338014766	2515.664746417477
1750	2011-10-31T06:37:16	28.1088	-145.3717	TN271	20.640617257713497	0.585185231148408	0.0375490069396669	0.7950673641341575																	0.7950673641341575	2516.8813668704142
1751	2011-10-31T06:40:17	28.0995	-145.3798	TN271	20.844443943303133	0.58312916762861	0.0372095803217628	0.8006594368099815																	0.8006594368099815	2518.186866975375
1752	2011-10-31T06:43:17	28.0904	-145.3877	TN271	21.71412733886527	0.582103445051809	0.0370408713235996	0.8255536609611179																	0.8255536609611179	2519.4627900374962
1753	2011-10-31T06:46:17	28.0813	-145.3956	TN271	20.798128349368266	0.582103445051809	0.0370408713235996	0.7867736135205314																	0.7867736135205314	2520.7387530877263
1754	2011-10-31T06:49:17	28.0722	-145.4034	TN271	20.98376089994271	0.580068928517525	0.0367077698022362	0.7846204443926731																	0.7846204443926731	2522.0088076445973
1755	2011-10-31T06:52:17	28.0631	-145.4112	TN271	20.790934951742265	0.578709472108181	0.0364863379850547	0.7809866199528541																	0.7809866199528541	2523.278901347087
1756	2011-10-31T06:55:18	28.054000000000002	-145.41899999999995	TN271	21.665442193440665	0.5804061521139471	0.0367629337821495	0.8157149525136107																	0.8157149525136107	2524.54903418564
1757	2011-10-31T06:58:18	28.0448	-145.4267	TN271	21.597982722260266	0.578370361268415	0.0364311668075271	0.8103982925685002																	0.8103982925685002	2525.8222403645677
1758	2011-10-31T07:01:18	28.0357	-145.4347	TN271	20.61199305555564	0.578709472108181	0.0364863379850547	0.7725403115395852																	0.7725403115395852	2527.104403079795
1759	2011-10-31T07:04:18	28.0267	-145.4427	TN271	20.32186390293036	0.578709472108181	0.0364863379850547	0.7575489104854134																	0.7575489104854134	2528.3778301707475
1760	2011-10-31T07:07:19	28.0177	-145.4506	TN271	20.014287882450226	0.577015054810904	0.0362113458589793	0.7428827537067401																	0.7428827537067401	2529.645255215357
1761	2011-10-31T07:10:19	28.0086	-145.4588	TN271	20.927277449521245	0.5773540130704949	0.0362661914288565	0.7765858720006266																	0.7765858720006266	2530.939683408142
1762	2011-10-31T07:13:19	27.9996	-145.4669	TN271	19.909548045223573	0.573993935879456	0.0357240837195932	0.7295571006470044																	0.7295571006470044	2532.219323852382
1763	2011-10-31T07:16:19	27.9907	-145.4749	TN271	20.272856075964604	0.573323676375228	0.0356166389245756	0.7397771008739465																	0.7397771008739465	2533.484175456883
1764	2011-10-31T07:19:20	27.9816	-145.4831	TN271	19.871397494704823	0.569997865384077	0.0350859296703253	0.7130823016441716																	0.7130823016441716	2534.778729378296
1765	2011-10-31T07:22:20	27.9727	-145.4911	TN271	19.50089897163706	0.570989391007419	0.0352437597971597	0.7021183374757252																	0.7021183374757252	2536.0436626039145
1766	2011-10-31T07:25:20	27.9637	-145.4992	TN271	19.383393616454693	0.567006393695707	0.0346129697040391	0.6883362976294868																	0.6883362976294868	2537.323467998096
1767	2011-10-31T07:28:20	27.9548	-145.5071	TN271	19.22965469529064	0.5686640160633659	0.0348746371284933	0.6875841746831802																	0.6875841746831802	2538.5823920308426
1768	2011-10-31T07:31:20	27.9459	-145.5152	TN271	19.646555031304505	0.569997865384077	0.0350859296703253	0.7024848403437713																	0.7024848403437713	2539.8535847184744
1769	2011-10-31T07:34:21	27.9369	-145.5234	TN271	20.00258888723304	0.5703275861961321	0.0351384143226242	0.7182128284496219																	0.7182128284496219	2541.1396563695025
1770	2011-10-31T07:37:21	27.9281	-145.5315	TN271	20.02125712172386	0.567006393695707	0.0346129697040391	0.7111474560912434																	0.7111474560912434	2542.402275707492
1771	2011-10-31T07:40:21	27.9192	-145.5396	TN271	20.179622855880435	0.5676686962162221	0.0347172484588416	0.7116284291029882																	0.7116284291029882	2543.673591747765
1772	2011-10-31T07:43:21	27.9103	-145.5478	TN271	19.19350770679045	0.5689970087056371	0.0349273538536395	0.6919559255759282																	0.6919559255759282	2544.951136369159
1773	2011-10-31T07:46:21	27.9014	-145.5559	TN271	18.62414480560389	0.566018842946496	0.0344574809972288	0.6591214992249362																	0.6591214992249362	2546.222534594574
1774	2011-10-31T07:49:22	27.8926	-145.5639	TN271	18.53221843919023	0.5630690759017621	0.0339962556112472	0.6514299289918132																	0.6514299289918132	2547.479133766073
1775	2011-10-31T07:52:22	27.8837	-145.5721	TN271	18.01313546237672	0.564054851799643	0.0341498514060468	0.6343593796664135																	0.6343593796664135	2548.7568035994423
1776	2011-10-31T07:55:22	27.8749	-145.5802	TN271	18.54268159285395	0.562088995872733	0.0338436192736199	0.6477962479159372																	0.6477962479159372	2550.019670193169
1777	2011-10-31T07:58:22	27.8661	-145.5883	TN271	18.194861006264887	0.5611059635909991	0.0336912993972472	0.6290051020654976																	0.6290051020654976	2551.2825776515992
1778	2011-10-31T08:01:22	27.8573	-145.5964	TN271	19.20050987426363	0.5630690759017621	0.0339962556112472	0.6711725089374972																	0.6711725089374972	2552.545525964858
1779	2011-10-31T08:04:23	27.8484	-145.6046	TN271	19.167447096794294	0.5614331122327171	0.0337419712546247	0.6656824534574728																	0.6656824534574728	2553.823361821977
1780	2011-10-31T08:07:23	27.8396	-145.6126	TN271	18.58174276591563	0.560454001760088	0.0335903174193365	0.6422039544779559																	0.6422039544779559	2555.080202223869
1781	2011-10-31T08:10:23	27.8309	-145.6207	TN271	19.075541788141912	0.559478195020089	0.0334396827309033	0.653317935142935																	0.653317935142935	2556.334659620213
1782	2011-10-31T08:13:23	27.8221	-145.6288	TN271	19.52640301186286	0.55850706186846	0.0332900833442129	0.6706609337507261																	0.6706609337507261	2557.597771254031
1783	2011-10-31T08:16:23	27.8133	-145.6368	TN271	18.93059701854373	0.560779594051932	0.0336407482146132	0.6529753192682859																	0.6529753192682859	2558.854731230705
1784	2011-10-31T08:19:24	27.8044	-145.6449	TN271	18.850458198210053	0.560779594051932	0.0336407482146132	0.6497927507801252																	0.6497927507801252	2560.1265766156052
1785	2011-10-31T08:22:24	27.7956	-145.6529	TN271	19.111504592154137	0.5601291848644561	0.0335400067247152	0.6542286760341524																	0.6542286760341524	2561.383617017925
1786	2011-10-31T08:25:24	27.7868	-145.6609	TN271	18.98727209503979	0.560779594051932	0.0336407482146132	0.6555733090442021																	0.6555733090442021	2562.640697391305
1787	2011-10-31T08:28:24	27.7781	-145.6688	TN271	18.991502791024143	0.556895952873082	0.0330429479275996	0.6493358476213522																	0.6493358476213522	2563.882971114057
1788	2011-10-31T08:31:25	27.7691	-145.6769	TN271	18.092991246386767	0.5591537118280849	0.0333896973232034	0.6152271057700607																	0.6152271057700607	2565.163667832485
1789	2011-10-31T08:34:25	27.7603	-145.6849	TN271	18.3222790375387	0.5575389960099859	0.0331414679650109	0.6258958890267526																	0.6258958890267526	2566.4208685147673
1790	2011-10-31T08:37:25	27.7512	-145.6929	TN271	17.908056603067244	0.5591537118280849	0.0333896973232034	0.6130197290210442																	0.6130197290210442	2567.704300636542
1791	2011-10-31T08:40:25	27.7422	-145.7009	TN271	17.76740298924864	0.560454001760088	0.0335903174193365	0.6135094462293051																	0.6135094462293051	2568.9790055590197
1792	2011-10-31T08:43:25	27.7332	-145.7089	TN271	18.381796894144863	0.559478195020089	0.0334396827309033	0.6315998958623354																	0.6315998958623354	2570.2537507429597
1793	2011-10-31T08:46:26	27.7241	-145.7168	TN271	18.410958527120265	0.5599663188380749	0.033514897093727805	0.6333515683176619																	0.6333515683176619	2571.531275691032
1794	2011-10-31T08:49:26	27.715	-145.7247	TN271	19.059338110305948	0.560454001760088	0.0335903174193365	0.6585583040104358																	0.6585583040104358	2572.808840231719
1795	2011-10-31T08:52:26	27.7061	-145.7326	TN271	19.42683526434988	0.558184891424598	0.0332404542066114	0.6607243654243891																	0.6607243654243891	2574.0688647540132
1796	2011-10-31T08:55:27	27.697	-145.7406	TN271	18.369831965579085	0.556895952873082	0.0330429479275996	0.6257304648673582																	0.6257304648673582	2575.352537593361
1797	2011-10-31T08:58:27	27.688000000000002	-145.7485	TN271	18.08940098506129	0.557700332670224	0.0331661862037888	0.6177568128987977																	0.6177568128987977	2576.6214123408195
1798	2011-10-31T09:01:27	27.679000000000002	-145.7564	TN271	17.38579979298014	0.555608470442468	0.0328462118735512	0.5884290688606655																	0.5884290688606655	2577.890326478513
1799	2011-10-31T09:04:27	27.6699	-145.7643	TN271	17.41206352357386	0.555608470442468	0.0328462118735512	0.5939941107188504																	0.5939941107188504	2579.168087095928
1800	2011-10-31T09:07:28	27.6607	-145.7721	TN271	17.691468260115606	0.554963605672341	0.0327479501154556	0.5941923281006893																	0.5941923281006893	2580.4487859677233
1801	2011-10-31T09:10:28	27.6515	-145.7799	TN271	18.219850430874835	0.5539997547744151	0.0326013399447822	0.6102138313655224																	0.6102138313655224	2581.7295237041667
1802	2011-10-31T09:13:28	27.6422	-145.7877	TN271	18.29200190874207	0.5539997547744151	0.0326013399447822	0.6152802646768203																	0.6152802646768203	2583.019218817933
1803	2011-10-31T09:16:28	27.6331	-145.7954	TN271	18.00046560520425	0.5536783797501371	0.0325526367541735	0.6080840093234755																	0.6080840093234755	2584.2852118850187
1804	2011-10-31T09:19:29	27.6238	-145.8033	TN271	16.454629084772176	0.550799638253811	0.0321176955188838	0.5511186654901009																	0.5511186654901009	2585.580890618456
1805	2011-10-31T09:22:29	27.6147	-145.8109	TN271	16.43701883816101	0.551437702318905	0.0322138649384951	0.5483927943676534																	0.5483927943676534	2586.841068376293
1806	2011-10-31T09:25:29	27.6056	-145.8187	TN271	16.28372916294962	0.551437702318905	0.0322138649384951	0.5493026296808603																	0.5493026296808603	2588.1131177404473
1807	2011-10-31T09:28:29	27.5965	-145.8266	TN271	16.218250203993264	0.54920751782497	0.0318787841154082	0.5371679880236901																	0.5371679880236901	2589.391196951347
1808	2011-10-31T09:31:29	27.5874	-145.8344	TN271	16.97245247420436	0.5501619986863001	0.0320218596443617	0.5715370408797126																	0.5715370408797126	2590.663323609842
1809	2011-10-31T09:34:30	27.5784	-145.8421	TN271	16.727445826440384	0.550481679192073	0.0320697793662887	0.5508480637231505																	0.5508480637231505	2591.920656686841
1810	2011-10-31T09:37:30	27.5692	-145.8501	TN271	16.348254842256292	0.54857485500794	0.0317839610794433	0.5358257689514538																	0.5358257689514538	2593.2136940852442
1811	2011-10-31T09:40:30	27.56	-145.8581	TN271	15.90069830287537	0.54920751782497	0.0318787841154082	0.5263042838535733																	0.5263042838535733	2594.5067718870787
1812	2011-10-31T09:43:31	27.551	-145.8659	TN271	16.152902936844814	0.54889087172733	0.0318313192475973	0.5372542416420221																	0.5372542416420221	2595.7702081561747
1813	2011-10-31T09:46:30	27.5419	-145.8738	TN271	15.834169871549172	0.54572876927588	0.0313604470923399	0.5157699736272444																	0.5157699736272444	2597.0485239400664
1814	2011-10-31T09:49:31	27.5329	-145.8818	TN271	15.64789144865016	0.550799638253811	0.0321176955188838	0.5199161859230782																	0.5199161859230782	2598.324162579225
1815	2011-10-31T09:52:31	27.5238	-145.8899	TN271	15.469053837535462	0.54920751782497	0.0318787841154082	0.5107571481800994																	0.5107571481800994	2599.614694957645
1816	2011-10-31T09:55:31	27.5184	-145.8949	TN271	15.565917501408062	0.54920751782497	0.0318787841154082	0.5124424143083115																	0.5124424143083115	2600.392499340011
1817	2011-10-31T09:58:32	27.517	-145.8968	TN271	15.579319951083452	0.550799638253811	0.0321176955188838	0.5188691747813979																	0.5188691747813979	2600.636367433135
1818	2011-10-31T10:01:32	27.5135	-145.9004	TN271	14.81257788392418	0.5482570987065011	0.0317365890469667	0.4827144409266577																	0.4827144409266577	2601.1637326968385
1819	2011-10-31T10:04:32	27.5073	-145.9062	TN271	15.084155959971865	0.5454134177226779	0.0313136896653439	0.4912094808819043																	0.4912094808819043	2602.0605268607087
1820	2011-10-31T10:07:32	27.4994	-145.9138	TN271	15.708506795332019	0.546361732581582	0.0314542970678893	0.5168801133187694																	0.5168801133187694	2603.216575821358
1821	2011-10-31T10:10:33	27.4906	-145.9221	TN271	15.993806522448912	0.5476238545059989	0.0316421831620295	0.524023009914362																	0.524023009914362	2604.4937995477226
1822	2011-10-31T10:13:33	27.4821	-145.9303	TN271	15.886769932836645	0.546679347932512	0.0315013901499848	0.5186020672376103																	0.5186020672376103	2605.739192452532
1823	2011-10-31T10:16:33	27.4733	-145.9384	TN271	16.04862788674248	0.5454134177226779	0.0313136896653439	0.5201742787983141																	0.5201742787983141	2607.0039138663674
1824	2011-10-31T10:19:33	27.4645	-145.9464	TN271	15.977653371843724	0.54857485500794	0.0317839610794433	0.5253433774021611																	0.5253433774021611	2608.262451485405
1825	2011-10-31T10:22:34	27.4557	-145.9544	TN271	14.929973906345749	0.54904919477615	0.03185505168150275	0.4927503567755913																	0.4927503567755913	2609.5210287092505
1826	2011-10-31T10:25:34	27.4467	-145.9625	TN271	13.954503293160233	0.547940099139907	0.0316893298307192	0.4621652735564882																	0.4621652735564882	2610.8031916227665
1827	2011-10-31T10:28:34	27.4379	-145.9704	TN271	14.121653218986072	0.5439969857607715	0.03110433135291415	0.4576914331581469																	0.4576914331581469	2612.055669282206
1828	2011-10-31T10:31:34	27.4291	-145.9786	TN271	14.852544685379698	0.54920751782497	0.0318787841154082	0.4938869172007795																	0.4938869172007795	2613.326867260313
1829	2011-10-31T10:34:35	27.4204	-145.9868	TN271	14.734786278921685	0.5454134177226779	0.0313136896653439	0.4797700345768466																	0.4797700345768466	2614.589548230134
1830	2011-10-31T10:37:35	27.4118	-145.9951	TN271	14.957832215647096	0.546679347932512	0.0315013901499848	0.4926337249363191																	0.4926337249363191	2615.8501591654485
1831	2011-10-31T10:40:35	27.4042	-146.0025	TN271	15.57631932997239	0.5469936228490501	0.0315482263958363	0.5080323753571412																	0.5080323753571412	2616.968419458517
1832	2011-10-31T10:43:35	27.3947	-146.0114	TN271	14.82749371139601	0.54889087172733	0.0318313192475973	0.4884708206998005																	0.4884708206998005	2618.3439187994845
1833	2011-10-31T10:46:35	27.386	-146.0196	TN271	15.922140523913894	0.547308363006909	0.0315951487728662	0.5224596021382167																	0.5224596021382167	2619.6067616576465
1834	2011-10-31T10:49:36	27.3773	-146.0278	TN271	15.711617657941368	0.547940099139907	0.0316893298307192	0.5235106776129517																	0.5235106776129517	2620.869645433492
1835	2011-10-31T10:52:36	27.3688	-146.036	TN271	15.7033761745497	0.543370065653136	0.0310118841682469	0.5054357726127533																	0.5054357726127533	2622.115579147578
1836	2011-10-31T10:55:36	27.3602	-146.0442	TN271	15.765011218656113	0.544154089707091	0.0311274982881591	0.5092882935536029																	0.5092882935536029	2623.370027951285
1837	2011-10-31T10:58:37	27.3514	-146.0525	TN271	15.305931984596393	0.5435264222061429	0.0310349408910314	0.4923930906695976																	0.4923930906695976	2624.6479153546666
1838	2011-10-31T11:01:37	27.3427	-146.0608	TN271	14.907400008827414	0.544784757494778	0.0312204981149663	0.4861727519140815																	0.4861727519140815	2625.9173315579324
1839	2011-10-31T11:04:37	27.334	-146.069	TN271	14.721662029776551	0.5435264222061429	0.0310349408910314	0.4761549373188484																	0.4761549373188484	2627.1804188312412
1840	2011-10-31T11:07:37	27.3253	-146.0771	TN271	15.21090755512969	0.5425877988449099	0.0308968037705542	0.4893072956338409																	0.4893072956338409	2628.437221093562
1841	2011-10-31T11:10:37	27.3165	-146.0853	TN271	15.257145734098346	0.5429015145972991	0.0309428133321022	0.4921005006321086																	0.4921005006321086	2629.7089449544865
1842	2011-10-31T11:13:37	27.3078	-146.0934	TN271	14.98518234028922	0.544469047670349	0.0311739427659116	0.4852753729334726																	0.4852753729334726	2630.965827782294
1843	2011-10-31T11:16:38	27.2992	-146.1015	TN271	14.541488471907053	0.541029985512009	0.0306683587933233	0.4629429388378152																	0.4629429388378152	2632.214193602893
1844	2011-10-31T11:19:38	27.2904	-146.1096	TN271	15.213225064227776	0.54196260689779	0.0308051131010508	0.4970557628378181																	0.4970557628378181	2633.479752868891
1845	2011-10-31T11:22:38	27.2815	-146.1179	TN271	14.685950827348785	0.5413403891870989	0.0307138586331502	0.4678394791584163																	0.4678394791584163	2634.766523207229
1846	2011-10-31T11:25:38	27.2729	-146.1261	TN271	12.169282038983939	0.5435264222061429	0.0310349408910314	0.3962682538142425																	0.3962682538142425	2636.021384619955
1847	2011-10-31T11:29:15	27.2657	-146.1329	TN271	14.270053332024405	0.541029985512009	0.0306683587933233	0.4643283870629447																	0.4643283870629447	2637.067843327801
1848	2011-10-31T11:32:15	27.2571	-146.1411	TN271	13.575146869405224	0.5385372419160129	0.0303052827991004	0.4326851759431223																	0.4326851759431223	2638.3227793066944
1849	2011-10-31T11:35:15	27.2486	-146.1493	TN271	13.73339609533491	0.5424313145248656	0.0308738537755363	0.4452272480854105																	0.4452272480854105	2639.5692848594963
1850	2011-10-31T11:38:16	27.2399	-146.1576	TN271	13.531117170227047	0.54196260689779	0.0308051131010508	0.43587213175895295																	0.43587213175895295	2640.839192661672
1851	2011-10-31T11:41:16	27.2314	-146.1657	TN271	12.643608174670064	0.538227021069069	0.0302602801857094	0.41009419813062703																	0.41009419813062703	2642.079358758453
1852	2011-10-31T11:44:16	27.2227	-146.1737	TN271	12.519369442657053	0.54196260689779	0.0308051131010508	0.4103084480082926																	0.4103084480082926	2643.3303438649436
1853	2011-10-31T11:47:16	27.214000000000002	-146.1814	TN271	13.175213531087566	0.5435264222061429	0.0310349408910314	0.44301583332236094																	0.44301583332236094	2644.562783492565
1854	2011-10-31T11:50:17	27.2054	-146.1894	TN271	12.62477038825908	0.5411851873495539	0.03069110871323675	0.4126823930753289																	0.4126823930753289	2645.8052495091097
1855	2011-10-31T11:53:16	27.1968	-146.1972	TN271	13.404932565133677	0.5438398818144521	0.0310811644176692	0.4352217519942573																	0.4352217519942573	2647.0352265487736
1856	2011-10-31T11:56:17	27.1881	-146.2052	TN271	13.833143739863827	0.5404037370570071	0.0305770133566999	0.453044494816025																	0.453044494816025	2648.2863673228426
1857	2011-10-31T11:59:17	27.1794	-146.2132	TN271	14.160317273167731	0.5404037370570071	0.0305770133566999	0.4599238750475447																	0.4599238750475447	2649.5375472145442
1858	2011-10-31T12:02:17	27.1708	-146.2212	TN271	14.106002030216017	0.540091730940386	0.0305315037275355	0.4525952906685021																	0.4525952906685021	2650.7801698979506
1859	2011-10-31T12:05:17	27.1622	-146.2293	TN271	14.276499550765832	0.5404037370570071	0.0305770133566999	0.4570269006635101																	0.4570269006635101	2652.0291691987204
1860	2011-10-31T12:08:18	27.1535	-146.2375	TN271	13.883643714601927	0.5376087939833689	0.0301705962241069	0.43992459191725797																	0.43992459191725797	2653.29310206645
1861	2011-10-31T12:11:18	27.1448	-146.2457	TN271	14.207590294678194	0.5376087939833689	0.0301705962241069	0.4546418435754616																	0.4546418435754616	2654.5570755809376
1862	2011-10-31T12:14:18	27.1361	-146.2539	TN271	14.083960987171025	0.539159907036209	0.0303956105702747	0.4533919664573969																	0.4533919664573969	2655.821089732008
1863	2011-10-31T12:17:18	27.1275	-146.2622	TN271	14.750294172397153	0.538848203315782	0.0303503928418045	0.4734982542375649																	0.4734982542375649	2657.083068492398
1864	2011-10-31T12:20:18	27.1189	-146.2704	TN271	15.027601045555453	0.5376087939833689	0.0301705962241069	0.477305866086984																	0.477305866086984	2658.3386552496077
1865	2011-10-31T12:23:19	27.11	-146.2789	TN271	14.612830676425213	0.538848203315782	0.0303503928418045	0.4675933763378216																	0.4675933763378216	2659.638979135263
1866	2011-10-31T12:29:19	27.0927	-146.2955	TN271	14.8909307812554	0.539469946060035	0.0304408093538762	0.4797693703420491																	0.4797693703420491	2662.1716821736845
1867	2011-10-31T12:32:20	27.084	-146.3038	TN271	15.158758756496296	0.541029985512009	0.0306683587933233	0.486898678698002																	0.486898678698002	2663.442332741621
1868	2011-10-31T12:35:20	27.0755	-146.3119	TN271	15.204032607062425	0.5376087939833689	0.0301705962241069	0.4834560721524741																	0.4834560721524741	2664.6832230486552
1869	2011-10-31T12:38:20	27.0668	-146.3201	TN271	15.143831714406884	0.535298655185592	0.02983721816462735	0.4719188749623635																	0.4719188749623635	2665.9475605274324
1870	2011-10-31T12:41:20	27.0582	-146.3282	TN271	14.719041366533856	0.5363739231097729	0.0299922124405594	0.4651423404214941																	0.4651423404214941	2667.197039056277
1871	2011-10-31T12:44:21	27.0496	-146.3364	TN271	14.001281430029184	0.536066513588243	0.0299478602379863	0.4394886734671021																	0.4394886734671021	2668.452951169446
1872	2011-10-31T12:47:21	27.041	-146.3446	TN271	14.025929544598648	0.5345266139014211	0.029726436538073997	0.4386489062030085																	0.4386489062030085	2669.7089036131547
1873	2011-10-31T12:50:21	27.0325	-146.3526	TN271	14.042260756145195	0.53575983616076	0.0299036136599342	0.4412357316372079																	0.4412357316372079	2670.9435999567554
1874	2011-10-31T12:56:21	27.0152	-146.369	TN271	13.458216228227466	0.53668206647299	0.0300366705197983	0.42382218890386747																	0.42382218890386747	2673.464200507355
1875	2011-10-31T12:59:22	27.0067	-146.3771	TN271	13.567628966448465	0.536066513588243	0.0299478602379863	0.4303568469294811																	0.4303568469294811	2674.7054093783786
1876	2011-10-31T13:02:22	26.9981	-146.3852	TN271	13.56848550234368	0.532075424718394	0.0293759261336212	0.4221111226101055																	0.4221111226101055	2675.9551641897274
1877	2011-10-31T13:05:22	26.9895	-146.3934	TN271	13.236213370272965	0.533298543205956	0.0295504775185794	0.4156274696005584																	0.4156274696005584	2677.211357937101
1878	2011-10-31T13:08:22	26.980999999999998	-146.4016	TN271	13.245744563946495	0.532991669095015	0.0295066834776772	0.41322583864124796																	0.41322583864124796	2678.459129484445
1879	2011-10-31T13:11:23	26.9722	-146.4099	TN271	13.152308112374143	0.530249500759246	0.0291165436287628	0.40233629707753615																	0.40233629707753615	2679.73881150621
1880	2011-10-31T13:14:23	26.9635	-146.4182	TN271	13.508210394303346	0.5317713059416129	0.0293325398120794	0.42123258894819904																	0.42123258894819904	2681.010033891103
1881	2011-10-31T13:17:23	26.9548	-146.4265	TN271	13.40847792305778	0.530856046607839	0.0292026332214522	0.4112102207252071																	0.4112102207252071	2682.2812974831922
1882	2011-10-31T13:20:23	26.9462	-146.4347	TN271	13.512399865572592	0.5317713059416129	0.0293325398120794	0.4196784528936521																	0.4196784528936521	2683.5376938334525
1883	2011-10-31T13:23:24	26.9375	-146.4431	TN271	13.623314772826733	0.533298543205956	0.0295504775185794	0.4301468090498205																	0.4301468090498205	2684.81549077287
1884	2011-10-31T13:26:24	26.9288	-146.4514	TN271	13.485857879666732	0.5345266139014211	0.029726436538073997	0.42432449733678906																	0.42432449733678906	2686.0868774505984
1885	2011-10-31T13:29:24	26.9202	-146.4597	TN271	13.434881179108634	0.529032566722517	0.028944535311170305	0.4159494355670037																	0.4159494355670037	2687.349846519783
1886	2011-10-31T13:32:24	26.9117	-146.4679	TN271	13.339250748912015	0.531160405914011	0.0292458322125266	0.4226749651959773																	0.4226749651959773	2688.597944318747
1887	2011-10-31T13:35:24	26.9032	-146.476	TN271	13.301127150531368	0.527517627410399	0.0287311542490371	0.41225413485850376																	0.41225413485850376	2689.839631225531
1888	2011-10-31T13:41:25	26.886	-146.4924	TN271	13.418712503818336	0.529641553480833	0.0290305010513562	0.4179310826865941																	0.4179310826865941	2692.3529462872875
1889	2011-10-31T13:44:25	26.8775	-146.5006	TN271	13.487733015692534	0.532380111589603	0.029419408033281	0.4259166339615423																	0.4259166339615423	2693.601204849861
1890	2011-10-31T13:47:25	26.8688	-146.5088	TN271	13.388042236701311	0.527820686073702	0.0287737016557538	0.415011741910444																	0.415011741910444	2694.8664625508773
1891	2011-10-31T13:50:25	26.86	-146.517	TN271	13.162561653971293	0.53146549178046	0.0292891343273441	0.40671283583313866																	0.40671283583313866	2696.140301146603
1892	2011-10-31T13:53:26	26.8513	-146.5253	TN271	13.15918423163432	0.530552412131644	0.0291595371085322	0.41050521057927736																	0.41050521057927736	2697.412054159572
1893	2011-10-31T13:56:26	26.8425	-146.5336	TN271	12.971367464838874	0.530856046607839	0.0292026332214522	0.4041722152267084																	0.4041722152267084	2698.6923454992784
1894	2011-10-31T13:59:26	26.834	-146.5418	TN271	13.503020077517895	0.532685525803045	0.0294629937320373	0.4250617760930617																	0.4250617760930617	2699.9408083088542
1895	2011-10-31T14:02:26	26.8253	-146.55	TN271	13.103694668209775	0.52994713761377	0.0290736378943471	0.4117502445121282																	0.4117502445121282	2701.2062674687804
1896	2011-10-31T14:05:27	26.8167	-146.5581	TN271	12.716920063790615	0.528729160635016	0.0289017059252555	0.3976597172219001																	0.3976597172219001	2702.456853259971
1897	2011-10-31T14:08:27	26.8081	-146.5664	TN271	12.652884751123953	0.5273664589449985	0.02870993120888375	0.3869564384192137																	0.3869564384192137	2703.7203553571553
1898	2011-10-31T14:11:27	26.7997	-146.5745	TN271	13.111362442764564	0.530856046607839	0.0292026332214522	0.4081896524839347																	0.4081896524839347	2704.9540607906315
1899	2011-10-31T14:14:27	26.7911	-146.5827	TN271	13.033160661131902	0.528729160635016	0.0289017059252555	0.4069675802141972																	0.4069675802141972	2706.211180760201
1900	2011-10-31T14:17:27	26.7826	-146.5909	TN271	12.872747906547813	0.528729160635016	0.0289017059252555	0.4014350755871198																	0.4014350755871198	2707.4598845731743
1901	2011-10-31T14:20:28	26.7741	-146.5991	TN271	12.998339098195288	0.529641553480833	0.0290305010513562	0.40806632183524494																	0.40806632183524494	2708.708628205606
1902	2011-10-31T14:23:28	26.7656	-146.6074	TN271	13.431445655419724	0.531160405914011	0.0292458322125266	0.4217426851709137																	0.4217426851709137	2709.963920298417
1903	2011-10-31T14:26:28	26.756999999999998	-146.6155	TN271	12.788291250939062	0.530249500759246	0.0291165436287628	0.4002643003219651																	0.4002643003219651	2711.2147786070195
1904	2011-10-31T14:29:28	26.7485	-146.6237	TN271	12.508878939688403	0.53146549178046	0.0292891343273441	0.3914352142299096																	0.3914352142299096	2712.463642105925
1905	2011-10-31T14:32:29	26.74	-146.6318	TN271	12.648819767960296	0.529641553480833	0.0290305010513562	0.3911855233892128																	0.3911855233892128	2713.706079847829
1906	2011-10-31T14:35:29	26.7314	-146.64	TN271	13.167355064960661	0.5293366970947899	0.0289874669385143	0.41277824299753424																	0.41277824299753424	2714.9634774698225
1907	2011-10-31T14:38:29	26.7229	-146.6482	TN271	13.485786334919071	0.530249500759246	0.0291165436287628	0.4190360056414553																	0.4190360056414553	2716.2124607444894
1908	2011-10-31T14:41:29	26.7143	-146.6565	TN271	13.632436890941264	0.5317713059416129	0.0293325398120794	0.4315502981801836																	0.4315502981801836	2717.47640750374
1909	2011-10-31T14:44:30	26.7057	-146.6647	TN271	13.883350816279895	0.5300983191865081	0.02909509076155495	0.4358365717771779																	0.4358365717771779	2718.73392450051
1910	2011-10-31T14:47:30	26.6971	-146.6729	TN271	13.968141070322075	0.533298543205956	0.0295504775185794	0.4368847258796942																	0.4368847258796942	2719.9914814234353
1911	2011-10-31T14:50:30	26.6884	-146.6812	TN271	13.678652276331835	0.532380111589603	0.029419408033281	0.4327565677699662																	0.4327565677699662	2721.2640017342896
1912	2011-10-31T14:53:30	26.6797	-146.6894	TN271	13.642662941296829	0.52994713761377	0.0290736378943471	0.4267537926451764																	0.4267537926451764	2722.5301333315037
1913	2011-10-31T14:56:30	26.671	-146.6976	TN271	13.75981467010095	0.531160405914011	0.0292458322125266	0.4370798529056821																	0.4370798529056821	2723.796305017277
1914	2011-10-31T14:59:31	26.6624	-146.7058	TN271	13.572948062772596	0.532991669095015	0.0295066834776772	0.4345159023442621																	0.4345159023442621	2725.0540229343096
1915	2011-10-31T15:02:31	26.6536	-146.7141	TN271	13.953994711570187	0.52994713761377	0.0290736378943471	0.43771510411666137																	0.43771510411666137	2726.335197569683
1916	2011-10-31T15:05:31	26.645	-146.7223	TN271	13.765804648235855	0.530249500759246	0.0291165436287628	0.432376200291713																	0.432376200291713	2727.5929961533852
1917	2011-10-31T15:08:31	26.6363	-146.7304	TN271	13.71152086954874	0.530249500759246	0.0291165436287628	0.4338667241337997																	0.4338667241337997	2728.8529398973874
1918	2011-10-31T15:11:32	26.6278	-146.7385	TN271	13.381064362054145	0.529032566722517	0.028944535311170305	0.41148135855454576																	0.41148135855454576	2730.095891745229
1919	2011-10-31T15:14:32	26.6192	-146.7466	TN271	13.590787473156555	0.530552412131644	0.0291595371085322	0.42599849351412383																	0.42599849351412383	2731.347377251187
1920	2011-10-31T15:17:32	26.6107	-146.7547	TN271	13.433381175828307	0.530856046607839	0.0292026332214522	0.42565129516384215																	0.42565129516384215	2732.590407301855
1921	2011-10-31T15:20:32	26.601999999999997	-146.7629	TN271	13.804745155697008	0.5284264771074061	0.0288589785372824	0.4288513175079132																	0.4288513175079132	2733.8568965654763
1922	2011-10-31T15:23:32	26.5935	-146.77100000000004	TN271	13.681698041909986	0.5293366970947899	0.0289874669385143	0.4304530484560535																	0.4304530484560535	2735.1000052361564
1923	2011-10-31T15:26:33	26.5849	-146.7792	TN271	14.315477125057736	0.529641553480833	0.0290305010513562	0.451043678736928																	0.451043678736928	2736.358082123629
1924	2011-10-31T15:29:33	26.5764	-146.7875	TN271	14.075629848459073	0.530552412131644	0.0291595371085322	0.4387547433850552																	0.4387547433850552	2737.614274719182
1925	2011-10-31T15:32:33	26.5678	-146.7957	TN271	13.886163279980352	0.5281244681924129	0.0288163506307648	0.4315878719389282																	0.4315878719389282	2738.872430700261
1926	2011-10-31T15:35:33	26.5591	-146.804	TN271	13.953698695700009	0.530552412131644	0.0291595371085322	0.4360237861863874																	0.4360237861863874	2740.145557415714
1927	2011-10-31T15:38:34	26.5505	-146.8122	TN271	14.032352910815362	0.5281244681924129	0.0288163506307648	0.4340476088355204																	0.4340476088355204	2741.4037933744016
1928	2011-10-31T15:41:34	26.5421	-146.8209	TN271	14.089688157275884	0.531160405914011	0.0292458322125266	0.4395009025162937																	0.4395009025162937	2742.678516643677
1929	2011-10-31T15:44:34	26.534000000000002	-146.8295	TN271	14.315705559391661	0.532075424718394	0.0293759261336212	0.4492463180640527																	0.4492463180640527	2743.9221128679724
1930	2011-10-31T15:47:34	26.5258	-146.8382	TN271	14.115492697073734	0.5317713059416129	0.0293325398120794	0.44599051352443175																	0.44599051352443175	2745.180681206416
1931	2011-10-31T15:50:34	26.5179	-146.8472	TN271	13.977579318459314	0.5294891252878116	0.02900898399493525	0.4457621828668895																	0.4457621828668895	2746.4364389025477
1932	2011-10-31T15:53:35	26.51	-146.8562	TN271	13.978341297179721	0.528729160635016	0.0289017059252555	0.4324534571343913																	0.4324534571343913	2747.6922406260524
1933	2011-10-31T15:56:35	26.5022	-146.8653	TN271	14.601988784799971	0.5284264771074061	0.0288589785372824	0.4572852618953817																	0.4572852618953817	2748.9474914009816
1934	2011-10-31T15:59:35	26.4943	-146.8744	TN271	14.703773371412515	0.5293366970947899	0.0289874669385143	0.4602556211904636																	0.4602556211904636	2750.2105121625395
1935	2011-10-31T16:02:35	26.487	-146.884	TN271	14.651775291525675	0.52994713761377	0.0290736378943471	0.4662017564696601																	0.4662017564696601	2751.4655533254418
1936	2011-10-31T16:05:36	26.48	-146.8938	TN271	14.658725193065555	0.532685525803045	0.0294629937320373	0.4641108633836769																	0.4641108633836769	2752.714793281999
1937	2011-10-31T16:08:36	26.4729	-146.9036	TN271	15.216786166436913	0.527517627410399	0.0287311542490371	0.4686681470891095																	0.4686681470891095	2753.971053352714
1938	2011-10-31T16:11:36	26.4657	-146.9133	TN271	14.595593248215785	0.531160405914011	0.0292458322125266	0.4646743831306088																	0.4646743831306088	2755.2267064608272
1939	2011-10-31T16:14:36	26.4587	-146.9232	TN271	15.311416710550144	0.52994713761377	0.0290736378943471	0.4907746110324355																	0.4907746110324355	2756.483892825377
1940	2011-10-31T16:17:36	26.4518	-146.9329	TN271	14.203782637960096	0.533298543205956	0.0295504775185794	0.45786365160173																	0.45786365160173	2757.7185898747016
1941	2011-10-31T16:20:37	26.4446	-146.9429	TN271	14.450145128395734	0.531160405914011	0.0292458322125266	0.4526191795454729																	0.4526191795454729	2758.997540053449
1942	2011-10-31T16:23:37	26.4375	-146.9528	TN271	14.677307763239815	0.530249500759246	0.0291165436287628	0.4627480522534549																	0.4627480522534549	2760.261797601801
1943	2011-10-31T16:26:37	26.4305	-146.9626	TN271	14.762841634103086	0.533912359225985	0.0296382960027708	0.4722242557392453																	0.4722242557392453	2761.5113658064392
1944	2011-10-31T16:29:37	26.4234	-146.9724	TN271	14.79352751755941	0.5317713059416129	0.0293325398120794	0.469303925506645																	0.469303925506645	2762.767952230712
1945	2011-10-31T16:32:38	26.4163	-146.9824	TN271	15.296911884217439	0.5281244681924129	0.0288163506307648	0.4721067342989844																	0.4721067342989844	2764.040148181654
1946	2011-10-31T16:35:38	26.4091	-146.9923	TN271	16.7153959915624	0.532380111589603	0.029419408033281	0.5393913894492232																	0.5393913894492232	2765.311582800077
1947	2011-10-31T16:38:38	26.401999999999997	-147.0022	TN271	15.539136239075505	0.5288808636787665	0.0289231206182129	0.4865574180493524																	0.4865574180493524	2766.5760775204963
1948	2011-10-31T16:41:38	26.3949	-147.0121	TN271	16.780689061317243	0.5317713059416129	0.0293325398120794	0.5312950706913895																	0.5312950706913895	2767.840619643261
1949	2011-10-31T16:44:38	26.3878	-147.0218	TN271	16.376736257654496	0.5345266139014211	0.029726436538073997	0.5184891900946481																	0.5184891900946481	2769.089703053429
1950	2011-10-31T16:47:39	26.3806	-147.0318	TN271	15.536978582798257	0.5317713059416129	0.0293325398120794	0.48647791029999204																	0.48647791029999204	2770.3690843664917
1951	2011-10-31T16:50:39	26.3734	-147.0416	TN271	15.761536255329526	0.5345266139014211	0.029726436538073997	0.5037511935206769																	0.5037511935206769	2771.633028877192
1952	2011-10-31T16:56:40	26.3593	-147.0612	TN271	15.771280188657432	0.5342191204167	0.0296823137313143	0.5141021560808773																	0.5141021560808773	2774.1400150911763
1953	2011-10-31T16:59:40	26.3521	-147.0713	TN271	16.944427460730445	0.5336061498804621	0.0295943761037153	0.5349300779351632																	0.5349300779351632	2775.427378772113
1954	2011-10-31T17:02:40	26.3451	-147.0812	TN271	17.314014939006956	0.53668206647299	0.0300366705197983	0.5569443995198592																	0.5569443995198592	2776.6853278343165
1955	2011-10-31T17:05:40	26.3381	-147.0911	TN271	19.180325311688573	0.5345266139014211	0.029726436538073997	0.6078169301198901																	0.6078169301198901	2777.9433238035085
1956	2011-10-31T17:08:40	26.3304	-147.1002	TN271	19.01990512361697	0.5376087939833689	0.0301705962241069	0.609068737205175																	0.609068737205175	2779.1918831792946
1957	2011-10-31T17:11:40	26.3225	-147.1093	TN271	19.868475564988078	0.538848203315782	0.0303503928418045	0.6396364177045627																	0.6396364177045627	2780.45587410074
1958	2011-10-31T17:14:40	26.3147	-147.1185	TN271	19.23748683462683	0.5351438047495211	0.0298149983902031	0.6014544070627494																	0.6014544070627494	2781.7194203341096
1959	2011-10-31T17:17:41	26.3064	-147.127	TN271	18.59767885611691	0.5363739231097729	0.0299922124405594	0.5919433483069254																	0.5919433483069254	2782.973633026647
1960	2011-10-31T17:20:41	26.2982	-147.1354	TN271	17.23276516096392	0.5369909454297059	0.0300812347284496	0.5491534701447729																	0.5491534701447729	2784.2129376981898
1961	2011-10-31T17:23:41	26.2898	-147.1439	TN271	17.285856797124605	0.5348348414282651	0.0297706646738904	0.5534676840842804																	0.5534676840842804	2785.4754545217133
1962	2011-10-31T17:26:42	26.2814	-147.1523	TN271	17.703013475647683	0.53668206647299	0.0300366705197983	0.5690652103068394																	0.5690652103068394	2786.731328025624
1963	2011-10-31T17:29:42	26.273000000000003	-147.1607	TN271	18.391429025607987	0.536066513588243	0.0299478602379863	0.5909573820836305																	0.5909573820836305	2787.9872420512274
1964	2011-10-31T17:32:42	26.2646	-147.1691	TN271	17.890096999799873	0.536066513588243	0.0299478602379863	0.5694809823182458																	0.5694809823182458	2789.2431965881206
1965	2011-10-31T17:35:42	26.2561	-147.1776	TN271	17.93985253358253	0.536066513588243	0.0299478602379863	0.5807335156485728																	0.5807335156485728	2790.514144191691
1966	2011-10-31T17:38:43	26.248	-147.1862	TN271	16.580447388305863	0.532380111589603	0.029419408033281	0.5195536132098282																	0.5195536132098282	2791.7592044205803
1967	2011-10-31T17:41:43	26.2401	-147.1953	TN271	16.297062825475525	0.532991669095015	0.0295066834776772	0.5131511015556438																	0.5131511015556438	2793.0236588247913
1968	2011-10-31T17:44:43	26.2321	-147.2044	TN271	17.808014496348207	0.53668206647299	0.0300366705197983	0.5705810744005839																	0.5705810744005839	2794.295924657157
1969	2011-10-31T17:47:43	26.2242	-147.2135	TN271	17.445927164428614	0.5369909454297059	0.0300812347284496	0.5558829450158377																	0.5558829450158377	2795.560468358482
1970	2011-10-31T17:50:43	26.2163	-147.2226	TN271	17.826679066184738	0.540091730940386	0.0305315037275355	0.5776789996874873																	0.5776789996874873	2796.825056411049
1971	2011-10-31T17:53:43	26.2084	-147.2317	TN271	16.69773343665842	0.539159907036209	0.0303956105702747	0.5395050356709671																	0.5395050356709671	2798.0896888039024
1972	2011-10-31T17:56:44	26.2006	-147.2407	TN271	18.75835817910869	0.53575983616076	0.0299036136599342	0.5935402707392123																	0.5935402707392123	2799.3394474165334
1973	2011-10-31T17:59:44	26.1926	-147.2499	TN271	17.349021470549363	0.5427446567211045	0.0309198085513282	0.5610158407119339																	0.5610158407119339	2800.619087336993
1974	2011-10-31T18:02:44	26.1848	-147.259	TN271	18.337253486603828	0.537917539011329	0.0302153847457893	0.5875965251854589																	0.5875965251854589	2801.876137863536
1975	2011-10-31T18:05:45	26.177	-147.2681	TN271	17.443789054884444	0.53668206647299	0.0300366705197983	0.5610088333659846																	0.5610088333659846	2803.1332323943293
1976	2011-10-31T18:08:45	26.1692	-147.2773	TN271	16.146031517797297	0.541029985512009	0.0306683587933233	0.5360540191092187																	0.5360540191092187	2804.397614409562
1977	2011-10-31T18:11:45	26.1612	-147.2862	TN271	17.872024802977915	0.54196260689779	0.0308051131010508	0.5849327714008609																	0.5849327714008609	2805.656078215551
1978	2011-10-31T18:14:45	26.1532	-147.2948	TN271	18.56394462778623	0.54196260689779	0.0308051131010508	0.6033831968933973																	0.6033831968933973	2806.8935865403605
1979	2011-10-31T18:17:45	26.1452	-147.3035	TN271	18.509774609293498	0.5429015145972991	0.0309428133321022	0.6049352572614529																	0.6049352572614529	2808.13809517166
1980	2011-10-31T18:20:46	26.1373	-147.3121	TN271	16.762261971015086	0.5413403891870989	0.0307138586331502	0.5383381868132614																	0.5383381868132614	2809.3676992679348
1981	2011-10-31T18:23:46	26.1292	-147.3209	TN271	18.13382315750126	0.541029985512009	0.0306683587933233	0.5820131987193409																	0.5820131987193409	2810.627237545346
1982	2011-10-31T18:26:46	26.1223	-147.3223	TN271	16.226352332044986	0.54196260689779	0.0308051131010508	0.5241393580754861																	0.5241393580754861	2811.4079661378278
1983	2011-10-31T18:30:23	26.1157	-147.3294	TN271	20.467662426965	0.5438398818144521	0.0310811644176692	0.6697384198986869																	0.6697384198986869	2812.4294187242213
1984	2011-10-31T18:33:24	26.1075	-147.3379	TN271	21.104265299638776	0.545098817177426	0.0312670435908974	0.6903234596694952																	0.6903234596694952	2813.6764420804107
1985	2011-10-31T18:36:24	26.0993	-147.3465	TN271	19.270390299742857	0.54196260689779	0.0308051131010508	0.6271206777675208																	0.6271206777675208	2814.9303383421025
1986	2011-10-31T18:39:24	26.0919	-147.3556	TN271	19.969462522184767	0.5438398818144521	0.0310811644176692	0.6606098419824487																	0.6606098419824487	2816.1575932926758
1987	2011-10-31T18:42:24	26.0845	-147.3647	TN271	18.29555151081564	0.544469047670349	0.0311739427659116	0.5977731039008171																	0.5977731039008171	2817.3848908973027
1988	2011-10-31T18:45:24	26.0772	-147.3739	TN271	16.85189285211226	0.537917539011329	0.0302153847457893	0.5350212696674426																	0.5350212696674426	2818.612262625809
1989	2011-10-31T18:48:25	26.0696	-147.3832	TN271	16.687472446551148	0.5425877988449099	0.0308968037705542	0.553004884974831																	0.553004884974831	2819.8694160787268
1990	2011-10-31T18:51:25	26.063000000000002	-147.3914	TN271	17.047126890887508	0.5407164879882129	0.0306226316255151	0.5534198573136969																	0.5534198573136969	2820.970370730895
1991	2011-10-31T18:54:25	26.0587	-147.39700000000005	TN271	17.51757620863437	0.537917539011329	0.0302153847457893	0.5625250377410351																	0.5625250377410351	2821.707062092441
1992	2011-10-31T18:57:25	26.0566	-147.4002	TN271	17.37518663556865	0.5429015145972991	0.0309428133321022	0.57185084854402																	0.57185084854402	2822.103358178811
1993	2011-10-31T19:00:25	26.0586	-147.4036	TN271	19.41912243113705	0.5429015145972991	0.0309428133321022	0.6387956123815118																	0.6387956123815118	2822.509770161931
1994	2011-10-31T19:03:26	26.0591	-147.4051	TN271	20.76285396544643	0.5432137091001289	0.0309888274454624	0.6721961976317682																	0.6721961976317682	2822.669764885185
1995	2011-10-31T19:06:26	26.0588	-147.4049	TN271	17.953502522425374	0.5429015145972991	0.0309428133321022	0.5841783481366437																	0.5841783481366437	2822.7086909920154
1996	2011-10-31T19:09:26	26.0589	-147.4053	TN271	19.072600707369496	0.544469047670349	0.0311739427659116	0.6253823440706399																	0.6253823440706399	2822.7502114214894
1997	2011-10-31T19:12:26	26.0593	-147.405	TN271	18.905055549518753	0.549524919813662	0.0319263622903752	0.6421726461713476																	0.6421726461713476	2822.803901766252
1998	2011-10-31T19:15:27	26.0597	-147.4047	TN271	18.791774795429536	0.545098817177426	0.0312670435908974	0.6246703702161873																	0.6246703702161873	2822.8575920537846
[truncated: 936 more rows]
