# Supplementary material for: Understanding opposing predictions of Prochlorococcus in a changing climate
Source: Nat Commun. 2023 Mar 15;14:1445. doi: 10.1038/s41467-023-36928-9 (PMC10017810; doi:10.1038/s41467-023-36928-9)
Supplement: Supplementary file 4 — Supplementary Code [file 41467_2023_36928_MOESM4_ESM.zip › Supplemental Code/Cruises/TN292.csv]

	time	lat	lon	cruise	prochloro_abundance	prochloro_diameter	prochloro_carbon_content	prochloro_biomass	synecho_abundance	synecho_diameter	synecho_carbon_content	synecho_biomass	croco_abundance	croco_diameter	croco_carbon_content	croco_biomass	picoeuk_abundance	picoeuk_diameter	picoeuk_carbon_content	picoeuk_biomass	unknown_abundance	unknown_diameter	unknown_carbon_content	unknown_biomass	total_biomass	distance
0	2013-03-07T19:12:20	43.029212	-132.550798	TN292	5.408367748009171	0.81624652634426	0.0886091319926992	0.5093968094254832																	0.5093968094254832	0.0
1	2013-03-07T19:16:36	43.0185	-132.565402	TN292	4.390013226801534	0.8220813978685129	0.0902526778031806	0.4145992086985441																	0.4145992086985441	1.6835602128091318
2	2013-03-07T19:20:51	43.007885	-132.579883	TN292	4.621219619460192	0.8274355825266959	0.0917770740530731	0.4507550969339117																	0.4507550969339117	3.352550977138762
3	2013-03-07T19:25:03	42.997297	-132.594203	TN292	4.433906326563262	0.829321421153976	0.0923181146514298	0.4366252905971807																	0.4366252905971807	5.010316038355583
4	2013-03-07T19:29:15	42.986818	-132.608295	TN292	4.968606210832025	0.8279766060931399	0.09193306658834097	0.4849767934772648																	0.4849767934772648	6.646546430538108
5	2013-03-07T19:32:17	42.979367	-132.61838999999998	TN292	4.4992443763988135	0.8247594157713309	0.09101307474952802	0.4298871776122241																	0.4298871776122241	7.814348860216935
6	2013-03-07T19:36:21	42.969403	-132.63186299999998	TN292	4.526751696005507	0.8210159797216541	0.0899515757398685	0.44127886324976695																	0.44127886324976695	9.37459321272482
7	2013-03-07T19:40:02	42.960393	-132.64411299999998	TN292	5.049660638432658	0.8151912689287171	0.088314368978965	0.476122368413341																	0.476122368413341	10.789402337900274
8	2013-03-07T19:44:23	42.949803	-132.658627	TN292	3.8766341114983778	0.828511506424135	0.092085622400037	0.3791131020305179																	0.3791131020305179	12.459115018821285
9	2013-03-07T19:48:10	42.940682	-132.671125	TN292	4.5618874337853965	0.8128278870129204	0.08765517114100249	0.4236365309254808																	0.4236365309254808	13.897173105254884
10	2013-03-07T19:52:32	42.930152	-132.685785	TN292	4.630129660782607	0.8151912689287171	0.088314368978965	0.4289969601876896																	0.4289969601876896	15.570918217839534
11	2013-03-07T19:56:58	42.919547	-132.700802	TN292	4.856429928496336	0.815718268615082	0.0884615747824989	0.4682717091989583																	0.4682717091989583	17.271490890585802
12	2013-03-07T20:01:12	42.909472	-132.715047	TN292	4.880895492330809	0.8162461980643054	0.08860942566782434	0.4699202411390273																	0.4699202411390273	18.885953975457696
13	2013-03-07T20:05:27	42.899228	-132.729598	TN292	4.219958303784142	0.817302898998114	0.088905785692964	0.39493446980620256																	0.39493446980620256	20.531575879437025
14	2013-03-07T20:09:18	42.889955	-132.742693	TN292	5.238021953022732	0.8344640371004259	0.0938023010652773	0.5215564857322964																	0.5215564857322964	22.01682964640896
15	2013-03-07T20:12:59	42.881078	-132.755245	TN292	4.277975502016834	0.8199557451190405	0.08965217152546745	0.4091919881533035																	0.4091919881533035	23.439715792855182
16	2013-03-07T20:16:56	42.871537	-132.76883700000002	TN292	4.452987762198742	0.8266308971817935	0.09154734068929817	0.43319567397156616																	0.43319567397156616	24.975097829248146
17	2013-03-07T20:21:13	42.861145	-132.78354	TN292	3.818834309045642	0.823684375924112	0.0907078277173229	0.3694231276342538																	0.3694231276342538	26.641606901239136
18	2013-03-07T20:25:41	42.850188	-132.798857	TN292	3.8153114488114026	0.8350088377468421	0.0939604074567757	0.3765542641568382																	0.3765542641568382	28.38802055124567
19	2013-03-07T20:29:26	42.84092	-132.81168799999998	TN292	4.28706386031165	0.8350088377468421	0.0939604074567757	0.4282618701656088																	0.4282618701656088	29.85807186250013
20	2013-03-07T20:33:13	42.831538	-132.82476699999998	TN292	4.013504264552983	0.8202200144438371	0.0897267996779404	0.3774861526878917																	0.3774861526878917	31.351572289764924
21	2013-03-07T20:37:43	42.820325	-132.84048700000002	TN292	3.843624337147634	0.817302898998114	0.088905785692964	0.36665641534662463																	0.36665641534662463	33.141869645305555
22	2013-03-07T20:41:34	42.8108	-132.854027	TN292	5.2344337053040535	0.8350088377468421	0.0939604074567757	0.5145281898119192																	0.5145281898119192	34.67374132245092
23	2013-03-07T20:45:24	42.801102	-132.867598	TN292	4.335623703740133	0.8298628684135361	0.09247354125098063	0.4234135762487487																	0.4234135762487487	36.220940497332116
24	2013-03-07T20:49:36	42.790525	-132.882178	TN292	3.931920155336873	0.8266308971817935	0.09154734068929817	0.3805294718590824																	0.3805294718590824	37.89562826855843
25	2013-03-07T20:53:57	42.779653	-132.897068	TN292	3.8892531212228105	0.8369188280947375	0.09451631204427784	0.3841634027735833																	0.3841634027735833	39.61156874422635
26	2013-03-07T20:57:42	42.770307	-132.909985	TN292	4.264321599250376	0.8301339147910279	0.0925513471979688	0.4121437682139317																	0.4121437682139317	41.09357123834394
27	2013-03-07T21:05:14	42.751692	-132.935912	TN292	4.66434698140731	0.8234165756562909	0.09063178845497596	0.4532186171749542																	0.4532186171749542	44.05733483104282
28	2013-03-07T21:09:08	42.741945	-132.949445	TN292	4.361513760994379	0.8149283966089295	0.08824094136209484	0.4077040339216672																	0.4077040339216672	45.60688234511285
29	2013-03-07T21:13:20	42.730933	-132.96323700000002	TN292	3.985094310795932	0.8274355825266959	0.0917770740530731	0.3877427314248764																	0.3877427314248764	47.27248106851882
30	2013-03-07T21:17:46	42.719397	-132.97778	TN292	4.890642847267358	0.812039223676154	0.08743607441814605	0.44994435715966574																	0.44994435715966574	49.02273534849496
31	2013-03-07T21:21:48	42.708912	-132.990938	TN292	4.3779086054100285	0.819955114260744	0.0896519933746767	0.4140761782063644																	0.4140761782063644	50.61032798947252
32	2013-03-07T21:26:01	42.69795300000001	-133.004545	TN292	5.289884250513382	0.8144032779983065	0.0880942609958114	0.5045827133809108																	0.5045827133809108	52.261758648962704
33	2013-03-07T21:30:18	42.686817	-133.018627	TN292	6.424370963125356	0.799061200514262	0.0838759201556433	0.5832785310510106																	0.5832785310510106	53.95414455724775
34	2013-03-07T21:34:01	42.677052	-133.0309	TN292	5.405514180505397	0.8183642317977929	0.0892038683727825	0.5088351249487432																	0.5088351249487432	55.434100566637895
35	2013-03-07T21:37:41	42.667457	-133.04307	TN292	7.317100086753852	0.7970109926203031	0.0833217003147816	0.6521417884482009																	0.6521417884482009	56.89455821911496
36	2013-03-07T21:41:13	42.658073	-133.055015	TN292	5.269955359704489	0.814141031707471	0.0880210082463981	0.4903163549626973																	0.4903163549626973	58.325383130773446
37	2013-03-07T21:45:39	42.64652	-133.069758	TN292	4.771508877789076	0.8102049393528485	0.08692717027947455	0.4395025911116316																	0.4395025911116316	60.08913949011031
38	2013-03-07T21:53:55	42.624733	-133.097892	TN292	5.40261423906139	0.8180985822764526	0.0891292588617623	0.5041448062139445																	0.5041448062139445	63.434325399712236
39	2013-03-07T22:17:41	42.562717	-133.178365	TN292	5.796053443371526	0.8162461980643054	0.08860942566782434	0.5495103136911182																	0.5495103136911182	72.98140560785846
40	2013-03-07T22:21:43	42.552263	-133.191847	TN292	4.467631515015683	0.8244903354028341	0.0909366720151355	0.4252399409567737																	0.4252399409567737	74.58648654812878
41	2013-03-07T22:30:00	42.53070200000001	-133.219422	TN292	4.646617621126117	0.8220813978685129	0.0902526778031806	0.4426784482007633																	0.4426784482007633	77.88428139867267
42	2013-03-07T22:34:24	42.519303	-133.23411299999998	TN292	4.39129984725791	0.7995763784307741	0.0840152684743564	0.3937983032058149																	0.3937983032058149	79.63433819918784
43	2013-03-08T00:48:57	42.17024	-133.68208700000002	TN292	9.294664377799853	0.826897846030245	0.0916235531583074	0.8965630728535204																	0.8965630728535204	133.19071308438836
44	2013-03-08T00:51:58	42.162287	-133.692217	TN292	9.888570058977852	0.8333783250367801	0.0934872169740255	0.9561777939686608																	0.9561777939686608	134.40822712205699
45	2013-03-08T00:54:58	42.1545	-133.70212800000002	TN292	8.709460161928604	0.8247594157713309	0.09101307474952802	0.8185268370378278																	0.8185268370378278	135.59997011189063
46	2013-03-08T00:57:59	42.14673	-133.712063	TN292	8.392889981551457	0.823684375924112	0.0907078277173229	0.8009002648894799																	0.8009002648894799	136.791768213153
47	2013-03-08T01:00:59	42.138903000000006	-133.722	TN292	8.72858822416094	0.8344640371004259	0.0938023010652773	0.8596548788256297																	0.8596548788256297	137.98836151322882
48	2013-03-08T01:04:00	42.131083	-133.731988	TN292	9.30520758234778	0.8242212550343371	0.090860269280743	0.8891866818735922																	0.8891866818735922	139.1873482105805
49	2013-03-08T01:07:01	42.12324	-133.74209	TN292	9.277895280856622	0.8358286413425685	0.09419832235116964	0.9171009696170028																	0.9171009696170028	140.39474694795382
50	2013-03-08T01:10:01	42.115352	-133.752052	TN292	9.280672011891149	0.825826211836891	0.0913176073255232	0.8821956432010442																	0.8821956432010442	141.59791178336505
51	2013-03-08T01:13:02	42.107577	-133.76206000000002	TN292	10.650174565900445	0.8290510202719079	0.0922404939988671	1.0334187915319986																	1.0334187915319986	142.79461782553685
52	2013-03-08T01:16:02	42.099907	-133.77194	TN292	15.57928999430918	0.814141031707471	0.0880210082463981	1.4606191318671942																	1.4606191318671942	143.97563943828587
53	2013-03-08T01:19:03	42.092233	-133.782015	TN292	15.315608443301695	0.817302898998114	0.088905785692964	1.4581592177804228																	1.4581592177804228	145.16823427293542
54	2013-03-08T01:22:03	42.08450300000001	-133.791955	TN292	11.369909089438874	0.8279732774255559	0.0919311196270488	1.0860771653518628																	1.0860771653518628	146.35764599020663
55	2013-03-08T01:25:03	42.076662	-133.801907	TN292	12.244630610891528	0.832293206716404	0.0931740068371948	1.1968350152681164																	1.1968350152681164	147.5567758282959
56	2013-03-08T01:28:04	42.06885	-133.81184	TN292	16.124187108244485	0.82314877538847	0.09055574919262899	1.5511205850699914																	1.5511205850699914	148.752549453887
57	2013-03-08T01:31:04	42.060987	-133.821793	TN292	15.926674289705431	0.8144032779983065	0.0880942609958114	1.4890842814745509																	1.4890842814745509	149.95365860637713
58	2013-03-08T01:34:04	42.053095	-133.831817	TN292	16.7695813975173	0.8146655242891421	0.0881675137452247	1.5754680223847282																	1.5754680223847282	151.16121055723676
59	2013-03-08T01:37:05	42.045222	-133.841943	TN292	16.381343422110763	0.817832932755112	0.0890546493507421	1.5347080178484094																	1.5347080178484094	152.3731032438547
60	2013-03-08T01:40:05	42.037497	-133.852068	TN292	17.1827078003904	0.812038597611573	0.0874359004926043	1.5861108393004952																	1.5861108393004952	153.57314977968062
61	2013-03-08T01:43:05	42.029708	-133.86234299999998	TN292	15.617651361483205	0.812564372173065	0.0875819646977144	1.4464208673439416																	1.4464208673439416	154.78702985868688
62	2013-03-08T01:46:06	42.021952	-133.87264	TN292	15.30666839146225	0.8073342584014459	0.0861347966205673	1.4011059083487984																	1.4011059083487984	155.99963836987058
63	2013-03-08T01:49:06	42.014218	-133.882897	TN292	14.997218506313127	0.8123014848923191	0.08750893259515935	1.40220558750334																	1.40220558750334	157.2082533265049
64	2013-03-08T01:52:07	42.00647	-133.893203	TN292	14.754744122507464	0.8141416562455379	0.08802118269740895	1.3724673172394766																	1.3724673172394766	158.42089679486745
65	2013-03-08T01:55:07	41.998773	-133.903367	TN292	14.305830631582776	0.8165103269288945	0.0886832042729245	1.3471123120072075																	1.3471123120072075	159.6213257179618
66	2013-03-08T01:58:07	41.99106	-133.913577	TN292	14.877949006311946	0.812038597611573	0.0874359004926043	1.3810666515857717																	1.3810666515857717	160.8257636448177
67	2013-03-08T02:01:08	41.983338	-133.92386000000002	TN292	14.94167859270557	0.812564372173065	0.0875819646977144	1.3934527219262771																	1.3934527219262771	162.03522917067087
68	2013-03-08T02:04:09	41.975582	-133.934122	TN292	13.330352653296533	0.8202200144438371	0.0897267996779404	1.256330616371898																	1.256330616371898	163.24624092129713
69	2013-03-08T02:07:10	41.967883	-133.944283	TN292	13.41367741563782	0.818896799146621	0.0893534436074033	1.2693052114314345																	1.2693052114314345	164.44694064849722
70	2013-03-08T02:10:10	41.96015300000001	-133.954407	TN292	13.35899163700438	0.8180985822764526	0.0891292588617623	1.2628420276767158																	1.2628420276767158	165.64803843682998
71	2013-03-08T02:13:10	41.95245300000001	-133.964397	TN292	14.783280869149374	0.8266296180902405	0.0915469755154984	1.4135814159683049																	1.4135814159683049	166.83908830997012
72	2013-03-08T02:26:41	41.917643	-134.008728	TN292	16.79102407975774	0.8115140751792429	0.0872901841385777	1.5587238037009452																	1.5587238037009452	172.17683538797283
73	2013-03-08T02:29:41	41.909787	-134.01862	TN292	15.98081576614548	0.814141031707471	0.0880210082463981	1.499921104147479																	1.499921104147479	173.37525710486602
74	2013-03-08T02:32:42	41.901953000000006	-134.028477	TN292	13.77494506777816	0.8146655242891421	0.0881675137452247	1.2968118639716262																	1.2968118639716262	174.56997804770546
75	2013-03-08T02:35:44	41.894088	-134.03823	TN292	14.416468038149539	0.8336494294652335	0.09356589408864348	1.4011994037862665																	1.4011994037862665	175.76142728209447
76	2013-03-08T02:38:45	41.88626	-134.048105	TN292	14.204282839885455	0.832835136781008	0.0933304237521876	1.395113392432824																	1.395113392432824	176.95681866601302
77	2013-03-08T02:41:46	41.878543	-134.057937	TN292	12.441116618664644	0.823684375924112	0.0907078277173229	1.1897212557654833																	1.1897212557654833	178.1408463399319
78	2013-03-08T02:44:46	41.870718	-134.067982	TN292	12.44883621320956	0.8220813978685129	0.0902526778031806	1.187618387722994																	1.187618387722994	179.34582362542497
79	2013-03-08T02:47:47	41.862937	-134.077813	TN292	9.995617122875576	0.832835136781008	0.0933304237521876	0.968461995811022																	0.968461995811022	180.53510948318717
80	2013-03-08T02:50:47	41.855025	-134.08766	TN292	9.1383241763816	0.8247594157713309	0.09101307474952802	0.8743484973721133																	0.8743484973721133	181.7360267493067
81	2013-03-08T02:53:48	41.847058	-134.097427	TN292	9.528222090130587	0.8263613901502359	0.0914703978726894	0.9200630476392226																	0.9200630476392226	182.93702694934657
82	2013-03-08T02:56:48	41.839168	-134.107057	TN292	8.719177906282397	0.8252923080476899	0.0911651806481861	0.8193997941758928																	0.8193997941758928	184.12410698628975
83	2013-03-08T02:59:48	41.831092	-134.116783	TN292	8.641339230630615	0.8350088377468421	0.0939604074567757	0.8444457859661554																	0.8444457859661554	185.33195588410518
84	2013-03-08T03:02:48	41.82315	-134.126365	TN292	8.728104469725842	0.832293206716404	0.0931740068371948	0.8339825721073253																	0.8339825721073253	186.52079321276386
85	2013-03-08T03:05:49	41.815148	-134.136032	TN292	8.583690446283763	0.828511506424135	0.092085622400037	0.8178908449190544																	0.8178908449190544	187.71937831438703
86	2013-03-08T03:08:49	41.807335	-134.145447	TN292	8.874152105329863	0.8279732774255559	0.0919311196270488	0.859207091393874																	0.859207091393874	188.88840516668412
87	2013-03-08T03:11:50	41.79917800000001	-134.15538	TN292	9.533705270718539	0.8306735650574335	0.09270681841803403	0.9288869203339306																	0.9288869203339306	190.11472525144225
88	2013-03-08T03:14:50	41.791112	-134.165165	TN292	9.656746425911807	0.8191616873788861	0.08942809033856705	0.9077282354625008																	0.9077282354625008	191.3253615108511
89	2013-03-08T03:17:51	41.783098	-134.17492	TN292	9.847612032305948	0.8312132153238391	0.0928622896380993	0.9701491103400536																	0.9701491103400536	192.53010459559917
90	2013-03-08T03:20:51	41.775037	-134.184668	TN292	11.86275188261904	0.819955114260744	0.0896519933746767	1.1009685500438795																	1.1009685500438795	193.73840572104766
91	2013-03-08T03:23:52	41.766862	-134.194535	TN292	15.190199197493575	0.8274355825266959	0.0917770740530731	1.4742293135910536																	1.4742293135910536	194.96281640353317
92	2013-03-08T03:26:53	41.758673	-134.204518	TN292	15.074694942639852	0.810467361692294	0.0869996757388715	1.370580164228728																	1.370580164228728	196.19491483763932
93	2013-03-08T03:29:53	41.750643	-134.21442	TN292	15.56512433852825	0.804742079537047	0.0854229834329925	1.4195849076636022																	1.4195849076636022	197.4094836028525
94	2013-03-08T03:32:54	41.742595	-134.224395	TN292	14.626250395899506	0.8096807196312835	0.08678233203202455	1.3242404071125242																	1.3242404071125242	198.62970560700646
95	2013-03-08T03:35:55	41.734665	-134.23438000000002	TN292	13.704101248862154	0.8146655242891421	0.0881675137452247	1.2693015015653486																	1.2693015015653486	199.84095567338304
96	2013-03-08T03:38:55	41.726823	-134.24435	TN292	13.715007274380465	0.8052611291086941	0.0855651225041288	1.2539052703889693																	1.2539052703889693	201.04429741026448
97	2013-03-08T03:41:55	41.718957	-134.25425800000002	TN292	12.464408959171251	0.8073342584014459	0.0861347966205673	1.1226985649894023																	1.1226985649894023	202.2461140044308
98	2013-03-08T03:44:56	41.711225	-134.264042	TN292	11.16091492987674	0.8215483125640501	0.0901019035032564	1.0543962253103332																	1.0543962253103332	203.43007683483026
99	2013-03-08T03:47:56	41.703412	-134.273923	TN292	10.289180887695338	0.8130914018527758	0.0877283775842906	0.9467866917842668																	0.9467866917842668	204.62619736695126
100	2013-03-08T03:50:57	41.695575	-134.28374	TN292	11.847278375491465	0.8247594157713309	0.09101307474952802	1.1402211072650232																	1.1402211072650232	205.82069057106233
101	2013-03-08T03:53:57	41.68789	-134.293703	TN292	12.310849488540027	0.8194265756111508	0.0895027370697308	1.182330971129976																	1.182330971129976	207.01135976413207
102	2013-03-08T03:56:57	41.680332	-134.303653	TN292	10.824593329259901	0.819955114260744	0.0896519933746767	1.0087711733076756																	1.0087711733076756	208.19122345006846
103	2013-03-08T03:59:58	41.672763	-134.31351	TN292	11.342475907358745	0.8226144503824921	0.0904040328420869	1.0765163328707923																	1.0765163328707923	209.36662429894616
104	2013-03-08T04:02:58	41.665185	-134.323398	TN292	11.482451116638725	0.817302898998114	0.088905785692964	1.081887548435645																	1.081887548435645	210.54460851985763
105	2013-03-08T04:05:59	41.657578	-134.33332	TN292	11.790863655943253	0.817302898998114	0.088905785692964	1.1062070778668065																	1.1062070778668065	211.72694577351615
106	2013-03-08T04:08:59	41.649998	-134.343285	TN292	10.994269040653679	0.812564372173065	0.0875819646977144	1.018589426275976																	1.018589426275976	212.90970379102197
107	2013-03-08T04:11:59	41.642543	-134.35298799999998	TN292	10.446128076151398	0.809942517013403	0.0868546648200776	0.9548519271857804																	0.9548519271857804	214.0673448245839
108	2013-03-08T04:15:00	41.635008	-134.362753	TN292	10.385238421970827	0.817832932755112	0.0890546493507421	0.9636754715174828																	0.9636754715174828	215.2350339926446
109	2013-03-08T04:18:01	41.627427	-134.37241699999998	TN292	10.607102817180996	0.8128278870129204	0.08765517114100249	0.9875231727790804																	0.9875231727790804	216.40066023294696
110	2013-03-08T04:21:01	41.6199	-134.382003	TN292	10.462153889448386	0.81624652634426	0.0886091319926992	0.9688692656279988																	0.9688692656279988	217.5575223192909
111	2013-03-08T04:24:02	41.612265	-134.39167	TN292	10.822053763271835	0.8167747126711871	0.0887574588428316	1.0143521073935955																	1.0143521073935955	218.72780921274327
112	2013-03-08T04:27:02	41.604622	-134.401455	TN292	10.648100179689623	0.8191596730292685	0.0894279308737296	1.0011315169515744																	1.0011315169515744	219.90557841214184
113	2013-03-08T04:30:02	41.597127	-134.41102800000002	TN292	11.730877574705561	0.8202200144438371	0.0897267996779404	1.0903534318576322																	1.0903534318576322	221.05931025063637
114	2013-03-08T04:33:03	41.58958300000001	-134.420773	TN292	10.775605524387018	0.8180998490723674	0.08912961465018365	0.9971790671773646																	0.9971790671773646	222.22695978408402
115	2013-03-08T04:36:03	41.581995	-134.430648	TN292	11.78210412532279	0.8128278870129204	0.08765517114100249	1.0847172917049392																	1.0847172917049392	223.40572687997036
116	2013-03-08T04:39:03	41.574568	-134.440543	TN292	10.30832979760315	0.8044820404048245	0.08535191621266675	0.9309025799348044																	0.9309025799348044	224.5729609577916
117	2013-03-08T04:42:04	41.567037	-134.45058799999998	TN292	10.570689068447011	0.802669186068541	0.08485647340206401	0.9531391164621608																	0.9531391164621608	225.75728088039952
118	2013-03-08T04:45:04	41.559617	-134.46035	TN292	9.55535591417277	0.8073342584014459	0.0861347966205673	0.8673572838288807																	0.8673572838288807	226.91630003943385
119	2013-03-08T04:48:04	41.55219	-134.47021999999998	TN292	10.801343270077851	0.8068141209699158	0.0859918683272044	0.9749519433426548																	0.9749519433426548	228.08226625459983
120	2013-03-08T04:51:05	41.544838	-134.480082	TN292	10.772382333704154	0.814141031707471	0.0880210082463981	0.9987129879214928																	0.9987129879214928	229.24192186978212
121	2013-03-08T04:54:05	41.537422	-134.490057	TN292	10.034222181006248	0.8073342584014459	0.0861347966205673	0.9139564746293162																	0.9139564746293162	230.413343321472
122	2013-03-08T04:57:06	41.530063	-134.499932	TN292	10.842647154144306	0.8136177882019341	0.0878748516495932	1.0003816590020576																	1.0003816590020576	231.57444935589083
123	2013-03-08T05:00:06	41.522698	-134.509952	TN292	10.203010114736783	0.8175679158766129	0.08898021752185306	0.9508036778428514																	0.9508036778428514	232.7446849216217
124	2013-03-08T05:03:06	41.515368	-134.519852	TN292	10.663950153161343	0.812564372173065	0.0875819646977144	0.981325490557972																	0.981325490557972	233.90512919758208
125	2013-03-08T05:06:07	41.508225	-134.529465	TN292	14.167913621042983	0.8011186755336909	0.0844344723194091	1.2643697377777936																	1.2643697377777936	235.0339933080601
126	2013-03-08T05:09:07	41.50069000000001	-134.539348	TN292	14.04846251504649	0.8006033502292951	0.0842944043982238	1.2671856074824464																	1.2671856074824464	236.2097318789613
127	2013-03-08T05:12:07	41.493115	-134.549227	TN292	12.490361408929305	0.7975217129101941	0.0834597601274583	1.0941000415333844																	1.0941000415333844	237.38848525026512
128	2013-03-08T05:15:08	41.485598	-134.55895	TN292	12.815691695832724	0.7977789032817999	0.0835292847874903	1.1328961347391364																	1.1328961347391364	238.55360708353456
129	2013-03-08T05:18:08	41.47811	-134.56859	TN292	12.286721749907713	0.8000892521692149	0.0841546700480054	1.086269963678299																	1.086269963678299	239.7116623089133
130	2013-03-08T05:21:09	41.470542	-134.578342	TN292	12.170929106242756	0.8073342584014459	0.0861347966205673	1.0838535888821446																	1.0838535888821446	240.88267719129658
131	2013-03-08T05:24:09	41.463087	-134.588075	TN292	12.276945029046233	0.7949708790559059	0.082772839481586	1.0743619043569768																	1.0743619043569768	242.04363259599475
132	2013-03-08T05:27:10	41.455657	-134.59781999999998	TN292	11.387347750882284	0.802669186068541	0.08485647340206401	1.0156392463452426																	1.0156392463452426	243.2033671693895
133	2013-03-08T05:30:10	41.448298	-134.607547	TN292	11.040275844388788	0.8037031615716199	0.08513905304406097	0.9842259196737748																	0.9842259196737748	244.35648634629112
134	2013-03-08T05:33:11	41.44083300000001	-134.617427	TN292	11.232753960162597	0.7995763784307741	0.0840152684743564	0.9912357310554312																	0.9912357310554312	245.52703873759828
135	2013-03-08T05:36:11	41.43342	-134.627035	TN292	11.385215058495328	0.8037031615716199	0.08513905304406097	0.9987960951407784																	0.9987960951407784	246.6776238008131
136	2013-03-08T05:39:11	41.425637	-134.636913	TN292	10.373986948818215	0.7977776826456255	0.0835289548205693	0.9049376264349142																	0.9049376264349142	247.8735825439656
137	2013-03-08T05:42:12	41.418053	-134.646353	TN292	13.338944878321099	0.8037031615716199	0.08513905304406097	1.175950748887498																	1.175950748887498	249.028411449012
138	2013-03-08T05:45:12	41.410215	-134.6561	TN292	15.70646684444428	0.7868640652076021	0.0806126267729955	1.336583320292709																	1.336583320292709	250.2214616574973
139	2013-03-08T05:48:13	41.402523	-134.665648	TN292	17.352220784802448	0.779860488201524	0.0787743288110613	1.4460721683540074																	1.4460721683540074	251.39136105740909
140	2013-03-08T05:51:14	41.39477	-134.675287	TN292	17.69000992646778	0.782353889747625	0.0794258442115018	1.476694820198012																	1.476694820198012	252.57147312075512
141	2013-03-08T05:54:14	41.38711	-134.684762	TN292	16.09399795099825	0.7886297920673926	0.08107987959834505	1.3733990365886501																	1.3733990365886501	253.73474177068016
142	2013-03-08T05:57:14	41.379327	-134.69438799999998	TN292	17.63198439767971	0.7801107588012755	0.07883944663844596	1.4796728608105936																	1.4796728608105936	254.9166894803913
143	2013-03-08T06:00:14	41.371588	-134.703902	TN292	16.776749950932107	0.7826044050088349	0.07949138297375449	1.4070548652050474																	1.4070548652050474	256.08875349422624
144	2013-03-08T06:03:15	41.363843	-134.713417	TN292	15.233992266855983	0.782353889747625	0.0794258442115018	1.2911589364617049																	1.2911589364617049	257.26142924825524
145	2013-03-08T06:06:15	41.355983	-134.723042	TN292	15.753037641541994	0.7783660054707808	0.0783854798268563	1.3083725705842293																	1.3083725705842293	258.44981259949947
146	2013-03-08T06:09:15	41.348208	-134.732625	TN292	16.95436214713817	0.7783660054707808	0.0783854798268563	1.4064548434706297																	1.4064548434706297	259.628926368978
147	2013-03-08T06:12:15	41.340463	-134.742172	TN292	18.093626371463163	0.777870215409552	0.0782564803692365	1.5004160439107632																	1.5004160439107632	260.8036104870353
148	2013-03-08T06:15:16	41.332712	-134.751957	TN292	18.333329615332907	0.7868640652076021	0.0806126267729955	1.5485481740736344																	1.5485481740736344	261.9924454407457
149	2013-03-08T06:18:16	41.32503	-134.761713	TN292	17.78009892532826	0.776136797102702	0.07780770785608615	1.4821428919323525																	1.4821428919323525	263.17411030224093
150	2013-03-08T06:21:16	41.317463	-134.771427	TN292	17.82819442507853	0.7783660054707808	0.0783854798268563	1.47754819590918																	1.47754819590918	264.3441709895462
151	2013-03-08T06:24:16	41.309865	-134.78111299999998	TN292	16.976852023673207	0.776383520240195	0.0778715528075541	1.3902716677581162																	1.3902716677581162	265.51516351821016
152	2013-03-08T06:27:17	41.302323	-134.790777	TN292	14.992036978729546	0.7901450823219259	0.08148272413763745	1.289338395970868																	1.289338395970868	266.6804502405919
153	2013-03-08T06:30:17	41.294692	-134.80055	TN292	13.76735887592	0.802669186068541	0.08485647340206401	1.2247060888288173																	1.2247060888288173	267.85926166644487
154	2013-03-08T06:33:17	41.287185	-134.810168	TN292	14.091251304951346	0.793956696766262	0.0825002654824867	1.2424928038125378																	1.2424928038125378	269.0192034548648
155	2013-03-08T06:36:18	41.27956500000001	-134.819928	TN292	12.975496716771321	0.795989162556023	0.08304660864691701	1.1398347372456037																	1.1398347372456037	270.1965100076123
156	2013-03-08T06:39:19	41.271982	-134.829685	TN292	12.830045498109154	0.7919203555189659	0.0819557647128718	1.1141285496085145																	1.1141285496085145	271.3707441648044
157	2013-03-08T06:42:19	41.264335	-134.83952	TN292	12.890492934660651	0.792936098487721	0.0822273659628845	1.140143772682013																	1.140143772682013	272.55470262922205
158	2013-03-08T06:45:19	41.25669	-134.849257	TN292	13.448828599486177	0.784855183492495	0.0800827065139438	1.1376042178300416																	1.1376042178300416	273.7328820048328
159	2013-03-08T06:48:20	41.249052	-134.858952	TN292	13.117699434778821	0.795989162556023	0.08304660864691701	1.139038883594652																	1.139038883594652	274.90813525181403
160	2013-03-08T06:51:20	41.24144	-134.86858700000002	TN292	13.921691656558789	0.7954794138240949	0.0829095608750024	1.206351445176128																	1.206351445176128	276.0778940692952
161	2013-03-08T06:54:21	41.233818	-134.878328	TN292	13.898589653471301	0.792427621535842	0.0820914034408872	1.1958224258582917																	1.1958224258582917	277.25465513993896
162	2013-03-08T06:57:21	41.226198	-134.888028	TN292	15.484043950080107	0.7868640652076021	0.0806126267729955	1.3124468585255782																	1.3124468585255782	278.428945301769
163	2013-03-08T07:00:22	41.218513	-134.897808	TN292	15.498912092285734	0.7891341216621865	0.08121387388268189	1.3275959191663724																	1.3275959191663724	279.6131598548907
164	2013-03-08T07:03:22	41.21077	-134.907718	TN292	15.498664942389233	0.7883776003798969	0.0810129377161052	1.3109853911648468																	1.3109853911648468	280.8096376906927
165	2013-03-08T07:06:23	41.203172	-134.917747	TN292	14.857083866442075	0.7783660054707808	0.0783854798268563	1.2286442759207992																	1.2286442759207992	282.00161007034836
166	2013-03-08T07:09:23	41.195552	-134.927818	TN292	14.96288522236007	0.7878718852541271	0.0808791824505205	1.2760821171712835																	1.2760821171712835	283.19786805677563
167	2013-03-08T07:12:23	41.187993	-134.93776699999998	TN292	14.575674923602186	0.7836044350899529	0.0797537002446108	1.2312024129421049																	1.2312024129421049	284.3821763813476
168	2013-03-08T07:15:24	41.180448	-134.94768	TN292	13.93733152745702	0.7903984254629169	0.0815500970540714	1.1777638761447249																	1.1777638761447249	285.56332315279496
169	2013-03-08T07:18:24	41.172705	-134.957825	TN292	14.402824582751308	0.7858610396807609	0.0803473391853908	1.2219500133092656																	1.2219500133092656	286.7738793237192
170	2013-03-08T07:21:24	41.164985	-134.967752	TN292	14.181665388169682	0.781355405465299	0.079164624900246	1.2009568441554048																	1.2009568441554048	287.9699078698281
171	2013-03-08T07:24:25	41.15723	-134.97775	TN292	13.799792492442375	0.7878718852541271	0.0808791824505205	1.164569732173339																	1.164569732173339	289.1729437155115
172	2013-03-08T07:27:25	41.14953	-134.98771499999998	TN292	14.208160889391062	0.7868640652076021	0.0806126267729955	1.2028490369697609																	1.2028490369697609	290.36973095118566
173	2013-03-08T07:30:25	41.14188	-134.99768500000002	TN292	15.00150974536059	0.783355000512131	0.0796880870967346	1.2792752073299216																	1.2792752073299216	291.56290024094164
174	2013-03-08T07:33:26	41.134142	-135.00762	TN292	14.707853054888046	0.792936098487721	0.0822273659628845	1.2726915444686102																	1.2726915444686102	292.76110730826764
175	2013-03-08T07:36:27	41.12641	-135.01761299999998	TN292	14.181804041791835	0.789891739180935	0.0814153512212035	1.2173471287130793																	1.2173471287130793	293.9622897244588
176	2013-03-08T07:39:27	41.118728	-135.027468	TN292	13.991722604582627	0.7903984254629169	0.0815500970540714	1.1922333135625318																	1.1922333135625318	295.151488533577
177	2013-03-08T07:42:27	41.111025	-135.037452	TN292	15.88949631066724	0.7749055321160742	0.0774892806310657	1.3052530762390424																	1.3052530762390424	296.34996988864
178	2013-03-08T07:45:28	41.103285	-135.047448	TN292	17.396686777286618	0.776383520240195	0.0778715528075541	1.4344279713373398																	1.4344279713373398	297.55217187124333
179	2013-03-08T07:48:28	41.095565	-135.057395	TN292	17.158461401791943	0.777870215409552	0.0782564803692365	1.4109320671799066																	1.4109320671799066	298.74998125310134
180	2013-03-08T07:51:28	41.087785	-135.0674	TN292	17.388452079585786	0.7813559992277671	0.0791647802379169	1.4754414141658818																	1.4754414141658818	299.95604122171903
181	2013-03-08T07:54:29	41.080097	-135.077295	TN292	15.612754839554142	0.78963899937521	0.0813481387529912	1.3247863446107695																	1.3247863446107695	301.14839270560606
182	2013-03-08T07:57:29	41.07221	-135.08738200000002	TN292	14.372534823115375	0.782103971087101	0.07936046152944295	1.2145692284851293																	1.2145692284851293	302.36793679916815
183	2013-03-08T08:00:30	41.064462	-135.097197	TN292	13.787280434992526	0.783355000512131	0.0796880870967346	1.1820352413340158																	1.1820352413340158	303.56058087737614
184	2013-03-08T08:03:30	41.056672	-135.107075	TN292	14.255495378417358	0.777870215409552	0.0782564803692365	1.1830672932481652																	1.1830672932481652	304.76032559560036
185	2013-03-08T08:06:31	41.048822	-135.117083	TN292	14.93103088211654	0.7858610396807609	0.0803473391853908	1.2615715060884638																	1.2615715060884638	305.97251209193263
186	2013-03-08T08:09:31	41.041103	-135.126922	TN292	16.84009689068018	0.798546813943297	0.083736869260199	1.4939599719669714																	1.4939599719669714	307.1644218399776
187	2013-03-08T08:12:31	41.033357	-135.136908	TN292	17.300638554954876	0.7783660054707808	0.0783854798268563	1.4484546373513465																	1.4484546373513465	308.36713923304904
188	2013-03-08T08:15:32	41.025662	-135.146928	TN292	17.526395973033967	0.7957342881900591	0.08297808476095969	1.532356669342038																	1.532356669342038	309.56786086973733
189	2013-03-08T08:18:32	41.01803	-135.156875	TN292	19.059342377499235	0.7926818600117815	0.08215938470188586	1.673280293921623																	1.673280293921623	310.7593519992423
190	2013-03-08T08:21:32	41.010405	-135.166777	TN292	18.683081125681355	0.7861114971190486	0.0804135820155311	1.5896412539740905																	1.5896412539740905	311.94770709321654
191	2013-03-08T08:24:33	41.002518	-135.177037	TN292	17.592307122054983	0.7975217129101941	0.0834597601274583	1.5569195377706209																	1.5569195377706209	313.1780104605585
192	2013-03-08T08:27:33	40.994832	-135.18700800000002	TN292	18.47193942283277	0.7788629790718471	0.0785147872293281	1.5364840303852625																	1.5364840303852625	314.37541020034763
193	2013-03-08T08:30:33	40.987162	-135.196908	TN292	17.45532556952529	0.7788629790718471	0.0785147872293281	1.4431139018612713																	1.4431139018612713	315.5674356191037
194	2013-03-08T08:33:34	40.979523	-135.206802	TN292	16.976909672595912	0.776136797102702	0.07780770785608615	1.408418955306438																	1.408418955306438	316.7567067629304
195	2013-03-08T08:36:34	40.971815	-135.21686200000002	TN292	18.332703767740163	0.790906361508087	0.08168527303089805	1.5743807214673249																	1.5743807214673249	317.9612998997956
196	2013-03-08T08:39:34	40.964163	-135.226845	TN292	18.27557353542864	0.7783660054707808	0.0783854798268563	1.4979049813736076																	1.4979049813736076	319.1569792373183
197	2013-03-08T08:42:34	40.956512	-135.236895	TN292	18.400010748060147	0.7808579460289571	0.0790344816284497	1.543158130471589																	1.543158130471589	320.35660730529526
198	2013-03-08T08:45:35	40.948917	-135.24697	TN292	18.716424141168183	0.7841038996906909	0.07988508317072025	1.5706762190259551																	1.5706762190259551	321.553373350174
199	2013-03-08T08:48:35	40.941342	-135.25710800000002	TN292	19.25689053607032	0.7863619545573359	0.0804798248456714	1.6442136364152602																	1.6442136364152602	322.7523967145704
200	2013-03-08T08:51:35	40.933823	-135.267198	TN292	19.06965323265485	0.7828549202700451	0.0795569217360072	1.5973125286500776																	1.5973125286500776	323.9442369258444
201	2013-03-08T08:54:35	40.926233	-135.27738	TN292	19.97887901816499	0.781854052426577	0.0792950788473841	1.6569193109328548																	1.6569193109328548	325.14720489482244
202	2013-03-08T08:57:36	40.91862	-135.287508	TN292	19.290964754912444	0.785609336767428	0.08028110701122175	1.650523533814696																	1.650523533814696	326.34881819920366
203	2013-03-08T09:00:36	40.91111	-135.29755500000002	TN292	18.57646841648453	0.783355000512131	0.0796880870967346	1.5396119685322958																	1.5396119685322958	327.5375885241008
204	2013-03-08T09:03:36	40.903488	-135.307648	TN292	17.123327271031044	0.7826044050088349	0.07949138297375449	1.4337419506698938																	1.4337419506698938	328.73796201582127
205	2013-03-08T09:06:37	40.8958	-135.317625	TN292	16.851866883733422	0.777373949436527	0.0781278477972126	1.3890562265063673																	1.3890562265063673	329.93675415539286
206	2013-03-08T09:09:37	40.888217	-135.327482	TN292	19.10517933428259	0.779361139038073	0.0786444033117717	1.6108745812270568																	1.6108745812270568	331.12019928320007
207	2013-03-08T09:12:37	40.88069	-135.33748799999998	TN292	20.255976403940046	0.7853581115866279	0.0802150228496673	1.6935800310981124																	1.6935800310981124	332.3081287317812
208	2013-03-08T09:15:38	40.87316	-135.347352	TN292	21.701545942299752	0.7753978028297529	0.0776164770944685	1.8208760160161417																	1.8208760160161417	333.48792048541475
209	2013-03-08T09:18:38	40.865642	-135.357273	TN292	21.172395123654486	0.7783660054707808	0.0783854798268563	1.7595962462308816																	1.7595962462308816	334.67021438004286
210	2013-03-08T09:21:38	40.858185	-135.367242	TN292	20.83651477376908	0.773918235870348	0.0772351857891631	1.7085989079505792																	1.7085989079505792	335.8506481675276
211	2013-03-08T09:24:38	40.850652	-135.377275	TN292	16.883519754454227	0.7808579460289571	0.0790344816284497	1.445290200739234																	1.445290200739234	337.0409318763492
212	2013-03-08T09:27:38	40.843108	-135.387325	TN292	17.55292157643337	0.764629884659713	0.0748659666571708	1.4164021978515284																	1.4164021978515284	338.23316242333533
213	2013-03-08T09:30:39	40.83563	-135.397187	TN292	18.57128054081414	0.770968207522485	0.0764779188276115	1.5045642437692253																	1.5045642437692253	339.4090622041251
214	2013-03-08T09:33:39	40.828068	-135.407103	TN292	24.8001886285597	0.7808579460289571	0.0790344816284497	2.08588859356926																	2.08588859356926	340.59486498399934
215	2013-03-08T09:36:40	40.820563	-135.417033	TN292	30.28556550866395	0.784604556603051	0.08001677973144865	2.52929133148796																	2.52929133148796	341.77707315862784
216	2013-03-08T09:39:40	40.81305800000001	-135.42698	TN292	29.90180118829591	0.7803610294010269	0.0789045644658306	2.4840951892833254																	2.4840951892833254	342.96036210855516
217	2013-03-08T09:42:40	40.805512	-135.43705500000002	TN292	31.220874611067	0.7803610294010269	0.0789045644658306	2.5946216179560766																	2.5946216179560766	344.1545864587976
218	2013-03-08T09:45:41	40.798097	-135.44696499999998	TN292	31.56161244697689	0.7796108136197986	0.0787093660614165	2.6370778686016227																	2.6370778686016227	345.3287390665389
219	2013-03-08T09:48:41	40.79062800000001	-135.456858	TN292	30.229862449619425	0.7828549202700451	0.0795569217360072	2.559277307849102																	2.559277307849102	346.50617666373154
220	2013-03-08T09:51:41	40.783198	-135.46675	TN292	30.61116264625158	0.7888819837548878	0.0811468214805849	2.640970973394775																	2.640970973394775	347.6805592751268
221	2013-03-08T09:54:42	40.77571	-135.476658	TN292	31.185445658374324	0.7883776003798969	0.0810129377161052	2.669179218870081																	2.669179218870081	348.8605182872973
222	2013-03-08T09:57:42	40.76827700000001	-135.486508	TN292	30.631534497483397	0.784855183492495	0.0800827065139438	2.6033173376388383																	2.6033173376388383	350.03275829137186
223	2013-03-08T10:00:42	40.760762	-135.496492	TN292	29.82650196907679	0.7886297920673926	0.08107987959834505	2.5650342173072933																	2.5650342173072933	351.21951139584814
224	2013-03-08T10:03:43	40.753233	-135.506397	TN292	27.97413734343308	0.7888819837548878	0.0811468214805849	2.3970974901792537																	2.3970974901792537	352.40271959756615
225	2013-03-08T10:06:43	40.74567800000001	-135.516243	TN292	23.905216294079608	0.7808579460289571	0.0790344816284497	2.0021069133799103																	2.0021069133799103	353.58454547019767
226	2013-03-08T10:09:43	40.73813	-135.526047	TN292	20.02207251651789	0.7687658601476485	0.0759155025736091	1.6429229259011886																	1.6429229259011886	354.7633959077721
227	2013-03-08T10:12:43	40.730578	-135.535873	TN292	21.210647621067935	0.7788629790718471	0.0785147872293281	1.796757655155569																	1.796757655155569	355.9439316542605
228	2013-03-08T10:15:43	40.722998	-135.545727	TN292	21.61781396206928	0.7926818600117815	0.08215938470188586	1.866769464194587																	1.866769464194587	357.12841153578415
229	2013-03-08T10:18:44	40.715403	-135.555462	TN292	19.827923967309324	0.7841038996906909	0.07988508317072025	1.6854335715470272																	1.6854335715470272	358.30713023552283
230	2013-03-08T10:21:44	40.707748	-135.565255	TN292	22.2590359759045	0.781854052426577	0.0792950788473841	1.8949334350454727																	1.8949334350454727	359.4941157190924
231	2013-03-08T10:24:44	40.700155	-135.574918	TN292	22.594216709060213	0.7878718852541271	0.0808791824505205	1.9314308206931463																	1.9314308206931463	360.66857912532777
232	2013-03-08T10:27:44	40.692608	-135.58453	TN292	24.416699383605213	0.7947172172081576	0.08270464158549279	2.116451871012536																	2.116451871012536	361.8364333187328
233	2013-03-08T10:30:45	40.684982	-135.594152	TN292	26.052042050363468	0.782353889747625	0.0794258442115018	2.231498796426833																	2.231498796426833	363.0112766809152
234	2013-03-08T10:33:45	40.677493	-135.603678	TN292	29.65466087033456	0.793190943876521	0.08229550950735115	2.606190409699314																	2.606190409699314	364.1695716628858
235	2013-03-08T10:36:45	40.669643	-135.613577	TN292	30.71162406800679	0.7873673744860851	0.080745745722349	2.664030061105338																	2.664030061105338	365.37872746149435
236	2013-03-08T10:39:45	40.662007	-135.6232	TN292	28.317287570476125	0.792427621535842	0.0820914034408872	2.4657545012279702																	2.4657545012279702	366.55462712945365
237	2013-03-08T10:42:46	40.654282	-135.632947	TN292	26.011578404351567	0.791160309424614	0.0817528067785724	2.2464972727595374																	2.2464972727595374	367.74498888299917
238	2013-03-08T10:45:46	40.646555	-135.64262	TN292	22.937614172117065	0.7944637879110841	0.08263655248203636	2.0678393383476696																	2.0678393383476696	368.9312647872084
239	2013-03-08T10:48:46	40.638842	-135.65223500000002	TN292	24.560242326259523	0.7962446453528316	0.0831152961116855	2.1947985168651485																	2.1947985168651485	370.1131044638223
240	2013-03-08T10:51:47	40.631198	-135.661815	TN292	26.598621553139683	0.7949708790559059	0.082772839481586	2.3914420369617004																	2.3914420369617004	371.2874008931265
241	2013-03-08T10:54:47	40.623468	-135.671558	TN292	26.028005736779853	0.79650012814964	0.08318398357645401	2.3114331267855044																	2.3114331267855044	372.47819389123464
242	2013-03-08T10:57:47	40.615723	-135.681282	TN292	20.667003896313968	0.789386259569485	0.0812809262847789	1.7760719577426858																	1.7760719577426858	373.66915176667845
243	2013-03-08T11:00:48	40.607998	-135.690905	TN292	15.743161471411293	0.792936098487721	0.0822273659628845	1.3821057899381244																	1.3821057899381244	374.8526842194574
244	2013-03-08T11:03:48	40.60027	-135.700557	TN292	17.290376804311837	0.79650012814964	0.08318398357645401	1.5114658690002272																	1.5114658690002272	376.0382090212273
245	2013-03-08T11:06:48	40.59254	-135.71021000000002	TN292	17.71568943656066	0.777870215409552	0.0782564803692365	1.4670410028646346																	1.4670410028646346	377.2240184349613
246	2013-03-08T11:09:48	40.584908	-135.719867	TN292	16.485214817040124	0.784855183492495	0.0800827065139438	1.3895418453535917																	1.3895418453535917	378.402234792576
247	2013-03-08T11:12:49	40.577262	-135.729538	TN292	16.933761493987955	0.7758900739652091	0.0777438629046182	1.4233575553091955																	1.4233575553091955	379.58245958907327
248	2013-03-08T11:15:49	40.569498	-135.73931000000002	TN292	16.05462246864781	0.7808579460289571	0.0790344816284497	1.3809243532989657																	1.3809243532989657	380.7781419908297
249	2013-03-08T11:18:49	40.561905	-135.748845	TN292	16.72321831985835	0.783355000512131	0.0796880870967346	1.4361369535557669																	1.4361369535557669	381.9462821628524
250	2013-03-08T11:21:50	40.554305	-135.75833	TN292	17.126448250851677	0.7803610294010269	0.0789045644658306	1.4389775153461035																	1.4389775153461035	383.1121358417869
251	2013-03-08T11:24:50	40.546618	-135.76795	TN292	17.186764328447918	0.7843563171831129	0.07995148096689364	1.473757697854169																	1.473757697854169	384.2929380961488
252	2013-03-08T11:27:50	40.538867	-135.777572	TN292	16.488758947160214	0.782353889747625	0.0794258442115018	1.4200150110806966																	1.4200150110806966	385.47909372506035
253	2013-03-08T11:30:51	40.531103	-135.787092	TN292	16.16843490778939	0.779860488201524	0.0787743288110613	1.353844023340686																	1.353844023340686	386.6604670862638
254	2013-03-08T11:33:51	40.523313	-135.796663	TN292	19.629240576229662	0.7808579460289571	0.0790344816284497	1.6460442464284446																	1.6460442464284446	387.84696412817567
255	2013-03-08T11:36:51	40.51551	-135.806327	TN292	19.193887550914628	0.785609336767428	0.08028110701122175	1.6722946242940993																	1.6722946242940993	389.0399642803319
256	2013-03-08T11:39:51	40.507757	-135.815977	TN292	21.228653744987877	0.7808579460289571	0.0790344816284497	1.7964719916457828																	1.7964719916457828	390.2281686942778
257	2013-03-08T11:42:52	40.499982	-135.82573200000002	TN292	22.907517929167113	0.776383520240195	0.0778715528075541	1.9342172325927145																	1.9342172325927145	391.4243352568465
258	2013-03-08T11:45:53	40.492095	-135.835588	TN292	21.344879815772245	0.779860488201524	0.0787743288110613	1.8154977520463325																	1.8154977520463325	392.6354931826345
259	2013-03-08T11:48:53	40.484335	-135.84534	TN292	21.65833169504804	0.781355405465299	0.079164624900246	1.843445976142949																	1.843445976142949	393.8304097787673
260	2013-03-08T11:51:53	40.47655	-135.855155	TN292	22.411400120365602	0.776878734838361	0.07799970030238335	1.8671806347270672																	1.8671806347270672	395.03109157084884
261	2013-03-08T11:54:53	40.468895	-135.864933	TN292	23.54188949197149	0.7808579460289571	0.0790344816284497	2.0158087366683417																	2.0158087366683417	396.21925190743264
262	2013-03-08T11:57:54	40.461188	-135.874802	TN292	24.91402306249695	0.7876196298701059	0.08081246408643475	2.167535007025269																	2.167535007025269	397.41700142214967
263	2013-03-08T12:00:54	40.453513	-135.884623	TN292	23.781739166354843	0.785609336767428	0.08028110701122175	2.0501710614506443																	2.0501710614506443	398.60942924480867
264	2013-03-08T12:03:54	40.445867	-135.894368	TN292	23.65788855180348	0.7888819837548878	0.0811468214805849	2.025630394598549																	2.025630394598549	399.7951213778618
265	2013-03-08T12:06:55	40.438223	-135.90426000000002	TN292	26.490838646046964	0.782353889747625	0.0794258442115018	2.215886311365876																	2.215886311365876	400.9894246768485
266	2013-03-08T12:09:55	40.430608	-135.914063	TN292	28.09654080854409	0.779860488201524	0.0787743288110613	2.3687863472326183																	2.3687863472326183	402.1762071742466
267	2013-03-08T12:12:55	40.423062	-135.923808	TN292	26.073929178256265	0.782353889747625	0.0794258442115018	2.2204815507282745																	2.2204815507282745	403.35413082939414
268	2013-03-08T12:15:56	40.41545	-135.933748	TN292	26.71642722403829	0.7753978028297529	0.0776164770944685	2.222664380125995																	2.222664380125995	404.54896308043124
269	2013-03-08T12:18:56	40.40784	-135.94358799999998	TN292	27.91678883186679	0.7783660054707808	0.0783854798268563	2.3408369225498564																	2.3408369225498564	405.7377430314563
270	2013-03-08T12:21:56	40.400067	-135.95341000000002	TN292	29.16343191350529	0.7868640652076021	0.0806126267729955	2.508060115211043																	2.508060115211043	406.9385279878565
271	2013-03-08T12:24:56	40.3927	-135.96278	TN292	27.166720815735715	0.7788629790718471	0.0785147872293281	2.2757604347407066																	2.2757604347407066	408.08024831226965
272	2013-03-08T12:27:56	40.384808	-135.972917	TN292	27.913646355675635	0.776383520240195	0.0778715528075541	2.3205221882461475																	2.3205221882461475	409.309269527389
273	2013-03-08T12:30:57	40.377263	-135.982687	TN292	28.243480189900733	0.7796108136197986	0.0787093660614165	2.37643498144592																	2.37643498144592	410.4889956435172
274	2013-03-08T12:33:57	40.369675	-135.99243	TN292	28.66671548174076	0.7783660054707808	0.0783854798268563	2.434207602564864																	2.434207602564864	411.6705971641818
275	2013-03-08T12:36:57	40.362025	-136.002143	TN292	27.345616949984013	0.776383520240195	0.0778715528075541	2.2788845634358834																	2.2788845634358834	412.85543668907127
276	2013-03-08T12:39:57	40.354367	-136.01186	TN292	26.503150443615326	0.779860488201524	0.0787743288110613	2.254228594403173																	2.254228594403173	414.04121725673986
277	2013-03-08T12:42:58	40.34672	-136.021595	TN292	24.66768428069919	0.7803610294010269	0.0789045644658306	2.0989189943542006																	2.0989189943542006	415.2272457098296
278	2013-03-08T12:45:58	40.339042	-136.031462	TN292	24.76904389215407	0.779860488201524	0.0787743288110613	2.115713771765496																	2.115713771765496	416.42362829460006
279	2013-03-08T12:48:58	40.331417	-136.04123700000002	TN292	24.71925651033063	0.7783675442373	0.07838612555449215	2.0885055085398965																	2.0885055085398965	417.61040076223236
280	2013-03-08T12:51:58	40.323883	-136.050973	TN292	24.883496885811766	0.773918235870348	0.0772351857891631	2.045971482981912																	2.045971482981912	418.7876899025747
281	2013-03-08T12:54:59	40.316295	-136.060745	TN292	25.74831255006191	0.773918235870348	0.0772351857891631	2.125026231959244																	2.125026231959244	419.971472088537
282	2013-03-08T12:57:59	40.308823	-136.070378	TN292	25.396776501735612	0.7717064197460245	0.0766668734523186	2.0764396804477574																	2.0764396804477574	421.1378392071642
283	2013-03-08T13:00:59	40.301298	-136.080237	TN292	25.2093430453463	0.7783660054707808	0.0783854798268563	2.089516033908436																	2.089516033908436	422.3219660728283
284	2013-03-08T13:03:59	40.293808	-136.089968	TN292	25.225915810438927	0.7617260244574301	0.0741344967696684	2.0140647821266127																	2.0140647821266127	423.49573155050086
285	2013-03-08T13:07:00	40.286307	-136.099735	TN292	25.884365347186986	0.773426350477062	0.0771085920319373	2.11867727489855																	2.11867727489855	424.6725836911447
286	2013-03-08T13:10:00	40.278825	-136.10953	TN292	27.82664325085516	0.7724460911676501	0.0768563082464708	2.282491430355181																	2.282491430355181	425.8496800330295
287	2013-03-08T13:13:00	40.27132	-136.119303	TN292	27.9103470698308	0.7675492238801509	0.0756057851189193	2.2376064967252627																	2.2376064967252627	427.0273367636534
288	2013-03-08T13:16:00	40.263858	-136.129063	TN292	27.696411421894435	0.7631737020829269	0.0744989789914169	2.1690128893615834																	2.1690128893615834	428.200887329982
289	2013-03-08T13:19:01	40.256362	-136.13884299999998	TN292	27.408643630101853	0.7602816023699079	0.0737727663804459	2.1546021754815263																	2.1546021754815263	429.3783825374536
290	2013-03-08T13:22:01	40.24889	-136.148502	TN292	26.85383878810461	0.7617260244574301	0.0741344967696684	2.1069395239771045																	2.1069395239771045	430.54680846900635
291	2013-03-08T13:25:01	40.24130200000001	-136.158325	TN292	27.07694034491589	0.7680349502208109	0.0757294358187414	2.1736816302945514																	2.1736816302945514	431.7342775205437
292	2013-03-08T13:28:02	40.23385	-136.168042	TN292	27.588301886776428	0.7641444753642049	0.0747434220751646	2.203223996204968																	2.203223996204968	432.9047197654927
293	2013-03-08T13:31:02	40.226215	-136.177902	TN292	27.442360677226826	0.7648722197459905	0.07492732174620201	2.195691938733604																	2.195691938733604	434.0982517747378
294	2013-03-08T13:34:02	40.218617	-136.187738	TN292	28.105937683412126	0.7673069390870955	0.07554410700573144	2.256493549981665																	2.256493549981665	435.28748579496096
295	2013-03-08T13:37:02	40.211167	-136.197377	TN292	28.47630267864121	0.7641444753642049	0.0747434220751646	2.2637361539640097																	2.2637361539640097	436.4532959027528
296	2013-03-08T13:40:03	40.203455	-136.20734	TN292	26.786114188537866	0.764629884659713	0.0748659666571708	2.129413102445616																	2.129413102445616	437.6592767493092
297	2013-03-08T13:43:03	40.195862	-136.21708700000002	TN292	29.04172703075037	0.7651145548322679	0.0749886768352332	2.3085948794951983																	2.3085948794951983	438.8430024037917
298	2013-03-08T13:46:03	40.188168	-136.226885	TN292	31.217786617688237	0.7675492238801509	0.0756057851189193	2.5293836211034013																	2.5293836211034013	440.0378668792131
299	2013-03-08T13:49:03	40.180577	-136.236678	TN292	33.655867621236865	0.7665755183723449	0.0753585677554868	2.734692577685052																	2.734692577685052	441.2243071428895
300	2013-03-08T13:52:04	40.17296500000001	-136.246453	TN292	32.43122398597039	0.7569254494432909	0.0729352922408536	2.5306931141535323																	2.5306931141535323	442.41140617406944
301	2013-03-08T13:55:04	40.165362	-136.256203	TN292	32.616054554815456	0.759324378347739	0.0735330462729348	2.564056543040349																	2.564056543040349	443.59636625559517
302	2013-03-08T13:58:05	40.15772	-136.265937	TN292	32.56864954534983	0.7622075470781171	0.0742556988009659	2.5632110465221603																	2.5632110465221603	444.7835461717485
303	2013-03-08T14:01:05	40.150085	-136.27561699999998	TN292	31.187304973967308	0.7663314436478391	0.075296772219882	2.4911853748224457																	2.4911853748224457	445.9670310432358
304	2013-03-08T14:04:05	40.142407	-136.285342	TN292	31.88864821098014	0.769988217666973	0.0762270782028423	2.5706611482667543																	2.5706611482667543	447.1566827706272
305	2013-03-08T14:07:05	40.134698	-136.295083	TN292	28.42073687674362	0.764629884659713	0.0748659666571708	2.274899830303205																	2.274899830303205	448.3498267868925
306	2013-03-08T14:10:05	40.127032	-136.30476000000002	TN292	25.87625026788719	0.769009884217895	0.0759776234522472	2.159785620043372																	2.159785620043372	449.5358089223722
307	2013-03-08T14:13:06	40.1193	-136.314503	TN292	23.29808495441317	0.7590842065437351	0.073473100958864	1.8528455358755591																	1.8528455358755591	450.73104402003287
308	2013-03-08T14:16:06	40.111588	-136.32425700000002	TN292	22.44620911430534	0.7576429182491841	0.07311399270647315	1.7704789898738909																	1.7704789898738909	451.9253931896752
309	2013-03-08T14:19:06	40.103935	-136.3339	TN292	22.123240746404594	0.7474251924024731	0.0705970783339378	1.7014863531511677																	1.7014863531511677	453.10851851018987
310	2013-03-08T14:22:06	40.09623300000001	-136.343697	TN292	21.339267128642717	0.7588440347397309	0.0734131556447932	1.6680380546369395																	1.6680380546369395	454.30474869253084
311	2013-03-08T14:25:07	40.088563	-136.353437	TN292	22.49820585396784	0.749551367394658	0.0711163142955512	1.7351247319492031																	1.7351247319492031	455.4951068771296
312	2013-03-08T14:28:07	40.080922	-136.363215	TN292	23.169875021864115	0.746483375028172	0.0703675677249807	1.7965876987168024																	1.7965876987168024	456.6854787414357
313	2013-03-08T14:31:07	40.073183	-136.373095	TN292	21.745469866770048	0.7422684269892529	0.0693472628429104	1.6338574850183505																	1.6338574850183505	457.88979030936514
314	2013-03-08T14:34:08	40.065647	-136.38278300000002	TN292	24.434239639203234	0.7516821253648042	0.0716389014356323	1.8752488792763693																	1.8752488792763693	459.0665812808191
315	2013-03-08T14:37:08	40.05787700000001	-136.39274	TN292	22.959586118450265	0.7488449313282479	0.0709432200582036	1.752542017586295																	1.752542017586295	460.2780798993164
316	2013-03-08T14:40:08	40.050252	-136.40268500000002	TN292	24.70239922991225	0.7547727136427955	0.07240147913397875	1.9060572114816337																	1.9060572114816337	461.4774532284653
317	2013-03-08T14:43:08	40.0426	-136.41266299999998	TN292	23.76845422914588	0.754058805605927	0.0722246340233089	1.8494918466809167																	1.8494918466809167	462.6810074920554
318	2013-03-08T14:46:09	40.03496	-136.422628	TN292	23.455272049369306	0.7504970334101746	0.07134802576319074	1.8059413010149528																	1.8059413010149528	463.88290102265734
319	2013-03-08T14:49:09	40.027427	-136.43244199999998	TN292	24.02584660799571	0.7483715117179692	0.0708276860168003	1.879152648488051																	1.879152648488051	465.06733886510636
320	2013-03-08T14:52:09	40.01977	-136.442468	TN292	24.771173252976226	0.7469537223136391	0.0704821862219999	1.9340429853829304																	1.9340429853829304	466.2743818918402
321	2013-03-08T14:55:10	40.012132	-136.452497	TN292	24.15167259084531	0.749787220538753	0.0711741041254371	1.8655158789274824																	1.8655158789274824	467.4801815767863
322	2013-03-08T14:58:10	40.004498	-136.462598	TN292	26.7825594643234	0.7578824548211479	0.0731736542507679	2.14592653522716																	2.14592653522716	468.6900973354231
323	2013-03-08T15:01:10	39.996932	-136.47253999999998	TN292	29.947087747566627	0.7557283819626495	0.07263821168363524	2.330985142765543																	2.330985142765543	469.88512053293226
324	2013-03-08T15:04:11	39.989318	-136.482522	TN292	29.97241048240802	0.739939013243297	0.0687871567332905	2.2232240627149378																	2.2232240627149378	471.08639715847056
325	2013-03-08T15:07:11	39.981955	-136.49218	TN292	29.54403291966639	0.753105368817507	0.0719895394486258	2.2993480944705764																	2.2993480944705764	472.2484429990215
326	2013-03-08T15:10:11	39.974375	-136.50218	TN292	32.04481027625579	0.7507345796609179	0.0714062304459106	2.452033399885704																	2.452033399885704	473.4482757750486
327	2013-03-08T15:13:11	39.96696	-136.511942	TN292	34.68542663798052	0.7460135661093414	0.0702534696086608	2.6209768858134765																	2.6209768858134765	474.62082393216764
328	2013-03-08T15:16:12	39.95959000000001	-136.52174499999998	TN292	35.09157768939477	0.7446072356769909	0.0699123948762772	2.668888144202642																	2.668888144202642	475.79241009736273
329	2013-03-08T15:19:12	39.952157	-136.53155	TN292	33.94687261270369	0.746483375028172	0.0703675677249807	2.575353654770589																	2.575353654770589	476.9691034741932
330	2013-03-08T15:22:13	39.944748	-136.541437	TN292	35.163310450214816	0.7418012363794809	0.069234650558211	2.6054253017195164																	2.6054253017195164	478.1489783851213
331	2013-03-08T15:25:13	39.937413	-136.55125	TN292	36.222054161506684	0.745074938188843	0.0700257478873208	2.728080190288149																	2.728080190288149	479.31864481211545
332	2013-03-08T15:28:13	39.930068	-136.561038	TN292	34.35580657411394	0.7446072356769909	0.0699123948762772	2.617447277418304																	2.617447277418304	480.4876268094203
333	2013-03-08T15:31:14	39.922277	-136.570025	TN292	35.963924305432045	0.749787220538753	0.0711741041254371	2.7371214173377623																	2.7371214173377623	481.64552628358734
334	2013-03-08T15:34:14	39.913837	-136.578352	TN292	31.72331835948391	0.7488449313282479	0.0709432200582036	2.411393198939319																	2.411393198939319	482.8237061160588
335	2013-03-08T15:37:15	39.905542	-136.586802	TN292	29.94742443110526	0.7571644155602555	0.07299481170151599	2.330523208207264																	2.330523208207264	483.9955454961866
336	2013-03-08T15:40:15	39.89817	-136.59651000000002	TN292	29.758363601648306	0.7474251924024731	0.0705970783339378	2.271332680257921																	2.271332680257921	485.16204412600405
337	2013-03-08T15:43:15	39.890798	-136.60622800000002	TN292	29.9950504896354	0.7455437571905109	0.0701393714923409	2.2831920480447216																	2.2831920480447216	486.32921330339934
338	2013-03-08T15:46:15	39.883397	-136.616005	TN292	29.763436124161434	0.7512091064473442	0.0715225011972256	2.291068651809661																	2.291068651809661	487.502300087514
339	2013-03-08T15:49:15	39.876002	-136.625777	TN292	30.225554513490767	0.7512091064473442	0.0715225011972256	2.307979097295079																	2.307979097295079	488.6746779172999
340	2013-03-08T15:52:16	39.868597	-136.63550800000002	TN292	32.114019747251895	0.7512091064473442	0.0715225011972256	2.4724837848776904																	2.4724837848776904	489.8454117916612
341	2013-03-08T15:55:17	39.861143	-136.645237	TN292	35.05925892030079	0.749315514250563	0.0710585244656653	2.651760856786753																	2.651760856786753	491.01993532370017
342	2013-03-08T15:58:17	39.853712	-136.65483500000002	TN292	33.862282837331556	0.744140646996041	0.0697993118147921	2.5450773970125877																	2.5450773970125877	492.1848068703442
343	2013-03-08T16:01:17	39.846397	-136.66439	TN292	32.88637487399805	0.743675169493413	0.0696864980599823	2.4534600489131626																	2.4534600489131626	493.3380020400985
344	2013-03-08T16:04:18	39.838892	-136.674013	TN292	34.36764636349308	0.7446072356769909	0.0699123948762772	2.5825556903384888																	2.5825556903384888	494.51035935437864
345	2013-03-08T16:07:18	39.831382	-136.683662	TN292	32.983146138815485	0.7411024132970134	0.06906628420275959	2.4444444834481187																	2.4444444834481187	495.6847362446524
346	2013-03-08T16:10:19	39.823975	-136.693083	TN292	32.26639527997261	0.7432061566745849	0.0695732945312343	2.4056160364476518																	2.4056160364476518	496.83733923443083
347	2013-03-08T16:13:19	39.816358	-136.702827	TN292	33.83905947182133	0.7488449313282479	0.0709432200582036	2.546867621446101																	2.546867621446101	498.02602828697394
348	2013-03-08T16:16:19	39.808845	-136.712332	TN292	31.744193214614697	0.7512091064473442	0.0715225011972256	2.462127429664081																	2.462127429664081	499.19221844186455
349	2013-03-08T16:19:20	39.801332	-136.721795	TN292	28.69982564713336	0.7469537223136391	0.0704821862219999	2.197314994389769																	2.197314994389769	500.35597006175163
350	2013-03-08T16:22:20	39.793758	-136.731377	TN292	29.303665957752226	0.7486082215231085	0.07088545303750195	2.2445394961060483																	2.2445394961060483	501.531743536978
351	2013-03-08T16:25:20	39.78628	-136.74093	TN292	27.496380742209396	0.7427367328668392	0.0694601439533397	2.072733222893798																	2.072733222893798	502.6982017218357
352	2013-03-08T16:28:21	39.778683	-136.75069	TN292	29.59265787286877	0.7512091064473442	0.0715225011972256	2.2927138434505934																	2.2927138434505934	503.886585481976
353	2013-03-08T16:31:21	39.77124	-136.760242	TN292	29.36911999076137	0.7526298227219409	0.07187238132102701	2.2894572842977454																	2.2894572842977454	505.05033195718255
354	2013-03-08T16:34:21	39.763738	-136.769855	TN292	29.7211309243198	0.746483375028172	0.0703675677249807	2.2694174153731934																	2.2694174153731934	506.2224821122058
355	2013-03-08T16:37:22	39.75622	-136.779433	TN292	31.49710353285961	0.7471894573580559	0.07053963227796886	2.3971819505466967																	2.3971819505466967	507.39386716720617
356	2013-03-08T16:40:22	39.748712	-136.789132	TN292	30.364524366509105	0.7488449313282479	0.0709432200582036	2.3398028204204646																	2.3398028204204646	508.5717940103803
357	2013-03-08T16:43:22	39.741143	-136.79854	TN292	28.918115817067928	0.75358205012693	0.072106977253697	2.2182097614191663																	2.2182097614191663	509.73726635827455
358	2013-03-08T16:46:23	39.73347	-136.807962	TN292	30.499498469659986	0.7483715117179692	0.0708276860168003	2.34269073976485																	2.34269073976485	510.91201889174124
359	2013-03-08T16:49:23	39.725705	-136.817483	TN292	31.07008646439747	0.753105368817507	0.0719895394486258	2.400583633028861																	2.400583633028861	512.1000986992859
360	2013-03-08T16:52:23	39.717987	-136.82690300000002	TN292	31.87921700501061	0.7554888948851209	0.0725788873497682	2.5089325123616133																	2.5089325123616133	513.2785049840122
361	2013-03-08T16:55:24	39.710113	-136.83642	TN292	29.33013014133575	0.7516821253648042	0.0716389014356323	2.297624041510085																	2.297624041510085	514.4753332424624
362	2013-03-08T16:58:24	39.702218	-136.845802	TN292	28.117785961691045	0.758362671598632	0.0732932621849802	2.2383798529685333																	2.2383798529685333	515.6661065325405
363	2013-03-08T17:01:24	39.694372	-136.855288	TN292	26.9171853789467	0.7576429182491841	0.07311399270647315	2.1265316564000805																	2.1265316564000805	516.8589709495375
364	2013-03-08T17:04:24	39.68651	-136.86483700000002	TN292	28.29684247677589	0.7554888948851209	0.0725788873497682	2.2437840462091967																	2.2437840462091967	518.0568813150112
365	2013-03-08T17:07:25	39.678717	-136.874248	TN292	28.29383393326089	0.7602816023699079	0.0737727663804459	2.2728027902362995																	2.2728027902362995	519.2411756022284
366	2013-03-08T17:10:25	39.67091	-136.88370700000002	TN292	29.08152894438485	0.75358205012693	0.072106977253697	2.2595576269230517																	2.2595576269230517	520.4294748561973
367	2013-03-08T17:13:25	39.663007	-136.893145	TN292	27.44001142498533	0.7557283819626495	0.07263821168363524	2.1775046611851674																	2.1775046611851674	521.6244556432541
368	2013-03-08T17:16:25	39.655228	-136.90248	TN292	28.188823248053737	0.7569254494432909	0.0729352922408536	2.2269022665359084																	2.2269022665359084	522.8033664191852
369	2013-03-08T17:19:25	39.647403	-136.911995	TN292	26.971491124306265	0.75812256320989	0.07323345821787405	2.1189695831909607																	2.1189695831909607	523.9965947567566
370	2013-03-08T17:22:26	39.639578	-136.92150700000002	TN292	28.63777382816903	0.7559678690401779	0.0726975360175023	2.2229704757216884																	2.2229704757216884	525.1897104315383
371	2013-03-08T17:25:26	39.631823	-136.930955	TN292	28.520005448468794	0.7533437094722185	0.0720482583511614	2.2204763195934336																	2.2204763195934336	526.3734514891584
372	2013-03-08T17:28:26	39.624113	-136.94028	TN292	30.02715864908442	0.7598024197734929	0.0736527634335186	2.372809754575276																	2.372809754575276	527.5463932986975
373	2013-03-08T17:31:27	39.616328	-136.949705	TN292	33.69945274218979	0.7554888948851209	0.0725788873497682	2.609750917244535																	2.609750917244535	528.7313497900099
374	2013-03-08T17:34:28	39.608607	-136.95911999999998	TN292	34.387912150921174	0.749551367394658	0.0711163142955512	2.6344956356080136																	2.6344956356080136	529.9105807183225
375	2013-03-08T17:37:29	39.600848	-136.968653	TN292	33.79775968928462	0.7469537223136391	0.0704821862219999	2.5494362099062555																	2.5494362099062555	531.0998943394425
376	2013-03-08T17:40:29	39.593172	-136.97811299999998	TN292	33.012200018774124	0.7446072356769909	0.0699123948762772	2.5064167543663167																	2.5064167543663167	532.278257692546
377	2013-03-08T17:43:30	39.585505	-136.98763799999998	TN292	33.82913601851293	0.745074938188843	0.0700257478873208	2.582509663975104																	2.582509663975104	533.4598058699007
378	2013-03-08T17:46:30	39.577927	-136.99705500000002	TN292	33.723308733805204	0.745074938188843	0.0700257478873208	2.542719344495344																	2.542719344495344	534.6278522336106
379	2013-03-08T17:49:31	39.570472	-137.006373	TN292	33.47984549598537	0.7432061566745849	0.0695732945312343	2.517349910140416																	2.517349910140416	535.7802003319737
380	2013-03-08T17:52:32	39.562948	-137.015802	TN292	30.440267867243534	0.7422684269892529	0.0693472628429104	2.3174558901952804																	2.3174558901952804	536.9447495718882
381	2013-03-08T17:55:32	39.555392	-137.025215	TN292	32.75336079912376	0.7462485351877155	0.07031041703113745	2.502919371271348																	2.502919371271348	538.1109727450863
382	2013-03-08T17:58:33	39.54796	-137.034475	TN292	33.67843317455116	0.7455437571905109	0.0701393714923409	2.543039671802416																	2.543039671802416	539.2582044262098
383	2013-03-08T18:01:34	39.540567	-137.043713	TN292	31.19702078357761	0.7474251924024731	0.0705970783339378	2.3871525093318566																	2.3871525093318566	540.4010571642916
384	2013-03-08T18:04:34	39.533158	-137.053028	TN292	31.01654383051845	0.7554888948851209	0.0725788873497682	2.41495644370239																	2.41495644370239	541.5498434942575
385	2013-03-08T18:07:35	39.52574	-137.062322	TN292	29.72029093251843	0.7528675957697241	0.0719309603848264	2.299998304866332																	2.299998304866332	542.6981550398856
386	2013-03-08T18:10:36	39.518342	-137.071548	TN292	31.910536728089514	0.7569254494432909	0.0729352922408536	2.5040978809526377																	2.5040978809526377	543.8408701505194
387	2013-03-08T18:13:37	39.510902	-137.080848	TN292	33.9417383913038	0.755011061404321	0.0724605212431694	2.690896623002228																	2.690896623002228	544.9914198430829
388	2013-03-08T18:16:37	39.503422	-137.0901	TN292	33.429460012452324	0.7523926159293349	0.07181394176293879	2.6194342041164638																	2.6194342041164638	546.1423881942602
389	2013-03-08T18:19:38	39.495812	-137.099533	TN292	32.37334963957523	0.753105368817507	0.0719895394486258	2.5161558341465047																	2.5161558341465047	547.3146194262963
390	2013-03-08T18:22:39	39.488212	-137.108762	TN292	34.494022285501245	0.7554888948851209	0.0725788873497682	2.6994724887874137																	2.6994724887874137	548.4740547619352
391	2013-03-08T18:25:40	39.480522	-137.117523	TN292	35.01452812869549	0.750734013945857	0.0714060918317859	2.7284957714012377																	2.7284957714012377	549.6139386060489
392	2013-03-08T18:28:41	39.473147	-137.12715	TN292	33.954374268564465	0.759324378347739	0.0735330462729348	2.706527410731374																	2.706527410731374	550.7793652468366
393	2013-03-08T18:31:42	39.465743	-137.136765	TN292	33.279546287127374	0.7559678690401779	0.0726975360175023	2.6357474155437712																	2.6357474155437712	551.9464001260743
394	2013-03-08T18:34:43	39.458395	-137.146225	TN292	31.605912862490676	0.755011061404321	0.0724605212431694	2.493961251607607																	2.493961251607607	553.0996740449995
395	2013-03-08T18:37:44	39.450947	-137.155668	TN292	30.83126838252493	0.7622075470781171	0.0742556988009659	2.478531086914849																	2.478531086914849	554.2599075131288
396	2013-03-08T18:40:44	39.443512	-137.165033	TN292	32.748478624543864	0.753105368817507	0.0719895394486258	2.5668166101404544																	2.5668166101404544	555.4144831780449
397	2013-03-08T18:43:45	39.436117	-137.174432	TN292	32.60192992883384	0.754058805605927	0.0722246340233089	2.5501763039908054																	2.5501763039908054	556.5679767609901
398	2013-03-08T18:46:45	39.428658	-137.18361299999998	TN292	33.46571252319785	0.75358205012693	0.072106977253697	2.61250905165075																	2.61250905165075	557.7136314406504
399	2013-03-08T18:49:45	39.421193	-137.192803	TN292	35.372840736232796	0.753105368817507	0.0719895394486258	2.7592059895030117																	2.7592059895030117	558.8603616588346
400	2013-03-08T18:52:46	39.413742	-137.20201200000002	TN292	33.615946158809315	0.750734013945857	0.0714060918317859	2.5966563647704435																	2.5966563647704435	560.0071491354266
401	2013-03-08T18:55:46	39.406305	-137.211197	TN292	30.257164226738876	0.7569254494432909	0.0729352922408536	2.3504097607600345																	2.3504097607600345	561.1514424563283
402	2013-03-08T18:58:47	39.39878	-137.220403	TN292	32.47118193369302	0.7516821253648042	0.0716389014356323	2.533380678863836																	2.533380678863836	562.3041409769226
403	2013-03-08T19:01:48	39.391277	-137.229658	TN292	34.24661767225326	0.750734013945857	0.0714060918317859	2.642683882882188																	2.642683882882188	563.4580241254816
404	2013-03-08T19:04:48	39.383807	-137.23895	TN292	33.986147954505604	0.7526298227219409	0.07187238132102701	2.6398996453012984																	2.6398996453012984	564.611514057623
405	2013-03-08T19:07:49	39.376367	-137.24816299999998	TN292	30.534950486436234	0.7569254494432909	0.0729352922408536	2.402782498775584																	2.402782498775584	565.7579475953146
406	2013-03-08T19:10:49	39.368928	-137.257443	TN292	30.17666024457885	0.7564479865924871	0.0728164679208956	2.371678738730268																	2.371678738730268	566.9083537953068
407	2013-03-08T19:13:50	39.361455	-137.266773	TN292	31.44003603740553	0.7488449313282479	0.0709432200582036	2.429510920670377																	2.429510920670377	568.0645306894719
408	2013-03-08T19:16:50	39.354168	-137.275912	TN292	30.85246355296761	0.7512091064473442	0.0715225011972256	2.379453572443765																	2.379453572443765	569.1944552010458
409	2013-03-08T19:19:50	39.34684	-137.285123	TN292	31.48929342514511	0.746483375028172	0.0703675677249807	2.386219790775806																	2.386219790775806	570.3320287931003
410	2013-03-08T19:22:51	39.339538	-137.294265	TN292	30.202827625735626	0.7488449313282479	0.0709432200582036	2.302405103936684																	2.302405103936684	571.4634467357554
411	2013-03-08T19:25:51	39.332198	-137.30344499999998	TN292	30.77633454796293	0.7526298227219409	0.07187238132102701	2.395374419947432																	2.395374419947432	572.6002369262562
412	2013-03-08T19:28:51	39.32477	-137.312677	TN292	34.21499655377655	0.749315514250563	0.0710585244656653	2.63345225166094																	2.63345225166094	573.7472444907568
413	2013-03-08T19:31:52	39.317373	-137.32189499999998	TN292	35.149617201114104	0.7512091064473442	0.0715225011972256	2.7084034994987567																	2.7084034994987567	574.890988326202
414	2013-03-08T19:34:53	39.310005	-137.33109	TN292	34.657084245716945	0.754058805605927	0.0722246340233089	2.687498636654638																	2.687498636654638	576.0310917513765
415	2013-03-08T19:37:53	39.302517	-137.34036	TN292	32.653313189796535	0.7526298227219409	0.07187238132102701	2.482673787441303																	2.482673787441303	577.1853594881011
416	2013-03-08T19:40:54	39.294948	-137.34946000000002	TN292	31.70536970140688	0.746483375028172	0.0703675677249807	2.4286202551528846																	2.4286202551528846	578.3361896631794
417	2013-03-08T19:43:54	39.287378	-137.35841499999998	TN292	31.353065174374372	0.754058805605927	0.0722246340233089	2.450473365661173																	2.450473365661173	579.4786866174397
418	2013-03-08T19:46:55	39.279885	-137.367247	TN292	35.955837060340194	0.7519187672507666	0.07169720182024145	2.801906676512376																	2.801906676512376	580.6077628413708
419	2013-03-08T19:49:56	39.272318	-137.376152	TN292	35.76197256868637	0.754058805605927	0.0722246340233089	2.7957537960403305																	2.7957537960403305	581.747219592244
420	2013-03-08T19:52:56	39.264805	-137.384965	TN292	37.08826525443839	0.759324378347739	0.0735330462729348	2.9161654658010967																	2.9161654658010967	582.8769502132728
421	2013-03-08T20:15:09	39.209438	-137.45028	TN292	25.95210519767172	0.7675492238801509	0.0756057851189193	2.1238569165852947																	2.1238569165852947	591.2255290582675
422	2013-03-08T20:18:10	39.201978	-137.45916200000002	TN292	25.751149293524183	0.7653574684158785	0.075050178389871	2.0826660204643312																	2.0826660204643312	592.3553859621853
423	2013-03-08T20:21:10	39.194512	-137.468087	TN292	25.631138844068587	0.7639017933713199	0.07468247282429387	2.0712194756749613																	2.0712194756749613	593.4883066990935
424	2013-03-08T20:24:11	39.186998	-137.477003	TN292	28.742774746107145	0.772199486476748	0.07679313336572946	2.3822838261413053																	2.3822838261413053	594.6246827675909
425	2013-03-08T20:27:11	39.17953	-137.485805	TN292	31.16460914335996	0.7694990974168721	0.0761021617968909	2.5552179759687084																	2.5552179759687084	595.7506928916561
426	2013-03-08T20:30:12	39.172003	-137.494992	TN292	31.80552699458654	0.776383520240195	0.0778715528075541	2.671935981203557																	2.671935981203557	596.9041914069911
427	2013-03-08T20:33:13	39.164607	-137.50398700000002	TN292	31.16654249178552	0.7771260469482529	0.07806369766320627	2.6050014483654294																	2.6050014483654294	598.0357683387259
428	2013-03-08T20:36:13	39.15722	-137.51296200000002	TN292	37.235110135835455	0.7719528817858459	0.0767299584849881	3.107596531241076																	3.107596531241076	599.1654881666808
429	2013-03-08T20:39:13	39.149848	-137.522013	TN292	39.683121713748776	0.7749055321160742	0.0774892806310657	3.3194405233652717																	3.3194405233652717	600.2985626373984
430	2013-03-08T20:42:14	39.1425	-137.531095	TN292	36.74625380975285	0.773918235870348	0.0772351857891631	3.0616492378524085																	3.0616492378524085	601.4316104154285
431	2013-03-08T20:45:14	39.13511	-137.540155	TN292	37.837856936134095	0.769988217666973	0.0762270782028423	3.131239001016469																	3.131239001016469	602.5667848445457
432	2013-03-08T20:48:15	39.127747	-137.54921299999998	TN292	40.81187619151522	0.7719528817858459	0.0767299584849881	3.3703681487389368																	3.3703681487389368	603.6997204579501
433	2013-03-08T20:51:16	39.120197	-137.558402	TN292	41.39944367925344	0.764629884659713	0.0748659666571708	3.3302270646425614																	3.3302270646425614	604.8555992201296
434	2013-03-08T20:54:17	39.112743	-137.56745	TN292	40.79418126358138	0.7668200863331925	0.0754204983240152	3.357190219036688																	3.357190219036688	605.9954064120982
435	2013-03-08T20:57:17	39.105332	-137.57644	TN292	42.41946475498151	0.7665755183723449	0.0753585677554868	3.406069377224425																	3.406069377224425	607.1283508577391
436	2013-03-08T21:00:18	39.09769	-137.58574199999998	TN292	40.834810100387934	0.7665755183723449	0.0753585677554868	3.320430393532245																	3.320430393532245	608.2985512823159
437	2013-03-08T21:03:18	39.090282	-137.594768	TN292	40.076897428179336	0.771459957706203	0.0766037884196491	3.2937509728388386																	3.2937509728388386	609.4335009498982
438	2013-03-08T21:06:19	39.082788	-137.603873	TN292	43.07256724909096	0.7680349502208109	0.0757294358187414	3.497320440925629																	3.497320440925629	610.5801539896821
439	2013-03-08T21:09:20	39.075322	-137.61299	TN292	42.33258942733468	0.7631737020829269	0.0744989789914169	3.4084046113083954																	3.4084046113083954	611.7253119301447
440	2013-03-08T21:12:20	39.067902	-137.622015	TN292	43.826018625324735	0.768521836077402	0.075853381694971	3.571454991342041																	3.571454991342041	612.8613430302457
441	2013-03-08T21:15:21	39.06037	-137.631108	TN292	41.51828724383685	0.7680349502208109	0.0757294358187414	3.3814496452495906																	3.3814496452495906	614.01053852446
442	2013-03-08T21:18:21	39.052893	-137.640185	TN292	39.21306741800747	0.7677920870504811	0.07566761046883036	3.1698931655094738																	3.1698931655094738	615.154383026997
443	2013-03-08T21:21:21	39.045388	-137.649223	TN292	36.051860337676345	0.7641444753642049	0.0747434220751646	2.9253706541663367																	2.9253706541663367	616.2982488918834
444	2013-03-08T21:24:22	39.037763	-137.658347	TN292	38.03766145740163	0.764629884659713	0.0748659666571708	3.079647023768145																	3.079647023768145	617.4570126801058
445	2013-03-08T21:27:22	39.030227	-137.667353	TN292	37.733969514645295	0.7641444753642049	0.0747434220751646	3.0082834281162665																	3.0082834281162665	618.6016312150225
446	2013-03-08T21:30:23	39.022722	-137.67621200000002	TN292	38.85304836631262	0.766087368923333	0.0752349766842772	3.1599141883386754																	3.1599141883386754	619.7351494747497
447	2013-03-08T21:33:23	39.015157	-137.685173	TN292	40.86906271656579	0.768521836077402	0.075853381694971	3.309683144217085																	3.309683144217085	620.8796095838468
448	2013-03-08T21:36:23	39.007607	-137.69415	TN292	43.12730655552785	0.7622075470781171	0.0742556988009659	3.4491930108086275																	3.4491930108086275	622.023836452242
449	2013-03-08T21:39:24	39.000088	-137.703015	TN292	40.74382205404175	0.76706465429404	0.0754824288925436	3.304533086295188																	3.304533086295188	623.1590199238806
450	2013-03-08T21:42:24	38.992455	-137.712025	TN292	34.26720274421807	0.7719528817858459	0.0767299584849881	2.8476524988216267																	2.8476524988216267	624.3120902019778
451	2013-03-08T21:45:25	38.984925	-137.720782	TN292	24.723922615867487	0.764629884659713	0.0748659666571708	1.9794766216968565																	1.9794766216968565	625.4420003812494
452	2013-03-08T21:48:25	38.977323	-137.72967	TN292	22.22086690989397	0.764629884659713	0.0748659666571708	1.8277811750587696																	1.8277811750587696	626.5855162707511
453	2013-03-08T21:51:25	38.969742	-137.738427	TN292	19.77120702837529	0.773426350477062	0.0771085920319373	1.6576931497326752																	1.6576931497326752	627.7197528041039
454	2013-03-08T21:54:26	38.96233	-137.747278	TN292	20.999426948689315	0.776383520240195	0.0778715528075541	1.8088647932691049																	1.8088647932691049	628.8456370004096
455	2013-03-08T21:57:26	38.954737	-137.75632199999998	TN292	24.06711625811773	0.7724460911676501	0.0768563082464708	1.958940866640667																	1.958940866640667	629.9977096585217
456	2013-03-08T22:00:26	38.94722	-137.765272	TN292	27.01312266121469	0.769009884217895	0.0759776234522472	2.2211806300175305																	2.2211806300175305	631.1381026119416
457	2013-03-08T22:03:26	38.939772	-137.77417	TN292	27.339440494844798	0.7694990974168721	0.0761021617968909	2.2369096035035354																	2.2369096035035354	632.2698581835833
458	2013-03-08T22:06:27	38.932268	-137.783243	TN292	28.828954391767567	0.773426350477062	0.0771085920319373	2.396886309801608																	2.396886309801608	633.4165710052246
459	2013-03-08T22:09:28	38.924687	-137.79234	TN292	29.56787387129493	0.773918235870348	0.0772351857891631	2.4743712587757245																	2.4743712587757245	634.5710167772
460	2013-03-08T22:12:28	38.917258	-137.801332	TN292	28.941466853542856	0.7758900739652091	0.0777438629046182	2.4206146138663835																	2.4206146138663835	635.7069563100223
461	2013-03-08T22:15:29	38.909725	-137.810403	TN292	29.010747425109486	0.773918235870348	0.0772351857891631	2.3942734744145406																	2.3942734744145406	636.8560749945221
462	2013-03-08T22:18:30	38.902208	-137.819518	TN292	29.78971745080953	0.76706465429404	0.0754824288925436	2.438520473077425																	2.438520473077425	638.0065641070652
463	2013-03-08T22:21:30	38.89483	-137.828542	TN292	28.48433594360955	0.771459957706203	0.0766037884196491	2.3596892576711133																	2.3596892576711133	639.1404564476827
464	2013-03-08T22:24:30	38.887455	-137.837552	TN292	29.96160366608184	0.7719528817858459	0.0767299584849881	2.4967473149996557																	2.4967473149996557	640.2733267213313
465	2013-03-08T22:27:31	38.880108	-137.84649299999998	TN292	25.696488585309712	0.7808579460289571	0.0790344816284497	2.201514790645215																	2.201514790645215	641.3998759788674
466	2013-03-08T22:30:31	38.87266500000001	-137.85538799999998	TN292	49.45632444007406	0.7631737020829269	0.0744989789914169	3.9468333495507566																	3.9468333495507566	642.5315430896908
467	2013-03-08T22:33:31	38.865403	-137.864192	TN292	53.269196118040504	0.7694990974168721	0.0761021617968909	4.33468423410665																	4.33468423410665	643.6431697638138
468	2013-03-08T22:36:32	38.857978	-137.873208	TN292	53.55452392348725	0.7675492238801509	0.0756057851189193	4.326460247032493																	4.326460247032493	644.7806594028697
469	2013-03-08T22:39:32	38.850592	-137.882128	TN292	58.813843244818344	0.7776220824230395	0.07819216408322455	4.900704308406314																	4.900704308406314	645.9093369151958
470	2013-03-08T22:42:33	38.843187	-137.891003	TN292	61.43119156702029	0.776383520240195	0.0778715528075541	5.1104870184068005																	5.1104870184068005	647.0369453499998
471	2013-03-08T22:45:33	38.835757	-137.899898	TN292	65.4818478583759	0.7744112954823279	0.0773620817484024	5.3905861448681485																	5.3905861448681485	648.1678263222811
472	2013-03-08T22:48:34	38.82828	-137.908847	TN292	63.35997968813117	0.7724460911676501	0.0768563082464708	5.188248364280991																	5.188248364280991	649.3057822787566
473	2013-03-08T22:51:35	38.82081	-137.917892	TN292	64.90307098923037	0.7753978028297529	0.0776164770944685	5.3979862476205716																	5.3979862476205716	650.4489207963826
474	2013-03-08T22:54:35	38.813395	-137.926863	TN292	66.39685777903256	0.7694990974168721	0.0761021617968909	5.395987989383861																	5.395987989383861	651.5832579201265
475	2013-03-08T22:57:35	38.805913	-137.93601	TN292	64.444180250218	0.766087368923333	0.0752349766842772	5.194471823979726																	5.194471823979726	652.733565734719
476	2013-03-08T23:00:36	38.798453	-137.945175	TN292	64.52576991626484	0.764629884659713	0.0748659666571708	5.131981351698345																	5.131981351698345	653.8832384395107
477	2013-03-08T23:03:37	38.790978	-137.954337	TN292	66.48648872317946	0.76706465429404	0.0754824288925436	5.339445192235165																	5.339445192235165	655.0339955662326
478	2013-03-08T23:06:37	38.783502	-137.963543	TN292	66.13784106732766	0.7631737020829269	0.0744989789914169	5.2699210529864695																	5.2699210529864695	656.1875312424628
479	2013-03-08T23:09:37	38.776047	-137.972713	TN292	63.9250275236493	0.76706465429404	0.0754824288925436	5.180582877432301																	5.180582877432301	657.3372751892329
480	2013-03-08T23:12:37	38.768563	-137.981832	TN292	61.113412404795504	0.7694990974168721	0.0761021617968909	4.945901100241069																	4.945901100241069	658.4863560134378
481	2013-03-08T23:15:38	38.760958	-137.9909	TN292	65.34830901032511	0.7680349502208109	0.0757294358187414	5.302343616116742																	5.302343616116742	659.6422779441907
482	2013-03-08T23:18:39	38.753368	-137.999823	TN292	62.72480045257354	0.768521836077402	0.075853381694971	5.058716994725537																	5.058716994725537	660.7884916907198
483	2013-03-08T23:21:40	38.745643	-138.00888799999998	TN292	61.752258458521474	0.7694990974168721	0.0761021617968909	4.970908574976557																	4.970908574976557	661.9541699419
484	2013-03-08T23:24:41	38.738042	-138.017942	TN292	63.223262762107886	0.76706465429404	0.0754824288925436	5.112343992678071																	5.112343992678071	663.1091102675449
485	2013-03-08T23:27:41	38.73044	-138.02696799999998	TN292	64.78863472659724	0.76706465429404	0.0754824288925436	5.205832466499801																	5.205832466499801	664.2625356066007
486	2013-03-08T23:30:42	38.722935	-138.036007	TN292	63.95593578025064	0.768521836077402	0.075853381694971	5.16431247741938																	5.16431247741938	665.4088919266516
487	2013-03-08T23:33:42	38.715313	-138.045242	TN292	63.963481202643344	0.7694990974168721	0.0761021617968909	5.205479170883942																	5.205479170883942	666.5764587282595
488	2013-03-08T23:36:43	38.707765	-138.05441000000002	TN292	62.72496091433695	0.764629884659713	0.0748659666571708	5.0115247248527215																	5.0115247248527215	667.7341009461009
489	2013-03-08T23:39:43	38.7003	-138.063498	TN292	62.07659726642666	0.769009884217895	0.0759776234522472	5.094629155450424																	5.094629155450424	668.8803149079301
490	2013-03-08T23:42:43	38.692752	-138.07265	TN292	62.9256520778476	0.7758900739652091	0.0777438629046182	5.24659026828064																	5.24659026828064	670.0371162595983
491	2013-03-08T23:45:44	38.685312	-138.081712	TN292	61.738955533114776	0.781854052426577	0.0792950788473841	5.251774518780375																	5.251774518780375	671.1798707743574
492	2013-03-08T23:48:45	38.677927	-138.09063700000002	TN292	63.8598540421127	0.782353889747625	0.0794258442115018	5.429478022452731																	5.429478022452731	672.3100498954498
493	2013-03-08T23:51:45	38.670558	-138.099637	TN292	62.77799540912421	0.784855183492495	0.0800827065139438	5.345877012431047																	5.345877012431047	673.4434771691505
494	2013-03-08T23:54:46	38.663328	-138.108542	TN292	62.69222102188159	0.7758900739652091	0.0777438629046182	5.210456761710182																	5.210456761710182	674.5600732995225
495	2013-03-09T00:00:12	38.650363	-138.124635	TN292	62.544059240843836	0.783104960391088	0.07962250441637089	5.308090519873483																	5.308090519873483	676.5700229375848
496	2013-03-09T00:03:13	38.643113	-138.133685	TN292	61.063615950601594	0.7858610396807609	0.0803473391853908	5.237218455621098																	5.237218455621098	677.6971396340276
497	2013-03-09T00:06:13	38.635835	-138.142717	TN292	62.55236963552936	0.783853869667775	0.079819313392487	5.338075860959967																	5.338075860959967	678.8254559014946
498	2013-03-09T00:09:14	38.62864	-138.15158300000002	TN292	64.40787132300223	0.783355000512131	0.0796880870967346	5.480736721570828																	5.480736721570828	679.9371531120199
499	2013-03-09T00:12:15	38.621248	-138.16071200000002	TN292	68.02986364346954	0.784353929713607	0.0799508529489535	5.833620166972303																	5.833620166972303	681.080566554767
500	2013-03-09T00:15:15	38.613873	-138.169778	TN292	65.52710815527722	0.7861114971190486	0.0804135820155311	5.622288104967739																	5.622288104967739	682.2188732093928
501	2013-03-09T00:18:16	38.606463	-138.17896499999998	TN292	69.0377640690709	0.7858610396807609	0.0803473391853908	5.894849373025515																	5.894849373025515	683.3673476029803
502	2013-03-09T00:21:17	38.598967	-138.187942	TN292	70.19258184133186	0.782353889747625	0.0794258442115018	5.927846957020518																	5.927846957020518	684.5102141350412
503	2013-03-09T00:24:18	38.591458	-138.197048	TN292	68.42219458869933	0.781604728945938	0.07922985187381505	5.766232316448328																	5.766232316448328	685.661885006741
504	2013-03-09T00:27:18	38.58384	-138.206353	TN292	70.45072411958066	0.7758900739652091	0.0777438629046182	5.821425904392082																	5.821425904392082	686.8343389617106
505	2013-03-09T00:30:19	38.576348	-138.215497	TN292	68.9961137868424	0.773918235870348	0.0772351857891631	5.626040554688204																	5.626040554688204	687.9870322056613
506	2013-03-09T00:33:19	38.568788	-138.224765	TN292	69.10181380026013	0.773918235870348	0.0772351857891631	5.671312129916401																	5.671312129916401	689.1527123035694
507	2013-03-09T00:36:20	38.561243	-138.234047	TN292	68.30095152531715	0.7704776284390649	0.0763523489932997	5.516819013396492																	5.516819013396492	690.3180906541232
508	2013-03-09T00:39:20	38.553737	-138.24322	TN292	67.78982854022519	0.76706465429404	0.0754824288925436	5.42728446006952																	5.42728446006952	691.4738272689052
509	2013-03-09T00:42:20	38.546353	-138.252182	TN292	65.2912728423921	0.7729356365060741	0.0769822997570327	5.3474027578601655																	5.3474027578601655	692.6071182044924
510	2013-03-09T00:45:21	38.53890300000001	-138.261255	TN292	63.93712426913043	0.776383520240195	0.0778715528075541	5.347843393511768																	5.347843393511768	693.7524483069377
511	2013-03-09T00:48:21	38.531447	-138.27017	TN292	66.51713379576438	0.7788629790718471	0.0785147872293281	5.5832622345884975																	5.5832622345884975	694.8888767349989
512	2013-03-09T00:51:22	38.524017	-138.278992	TN292	64.98635288275501	0.781355405465299	0.079164624900246	5.4654800841600135																	5.4654800841600135	696.0177207337747
513	2013-03-09T00:54:23	38.516523	-138.287838	TN292	64.69938059298818	0.781355405465299	0.079164624900246	5.438823920262238																	5.438823920262238	697.1532660289861
514	2013-03-09T00:57:24	38.509117	-138.29656799999998	TN292	65.9363293018919	0.7803610294010269	0.0789045644658306	5.5113555086080845																	5.5113555086080845	698.2748141515076
515	2013-03-09T01:00:24	38.501652	-138.30533799999998	TN292	67.92137114211482	0.777870215409552	0.0782564803692365	5.668625772440901																	5.668625772440901	699.4036071470292
516	2013-03-09T01:03:25	38.49413	-138.314187	TN292	65.56253858246545	0.777870215409552	0.0782564803692365	5.467038328285047																	5.467038328285047	700.5417833479268
517	2013-03-09T01:06:25	38.486702	-138.322833	TN292	64.34651884077971	0.777870215409552	0.0782564803692365	5.341319397026581																	5.341319397026581	701.660350961983
518	2013-03-09T01:09:26	38.479212	-138.331463	TN292	63.96960451414258	0.7791120590549601	0.07857959527054989	5.359718236243338																	5.359718236243338	702.7831480224356
519	2013-03-09T01:12:27	38.47162	-138.340168	TN292	67.41289080237493	0.779860488201524	0.0787743288110613	5.664621802807174																	5.664621802807174	703.9188100416542
520	2013-03-09T01:15:28	38.46394	-138.3489	TN292	66.10876752957677	0.784855183492495	0.0800827065139438	5.650571107078713																	5.650571107078713	705.0633972280232
521	2013-03-09T01:18:28	38.456282	-138.357575	TN292	64.6931202524985	0.784855183492495	0.0800827065139438	5.524317185298151																	5.524317185298151	706.2029072347141
522	2013-03-09T01:21:30	38.448682	-138.3662	TN292	67.10856418732932	0.783355000512131	0.0796880870967346	5.736714919950354																	5.736714919950354	707.3347483903864
523	2013-03-09T01:24:30	38.440925	-138.374882	TN292	62.42191471618799	0.789891739180935	0.0814153512212035	5.3900590164575135																	5.3900590164575135	708.4830339482717
524	2013-03-09T01:27:32	38.433203000000006	-138.38348	TN292	64.10619861845443	0.7873673744860851	0.080745745722349	5.521884627017467																	5.521884627017467	709.6236187894361
525	2013-03-09T01:30:32	38.425488	-138.39197	TN292	68.29795863423661	0.792936098487721	0.0822273659628845	5.9850747282821075																	5.9850747282821075	710.7574975492897
526	2013-03-09T01:33:34	38.417743	-138.40053	TN292	72.54291781357662	0.79650012814964	0.08318398357645401	6.4029365925901685																	6.4029365925901685	711.8979462871472
527	2013-03-09T01:36:37	38.409958	-138.40917	TN292	73.50644488287885	0.798033652381057	0.0835981495136803	6.532843719863268																	6.532843719863268	713.0463838551732
528	2013-03-09T01:39:39	38.402158	-138.417898	TN292	71.31994092967379	0.799061200514262	0.0838759201556433	6.3483234866563185																	6.3483234866563185	714.2011816992232
529	2013-03-09T03:28:21	38.1339	-138.741182	TN292	69.79020104755601	0.783355000512131	0.0796880870967346	5.936865616735113																	5.936865616735113	755.3110600283644
530	2013-03-09T03:31:21	38.126458	-138.750128	TN292	68.60608357920108	0.784353929713607	0.0799508529489535	5.829214213117008																	5.829214213117008	756.4511933534152
531	2013-03-09T03:34:22	38.119138	-138.758845	TN292	70.15303132031656	0.7903984254629169	0.0815500970540714	6.07356877362924																	6.07356877362924	757.5677471006742
532	2013-03-09T03:37:22	38.111723	-138.767628	TN292	71.09185203674083	0.7888819837548878	0.0811468214805849	6.151119013552215																	6.151119013552215	758.6960268131356
533	2013-03-09T03:40:22	38.104263	-138.776523	TN292	72.51278520381885	0.783355000512131	0.0796880870967346	6.152484774458604																	6.152484774458604	759.834719123092
534	2013-03-09T03:43:23	38.09683	-138.785447	TN292	74.88988172145696	0.781355405465299	0.079164624900246	6.285715213672329																	6.285715213672329	760.9730189390158
535	2013-03-09T03:46:24	38.089342	-138.794395	TN292	75.17150458164674	0.777870215409552	0.0782564803692365	6.2588842605425175																	6.2588842605425175	762.1172708607079
536	2013-03-09T03:49:24	38.081835	-138.803427	TN292	73.84123298930415	0.7758900739652091	0.0777438629046182	6.069955607572646																	6.069955607572646	763.2681675348317
537	2013-03-09T03:52:24	38.07431	-138.812473	TN292	72.8344646449735	0.771459957706203	0.0766037884196491	5.912366524941612																	5.912366524941612	764.4214186154105
538	2013-03-09T03:55:25	38.06683	-138.821472	TN292	73.57185170192554	0.771459957706203	0.0766037884196491	5.936929302482808																	5.936929302482808	765.5682562453142
539	2013-03-09T03:58:25	38.059402	-138.83054199999998	TN292	74.53094369379477	0.7724460911676501	0.0768563082464708	6.053535920959589																	6.053535920959589	766.7152574017225
540	2013-03-09T04:01:25	38.052045	-138.83971499999998	TN292	74.69609281550788	0.7717064197460245	0.0766668734523186	6.076476262168112																	6.076476262168112	767.8629368056198
541	2013-03-09T04:04:25	38.044733	-138.848837	TN292	75.00496388914777	0.7724460911676501	0.0768563082464708	6.149874286626375																	6.149874286626375	769.0039661336842
542	2013-03-09T04:07:26	38.037387	-138.857987	TN292	76.03551732822704	0.7729356365060741	0.0769822997570327	6.2174387458146905																	6.2174387458146905	770.1494720560612
543	2013-03-09T04:10:26	38.03009	-138.867088	TN292	75.44991023279903	0.773426350477062	0.0771085920319373	6.164120789491563																	6.164120789491563	771.288132028825
544	2013-03-09T04:13:27	38.022823	-138.87627700000002	TN292	76.45846385076406	0.7694990974168721	0.0761021617968909	6.206535023031154																	6.206535023031154	772.4299002968406
545	2013-03-09T04:16:27	38.015587	-138.88544299999998	TN292	76.42668687392703	0.771459957706203	0.0766037884196491	6.232906305288124																	6.232906305288124	773.5678570003047
546	2013-03-09T04:19:28	38.008435	-138.89459499999998	TN292	75.01601575928439	0.7724460911676501	0.0768563082464708	6.148014907673452																	6.148014907673452	774.6983981928643
547	2013-03-09T04:22:29	38.001263	-138.903902	TN292	76.55035347307054	0.7702329230530189	0.076289713598071	6.239535165867553																	6.239535165867553	775.8402439592053
548	2013-03-09T04:25:29	37.99413300000001	-138.913153	TN292	76.28085415653004	0.7694990974168721	0.0761021617968909	6.2101508563230885																	6.2101508563230885	776.9753656397386
549	2013-03-09T04:28:30	37.987043	-138.92236699999998	TN292	75.32155596004205	0.7729356365060741	0.0769822997570327	6.190560919520934																	6.190560919520934	778.1051099761337
550	2013-03-09T04:31:30	37.979928	-138.931602	TN292	75.77619895297238	0.771459957706203	0.0766037884196491	6.199562313641733																	6.199562313641733	779.2381729861835
551	2013-03-09T04:34:31	37.972818	-138.940848	TN292	76.15474542742021	0.770968207522485	0.0764779188276115	6.1871629175148275																	6.1871629175148275	780.3715938997528
552	2013-03-09T04:37:31	37.965632	-138.950055	TN292	74.18009461189008	0.773918235870348	0.0772351857891631	6.074945975266926																	6.074945975266926	781.5085601518982
553	2013-03-09T04:40:31	37.958462	-138.959275	TN292	74.63836554035973	0.773918235870348	0.0772351857891631	6.124782194927057																	6.124782194927057	782.6451422187587
554	2013-03-09T04:43:32	37.951287	-138.968515	TN292	75.02771690687342	0.771459957706203	0.0766037884196491	6.1156026148144464																	6.1156026148144464	783.7834215485054
555	2013-03-09T04:46:32	37.944197	-138.97768200000002	TN292	74.24172810094609	0.771459957706203	0.0766037884196491	6.051582425074214																	6.051582425074214	784.9105544015613
556	2013-03-09T04:49:33	37.936863	-138.987085	TN292	75.47348425667867	0.7665755183723449	0.0753585677554868	6.063725489909916																	6.063725489909916	786.0715640849925
557	2013-03-09T04:52:34	37.929607	-138.996493	TN292	76.32626798986388	0.764629884659713	0.0748659666571708	6.0796981900825084																	6.0796981900825084	787.2268571331892
558	2013-03-09T04:55:34	37.922423	-139.00585700000002	TN292	75.39296415463402	0.7598024197734929	0.0736527634335186	5.886710077301255																	5.886710077301255	788.3738464590889
559	2013-03-09T04:58:35	37.915227	-139.015163	TN292	73.0356267133912	0.7617260244574301	0.0741344967696684	5.7683961566233775																	5.7683961566233775	789.5181822259455
560	2013-03-09T05:01:35	37.908202	-139.024295	TN292	76.16191793272363	0.761243401977934	0.0740136323638526	6.000024669844934																	6.000024669844934	790.6383404762175
561	2013-03-09T05:04:35	37.901227	-139.033307	TN292	72.97684047321714	0.759324378347739	0.0735330462729348	5.707492057634305																	5.707492057634305	791.7471262830917
562	2013-03-09T05:07:36	37.89412	-139.042567	TN292	73.98951890188928	0.754058805605927	0.0722246340233089	5.6655868682772015																	5.6655868682772015	792.8818177108066
563	2013-03-09T05:10:36	37.886968	-139.051795	TN292	74.20450387571607	0.750734013945857	0.0714060918317859	5.622009220252664																	5.622009220252664	794.018056250468
564	2013-03-09T05:13:36	37.87983	-139.060997	TN292	75.85508350742894	0.7526298227219409	0.07187238132102701	5.739972680536798																	5.739972680536798	795.1516292279306
565	2013-03-09T05:16:37	37.872808	-139.070198	TN292	75.58153950411544	0.7516821253648042	0.0716389014356323	5.690254263724128																	5.690254263724128	796.2761813656754
566	2013-03-09T05:19:37	37.865733	-139.07948000000002	TN292	75.90308092432204	0.7538204278664284	0.07216580563850293	5.768402156805975																	5.768402156805975	797.4100074761508
567	2013-03-09T05:22:38	37.858805	-139.08861299999998	TN292	77.00951589045434	0.755011061404321	0.0724605212431694	5.8773752531105																	5.8773752531105	798.5231062374843
568	2013-03-09T05:25:38	37.851717	-139.09792	TN292	77.53744802165218	0.754058805605927	0.0722246340233089	5.8906078532416775																	5.8906078532416775	799.6596299432913
569	2013-03-09T05:28:38	37.844608	-139.10714199999998	TN292	75.39369388112459	0.753105368817507	0.0719895394486258	5.717567384958336																	5.717567384958336	800.7924761059891
570	2013-03-09T05:31:39	37.837432	-139.116255	TN292	78.25301382264188	0.7512091064473442	0.0715225011972256	5.914759617698146																	5.914759617698146	801.9237952877745
571	2013-03-09T05:34:40	37.830187	-139.125407	TN292	77.31657756438932	0.7512091064473442	0.0715225011972256	5.8543025685287775																	5.8543025685287775	803.0630251588611
572	2013-03-09T05:37:40	37.822897	-139.134515	TN292	77.04968474984341	0.750734013945857	0.0714060918317859	5.806275288215393																	5.806275288215393	804.2031417380614
573	2013-03-09T05:40:41	37.815568	-139.143685	TN292	78.39682076728174	0.749315514250563	0.0710585244656653	5.911773538912255																	5.911773538912255	805.3502339541229
574	2013-03-09T05:43:42	37.808207	-139.15282	TN292	80.14743747898949	0.746483375028172	0.0703675677249807	5.995293127417868																	5.995293127417868	806.4977616944925
575	2013-03-09T05:46:42	37.800907	-139.161857	TN292	77.2162330486232	0.7446072356769909	0.0699123948762772	5.7330600083444105																	5.7330600083444105	807.634463095825
576	2013-03-09T05:49:43	37.793427	-139.171027	TN292	79.40139443795323	0.746483375028172	0.0703675677249807	5.8982178521349695																	5.8982178521349695	808.7937381348031
577	2013-03-09T05:52:43	37.785987	-139.18021000000002	TN292	78.46191800635688	0.7512091064473442	0.0715225011972256	5.951558189417367																	5.951558189417367	809.9506742366057
578	2013-03-09T05:55:43	37.778457	-139.189325	TN292	78.81481144659097	0.7512091064473442	0.0715225011972256	5.97174452831412																	5.97174452831412	811.1107162376745
579	2013-03-09T05:58:44	37.771	-139.198372	TN292	76.71257534252989	0.7588440347397309	0.0734131556447932	5.935177705083972																	5.935177705083972	812.260807357735
580	2013-03-09T06:01:45	37.76345	-139.207305	TN292	76.00438136049489	0.7656003819994891	0.0751116799445088	6.0459571062025095																	6.0459571062025095	813.4115725539003
581	2013-03-09T06:04:45	37.75587700000001	-139.216235	TN292	77.63648854878544	0.7602816023699079	0.0737727663804459	6.051482057488692																	6.051482057488692	814.5640837111335
582	2013-03-09T06:07:45	37.748412	-139.225	TN292	74.36638120833456	0.7588440347397309	0.0734131556447932	5.77369037970033																	5.77369037970033	815.6979553591632
583	2013-03-09T06:10:46	37.740822	-139.233875	TN292	73.50746023905947	0.766087368923333	0.0752349766842772	5.857967310371258																	5.857967310371258	816.8486680906053
584	2013-03-09T06:13:46	37.733245	-139.24258500000002	TN292	68.73861000280093	0.7665755183723449	0.0753585677554868	5.516744515819624																	5.516744515819624	817.9885520751063
585	2013-03-09T06:16:47	37.725658	-139.251358	TN292	67.43148760345471	0.7704776284390649	0.0763523489932997	5.5163546344677545																	5.5163546344677545	819.133048696796
586	2013-03-09T06:19:47	37.718183	-139.260042	TN292	63.18342952814678	0.773918235870348	0.0772351857891631	5.253461921097802																	5.253461921097802	820.2631126745296
587	2013-03-09T06:22:48	37.710568	-139.268945	TN292	66.17987199669027	0.784353929713607	0.0799508529489535	5.670079465851122																	5.670079465851122	821.4177593002556
588	2013-03-09T06:25:49	37.70305	-139.27773	TN292	68.05341127946879	0.7808579460289571	0.0790344816284497	5.750396722650883																	5.750396722650883	822.5574770297469
589	2013-03-09T06:28:50	37.695488	-139.286587	TN292	68.73576081925816	0.783355000512131	0.0796880870967346	5.8517324408688225																	5.8517324408688225	823.7051504434853
590	2013-03-09T06:31:50	37.688153	-139.295292	TN292	69.08579973174854	0.781355405465299	0.079164624900246	5.8499709348235225																	5.8499709348235225	824.8252667696892
591	2013-03-09T06:34:51	37.680777	-139.304122	TN292	70.74635822342492	0.7783660054707808	0.0783854798268563	5.942540082150004																	5.942540082150004	825.9563113218833
592	2013-03-09T06:37:52	37.673428	-139.31284499999998	TN292	72.45281983187718	0.7783660054707808	0.0783854798268563	6.102695798821273																	6.102695798821273	827.0787534925515
593	2013-03-09T06:40:53	37.666058	-139.32162	TN292	71.61734237982087	0.779361139038073	0.0786444033117717	6.0090275776143525																	6.0090275776143525	828.2060902134509
594	2013-03-09T06:43:54	37.65855	-139.330603	TN292	70.63571250715414	0.776383520240195	0.0778715528075541	5.886918427242893																	5.886918427242893	829.3572341926917
595	2013-03-09T06:46:55	37.65103	-139.339617	TN292	71.08865094953521	0.7828549202700451	0.0795569217360072	5.9973567158778405																	5.9973567158778405	830.511282367816
596	2013-03-09T06:49:56	37.64365	-139.348452	TN292	71.2838408232415	0.7808579460289571	0.0790344816284497	5.988947309887062																	5.988947309887062	831.643220947352
597	2013-03-09T06:52:57	37.636063	-139.357573	TN292	72.35673496587751	0.7744112954823279	0.0773620817484024	5.9629456881478005																	5.9629456881478005	832.809283011482
598	2013-03-09T06:55:58	37.62863	-139.36648799999998	TN292	72.30316687843468	0.773426350477062	0.0771085920319373	5.944246660925254																	5.944246660925254	833.9504639531416
599	2013-03-09T06:58:58	37.621112	-139.375528	TN292	72.55583919842577	0.770968207522485	0.0764779188276115	5.9342250380909745																	5.9342250380909745	835.1061506689323
600	2013-03-09T07:01:59	37.613592	-139.384553	TN292	72.53737836170288	0.7665755183723449	0.0753585677554868	5.8867740172618745																	5.8867740172618745	836.2611425320306
601	2013-03-09T07:05:02	37.605967	-139.39379499999998	TN292	71.73164174575616	0.747897787975006	0.0707122447139622	5.502353561241007																	5.502353561241007	837.4378606612953
602	2013-03-09T07:08:03	37.598372	-139.402975	TN292	68.34544914749229	0.75740338167722	0.0730543311621784	5.419653181122191																	5.419653181122191	838.6084416281948
603	2013-03-09T07:11:04	37.590802	-139.41206200000002	TN292	64.45132023902626	0.7694990974168721	0.0761021617968909	5.333620559769597																	5.333620559769597	839.7714030764523
604	2013-03-09T07:14:06	37.583227	-139.42111	TN292	62.728847804935064	0.7656003819994891	0.0751116799445088	5.133080775182104																	5.133080775182104	840.9324565129741
605	2013-03-09T07:17:06	37.57564	-139.43016	TN292	60.37838977050534	0.7697436575419225	0.0761646199998666	5.033930005128751																	5.033930005128751	842.0946574835781
606	2013-03-09T07:20:07	37.568262	-139.438945	TN292	62.975246096764685	0.7598024197734929	0.0736527634335186	5.08299190846757																	5.08299190846757	843.2239456731511
607	2013-03-09T07:23:08	37.560635	-139.447997	TN292	61.68098017197665	0.759324378347739	0.0735330462729348	4.957901747129039																	4.957901747129039	844.3896173700208
608	2013-03-09T07:26:09	37.552932	-139.457145	TN292	65.48480086919851	0.76706465429404	0.0754824288925436	5.352502275420009																	5.352502275420009	845.5673122026709
609	2013-03-09T07:29:10	37.545268	-139.466193	TN292	64.55964845210521	0.7694990974168721	0.0761021617968909	5.369720941835535																	5.369720941835535	846.7358583675618
610	2013-03-09T07:32:11	37.537538	-139.475315	TN292	66.59467917280304	0.7656003819994891	0.0751116799445088	5.491070020784244																	5.491070020784244	847.9142881814439
611	2013-03-09T07:35:12	37.529945	-139.484302	TN292	65.51258741159414	0.7694990974168721	0.0761021617968909	5.413470383487296																	5.413470383487296	849.0734979539102
612	2013-03-09T07:38:12	37.522365	-139.49333700000003	TN292	67.20487158158144	0.770968207522485	0.0764779188276115	5.523065673897125																	5.523065673897125	850.2346151962288
613	2013-03-09T07:41:15	37.514608	-139.502547	TN292	69.03733972925382	0.7749055321160742	0.0774892806310657	5.72028163479482																	5.72028163479482	851.4207233507643
614	2013-03-09T07:44:15	37.506968	-139.51161299999998	TN292	71.11316710152657	0.7758900739652091	0.0777438629046182	5.8914415350356775																	5.8914415350356775	852.5886901495462
615	2013-03-09T07:47:17	37.499437	-139.520543	TN292	71.75804278196723	0.7808579460289571	0.0790344816284497	6.105180662926707																	6.105180662926707	853.7396457370476
616	2013-03-09T07:50:18	37.491947	-139.52955500000002	TN292	72.19844270859892	0.777870215409552	0.0782564803692365	6.104845377867199																	6.104845377867199	854.8923245634953
617	2013-03-09T07:53:19	37.48438	-139.538832	TN292	73.0076924420407	0.779860488201524	0.0787743288110613	6.189386583038285																	6.189386583038285	856.0674734233943
618	2013-03-09T07:56:20	37.477002	-139.547893	TN292	72.7072825343663	0.7788629790718471	0.0785147872293281	6.124854770222827																	6.124854770222827	857.2142946463292
619	2013-03-09T07:59:22	37.46955300000001	-139.557075	TN292	73.02955278211606	0.769988217666973	0.0762270782028423	5.9234626141775895																	5.9234626141775895	858.3742943692201
620	2013-03-09T08:02:23	37.4622	-139.566138	TN292	70.95766625922438	0.7622075470781171	0.0742556988009659	5.6018593359015085																	5.6018593359015085	859.5193587480487
621	2013-03-09T08:05:24	37.454868	-139.57526	TN292	69.72648592389932	0.770968207522485	0.0764779188276115	5.6746199013280405																	5.6746199013280405	860.6664656874514
622	2013-03-09T08:08:25	37.447548	-139.584383	TN292	71.54447289490756	0.764629884659713	0.0748659666571708	5.686978077217118																	5.686978077217118	861.8127402560317
623	2013-03-09T08:11:26	37.44026	-139.5935	TN292	71.16001006870937	0.7622075470781171	0.0742556988009659	5.634019848131793																	5.634019848131793	862.9561671218922
624	2013-03-09T08:14:27	37.4331	-139.60242	TN292	70.446027987172	0.7873673744860851	0.080745745722349	6.063096540753912																	6.063096540753912	864.0772710319253
625	2013-03-09T08:17:28	37.425857	-139.611538	TN292	70.68024221518789	0.7808579460289571	0.0790344816284497	5.976892197448376																	5.976892197448376	865.2173215062485
626	2013-03-09T08:20:29	37.418548	-139.620735	TN292	69.65824011883528	0.7878718852541271	0.0808791824505205	5.963360917157546																	5.963360917157546	866.3675609543559
627	2013-03-09T08:23:31	37.411243	-139.629888	TN292	69.76741431129447	0.783355000512131	0.0796880870967346	5.90391598446399																	5.90391598446399	867.5147941138098
628	2013-03-09T08:26:32	37.403907	-139.63906699999998	TN292	70.72374839535881	0.784353929713607	0.0799508529489535	5.958953107815511																	5.958953107815511	868.6661510011314
629	2013-03-09T08:29:33	37.396597	-139.64818200000002	TN292	69.64128094813715	0.779860488201524	0.0787743288110613	5.799394922326306																	5.799394922326306	869.8115229334534
630	2013-03-09T08:32:34	37.389258	-139.657327	TN292	71.8087388637008	0.7808579460289571	0.0790344816284497	6.015358777823436																	6.015358777823436	870.9611110126398
631	2013-03-09T08:35:36	37.38193	-139.666452	TN292	71.73498878886888	0.779860488201524	0.0787743288110613	6.0386299978739775																	6.0386299978739775	872.1086400672674
632	2013-03-09T08:38:38	37.374492	-139.67574299999998	TN292	72.0717770667921	0.768521836077402	0.075853381694971	5.854966336865371																	5.854966336865371	873.2752586568927
633	2013-03-09T08:41:41	37.367092	-139.685008	TN292	73.04718321097651	0.7578824548211479	0.0731736542507679	5.729668760249847																	5.729668760249847	874.4373128060321
634	2013-03-09T08:44:43	37.35964	-139.694255	TN292	76.04236692720201	0.7749055321160742	0.0774892806310657	6.279593471367559																	6.279593471367559	875.6024155830452
635	2013-03-09T08:47:46	37.352112	-139.70348700000002	TN292	75.08464100000054	0.7783660054707808	0.0783854798268563	6.26861854832068																	6.26861854832068	876.7726870773417
636	2013-03-09T08:50:50	37.34458	-139.71278999999998	TN292	73.01462401884214	0.7828549202700451	0.0795569217360072	6.166989476538374																	6.166989476538374	877.9477280020868
637	2013-03-09T08:53:53	37.337128	-139.72194299999998	TN292	73.46362038760523	0.7749055321160742	0.0774892806310657	6.100000560138588																	6.100000560138588	879.1071756595685
638	2013-03-09T08:56:55	37.329602	-139.731318	TN292	72.80928685010629	0.777373949436527	0.0781278477972126	6.093321096597678																	6.093321096597678	880.2863310809781
639	2013-03-09T09:00:00	37.322067	-139.74059	TN292	72.28031191696022	0.777373949436527	0.0781278477972126	6.03554372328005																	6.03554372328005	881.4598623658983
640	2013-03-09T09:03:02	37.314618	-139.749725	TN292	71.0231556802155	0.776383520240195	0.0778715528075541	5.883891678654964																	5.883891678654964	882.6181276142676
641	2013-03-09T09:06:04	37.307178	-139.75875	TN292	71.296019110689	0.776383520240195	0.0778715528075541	5.908502924181675																	5.908502924181675	883.7689484888493
642	2013-03-09T09:09:06	37.29959	-139.767945	TN292	71.43223076349746	0.776383520240195	0.0778715528075541	5.915313925957099																	5.915313925957099	884.9421328366006
643	2013-03-09T09:12:08	37.2921	-139.777052	TN292	71.21414558817126	0.7753978028297529	0.0776164770944685	5.9034799842967605																	5.9034799842967605	886.1021130807077
644	2013-03-09T09:15:11	37.284563	-139.78622	TN292	72.77411425628023	0.773918235870348	0.0772351857891631	5.967618762298588																	5.967618762298588	887.2696658872052
645	2013-03-09T09:18:12	37.277095	-139.795233	TN292	72.72052041482645	0.7719528817858459	0.0767299584849881	5.964813030420241																	5.964813030420241	888.4222168514294
646	2013-03-09T09:21:13	37.269607	-139.804242	TN292	72.13903246643075	0.7749055321160742	0.0774892806310657	5.937184769591645																	5.937184769591645	889.5761844662393
647	2013-03-09T09:24:15	37.262133	-139.813288	TN292	72.82459542082209	0.776383520240195	0.0778715528075541	6.011497670283216																	6.011497670283216	890.7313533099804
648	2013-03-09T09:27:18	37.254567	-139.822405	TN292	73.68306453725715	0.7753978028297529	0.0776164770944685	6.088266504062285																	6.088266504062285	891.89832032312
649	2013-03-09T09:30:19	37.24704000000001	-139.83156699999998	TN292	73.81820778157427	0.769988217666973	0.0762270782028423	5.995961237824585																	5.995961237824585	893.0649851920692
650	2013-03-09T09:33:23	37.239382	-139.84078300000002	TN292	73.8977142719423	0.7704776284390649	0.0763523489932997	6.010257856773875																	6.010257856773875	894.2455285638716
651	2013-03-09T09:36:27	37.231723	-139.849797	TN292	74.64069388216501	0.771459957706203	0.0766037884196491	6.124121641305027																	6.124121641305027	895.4138967066127
652	2013-03-09T09:39:28	37.224028	-139.858803	TN292	75.56861367613244	0.7680349502208109	0.0757294358187414	6.097597670306307																	6.097597670306307	896.584764283421
653	2013-03-09T09:42:31	37.21623	-139.867863	TN292	76.07085788793758	0.769009884217895	0.0759776234522472	6.162088032542846																	6.162088032542846	897.7673468748725
654	2013-03-09T09:45:33	37.20834	-139.877	TN292	76.24454586419847	0.766087368923333	0.0752349766842772	6.110477225373228																	6.110477225373228	898.9621408321996
655	2013-03-09T09:48:35	37.200582	-139.885942	TN292	75.08902505547225	0.764629884659713	0.0748659666571708	6.023058221088853																	6.023058221088853	900.1344720387202
656	2013-03-09T09:51:36	37.192972	-139.89476299999998	TN292	72.21578972180882	0.759324378347739	0.0735330462729348	5.642062208025052																	5.642062208025052	901.2874703941252
657	2013-03-09T09:54:39	37.185207	-139.903765	TN292	73.92989999250483	0.7514456159060741	0.07158070131642895	5.594810664019136																	5.594810664019136	902.4640883613243
658	2013-03-09T09:57:39	37.177668	-139.912565	TN292	74.95590982719699	0.743675169493413	0.0696864980599823	5.508452697156552																	5.508452697156552	903.6101316044812
659	2013-03-09T10:00:41	37.170022	-139.921592	TN292	74.17819387187754	0.739939013243297	0.0687871567332905	5.373549896192921																	5.373549896192921	904.7786812446626
660	2013-03-09T10:03:43	37.163335	-139.931205	TN292	74.49461156099359	0.7469537223136391	0.0704821862219999	5.565334067652553																	5.565334067652553	905.9106071207033
661	2013-03-09T10:06:44	37.158505	-139.942553	TN292	70.4358315573498	0.7455437571905109	0.0701393714923409	5.192501433221841																	5.192501433221841	907.0519054319223
662	2013-03-09T10:09:44	37.153618	-139.953948	TN292	67.33046973547096	0.7564479865924871	0.0728164679208956	5.212480148173132																	5.212480148173132	908.199933705586
663	2013-03-09T10:12:45	37.148717	-139.96524	TN292	66.77319754015583	0.752155409136729	0.0717555022048506	5.10570816103065																	5.10570816103065	909.340724701382
664	2013-03-09T10:15:46	37.143812	-139.97652	TN292	67.05837526587247	0.7634161060723375	0.07456001690812415	5.307686517877118																	5.307686517877118	910.4808509066527
665	2013-03-09T10:18:47	37.138775	-139.988013	TN292	68.99301784761799	0.761243401977934	0.0740136323638526	5.410997193656657																	5.410997193656657	911.6446704837688
666	2013-03-09T10:21:47	37.133825	-139.99938500000002	TN292	69.45279901718372	0.7631737020829269	0.0744989789914169	5.469699531424477																	5.469699531424477	912.7944786282176
667	2013-03-09T10:24:48	37.127225	-140.00898	TN292	70.91547585872594	0.758362671598632	0.0732932621849802	5.481212628211393																	5.481212628211393	913.9191583066568
668	2013-03-09T10:27:48	37.119783	-140.01783500000002	TN292	74.19020541796588	0.7578824548211479	0.0731736542507679	5.725654915032967																	5.725654915032967	915.0610829987503
669	2013-03-09T10:30:49	37.112375	-140.02680800000002	TN292	73.93281824716175	0.7488449313282479	0.0709432200582036	5.5613941226511265																	5.5613941226511265	916.207570069561
670	2013-03-09T10:33:50	37.104965	-140.03558700000002	TN292	74.4375446143241	0.7474251924024731	0.0705970783339378	5.5835094498703866																	5.5835094498703866	917.3423753273739
671	2013-03-09T10:36:51	37.097367	-140.044515	TN292	75.82249465992074	0.747897787975006	0.0707122447139622	5.710404398198807																	5.710404398198807	918.5015399793068
672	2013-03-09T10:39:52	37.089865	-140.05336200000002	TN292	75.17075774058092	0.7512091064473442	0.0715225011972256	5.745757075016066																	5.745757075016066	919.6480450782674
673	2013-03-09T10:42:53	37.082323	-140.062237	TN292	74.37980334904417	0.753105368817507	0.0719895394486258	5.704049463385732																	5.704049463385732	920.7995511036423
674	2013-03-09T10:45:53	37.07482	-140.07101	TN292	73.6720353567911	0.75358205012693	0.072106977253697	5.6805686953800425																	5.6805686953800425	921.9417511480262
675	2013-03-09T10:48:54	37.067323	-140.079797	TN292	74.85728486203135	0.753105368817507	0.0719895394486258	5.724624362621795																	5.724624362621795	923.0843644557924
676	2013-03-09T10:51:55	37.059643	-140.08874699999998	TN292	74.45464729664799	0.753105368817507	0.0719895394486258	5.7072550378197935																	5.7072550378197935	924.2518039872732
677	2013-03-09T10:54:56	37.052028	-140.097643	TN292	76.43262680041092	0.75453436588127	0.0723424370247881	5.867872195985372																	5.867872195985372	925.410733604601
678	2013-03-09T10:57:57	37.044557	-140.106335	TN292	76.36497643828149	0.746483375028172	0.0703675677249807	5.743744395853428																	5.743744395853428	926.5456351360837
679	2013-03-09T11:00:58	37.036993	-140.115182	TN292	77.64880977115374	0.7488449313282479	0.0709432200582036	5.900170022493423																	5.900170022493423	927.6975505549922
680	2013-03-09T11:03:59	37.029412	-140.12415	TN292	73.91506272838951	0.7516821253648042	0.0716389014356323	5.668979115877483																	5.668979115877483	928.8582593273576
681	2013-03-09T11:07:00	37.021937	-140.132963	TN292	75.96804409988205	0.7516821253648042	0.0716389014356323	5.821762147685609																	5.821762147685609	930.0009871504742
682	2013-03-09T11:10:01	37.014348	-140.14191200000002	TN292	75.15914348521271	0.753105368817507	0.0719895394486258	5.795082814440702																	5.795082814440702	931.1612937022653
683	2013-03-09T11:13:02	37.006763	-140.15076499999998	TN292	74.50477008429831	0.7502600528744922	0.0712899596945956	5.68075210688795																	5.68075210688795	932.3154956773386
684	2013-03-09T11:16:03	36.99911	-140.159722	TN292	73.53806831766481	0.7502600528744922	0.0712899596945956	5.6002835548079055																	5.6002835548079055	933.4815935810651
685	2013-03-09T11:19:03	36.991575	-140.168587	TN292	75.36756572426332	0.7483715117179692	0.0708276860168003	5.713149197062736																	5.713149197062736	934.6325682705353
686	2013-03-09T11:22:04	36.984053	-140.177403	TN292	76.11709089368905	0.743675169493413	0.0696864980599823	5.62511743490504																	5.62511743490504	935.7795602653135
687	2013-03-09T11:25:06	36.976497	-140.18618700000002	TN292	75.98967693244344	0.7427367328668392	0.0694601439533397	5.635971430728676																	5.635971430728676	936.9274328107582
688	2013-03-09T11:28:06	36.96886	-140.194975	TN292	75.45151430283936	0.7394753473603101	0.0686760024611949	5.540434595238431																	5.540434595238431	938.0822221912397
689	2013-03-09T11:31:08	36.961283	-140.204057	TN292	77.99891269584313	0.7366949133045191	0.0680117274382118	5.683896749095074																	5.683896749095074	939.2500880637047
690	2013-03-09T11:34:09	36.95385200000001	-140.21318200000002	TN292	78.41005067899852	0.7366949133045191	0.0680117274382118	5.662924281660888																	5.662924281660888	940.4090022349483
691	2013-03-09T11:37:10	36.946503	-140.222227	TN292	75.23854219893339	0.729347049545192	0.0662753765152883	5.297760480159415																	5.297760480159415	941.556472627734
692	2013-03-09T11:40:10	36.939255	-140.23113999999998	TN292	74.94304997904385	0.724802771130871	0.0652152337988987	5.178506275013787																	5.178506275013787	942.6877464748653
693	2013-03-09T11:43:11	36.931937	-140.240137	TN292	72.77077642994277	0.7180548612417701	0.0636600441259	4.899714853730825																	4.899714853730825	943.8298698763413
694	2013-03-09T11:46:12	36.924562	-140.24918799999998	TN292	71.65447511963956	0.7083085613591521	0.0614545276253989	4.683811042092934																	4.683811042092934	944.9799414160616
695	2013-03-09T11:49:12	36.917295	-140.25825	TN292	72.31107242036661	0.704367119905532	0.0605763759078625	4.639992374488007																	4.639992374488007	946.1222075897124
696	2013-03-09T11:52:13	36.91007000000001	-140.26736699999998	TN292	71.1247156810235	0.697871761389533	0.059145654691329	4.443253093353358																	4.443253093353358	947.2646932979468
697	2013-03-09T11:55:13	36.902822	-140.276535	TN292	68.16903709058475	0.691444947241606	0.0577502978059213	4.202956067764553																	4.202956067764553	948.4122610920784
698	2013-03-09T11:58:14	36.895552	-140.285617	TN292	72.74377520342443	0.71361052857103	0.0626484473223159	4.856619212959647																	4.856619212959647	949.5561836817958
699	2013-03-09T12:01:15	36.88812	-140.294657	TN292	73.09162772099505	0.7144968453419202	0.0628496357290086	4.8722432206421065																	4.8722432206421065	950.7103783211996
700	2013-03-09T12:04:15	36.88067	-140.303593	TN292	68.9656965143359	0.728891771541348	0.0661685910122223	4.8400902261528245																	4.8400902261528245	951.859634752168
701	2013-03-09T12:07:16	36.873207	-140.312622	TN292	67.50424794483074	0.7298034143793221	0.0663824169345108	4.766667504489758																	4.766667504489758	953.0157332789532
702	2013-03-09T12:10:17	36.865812	-140.321475	TN292	65.99712012487653	0.728891771541348	0.0661685910122223	4.6603015405955075																	4.6603015405955075	954.1555623524948
703	2013-03-09T12:13:18	36.858383	-140.330352	TN292	64.2629575980327	0.731175758572446	0.066704757163162	4.5585099957479605																	4.5585099957479605	955.2996566388341
704	2013-03-09T12:16:20	36.850983	-140.339232	TN292	62.56135453127037	0.733008336092959	0.0671369412429774	4.461949905585012																	4.461949905585012	956.4416578710691
705	2013-03-09T12:19:22	36.843677	-140.34798999999998	TN292	59.768847284565794	0.7366949133045191	0.0680117274382118	4.339762866182805																	4.339762866182805	957.5686371403592
706	2013-03-09T12:22:25	36.836282	-140.356918	TN292	58.29279579023506	0.7394753473603101	0.0686760024611949	4.267700358497004																	4.267700358497004	958.7133096021
707	2013-03-09T12:25:27	36.828942	-140.36586	TN292	57.20921853107528	0.7413351583815201	0.0691223064590344	4.240565862702532																	4.240565862702532	959.8545109667882
708	2013-03-09T12:28:32	36.821558	-140.37491	TN292	56.15528675135212	0.7446072356769909	0.0699123948762772	4.210215552315503																	4.210215552315503	961.0059964372632
709	2013-03-09T12:31:43	36.813898	-140.38431699999998	TN292	55.92172590661949	0.746483375028172	0.0703675677249807	4.212488045062119																	4.212488045062119	962.2017492933195
710	2013-03-09T12:34:51	36.806442	-140.393567	TN292	54.33645957164832	0.744373941336516	0.06985585334553465	4.084900803545971																	4.084900803545971	963.3715725125888
711	2013-03-09T12:38:04	36.798683	-140.403202	TN292	54.8738129516195	0.744140646996041	0.0697993118147921	4.117183797384627																	4.117183797384627	964.5895669847664
712	2013-03-09T12:41:20	36.790888	-140.412828	TN292	55.24341680428332	0.7404037859799429	0.0688985763505783	4.073465452723393																	4.073465452723393	965.8099035809468
713	2013-03-09T12:44:41	36.782828	-140.422713	TN292	57.65788421098291	0.7422684269892529	0.0693472628429104	4.27939939668293																	4.27939939668293	967.0675205980214
714	2013-03-09T12:48:03	36.774683	-140.432822	TN292	57.78204635017145	0.7404037859799429	0.0688985763505783	4.253734693877507																	4.253734693877507	968.3459712626656
715	2013-03-09T12:51:19	36.766813	-140.442587	TN292	59.12503313240335	0.7390127856950178	0.0685651129023735	4.370984793738945																	4.370984793738945	969.581152614384
716	2013-03-09T12:54:36	36.75888	-140.45238799999998	TN292	55.91435906109779	0.735308878049677	0.0676820172606633	4.068300256770202																	4.068300256770202	970.8236371487379
717	2013-03-09T12:57:57	36.750728	-140.46248500000002	TN292	61.17677032102544	0.735308878049677	0.0676820172606633	4.439357059466291																	4.439357059466291	972.1020848912448
718	2013-03-09T13:01:18	36.742698	-140.47238000000002	TN292	74.00413920697432	0.729347049545192	0.0662753765152883	5.25160273376595																	5.25160273376595	973.358272171194
719	2013-03-09T13:04:27	36.73493300000001	-140.481907	TN292	75.79817045638245	0.727071630040899	0.0657432443392472	5.33553704965271																	5.33553704965271	974.5704700130037
720	2013-03-09T13:07:36	36.727203	-140.491268	TN292	74.30896504687405	0.7284375777795121	0.0660620598182317	5.269261619239425																	5.269261619239425	975.7695919164653
721	2013-03-09T13:10:47	36.719348	-140.50083	TN292	78.5040356599628	0.727071630040899	0.0657432443392472	5.534587203548423																	5.534587203548423	976.9912526091276
722	2013-03-09T13:13:54	36.711573	-140.51026000000002	TN292	76.57589126157356	0.725257532512835	0.0653207396655469	5.3514619141617175																	5.3514619141617175	978.1983759914864
723	2013-03-09T13:17:00	36.70393	-140.519513	TN292	78.81179916201141	0.724349092760582	0.06510997919387901	5.4896269310583925																	5.4896269310583925	979.3840122580513
724	2013-03-09T13:20:03	36.696322	-140.528693	TN292	77.87657152519823	0.7245759319457266	0.06516260649638883	5.416756886924176																	5.416756886924176	980.5623736046056
725	2013-03-09T13:23:05	36.688962	-140.53763500000002	TN292	77.45664156311176	0.7198475691427081	0.0640711343419249	5.3017899479127735																	5.3017899479127735	981.7061851189073
726	2013-03-09T13:26:08	36.681398	-140.54681000000002	TN292	79.60837703177852	0.7185017891496591	0.0637623005093519	5.414719122418841																	5.414719122418841	982.8808310156804
727	2013-03-09T13:29:14	36.673803	-140.556057	TN292	79.8509040721954	0.722093261594131	0.0645881197974876	5.508186944730017																	5.508186944730017	984.0624909457787
728	2013-03-09T13:32:17	36.666372	-140.565093	TN292	77.70772563103283	0.720750118689823	0.0642782542554044	5.329506859087758																	5.329506859087758	985.2179837808657
729	2013-03-09T13:35:19	36.658963	-140.57411299999998	TN292	76.44342891353095	0.7198475691427081	0.0640711343419249	5.229662321981436																	5.229662321981436	986.370780429954
730	2013-03-09T13:38:22	36.65152	-140.583125	TN292	77.28178390258023	0.722093261594131	0.0645881197974876	5.380644814537192																	5.380644814537192	987.5258441248824
731	2013-03-09T13:41:23	36.644128	-140.59205500000002	TN292	75.00054716813959	0.720298305921482	0.0641745708379267	5.15887878522801																	5.15887878522801	988.6717874783104
732	2013-03-09T13:44:25	36.636837	-140.60092	TN292	75.72084530573133	0.7261656745553309	0.0655319086100864	5.315414369986528																	5.315414369986528	989.8056758993382
733	2013-03-09T13:47:28	36.629455	-140.60986699999998	TN292	75.37736474104796	0.722542925428189	0.0646918748417621	5.267251316200497																	5.267251316200497	990.9519843144376
734	2013-03-09T13:50:30	36.622145	-140.61873500000002	TN292	76.19109111798466	0.721644668631966	0.0644846118452678	5.260024707229019																	5.260024707229019	992.0876797671837
735	2013-03-09T13:53:32	36.614732	-140.627733	TN292	74.23311925608975	0.719397905791038	0.0639679441793566	5.1138725878421365																	5.1138725878421365	993.2397456622767
736	2013-03-09T13:56:35	36.607438	-140.636665	TN292	73.68634690394272	0.722542925428189	0.0646918748417621	5.133601729934697																	5.133601729934697	994.3782727707852
737	2013-03-09T13:59:39	36.59998	-140.645747	TN292	74.06532795177996	0.7189493133101129	0.0638649997635806	5.0784386554742715																	5.0784386554742715	995.5392737220874
738	2013-03-09T14:02:41	36.592627	-140.654605	TN292	71.66132397009	0.720298305921482	0.0641745708379267	4.954301643517055																	4.954301643517055	996.677993005184
739	2013-03-09T14:05:42	36.58531	-140.663522	TN292	72.36821972824	0.722093261594131	0.0645881197974876	5.010997485620373																	5.010997485620373	997.8175695114853
740	2013-03-09T14:08:45	36.577967	-140.672522	TN292	71.16707430423584	0.7284375777795121	0.0660620598182317	5.05469741456862																	5.05469741456862	998.9644613536008
741	2013-03-09T14:11:49	36.570528	-140.68156299999998	TN292	69.40445910645289	0.724802771130871	0.0652152337988987	4.882929701474189																	4.882929701474189	1000.1216046733734
742	2013-03-09T14:14:54	36.563032	-140.690627	TN292	70.78216297324475	0.724802771130871	0.0652152337988987	4.983006049877017																	4.983006049877017	1001.284783244223
743	2013-03-09T14:17:57	36.555663	-140.699615	TN292	67.92373412855207	0.721644668631966	0.0644846118452678	4.699005175724738																	4.699005175724738	1002.4331511086087
744	2013-03-09T14:20:59	36.548273	-140.708603	TN292	69.14252090193574	0.725257532512835	0.0653207396655469	4.8219286310928915																	4.8219286310928915	1003.5832435959708
745	2013-03-09T14:24:05	36.54071	-140.717873	TN292	66.70269027943972	0.724349092760582	0.06510997919387901	4.667853293905257																	4.667853293905257	1004.7647987871673
746	2013-03-09T14:27:08	36.533417	-140.726793	TN292	67.73368578821304	0.722542925428189	0.0646918748417621	4.648831017857266																	4.648831017857266	1005.9030306943804
747	2013-03-09T14:30:14	36.52600200000001	-140.735918	TN292	67.78600161258082	0.722993662690504	0.0647958775679443	4.642933971917113																	4.642933971917113	1007.0638604308824
748	2013-03-09T14:33:21	36.518447	-140.745165	TN292	65.59630925084001	0.721197143991418	0.0643813503966543	4.4729822235534655																	4.4729822235534655	1008.243505140287
749	2013-03-09T14:36:25	36.511038	-140.75421	TN292	68.14040673602915	0.722542925428189	0.0646918748417621	4.688632950654757																	4.688632950654757	1009.3989472594573
750	2013-03-09T14:39:32	36.503633	-140.763363	TN292	65.86626337326041	0.7257133794918159	0.0654264973936299	4.551037680911461																	4.551037680911461	1010.5609162029981
751	2013-03-09T14:42:45	36.495928	-140.772867	TN292	64.90788786172541	0.723896494822782	0.0650049752521093	4.5005807196622944																	4.5005807196622944	1011.7687695710516
752	2013-03-09T14:46:03	36.488078	-140.78248200000004	TN292	65.83077739473761	0.721644668631966	0.0644846118452678	4.509205418224743																	4.509205418224743	1012.9951464466161
753	2013-03-09T14:49:12	36.480525	-140.791792	TN292	66.39698794632501	0.722993662690504	0.0647958775679443	4.622997359260187																	4.622997359260187	1014.1788790405113
754	2013-03-09T14:52:18	36.473093	-140.80101499999995	TN292	70.8557676090909	0.721644668631966	0.0644846118452678	4.906345766493427																	4.906345766493427	1015.3476265492343
755	2013-03-09T14:55:23	36.465678	-140.810228	TN292	70.39074981495742	0.724349092760582	0.06510997919387901	4.883069123984012																	4.883069123984012	1016.5144582963667
756	2013-03-09T14:58:25	36.458458	-140.819167	TN292	69.46583312592293	0.7234449747444258	0.0649002213766366	4.836096123876948																	4.836096123876948	1017.6486529533084
757	2013-03-09T15:01:31	36.450947	-140.828457	TN292	68.3186433902222	0.724802771130871	0.0652152337988987	4.759258067394432																	4.759258067394432	1018.8280304040584
758	2013-03-09T15:04:36	36.443537	-140.83773	TN292	65.39423830526523	0.7144968453419202	0.0628496357290086	4.3965266558918765																	4.3965266558918765	1019.9984404762912
759	2013-03-09T15:07:39	36.436243	-140.846807	TN292	71.9335050585363	0.720298305921482	0.0641745708379267	4.9268415895489746																	4.9268415895489746	1021.1473579011329
760	2013-03-09T15:10:42	36.429048	-140.855845	TN292	71.16601201862215	0.7185017891496591	0.0637623005093519	4.837740671236233																	4.837740671236233	1022.2860823207296
761	2013-03-09T15:13:45	36.421893	-140.86480500000005	TN292	70.01281789151939	0.7185017891496591	0.0637623005093519	4.763891460570076																	4.763891460570076	1023.4167631799744
762	2013-03-09T15:16:49	36.414667	-140.873908	TN292	68.6236553003796	0.7185017891496591	0.0637623005093519	4.681412703214251																	4.681412703214251	1024.5621614424103
763	2013-03-09T15:19:53	36.407512	-140.882973	TN292	68.4456614272221	0.71583421405018	0.0631532153556349	4.6206420560876085																	4.6206420560876085	1025.6996442821078
764	2013-03-09T15:22:55	36.400457	-140.891762	TN292	65.29273211198246	0.713166644137652	0.0625479277686128	4.373050625812524																	4.373050625812524	1026.8117704269566
765	2013-03-09T15:25:58	36.393012	-140.901058	TN292	61.581330915450366	0.7140531586377791	0.0627489216005969	4.117994199521358																	4.117994199521358	1027.9867720310292
766	2013-03-09T15:28:59	36.385775	-140.910075	TN292	62.249213742286244	0.713166644137652	0.0625479277686128	4.144756076824203																	4.144756076824203	1029.1277758483543
767	2013-03-09T15:32:01	36.37839	-140.919142	TN292	66.2034829725214	0.713166644137652	0.0625479277686128	4.407106468516784																	4.407106468516784	1030.2836696805364
768	2013-03-09T15:35:05	36.37094	-140.928092	TN292	64.27074051314247	0.7149415912058359	0.0629505902801162	4.291002071084264																	4.291002071084264	1031.4374597824997
769	2013-03-09T15:38:08	36.363312	-140.937217	TN292	60.7373420857482	0.7149415912058359	0.0629505902801162	4.112170530742224																	4.112170530742224	1032.616454411309
770	2013-03-09T15:41:14	36.355597	-140.946433	TN292	58.57491238231558	0.7144968453419202	0.0628496357290086	3.926409426995748																	3.926409426995748	1033.8081396427738
771	2013-03-09T15:44:22	36.347838	-140.955728	TN292	57.39055817675083	0.7176086113761608	0.0635581944167368	3.8867658556983167																	3.8867658556983167	1035.0083231802273
772	2013-03-09T15:47:35	36.339967	-140.965372	TN292	56.42724068009971	0.7266181122731079	0.0656374505009513	3.883999969335465																	3.883999969335465	1036.2393433073069
773	2013-03-09T15:50:57	36.331697	-140.975315	TN292	54.63191657058139	0.721197143991418	0.0643813503966543	3.7148240881895984																	3.7148240881895984	1037.5209294260376
774	2013-03-09T15:54:22	36.32313	-140.985615	TN292	53.55501391691421	0.727071630040899	0.0657432443392472	3.7037368705760594																	3.7037368705760594	1038.8486053704144
775	2013-03-09T15:57:37	36.315012	-140.995307	TN292	52.24498030450682	0.728891771541348	0.0661685910122223	3.69951636802858																	3.69951636802858	1040.102515766462
776	2013-03-09T16:00:54	36.306915	-141.00493799999995	TN292	50.06889281674535	0.72911941054327	0.0662219837637553	3.549971017360692																	3.549971017360692	1041.351012794307
777	2013-03-09T16:04:14	36.298648	-141.014717	TN292	50.80038239794597	0.7284375777795121	0.0660620598182317	3.5913664333882043																	3.5913664333882043	1042.622426308385
778	2013-03-09T16:07:35	36.290247	-141.024725	TN292	53.097256076321905	0.728891771541348	0.0661685910122223	3.74605275114194																	3.74605275114194	1043.9188861916955
779	2013-03-09T16:10:55	36.281968	-141.034607	TN292	55.558814604125814	0.729347049545192	0.0662753765152883	3.929660946809404																	3.929660946809404	1045.1977866867503
780	2013-03-09T16:14:19	36.273585	-141.04456499999995	TN292	57.352900199627	0.7298034143793221	0.0663824169345108	4.067808086465615																	4.067808086465615	1046.4898276037904
781	2013-03-09T16:17:37	36.265265	-141.054448	TN292	58.88030069554923	0.729347049545192	0.0662753765152883	4.127561526279004																	4.127561526279004	1047.7722140323565
782	2013-03-09T16:20:58	36.256883	-141.064345	TN292	68.24627593714595	0.7180548612417701	0.0636600441259	4.649457413355212																	4.649457413355212	1049.0605253062663
783	2013-03-09T16:24:07	36.248972	-141.07359	TN292	68.06362322422108	0.7140531586377791	0.0627489216005969	4.538073817316553																	4.538073817316553	1050.270585879565
784	2013-03-09T16:27:08	36.241263	-141.082662	TN292	65.58734629430558	0.7162762281109871	0.0632540983071128	4.387758250737724																	4.387758250737724	1051.4536943851745
785	2013-03-09T16:30:12	36.233427	-141.091828	TN292	64.02580812709094	0.727071630040899	0.0657432443392472	4.4447241783611835																	4.4447241783611835	1052.6529280902928
786	2013-03-09T16:33:14	36.22574	-141.100828	TN292	62.70876943924716	0.723896494822782	0.0650049752521093	4.314882466891934																	4.314882466891934	1053.8299245773394
787	2013-03-09T16:36:18	36.217972	-141.110045	TN292	63.25736952221833	0.7232193187174649	0.06484804947229045	4.3180537921660225																	4.3180537921660225	1055.0269385444929
788	2013-03-09T16:39:23	36.210135	-141.11928	TN292	65.22755223421906	0.724802771130871	0.0652152337988987	4.4829326853733855																	4.4829326853733855	1056.230682988616
789	2013-03-09T16:42:26	36.202548	-141.128208	TN292	64.61251697718147	0.7261656745553309	0.0655319086100864	4.439608181319475																	4.439608181319475	1057.395315129495
790	2013-03-09T16:45:31	36.194722	-141.13738	TN292	67.91912956680528	0.7275262304369781	0.0658492907264181	4.7639373436839785																	4.7639373436839785	1058.594389425234
791	2013-03-09T16:48:32	36.187213	-141.146148	TN292	73.18758301723919	0.725257532512835	0.0653207396655469	5.110699540116572																	5.110699540116572	1059.7429441032634
792	2013-03-09T16:51:33	36.17967	-141.154888	TN292	71.46768835296383	0.722542925428189	0.0646918748417621	4.951353425888838																	4.951353425888838	1060.8925880959378
793	2013-03-09T16:54:37	36.171842	-141.16388500000005	TN292	69.5843914972942	0.722542925428189	0.0646918748417621	4.814833826090385																	4.814833826090385	1062.0812392070798
794	2013-03-09T16:57:42	36.16412800000001	-141.17283	TN292	73.21281631323374	0.727071630040899	0.0657432443392472	5.141487314619112																	5.141487314619112	1063.2574753409128
795	2013-03-09T17:00:47	36.15634	-141.181942	TN292	70.45161652314367	0.722993662690504	0.0647958775679443	4.877689576443354																	4.877689576443354	1064.4500488314306
796	2013-03-09T17:03:48	36.148762	-141.190808	TN292	68.83765886115856	0.717163424252098	0.0634565872620833	4.670938561712738																	4.670938561712738	1065.6105002713443
797	2013-03-09T17:06:50	36.141172	-141.199695	TN292	72.8029003928512	0.7144968453419202	0.0628496357290086	4.888050861694559																	4.888050861694559	1066.7732721040015
798	2013-03-09T17:09:51	36.133717	-141.208428	TN292	74.86018592400488	0.711389615390266	0.0621467539994624	4.9528547745883325																	4.9528547745883325	1067.9156652931151
799	2013-03-09T17:12:53	36.126147	-141.21733500000005	TN292	76.69232315901874	0.70699230778153	0.0611606036898354	4.974243446809245																	4.974243446809245	1069.0781637418204
800	2013-03-09T17:15:53	36.118662	-141.226117	TN292	89.40262277103716	0.692296898605521	0.0579343346174889	5.49845503091809																	5.49845503091809	1070.2261146540252
801	2013-03-09T17:37:51	36.063048	-141.290395	TN292	84.04986938665085	0.6788299813172389	0.0550712808915468	4.893528823904882																	4.893528823904882	1078.6971120554003
802	2013-03-09T17:40:51	36.055423	-141.299157	TN292	76.61985122592462	0.666106779385652	0.0524473974166168	4.287017721645408																	4.287017721645408	1079.8556308886505
803	2013-03-09T17:43:51	36.047825	-141.307962	TN292	75.10080175694118	0.662067049155192	0.0516308143756039	4.153347047540022																	4.153347047540022	1081.0146439881123
804	2013-03-09T17:46:52	36.040258	-141.316698	TN292	76.33950392457457	0.660460989325291	0.0513082508662113	4.197378596778492																	4.197378596778492	1082.166946771038
805	2013-03-09T17:49:52	36.032653	-141.325582	TN292	75.10010008794829	0.6584630358051801	0.0509086782344804	4.099201293794232																	4.099201293794232	1083.3315047323727
806	2013-03-09T17:52:52	36.02506500000001	-141.33438700000005	TN292	75.93057721938217	0.658863129247216	0.0509883562036645	4.164144576416217																	4.164144576416217	1084.4898625268856
807	2013-03-09T17:55:53	36.017445	-141.343415	TN292	76.23698003904717	0.658863129247216	0.0509883562036645	4.148454647337156																	4.148454647337156	1085.6646731274466
808	2013-03-09T17:58:53	36.00996	-141.352352	TN292	76.59566498485391	0.6580637927119589	0.0508291838817809	4.159236310581289																	4.159236310581289	1086.823027071018
809	2013-03-09T18:01:53	36.00248	-141.361402	TN292	76.61256405594955	0.659261166716824	0.0510680440710617	4.183888554434169																	4.183888554434169	1087.9881285772246
810	2013-03-09T18:04:53	35.995143	-141.370288	TN292	76.050920595546	0.660060094484887	0.0512279909476818	4.146639164459707																	4.146639164459707	1089.1315766633234
811	2013-03-09T18:07:53	35.98768300000001	-141.379335	TN292	74.89517818723694	0.654886355834573	0.0501983490365125	3.9737330985103454																	3.9737330985103454	1090.2950060621563
812	2013-03-09T18:10:54	35.980387	-141.388348	TN292	73.87118065561567	0.6493655361563959	0.049113764653889	3.804959401862239																	3.804959401862239	1091.4433626467578
813	2013-03-09T18:13:54	35.97312	-141.39741	TN292	73.66566723210987	0.648581192397783	0.048960964267646	3.801442262686507																	3.801442262686507	1092.5926226607023
814	2013-03-09T18:16:54	35.965845	-141.406532	TN292	74.46166327548735	0.6446801790570279	0.0482047500306141	3.796612444196404																	3.796612444196404	1093.746407080074
815	2013-03-09T18:19:54	35.958478	-141.415635	TN292	76.14741978442012	0.650935500996736	0.0494208144158648	3.991961717414206																	3.991961717414206	1094.9062453345005
816	2013-03-09T18:22:54	35.951225	-141.424592	TN292	77.5904971466792	0.6560765830028029	0.0504340501325494	4.184086731864301																	4.184086731864301	1096.0478613607386
817	2013-03-09T18:25:55	35.943843	-141.433622	TN292	79.01383200462932	0.646626239743491	0.0485811161145965	4.102994307156357																	4.102994307156357	1097.2043497457435
818	2013-03-09T18:28:55	35.93651699999999	-141.44262	TN292	81.85943796097375	0.623400290104217	0.0442056957148136	3.895078835254169																	3.895078835254169	1098.3544351759185
819	2013-03-09T18:31:55	35.929068	-141.451518	TN292	81.66031080726734	0.6256368236381981	0.0446160564383853	3.929426310911447																	3.929426310911447	1099.5080381478087
820	2013-03-09T18:34:55	35.921685	-141.460205	TN292	81.75944685999114	0.6256368236381981	0.0446160564383853	3.907189640082205																	3.907189640082205	1100.6432211676977
821	2013-03-09T18:37:56	35.914212	-141.469018	TN292	83.51366662953734	0.631269566968777	0.0456600223849339	4.0697418125619285																	4.0697418125619285	1101.7935446463277
822	2013-03-09T18:40:56	35.906932	-141.47769499999995	TN292	83.69726170851445	0.6385092248238621	0.0470231143136853	4.187729543677931																	4.187729543677931	1102.9199299516986
823	2013-03-09T18:43:56	35.89969	-141.48644199999995	TN292	85.6942072477378	0.650150606422317	0.0492670697705034	4.454814532922452																	4.454814532922452	1104.0477306305877
824	2013-03-09T18:46:57	35.892398	-141.49528700000005	TN292	86.75314627528185	0.651329354105521	0.0494979621099731	4.526834265279998																	4.526834265279998	1105.1857432405534
825	2013-03-09T18:49:57	35.885243	-141.504113	TN292	85.262209184744	0.651329354105521	0.0494979621099731	4.457445372731057																	4.457445372731057	1106.3117682630896
826	2013-03-09T18:52:57	35.878087	-141.512892	TN292	86.32545359035204	0.652512670255152	0.0497302351345781	4.538151621609142																	4.538151621609142	1107.4349304423877
827	2013-03-09T18:55:58	35.871008	-141.521598	TN292	85.11384838290061	0.652512670255152	0.0497302351345781	4.479346375898223																	4.479346375898223	1108.547422557143
828	2013-03-09T18:58:58	35.863707	-141.530518	TN292	85.89161584470614	0.654886355834573	0.0501983490365125	4.561476048244584																	4.561476048244584	1109.691102360488
829	2013-03-09T19:01:58	35.856563	-141.539177	TN292	85.9276454262994	0.658863129247216	0.0509883562036645	4.6181204086829934																	4.6181204086829934	1110.8058562241665
830	2013-03-09T19:04:58	35.849277	-141.547998	TN292	86.02264251370954	0.65726815664675	0.0506707626715907	4.604600876645057																	4.604600876645057	1111.942179380939
831	2013-03-09T19:07:58	35.842122	-141.556717	TN292	87.13366948186493	0.666915353506181	0.052611949781465	4.814144921359135																	4.814144921359135	1113.061704738444
832	2013-03-09T19:10:59	35.834925	-141.565582	TN292	87.08423061534405	0.6644871528303461	0.0521191541744097	4.746411419948992																	4.746411419948992	1114.1938818449696
833	2013-03-09T19:13:59	35.827832	-141.57436299999995	TN292	86.19014126597371	0.659660154373291	0.051147922167697	4.625939371841182																	4.625939371841182	1115.3125647788652
834	2013-03-09T19:16:59	35.82073	-141.583193	TN292	86.21408627053755	0.654886355834573	0.0501983490365125	4.565300764475623																	4.565300764475623	1116.435140750197
835	2013-03-09T19:20:00	35.813608	-141.592035	TN292	86.87273415489685	0.655282152634171	0.0502767288130486	4.578040574376268																	4.578040574376268	1117.5601045916437
836	2013-03-09T19:23:00	35.80657	-141.600887	TN292	83.90048526852449	0.648972896742811	0.049037273378997	4.350230654777161																	4.350230654777161	1118.6791936228112
837	2013-03-09T19:26:00	35.799398	-141.609777	TN292	82.73027830374824	0.646626239743491	0.0485811161145965	4.264726266745574																	4.264726266745574	1119.8112558614066
838	2013-03-09T19:29:00	35.792318	-141.618565	TN292	83.62418693169428	0.650150606422317	0.0492670697705034	4.344435344743384																	4.344435344743384	1120.9296176632633
839	2013-03-09T19:32:01	35.78535	-141.627367	TN292	83.01756730155283	0.6468219229606356	0.0486190299754854	4.2650675305519385																	4.2650675305519385	1122.040183232004
840	2013-03-09T19:35:01	35.77817299999999	-141.636433	TN292	82.30284013300081	0.642359184492712	0.0477582900287893	4.1575659353750405																	4.1575659353750405	1123.1841109145946
841	2013-03-09T19:38:01	35.771158	-141.64529	TN292	79.66432383209988	0.635066963142852	0.046372032058975	3.9086918270404616																	3.9086918270404616	1124.3019869767118
842	2013-03-09T19:41:01	35.764067	-141.654192	TN292	78.82338351165764	0.631269566968777	0.0456600223849339	3.8242489287924655																	3.8242489287924655	1125.4287364340796
843	2013-03-09T19:44:02	35.757055	-141.663002	TN292	77.73660200663943	0.6256368236381981	0.0446160564383853	3.674993190119393																	3.674993190119393	1126.5434458884786
844	2013-03-09T19:47:02	35.750098	-141.671647	TN292	76.86394174043923	0.6320280181626121	0.0458014627124437	3.738287645068618																	3.738287645068618	1127.6432930939104
845	2013-03-09T19:50:02	35.743102	-141.68036999999995	TN292	76.30502352708191	0.6241424471479201	0.0443418384156532	3.5877894193929776																	3.5877894193929776	1128.7512513384027
846	2013-03-09T19:53:02	35.736128	-141.689107	TN292	75.27403769813044	0.6226547733400172	0.0440696719102842	3.517521879882572																	3.517521879882572	1129.858440405912
847	2013-03-09T19:56:02	35.729162	-141.69789	TN292	76.01964223363355	0.626384946403913	0.0447540558207286	3.5972084755806484																	3.5972084755806484	1130.9680238288965
848	2013-03-09T19:59:03	35.72212800000001	-141.70671000000004	TN292	76.04302360169132	0.6256368236381981	0.0446160564383853	3.5983107338003437																	3.5983107338003437	1132.0853428746566
849	2013-03-09T20:02:03	35.715217	-141.715388	TN292	77.24116586594684	0.627513841022049	0.0449622927133521	3.679586585095843																	3.679586585095843	1133.1839616856405
850	2013-03-09T20:05:03	35.70807	-141.723735	TN292	76.70687106203708	0.629386214092181	0.0453093353787425	3.694283023588939																	3.694283023588939	1134.280385533425
851	2013-03-09T20:08:04	35.700857	-141.732045	TN292	76.77978327154368	0.630514723967884	0.0455192549339328	3.718238617172757																	3.718238617172757	1135.379910927047
852	2013-03-09T20:11:04	35.693555	-141.740373	TN292	78.68472990908317	0.630891695518964	0.0455895547502955	3.811117153483272																	3.811117153483272	1136.4878432927542
853	2013-03-09T20:14:04	35.686287	-141.748627	TN292	78.8650277702583	0.6365974233554251	0.0466606987668517	3.904988291780928																	3.904988291780928	1137.5885017883404
854	2013-03-09T20:17:04	35.678946999999994	-141.756822	TN292	78.08924589342698	0.6346862607184771	0.04630025628843901	3.835450382816645																	3.835450382816645	1138.6915203434005
855	2013-03-09T20:20:05	35.671393	-141.765182	TN292	77.75796883686859	0.6324059631607349	0.0458722667613343	3.7851187016386234																	3.7851187016386234	1139.8222653209414
856	2013-03-09T20:23:05	35.66387800000001	-141.773533	TN292	77.16133871214822	0.6269484964929815	0.04485800876505125	3.648932718734609																	3.648932718734609	1140.9492878072729
857	2013-03-09T20:26:05	35.656427	-141.7819	TN292	74.97672836032308	0.622283346011748	0.0440019028664161	3.49255396356836																	3.49255396356836	1142.0720548423308
858	2013-03-09T20:29:05	35.648975	-141.79025	TN292	74.4107189775223	0.62043398285627	0.0436652958856285	3.434962873905268																	3.434962873905268	1143.1939158976754
859	2013-03-09T20:32:06	35.641373	-141.79877	TN292	74.40298277853641	0.6208034473643921	0.0437323400636833	3.4441274685570646																	3.4441274685570646	1144.3385247823762
860	2013-03-09T20:35:06	35.633958	-141.80716	TN292	76.60967812098066	0.6237709717536539	0.0442736894057154	3.6000784264791763																	3.6000784264791763	1145.4598860752385
861	2013-03-09T20:38:06	35.626487	-141.815625	TN292	77.85088229097728	0.629386214092181	0.0453093353787425	3.7500120132009407																	3.7500120132009407	1146.590477351888
862	2013-03-09T20:41:06	35.619012	-141.82411299999995	TN292	80.34150639725405	0.6377417681327099	0.0468776294184245	3.991561591646192																	3.991561591646192	1147.7228552397867
863	2013-03-09T20:44:06	35.611502	-141.83267	TN292	82.80463856998549	0.6412020515904799	0.0475365276795098	4.144453840322951																	4.144453840322951	1148.8623817780285
864	2013-03-09T20:47:07	35.603983	-141.841403	TN292	84.40685780565501	0.645457723789125	0.0483547147298136	4.29814282479484																	4.29814282479484	1150.0135700936778
865	2013-03-09T20:50:07	35.59661	-141.850018	TN292	83.65688489654386	0.6554805234529599	0.05031601225461195	4.425807767402951																	4.425807767402951	1151.145664843526
866	2013-03-09T20:53:07	35.589222	-141.858732	TN292	83.34051879392344	0.643134927814754	0.0479069859082744	4.222871417147295																	4.222871417147295	1152.2852048839407
867	2013-03-09T20:56:08	35.581862	-141.867403	TN292	83.78744893652079	0.643134927814754	0.0479069859082744	4.2567806163499																	4.2567806163499	1153.4198513626047
868	2013-03-09T20:59:08	35.57426500000001	-141.876372	TN292	82.38157279698164	0.647409906873971	0.0487329525725299	4.248962679525381																	4.248962679525381	1154.5922643044114
869	2013-03-09T21:02:08	35.566857	-141.885157	TN292	82.04638776228872	0.652512670255152	0.0497302351345781	4.317538320500545																	4.317538320500545	1155.7380181392787
870	2013-03-09T21:05:08	35.559415	-141.89394	TN292	95.82491238025369	0.648581192397783	0.048960964267646	4.954381498478875																	4.954381498478875	1156.8864246334297
871	2013-03-09T21:14:25	35.53669	-141.921108	TN292	107.68652357422694	0.664083549971331	0.05203746437711	5.8842944872860015																	5.8842944872860015	1160.4154422150052
872	2013-03-09T21:17:27	35.529222	-141.930092	TN292	100.41328114031631	0.6570699578991385	0.05063129879252875	5.341589289364662																	5.341589289364662	1161.5788093247631
873	2013-03-09T21:20:27	35.521765	-141.939023	TN292	99.2454384239197	0.660460989325291	0.0513082508662113	5.310499377811662																	5.310499377811662	1162.7379981464196
874	2013-03-09T21:23:28	35.514346999999994	-141.947898	TN292	98.84325861336912	0.6580637927119589	0.0508291838817809	5.239397279632152																	5.239397279632152	1163.8905890393871
875	2013-03-09T21:26:28	35.506862	-141.956797	TN292	96.84394367399656	0.655282152634171	0.0502767288130486	5.083445917934742																	5.083445917934742	1165.050098083656
876	2013-03-09T21:29:28	35.499538	-141.965537	TN292	97.19609992530916	0.653302084608141	0.0498857123301864	5.108921521331587																	5.108921521331587	1166.1867619273125
877	2013-03-09T21:32:30	35.492178	-141.97446000000005	TN292	99.9755482554148	0.6556788942717491	0.0503552956961753	5.293763233948028																	5.293763233948028	1167.3379436290406
878	2013-03-09T21:35:30	35.484862	-141.983288	TN292	101.01869321717959	0.6564752210882171	0.0505129925698943	5.359286080802184																	5.359286080802184	1168.4796455686355
879	2013-03-09T21:38:31	35.477455	-141.99221200000005	TN292	101.14784402501371	0.6584630358051801	0.0509086782344804	5.4182760900615285																	5.4182760900615285	1169.6347237289635
880	2013-03-09T21:41:32	35.470053	-142.001063	TN292	102.8786965620328	0.656871759151527	0.0505918349134668	5.5022831723317385																	5.5022831723317385	1170.7848301496374
881	2013-03-09T21:44:33	35.462598	-142.009883	TN292	102.4341241134103	0.656871759151527	0.0505918349134668	5.451902918759992																	5.451902918759992	1171.937270284502
882	2013-03-09T21:47:34	35.45514	-142.01873700000004	TN292	103.11022308141553	0.6580637927119589	0.0508291838817809	5.518793147587316																	5.518793147587316	1173.0921432291236
883	2013-03-09T21:50:35	35.447645	-142.027582	TN292	102.59144067973234	0.654886355834573	0.0501983490365125	5.45690684434319																	5.45690684434319	1174.2494665272532
884	2013-03-09T21:53:36	35.4401	-142.036543	TN292	103.06703402893812	0.659261166716824	0.0510680440710617	5.565932901550272																	5.565932901550272	1175.4181509305822
885	2013-03-09T21:56:36	35.43254	-142.045378	TN292	102.35375281081969	0.662469695727236	0.0517118663957471	5.568548340249448																	5.568548340249448	1176.5801792662269
886	2013-03-09T21:59:36	35.42496	-142.054198	TN292	103.37571612432407	0.663680908290255	0.0519559691236034	5.634676661173693																	5.634676661173693	1177.742936290154
887	2013-03-09T22:02:38	35.41739000000001	-142.062993	TN292	104.66100225047093	0.662469695727236	0.0517118663957471	5.669187662211804																	5.669187662211804	1178.9033772115226
888	2013-03-09T22:05:39	35.40972	-142.071955	TN292	106.38958635852177	0.660460989325291	0.0513082508662113	5.725398585910193																	5.725398585910193	1180.0823747630147
889	2013-03-09T22:08:41	35.402132	-142.080908	TN292	113.18399266270269	0.660060094484887	0.0512279909476818	6.095549871774978																	6.095549871774978	1181.2542661355512
890	2013-03-09T22:11:47	35.394328	-142.09004199999995	TN292	114.94743855879773	0.661665361483696	0.05154995538039098	6.203254299986758																	6.203254299986758	1182.4549359689647
891	2013-03-09T22:14:55	35.386517	-142.099142	TN292	116.51983263881904	0.662469695727236	0.0517118663957471	6.29738057648637																	6.29738057648637	1183.6540981851813
892	2013-03-09T22:18:00	35.378668	-142.108237	TN292	116.86612125237276	0.666510584468323	0.0525295755121113	6.4215658271341445																	6.4215658271341445	1184.8560744795595
893	2013-03-09T22:21:03	35.370905	-142.117223	TN292	115.51340761566296	0.664083549971331	0.05203746437711	6.2830723546163005																	6.2830723546163005	1186.044352653439
894	2013-03-09T22:24:10	35.36287	-142.126463	TN292	115.34007810173316	0.662469695727236	0.0517118663957471	6.248226902341738																	6.248226902341738	1187.2705373384156
895	2013-03-09T22:27:15	35.354928	-142.13543	TN292	111.53365491869492	0.663277874734702	0.0518745513550651	6.048120354928738																	6.048120354928738	1188.4723237335056
896	2013-03-09T22:30:30	35.346548	-142.144773	TN292	113.25653072528942	0.6644871528303461	0.0521191541744097	6.193746057621183																	6.193746057621183	1189.733182092677
897	2013-03-09T22:33:48	35.33795999999999	-142.154225	TN292	114.33046843703896	0.670182986981474	0.0532793552129547	6.3614940919260885																	6.3614940919260885	1191.017915609361
898	2013-03-09T22:37:01	35.329588	-142.16349499999995	TN292	116.8989209125178	0.668135174605505	0.0528603231488425	6.452282632810428																	6.452282632810428	1192.2737818381552
899	2013-03-09T22:40:17	35.321125	-142.17293999999995	TN292	114.90988283194835	0.67099888600744	0.053447047210289	6.368530245037843																	6.368530245037843	1193.5478878982844
900	2013-03-09T22:43:28	35.313032	-142.18203	TN292	113.55312030699871	0.6652972512656921	0.0522831192591405	6.2142217851764405																	6.2142217851764405	1194.7698961070378
901	2013-03-09T22:46:46	35.304595	-142.19152	TN292	113.42522639344429	0.662469695727236	0.0517118663957471	6.138757022733707																	6.138757022733707	1196.0447426890996
902	2013-03-09T22:50:05	35.296097	-142.201172	TN292	117.64774754649972	0.6720213936147571	0.0536574243184839	6.556733102499241																	6.556733102499241	1197.334620541804
903	2013-03-09T22:53:14	35.28809000000001	-142.21033	TN292	115.53888578324488	0.679247556548313	0.05515861374837901	6.599112645130737																	6.599112645130737	1198.5539694335532
904	2013-03-09T22:56:20	35.280387	-142.21923700000005	TN292	117.21537353098145	0.686786542754384	0.0567518035046711	6.871095154736367																	6.871095154736367	1199.7330905770318
905	2013-03-09T22:59:24	35.272563	-142.227915	TN292	114.98628670684738	0.6685427863447769	0.052943730393797	6.339402608017719																	6.339402608017719	1200.908027253253
906	2013-03-09T23:02:27	35.264812	-142.236545	TN292	113.56263254903324	0.665094485213749	0.0522420791195269	6.181481488565471																	6.181481488565471	1202.0740652404445
907	2013-03-09T23:05:30	35.257088	-142.245183	TN292	113.8893002647158	0.663277874734702	0.0518745513550651	6.183273823514272																	6.183273823514272	1203.2384216797536
908	2013-03-09T23:08:31	35.249575	-142.253663	TN292	108.73944161209559	0.6584630358051801	0.0509086782344804	5.795256400219787																	5.795256400219787	1204.3758107568233
909	2013-03-09T23:11:34	35.241938	-142.26222	TN292	108.23458781110284	0.65766550041392	0.0507498788444355	5.74722014468883																	5.74722014468883	1205.528150027128
910	2013-03-09T23:14:35	35.234263	-142.27086200000005	TN292	106.00928063966336	0.6560765830028029	0.0504340501325494	5.628572548751838																	5.628572548751838	1206.6888803347074
911	2013-03-09T23:17:36	35.226793	-142.27920500000005	TN292	107.0909467438415	0.6612646304291321	0.0514692889504206	5.763304173507381																	5.763304173507381	1207.8144687465112
912	2013-03-09T23:20:37	35.219305	-142.287675	TN292	109.2670685458309	0.666915353506181	0.052611949781465	6.002261390613615																	6.002261390613615	1208.9493912135322
913	2013-03-09T23:23:41	35.2118	-142.296162	TN292	110.920775835437	0.6685427863447769	0.052943730393797	6.1271174389202585																	6.1271174389202585	1210.08680108771
914	2013-03-09T23:26:46	35.204348	-142.304692	TN292	112.01781177774092	0.664891719161806	0.0522010389799133	6.102122850570347																	6.102122850570347	1211.222600900725
915	2013-03-09T23:29:49	35.19693	-142.31315800000004	TN292	111.9374004198125	0.67099888600744	0.053447047210289	6.218041520785903																	6.218041520785903	1212.351709647845
916	2013-03-09T23:32:51	35.189623	-142.321452	TN292	110.25287065237195	0.669771469113606	0.053195148679379994	6.085732398567389																	6.085732398567389	1213.4611620149042
917	2013-03-09T23:35:54	35.182178	-142.329955	TN292	109.66738715692921	0.67222648076764	0.0536996202315928	6.115329959055494																	6.115329959055494	1214.5948600449424
918	2013-03-09T23:38:55	35.174859999999995	-142.33836000000005	TN292	103.25119425830141	0.662469695727236	0.0517118663957471	5.559233530604602																	5.559233530604602	1215.712191582948
919	2013-03-09T23:41:56	35.167487	-142.346655	TN292	99.91240599054156	0.65726815664675	0.0506707626715907	5.282543842201138																	5.282543842201138	1216.8272420300352
920	2013-03-09T23:44:59	35.160235	-142.354882	TN292	100.4790317260718	0.655282152634171	0.0502767288130486	5.298085233881019																	5.298085233881019	1217.928244961516
921	2013-03-09T23:48:00	35.152932	-142.363225	TN292	99.89312138855827	0.65726815664675	0.0506707626715907	5.300849999759245																	5.300849999759245	1219.0406418711138
922	2013-03-09T23:51:01	35.14565	-142.371603	TN292	101.15119262474302	0.6612646304291321	0.0514692889504206	5.430630245188929																	5.430630245188929	1220.1535584282828
923	2013-03-09T23:54:02	35.138372	-142.37986	TN292	100.4757305854573	0.658863129247216	0.0509883562036645	5.345738489915245																	5.345738489915245	1221.2586771580654
924	2013-03-10T00:08:05	35.104427	-142.41841200000005	TN292	106.47950407310884	0.670182986981474	0.0532793552129547	5.909978300684679																	5.909978300684679	1226.4161496009476
925	2013-03-10T00:11:07	35.096927	-142.426893	TN292	105.73731007000085	0.6718163064618741	0.053615228405375	5.903785679583192																	5.903785679583192	1227.5535202840076
926	2013-03-10T00:14:08	35.089693	-142.435158	TN292	106.44548239514879	0.670182986981474	0.0532793552129547	5.917168227051612																	5.917168227051612	1228.6558575259594
927	2013-03-10T00:17:10	35.082285	-142.443605	TN292	107.21709116952772	0.6746951182622479	0.0542098260772418	6.019081925416748																	6.019081925416748	1229.7837121703715
928	2013-03-10T00:20:11	35.074842	-142.451992	TN292	108.37548858761387	0.675108049090599	0.05429538384683	6.101717672700414																	6.101717672700414	1230.9107537116292
929	2013-03-10T00:23:12	35.067427	-142.46046	TN292	108.63441207812008	0.675929498220337	0.054466248801692	6.132752398253684																	6.132752398253684	1232.0405793089008
930	2013-03-10T00:26:14	35.06007	-142.46877	TN292	110.8571834895891	0.677583212874911	0.0548105282372368	6.295803237971593																	6.295803237971593	1233.15592198091
931	2013-03-10T00:29:15	35.052543	-142.477275	TN292	109.90077029595504	0.6788299813172389	0.0550712808915468	6.264419874240209																	6.264419874240209	1234.2972693811446
932	2013-03-10T00:32:18	35.045168	-142.485628	TN292	111.42346481627688	0.681330357605629	0.0555961188220415	6.408127263625232																	6.408127263625232	1235.4168384459995
933	2013-03-10T00:35:19	35.037838	-142.493922	TN292	111.50481938134632	0.684679217300851	0.0563037509602202	6.490610578669759																	6.490610578669759	1236.5291248931985
934	2013-03-10T00:38:21	35.030455	-142.502328	TN292	112.08951672491864	0.688054218620573	0.0570227835664229	6.6026814116222905																	6.6026814116222905	1237.6527288463299
935	2013-03-10T00:41:24	35.022978	-142.510828	TN292	113.96592786264135	0.690171782266402	0.0574766552560034	6.759176479473313																	6.759176479473313	1238.7898772542626
936	2013-03-10T00:44:26	35.015845	-142.519047	TN292	113.01637747895113	0.689749413691626	0.0573858751795341	6.717717369906023																	6.717717369906023	1239.8816150006344
937	2013-03-10T00:47:27	35.008583	-142.527487	TN292	111.0729955644218	0.6876306520779241	0.0569322414247413	6.576583734203342																	6.576583734203342	1240.9976811332895
938	2013-03-10T00:50:32	35.001285	-142.535952	TN292	107.36080962041098	0.6746951182622479	0.0542098260772418	6.076186769981192																	6.076186769981192	1242.118269268325
939	2013-03-10T00:53:34	34.993995	-142.544405	TN292	102.79583426839352	0.666915353506181	0.052611949781465	5.622704356946682																	5.622704356946682	1243.2375054874906
940	2013-03-10T00:56:35	34.986773	-142.552648	TN292	102.26782774934885	0.662469695727236	0.0517118663957471	5.491083975387434																	5.491083975387434	1244.3381448511486
941	2013-03-10T00:59:36	34.979578000000004	-142.56094299999995	TN292	103.321582888347	0.663680908290255	0.0519559691236034	5.589959623707252																	5.589959623707252	1245.4398873422012
942	2013-03-10T01:02:38	34.972467	-142.569227	TN292	103.1763702453737	0.662067049155192	0.0516308143756039	5.5544498657388175																	5.5544498657388175	1246.53420372726
943	2013-03-10T01:05:39	34.965312	-142.57753799999998	TN292	106.23473215973131	0.664891719161806	0.0522010389799133	5.789046631580466																	5.789046631580466	1247.633810202488
944	2013-03-10T01:08:40	34.958105	-142.586003	TN292	104.90637438512545	0.6673210888003609	0.0526945206929804	5.717735758507732																	5.717735758507732	1248.747358986926
945	2013-03-10T01:11:42	34.950932	-142.594445	TN292	103.45724535536397	0.6689513711264089	0.0530273367468113	5.696665251031552																	5.696665251031552	1249.856773333487
946	2013-03-10T01:14:43	34.94363	-142.602938	TN292	103.529209317079	0.6673210888003609	0.0526945206929804	5.668272155054835																	5.668272155054835	1250.9798200462685
947	2013-03-10T01:17:45	34.936337	-142.611355	TN292	103.55600875350369	0.662469695727236	0.0517118663957471	5.558607910853835																	5.558607910853835	1252.0974119173532
948	2013-03-10T01:20:48	34.929077	-142.619755	TN292	105.58081293420588	0.6644871528303461	0.0521191541744097	5.718094086121777																	5.718094086121777	1253.2113168706196
949	2013-03-10T01:23:52	34.921735	-142.628225	TN292	105.06978856242434	0.666510584468323	0.0525295755121113	5.726874986764878																	5.726874986764878	1254.3362892441332
950	2013-03-10T01:26:53	34.914390000000004	-142.636732	TN292	103.95877221343405	0.660862841173612	0.0513887023795676	5.543077889279831																	5.543077889279831	1255.4638747988442
951	2013-03-10T01:29:56	34.907142	-142.64518700000005	TN292	103.4485652382004	0.660862841173612	0.0513887023795676	5.555332757624158																	5.555332757624158	1256.5804168264372
952	2013-03-10T01:32:58	34.899812	-142.65362	TN292	101.86091248725201	0.660862841173612	0.0513887023795676	5.437854292525609																	5.437854292525609	1257.7022403766146
953	2013-03-10T01:35:58	34.892685	-142.6619	TN292	101.25142165508915	0.656871759151527	0.0505918349134668	5.375774911943562																	5.375774911943562	1258.7981010415758
954	2013-03-10T01:39:03	34.885293	-142.67033	TN292	105.35823332581751	0.6560765830028029	0.0504340501325494	5.5779647729537984																	5.5779647729537984	1259.9248600775963
955	2013-03-10T01:42:05	34.877882	-142.678802	TN292	103.47291337381466	0.65726815664675	0.0506707626715907	5.494063134512336																	5.494063134512336	1261.0558319991364
956	2013-03-10T01:45:10	34.870328	-142.687425	TN292	102.39603705368704	0.658863129247216	0.0509883562036645	5.4613769985225185																	5.4613769985225185	1262.207896933143
957	2013-03-10T01:48:11	34.862918	-142.695802	TN292	100.65444748794262	0.659660154373291	0.051147922167697	5.391887878080481																	5.391887878080481	1263.3329654901006
958	2013-03-10T01:51:13	34.855477	-142.70429199999995	TN292	96.46415779540285	0.6584630358051801	0.0509086782344804	5.165390115098174																	5.165390115098174	1264.4676425697699
959	2013-03-10T01:54:14	34.84837	-142.712362	TN292	95.95397256087506	0.6584630358051801	0.0509086782344804	5.142124899884807																	5.142124899884807	1265.5490062534782
960	2013-03-10T01:57:14	34.841033	-142.720695	TN292	96.27544294048286	0.659660154373291	0.051147922167697	5.133489077312205																	5.133489077312205	1266.665525359081
961	2013-03-10T02:00:15	34.833677	-142.729072	TN292	97.05997276185059	0.663277874734702	0.0518745513550651	5.218021652653596																	5.218021652653596	1267.786380094713
962	2013-03-10T02:03:17	34.82633	-142.737435	TN292	98.74169236890819	0.670182986981474	0.0532793552129547	5.4534515287070136																	5.4534515287070136	1268.9056760697204
963	2013-03-10T02:06:18	34.818928	-142.745817	TN292	100.13504711849444	0.6673210888003609	0.0526945206929804	5.474956651781728																	5.474956651781728	1270.0306813333968
964	2013-03-10T02:09:19	34.811583	-142.75413500000005	TN292	103.03319206684836	0.670182986981474	0.0532793552129547	5.6681216511377075																	5.6681216511377075	1271.1471036950654
965	2013-03-10T02:12:20	34.804077	-142.762598	TN292	103.02141582963043	0.6718163064618741	0.053615228405375	5.728560488450164																	5.728560488450164	1272.2857248607604
966	2013-03-10T02:15:22	34.796765	-142.77086	TN292	102.76137802020905	0.675108049090599	0.05429538384683	5.723650650298669																	5.723650650298669	1273.3960652056735
967	2013-03-10T02:18:23	34.789533	-142.77896	TN292	101.48330076521955	0.6734577713086372	0.0539538524811586	5.662838172691407																	5.662838172691407	1274.4898602684775
968	2013-03-10T02:21:24	34.782168	-142.787258	TN292	100.20251086889894	0.6714071089839101	0.053531037557817	5.548536750377148																	5.548536750377148	1275.6068559077378
969	2013-03-10T02:24:25	34.774752	-142.795533	TN292	98.24589889343294	0.669360931273228	0.0531111426831918	5.4209930452675685																	5.4209930452675685	1276.7266491528815
970	2013-03-10T02:27:25	34.767393	-142.80387199999996	TN292	97.11551966258087	0.669360931273228	0.0531111426831918	5.3470390903855005																	5.3470390903855005	1277.845797991655
971	2013-03-10T02:30:26	34.760127000000004	-142.812058	TN292	98.97816215682305	0.6718163064618741	0.053615228405375	5.487339663333668																	5.487339663333668	1278.9478866470522
972	2013-03-10T02:33:27	34.752588	-142.820535	TN292	99.79697337381614	0.675723891111816	0.054423481638096655	5.601184961910803																	5.601184961910803	1280.0904019183376
973	2013-03-10T02:36:27	34.745192	-142.828857	TN292	100.46762164129365	0.675929498220337	0.054466248801692	5.645745097949915																	5.645745097949915	1281.2116521596906
974	2013-03-10T02:39:29	34.737667	-142.83738	TN292	102.27997569363356	0.677583212874911	0.0548105282372368	5.793161491072809																	5.793161491072809	1282.3559809351434
975	2013-03-10T02:42:30	34.730238	-142.845778	TN292	103.08530318119685	0.681330357605629	0.0555961188220415	5.903088361859315																	5.903088361859315	1283.4847449817205
976	2013-03-10T02:45:31	34.722947999999995	-142.85423	TN292	103.5595166483332	0.681748889192446	0.0556841311898248	5.939344681160718																	5.939344681160718	1284.6056719387614
977	2013-03-10T02:48:33	34.715463	-142.862895	TN292	104.83266484347014	0.6796661286063901	0.0552461550844108	5.985662033580617																	5.985662033580617	1285.755806026197
978	2013-03-10T02:51:33	34.708071999999994	-142.87146	TN292	105.24759787837552	0.6796661286063901	0.0552461550844108	5.994795891477313																	5.994795891477313	1286.8921012116714
979	2013-03-10T02:54:37	34.700677	-142.880007	TN292	108.34483392043501	0.6761355961499189	0.05450911805818065	6.114090773504008																	6.114090773504008	1288.0276318670947
980	2013-03-10T02:57:38	34.693233	-142.888672	TN292	106.5934785612253	0.6734577713086372	0.0539538524811586	5.971115687756875																	5.971115687756875	1289.1746113622285
981	2013-03-10T03:00:41	34.685873	-142.897248	TN292	104.60417060869663	0.672637634233074	0.0537842135162425	5.8309732348658425																	5.8309732348658425	1290.3092522329505
982	2013-03-10T03:03:42	34.678577000000004	-142.905753	TN292	102.28188870505058	0.6718163064618741	0.053615228405375	5.7090905208945																	5.7090905208945	1291.4343006772274
983	2013-03-10T03:06:43	34.671432	-142.914155	TN292	99.0912874523585	0.6685427863447769	0.052943730393797	5.458739949621445																	5.458739949621445	1292.5407474867582
984	2013-03-10T03:09:45	34.664235	-142.922558	TN292	99.68159780469631	0.668135174605505	0.0528603231488425	5.437772787738282																	5.437772787738282	1293.6514721280862
985	2013-03-10T03:12:45	34.657117	-142.930965	TN292	97.88669884705592	0.670591635211694	0.0533632568853016	5.395882747342769																	5.395882747342769	1294.7561720204612
986	2013-03-10T03:15:47	34.64997	-142.939475	TN292	99.41323562862343	0.670182986981474	0.0532793552129547	5.490157502220812																	5.490157502220812	1295.8698149626896
987	2013-03-10T03:18:47	34.642978	-142.94787	TN292	99.53516216671	0.670182986981474	0.0532793552129547	5.49471135536198																	5.49471135536198	1296.9638184670164
988	2013-03-10T03:21:49	34.635705	-142.956555	TN292	100.05392050909376	0.6689513711264089	0.0530273367468113	5.525028944903137																	5.525028944903137	1298.0987913331815
989	2013-03-10T03:24:50	34.628585	-142.965047	TN292	103.0758883897758	0.67222648076764	0.0536996202315928	5.77457711290458																	5.77457711290458	1299.2092747033864
990	2013-03-10T03:27:52	34.621207	-142.97376200000005	TN292	104.29476603535005	0.677997811846002	0.0548972386306955	5.941220746056818																	5.941220746056818	1300.3546245839889
991	2013-03-10T03:30:55	34.614115000000005	-142.982113	TN292	104.75928738694022	0.685519237216151	0.0564823362391642	6.189648111119689																	6.189648111119689	1301.4539529702695
992	2013-03-10T03:34:13	34.606237	-142.99123500000005	TN292	106.86240874396223	0.68383927491752	0.0561258081109754	6.282112043401481																	6.282112043401481	1302.6653617449126
993	2013-03-10T03:37:30	34.598547	-143.00003	TN292	106.01830654993414	0.684679217300851	0.0563037509602202	6.2594040096058245																	6.2594040096058245	1303.8410263985586
994	2013-03-10T03:41:00	34.5904	-143.009352	TN292	105.82889560875354	0.690171782266402	0.0574766552560034	6.325681292581443																	6.325681292581443	1305.0868862036584
995	2013-03-10T03:44:19	34.5826	-143.018293	TN292	107.90408214325144	0.691019546631598	0.0576588660512577	6.486915569438107																	6.486915569438107	1306.280744506651
996	2013-03-10T03:47:38	34.575047	-143.027018	TN292	108.82830294582406	0.6961527357334499	0.0587702671001648	6.633787964977915																	6.633787964977915	1307.4410793204638
997	2013-03-10T03:50:58	34.56735	-143.036072	TN292	110.27216861683223	0.697871761389533	0.059145654691329	6.76878744815405																	6.76878744815405	1308.6339121039805
998	2013-03-10T03:54:30	34.559313	-143.045448	TN292	107.45875579888279	0.6961527357334499	0.0587702671001648	6.5510389896114685																	6.5510389896114685	1309.8745323353571
999	2013-03-10T03:57:47	34.55175	-143.05420800000005	TN292	107.43071654774948	0.694011459967732	0.0583049849246045	6.549206893291752																	6.549206893291752	1311.038040774745
1000	2013-03-10T04:01:04	34.543962	-143.063162	TN292	108.20134872979256	0.69315276500158	0.058119294058782	6.560247051460433																	6.560247051460433	1312.2320088148751
1001	2013-03-10T04:04:31	34.535897	-143.072485	TN292	107.23799378710468	0.692083696043145	0.0578882598714761	6.508019150105867																	6.508019150105867	1313.4716895144584
1002	2013-03-10T04:08:04	34.527442	-143.082073	TN292	105.11351476245892	0.6884787962925601	0.0571135418484429	6.303755347094178																	6.303755347094178	1314.7596855347242
1003	2013-03-10T04:11:35	34.519098	-143.091527	TN292	107.79110092969485	0.6884787962925601	0.0571135418484429	6.428504739285103																	6.428504739285103	1316.0303234227842
1004	2013-03-10T04:14:56	34.51137	-143.100282	TN292	108.43408360940587	0.691019546631598	0.0576588660512577	6.5181984009311975																	6.5181984009311975	1317.2071427423234
1005	2013-03-10T04:18:23	34.503497	-143.10926	TN292	106.07838622614815	0.691444947241606	0.0577502978059213	6.360718358172424																	6.360718358172424	1318.409777776032
1006	2013-03-10T04:21:52	34.495296999999994	-143.118575	TN292	105.57718438709992	0.692724321635817	0.0580267040868867	6.392540398093933																	6.392540398093933	1319.66016723288
1007	2013-03-10T04:25:22	34.487082	-143.127972	TN292	107.9333930925496	0.69315276500158	0.058119294058782	6.53085806000059																	6.53085806000059	1320.9169826286213
1008	2013-03-10T04:28:44	34.478973	-143.137168	TN292	105.04421794518706	0.6935822311385329	0.0582121050595539	6.381818941783037																	6.381818941783037	1322.1526296113248
1009	2013-03-10T04:32:01	34.471203	-143.14607	TN292	107.4220142132488	0.697871761389533	0.059145654691329	6.629813600112685																	6.629813600112685	1323.3423558504167
1010	2013-03-10T04:35:27	34.463033	-143.15546	TN292	107.49860110130652	0.6961527357334499	0.0587702671001648	6.600550983304192																	6.600550983304192	1324.5952603827504
1011	2013-03-10T04:38:59	34.454513	-143.165108	TN292	107.96080598498665	0.691019546631598	0.0576588660512577	6.483576604131256																	6.483576604131256	1325.892828231383
1012	2013-03-10T04:42:24	34.446275	-143.174623	TN292	110.1346141068762	0.683419715118611	0.0560370968586674	6.4081943808840345																	6.4081943808840345	1327.1592424774667
1013	2013-03-10T04:45:35	34.438984999999995	-143.1833	TN292	108.19841008990306	0.681748889192446	0.0556841311898248	6.247649228767378																	6.247649228767378	1328.296369608414
1014	2013-03-10T04:48:35	34.43197	-143.191588	TN292	102.59934087895545	0.6796661286063901	0.0552461550844108	5.8751572611949285																	5.8751572611949285	1329.3866874949354
1015	2013-03-10T04:51:37	34.424728	-143.200153	TN292	102.07967267181559	0.675929498220337	0.054466248801692	5.7877844464133945																	5.7877844464133945	1330.5128984896405
1016	2013-03-10T04:54:39	34.417603	-143.2086	TN292	101.36376081312962	0.670182986981474	0.0532793552129547	5.623237785095204																	5.623237785095204	1331.6222683945512
1017	2013-03-10T04:57:40	34.410478000000005	-143.21698700000005	TN292	100.17572836818104	0.6673210888003609	0.0526945206929804	5.454424075072873																	5.454424075072873	1332.727838833126
1018	2013-03-10T05:00:42	34.403495	-143.225128	TN292	100.32888070576969	0.666106779385652	0.0524473974166168	5.4630071061109495																	5.4630071061109495	1333.8063871504778
1019	2013-03-10T05:03:43	34.396322	-143.233505	TN292	99.02171514087068	0.666510584468323	0.0525295755121113	5.417401585110771																	5.417401585110771	1334.915249867813
1020	2013-03-10T05:06:44	34.38893	-143.242118	TN292	100.68429983777041	0.668135174605505	0.0528603231488425	5.5191097748296984																	5.5191097748296984	1336.0567565808694
1021	2013-03-10T05:09:44	34.381712	-143.250548	TN292	99.8681140469935	0.6673210888003609	0.0526945206929804	5.470300376777959																	5.470300376777959	1337.1726978951206
1022	2013-03-10T05:12:45	34.374457	-143.259028	TN292	99.6111567744428	0.6677277926574909	0.0527772887160775	5.456079720225843																	5.456079720225843	1338.294839132496
1023	2013-03-10T05:15:46	34.367252	-143.267433	TN292	100.32459641547594	0.668747078735593	0.05298553357030415	5.5077703201292625																	5.5077703201292625	1339.4082374270758
1024	2013-03-10T05:18:48	34.359982	-143.275938	TN292	99.14949219228977	0.666510584468323	0.0525295755121113	5.3969886810530525																	5.3969886810530525	1340.5332689007805
1025	2013-03-10T05:21:48	34.352852	-143.284307	TN292	99.2955229235424	0.6677277926574909	0.0527772887160775	5.4423439609410025																	5.4423439609410025	1341.6384563208085
1026	2013-03-10T05:24:49	34.345555	-143.292767	TN292	99.42405082065949	0.666915353506181	0.052611949781465	5.431031331677438																	5.431031331677438	1342.762881204639
1027	2013-03-10T05:27:50	34.338598	-143.300848	TN292	99.89239030022937	0.6652972512656921	0.0522831192591405	5.405860579493635																	5.405860579493635	1343.8359235448152
1028	2013-03-10T05:30:50	34.331708	-143.308983	TN292	98.96714981463587	0.663277874734702	0.0518745513550651	5.347897727106097																	5.347897727106097	1344.9070974557335
1029	2013-03-10T05:33:50	34.324532	-143.317353	TN292	99.6561298325436	0.664083549971331	0.05203746437711	5.363851673821716																	5.363851673821716	1346.0162117653324
1030	2013-03-10T05:36:52	34.31726	-143.32595700000005	TN292	99.46869777093704	0.663277874734702	0.0518745513550651	5.354071841697091																	5.354071841697091	1347.1480223171773
1031	2013-03-10T05:39:52	34.3101	-143.33445	TN292	97.48431246015718	0.6598601244290889	0.0511879565576894	5.196972987520363																	5.196972987520363	1348.2638315248805
1032	2013-03-10T05:42:53	34.302921999999995	-143.342958	TN292	97.69018840713429	0.660460989325291	0.0513082508662113	5.2324354054749564																	5.2324354054749564	1349.3820839820517
1033	2013-03-10T05:45:54	34.296023	-143.3513	TN292	100.28797909546257	0.666915353506181	0.052611949781465	5.505270034853462																	5.505270034853462	1350.4675654306136
1034	2013-03-10T05:48:55	34.288837	-143.359907	TN292	97.46226871617084	0.6584630358051801	0.0509086782344804	5.1501033840002055																	5.1501033840002055	1351.5929314891425
1035	2013-03-10T05:51:56	34.282047	-143.36793	TN292	96.06034124441796	0.659660154373291	0.051147922167697	5.106406328212633																	5.106406328212633	1352.6492532357781
1036	2013-03-10T05:54:56	34.274857	-143.376468	TN292	97.44319719011179	0.660460989325291	0.0513082508662113	5.206058336644215																	5.206058336644215	1353.7705741796865
1037	2013-03-10T05:57:56	34.267635	-143.384998	TN292	98.3016603231597	0.6644871528303461	0.0521191541744097	5.321919446157076																	5.321919446157076	1354.89397334841
1038	2013-03-10T06:00:57	34.260588	-143.393353	TN292	99.33082202622506	0.666106779385652	0.0524473974166168	5.419232469174683																	5.419232469174683	1355.9922349874475
1039	2013-03-10T06:03:57	34.253347	-143.401872	TN292	102.58875868920832	0.668135174605505	0.0528603231488425	5.638004203040555																	5.638004203040555	1357.1165358359472
1040	2013-03-10T06:06:57	34.246338	-143.41003700000005	TN292	105.03545792708334	0.6718163064618741	0.053615228405375	5.8325440007520335																	5.8325440007520335	1358.1996728034867
1041	2013-03-10T06:09:58	34.239308	-143.41825	TN292	106.21125372040736	0.675929498220337	0.054466248801692	5.982592842191584																	5.982592842191584	1359.2876020855435
1042	2013-03-10T06:12:58	34.232143	-143.426622	TN292	106.83086100787321	0.6763416940795011	0.0545519873146693	6.041916114348662																	6.041916114348662	1360.3965504317275
1043	2013-03-10T06:16:00	34.225037	-143.435018	TN292	108.47974986437514	0.677997811846002	0.0548972386306955	6.159676196592754																	6.159676196592754	1361.5023725091748
1044	2013-03-10T06:19:01	34.217895	-143.443472	TN292	107.77612838215308	0.674281685471441	0.0541242980223233	6.04388117700245																	6.04388117700245	1362.6148379463955
1045	2013-03-10T06:22:01	34.21071	-143.451952	TN292	107.39134482179928	0.675108049090599	0.05429538384683	6.035145185109812																	6.035145185109812	1363.7324456899046
1046	2013-03-10T06:25:03	34.20373	-143.460275	TN292	106.73129094647659	0.677997811846002	0.0548972386306955	6.044513485943193																	6.044513485943193	1364.8236875671112
1047	2013-03-10T06:28:03	34.196707	-143.468658	TN292	104.97037388372931	0.6738692372685009	0.0540389736519869	5.861427030388246																	5.861427030388246	1365.9222612621495
1048	2013-03-10T06:31:04	34.189762	-143.476915	TN292	105.379611788023	0.67222648076764	0.0536996202315928	5.839826296393626																	5.839826296393626	1367.0065523340347
1049	2013-03-10T06:34:04	34.182758	-143.48526	TN292	106.50340731003963	0.674281685471441	0.0541242980223233	5.947682355646946																	5.947682355646946	1368.101252705351
1050	2013-03-10T06:37:05	34.175847999999995	-143.49356699999996	TN292	106.60356562761257	0.6738692372685009	0.0540389736519869	5.951501288518948																	5.951501288518948	1369.1860996394346
1051	2013-03-10T06:40:06	34.168887	-143.501928	TN292	105.59855673915428	0.6718163064618741	0.053615228405375	5.8735295234334055																	5.8735295234334055	1370.2785233628692
1052	2013-03-10T06:43:07	34.161758	-143.51033700000005	TN292	104.26606495935921	0.6689513711264089	0.0530273367468113	5.720487004546119																	5.720487004546119	1371.3874190480522
1053	2013-03-10T06:46:07	34.154763	-143.518748	TN292	103.0962423877447	0.666106779385652	0.0524473974166168	5.611367190335561																	5.611367190335561	1372.485864809395
1054	2013-03-10T06:49:08	34.147642	-143.52731200000005	TN292	103.58193165755941	0.668135174605505	0.0528603231488425	5.679136697320392																	5.679136697320392	1373.6042402924636
1055	2013-03-10T06:52:09	34.140558	-143.535893	TN292	102.6969204928963	0.669360931273228	0.0531111426831918	5.663239541617397																	5.663239541617397	1374.7208554912781
1056	2013-03-10T06:55:10	34.133813	-143.544073	TN292	103.47684609710986	0.6652972512656921	0.0522831192591405	5.648683671143178																	5.648683671143178	1375.784708359636
1057	2013-03-10T06:58:11	34.126923	-143.55235	TN292	105.48047647401265	0.6677277926574909	0.0527772887160775	5.780646038696588																	5.780646038696588	1376.8663400907833
1058	2013-03-10T07:01:12	34.119908	-143.56079	TN292	104.88233180532605	0.6644871528303461	0.0521191541744097	5.681386257218271																	5.681386257218271	1377.9684745262796
1059	2013-03-10T07:04:13	34.112895	-143.569412	TN292	105.57883082743378	0.6644871528303461	0.0521191541744097	5.710174061642475																	5.710174061642475	1379.082398804619
1060	2013-03-10T07:07:15	34.106047	-143.577795	TN292	106.87336445302445	0.6644871528303461	0.0521191541744097	5.7891569686332005																	5.7891569686332005	1380.1677864321575
1061	2013-03-10T07:10:15	34.09925	-143.586198	TN292	107.10692485629366	0.6644871528303461	0.0521191541744097	5.806907636620193																	5.806907636620193	1381.250556824503
1062	2013-03-10T07:13:16	34.092343	-143.594618	TN292	103.4533673740161	0.662469695727236	0.0517118663957471	5.558293724537915																	5.558293724537915	1382.3430761700877
1063	2013-03-10T07:16:17	34.0853	-143.602908	TN292	103.64697388450969	0.6612646304291321	0.0514692889504206	5.579955312978082																	5.579955312978082	1383.4379482209342
1064	2013-03-10T07:19:18	34.078295000000004	-143.611178	TN292	104.10056122600763	0.662469695727236	0.0517118663957471	5.610604863622783																	5.610604863622783	1384.5285496794
1065	2013-03-10T07:22:19	34.071121999999995	-143.619617	TN292	103.70915192298294	0.661665361483696	0.05154995538039098	5.564034549354519																	5.564034549354519	1385.6434629418331
1066	2013-03-10T07:25:20	34.06414	-143.62784299999996	TN292	102.99557392938438	0.661665361483696	0.05154995538039098	5.5235142384384295																	5.5235142384384295	1386.729486829591
1067	2013-03-10T07:28:21	34.057105	-143.636157	TN292	100.6386537119955	0.659261166716824	0.0510680440710617	5.4074796165036405																	5.4074796165036405	1387.8254463513754
1068	2013-03-10T07:31:21	34.049817	-143.64471	TN292	97.23195368309742	0.6540952724071221	0.0500419327157281	5.108517228496614																	5.108517228496614	1388.9570025300125
1069	2013-03-10T07:34:22	34.04273	-143.652902	TN292	95.16712699298401	0.651329354105521	0.0494979621099731	4.952556349896444																	4.952556349896444	1390.0493826099619
1070	2013-03-10T07:37:22	34.035613	-143.660975	TN292	95.74247758454423	0.645457723789125	0.0483547147298136	4.8865928907933																	4.8865928907933	1391.1366732505085
1071	2013-03-10T07:40:22	34.028398	-143.66915	TN292	96.69092421712436	0.646626239743491	0.0485811161145965	4.934187440486415																	4.934187440486415	1392.238400539775
1072	2013-03-10T07:43:23	34.021057	-143.67739	TN292	96.67395451056105	0.6493655361563959	0.049113764653889	5.015248332199155																	5.015248332199155	1393.3545139406124
1073	2013-03-10T07:46:23	34.014068	-143.685458	TN292	98.53898541802894	0.656871759151527	0.0505918349134668	5.3181642429617195																	5.3181642429617195	1394.4312788671816
1074	2013-03-10T07:49:24	34.007083	-143.693593	TN292	97.48602277338041	0.6517241474123461	0.0495752939694701	5.1059779468371245																	5.1059779468371245	1395.512049306536
1075	2013-03-10T07:52:25	34.00007	-143.70178	TN292	98.89257107042532	0.650542585846916	0.0493438504485563	5.137510665559863																	5.137510665559863	1396.5984388808074
1076	2013-03-10T07:55:26	33.992985	-143.710073	TN292	99.43093085184395	0.6517241474123461	0.0495752939694701	5.187137593116737																	5.187137593116737	1397.697435700939
1077	2013-03-10T07:58:27	33.986207	-143.718088	TN292	98.66012490726608	0.6517241474123461	0.0495752939694701	5.134672830802732																	5.134672830802732	1398.7540960369079
1078	2013-03-10T08:01:29	33.979298	-143.72624	TN292	99.87683289902412	0.653698205701568	0.0499637294025819	5.235655715973516																	5.235655715973516	1399.830064566548
1079	2013-03-10T08:04:30	33.972613	-143.734127	TN292	98.34851615245842	0.650935500996736	0.0494208144158648	5.137376093592444																	5.137376093592444	1400.8711441202247
1080	2013-03-10T08:07:31	33.965592	-143.742372	TN292	97.95989870275349	0.649759112870713	0.0491904385271793	5.0676808944458935																	5.0676808944458935	1401.9621159788046
1081	2013-03-10T08:10:31	33.958425	-143.750637	TN292	97.47737109277	0.648972896742811	0.049037273378997	5.055800375584164																	5.055800375584164	1403.0661084279418
1082	2013-03-10T08:13:33	33.951375	-143.758775	TN292	99.49765783632351	0.648581192397783	0.048960964267646	5.1498292295403285																	5.1498292295403285	1404.1526276716547
1083	2013-03-10T08:16:33	33.944155	-143.767075	TN292	98.69601049943272	0.646626239743491	0.0485811161145965	5.08754185318654																	5.08754185318654	1405.263207165085
1084	2013-03-10T08:19:34	33.937104999999995	-143.77516799999995	TN292	98.043101211283	0.648581192397783	0.048960964267646	5.064505475869228																	5.064505475869228	1406.3469433763178
1085	2013-03-10T08:22:35	33.929845	-143.783408	TN292	96.85759990045513	0.647800580011256	0.048808890801315	5.006688643968241																	5.006688643968241	1407.4570316531585
1086	2013-03-10T08:25:35	33.922558	-143.791493	TN292	95.62977787171228	0.646235805346164	0.0485054689761117	4.879301088745789																	4.879301088745789	1408.5596077262182
1087	2013-03-10T08:28:36	33.915223	-143.799605	TN292	95.65680822168498	0.646626239743491	0.0485811161145965	4.90124778066569																	4.90124778066569	1409.6678488548932
1088	2013-03-10T08:31:36	33.9079	-143.80768799999996	TN292	95.44184916314516	0.6450688001111171	0.0482796358510736	4.8595020005675975																	4.8595020005675975	1410.7733384005248
1089	2013-03-10T08:34:36	33.900602	-143.81568	TN292	96.08096534425172	0.6450688001111171	0.0482796358510736	4.883412508587808																	4.883412508587808	1411.8711484261166
1090	2013-03-10T08:37:37	33.893652	-143.82338700000003	TN292	95.26579861328831	0.647409906873971	0.0487329525725299	4.874014141495089																	4.874014141495089	1412.9226422728327
1091	2013-03-10T08:40:38	33.886425	-143.83151999999995	TN292	99.17184088534692	0.6412020515904799	0.0475365276795098	4.949180619141137																	4.949180619141137	1414.0235525745893
1092	2013-03-10T08:43:38	33.879302	-143.839678	TN292	100.9444975291202	0.639275829343705	0.0471690554709193	5.021222580697831																	5.021222580697831	1415.1176657505346
1093	2013-03-10T08:46:38	33.872055	-143.847963	TN292	101.62126378273184	0.641972553496686	0.0476841929239385	5.088662280177805																	5.088662280177805	1416.2299142234529
1094	2013-03-10T08:49:39	33.864992	-143.856092	TN292	102.71272715159522	0.642359184492712	0.0477582900287893	5.145443838707823																	5.145443838707823	1417.3174308672228
1095	2013-03-10T08:52:39	33.857963	-143.864195	TN292	102.86275696495024	0.643905711241344	0.0480555129854603	5.160493653694112																	5.160493653694112	1418.4005940522354
1096	2013-03-10T08:55:40	33.850683000000004	-143.87241	TN292	104.592674284965	0.643134927814754	0.0479069859082744	5.243710165748305																	5.243710165748305	1419.5112064527978
1097	2013-03-10T08:58:41	33.843488	-143.880515	TN292	103.98704390862908	0.641586843260203	0.0476102722809262	5.203242487774963																	5.203242487774963	1420.6080050920934
1098	2013-03-10T09:01:41	33.83611	-143.888758	TN292	103.63761953218037	0.6400448061867541	0.0473156258775841	5.164720462071917																	5.164720462071917	1421.7284495156687
1099	2013-03-10T09:04:42	33.828897999999995	-143.896952	TN292	103.50561013541508	0.6400448061867541	0.0473156258775841	5.153199201174754																	5.153199201174754	1422.832350287768
1100	2013-03-10T09:07:43	33.8216	-143.905023	TN292	103.776313067153	0.640817458783321	0.0474628968992192	5.173323943720164																	5.173323943720164	1423.935549585248
1101	2013-03-10T09:10:44	33.814271999999995	-143.913165	TN292	104.06848332411877	0.6412020515904799	0.0475365276795098	5.17829574459088																	5.17829574459088	1425.0456968156852
1102	2013-03-10T09:13:44	33.807178	-143.92104799999996	TN292	104.60223235617724	0.641972553496686	0.0476841929239385	5.241534120678769																	5.241534120678769	1426.1204984546155
1103	2013-03-10T09:16:45	33.800096999999994	-143.928868	TN292	103.86690035901323	0.643905711241344	0.0480555129854603	5.26598383131132																	5.26598383131132	1427.1903296568023
1104	2013-03-10T09:19:48	33.79322	-143.936585	TN292	106.33710040035635	0.647800580011256	0.048808890801315	5.4993116848762895																	5.4993116848762895	1428.237060587084
1105	2013-03-10T09:22:49	33.786157	-143.944447	TN292	104.36999212163772	0.643905711241344	0.0480555129854603	5.302217927066219																	5.302217927066219	1429.3081309863153
1106	2013-03-10T09:25:49	33.779318	-143.952127	TN292	103.28246032297743	0.6388927138618951	0.0470960319560031	5.134279529028891																	5.134279529028891	1430.349512844468
1107	2013-03-10T09:28:50	33.772357	-143.95994	TN292	101.65404858113257	0.6358310965760721	0.0465160980339996	4.984959791081552																	4.984959791081552	1431.4092588556762
1108	2013-03-10T09:31:50	33.765462	-143.967682	TN292	102.36017281577898	0.6358310965760721	0.0465160980339996	5.027971241233376																	5.027971241233376	1432.4591908365226
1109	2013-03-10T09:34:51	33.758605	-143.975435	TN292	104.28390325129088	0.6385092248238621	0.0470231143136853	5.188210123038625																	5.188210123038625	1433.5067708021675
1110	2013-03-10T09:37:53	33.751528	-143.98352	TN292	106.38989608007162	0.6396598593909151	0.0472422533060684	5.343752918364827																	5.343752918364827	1434.593294570877
1111	2013-03-10T09:40:53	33.744732	-143.991262	TN292	102.24160868956965	0.6388927138618951	0.0470960319560031	5.130112976334637																	5.130112976334637	1435.635316888548
1112	2013-03-10T09:43:54	33.737908000000004	-143.999108	TN292	97.5574505349855	0.630138650172433	0.0454491225361875	4.727470252098627																	4.727470252098627	1436.6862728882845
1113	2013-03-10T09:46:54	33.731002000000004	-144.00699	TN292	96.22189081998873	0.6303266870701585	0.04548418873506015	4.65224639486696																	4.65224639486696	1437.746176825349
1114	2013-03-10T09:49:55	33.72392	-144.01512	TN292	96.88490363531382	0.62601043907751	0.0446849738704188	4.6336329278653805																	4.6336329278653805	1438.8361428344776
1115	2013-03-10T09:52:55	33.71694	-144.023013	TN292	96.02048798508707	0.630138650172433	0.0454491225361875	4.6318511831104265																	4.6318511831104265	1439.9028157103153
1116	2013-03-10T09:55:56	33.710246999999995	-144.030568	TN292	97.78680158653928	0.630891695518964	0.0455895547502955	4.719151434554203																	4.719151434554203	1440.9248144034812
1117	2013-03-10T09:58:58	33.703075	-144.038543	TN292	98.44958222347007	0.6335436725143709	0.0460855952869954	4.819216325609895																	4.819216325609895	1442.012376094501
1118	2013-03-10T10:02:00	33.696448	-144.046075	TN292	103.24554597303243	0.6452632619501211	0.0483171752904436	5.3247878981179495																	5.3247878981179495	1443.0276441437734
1119	2013-03-10T10:05:01	33.689843	-144.05361000000005	TN292	101.14622523753378	0.641586843260203	0.0476102722809262	5.127124750229428																	5.127124750229428	1444.0413623856016
1120	2013-03-10T10:08:02	33.683377	-144.06097	TN292	98.10167534413206	0.635066963142852	0.046372032058975	4.826560660386519																	4.826560660386519	1445.032736027221
1121	2013-03-10T10:11:03	33.676846999999995	-144.068452	TN292	100.49391910447376	0.6369779624765071	0.0467328366409643	4.989804232527062																	4.989804232527062	1446.0370944404578
1122	2013-03-10T10:14:04	33.670572	-144.075635	TN292	100.91440598213829	0.6365974233554251	0.0466606987668517	4.982304796138585																	4.982304796138585	1447.0018302022413
1123	2013-03-10T10:17:05	33.664177	-144.08284	TN292	99.56378372428982	0.6346862607184771	0.04630025628843901	4.903261898136988																	4.903261898136988	1447.9777078922143
1124	2013-03-10T10:20:05	33.657827000000005	-144.090097	TN292	97.77915094642627	0.633163531478077	0.0460143161623607	4.788247987131227																	4.788247987131227	1448.9532857833483
1125	2013-03-10T10:23:06	33.651125	-144.097635	TN292	97.24612329259277	0.6337341967649499	0.04612131992734295	4.766298782391916																	4.766298782391916	1449.97526709392
1126	2013-03-10T10:26:07	33.644485	-144.105225	TN292	96.35777093826223	0.6346862607184771	0.04630025628843901	4.749782851906819																	4.749782851906819	1450.9955740463322
1127	2013-03-10T10:29:07	33.638037	-144.112682	TN292	96.4832845951664	0.6335436725143709	0.0460855952869954	4.75372589701859																	4.75372589701859	1451.9919551299329
1128	2013-03-10T10:32:08	33.63148	-144.12014299999996	TN292	95.73031646708006	0.631648340465544	0.0457306582384605	4.679826571882587																	4.679826571882587	1452.9974030235408
1129	2013-03-10T10:35:09	33.624959999999994	-144.12753500000005	TN292	96.05397549400818	0.634306464934787	0.0462286514514971	4.748652828549528																	4.748652828549528	1453.9955001310195
1130	2013-03-10T10:38:09	33.618333	-144.135108	TN292	95.48301336381678	0.632784295745524	0.0459432067885605	4.666469740820109																	4.666469740820109	1455.0138197438314
1131	2013-03-10T10:41:09	33.611865	-144.142503	TN292	96.33392103090117	0.632784295745524	0.0459432067885605	4.715413070393834																	4.715413070393834	1456.0079792521294
1132	2013-03-10T10:44:10	33.605298	-144.150013	TN292	98.14945169589501	0.6388927138618951	0.0470960319560031	4.901523633085381																	4.901523633085381	1457.017507579746
1133	2013-03-10T10:47:11	33.598605	-144.157548	TN292	98.67868852465506	0.6396598593909151	0.0472422533060684	4.9496360076504935																	4.9496360076504935	1458.0388588933358
1134	2013-03-10T10:50:12	33.59198	-144.164965	TN292	98.07470300439311	0.6373594100127521	0.0468051467211264	4.868676078813325																	4.868676078813325	1459.0472450924883
1135	2013-03-10T10:53:12	33.585291999999995	-144.172402	TN292	97.02723124377992	0.6381250390101079	0.0469502851449269	4.8124324509572265																	4.8124324509572265	1460.0620668943686
1136	2013-03-10T10:56:12	33.578415	-144.180107	TN292	98.85559188361007	0.6388927138618951	0.0470960319560031	4.9379719287995565																	4.9379719287995565	1461.1092573056928
1137	2013-03-10T10:59:13	33.57173	-144.18764299999995	TN292	97.59471368378	0.6365974233554251	0.0466606987668517	4.843809809285801																	4.843809809285801	1462.13017168225
1138	2013-03-10T11:02:14	33.565022	-144.19526499999995	TN292	98.94142297320585	0.6381250390101079	0.0469502851449269	4.946547035776511																	4.946547035776511	1463.1584585041685
1139	2013-03-10T11:05:15	33.558325	-144.202902	TN292	99.98651660345259	0.639275829343705	0.0471690554709193	5.006471558433929																	5.006471558433929	1464.186852201122
1140	2013-03-10T11:08:15	33.551798	-144.210507	TN292	101.29647446830492	0.6388927138618951	0.0470960319560031	5.064604238450887																	5.064604238450887	1465.1995792140415
1141	2013-03-10T11:11:16	33.545272	-144.218065	TN292	100.67949273264229	0.634306464934787	0.0462286514514971	4.945287047558997																	4.945287047558997	1466.2092304505677
1142	2013-03-10T11:14:17	33.538575	-144.225788	TN292	99.05299863465643	0.634306464934787	0.0462286514514971	4.876301130121674																	4.876301130121674	1467.2432489574744
1143	2013-03-10T11:17:18	33.532037	-144.23348700000003	TN292	101.31263909146436	0.6362145319290601	0.0465883890575113	5.013918662448808																	5.013918662448808	1468.2630577689886
1144	2013-03-10T11:20:18	33.525378	-144.241217	TN292	100.20145102247463	0.634306464934787	0.0462286514514971	4.949182590047439																	4.949182590047439	1469.2945584722152
1145	2013-03-10T11:23:19	33.51888	-144.248905	TN292	100.53263619924117	0.6335436725143709	0.0460855952869954	4.936208891240868																	4.936208891240868	1470.3105537833062
1146	2013-03-10T11:26:20	33.512278	-144.256662	TN292	100.49682362258795	0.6346862607184771	0.04630025628843901	4.936121742233404																	4.936121742233404	1471.3393322871584
1147	2013-03-10T11:29:22	33.505545	-144.264595	TN292	101.92742247658566	0.632784295745524	0.0459432067885605	4.983359440988112																	4.983359440988112	1472.389999214899
1148	2013-03-10T11:32:23	33.499285	-144.27206	TN292	101.84882741543129	0.6335436725143709	0.0460855952869954	4.990576883544083																	4.990576883544083	1473.3727188761213
1149	2013-03-10T11:35:24	33.492813	-144.27973300000005	TN292	101.71667898212992	0.633924721015529	0.0461570445676905	5.004843517731813																	5.004843517731813	1474.3858275318116
1150	2013-03-10T11:38:24	33.486297	-144.28745800000004	TN292	100.63495314711085	0.6346862607184771	0.04630025628843901	4.966914769349842																	4.966914769349842	1475.4058508680648
1151	2013-03-10T11:41:25	33.479815	-144.295268	TN292	100.84219555467777	0.635066963142852	0.046372032058975	4.977829385431023																	4.977829385431023	1476.4288030108792
1152	2013-03-10T11:44:26	33.473018	-144.303355	TN292	100.04109173962485	0.635066963142852	0.046372032058975	4.958838050678848																	4.958838050678848	1477.4947803005175
1153	2013-03-10T11:47:27	33.466535	-144.311093	TN292	100.63547261468204	0.635066963142852	0.046372032058975	4.999535221530448																	4.999535221530448	1478.5131615055914
1154	2013-03-10T11:50:27	33.460178000000006	-144.318778	TN292	98.22460752983622	0.631648340465544	0.0457306582384605	4.822984729205976																	4.822984729205976	1479.518188848188
1155	2013-03-10T11:53:28	33.453720000000004	-144.326527	TN292	99.390349348803	0.631269566968777	0.0456600223849339	4.868367187782462																	4.868367187782462	1480.5353975311305
1156	2013-03-10T11:56:29	33.447213	-144.334412	TN292	98.91280117971435	0.627513841022049	0.0449622927133521	4.804449580674919																	4.804449580674919	1481.5654484520983
1157	2013-03-10T11:59:30	33.440872	-144.342142	TN292	97.27960800303413	0.6256368236381981	0.0446160564383853	4.6598230896945125																	4.6598230896945125	1482.5723119931458
1158	2013-03-10T12:02:31	33.434345	-144.350102	TN292	97.8613158116774	0.624514809320607	0.0444101501095059	4.698085907249796																	4.698085907249796	1483.608964616565
1159	2013-03-10T12:05:31	33.42819	-144.357777	TN292	96.91847125422558	0.623400290104217	0.0442056957148136	4.593908851875817																	4.593908851875817	1484.5978087756355
1160	2013-03-10T12:08:33	33.421690000000005	-144.365728	TN292	97.59806890051905	0.6241424471479201	0.0443418384156532	4.669004936550409																	4.669004936550409	1485.631836734817
1161	2013-03-10T12:11:34	33.415453	-144.373393	TN292	99.29572864786451	0.625262202473893	0.0445472631033059	4.742206800688646																	4.742206800688646	1486.6264365337452
1162	2013-03-10T12:14:35	33.409052	-144.381093	TN292	98.87964888443103	0.624514809320607	0.0444101501095059	4.7330909566147685																	4.7330909566147685	1487.6362032296036
1163	2013-03-10T12:17:36	33.402671999999995	-144.38875	TN292	99.22139848902631	0.6237709717536539	0.0442736894057154	4.726906212817403																	4.726906212817403	1488.641526986998
1164	2013-03-10T12:20:36	33.396238000000004	-144.396273	TN292	99.22621952032206	0.6237709717536539	0.0442736894057154	4.705212104356495																	4.705212104356495	1489.6424050899602
1165	2013-03-10T12:23:38	33.389477	-144.404172	TN292	99.00085714493973	0.622283346011748	0.0440019028664161	4.6730166667805655																	4.6730166667805655	1490.6937785406494
1166	2013-03-10T12:26:38	33.382753	-144.41198300000005	TN292	100.32690586149415	0.6237709717536539	0.0442736894057154	4.771594916714118																	4.771594916714118	1491.7365361581885
1167	2013-03-10T12:29:39	33.37615	-144.41977	TN292	100.0157634969067	0.6226547733400172	0.0440696719102842	4.727928047742857																	4.727928047742857	1492.768140491427
1168	2013-03-10T12:32:40	33.369502000000004	-144.42746699999995	TN292	99.90290569364944	0.624514809320607	0.0444101501095059	4.7665696263087005																	4.7665696263087005	1493.7975254027508
1169	2013-03-10T12:35:42	33.362655	-144.435342	TN292	101.76768079565754	0.6278894716029979	0.0450317328635804	4.901629841655783																	4.901629841655783	1494.8543828483353
1170	2013-03-10T12:38:43	33.356190000000005	-144.44288	TN292	102.09030362973104	0.627136645239459	0.0448927148480532	4.906895504192693																	4.906895504192693	1495.8589300744454
1171	2013-03-10T12:41:44	33.349998	-144.45015700000005	TN292	102.77025738240835	0.6256368236381981	0.0446160564383853	4.903965000536504																	4.903965000536504	1496.824817486717
1172	2013-03-10T12:44:44	33.343353	-144.457875	TN292	101.77522463762531	0.6241424471479201	0.0443418384156532	4.830854340077763																	4.830854340077763	1497.8554707333926
1173	2013-03-10T12:47:46	33.3367	-144.465555	TN292	102.01564403756771	0.6219128032355731	0.0439342952141451	4.819414685537825																	4.819414685537825	1498.8843451826615
1174	2013-03-10T12:50:48	33.330132	-144.473225	TN292	100.73705348086844	0.623027087331965	0.0441376027310198	4.7977750725225246																	4.7977750725225246	1499.9058181150422
1175	2013-03-10T12:53:48	33.323673	-144.48086999999995	TN292	98.19453006442305	0.622840930335991	0.044103637320652	4.666039495449493																	4.666039495449493	1500.9170428960517
1176	2013-03-10T12:56:49	33.317207	-144.488548	TN292	96.37304184228796	0.6241424471479201	0.0443418384156532	4.695593157594384																	4.695593157594384	1501.9310186341522
1177	2013-03-10T12:59:50	33.31061	-144.496272	TN292	93.7729710851389	0.617493623458812	0.0431333327656408	4.378990138857212																	4.378990138857212	1502.9584227639662
1178	2013-03-10T13:02:50	33.304052	-144.503983	TN292	91.66987279290743	0.6141978508884399	0.0425419097231095	4.223842426179862																	4.223842426179862	1503.9819182931226
1179	2013-03-10T13:05:51	33.297852	-144.51134	TN292	90.42042109014686	0.61383225127864	0.042476643658473	4.146678821347237																	4.146678821347237	1504.9539518224235
1180	2013-03-10T13:08:52	33.291746999999994	-144.518633	TN292	89.73268285233831	0.61237524476952	0.0422168969437672	4.119189021756996																	4.119189021756996	1505.914322969638
1181	2013-03-10T13:11:53	33.285178	-144.526398	TN292	89.52167282388105	0.61201068551724	0.0421521713987637	4.0844748627052825																	4.0844748627052825	1506.942326447769
1182	2013-03-10T13:14:53	33.278695	-144.534167	TN292	90.91898707867605	0.613467522342255	0.0424115330246025	4.199284967189793																	4.199284967189793	1507.963844055098
1183	2013-03-10T13:17:54	33.272155	-144.54204	TN292	91.94955570694685	0.618043237447121	0.0432325254992872	4.329249870063659																	4.329249870063659	1508.9967353365937
1184	2013-03-10T13:20:55	33.265563	-144.54986	TN292	91.6194051868104	0.6195142757993215	0.04349840298433815	4.304787863594911																	4.304787863594911	1510.0302738961277
1185	2013-03-10T13:23:55	33.259235	-144.55745	TN292	92.87970761876726	0.6215431429049371	0.043866848569117996	4.3823800830390685																	4.3823800830390685	1511.0279247243354
1186	2013-03-10T13:26:56	33.252838	-144.56507299999996	TN292	93.8319636538464	0.616393487389165	0.0429353690292443	4.388062764571249																	4.388062764571249	1512.0332157550665
1187	2013-03-10T13:29:56	33.246338	-144.572662	TN292	91.95861209252243	0.615295250521053	0.0427382406184871	4.260337216127017																	4.260337216127017	1513.044483678244
1188	2013-03-10T13:32:56	33.239807	-144.580268	TN292	90.96036112348831	0.615295250521053	0.0427382406184871	4.210397387180679																	4.210397387180679	1514.0593639192691
1189	2013-03-10T13:35:56	33.233387	-144.587717	TN292	92.41081959195786	0.613467522342255	0.0424115330246025	4.2331798292272715																	4.2331798292272715	1515.0552315877428
1190	2013-03-10T13:38:57	33.2271	-144.594992	TN292	92.2747390607012	0.611284169532505	0.0420231823722295	4.220706048859589																	4.220706048859589	1516.0292271833034
1191	2013-03-10T13:41:58	33.220847	-144.60226699999996	TN292	94.23130581513887	0.61237524476952	0.0422168969437672	4.31090611170254																	4.31090611170254	1517.0005407139931
1192	2013-03-10T13:44:58	33.214487	-144.60965	TN292	97.23074757462723	0.615660456970042	0.0428037934777816	4.470621044895254																	4.470621044895254	1517.9874394168542
1193	2013-03-10T13:47:59	33.20797	-144.617063	TN292	96.76861525641657	0.6131036620057819	0.0423465774513405	4.420086373351476																	4.420086373351476	1518.9889086272585
1194	2013-03-10T13:51:00	33.201262	-144.624678	TN292	97.80018556335042	0.6131036620057819	0.0423465774513405	4.442394764071065																	4.442394764071065	1520.0187864967993
1195	2013-03-10T13:54:00	33.194715	-144.632157	TN292	96.03136116611486	0.610198148947117	0.041830773027353996	4.335996091996243																	4.335996091996243	1521.0269874955588
1196	2013-03-10T13:57:01	33.188353	-144.63951200000002	TN292	95.92900380530381	0.6127406682006551	0.0422817765694111	4.400177164423629																	4.400177164423629	1522.0123735189245
1197	2013-03-10T14:00:01	33.182283	-144.64654199999995	TN292	95.58652196106816	0.609115586353249	0.0416396163353548	4.331716210649982																	4.331716210649982	1522.9533800855286
1198	2013-03-10T14:03:02	33.175803	-144.65403	TN292	94.62767053926643	0.609115586353249	0.0416396163353548	4.273424476002851																	4.273424476002851	1523.9568904734626
1199	2013-03-10T14:06:02	33.169367	-144.66147	TN292	96.16445785561424	0.6076761790650749	0.0413862589598294	4.28964332441944																	4.28964332441944	1524.9538066780624
1200	2013-03-10T14:09:03	33.162905	-144.668977	TN292	96.313837815419	0.608036162015256	0.0414494783639359	4.320662490931519																	4.320662490931519	1525.957182777858
1201	2013-03-10T14:12:04	33.156328	-144.6764	TN292	98.995839244315	0.5924420754162529	0.0387621397671506	4.114892957337538																	4.114892957337538	1526.9644196869688
1202	2013-03-10T14:15:04	33.149922	-144.683662	TN292	100.48342258787142	0.582103445051809	0.0370408713235996	3.955776032640272																	3.955776032640272	1527.947553333568
1203	2013-03-10T14:18:05	33.143543	-144.69087199999996	TN292	101.54193254657496	0.582444537680183	0.0370969736234956	4.009287805078756																	4.009287805078756	1528.9252055589075
1204	2013-03-10T14:21:05	33.13697	-144.698365	TN292	103.01152694537882	0.582103445051809	0.0370408713235996	4.055128622730344																	4.055128622730344	1529.9367177989304
1205	2013-03-10T14:24:06	33.130415	-144.705723	TN292	102.40923184795288	0.58312916762861	0.0372095803217628	4.052665774435448																	4.052665774435448	1530.9381571043073
1206	2013-03-10T14:27:08	33.123823	-144.71329	TN292	102.8973178187904	0.582103445051809	0.0370408713235996	4.0599916233474245																	4.0599916233474245	1531.9560410837707
1207	2013-03-10T14:30:08	33.117077	-144.721005	TN292	102.59479813813113	0.578709472108181	0.0364863379850547	4.00174773959948																	4.00174773959948	1532.9958848691297
1208	2013-03-10T14:33:08	33.110415	-144.728693	TN292	101.64967537933526	0.578370361268415	0.0364311668075271	3.935835511984284																	3.935835511984284	1534.0272831956138
1209	2013-03-10T14:36:09	33.103788	-144.736525	TN292	101.96649401544904	0.576339558050885	0.0361020462514165	3.9218347436334255																	3.9218347436334255	1535.0653237381146
1210	2013-03-10T14:39:10	33.097367	-144.744097	TN292	102.23802589261021	0.579390124275447	0.0365970757650106	4.0326636615937455																	4.0326636615937455	1536.0700490646952
1211	2013-03-10T14:42:11	33.091175	-144.751483	TN292	101.972512370428	0.578709472108181	0.0364863379850547	4.014638404375477																	4.014638404375477	1537.0445007655815
1212	2013-03-10T14:45:13	33.084918	-144.759018	TN292	100.07188690951051	0.577015054810904	0.0362113458589793	3.8926746562197225																	3.8926746562197225	1538.0339393954705
1213	2013-03-10T14:48:14	33.078495000000004	-144.766625	TN292	97.52203636852526	0.5746607121538809	0.0358313847531987	3.7227152234072953																	3.7227152234072953	1539.041226433573
1214	2013-03-10T14:51:15	33.072175	-144.77415200000004	TN292	98.61894115886876	0.574995294551446	0.0358852274564593	3.7840025432754176																	3.7840025432754176	1540.0351588088145
1215	2013-03-10T14:54:15	33.065988	-144.7817	TN292	97.88215688578748	0.57533067565723	0.0359391986919137	3.750459585330709																	3.750459585330709	1541.0201025239817
1216	2013-03-10T14:57:16	33.059447	-144.789528	TN292	99.14987220976644	0.5736597790141851	0.0356704321868982	3.7655891116378175																	3.7655891116378175	1542.0513584918592
1217	2013-03-10T15:00:17	33.052907	-144.797412	TN292	98.87062626268916	0.573993935879456	0.0357240837195932	3.7690744194651296																	3.7690744194651296	1543.0862812147946
1218	2013-03-10T15:03:17	33.046383	-144.805203	TN292	97.91374327331856	0.573993935879456	0.0357240837195932	3.7459171989006665																	3.7459171989006665	1544.1138335759094
1219	2013-03-10T15:06:18	33.039783	-144.813037	TN292	97.22992861161644	0.573323676375228	0.0356166389245756	3.6918641765925497																	3.6918641765925497	1545.1502468051458
1220	2013-03-10T15:09:19	33.03328	-144.820818	TN292	97.43964211466844	0.572653870470739	0.0355094364198965	3.7020041792934273																	3.7020041792934273	1546.1755639385046
1221	2013-03-10T15:12:20	33.02713	-144.82824	TN292	96.57626129772385	0.572988374162816	0.0355629737706048	3.664153040441617																	3.664153040441617	1547.1494566937254
1222	2013-03-10T15:15:20	33.020912	-144.835757	TN292	97.51673182061346	0.572653870470739	0.0355094364198965	3.707688067233344																	3.707688067233344	1548.135011729254
1223	2013-03-10T15:18:21	33.014598	-144.843262	TN292	96.786295815146	0.572320163397324	0.0354560265680879	3.681322602273539																	3.681322602273539	1549.12734537129
1224	2013-03-10T15:21:22	33.008052	-144.85074699999996	TN292	97.07058494697378	0.572653870470739	0.0355094364198965	3.699601601708242																	3.699601601708242	1550.1368777309601
1225	2013-03-10T15:24:23	33.001673	-144.85804199999995	TN292	96.85020101052405	0.570989391007419	0.0352437597971597	3.64296688705656																	3.64296688705656	1551.1207514118717
1226	2013-03-10T15:27:23	32.995037	-144.865543	TN292	96.29556526939724	0.571321478769048	0.0352966212182912	3.6380447504201054																	3.6380447504201054	1552.1386365238745
1227	2013-03-10T15:30:24	32.988508	-144.873052	TN292	96.90372388616696	0.5716543592837521	0.03534960882912	3.655893275239504																	3.655893275239504	1553.148465575382
1228	2013-03-10T15:33:25	32.982133000000005	-144.88041	TN292	97.48924993611959	0.570989391007419	0.0352437597971597	3.6598961589360415																	3.6598961589360415	1554.136205050212
1229	2013-03-10T15:36:25	32.975563	-144.887798	TN292	97.6524107567263	0.571987251045428	0.0354027439115411	3.66490127140742																	3.66490127140742	1555.1416082373212
1230	2013-03-10T15:39:26	32.968897	-144.89542	TN292	97.5309641380543	0.571987251045428	0.0354027439115411	3.682050967031558																	3.682050967031558	1556.169851550875
1231	2013-03-10T15:42:26	32.962292	-144.902795	TN292	97.4286374916422	0.575666857377892	0.0359932987663914	3.7105900918350967																	3.7105900918350967	1557.1773327834594
1232	2013-03-10T15:45:27	32.95595	-144.909952	TN292	98.0858477445424	0.572653870470739	0.0355094364198965	3.7054981953155823																	3.7054981953155823	1558.1495761566255
1233	2013-03-10T15:48:27	32.949335	-144.917233	TN292	98.09343705483542	0.5736597790141851	0.0356704321868982	3.703305513111226																	3.703305513111226	1559.1519610007565
1234	2013-03-10T15:51:28	32.943037	-144.924192	TN292	98.7056519158201	0.573993935879456	0.0357240837195932	3.7345510766781262																	3.7345510766781262	1560.1080500569574
1235	2013-03-10T15:54:29	32.936482	-144.931353	TN292	97.3381552883913	0.571987251045428	0.0354027439115411	3.633654922514961																	3.633654922514961	1561.0979960229895
1236	2013-03-10T15:57:29	32.930055	-144.93838200000005	TN292	96.64464568021955	0.570989391007419	0.0352437597971597	3.60841871177082																	3.60841871177082	1562.0691385289506
1237	2013-03-10T16:00:30	32.923387	-144.945598	TN292	97.3934036377132	0.5706580941109269	0.0351910242652055	3.629315859491326																	3.629315859491326	1563.0719065281655
1238	2013-03-10T16:03:32	32.916867	-144.952713	TN292	97.31584268744743	0.569997865384077	0.0350859296703253	3.615319367896931																	3.615319367896931	1564.0561763438134
1239	2013-03-10T16:06:32	32.910397	-144.959697	TN292	97.13908498903628	0.569997865384077	0.0350859296703253	3.6140644377505673																	3.6140644377505673	1565.028119957483
1240	2013-03-10T16:09:33	32.903797999999995	-144.96686200000005	TN292	96.59879617667862	0.569330796261095	0.0349801964230678	3.5805675441483378																	3.5805675441483378	1566.0220998067819
1241	2013-03-10T16:12:33	32.897595	-144.973703	TN292	97.0400455743266	0.56966538062734	0.035033165137191	3.605626800231677																	3.605626800231677	1566.9631631527936
1242	2013-03-10T16:15:35	32.89113	-144.980665	TN292	98.09952779793021	0.569330796261095	0.0349801964230678	3.6379098080796033																	3.6379098080796033	1567.9334094530532
1243	2013-03-10T16:18:35	32.884813	-144.987573	TN292	97.04840674432178	0.56966538062734	0.035033165137191	3.590997925632525																	3.590997925632525	1568.8881099444025
1244	2013-03-10T16:21:36	32.87812	-144.994773	TN292	97.84170941684229	0.56966538062734	0.035033165137191	3.637761805099389																	3.637761805099389	1569.8921676416337
1245	2013-03-10T16:24:37	32.87154	-145.001952	TN292	96.29215644879628	0.5686640160633659	0.0348746371284933	3.5635209366650016																	3.5635209366650016	1570.8856338255441
1246	2013-03-10T16:27:37	32.864737	-145.00931	TN292	97.09965886247849	0.569330796261095	0.0349801964230678	3.596849985987527																	3.596849985987527	1571.9087524026727
1247	2013-03-10T16:30:38	32.858497	-145.016202	TN292	99.231658195421	0.5716543592837521	0.03534960882912	3.7454384664875566																	3.7454384664875566	1572.856269866406
1248	2013-03-10T16:33:38	32.85193	-145.02336	TN292	99.15865438628813	0.572320163397324	0.0354560265680879	3.7317218712469615																	3.7317218712469615	1573.8474428158775
1249	2013-03-10T16:36:39	32.845253	-145.03060200000004	TN292	100.64455292771791	0.574995294551446	0.0358852274564593	3.8337254787670374																	3.8337254787670374	1574.8529883796366
1250	2013-03-10T16:39:41	32.839002	-145.037542	TN292	100.50004676389374	0.572653870470739	0.0355094364198965	3.799284364040159																	3.799284364040159	1575.8045564729855
1251	2013-03-10T16:42:42	32.832595	-145.044678	TN292	99.77060640853901	0.5698316230057086	0.03505954740375815	3.711947677757784																	3.711947677757784	1576.7813604923542
1252	2013-03-10T16:45:42	32.82589	-145.05223	TN292	96.20848851053222	0.5676686962162221	0.0347172484588416	3.5566177616728387																	3.5566177616728387	1577.8090234966119
1253	2013-03-10T16:48:43	32.819063	-145.059845	TN292	96.73151592325813	0.5680004079505679	0.0347695800129709	3.5651107213645585																	3.5651107213645585	1578.8506501279871
1254	2013-03-10T16:51:44	32.812771999999995	-145.06708999999995	TN292	96.82365725451812	0.571321478769048	0.0352966212182912	3.675908426168016																	3.675908426168016	1579.8252333561404
1255	2013-03-10T16:54:45	32.806163	-145.07458	TN292	97.6493655111174	0.5703275861961321	0.0351384143226242	3.6584163839170407																	3.6584163839170407	1580.8412608656186
1256	2013-03-10T16:57:46	32.799647	-145.081978	TN292	96.53782825285471	0.571321478769048	0.0352966212182912	3.6253988868477376																	3.6253988868477376	1581.8438913131747
1257	2013-03-10T17:00:47	32.793296999999995	-145.08928500000005	TN292	97.92870694061607	0.573323676375228	0.0356166389245756	3.699888392078306																	3.699888392078306	1582.8273317779403
1258	2013-03-10T17:03:49	32.786688	-145.096743	TN292	96.5585453135898	0.5746607121538809	0.0358313847531987	3.6707815210119374																	3.6707815210119374	1583.8414018909173
1259	2013-03-10T17:06:50	32.780032	-145.104245	TN292	95.63156682132255	0.574995294551446	0.0358852274564593	3.643334601706442																	3.643334601706442	1584.8621376962435
1260	2013-03-10T17:09:50	32.77377	-145.111368	TN292	93.71405988606462	0.571987251045428	0.0354027439115411	3.5252230484912013																	3.5252230484912013	1585.8266841418579
1261	2013-03-10T17:12:51	32.767267	-145.118783	TN292	92.80098674996245	0.570989391007419	0.0352437597971597	3.481174844058817																	3.481174844058817	1586.8295429761304
1262	2013-03-10T17:15:52	32.760903000000006	-145.126195	TN292	93.79377134934371	0.571321478769048	0.0352966212182912	3.5252579090263017																	3.5252579090263017	1587.8211292632907
1263	2013-03-10T17:18:53	32.754725	-145.133422	TN292	94.43563429255337	0.5736597790141851	0.0356704321868982	3.5765625030764667																	3.5765625030764667	1588.7858419560978
1264	2013-03-10T17:21:53	32.748245000000004	-145.14091499999995	TN292	94.38429917382886	0.572320163397324	0.0354560265680879	3.5652275093444152																	3.5652275093444152	1589.7920345450132
1265	2013-03-10T17:24:54	32.741828000000005	-145.148295	TN292	96.52404637727292	0.57533067565723	0.0359391986919137	3.695290531756749																	3.695290531756749	1590.7858624365904
1266	2013-03-10T17:27:55	32.735125	-145.155858	TN292	96.71780810270648	0.576339558050885	0.0361020462514165	3.7140868388193455																	3.7140868388193455	1591.8145684050482
1267	2013-03-10T17:30:55	32.728753000000005	-145.163273	TN292	96.68507989165413	0.578709472108181	0.0364863379850547	3.75452874712448																	3.75452874712448	1592.8071627280478
1268	2013-03-10T17:33:56	32.72233	-145.170782	TN292	95.3051678080725	0.575666857377892	0.0359932987663914	3.6717676153388386																	3.6717676153388386	1593.8100094764375
1269	2013-03-10T17:36:57	32.716143	-145.178075	TN292	93.23776400644213	0.573993935879456	0.0357240837195932	3.591110475904358																	3.591110475904358	1594.7799845165216
1270	2013-03-10T17:39:57	32.709927	-145.185458	TN292	92.67323924138071	0.571321478769048	0.0352966212182912	3.4780031431141736																	3.4780031431141736	1595.7582280421286
1271	2013-03-10T17:42:58	32.703277	-145.19306799999995	TN292	92.7328787862162	0.5703275861961321	0.0351384143226242	3.4807676665317056																	3.4807676665317056	1596.7858864399832
1272	2013-03-10T17:45:58	32.696975	-145.200458	TN292	92.44498106920366	0.573993935879456	0.0357240837195932	3.5289179234334584																	3.5289179234334584	1597.7714554328463
1273	2013-03-10T17:48:59	32.69079	-145.207772	TN292	92.65474764920236	0.573993935879456	0.0357240837195932	3.5484374687620686																	3.5484374687620686	1598.7427958560172
1274	2013-03-10T17:51:59	32.684417	-145.215128	TN292	91.5463994527855	0.573993935879456	0.0357240837195932	3.5038138466930357																	3.5038138466930357	1599.7318517055212
1275	2013-03-10T17:55:00	32.677973	-145.22233300000005	TN292	91.65158823480536	0.573993935879456	0.0357240837195932	3.5011893047925917																	3.5011893047925917	1600.7168767578005
1276	2013-03-10T17:58:01	32.671513	-145.2296	TN292	92.4675331650449	0.580744180723603	0.0368182294483811	3.638188014976627																	3.638188014976627	1601.7072183482987
1277	2013-03-10T18:01:01	32.664892	-145.236978	TN292	90.29584474938903	0.5780320580192061	0.0363761270198486	3.5116321338768968																	3.5116321338768968	1602.7177706636498
1278	2013-03-10T18:04:01	32.658353000000005	-145.244347	TN292	91.43424664378608	0.57600301571022	0.0360475915923566	3.5634085577078																	3.5634085577078	1603.721139404176
1279	2013-03-10T18:07:02	32.652062	-145.251487	TN292	90.31925378527019	0.57533067565723	0.0359391986919137	3.4613894889025967																	3.4613894889025967	1604.6897492659461
1280	2013-03-10T18:10:02	32.645412	-145.258983	TN292	89.5391053799462	0.574995294551446	0.0358852274564593	3.4204105094777515																	3.4204105094777515	1605.7103432169029
1281	2013-03-10T18:13:03	32.63902	-145.266175	TN292	89.09116998355444	0.573993935879456	0.0357240837195932	3.3806235303780188																	3.3806235303780188	1606.6905251319467
1282	2013-03-10T18:16:03	32.632528	-145.273442	TN292	89.66687601594057	0.572988374162816	0.0355629737706048	3.402905962368647																	3.402905962368647	1607.683659906898
1283	2013-03-10T18:19:03	32.626242	-145.280453	TN292	89.23880480992712	0.570989391007419	0.0352437597971597	3.397092853618895																	3.397092853618895	1608.6436810968394
1284	2013-03-10T18:22:03	32.619563	-145.287882	TN292	88.14133419764983	0.5706580941109269	0.0351910242652055	3.3242669459205456																	3.3242669459205456	1609.6624534680775
1285	2013-03-10T18:25:04	32.613333000000004	-145.294873	TN292	88.8856068662991	0.569997865384077	0.0350859296703253	3.3560905031485517																	3.3560905031485517	1610.616716796642
1286	2013-03-10T18:28:04	32.606635	-145.30228200000005	TN292	86.72049335014923	0.5706580941109269	0.0351910242652055	3.2763206612728117																	3.2763206612728117	1611.6358229359485
1287	2013-03-10T18:31:04	32.60034	-145.309643	TN292	88.25603558391691	0.5716543592837521	0.03534960882912	3.3386055907231547																	3.3386055907231547	1612.6194533226826
1288	2013-03-10T18:53:57	32.551432	-145.365835	TN292	87.11084895881879	0.6149309138091701	0.0426728438729585	4.022676467459553																	4.022676467459553	1620.197350115246
1289	2013-03-10T18:56:57	32.544752	-145.373497	TN292	91.80657695681532	0.6149309138091701	0.0426728438729585	4.240744697375324																	4.240744697375324	1621.2316771388114
1290	2013-03-10T18:59:58	32.538418	-145.380913	TN292	91.94412519905038	0.617128377371004	0.0430674142143049	4.27846873611578																	4.27846873611578	1622.2223572695136
1291	2013-03-10T19:02:59	32.531842	-145.388413	TN292	91.21207268702244	0.613467522342255	0.0424115330246025	4.171040076430378																	4.171040076430378	1623.2378697317245
1292	2013-03-10T19:05:59	32.525475	-145.395773	TN292	92.60824376705877	0.61201068551724	0.0421521713987637	4.193917232909377																	4.193917232909377	1624.2275623770017
1293	2013-03-10T19:09:00	32.519132	-145.403028	TN292	93.90055324774842	0.615295250521053	0.0427382406184871	4.30237784821533																	4.30237784821533	1625.2085108038286
1294	2013-03-10T19:12:01	32.512698	-145.410377	TN292	95.29865187386032	0.6141978508884399	0.0425419097231095	4.365970489999792																	4.365970489999792	1626.202909639686
1295	2013-03-10T19:15:01	32.506159999999994	-145.417953	TN292	94.10869132239401	0.615295250521053	0.0427382406184871	4.283961511963225																	4.283961511963225	1627.2204905528836
1296	2013-03-10T19:18:02	32.49963	-145.425373	TN292	91.7943962741287	0.609115586353249	0.0416396163353548	4.1304705510950726																	4.1304705510950726	1628.2272827902073
1297	2013-03-10T19:21:03	32.493312	-145.432673	TN292	90.3137481771192	0.610198148947117	0.041830773027353996	4.064231382224768																	4.064231382224768	1629.2093101191656
1298	2013-03-10T19:24:04	32.487157	-145.439832	TN292	91.44058127020563	0.609475580496766	0.0417031833660314	4.102035928839194																	4.102035928839194	1630.1691414182294
1299	2013-03-10T19:27:04	32.480753	-145.447172	TN292	88.91665764626974	0.61201068551724	0.0421521713987637	4.008099346332516																	4.008099346332516	1631.160720589695
1300	2013-03-10T19:30:04	32.474447	-145.45458	TN292	90.91556191881071	0.615295250521053	0.0427382406184871	4.212753722078189																	4.212753722078189	1632.1490047453688
1301	2013-03-10T19:33:05	32.468595	-145.461477	TN292	93.3945169820154	0.617493623458812	0.0431333327656408	4.351224018384061																	4.351224018384061	1633.0676461263226
1302	2013-03-10T19:36:05	32.462343	-145.468767	TN292	93.19021839124596	0.6114655819966375	0.0420553911847557	4.199248820427907																	4.199248820427907	1634.0439320427329
1303	2013-03-10T19:39:06	32.455967	-145.476218	TN292	95.0032949093853	0.61383225127864	0.042476643658473	4.32480012484026																	4.32480012484026	1635.0406973746758
1304	2013-03-10T19:42:06	32.44974000000001	-145.48357	TN292	93.51807493404431	0.615295250521053	0.0427382406184871	4.281995169997767																	4.281995169997767	1636.0191704792715
1305	2013-03-10T19:45:07	32.443465	-145.490847	TN292	90.8452496865974	0.613467522342255	0.0424115330246025	4.145316744821918																	4.145316744821918	1636.9965290089015
1306	2013-03-10T19:48:09	32.437265000000004	-145.49798	TN292	92.80070658534214	0.610560727361793	0.0418947963833541	4.183935008918882																	4.183935008918882	1637.9584991515153
1307	2013-03-10T19:51:09	32.431343	-145.50493799999995	TN292	94.37873111567212	0.610560727361793	0.0418947963833541	4.250736494063778																	4.250736494063778	1638.8868965777135
1308	2013-03-10T19:54:09	32.425018	-145.512275	TN292	92.18360992068287	0.6116469944607701	0.0420875999972819	4.149702444699973																	4.149702444699973	1639.872273826538
1309	2013-03-10T19:57:10	32.41895	-145.519298	TN292	91.82900088496908	0.608756449533761	0.0415762006892045	4.105680638195653																	4.105680638195653	1640.816601246565
1310	2013-03-10T20:00:10	32.412422	-145.526738	TN292	91.28220382684307	0.608756449533761	0.0415762006892045	4.0730351842616495																	4.0730351842616495	1641.8250019476275
1311	2013-03-10T20:03:11	32.406222	-145.53388700000005	TN292	91.86777731227369	0.608036162015256	0.0414494783639359	4.118240193408764																	4.118240193408764	1642.788181042904
1312	2013-03-10T20:06:11	32.399902000000004	-145.54117	TN292	91.41850683229931	0.608397004309332	0.0415128486841036	4.053202201327055																	4.053202201327055	1643.769749140987
1313	2013-03-10T20:09:11	32.393808	-145.54815	TN292	91.15883952986664	0.608397004309332	0.0415128486841036	4.07063822750931																	4.07063822750931	1644.7134629516129
1314	2013-03-10T20:12:13	32.387367	-145.55545	TN292	92.17332804060577	0.608397004309332	0.0415128486841036	4.131796458815401																	4.131796458815401	1645.7058990083015
1315	2013-03-10T20:15:13	32.381415000000004	-145.562308	TN292	93.54439933241406	0.60695878301518	0.0412602714630329	4.125337131110894																	4.125337131110894	1646.6303447205066
1316	2013-03-10T20:18:14	32.37527	-145.56933999999995	TN292	93.72590002897022	0.610198148947117	0.041830773027353996	4.1879079883458505																	4.1879079883458505	1647.5816314488507
1317	2013-03-10T20:21:14	32.368898	-145.57651299999995	TN292	95.28618942483679	0.615660456970042	0.0428037934777816	4.339811125469994																	4.339811125469994	1648.5603652263633
1318	2013-03-10T20:24:15	32.362312	-145.584025	TN292	99.50120137051792	0.6215431429049371	0.043866848569117996	4.635408992017556																	4.635408992017556	1649.5783812770499
1319	2013-03-10T20:27:16	32.355993	-145.59121499999995	TN292	103.01871583247777	0.630514723967884	0.0455192549339328	4.986359888811869																	4.986359888811869	1650.5540215956644
1320	2013-03-10T20:30:16	32.349608	-145.598622	TN292	100.64936948566508	0.641972553496686	0.0476841929239385	5.136192595947582																	5.136192595947582	1651.5491792272035
1321	2013-03-10T20:33:17	32.343416999999995	-145.605762	TN292	90.58345492407815	0.622283346011748	0.0440019028664161	4.281585894535314																	4.281585894535314	1652.5113760131492
1322	2013-03-10T20:36:18	32.336902	-145.612878	TN292	85.90476844861898	0.615660456970042	0.0428037934777816	3.9722798813058997																	3.9722798813058997	1653.4982256308836
1323	2013-03-10T20:39:18	32.330742	-145.619697	TN292	84.88579511296943	0.61237524476952	0.0422168969437672	3.8956930309075246																	3.8956930309075246	1654.4371420102939
1324	2013-03-10T20:42:18	32.324335	-145.62679	TN292	86.18452123338163	0.610198148947117	0.041830773027353996	3.8983764907737006																	3.8983764907737006	1655.4137751304202
1325	2013-03-10T20:45:19	32.318353	-145.633578	TN292	86.01329492303717	0.610560727361793	0.0418947963833541	3.8961184330584633																	3.8961184330584633	1656.3363601975684
1326	2013-03-10T20:48:19	32.311918	-145.64083	TN292	85.4334280056468	0.608397004309332	0.0415128486841036	3.8814378696504317																	3.8814378696504317	1657.3255903467693
1327	2013-03-10T20:51:20	32.305593	-145.647872	TN292	84.21032417066296	0.609115586353249	0.0416396163353548	3.800726458645857																	3.800726458645857	1658.2923782816833
1328	2013-03-10T20:54:20	32.299387	-145.65496000000005	TN292	87.80663676733766	0.609475580496766	0.0417031833660314	3.963637969946424																	3.963637969946424	1659.2525947785427
1329	2013-03-10T20:57:21	32.292982	-145.662177	TN292	92.25087666614037	0.617859741454568	0.0431994086763867	4.263172914333989																	4.263172914333989	1660.2372337902264
1330	2013-03-10T21:00:22	32.28689	-145.669353	TN292	102.26154254680485	0.628262320015211	0.0451008854785108	4.9242724782943466																	4.9242724782943466	1661.1942509492935
1331	2013-03-10T21:13:44	32.258897999999995	-145.70253799999998	TN292	114.85645404454992	0.628636058483484	0.0451702031731412	5.609023281689897																	5.609023281689897	1665.6061534303933
1332	2013-03-10T21:16:48	32.252559999999995	-145.709868	TN292	105.24256600590174	0.6182267334396739	0.0432656423221877	4.889147699229588																	4.889147699229588	1666.5930238667083
1333	2013-03-10T21:19:53	32.246078000000004	-145.717265	TN292	103.37562904067892	0.617859741454568	0.0431994086763867	4.8138295777259055																	4.8138295777259055	1667.5958207566755
1334	2013-03-10T21:23:17	32.238992	-145.725278	TN292	105.31578208534296	0.618594601500499	0.0433320340795858	4.883439428786453																	4.883439428786453	1668.6873199447955
1335	2013-03-10T21:26:27	32.232434999999995	-145.732762	TN292	106.1930437622971	0.6167613155266171	0.0430013924694265	4.91581248332679																	4.91581248332679	1669.7018853858206
1336	2013-03-10T21:29:39	32.225727	-145.7404	TN292	107.6854672262812	0.617859741454568	0.0431994086763867	4.979055989939246																	4.979055989939246	1670.7386523030304
1337	2013-03-10T21:32:43	32.219498	-145.74764199999996	TN292	109.22005010977536	0.6256368236381981	0.0446160564383853	5.1986578613289165																	5.1986578613289165	1671.711233562572
1338	2013-03-10T21:35:55	32.212693	-145.755442	TN292	111.47509729981243	0.624514809320607	0.0444101501095059	5.26102513365547																	5.26102513365547	1672.766438983502
1339	2013-03-10T21:39:05	32.20616	-145.76306499999995	TN292	109.67826255551485	0.622283346011748	0.0440019028664161	5.153432415851988																	5.153432415851988	1673.7883809484556
1340	2013-03-10T21:42:13	32.200472999999995	-145.769867	TN292	108.6863415944052	0.6208034473643921	0.0437323400636833	5.0448410472807375																	5.0448410472807375	1674.6890790695234
1341	2013-03-10T21:45:15	32.194167	-145.77714	TN292	107.05970431325495	0.6215431429049371	0.043866848569117996	5.035200897852593																	5.035200897852593	1675.6699592801403
1342	2013-03-10T21:48:17	32.187963	-145.784352	TN292	105.12087435686438	0.6196976913775489	0.0435316861452762	4.936003139458																	4.936003139458	1676.6387406105048
1343	2013-03-10T21:51:19	32.181645	-145.791675	TN292	104.62788874791786	0.617128377371004	0.0430674142143049	4.8394051558821785																	4.8394051558821785	1677.6239359325684
1344	2013-03-10T21:54:23	32.17548	-145.798773	TN292	108.20391172919037	0.6001717217997061	0.0400802338630663	4.616706552512972																	4.616706552512972	1678.5821661126226
1345	2013-03-10T21:57:23	32.16927800000001	-145.805857	TN292	107.9865682824353	0.595946896142691	0.0393563887907884	4.507027390149552																	4.507027390149552	1679.5424645814687
1346	2013-03-10T22:00:25	32.163153	-145.812953	TN292	108.86621735389832	0.5962964869393571	0.0394160517818949	4.578796984789756																	4.578796984789756	1680.497442393086
1347	2013-03-10T22:03:28	32.157103	-145.820005	TN292	108.96247857803509	0.597698341327604	0.0396556097023431	4.5968182505567965																	4.5968182505567965	1681.443592007515
1348	2013-03-10T22:06:30	32.150946999999995	-145.82716299999996	TN292	106.61580823554482	0.597698341327604	0.0396556097023431	4.474464782481925																	4.474464782481925	1682.4051891794193
1349	2013-03-10T22:09:32	32.144838	-145.83431299999995	TN292	108.31927396934185	0.5969957428916539	0.0395355451495354	4.551587322695744																	4.551587322695744	1683.3625660282473
1350	2013-03-10T22:12:34	32.138735	-145.841397	TN292	108.10434003872736	0.59840246692964	0.0397762273100372	4.56600537622468																	4.56600537622468	1684.3151294682946
1351	2013-03-10T22:15:36	32.132523	-145.848517	TN292	110.3457103256217	0.6001717217997061	0.0400802338630663	4.7236031158666165																	4.7236031158666165	1685.278775847829
1352	2013-03-10T22:18:38	32.12692	-145.855188	TN292	111.50998905010731	0.608397004309332	0.0415128486841036	4.990107730558679																	4.990107730558679	1686.1644873348048
1353	2013-03-10T22:21:48	32.120873	-145.8623	TN292	115.12916567451462	0.60695878301518	0.0412602714630329	5.071167179248489																	5.071167179248489	1687.1145681650682
1354	2013-03-10T22:24:52	32.11473	-145.869315	TN292	113.18733259694409	0.605159393768409	0.0409454747205174	4.965756226183172																	4.965756226183172	1688.0659009560088
1355	2013-03-10T22:27:56	32.108615	-145.87634	TN292	113.78883713310698	0.6037278550705479	0.0406960064662801	4.9256993085993015																	4.9256993085993015	1689.0156840503935
1356	2013-03-10T22:31:02	32.102628	-145.88343799999996	TN292	113.59506446839191	0.6001717217997061	0.0400802338630663	4.819086684523564																	4.819086684523564	1689.9602038415512
1357	2013-03-10T22:34:06	32.096877	-145.890267	TN292	110.20751751575192	0.6001717217997061	0.0400802338630663	4.6836792784864025																	4.6836792784864025	1690.8682427210006
1358	2013-03-10T22:37:09	32.090582	-145.89746200000005	TN292	109.15187082181885	0.598050898966864	0.0397158570258936	4.585250916812496																	4.585250916812496	1691.8436604521137
1359	2013-03-10T22:40:11	32.08409	-145.90488	TN292	108.45812111821449	0.597346623302379	0.0395955058574549	4.570396188311554																	4.570396188311554	1692.8494955843976
1360	2013-03-10T22:43:12	32.07808	-145.911857	TN292	107.79348485023226	0.5998162346389749	0.0400191425950592	4.578200684587408																	4.578200684587408	1693.7879128331128
1361	2013-03-10T22:46:13	32.071822	-145.91904	TN292	108.04106104471641	0.600881345510757	0.0402028301511477	4.601228011239408																	4.601228011239408	1694.7596836555185
1362	2013-03-10T22:49:17	32.065452	-145.926427	TN292	107.04568189780994	0.598754645777687	0.0398367391074754	4.53576177682603																	4.53576177682603	1695.7538548262753
1363	2013-03-10T22:52:20	32.059662	-145.933345	TN292	108.11213764224549	0.5991076653398361	0.0398973953574319	4.5721581493523065																	4.5721581493523065	1696.671099715722
1364	2013-03-10T22:55:21	32.053935	-145.94008200000005	TN292	107.68206303943212	0.597698341327604	0.0396556097023431	4.506459175955092																	4.506459175955092	1697.5713231517325
1365	2013-03-10T22:58:23	32.047792	-145.94726799999995	TN292	106.73314102518385	0.5969957428916539	0.0395355451495354	4.4692018967627165																	4.4692018967627165	1698.5342833825782
1366	2013-03-10T23:06:55	32.03828	-145.958383	TN292	102.62525912350266	0.5991076653398361	0.0398973953574319	4.331367630234608																	4.331367630234608	1700.0246244437385
1367	2013-03-10T23:09:56	32.024532	-145.974493	TN292	106.57787338730226	0.601237428370511	0.0402643478769161	4.54364049831064																	4.54364049831064	1702.1817974731925
1368	2013-03-10T23:12:57	32.018802	-145.981353	TN292	109.29482752946896	0.6033720137743679	0.0406341940844002	4.7078263659436175																	4.7078263659436175	1703.090662480039
1369	2013-03-10T23:15:58	32.012537	-145.988553	TN292	108.4862021166222	0.603017019912235	0.0405725289083602	4.676064152273509																	4.676064152273509	1704.0644171103759
1370	2013-03-10T23:18:58	32.006409999999995	-145.995877	TN292	108.56910955384771	0.6033720137743679	0.0406341940844002	4.670333747682961																	4.670333747682961	1705.035558951837
1371	2013-03-10T23:21:59	32.000215000000004	-146.003152	TN292	107.22253132768532	0.6048002884965931	0.0408827535690113	4.639713850340818																	4.639713850340818	1706.008795261846
1372	2013-03-10T23:25:00	31.994137	-146.010478	TN292	105.88698982877384	0.6066013658370311	0.0411975026540972	4.607284279013753																	4.607284279013753	1706.976315374239
1373	2013-03-10T23:28:01	31.98778	-146.01793700000005	TN292	104.58673923816922	0.610560727361793	0.0418947963833541	4.64572519511489																	4.64572519511489	1707.9746531361734
1374	2013-03-10T23:31:01	31.981897	-146.02511299999995	TN292	107.43293733828287	0.610560727361793	0.0418947963833541	4.7841206777335685																	4.7841206777335685	1708.9169533955246
1375	2013-03-10T23:34:02	31.976237	-146.032197	TN292	111.42777806744509	0.61383225127864	0.042476643658473	5.044327781469965																	5.044327781469965	1709.835862439035
1376	2013-03-10T23:37:03	31.969812	-146.039825	TN292	111.22718987471548	0.61383225127864	0.042476643658473	4.995645387324912																	4.995645387324912	1710.8509379763889
1377	2013-03-10T23:40:04	31.96353	-146.047432	TN292	111.61436381565592	0.616393487389165	0.0429353690292443	5.060789893556176																	5.060789893556176	1711.8534749112205
1378	2013-03-10T23:43:05	31.957003000000004	-146.055238	TN292	112.78202888578016	0.6196976913775489	0.0435316861452762	5.207970686349023																	5.207970686349023	1712.888558073258
1379	2013-03-10T23:46:06	31.950172	-146.06241200000005	TN292	113.52562533762959	0.6237709717536539	0.0442736894057154	5.309015245676438																	5.309015245676438	1713.9070567368806
1380	2013-03-10T23:49:06	31.943588	-146.06892	TN292	114.46958859073068	0.629386214092181	0.0453093353787425	5.460520699254278																	5.460520699254278	1714.863637711279
1381	2013-03-10T23:52:07	31.936743	-146.075545	TN292	117.71148676569835	0.6365974233554251	0.0466606987668517	5.764160248268716																	5.764160248268716	1715.849662844861
1382	2013-03-10T23:55:08	31.930222	-146.081968	TN292	119.55308906049515	0.644292483501793	0.048130042550315	6.055756493921512																	6.055756493921512	1716.7957692259995
1383	2013-03-11T00:00:12	31.918985	-146.092793	TN292	126.940189463225	0.660060094484887	0.0512279909476818	6.884307469452401																	6.884307469452401	1718.4115295039674
1384	2013-03-11T00:03:13	31.912625	-146.09993799999995	TN292	125.79480673787256	0.6493655361563959	0.049113764653889	6.547854076852024																	6.547854076852024	1719.389804407546
1385	2013-03-11T00:06:16	31.906388	-146.10740800000005	TN292	127.25428019842943	0.64819042089445	0.0488848368860148	6.6067240302712325																	6.6067240302712325	1720.379904293457
1386	2013-03-11T00:09:18	31.90030800000001	-146.114773	TN292	123.6653228513104	0.635066963142852	0.046372032058975	6.0810142455554335																	6.0810142455554335	1721.3507241936857
1387	2013-03-11T00:12:23	31.893932	-146.122433	TN292	123.2828329392002	0.634306464934787	0.0462286514514971	6.0239241703718385																	6.0239241703718385	1722.3645451462082
1388	2013-03-11T00:24:44	31.869407	-146.152602	TN292	115.95437183839027	0.633924721015529	0.0461570445676905	5.6439939097709075																	5.6439939097709075	1726.312370435651
1389	2013-03-11T00:28:08	31.862542	-146.161115	TN292	121.94622435380802	0.650935500996736	0.0494208144158648	6.365356478203211																	6.365356478203211	1727.4222004491805
1390	2013-03-11T00:31:36	31.855928	-146.16951	TN292	123.58331429669848	0.6796661286063901	0.0552461550844108	7.198672850019039																	7.198672850019039	1728.5048173175776
1391	2013-03-11T00:35:04	31.849102	-146.178135	TN292	121.70297735722534	0.6782056061926159	0.05494069732405885	7.094251097450763																	7.094251097450763	1729.6194724759423
1392	2013-03-11T00:38:34	31.842033	-146.18708	TN292	125.32063803813551	0.6796661286063901	0.0552461550844108	7.350635841047032																	7.350635841047032	1730.7747517537966
1393	2013-03-11T00:41:58	31.835058	-146.195898	TN292	121.68669561956207	0.6767548739241409	0.0546379305008614	7.079162724797598																	7.079162724797598	1731.9141576782065
1394	2013-03-11T00:45:28	31.82813	-146.204835	TN292	123.0518064740487	0.668135174605505	0.0528603231488425	6.9675239383889735																	6.9675239383889735	1733.058339398633
1395	2013-03-11T00:48:54	31.821415	-146.213402	TN292	122.08373559247364	0.65726815664675	0.0506707626715907	6.6082025652603065																	6.6082025652603065	1734.1607508253433
1396	2013-03-11T00:52:19	31.814728	-146.22201299999998	TN292	121.93212625303265	0.650150606422317	0.0492670697705034	6.3668328362648925																	6.3668328362648925	1735.2641631591314
1397	2013-03-11T00:55:43	31.80810300000001	-146.230355	TN292	120.76949485823522	0.643134927814754	0.0479069859082744	6.112011642635478																	6.112011642635478	1736.344246181351
1398	2013-03-11T00:59:09	31.801022	-146.239075	TN292	119.6328458246751	0.6400448061867541	0.0473156258775841	5.970818712034264																	5.970818712034264	1737.4852275077774
1399	2013-03-11T01:02:36	31.794112	-146.247675	TN292	120.21159153976565	0.6388927138618951	0.0470960319560031	5.95867481697232																	5.95867481697232	1738.604911106793
1400	2013-03-11T01:06:03	31.787087	-146.256398	TN292	120.63577242446958	0.6377417681327099	0.0468776294184245	5.9524446369022606																	5.9524446369022606	1739.7418913331564
1401	2013-03-11T01:09:29	31.779913	-146.265158	TN292	118.77310294942025	0.641972553496686	0.0476841929239385	5.986597971852166																	5.986597971852166	1740.8929068368911
1402	2013-03-11T01:13:00	31.77216	-146.274158	TN292	120.43623667296062	0.643905711241344	0.0480555129854603	6.155025730628562																	6.155025730628562	1742.1054309807596
1403	2013-03-11T01:16:27	31.76468	-146.28273000000004	TN292	118.49912212827944	0.6381250390101079	0.0469502851449269	5.88912645259891																	5.88912645259891	1743.2679459618655
1404	2013-03-11T01:19:58	31.756878000000004	-146.291617	TN292	122.92792634795224	0.652906906874871	0.0498078810550101	6.465608671315586																	6.465608671315586	1744.4769919654434
1405	2013-03-11T01:23:24	31.74928	-146.300183	TN292	119.5727561457436	0.65726815664675	0.0506707626715907	6.396920917004786																	6.396920917004786	1745.648651043024
1406	2013-03-11T01:26:40	31.742197	-146.308212	TN292	123.65150585413143	0.6580637927119589	0.0508291838817809	6.606580350213361																	6.606580350213361	1746.7437965440784
1407	2013-03-11T01:30:07	31.734705	-146.316823	TN292	125.95615025043386	0.6652972512656921	0.0522831192591405	6.932657617326927																	6.932657617326927	1747.9100296850925
1408	2013-03-11T01:33:29	31.727357	-146.325395	TN292	123.8008286795837	0.675518284003295	0.0543807144745013	7.121254078765486																	7.121254078765486	1749.0622965783234
1409	2013-03-11T01:36:56	31.719873	-146.334102	TN292	122.90194287820887	0.6809128227494329	0.0555083160552172	7.200757636796089																	7.200757636796089	1750.2343602238616
1410	2013-03-11T01:40:25	31.712218	-146.343025	TN292	126.3073692673982	0.68425983628095	0.0562147311329602	7.586039585042803																	7.586039585042803	1751.4343891386825
1411	2013-03-11T01:47:19	31.69707	-146.360627	TN292	126.73158902719162	0.724802771130871	0.0652152337988987	8.690533507054377																	8.690533507054377	1753.8055200285544
1412	2013-03-11T01:50:43	31.689735	-146.369145	TN292	124.6362003898094	0.712276011252369	0.0623468626186855	8.163365180604332																	8.163365180604332	1754.9533916788728
1413	2013-03-11T01:54:11	31.682053000000003	-146.378083	TN292	123.35263993434059	0.690171782266402	0.0574766552560034	7.493701590523796																	7.493701590523796	1756.1567490105194
1414	2013-03-11T01:57:41	31.674458	-146.386972	TN292	122.7099108450905	0.6784134005392299	0.0549841560174222	7.153345559008304																	7.153345559008304	1757.3500126776887
1415	2013-03-11T02:01:10	31.666825	-146.395872	TN292	124.65085362383452	0.6763416940795011	0.0545519873146693	7.1916672671884285																	7.1916672671884285	1758.5470595953018
1416	2013-03-11T02:04:36	31.659245	-146.4046	TN292	122.05897139906641	0.674281685471441	0.0541242980223233	7.018608246823781																	7.018608246823781	1759.7285112194854
1417	2013-03-11T02:08:05	31.651302	-146.41321499999995	TN292	124.01912158192565	0.6859407517301559	0.0565719487420246	7.387988754139157																	7.387988754139157	1760.9319107885322
1418	2013-03-11T02:11:33	31.643952	-146.42116299999995	TN292	125.31594047934858	0.6935822311385329	0.0582121050595539	7.708916843053722																	7.708916843053722	1762.043979690554
1419	2013-03-11T02:14:59	31.636223	-146.429478	TN292	123.55876274105246	0.695722435942334	0.0586767663815003	7.665448660683793																	7.665448660683793	1763.2106897585104
1420	2013-03-11T02:18:27	31.62822	-146.438067	TN292	124.50876229557058	0.69744077928372	0.0590514932545468	7.7636901952592625																	7.7636901952592625	1764.4174782992645
1421	2013-03-11T02:21:55	31.620483	-146.446463	TN292	125.88863899656981	0.6935822311385329	0.0582121050595539	7.727415535278784																	7.727415535278784	1765.590132184641
1422	2013-03-11T02:25:20	31.61268	-146.454838	TN292	124.89034690582173	0.681748889192446	0.0556841311898248	7.328684816321157																	7.328684816321157	1766.766893549153
1423	2013-03-11T02:28:47	31.604608	-146.463502	TN292	123.82940840619604	0.677169040103209	0.0547240788488599	7.14634103735049																	7.14634103735049	1767.9842877085327
1424	2013-03-11T02:32:14	31.59657	-146.47213200000004	TN292	123.79540037984891	0.675518284003295	0.0543807144745013	7.0821735387189335																	7.0821735387189335	1769.196761363271
1425	2013-03-11T02:35:43	31.588655	-146.480743	TN292	124.80552443589718	0.6738692372685009	0.0540389736519869	7.106602598300464																	7.106602598300464	1770.3979886697055
1426	2013-03-11T02:39:10	31.58047	-146.489585	TN292	123.71665510587057	0.6718163064618741	0.053615228405375	6.975283590146098																	6.975283590146098	1771.6362057874173
1427	2013-03-11T02:42:38	31.572707	-146.49795	TN292	123.93654550740284	0.670182986981474	0.0532793552129547	6.932008744789268																	6.932008744789268	1772.8092734675324
1428	2013-03-11T02:46:06	31.564825	-146.506575	TN292	125.45101446840357	0.668135174605505	0.0528603231488425	6.952356778806736																	6.952356778806736	1774.008856380183
1429	2013-03-11T02:49:31	31.55697	-146.515152	TN292	122.79257102151232	0.6677277926574909	0.0527772887160775	6.794660541288628																	6.794660541288628	1775.203183939347
1430	2013-03-11T02:53:01	31.54857	-146.524303	TN292	123.19547542879562	0.662067049155192	0.0516308143756039	6.664622411720277																	6.664622411720277	1776.4790663909075
1431	2013-03-11T02:56:30	31.540542	-146.532988	TN292	124.32385025181296	0.6644871528303461	0.0521191541744097	6.7952486965818055																	6.7952486965818055	1777.6945817739672
1432	2013-03-11T02:59:56	31.532643	-146.541563	TN292	123.64370556189644	0.662067049155192	0.0516308143756039	6.683431477183406																	6.683431477183406	1778.8925149374747
1433	2013-03-11T03:03:21	31.524692	-146.550283	TN292	122.81036747724994	0.652906906874871	0.0498078810550101	6.425984983170795																	6.425984983170795	1780.104103512711
1434	2013-03-11T03:06:47	31.517027	-146.558675	TN292	128.8429185631225	0.649759112870713	0.0491904385271793	6.620361788947423																	6.620361788947423	1781.271227597407
1435	2013-03-11T03:09:51	31.509715000000003	-146.566667	TN292	122.38397258311744	0.642746738446301	0.0478325640167249	6.179317595818138																	6.179317595818138	1782.383768074211
1436	2013-03-11T03:12:54	31.502738	-146.574465	TN292	115.10533264345759	0.6365974233554251	0.0466606987668517	5.642892388002522																	5.642892388002522	1783.4565805358152
1437	2013-03-11T03:16:00	31.495763	-146.582323	TN292	116.4718400311369	0.6324059631607349	0.0458722667613343	5.6038836983567775																	5.6038836983567775	1784.5332071977175
1438	2013-03-11T03:19:05	31.488585	-146.59024499999995	TN292	115.27329478057399	0.631269566968777	0.0456600223849339	5.513290309625691																	5.513290309625691	1785.6304355756054
1439	2013-03-11T03:22:09	31.481683	-146.59798500000005	TN292	112.26132592350649	0.631269566968777	0.0456600223849339	5.374392272959925																	5.374392272959925	1786.6935225749762
1440	2013-03-11T03:25:11	31.47482	-146.605752	TN292	108.86223884105252	0.626760347746504	0.0448233026820493	5.14344284839878																	5.14344284839878	1787.7552922040345
1441	2013-03-11T03:28:12	31.468048	-146.613485	TN292	105.68466366407007	0.6219128032355731	0.0439342952141451	4.877738314794622																	4.877738314794622	1788.8075794120734
1442	2013-03-11T03:31:12	31.461523	-146.621137	TN292	102.5397679773402	0.617493623458812	0.0431333327656408	4.667924476047698																	4.667924476047698	1789.8349313618787
1443	2013-03-11T03:34:13	31.454708	-146.62906999999996	TN292	103.25821067279831	0.617128377371004	0.0430674142143049	4.689897738112452																	4.689897738112452	1790.9040208168315
1444	2013-03-11T03:37:16	31.447932	-146.637008	TN292	105.35805803627174	0.617493623458812	0.0431333327656408	4.8008457513265																	4.8008457513265	1791.9704082341445
1445	2013-03-11T03:40:17	31.441208000000003	-146.644812	TN292	102.96487518185602	0.6167613155266171	0.0430013924694265	4.661656804268015																	4.661656804268015	1793.0237551621365
1446	2013-03-11T03:43:18	31.434325	-146.65238200000005	TN292	104.09779790768116	0.618594601500499	0.0433320340795858	4.760770111204701																	4.760770111204701	1794.0744583178725
1447	2013-03-11T03:46:20	31.42747	-146.65995800000005	TN292	105.15612048895201	0.6196976913775489	0.0435316861452762	4.821551555759637																	4.821551555759637	1795.1233177904596
1448	2013-03-11T03:49:21	31.420523	-146.66754	TN292	103.72809119289845	0.620065398225797	0.0435984113729068	4.75848657402779																	4.75848657402779	1796.1800758453294
1449	2013-03-11T03:52:22	31.413567	-146.675262	TN292	104.36973917178798	0.617128377371004	0.0430674142143049	4.749386094416862																	4.749386094416862	1797.2467063333277
1450	2013-03-11T03:55:23	31.406727000000004	-146.682835	TN292	104.09813676652772	0.614564323250109	0.0426073315895532	4.687405278453421																	4.687405278453421	1798.2942652341019
1451	2013-03-11T03:58:24	31.399767	-146.690437	TN292	104.1622155850118	0.614564323250109	0.0426073315895532	4.647818016767169																	4.647818016767169	1799.3534860498196
1452	2013-03-11T04:01:25	31.392725	-146.698188	TN292	105.145077773664	0.617128377371004	0.0430674142143049	4.740051929687108																	4.740051929687108	1800.4290824795487
1453	2013-03-11T04:04:27	31.386047	-146.70570700000005	TN292	105.76593141681336	0.618594601500499	0.0433320340795858	4.795842437512288																	4.795842437512288	1801.4601563372726
1454	2013-03-11T04:07:28	31.379418	-146.713328	TN292	106.60966643394592	0.618594601500499	0.0433320340795858	4.83650741533578																	4.83650741533578	1802.4941062624594
1455	2013-03-11T04:10:29	31.37251	-146.720985	TN292	105.32414973363188	0.6196976913775489	0.0435316861452762	4.815537354764233																	4.815537354764233	1803.55283022944
1456	2013-03-11T04:13:30	31.365525	-146.728808	TN292	104.5593045457613	0.62043398285627	0.0436652958856285	4.813726576122115																	4.813726576122115	1804.6286762123013
1457	2013-03-11T04:16:32	31.358717	-146.73644	TN292	105.66417347678995	0.6215431429049371	0.043866848569117996	4.86469587376804																	4.86469587376804	1805.6777724201763
1458	2013-03-11T04:19:32	31.35203	-146.744108	TN292	104.75580366219614	0.6189633477283921	0.0433985843260216	4.789902174088533																	4.789902174088533	1806.7196081223142
1459	2013-03-11T04:22:33	31.345288	-146.75193000000004	TN292	102.21030974742013	0.6182267334396739	0.0432656423221877	4.652437682239663																	4.652437682239663	1807.7761159720603
1460	2013-03-11T04:25:33	31.33844	-146.759908	TN292	101.23002332297514	0.615295250521053	0.0427382406184871	4.561187273186035																	4.561187273186035	1808.8514849671067
1461	2013-03-11T04:28:35	31.33178	-146.76766999999995	TN292	101.58325769358795	0.615295250521053	0.0427382406184871	4.5584402317904855																	4.5584402317904855	1809.8975716224566
1462	2013-03-11T04:31:36	31.325247	-146.77525	TN292	103.40280320764316	0.6167613155266171	0.0430013924694265	4.6823162031453185																	4.6823162031453185	1810.9214687514416
1463	2013-03-11T04:34:36	31.318763	-146.782477	TN292	102.73973141281652	0.6215431429049371	0.043866848569117996	4.724141311581149																	4.724141311581149	1811.9180970117081
1464	2013-03-11T04:37:37	31.312072	-146.78971	TN292	102.29702359347613	0.618594601500499	0.0433320340795858	4.640639145276908																	4.640639145276908	1812.931957474437
1465	2013-03-11T04:40:38	31.30542	-146.796843	TN292	102.69089321429178	0.617128377371004	0.0430674142143049	4.645012128433554																	4.645012128433554	1813.9362170366876
1466	2013-03-11T04:43:39	31.29890300000001	-146.803853	TN292	104.71230758240524	0.617128377371004	0.0430674142143049	4.7585036213690195																	4.7585036213690195	1814.9215263384533
1467	2013-03-11T04:46:40	31.292322	-146.81099	TN292	104.79750615442116	0.6182267334396739	0.0432656423221877	4.788798869898778																	4.788798869898778	1815.9202954251623
1468	2013-03-11T04:49:42	31.285735	-146.81813300000005	TN292	106.9748080192478	0.620065398225797	0.0435984113729068	4.917957431781688																	4.917957431781688	1816.9199745891813
1469	2013-03-11T04:52:44	31.27906500000001	-146.82546200000004	TN292	106.65537485792083	0.621173793850588	0.0437995442882211	4.913219012842282																	4.913219012842282	1817.9385127178232
1470	2013-03-11T04:55:45	31.272388	-146.832845	TN292	106.86433212272732	0.62043398285627	0.0436652958856285	4.906329601585668																	4.906329601585668	1818.9611747069187
1471	2013-03-11T04:58:46	31.265717	-146.840225	TN292	105.84682533840477	0.6241424471479201	0.0443418384156532	4.933620251766339																	4.933620251766339	1819.983189385532
1472	2013-03-11T05:01:47	31.259252000000004	-146.847432	TN292	107.27465344088543	0.623400290104217	0.0442056957148136	4.9625156125923375																	4.9625156125923375	1820.977273005855
1473	2013-03-11T05:04:47	31.25282	-146.854527	TN292	106.67236475789605	0.623400290104217	0.0442056957148136	4.9557420166739465																	4.9557420166739465	1821.9613905844005
1474	2013-03-11T05:07:48	31.24622	-146.861752	TN292	106.4278551238687	0.621173793850588	0.0437995442882211	4.8880978007122105																	4.8880978007122105	1822.9676410345185
1475	2013-03-11T05:10:49	31.239502	-146.869128	TN292	106.2814801540535	0.6208034473643921	0.0437323400636833	4.8849976054614315																	4.8849976054614315	1823.9933363142236
1476	2013-03-11T05:13:50	31.233313	-146.87608	TN292	106.3879883137554	0.6196976913775489	0.0435316861452762	4.871172326629792																	4.871172326629792	1824.9485723861703
1477	2013-03-11T05:16:51	31.226815	-146.883333	TN292	106.07343745233385	0.621173793850588	0.0437995442882211	4.901939386869311																	4.901939386869311	1825.9484987511332
1478	2013-03-11T05:19:53	31.220292	-146.890532	TN292	108.79398032028307	0.623400290104217	0.0442056957148136	5.090808371351557																	5.090808371351557	1826.946937697492
1479	2013-03-11T05:22:55	31.213533	-146.89793999999995	TN292	109.70571743825441	0.626384946403913	0.0447540558207286	5.179353699757958																	5.179353699757958	1827.9781777866067
1480	2013-03-11T05:25:57	31.206838	-146.905177	TN292	110.52445156551396	0.6256368236381981	0.0446160564383853	5.195150839050755																	5.195150839050755	1828.9931445527536
1481	2013-03-11T05:28:59	31.199927	-146.912523	TN292	110.35396054456643	0.6256368236381981	0.0446160564383853	5.17910129566205																	5.17910129566205	1830.03288168146
1482	2013-03-11T05:32:00	31.193152	-146.919578	TN292	108.29572293918191	0.6256368236381981	0.0446160564383853	5.052483996840532																	5.052483996840532	1831.042863536919
1483	2013-03-11T05:35:02	31.186225	-146.926923	TN292	108.21381875286848	0.6215431429049371	0.043866848569117996	4.988054748310106																	4.988054748310106	1832.083923226532
1484	2013-03-11T05:38:03	31.179613	-146.933945	TN292	108.1460881944638	0.620065398225797	0.0435984113729068	4.976591013598019																	4.976591013598019	1833.0783782830927
1485	2013-03-11T05:41:05	31.172945	-146.941133	TN292	107.63846690577722	0.615295250521053	0.0427382406184871	4.861393286092847																	4.861393286092847	1834.0881384266154
1486	2013-03-11T05:44:06	31.166433	-146.948283	TN292	108.0180485569194	0.615660456970042	0.0428037934777816	4.859736050272304																	4.859736050272304	1835.0827539445147
1487	2013-03-11T05:47:06	31.16012700000001	-146.955213	TN292	107.14201734940693	0.616393487389165	0.0429353690292443	4.835448702413848																	4.835448702413848	1836.0463397700423
1488	2013-03-11T05:50:09	31.153473	-146.96246200000004	TN292	107.11337562823378	0.6189633477283921	0.0433985843260216	4.892464922371809																	4.892464922371809	1837.0590039410629
1489	2013-03-11T05:56:12	31.140133	-146.97703	TN292	108.2032912959418	0.622283346011748	0.0440019028664161	5.0070813462322565																	5.0070813462322565	1839.0915862848847
1490	2013-03-11T05:59:14	31.133358	-146.984327	TN292	111.99881232046585	0.6256368236381981	0.0446160564383853	5.259550454495346																	5.259550454495346	1840.117336801084
1491	2013-03-11T06:02:16	31.12665	-146.991682	TN292	114.38143569606785	0.631648340465544	0.0457306582384605	5.5594300249608																	5.5594300249608	1841.1414241257764
1492	2013-03-11T06:05:20	31.119822	-146.99926000000005	TN292	117.1416660804662	0.631269566968777	0.0456600223849339	5.7100032928680635																	5.7100032928680635	1842.1898480233358
1493	2013-03-11T06:08:24	31.113302	-147.00653799999995	TN292	116.1279213098872	0.630514723967884	0.0455192549339328	5.632027929463699																	5.632027929463699	1843.1937627479454
1494	2013-03-11T06:11:28	31.10676	-147.013845	TN292	114.93207030939743	0.628262320015211	0.0451008854785108	5.513253901848834																	5.513253901848834	1844.2013905669253
1495	2013-03-11T06:14:35	31.099772	-147.02158500000004	TN292	114.59599080136007	0.6237709717536539	0.0442736894057154	5.409001881526748																	5.409001881526748	1845.2734671435214
1496	2013-03-11T06:17:39	31.093422	-147.028747	TN292	114.18234228732832	0.622283346011748	0.0440019028664161	5.309017477208826																	5.309017477208826	1846.256175810348
1497	2013-03-11T06:20:43	31.086497	-147.036472	TN292	112.2644845029146	0.623400290104217	0.0442056957148136	5.217581089204967																	5.217581089204967	1847.3222580196048
1498	2013-03-11T06:23:47	31.079895	-147.04396	TN292	111.66669372919253	0.627513841022049	0.0449622927133521	5.2695915669454205																	5.2695915669454205	1848.3468060150665
1499	2013-03-11T06:26:48	31.073293	-147.051297	TN292	108.32647505478462	0.623400290104217	0.0442056957148136	5.032227851474178																	5.032227851474178	1849.361409927843
1500	2013-03-11T06:29:50	31.066665000000004	-147.058673	TN292	106.99662361032156	0.618594601500499	0.0433320340795858	4.889239177513192																	4.889239177513192	1850.380707802604
1501	2013-03-11T06:32:52	31.060023	-147.065985	TN292	105.78482229925474	0.618594601500499	0.0433320340795858	4.816331844229894																	4.816331844229894	1851.3969716192544
1502	2013-03-11T06:35:53	31.053258000000003	-147.07343	TN292	105.47243708969722	0.615295250521053	0.0427382406184871	4.7601241815006885																	4.7601241815006885	1852.4319319748874
1503	2013-03-11T06:38:55	31.046458	-147.080883	TN292	107.01644028741552	0.617128377371004	0.0430674142143049	4.8705133473034845																	4.8705133473034845	1853.470287377716
1504	2013-03-11T06:41:57	31.039987	-147.087943	TN292	108.6978242528924	0.62043398285627	0.0436652958856285	5.010520028083183																	5.010520028083183	1854.4563238199405
1505	2013-03-11T06:45:00	31.033083	-147.09544499999996	TN292	111.33225385361841	0.6241424471479201	0.0443418384156532	5.2276111710624935																	5.2276111710624935	1855.506395500496
1506	2013-03-11T06:48:02	31.02633	-147.102843	TN292	110.78325409143929	0.6256368236381981	0.0446160564383853	5.236749423955262																	5.236749423955262	1856.5374486666071
1507	2013-03-11T06:51:04	31.019683	-147.110195	TN292	109.42921675009941	0.6241424471479201	0.0443418384156532	5.166830184994024																	5.166830184994024	1857.556941384078
1508	2013-03-11T06:54:06	31.012940000000004	-147.117655	TN292	108.17537098328484	0.622283346011748	0.0440019028664161	5.045634541827316																	5.045634541827316	1858.59131194879
1509	2013-03-11T06:57:09	31.006222	-147.125338	TN292	109.24915963641338	0.6256368236381981	0.0446160564383853	5.156133063925835																	5.156133063925835	1859.63848079167
1510	2013-03-11T07:00:10	30.999767	-147.132748	TN292	107.53445915717606	0.6237709717536539	0.0442736894057154	5.051408076840662																	5.051408076840662	1860.646545711305
1511	2013-03-11T07:03:11	30.993058	-147.14001299999995	TN292	105.11631311665566	0.617859741454568	0.0431994086763867	4.788573652192412																	4.788573652192412	1861.6655266495102
1512	2013-03-11T07:06:12	30.98669000000001	-147.14733	TN292	103.63567010932005	0.615660456970042	0.0428037934777816	4.695232346756133																	4.695232346756133	1862.660532296819
1513	2013-03-11T07:09:13	30.980245	-147.154523	TN292	105.76080949762353	0.6167613155266171	0.0430013924694265	4.784476153654927																	4.784476153654927	1863.6534775951595
1514	2013-03-11T07:12:14	30.973793	-147.16161	TN292	105.92757452739544	0.616393487389165	0.0429353690292443	4.797567372018875																	4.797567372018875	1864.640054931553
1515	2013-03-11T07:15:15	30.967102	-147.169037	TN292	105.96053421268992	0.617859741454568	0.0431994086763867	4.823056825404095																	4.823056825404095	1865.6682951591388
1516	2013-03-11T07:18:17	30.960495	-147.176265	TN292	108.10178294594671	0.620065398225797	0.0435984113729068	4.951785293019169																	4.951785293019169	1866.6767267698056
1517	2013-03-11T07:21:19	30.953818	-147.183617	TN292	110.74057873897672	0.6241424471479201	0.0443418384156532	5.170948871370727																	5.170948871370727	1867.6989782467572
1518	2013-03-11T07:24:20	30.94723	-147.19087	TN292	110.70992108423543	0.62601043907751	0.0446849738704188	5.2127225128007																	5.2127225128007	1868.7075710762601
1519	2013-03-11T07:27:23	30.940583	-147.198237	TN292	111.11646923451792	0.627136645239459	0.0448927148480532	5.231083903358947																	5.231083903358947	1869.7284501503648
1520	2013-03-11T07:30:25	30.933967	-147.205438	TN292	110.91478573919605	0.6256368236381981	0.0446160564383853	5.215185848106737																	5.215185848106737	1870.7359826512507
1521	2013-03-11T07:33:26	30.927405	-147.212573	TN292	109.425201432982	0.622283346011748	0.0440019028664161	5.078601901261623																	5.078601901261623	1871.734853020403
1522	2013-03-11T07:36:31	30.92058	-147.22006299999995	TN292	110.17072643796308	0.6208034473643921	0.0437323400636833	5.083975863954242																	5.083975863954242	1872.7782989202246
1523	2013-03-11T07:39:34	30.914083	-147.22726799999995	TN292	109.1136626947078	0.620065398225797	0.0435984113729068	5.01543522738005																	5.01543522738005	1873.776551505838
1524	2013-03-11T07:42:35	30.90768	-147.23436	TN292	108.53280120386604	0.6196976913775489	0.0435316861452762	4.9852776256245805																	4.9852776256245805	1874.759816386424
1525	2013-03-11T07:45:37	30.901	-147.241793	TN292	107.98867839339692	0.617859741454568	0.0431994086763867	4.932521969493844																	4.932521969493844	1875.787904082551
1526	2013-03-11T07:48:42	30.89423	-147.249317	TN292	110.38098995252251	0.617128377371004	0.0430674142143049	5.02853922248359																	5.02853922248359	1876.829275105258
1527	2013-03-11T07:51:43	30.887593	-147.256667	TN292	106.20125696416918	0.6149309138091701	0.0426728438729585	4.7807264712372834																	4.7807264712372834	1877.848497031326
1528	2013-03-11T07:54:44	30.881067	-147.263918	TN292	105.20180123175119	0.615660456970042	0.0428037934777816	4.797220220164542																	4.797220220164542	1878.8522816462882
1529	2013-03-11T07:57:46	30.874337	-147.27135800000005	TN292	109.23004089575899	0.617859741454568	0.0431994086763867	4.999333864942283																	4.999333864942283	1879.88499824936
1530	2013-03-11T08:00:48	30.86750300000001	-147.278707	TN292	109.55050870471226	0.62043398285627	0.0436652958856285	5.036794728200925																	5.036794728200925	1880.9202611692199
1531	2013-03-11T08:03:49	30.860868	-147.28593999999995	TN292	110.35986845202869	0.6215431429049371	0.043866848569117996	5.087571265279041																	5.087571265279041	1881.9317853356472
1532	2013-03-11T08:06:51	30.854633000000003	-147.29316699999995	TN292	110.44036493563357	0.6219128032355731	0.0439342952141451	5.099708648551732																	5.099708648551732	1882.910897983164
1533	2013-03-11T08:09:54	30.848257	-147.300515	TN292	111.72165368899141	0.6219128032355731	0.0439342952141451	5.158266071046015																	5.158266071046015	1883.9093290685848
1534	2013-03-11T08:12:55	30.841903	-147.307883	TN292	111.26073883608942	0.6208034473643921	0.0437323400636833	5.125076374199235																	5.125076374199235	1884.9074012269296
1535	2013-03-11T08:15:57	30.83550300000001	-147.315365	TN292	110.2158789150483	0.6189633477283921	0.0433985843260216	5.037695299057189																	5.037695299057189	1885.916831200012
1536	2013-03-11T08:18:59	30.82904000000001	-147.322813	TN292	110.60572337087312	0.617128377371004	0.0430674142143049	5.001074815898967																	5.001074815898967	1886.9289681713642
1537	2013-03-11T08:22:01	30.822403	-147.330467	TN292	111.17052801976149	0.618594601500499	0.0433320340795858	5.086799939821429																	5.086799939821429	1887.9687580963525
1538	2013-03-11T08:25:11	30.815583	-147.3384	TN292	114.69497455009615	0.623027087331965	0.0441376027310198	5.328656637357351																	5.328656637357351	1889.041836450176
1539	2013-03-11T08:28:17	30.809108	-147.345992	TN292	115.43040426745316	0.6241424471479201	0.0443418384156532	5.374231282365245																	5.374231282365245	1890.064749476399
1540	2013-03-11T08:31:21	30.80233	-147.353593	TN292	111.52316506173435	0.624514809320607	0.0444101501095059	5.219656827356767																	5.219656827356767	1891.1123341942712
1541	2013-03-11T08:34:27	30.795448	-147.36103799999995	TN292	114.60490327046041	0.624514809320607	0.0444101501095059	5.351612226902514																	5.351612226902514	1892.1581128002367
1542	2013-03-11T08:37:33	30.788473	-147.368447	TN292	113.28411874884644	0.6241424471479201	0.0443418384156532	5.2955036903814845																	5.2955036903814845	1893.2092099004847
1543	2013-03-11T08:40:36	30.781603000000004	-147.37573700000004	TN292	111.70605279056716	0.623027087331965	0.0441376027310198	5.192493050674308																	5.192493050674308	1894.2440367113327
1544	2013-03-11T08:43:40	30.77481	-147.383083	TN292	112.54551945184895	0.6226547733400172	0.0440696719102842	5.214841298180974																	5.214841298180974	1895.276216880866
1545	2013-03-11T08:46:41	30.768	-147.39043700000005	TN292	112.62111886700308	0.618594601500499	0.0433320340795858	5.159341196748828																	5.159341196748828	1896.3103382712286
1546	2013-03-11T08:49:45	30.761053000000004	-147.397998	TN292	113.56887355862752	0.6196976913775489	0.0435316861452762	5.2143259945619205																	5.2143259945619205	1897.36914886284
1547	2013-03-11T08:52:51	30.754575	-147.405047	TN292	114.92670306880034	0.6208034473643921	0.0437323400636833	5.314916035871661																	5.314916035871661	1898.3564088965795
1548	2013-03-11T08:56:02	30.747513	-147.41256299999995	TN292	115.10194154117865	0.6226547733400172	0.0440696719102842	5.353999735391266																	5.353999735391266	1899.4217634266495
1549	2013-03-11T08:59:13	30.74045	-147.420232	TN292	118.80739992157056	0.626384946403913	0.0447540558207286	5.591744117421615																	5.591744117421615	1900.4971688923913
1550	2013-03-11T09:02:29	30.733442	-147.427918	TN292	116.4851584860782	0.628262320015211	0.0451008854785108	5.524064368324464																	5.524064368324464	1901.569258148228
1551	2013-03-11T09:05:50	30.725867	-147.436228	TN292	117.54912768920327	0.629010689132542	0.0452396863415465	5.583275617115244																	5.583275617115244	1902.7282695433025
1552	2013-03-11T09:09:09	30.718748	-147.44415800000004	TN292	116.50233091335129	0.627513841022049	0.0449622927133521	5.520372602931987																	5.520372602931987	1903.8254764909645
1553	2013-03-11T09:12:32	30.711065	-147.452695	TN292	117.60306150880888	0.62601043907751	0.0446849738704188	5.574537750446781																	5.574537750446781	1905.0082469626816
1554	2013-03-11T09:15:48	30.703705	-147.460842	TN292	116.92771482650188	0.623027087331965	0.0441376027310198	5.447627427889622																	5.447627427889622	1906.1392809885992
1555	2013-03-11T09:18:56	30.696643	-147.468537	TN292	116.7320164176297	0.6237709717536539	0.0442736894057154	5.442788237308779																	5.442788237308779	1907.2165326019929
1556	2013-03-11T09:22:02	30.68954500000001	-147.476297	TN292	115.05271425021671	0.620065398225797	0.0435984113729068	5.292505419164496																	5.292505419164496	1908.301001209897
1557	2013-03-11T09:25:05	30.68272	-147.483722	TN292	111.94416845816968	0.618594601500499	0.0433320340795858	5.1133227659013185																	5.1133227659013185	1909.341401945372
1558	2013-03-11T09:28:10	30.675748	-147.491205	TN292	114.32579847209558	0.618594601500499	0.0433320340795858	5.2352021214262985																	5.2352021214262985	1910.3976040685889
1559	2013-03-11T09:31:12	30.668668	-147.49886	TN292	111.88455596778437	0.610922208669768	0.0419589181573892	4.991702938567707																	4.991702938567707	1911.4738527666952
1560	2013-03-11T09:34:15	30.661708	-147.506423	TN292	108.91616229586457	0.608397004309332	0.0415128486841036	4.786894448455339																	4.786894448455339	1912.534360250448
1561	2013-03-11T09:37:17	30.654745	-147.513938	TN292	107.9891948310284	0.6066013658370311	0.0411975026540972	4.727996429878324																	4.727996429878324	1913.5920146669368
1562	2013-03-11T09:40:21	30.647963	-147.521393	TN292	107.41068554576314	0.605880178104605	0.0410713665608826	4.663971090698019																	4.663971090698019	1914.6310724769248
1563	2013-03-11T09:43:25	30.641207	-147.528905	TN292	108.36715237533308	0.6066013658370311	0.0411975026540972	4.744914212930083																	4.744914212930083	1915.6718297719929
1564	2013-03-11T09:46:27	30.634287	-147.53661499999995	TN292	108.34440180404152	0.606241861266683	0.0411345379654437	4.731328461703779																	4.731328461703779	1916.7389237934199
1565	2013-03-11T09:49:32	30.62735	-147.544368	TN292	108.38025140759196	0.609115586353249	0.0416396163353548	4.7717249502174255																	4.7717249502174255	1917.8102720892493
1566	2013-03-11T09:52:39	30.6206	-147.55200000000005	TN292	110.79477852898295	0.6111031891011365	0.04199105026480935	4.930525636063998																	4.930525636063998	1918.858636322088
1567	2013-03-11T09:55:48	30.61377	-147.55966999999995	TN292	111.81628970867793	0.6098364340108979	0.0417669021426162	4.949280613808361																	4.949280613808361	1919.9159636415368
1568	2013-03-11T09:58:54	30.60678	-147.56739299999995	TN292	110.86023606278057	0.60695878301518	0.0412602714630329	4.8751923037577765																	4.8751923037577765	1920.9896984266195
1569	2013-03-11T10:01:57	30.600037	-147.57485	TN292	107.27041997201346	0.6037278550705479	0.0406960064662801	4.640749086003951																	4.640749086003951	1922.0259821645448
1570	2013-03-11T10:04:59	30.593342	-147.582197	TN292	105.719035381259	0.602309566422276	0.0404496387723555	4.546130175488703																	4.546130175488703	1923.0511704147339
1571	2013-03-11T10:08:01	30.586787	-147.58948700000005	TN292	105.10237953682841	0.6015943612639439	0.0403260124565342	4.533723313251508																	4.533723313251508	1924.0613345013892
1572	2013-03-11T10:11:06	30.580065	-147.59690700000004	TN292	105.8675404962018	0.6015943612639439	0.0403260124565342	4.552267282611952																	4.552267282611952	1925.0935822915292
1573	2013-03-11T10:14:11	30.573317	-147.604307	TN292	106.85374492945394	0.6001717217997061	0.0400802338630663	4.562212454645438																	4.562212454645438	1926.126647181907
1574	2013-03-11T10:17:16	30.566578000000003	-147.611855	TN292	108.86652294415501	0.6055193562889439	0.0410083455986664	4.757580404247277																	4.757580404247277	1927.168814018263
1575	2013-03-11T10:20:31	30.559483	-147.61975	TN292	112.93267266543677	0.609115586353249	0.0416396163353548	4.99777872191295																	4.99777872191295	1928.2626361909201
1576	2013-03-11T10:23:54	30.552243	-147.627835	TN292	114.40494911788151	0.608756449533761	0.0415762006892045	5.027370068386456																	5.027370068386456	1929.38075409464
1577	2013-03-11T10:27:11	30.54526	-147.63573	TN292	115.30381883169676	0.606241861266683	0.0411345379654437	5.044498128560333																	5.044498128560333	1930.465686056487
1578	2013-03-11T10:30:32	30.538193	-147.643747	TN292	113.13227072802172	0.6066013658370311	0.0411975026540972	4.9591462047183965																	4.9591462047183965	1931.5655169746124
1579	2013-03-11T10:33:52	30.531293	-147.65168	TN292	111.66758643459343	0.6076761790650749	0.0413862589598294	4.937612826355006																	4.937612826355006	1932.6464856569346
1580	2013-03-11T10:37:12	30.524237	-147.659707	TN292	111.64936758682514	0.606241861266683	0.0411345379654437	4.912730659069871																	4.912730659069871	1933.746189239349
1581	2013-03-11T10:40:21	30.517522	-147.667393	TN292	111.27141144260928	0.607317053412266	0.0413231901123783	4.892914506296523																	4.892914506296523	1934.7959375653488
1582	2013-03-11T10:43:32	30.510743	-147.675223	TN292	112.62168596456476	0.607317053412266	0.0413231901123783	4.949690820909268																	4.949690820909268	1935.860501787202
1583	2013-03-11T10:46:43	30.50420200000001	-147.682853	TN292	111.80095560338806	0.609475580496766	0.0417031833660314	4.948555943188584																	4.948555943188584	1936.892805377764
1584	2013-03-11T10:49:50	30.497663	-147.690405	TN292	110.51847278346243	0.610922208669768	0.0419589181573892	4.90382926350182																	4.90382926350182	1937.9196961977668
1585	2013-03-11T10:52:54	30.49124	-147.697892	TN292	109.3382984196567	0.6098364340108979	0.0417669021426162	4.841257409069679																	4.841257409069679	1938.9330811441973
1586	2013-03-11T10:55:56	30.484908	-147.70531499999996	TN292	108.32822509822313	0.610198148947117	0.041830773027353996	4.805445532794277																	4.805445532794277	1939.935005841024
1587	2013-03-11T10:58:57	30.478667	-147.712712	TN292	107.65062951416051	0.608036162015256	0.0414494783639359	4.745209244681523																	4.745209244681523	1940.9280792903967
1588	2013-03-11T11:02:00	30.47227	-147.72016499999995	TN292	106.97525835095982	0.605880178104605	0.0410713665608826	4.67922139223457																	4.67922139223457	1941.9372099060915
1589	2013-03-11T11:05:03	30.465975	-147.727505	TN292	106.93100037288023	0.6071379182137231	0.0412917307877056	4.708704925166812																	4.708704925166812	1942.9306794173447
1590	2013-03-11T11:08:05	30.459445	-147.73473	TN292	105.81156706091036	0.606241861266683	0.0411345379654437	4.632506322599059																	4.632506322599059	1943.9351557205252
1591	2013-03-11T11:11:07	30.452737	-147.742072	TN292	107.05448350138913	0.606241861266683	0.0411345379654437	4.7097629728817685																	4.7097629728817685	1944.9617666756326
1592	2013-03-11T11:14:09	30.44621	-147.749015	TN292	106.61734327387887	0.6055193562889439	0.0410083455986664	4.671879732755861																	4.671879732755861	1945.947578112001
1593	2013-03-11T11:17:11	30.439635	-147.756113	TN292	107.63366290305076	0.6037278550705479	0.0406960064662801	4.7007345824281455																	4.7007345824281455	1946.9474389519369
1594	2013-03-11T11:20:12	30.433205	-147.76299	TN292	106.63224238474648	0.6001717217997061	0.0400802338630663	4.596201316082415																	4.596201316082415	1947.9210749583758
1595	2013-03-11T11:23:14	30.426637	-147.76998799999996	TN292	105.35889004734112	0.6015943612639439	0.0403260124565342	4.564842634564061																	4.564842634564061	1948.9139088433053
1596	2013-03-11T11:26:18	30.419928	-147.777052	TN292	107.59644626628663	0.6015943612639439	0.0403260124565342	4.659056072408711																	4.659056072408711	1949.922635548172
1597	2013-03-11T11:29:22	30.413192	-147.78421	TN292	107.97503706166144	0.6001717217997061	0.0400802338630663	4.644216181839393																	4.644216181839393	1950.9396954421445
1598	2013-03-11T11:32:27	30.40640800000001	-147.79131	TN292	110.1193954631888	0.600526110660332	0.0401414589294973	4.7392372171519765																	4.7392372171519765	1951.9569938553934
1599	2013-03-11T11:35:28	30.39948	-147.798577	TN292	107.63870916340102	0.601237428370511	0.0402643478769161	4.664605601018082																	4.664605601018082	1952.9969673916967
1600	2013-03-11T11:38:33	30.392482	-147.80591299999998	TN292	107.9899847605122	0.599461527623023	0.0399581964047407	4.629514707852179																	4.629514707852179	1954.0471974364848
1601	2013-03-11T11:41:37	30.385535	-147.813182	TN292	109.60524372789274	0.5991076653398361	0.0398973953574319	4.6953149143199715																	4.6953149143199715	1955.0889357172862
1602	2013-03-11T11:44:45	30.378393	-147.820675	TN292	108.97157241557446	0.5991076653398361	0.0398973953574319	4.667288701769588																	4.667288701769588	1956.1612352931352
1603	2013-03-11T11:47:48	30.3714	-147.82802	TN292	107.28787695384909	0.6001717217997061	0.0400802338630663	4.5963232308421125																	4.5963232308421125	1957.211734747095
1604	2013-03-11T11:50:54	30.364215	-147.83553999999995	TN292	108.4795313991898	0.59840246692964	0.0397762273100372	4.6224020511282955																	4.6224020511282955	1958.2893939833314
1605	2013-03-11T11:54:01	30.357222	-147.842943	TN292	106.95826020092964	0.597698341327604	0.0396556097023431	4.526237583544224																	4.526237583544224	1959.3437113126831
1606	2013-03-11T11:57:03	30.350545	-147.850092	TN292	105.92645357806995	0.5962964869393571	0.0394160517818949	4.4846110582038134																	4.4846110582038134	1960.3556513255307
1607	2013-03-11T12:00:05	30.343612	-147.857338	TN292	105.38893045789816	0.596645698100655	0.0394757272377048	4.485173153249127																	4.485173153249127	1961.394952957154
1608	2013-03-11T12:03:09	30.336977	-147.864518	TN292	106.49231040720859	0.5955942056514799	0.0392964469902698	4.496864758307615																	4.496864758307615	1962.405559331664
1609	2013-03-11T12:06:12	30.330368	-147.871748	TN292	106.3206268948722	0.596645698100655	0.0394757272377048	4.4957233460710215																	4.4957233460710215	1963.4173762876053
1610	2013-03-11T12:09:15	30.323613	-147.879025	TN292	108.41574310924958	0.59840246692964	0.0397762273100372	4.6301263186891335																	4.6301263186891335	1964.4441731345776
1611	2013-03-11T12:12:18	30.316905	-147.886298	TN292	107.74719726893494	0.59840246692964	0.0397762273100372	4.582816113990231																	4.582816113990231	1965.4669148999487
1612	2013-03-11T12:15:22	30.310132	-147.89351000000005	TN292	106.59119419992045	0.59840246692964	0.0397762273100372	4.544603549391078																	4.544603549391078	1966.4910079129081
1613	2013-03-11T12:18:26	30.303305	-147.900923	TN292	107.889349930205	0.597698341327604	0.0396556097023431	4.575223315581755																	4.575223315581755	1967.5326814900704
1614	2013-03-11T12:21:30	30.296177	-147.908627	TN292	106.55659692055258	0.597698341327604	0.0396556097023431	4.538508812109179																	4.538508812109179	1968.6179655042001
1615	2013-03-11T12:24:34	30.28934000000001	-147.916175	TN292	106.78190138643065	0.59840246692964	0.0397762273100372	4.591150449667174																	4.591150449667174	1969.6694316902544
1616	2013-03-11T12:27:38	30.282358	-147.923902	TN292	105.9059713947647	0.59840246692964	0.0397762273100372	4.535349641063803																	4.535349641063803	1970.7444893018933
1617	2013-03-11T12:30:45	30.275285	-147.931575	TN292	106.65063623425993	0.598050898966864	0.0397158570258936	4.557520973007804																	4.557520973007804	1971.8233737529322
1618	2013-03-11T12:33:51	30.26832700000001	-147.939353	TN292	109.5244027983992	0.5975224823149915	0.039625557779899005	4.701057923429293																	4.701057923429293	1972.8999747458704
1619	2013-03-11T12:36:54	30.261545	-147.947018	TN292	108.54773553564137	0.598754645777687	0.0398367391074754	4.6523471127151605																	4.6523471127151605	1973.95498718649
1620	2013-03-11T12:39:58	30.254437	-147.954895	TN292	108.98140717058443	0.6019521462202391	0.0403878242405686	4.713474049211191																	4.713474049211191	1975.0502955786615
1621	2013-03-11T12:43:15	30.247167	-147.963065	TN292	110.4763033391548	0.600881345510757	0.0402028301511477	4.779122138079121																	4.779122138079121	1976.17817954001
1622	2013-03-11T12:46:31	30.239958	-147.97125	TN292	109.57931932914371	0.59840246692964	0.0397762273100372	4.7064723226060865																	4.7064723226060865	1977.3022513878666
1623	2013-03-11T12:49:52	30.23266	-147.97956200000004	TN292	112.22064512276184	0.6001717217997061	0.0400802338630663	4.882462253203778																	4.882462253203778	1978.4419909254261
1624	2013-03-11T12:53:10	30.225357	-147.98786	TN292	109.01288814734761	0.598754645777687	0.0398367391074754	4.711016351494647																	4.711016351494647	1979.5812251520213
1625	2013-03-11T12:56:31	30.217843	-147.996363	TN292	105.7769521122219	0.5962964869393571	0.0394160517818949	4.4926134274003																	4.4926134274003	1980.7510785977697
1626	2013-03-11T13:00:00	30.210212	-148.004947	TN292	106.34235767186796	0.596645698100655	0.0394757272377048	4.571526888268856																	4.571526888268856	1981.93574082159
1627	2013-03-11T13:03:28	30.202332	-148.01367	TN292	106.39481311906908	0.598754645777687	0.0398367391074754	4.5930132891471																	4.5930132891471	1983.149682860421
1628	2013-03-11T13:06:45	30.194678000000003	-148.022072	TN292	110.82331902139931	0.6019521462202391	0.0403878242405686	4.80361151326675																	4.80361151326675	1984.3241531104056
1629	2013-03-11T13:10:15	30.186537	-148.030698	TN292	112.79544624623331	0.5955942056514799	0.0392964469902698	4.725070907735502																	4.725070907735502	1985.553020314751
1630	2013-03-11T13:13:46	30.178508	-148.039085	TN292	112.99897587838772	0.5955942056514799	0.0392964469902698	4.747644916754497																	4.747644916754497	1986.7572364921414
1631	2013-03-11T13:17:16	30.170345	-148.047507	TN292	114.31259616983688	0.5924420754162529	0.0387621397671506	4.735391604092704																	4.735391604092704	1987.9748481494648
1632	2013-03-11T13:20:43	30.162345	-148.05568	TN292	115.3357481351192	0.590356763845812	0.0384110994364371	4.749982372489507																	4.749982372489507	1989.163025700334
1633	2013-03-11T13:24:09	30.154502	-148.063962	TN292	114.48086421008976	0.5907028197413199	0.0384692745959418	4.725409665918675																	4.725409665918675	1990.34525199426
1634	2013-03-11T13:27:36	30.14652	-148.07241299999995	TN292	114.82837246992857	0.591397411796927	0.0385860418701023	4.7723158861464405																	4.7723158861464405	1991.549917767216
1635	2013-03-11T13:31:01	30.138458	-148.08092299999996	TN292	113.52028183426869	0.591745951905821	0.0386446346485865	4.7105836920026585																	4.7105836920026585	1992.7650331343564
1636	2013-03-11T13:34:30	30.130353000000003	-148.089488	TN292	114.55095501953541	0.592094171481787	0.0387033338081638	4.750166847526494																	4.750166847526494	1993.9872989968067
1637	2013-03-11T13:37:55	30.122552	-148.097953	TN292	112.73693469732784	0.593490778209383	0.0389394012676186	4.7067072646064725																	4.7067072646064725	1995.1782392155692
1638	2013-03-11T13:41:24	30.11461	-148.106705	TN292	114.39892155729945	0.594891342460035	0.0391769913024547	4.80024718331276																	4.80024718331276	1996.399616798284
1639	2013-03-11T13:44:51	30.106662	-148.115573	TN292	111.81322604043352	0.594891342460035	0.0391769913024547	4.699250051464894																	4.699250051464894	1997.6292557169506
1640	2013-03-11T13:48:22	30.098672	-148.12453	TN292	114.94259859774677	0.594891342460035	0.0391769913024547	4.795417559713804																	4.795417559713804	1998.8682623416198
1641	2013-03-11T13:51:48	30.090868	-148.133423	TN292	111.25022898817673	0.592094171481787	0.0387033338081638	4.612393250587141																	4.612393250587141	2000.0882038470188
1642	2013-03-11T13:55:18	30.083055	-148.14226000000005	TN292	110.5258863903435	0.5931403767951109	0.0388801731613649	4.602130176203676																	4.602130176203676	2001.3051276520239
1643	2013-03-11T13:58:50	30.075243	-148.15096699999995	TN292	112.79164842452083	0.591745951905821	0.0386446346485865	4.671469049756818																	4.671469049756818	2002.5132924078089
1644	2013-03-11T14:02:16	30.067672	-148.15945	TN292	112.90658211763588	0.5931403767951109	0.0388801731613649	4.711854157094099																	4.711854157094099	2003.6872167431784
1645	2013-03-11T14:05:45	30.06002800000001	-148.16798500000004	TN292	113.27558059659799	0.5907028197413199	0.0384692745959418	4.686066660198319																	4.686066660198319	2004.870507858946
1646	2013-03-11T14:09:11	30.052233	-148.17662	TN292	114.45525621277152	0.5955942056514799	0.0392964469902698	4.81076512422722																	4.81076512422722	2006.0726353748464
1647	2013-03-11T14:12:35	30.0447	-148.185078	TN292	114.55965767271923	0.602309566422276	0.0404496387723555	4.98189186026699																	4.98189186026699	2007.241978881304
1648	2013-03-11T14:16:02	30.036988	-148.19358799999995	TN292	114.19507655581764	0.6048002884965931	0.0408827535690113	4.9965106104445045																	4.9965106104445045	2008.4291917532385
1649	2013-03-11T14:19:33	30.028973	-148.202427	TN292	110.72680082242516	0.605159393768409	0.0409454747205174	4.838423914061332																	4.838423914061332	2009.6627399571796
1650	2013-03-11T14:22:50	30.021490000000004	-148.210692	TN292	111.7376851471825	0.601237428370511	0.0402643478769161	4.789164002579491																	4.789164002579491	2010.8152988410352
1651	2013-03-11T14:26:21	30.013535	-148.219548	TN292	113.75684401180588	0.5991076653398361	0.0398973953574319	4.851406483640137																	4.851406483640137	2012.0452536264886
1652	2013-03-11T14:29:46	30.005848	-148.2283	TN292	110.01529900582308	0.59840246692964	0.0397762273100372	4.678580808839745																	4.678580808839745	2013.246895166093
1653	2013-03-11T14:33:18	29.99791500000001	-148.237355	TN292	113.16963475046506	0.598050898966864	0.0397158570258936	4.815815431346139																	4.815815431346139	2014.4885920119045
1654	2013-03-11T14:36:40	29.99020800000001	-148.24618	TN292	111.14876043102852	0.597698341327604	0.0396556097023431	4.695702793763232																	4.695702793763232	2015.6968585377563
1655	2013-03-11T14:40:08	29.98247700000001	-148.2552	TN292	109.06264364963032	0.597698341327604	0.0396556097023431	4.6200412694433775																	4.6200412694433775	2016.920361862088
1656	2013-03-11T14:43:38	29.974758	-148.26443	TN292	110.79534740517063	0.6001717217997061	0.0400802338630663	4.761950127519934																	4.761950127519934	2018.1574608198941
1657	2013-03-11T14:47:06	29.967128	-148.27342	TN292	112.25670667345464	0.605159393768409	0.0409454747205174	4.932213940425605																	4.932213940425605	2019.371110580977
1658	2013-03-11T14:50:34	29.959507	-148.282303	TN292	115.51654805924721	0.610198148947117	0.041830773027353996	5.17682324729366																	5.17682324729366	2020.5767531032254
1659	2013-03-11T14:54:01	29.952247	-148.290875	TN292	115.06901502936121	0.61201068551724	0.0421521713987637	5.184606177784994																	5.184606177784994	2021.7328762887423
1660	2013-03-11T14:57:31	29.944447	-148.29995	TN292	114.72745002849743	0.61201068551724	0.0421521713987637	5.146391556893916																	5.146391556893916	2022.9657903493921
1661	2013-03-11T15:01:03	29.936678000000004	-148.308907	TN292	113.90553361699357	0.610560727361793	0.0418947963833541	5.111241856057612																	5.111241856057612	2024.188254247606
1662	2013-03-11T15:04:21	29.929563	-148.317273	TN292	112.82329967501437	0.608036162015256	0.0414494783639359	5.018485847151768																	5.018485847151768	2025.3190211922088
1663	2013-03-11T15:07:39	29.92241	-148.32554	TN292	112.2412722009092	0.6037278550705479	0.0406960064662801	4.888364507749652																	4.888364507749652	2026.4460169459333
1664	2013-03-11T15:10:56	29.91529	-148.333843	TN292	114.60587753778739	0.602309566422276	0.0404496387723555	4.976954721451879																	4.976954721451879	2027.5729273332752
1665	2013-03-11T15:14:21	29.907717	-148.34254	TN292	110.7499481864929	0.594891342460035	0.0391769913024547	4.6728324678097115																	4.6728324678097115	2028.7624054731934
1666	2013-03-11T15:17:49	29.9002	-148.351258	TN292	110.09808263611492	0.593842016094705	0.0389987707619894	4.641062369000277																	4.641062369000277	2029.948954677103
1667	2013-03-11T15:21:15	29.892943	-148.35959499999996	TN292	107.85909925131222	0.591745951905821	0.0386446346485865	4.505025441963409																	4.505025441963409	2031.089081844298
1668	2013-03-11T15:24:46	29.885435	-148.368213	TN292	105.63489200852226	0.5907028197413199	0.0384692745959418	4.405517071787178																	4.405517071787178	2032.26818566388
1669	2013-03-11T15:28:17	29.877728	-148.37707	TN292	105.32300624041984	0.591049701734344	0.0385275886299907	4.373321860990441																	4.373321860990441	2033.4793081818652
1670	2013-03-11T15:31:49	29.870212	-148.38573	TN292	107.49910604997585	0.5872518321096079	0.0378920779119655	4.408927195595988																	4.408927195595988	2034.6619948016355
1671	2013-03-11T15:35:18	29.862922	-148.39408	TN292	108.12483655994869	0.590011532080474	0.0383530628207477	4.483704699705006																	4.483704699705006	2035.8057822233482
1672	2013-03-11T15:38:43	29.855535	-148.402637	TN292	105.78302601724876	0.590011532080474	0.0383530628207477	4.3642163199295965																	4.3642163199295965	2036.971373966578
1673	2013-03-11T15:42:14	29.84800000000001	-148.41114299999995	TN292	106.8567418660422	0.587598366122691	0.0379497015120568	4.3964009560420685																	4.3964009560420685	2038.1452396553686
1674	2013-03-11T15:45:42	29.840502	-148.419678	TN292	103.49200013381548	0.58794420492012	0.038007295211656	4.259264215574809																	4.259264215574809	2039.3181748579407
1675	2013-03-11T15:49:08	29.833255	-148.427913	TN292	103.81259002400247	0.5869061233653311	0.0378345915421539	4.25985850382742																	4.25985850382742	2040.4509178638505
1676	2013-03-11T15:52:27	29.826395	-148.435762	TN292	104.37197646600474	0.585185231148408	0.0375490069396669	4.267303618666219																	4.267303618666219	2041.5268590637365
1677	2013-03-11T15:55:47	29.819395	-148.44378999999995	TN292	104.06266004606708	0.5855293687429829	0.0376059203636027	4.273076373664679																	4.273076373664679	2042.6260769806922
1678	2013-03-11T15:58:52	29.812687	-148.451317	TN292	100.85566003274964	0.58794420492012	0.038007295211656	4.176123974236261																	4.176123974236261	2043.6682232515332
1679	2013-03-11T16:01:57	29.80597	-148.458798	TN292	101.38389848840693	0.585873929114982	0.0376629525501553	4.151950395245208																	4.151950395245208	2044.7080291876812
1680	2013-03-11T16:04:59	29.799418	-148.466143	TN292	98.36425934651942	0.58794420492012	0.038007295211656	4.075645334763977																	4.075645334763977	2045.72553715715
1681	2013-03-11T16:08:05	29.792767	-148.473572	TN292	102.523060681882	0.5869061233653311	0.0378345915421539	4.252674075419191																	4.252674075419191	2046.7566368721255
1682	2013-03-11T16:11:06	29.786075	-148.48103500000005	TN292	101.37826336094321	0.588286857741426	0.0380645851573078	4.223197354844362																	4.223197354844362	2047.793333439832
1683	2013-03-11T16:14:23	29.778752	-148.489145	TN292	109.58887646118065	0.593490778209383	0.0389394012676186	4.587024953951722																	4.587024953951722	2048.924017339242
1684	2013-03-11T16:17:43	29.771412	-148.497342	TN292	114.10394621311696	0.600881345510757	0.0402028301511477	4.9197210631418775																	4.9197210631418775	2050.061940626309
1685	2013-03-11T16:21:14	29.76356	-148.50608300000005	TN292	114.82608873343662	0.59840246692964	0.0397762273100372	4.879566851025085																	4.879566851025085	2051.277417356181
1686	2013-03-11T16:24:44	29.755923	-148.51485	TN292	112.74562234587287	0.5996388811309991	0.039988669499899945	4.831390697381163																	4.831390697381163	2052.477617166838
1687	2013-03-11T16:28:17	29.74836	-148.523593	TN292	113.48286039225357	0.6001717217997061	0.0400802338630663	4.893657051070674																	4.893657051070674	2053.6703977349453
1688	2013-03-11T16:31:46	29.740868	-148.53215500000005	TN292	121.5763707736428	0.6001717217997061	0.0400802338630663	5.231819682527632																	5.231819682527632	2054.8452715175595
1689	2013-03-11T16:34:55	29.733892	-148.54013999999995	TN292	127.00145038438238	0.598050898966864	0.0397158570258936	5.436948906815278																	5.436948906815278	2055.9401314592906
1690	2013-03-11T16:38:04	29.726847	-148.54818799999995	TN292	111.04161320530277	0.5998162346389749	0.0400191425950592	4.767814767798057																	4.767814767798057	2057.044770705571
1691	2013-03-11T16:41:30	29.71936	-148.556812	TN292	111.14164305536556	0.6001717217997061	0.0400802338630663	4.7921346500985935																	4.7921346500985935	2058.223605660909
1692	2013-03-11T16:45:02	29.711662	-148.56564	TN292	111.90945707965736	0.6037278550705479	0.0406960064662801	4.872346852506288																	4.872346852506288	2059.4330419698176
1693	2013-03-11T16:48:19	29.704288	-148.574063	TN292	113.4934695350146	0.60695878301518	0.0412602714630329	5.021364132985847																	5.021364132985847	2060.5893384098827
1694	2013-03-11T16:51:51	29.696152	-148.5831	TN292	115.8423777313904	0.610198148947117	0.041830773027353996	5.176950857191087																	5.176950857191087	2061.8478319944265
1695	2013-03-11T16:55:19	29.688018	-148.591965	TN292	115.4338388582024	0.609475580496766	0.0417031833660314	5.160075027913121																	5.160075027913121	2063.094721372329
1696	2013-03-11T16:58:51	29.67986	-148.600887	TN292	115.47108309378349	0.608036162015256	0.0414494783639359	5.119438366046845																	5.119438366046845	2064.347390397389
1697	2013-03-11T17:02:22	29.671437	-148.60994	TN292	116.17311295803137	0.605880178104605	0.0410713665608826	5.091532161752165																	5.091532161752165	2065.630268721176
1698	2013-03-11T17:05:53	29.663143	-148.618823	TN292	121.92429976127322	0.605159393768409	0.0409454747205174	5.326991535109017																	5.326991535109017	2066.891480570242
1699	2013-03-11T17:09:12	29.65534	-148.627207	TN292	113.93411642147196	0.602309566422276	0.0404496387723555	4.913962578461116																	4.913962578461116	2068.079845692692
1700	2013-03-11T17:12:35	29.647482	-148.635647	TN292	112.0506449915037	0.6048002884965931	0.0408827535690113	4.891178351000764																	4.891178351000764	2069.2764261269144
1701	2013-03-11T17:15:53	29.63983300000001	-148.64392800000005	TN292	114.2010726708538	0.603017019912235	0.0405725289083602	4.9561992761974505																	4.9561992761974505	2070.4455548060396
1702	2013-03-11T17:19:21	29.631758	-148.652613	TN292	111.03300002137442	0.6015943612639439	0.0403260124565342	4.798218353442233																	4.798218353442233	2071.6760556711884
1703	2013-03-11T17:22:37	29.624008	-148.660932	TN292	110.90862943905658	0.598754645777687	0.0398367391074754	4.738098753676722																	4.738098753676722	2072.8559885799027
1704	2013-03-11T17:26:08	29.615558	-148.6699	TN292	112.51555922193815	0.597346623302379	0.0395955058574549	4.769554502860998																	4.769554502860998	2074.1358045450393
1705	2013-03-11T17:29:35	29.607255	-148.678753	TN292	108.74754655465463	0.597698341327604	0.0396556097023431	4.612171367958216																	4.612171367958216	2075.396099194941
1706	2013-03-11T17:32:52	29.599523	-148.6872	TN292	108.86296990571395	0.59840246692964	0.0397762273100372	4.643173257179419																	4.643173257179419	2076.5831993577067
1707	2013-03-11T17:36:09	29.591702	-148.695708	TN292	110.22225171159883	0.597698341327604	0.0396556097023431	4.6853542355367725																	4.6853542355367725	2077.781595111223
1708	2013-03-11T17:39:39	29.583325	-148.704818	TN292	111.54458159921984	0.5962964869393571	0.0394160517818949	4.732656089450192																	4.732656089450192	2079.0650453981325
1709	2013-03-11T17:43:09	29.575177000000004	-148.713742	TN292	112.17323457426956	0.594541165763985	0.0391174767360461	4.716426904810022																	4.716426904810022	2080.3176597603865
1710	2013-03-11T17:46:35	29.567188	-148.722402	TN292	113.40353674040738	0.597698341327604	0.0396556097023431	4.821105150264412																	4.821105150264412	2081.539893087348
1711	2013-03-11T17:50:02	29.559312	-148.73111200000002	TN292	112.15193467510477	0.596645698100655	0.0394757272377048	4.742671936282887																	4.742671936282887	2082.75640128375
1712	2013-03-11T17:53:32	29.551222	-148.739977	TN292	116.87285193509408	0.5969957428916539	0.0395355451495354	4.934034750902387																	4.934034750902387	2084.000541871679
1713	2013-03-11T17:56:57	29.543203	-148.748705	TN292	112.44284117322364	0.59840246692964	0.0397762273100372	4.758807146629022																	4.758807146629022	2085.2298617256242
1714	2013-03-11T18:00:29	29.535072	-148.75767	TN292	117.67639915328381	0.6001717217997061	0.0400802338630663	5.033343595772866																	5.033343595772866	2086.48408891275
1715	2013-03-11T18:03:53	29.527395	-148.766042	TN292	114.86855204237148	0.596645698100655	0.0394757272377048	4.852332638560345																	4.852332638560345	2087.6621497778337
1716	2013-03-11T18:07:19	29.51950200000001	-148.77452	TN292	113.43664766696637	0.597346623302379	0.0395955058574549	4.8336725976005415																	4.8336725976005415	2088.8647971460423
1717	2013-03-11T18:10:49	29.511413	-148.78329499999995	TN292	112.82920041397509	0.598754645777687	0.0398367391074754	4.789417932138808																	4.789417932138808	2090.1030894387914
1718	2013-03-11T18:14:19	29.503297	-148.791997	TN292	113.86509357200865	0.6001717217997061	0.0400802338630663	4.845761724194476																	4.845761724194476	2091.3387799633897
1719	2013-03-11T18:17:48	29.49526	-148.80069	TN292	114.88030927553885	0.598754645777687	0.0398367391074754	4.8754238968205605																	4.8754238968205605	2092.5675037972387
1720	2013-03-11T18:21:17	29.487127	-148.809492	TN292	113.18653691182405	0.59840246692964	0.0397762273100372	4.783321715846243																	4.783321715846243	2093.8112941280765
1721	2013-03-11T18:24:49	29.478755	-148.818497	TN292	112.81119029555578	0.5991076653398361	0.0398973953574319	4.793303403947756																	4.793303403947756	2095.0879916522586
1722	2013-03-11T18:28:06	29.470973	-148.826813	TN292	114.65777713069087	0.599461527623023	0.0399581964047407	4.866931254949483																	4.866931254949483	2096.2711641348274
1723	2013-03-11T18:31:35	29.462603	-148.835723	TN292	115.58302136012965	0.599461527623023	0.0399581964047407	4.901835399970573																	4.901835399970573	2097.541517727139
1724	2013-03-11T18:35:04	29.454233	-148.844642	TN292	114.99466234801164	0.599461527623023	0.0399581964047407	4.9000825154506895																	4.9000825154506895	2098.812512922135
1725	2013-03-11T18:38:34	29.445845	-148.853493	TN292	117.35243754611204	0.5998162346389749	0.0400191425950592	4.9948334834211865																	4.9948334834211865	2100.080557179403
1726	2013-03-11T18:42:01	29.437593	-148.86223	TN292	112.85938752720699	0.6001717217997061	0.0400802338630663	4.808585144626669																	4.808585144626669	2101.330025868549
1727	2013-03-11T18:45:18	29.42961	-148.870653	TN292	112.46995159640016	0.6001717217997061	0.0400802338630663	4.782526898238529																	4.782526898238529	2102.5368919821126
1728	2013-03-11T18:48:37	29.421542	-148.87909299999995	TN292	115.6576505884878	0.6019521462202391	0.0403878242405686	4.9613690254923055																	4.9613690254923055	2103.7518949614528
1729	2013-03-11T18:52:07	29.412977	-148.88825	TN292	118.23628927013417	0.6019521462202391	0.0403878242405686	5.063563457627118																	5.063563457627118	2105.054739713229
1730	2013-03-11T18:55:33	29.404713	-148.897207	TN292	116.88201318953634	0.599461527623023	0.0399581964047407	4.966163902775562																	4.966163902775562	2106.319926608374
1731	2013-03-11T18:58:59	29.396448	-148.906192	TN292	115.70593209509146	0.599461527623023	0.0399581964047407	4.909879249600491																	4.909879249600491	2107.5871086466423
1732	2013-03-11T19:02:28	29.387987	-148.91538	TN292	113.88121902182878	0.599461527623023	0.0399581964047407	4.8434612962154056																	4.8434612962154056	2108.8837199338245
1733	2013-03-11T19:05:59	29.379468	-148.924622	TN292	117.59663297418535	0.6001717217997061	0.0400802338630663	5.012639817515828																	5.012639817515828	2110.188672184488
1734	2013-03-11T19:09:24	29.371125	-148.933548	TN292	117.80898363413408	0.6001717217997061	0.0400802338630663	5.0183000491881975																	5.0183000491881975	2111.4584108120866
1735	2013-03-11T19:12:48	29.36302	-148.942548	TN292	113.15349758418405	0.6015943612639439	0.0403260124565342	4.838589101239716																	4.838589101239716	2112.7139321072004
1736	2013-03-11T19:16:19	29.354563	-148.95206299999995	TN292	116.7320544922133	0.601237428370511	0.0402643478769161	4.987082398077594																	4.987082398077594	2114.0324359530086
1737	2013-03-11T19:19:44	29.346465	-148.961252	TN292	113.03385162879655	0.6033720137743679	0.0406341940844002	4.8761517179406																	4.8761517179406	2115.300324144216
1738	2013-03-11T19:23:16	29.338023	-148.970772	TN292	114.38220864011907	0.602309566422276	0.0404496387723555	4.901903267060794																	4.901903267060794	2116.618081463083
1739	2013-03-11T19:26:45	29.329647	-148.980228	TN292	114.73769366114183	0.6048002884965931	0.0408827535690113	4.957336637974496																	4.957336637974496	2117.9262991318883
1740	2013-03-11T19:30:13	29.32132	-148.989692	TN292	114.98100352475872	0.603017019912235	0.0405725289083602	4.963671483530697																	4.963671483530697	2119.2312341098814
1741	2013-03-11T19:33:43	29.313093	-148.999105	TN292	116.34696487984995	0.605159393768409	0.0409454747205174	5.054674461807799																	5.054674461807799	2120.5248375446936
1742	2013-03-11T19:37:10	29.30472	-149.008545	TN292	116.35288236330118	0.6066013658370311	0.0411975026540972	5.059078965195317																	5.059078965195317	2121.831885301729
1743	2013-03-11T19:40:38	29.296393	-149.018078	TN292	117.09975125429716	0.608397004309332	0.0415128486841036	5.146304803832661																	5.146304803832661	2123.1417021069124
1744	2013-03-11T19:44:06	29.288217	-149.027343	TN292	117.18010637764242	0.610198148947117	0.041830773027353996	5.204461755692778																	5.204461755692778	2124.4213100586544
1745	2013-03-11T19:47:35	29.279973	-149.03676000000004	TN292	115.04875582901184	0.61201068551724	0.0421521713987637	5.1124319354165255																	5.1124319354165255	2125.716737078832
1746	2013-03-11T19:50:51	29.272113	-149.045798	TN292	117.19413234525841	0.61383225127864	0.042476643658473	5.257618128049222																	5.257618128049222	2126.955966506197
1747	2013-03-11T19:54:22	29.263762	-149.055425	TN292	118.34609738716308	0.61383225127864	0.042476643658473	5.325719740818278																	5.325719740818278	2128.274340637713
1748	2013-03-11T19:57:49	29.255332	-149.06503700000005	TN292	117.97955518509576	0.6141978508884399	0.0425419097231095	5.302479522637149																	5.302479522637149	2129.5979566938468
1749	2013-03-11T20:01:18	29.24691	-149.07468500000004	TN292	116.82943714385841	0.615660456970042	0.0428037934777816	5.273025761553571																	5.273025761553571	2130.923465198764
1750	2013-03-11T20:04:48	29.238347	-149.084448	TN292	116.44570400029006	0.614564323250109	0.0426073315895532	5.22472720667208																	5.22472720667208	2132.2680301095597
1751	2013-03-11T20:08:20	29.229735	-149.0943	TN292	120.581482748712	0.615660456970042	0.0428037934777816	5.429121646730198																	5.429121646730198	2133.6226174121307
1752	2013-03-11T20:11:43	29.221478	-149.103685	TN292	117.59475365842206	0.617859741454568	0.0431994086763867	5.346790866499582																	5.346790866499582	2134.9172477216634
1753	2013-03-11T20:15:14	29.212998	-149.113383	TN292	117.64089546361583	0.6215431429049371	0.043866848569117996	5.401807812700215																	5.401807812700215	2136.2509763975213
1754	2013-03-11T20:18:45	29.204490000000003	-149.12316299999995	TN292	116.47416816303577	0.620065398225797	0.0435984113729068	5.3217295361503085																	5.3217295361503085	2137.5925993292567
1755	2013-03-11T20:22:18	29.195858	-149.132857	TN292	117.41291978371376	0.6241424471479201	0.0443418384156532	5.4531715086483015																	5.4531715086483015	2138.938194376985
1756	2013-03-11T20:25:34	29.187903	-149.141822	TN292	116.42464223446692	0.6256368236381981	0.0446160564383853	5.4243434798315695																	5.4243434798315695	2140.180435514973
1757	2013-03-11T20:28:52	29.179907	-149.150912	TN292	115.79052073700683	0.62601043907751	0.0446849738704188	5.413419683749279																	5.413419683749279	2141.4345095347167
1758	2013-03-11T20:32:10	29.171877	-149.159947	TN292	118.38495846061228	0.622283346011748	0.0440019028664161	5.468177395221769																	5.468177395221769	2142.687569123322
1759	2013-03-11T20:35:40	29.163365	-149.169612	TN292	118.73747387589684	0.619330860221094	0.0434651198234001	5.411268227644575																	5.411268227644575	2144.021882521424
1760	2013-03-11T20:39:08	29.155002000000003	-149.17909	TN292	119.18190099637435	0.617128377371004	0.0430674142143049	5.3895743877660784																	5.3895743877660784	2145.3316736470424
1761	2013-03-11T20:42:36	29.146695	-149.18855200000004	TN292	119.53645845556305	0.616393487389165	0.0429353690292443	5.396064548512937																	5.396064548512937	2146.6359967500302
1762	2013-03-11T20:46:02	29.13833	-149.19816799999995	TN292	118.97767874548596	0.6149309138091701	0.0426728438729585	5.340621513215584																	5.340621513215584	2147.9555234991954
1763	2013-03-11T20:49:30	29.129962	-149.20785800000004	TN292	117.06186558693598	0.615295250521053	0.0427382406184871	5.270225760099292																	5.270225760099292	2149.2804469338384
1764	2013-03-11T20:53:00	29.121522	-149.217657	TN292	118.96194199425787	0.6160265352323541	0.0428695028235136	5.380571204226174																	5.380571204226174	2150.6185987626427
1765	2013-03-11T20:56:28	29.113208	-149.22743799999995	TN292	119.33628849383044	0.6219128032355731	0.0439342952141451	5.5028131123266775																	5.5028131123266775	2151.9457410137798
1766	2013-03-11T20:59:53	29.105008	-149.23713500000005	TN292	119.10306997383614	0.622283346011748	0.0440019028664161	5.505370342903516																	5.505370342903516	2153.258237609769
1767	2013-03-11T21:03:18	29.096888	-149.24673700000002	TN292	117.27504517046276	0.6208034473643921	0.0437323400636833	5.387795768760652																	5.387795768760652	2154.5579549536137
1768	2013-03-11T21:06:46	29.08867	-149.256462	TN292	117.46930336122931	0.62043398285627	0.0436652958856285	5.3847498171917625																	5.3847498171917625	2155.873909777443
1769	2013-03-11T21:10:14	29.08039500000001	-149.26617	TN292	116.54795474642201	0.623027087331965	0.0441376027310198	5.390535401207382																	5.390535401207382	2157.193153239984
1770	2013-03-11T21:13:44	29.07188	-149.275632	TN292	116.30916190448539	0.623027087331965	0.0441376027310198	5.3932182494607055																	5.3932182494607055	2158.514457946934
1771	2013-03-11T21:17:14	29.06335300000001	-149.285157	TN292	116.87448520885964	0.622283346011748	0.0440019028664161	5.3987896736277285																	5.3987896736277285	2159.841049114419
1772	2013-03-11T21:20:43	29.055068	-149.29440300000005	TN292	115.92869299947044	0.6247014348546105	0.0444443874925676	5.386610826234692																	5.386610826234692	2161.1294526699903
1773	2013-03-11T21:24:12	29.046632	-149.30383500000005	TN292	118.70544918355614	0.626760347746504	0.0448233026820493	5.5501802458876375																	5.5501802458876375	2162.4425789129873
1774	2013-03-11T21:27:39	29.038212	-149.31320300000004	TN292	115.32760188408865	0.62601043907751	0.0446849738704188	5.3972643408419465																	5.3972643408419465	2163.750134069866
1775	2013-03-11T21:31:10	29.029588	-149.322738	TN292	116.72486420563992	0.626760347746504	0.0448233026820493	5.473140997659861																	5.473140997659861	2165.0853592843405
1776	2013-03-11T21:34:39	29.021138	-149.332162	TN292	118.75749914728037	0.627136645239459	0.0448927148480532	5.582529029685709																	5.582529029685709	2166.3992150412478
1777	2013-03-11T21:38:07	29.012725	-149.341493	TN292	116.59022527561243	0.6256368236381981	0.0446160564383853	5.445588528185581																	5.445588528185581	2167.7038586427702
1778	2013-03-11T21:41:35	29.004222	-149.35081499999995	TN292	123.15364828181852	0.626760347746504	0.0448233026820493	5.771380328809799																	5.771380328809799	2169.0151573487196
1779	2013-03-11T21:44:44	28.996492	-149.35923	TN292	124.88424377822628	0.627513841022049	0.0449622927133521	5.863938815815767																	5.863938815815767	2170.2032869436052
1780	2013-03-11T21:48:00	28.988375	-149.36812700000004	TN292	123.77828055634512	0.627513841022049	0.0449622927133521	5.83312853575209																	5.83312853575209	2171.455028617981
1781	2013-03-11T21:51:23	28.980225	-149.37713	TN292	117.22539267512761	0.629386214092181	0.0453093353787425	5.544706352645378																	5.544706352645378	2172.716622083055
1782	2013-03-11T21:54:55	28.971262	-149.386807	TN292	120.014417120195	0.631269566968777	0.0456600223849339	5.72891100512519																	5.72891100512519	2174.0890455097874
1783	2013-03-11T21:58:23	28.962787	-149.39588999999995	TN292	118.92638719447253	0.633924721015529	0.0461570445676905	5.710350779989732																	5.710350779989732	2175.3823170491346
1784	2013-03-11T22:01:53	28.95421	-149.405225	TN292	123.46382156153038	0.6358310965760721	0.0465160980339996	6.0008101633672855																	6.0008101633672855	2176.7007491756845
1785	2013-03-11T22:05:16	28.945995	-149.41407	TN292	122.03165664145551	0.639275829343705	0.0471690554709193	5.9784844102220775																	5.9784844102220775	2177.9571531024562
1786	2013-03-11T22:08:43	28.93743	-149.42338999999996	TN292	123.07384970697521	0.6381250390101079	0.0469502851449269	6.0198608473324695																	6.0198608473324695	2179.273711812081
1787	2013-03-11T22:12:07	28.928857	-149.432578	TN292	122.15961797509908	0.6385092248238621	0.0470231143136853	5.9811602790902105																	5.9811602790902105	2180.5821362229244
1788	2013-03-11T22:36:02	28.869723	-149.496597	TN292	123.57451302514788	0.634306464934787	0.0462286514514971	5.957810639783043																	5.957810639783043	2189.6516232601653
1789	2013-03-11T22:39:23	28.861498	-149.505608	TN292	132.16152259727895	0.6400448061867541	0.0473156258775841	6.50344004036017																	6.50344004036017	2190.9204682122613
1790	2013-03-11T22:42:40	28.85337	-149.514655	TN292	124.98992135659338	0.6362145319290601	0.0465883890575113	6.065757145157115																	6.065757145157115	2192.18403940708
1791	2013-03-11T22:46:01	28.84514	-149.52363	TN292	121.92410874873265	0.6335436725143709	0.0460855952869954	5.865542065038536																	5.865542065038536	2193.450954697461
1792	2013-03-11T22:49:26	28.836773	-149.532747	TN292	118.6280123708992	0.628262320015211	0.0451008854785108	5.591544386557461																	5.591544386557461	2194.7385101872683
1793	2013-03-11T22:52:54	28.828298	-149.54203	TN292	117.30496401708125	0.6278894716029979	0.0450317328635804	5.507070319648329																	5.507070319648329	2196.0459935261097
1794	2013-03-11T22:56:25	28.819637	-149.55144	TN292	117.93812992888098	0.6278894716029979	0.0450317328635804	5.552965192254604																	5.552965192254604	2197.377054266787
1795	2013-03-11T22:59:57	28.81095	-149.560855	TN292	117.982170646153	0.629010689132542	0.0452396863415465	5.563646865531983																	5.563646865531983	2198.7106012518398
1796	2013-03-11T23:03:26	28.802372	-149.570188	TN292	116.71881691714759	0.629386214092181	0.0453093353787425	5.525999055266519																	5.525999055266519	2200.0298969559162
1797	2013-03-11T23:06:58	28.793693	-149.57953700000004	TN292	126.93442419461084	0.630891695518964	0.0455895547502955	6.0534091268625705																	6.0534091268625705	2201.358475400762
1798	2013-03-11T23:10:10	28.785798	-149.58811200000005	TN292	128.6779498039193	0.630891695518964	0.0455895547502955	6.12522998845768																	6.12522998845768	2202.5718179353175
1799	2013-03-11T23:13:16	28.778318	-149.596225	TN292	121.79581600303686	0.628262320015211	0.0451008854785108	5.740893246758902																	5.740893246758902	2203.7206646042373
1800	2013-03-11T23:16:31	28.77037	-149.60483200000004	TN292	119.56713661608431	0.629386214092181	0.0453093353787425	5.6501680762285975																	5.6501680762285975	2204.940519586794
1801	2013-03-11T23:19:58	28.761898	-149.614078	TN292	121.23725312626976	0.630891695518964	0.0455895547502955	5.764470829884969																	5.764470829884969	2206.245663133213
1802	2013-03-11T23:23:22	28.75352	-149.62330500000004	TN292	121.77732787163241	0.633924721015529	0.0461570445676905	5.8292635253971925																	5.8292635253971925	2207.5420279097007
1803	2013-03-11T23:26:47	28.745187	-149.63256	TN292	120.62012036920305	0.6346862607184771	0.04630025628843901	5.80348551614784																	5.80348551614784	2208.8367487759724
1804	2013-03-11T23:30:15	28.736907	-149.641658	TN292	120.13633379941486	0.635066963142852	0.046372032058975	5.786391327458117																	5.786391327458117	2210.11662059442
1805	2013-03-11T23:33:42	28.728442	-149.650932	TN292	119.64130015769072	0.634306464934787	0.0462286514514971	5.747331654336537																	5.747331654336537	2211.4232931121146
1806	2013-03-11T23:37:10	28.72001	-149.660152	TN292	121.46092272140949	0.632784295745524	0.0459432067885605	5.796063154549422																	5.796063154549422	2212.7237158236567
1807	2013-03-11T23:40:33	28.711777	-149.669143	TN292	120.60492768974615	0.634306464934787	0.0462286514514971	5.808141161125588																	5.808141161125588	2213.9927260398244
1808	2013-03-11T23:44:01	28.703258	-149.678325	TN292	119.53117694366863	0.635066963142852	0.046372032058975	5.781044003454168																	5.781044003454168	2215.2977036192387
1809	2013-03-11T23:47:30	28.694603000000004	-149.68746299999995	TN292	121.05092400961479	0.6335436725143709	0.0460855952869954	5.821577848292298																	5.821577848292298	2216.610850822841
1810	2013-03-11T23:50:57	28.685943	-149.696722	TN292	123.77145037591144	0.635066963142852	0.046372032058975	5.981963503867491																	5.981963503867491	2217.932511403586
1811	2013-03-11T23:54:16	28.677798	-149.705538	TN292	117.42771643786531	0.6320280181626121	0.0458014627124437	5.594872425587368																	5.594872425587368	2219.1828348574704
1812	2013-03-12T00:35:52	28.573993	-149.81659	TN292	121.50298214813606	0.6365974233554251	0.0466606987668517	5.872547621748737																	5.872547621748737	2235.034243566157
1813	2013-03-12T00:38:59	28.566208000000003	-149.824888	TN292	121.80792531637822	0.6381250390101079	0.0469502851449269	5.945616498108167																	5.945616498108167	2236.2212981799066
1814	2013-03-12T00:42:18	28.557890000000004	-149.833828	TN292	124.41361043958015	0.6365974233554251	0.0466606987668517	6.040828875129042																	6.040828875129042	2237.494617104046
1815	2013-03-12T00:45:35	28.549488	-149.842865	TN292	125.80573769156176	0.640817458783321	0.0474628968992192	6.194871234815555																	6.194871234815555	2238.7812939321507
1816	2013-03-12T00:48:44	28.54161	-149.85138500000005	TN292	126.47835011847616	0.6381250390101079	0.0469502851449269	6.173853947360366																	6.173853947360366	2239.9909038913397
1817	2013-03-12T00:51:46	28.534043	-149.859548	TN292	116.06701444686978	0.6373594100127521	0.0468051467211264	5.651889029146551																	5.651889029146551	2241.1514120527977
1818	2013-03-12T00:55:09	28.525593	-149.868708	TN292	126.27175150285343	0.6381250390101079	0.0469502851449269	6.162215964591813																	6.162215964591813	2242.4503819612564
1819	2013-03-12T00:58:09	28.51813	-149.876792	TN292	112.3106676863578	0.6362145319290601	0.0465883890575113	5.439869002133364																	5.439869002133364	2243.597257937792
1820	2013-03-12T01:01:13	28.51040200000001	-149.885102	TN292	119.29148234421876	0.6365974233554251	0.0466606987668517	5.7825202212825655																	5.7825202212825655	2244.780789253057
1821	2013-03-12T01:04:15	28.50284000000001	-149.893123	TN292	114.2794007465016	0.639275829343705	0.0471690554709193	5.606763677760871																	5.606763677760871	2245.9315404918025
1822	2013-03-12T01:07:21	28.495087	-149.901497	TN292	115.18942094228355	0.6373594100127521	0.0468051467211264	5.620875555098169																	5.620875555098169	2247.1214786911232
1823	2013-03-12T01:10:31	28.487275	-149.90991699999995	TN292	113.91544309119179	0.6365974233554251	0.0466606987668517	5.523780405741767																	5.523780405741767	2248.3193208676366
1824	2013-03-12T01:13:41	28.479385	-149.91852	TN292	116.63517244894436	0.6373594100127521	0.0468051467211264	5.672111364742537																	5.672111364742537	2249.5358429360945
1825	2013-03-12T01:16:48	28.471783	-149.92686	TN292	117.50469115176344	0.633163531478077	0.0460143161623607	5.629627610903323																	5.629627610903323	2250.7114611504226
1826	2013-03-12T01:19:55	28.46428	-149.935082	TN292	113.85442742271972	0.6335436725143709	0.0460855952869954	5.46747920722154																	5.46747920722154	2251.8711717665037
1827	2013-03-12T01:23:05	28.456543	-149.943578	TN292	113.06512019094231	0.631648340465544	0.0457306582384605	5.403633786247587																	5.403633786247587	2253.0682864249507
1828	2013-03-12T01:26:14	28.448787	-149.95206000000005	TN292	110.86174748489022	0.6320280181626121	0.0458014627124437	5.272460863939825																	5.272460863939825	2254.266015808229
1829	2013-03-12T01:29:27	28.440923	-149.960657	TN292	112.01790719755975	0.6320280181626121	0.0458014627124437	5.342498704692255																	5.342498704692255	2255.4802553812483
1830	2013-03-12T01:32:37	28.433225	-149.96911	TN292	111.50256806317057	0.6335436725143709	0.0460855952869954	5.354725021205212																	5.354725021205212	2256.671450709834
1831	2013-03-12T01:35:54	28.425202	-149.9779	TN292	112.45235222947191	0.6335436725143709	0.0460855952869954	5.390798535121009																	5.390798535121009	2257.9116305842167
1832	2013-03-12T01:39:09	28.417213	-149.986705	TN292	113.77411578971486	0.6346862607184771	0.04630025628843901	5.489946515510549																	5.489946515510549	2259.150154576977
1833	2013-03-12T01:42:31	28.40896	-149.995762	TN292	113.54068368540892	0.633163531478077	0.0460143161623607	5.439631176680537																	5.439631176680537	2260.42700127644
1834	2013-03-12T01:45:56	28.400765000000003	-150.004843	TN292	112.791574191042	0.6324059631607349	0.0458722667613343	5.391985359858672																	5.391985359858672	2261.700897597553
1835	2013-03-12T01:49:26	28.392147	-150.014227	TN292	112.73212363478625	0.631269566968777	0.0456600223849339	5.3474510364363965																	5.3474510364363965	2263.0293228137266
1836	2013-03-12T01:52:39	28.384233	-150.022848	TN292	111.56034249174824	0.630138650172433	0.0454491225361875	5.26461436593218																	5.26461436593218	2264.2495173312905
1837	2013-03-12T01:55:41	28.376778	-150.030918	TN292	108.82296535562288	0.631269566968777	0.0456600223849339	5.157251948261084																	5.157251948261084	2265.3955322099687
1838	2013-03-12T01:58:45	28.36932800000001	-150.038973	TN292	107.89899827235253	0.634306464934787	0.0462286514514971	5.158680462254416																	5.158680462254416	2266.540169296199
1839	2013-03-12T02:01:51	28.36156	-150.047198	TN292	108.42252964525991	0.634306464934787	0.0462286514514971	5.19115708706076																	5.19115708706076	2267.7220338065194
1840	2013-03-12T02:04:57	28.353972	-150.055155	TN292	111.60390258767052	0.6362145319290601	0.0465883890575113	5.383707149127033																	5.383707149127033	2268.871394958005
1841	2013-03-12T02:08:00	28.346307	-150.063192	TN292	112.29410331446512	0.6381250390101079	0.0469502851449269	5.4480956446264335																	5.4480956446264335	2270.0324082659877
1842	2013-03-12T02:11:04	28.338695	-150.07118300000005	TN292	113.45653293169994	0.6388927138618951	0.0470960319560031	5.550292850543376																	5.550292850543376	2271.1860680543673
1843	2013-03-12T02:14:07	28.331223	-150.079237	TN292	112.91692140108236	0.642746738446301	0.0478325640167249	5.596547450652888																	5.596547450652888	2272.332608138263
1844	2013-03-12T02:17:14	28.323505	-150.08760800000005	TN292	112.97115193324713	0.643905711241344	0.0480555129854603	5.623976516267486																	5.623976516267486	2273.520437701763
1845	2013-03-12T02:20:23	28.315732	-150.096013	TN292	115.75701642038574	0.646626239743491	0.0485811161145965	5.8175277582366105																	5.8175277582366105	2274.715038910688
1846	2013-03-12T02:23:32	28.30797	-150.104373	TN292	117.86116263255184	0.64701760617778	0.0486569438363743	5.926787897041144																	5.926787897041144	2275.9057563219394
1847	2013-03-12T02:26:36	28.30035	-150.112617	TN292	114.0125603229644	0.645457723789125	0.0483547147298136	5.719360055019256																	5.719360055019256	2277.077224588109
1848	2013-03-12T02:29:47	28.292598	-150.12091999999996	TN292	116.33983732290268	0.648581192397783	0.048960964267646	5.884332065348183																	5.884332065348183	2278.263375897973
1849	2013-03-12T02:33:04	28.284622	-150.129487	TN292	116.6845989982368	0.649759112870713	0.0491904385271793	5.9403024214884965																	5.9403024214884965	2279.4854650406
1850	2013-03-12T02:36:17	28.276647	-150.138038	TN292	117.17926965077152	0.6493655361563959	0.049113764653889	5.958260808616393																	5.958260808616393	2280.706439173794
1851	2013-03-12T02:39:37	28.268413	-150.14684	TN292	118.38525023473078	0.648972896742811	0.049037273378997	5.991655958461879																	5.991655958461879	2281.965315303333
1852	2013-03-12T02:42:57	28.260203000000004	-150.155525	TN292	124.3342529283478	0.652906906874871	0.0498078810550101	6.396471815979577																	6.396471815979577	2283.214445405492
1853	2013-03-12T02:46:04	28.25255	-150.163737	TN292	119.12870387535764	0.653698205701568	0.0499637294025819	6.208727533458005																	6.208727533458005	2284.3866683460933
1854	2013-03-12T02:49:11	28.244908	-150.17193500000005	TN292	118.06172440460779	0.650150606422317	0.0492670697705034	6.031093527545915																	6.031093527545915	2285.557098067369
1855	2013-03-12T02:52:23	28.23715	-150.180322	TN292	117.44493868918622	0.648581192397783	0.048960964267646	5.962319511855303																	5.962319511855303	2286.749692055785
1856	2013-03-12T02:55:39	28.229198	-150.18888	TN292	119.16768240161457	0.650542585846916	0.0493438504485563	6.101936684352514																	6.101936684352514	2287.969534855991
1857	2013-03-12T02:58:51	28.221317	-150.197337	TN292	118.38687589984596	0.651329354105521	0.0494979621099731	6.071503706464622																	6.071503706464622	2289.1768704610577
1858	2013-03-12T03:02:03	28.213475	-150.205677	TN292	118.41794838184059	0.6517241474123461	0.0495752939694701	6.0724887457868055																	6.0724887457868055	2290.3732207195844
1859	2013-03-12T03:05:10	28.20583	-150.213803	TN292	118.48750038462215	0.654886355834573	0.0501983490365125	6.156603472834184																	6.156603472834184	2291.539255715156
1860	2013-03-12T03:08:23	28.197983	-150.22203000000005	TN292	118.68510074121315	0.654886355834573	0.0501983490365125	6.157975221027164																	6.157975221027164	2292.728542540201
1861	2013-03-12T03:11:35	28.190165000000004	-150.230252	TN292	117.67098547506492	0.6540952724071221	0.0500419327157281	6.085776156326883																	6.085776156326883	2293.9151670490273
1862	2013-03-12T03:14:52	28.182178000000004	-150.238577	TN292	119.14048454210364	0.654886355834573	0.0501983490365125	6.170705747262429																	6.170705747262429	2295.122511128021
1863	2013-03-12T03:18:09	28.174247	-150.246903	TN292	120.94627740576135	0.660862841173612	0.0513887023795676	6.417261091387213																	6.417261091387213	2296.325379986644
1864	2013-03-12T03:21:22	28.166402	-150.255258	TN292	121.39515978679451	0.664083549971331	0.05203746437711	6.503505972070338																	6.503505972070338	2297.523227362
1865	2013-03-12T03:24:37	28.158563	-150.26363	TN292	122.42342857992381	0.664891719161806	0.0522010389799133	6.6021295394525445																	6.6021295394525445	2298.72177210105
1866	2013-03-12T03:27:52	28.150795	-150.271932	TN292	121.3604611126865	0.664891719161806	0.0522010389799133	6.540282031793425																	6.540282031793425	2299.909894142289
1867	2013-03-12T03:31:20	28.142502	-150.280855	TN292	124.03113632251758	0.664891719161806	0.0522010389799133	6.6937719411228																	6.6937719411228	2301.1824001464097
1868	2013-03-12T03:34:35	28.134692	-150.28946499999995	TN292	123.65582346214322	0.668135174605505	0.0528603231488425	6.7666482049291385																	6.7666482049291385	2302.394889758288
1869	2013-03-12T03:37:49	28.12698	-150.29798	TN292	122.58199787600157	0.665703751447475	0.0523653954787221	6.638473014411927																	6.638473014411927	2303.5930997382998
1870	2013-03-12T03:41:00	28.119332	-150.306425	TN292	121.11879574766328	0.6584630358051801	0.0509086782344804	6.363984263309042																	6.363984263309042	2304.781452978226
1871	2013-03-12T03:44:14	28.111552000000003	-150.314808	TN292	118.64835667809248	0.650935500996736	0.0494208144158648	6.0571781646617655																	6.0571781646617655	2305.976216632284
1872	2013-03-12T03:47:25	28.103832	-150.323155	TN292	116.96038350318071	0.64701760617778	0.0486569438363743	5.883025858937724																	5.883025858937724	2307.1637465906947
1873	2013-03-12T03:50:32	28.096142	-150.33144199999995	TN292	115.77702521827507	0.645457723789125	0.0483547147298136	5.776918995109125																	5.776918995109125	2308.344835825469
1874	2013-03-12T03:53:39	28.088543	-150.33964	TN292	115.53500126008828	0.645457723789125	0.0483547147298136	5.805777391471584																	5.805777391471584	2309.5126015597048
1875	2013-03-12T03:56:44	28.080973	-150.347857	TN292	115.55453212903221	0.646626239743491	0.0485811161145965	5.8056829282519																	5.8056829282519	2310.6793601215177
1876	2013-03-12T03:59:47	28.073613	-150.355865	TN292	114.14452503295394	0.647800580011256	0.048808890801315	5.779126051482401																	5.779126051482401	2311.815077303417
1877	2013-03-12T04:02:49	28.06617	-150.364022	TN292	114.01986644364186	0.648972896742811	0.049037273378997	5.784140963573285																	5.784140963573285	2312.967640175479
1878	2013-03-12T04:05:50	28.058747	-150.372045	TN292	113.60084473649435	0.6493655361563959	0.049113764653889	5.7677958782008645																	5.7677958782008645	2314.1095181069463
1879	2013-03-12T04:08:54	28.051097	-150.380287	TN292	114.81550954540778	0.6487770445702971	0.0489991188233215	5.819205189988715																	5.819205189988715	2315.2845696638165
1880	2013-03-12T04:11:58	28.043533	-150.388472	TN292	114.6707265118658	0.6493655361563959	0.049113764653889	5.816716092800447																	5.816716092800447	2316.4488670529176
1881	2013-03-12T04:15:04	28.03583	-150.396775	TN292	113.05623018998995	0.64701760617778	0.0486569438363743	5.6767079737894495																	5.6767079737894495	2317.6324030935884
1882	2013-03-12T04:18:12	28.028248	-150.404988	TN292	115.04829048838707	0.645457723789125	0.0483547147298136	5.74255576850079																	5.74255576850079	2318.8001287486945
1883	2013-03-12T04:21:13	28.020812	-150.41315500000005	TN292	112.08382972663924	0.645457723789125	0.0483547147298136	5.597377210960568																	5.597377210960568	2319.953050498364
1884	2013-03-12T04:24:15	28.013418	-150.421235	TN292	112.54465794633259	0.641972553496686	0.0476841929239385	5.566238013664088																	5.566238013664088	2321.0967063163225
1885	2013-03-12T04:27:17	28.006005	-150.42935	TN292	111.93749443036523	0.643905711241344	0.0480555129854603	5.575321566981262																	5.575321566981262	2322.24431086837
1886	2013-03-12T04:30:21	27.998445	-150.43758300000005	TN292	112.46752549445044	0.646235805346164	0.0485054689761117	5.636659318510352																	5.636659318510352	2323.411783943295
1887	2013-03-12T04:33:23	27.990943	-150.445763	TN292	114.28956656804951	0.650542585846916	0.0493438504485563	5.837994742255585																	5.837994742255585	2324.571031745524
1888	2013-03-12T04:36:28	27.983313	-150.453733	TN292	114.80611551791141	0.652512670255152	0.0497302351345781	5.921228235118508																	5.921228235118508	2325.726530035812
1889	2013-03-12T04:39:36	27.975537	-150.461897	TN292	115.01081753426085	0.653302084608141	0.0498857123301864	5.953874829078613																	5.953874829078613	2326.906947057322
1890	2013-03-12T04:42:45	27.96768	-150.47008799999998	TN292	117.26545878088078	0.6556788942717491	0.0503552956961753	6.09476844188066																	6.09476844188066	2328.095827555431
1891	2013-03-12T04:45:58	27.959723	-150.47853700000005	TN292	118.82395187814112	0.6560765830028029	0.0504340501325494	6.188400573102218																	6.188400573102218	2329.310170521655
1892	2013-03-12T04:49:09	27.951888	-150.48691000000005	TN292	115.31168089947992	0.6540952724071221	0.0500419327157281	5.981478984463758																	5.981478984463758	2330.509543448733
1893	2013-03-12T04:52:20	27.944193	-150.49522199999996	TN292	118.00224871771152	0.656871759151527	0.0505918349134668	6.172744694712738																	6.172744694712738	2331.6935238833044
1894	2013-03-12T04:55:31	27.936558	-150.50358799999995	TN292	118.11883440168494	0.656871759151527	0.0505918349134668	6.173027565258852																	6.173027565258852	2332.876408772155
1895	2013-03-12T04:58:35	27.929152	-150.511585	TN292	115.7129916420924	0.656871759151527	0.0505918349134668	6.043585408660076																	6.043585408660076	2334.015807009561
1896	2013-03-12T05:01:44	27.921733000000003	-150.51991	TN292	116.50035022580357	0.658863129247216	0.0509883562036645	6.1350393889357875																	6.1350393889357875	2335.178773366133
1897	2013-03-12T05:04:52	27.91447	-150.52822700000004	TN292	115.6653145236176	0.659261166716824	0.0510680440710617	6.091550398026516																	6.091550398026516	2336.328952621495
1898	2013-03-12T05:08:06	27.906965000000003	-150.536788	TN292	117.15510493347271	0.658863129247216	0.0509883562036645	6.1447012523355165																	6.1447012523355165	2337.515181362952
1899	2013-03-12T05:11:22	27.899342	-150.545548	TN292	117.47004923811792	0.65726815664675	0.0506707626715907	6.129245264075898																	6.129245264075898	2338.724609251174
1900	2013-03-12T05:14:39	27.891678	-150.554283	TN292	116.76621327499178	0.656871759151527	0.0505918349134668	6.088647704930687																	6.088647704930687	2339.9355402678743
1901	2013-03-12T05:17:56	27.88403	-150.563162	TN292	116.35270858254934	0.6584630358051801	0.0509086782344804	6.089751068621188																	6.089751068621188	2341.155366576077
1902	2013-03-12T05:21:13	27.87648	-150.572013	TN292	119.12948932525744	0.6564752210882171	0.0505129925698943	6.20521530581505																	6.20521530581505	2342.365664457201
1903	2013-03-12T05:24:29	27.868993	-150.580835	TN292	128.52801350116405	0.6564752210882171	0.0505129925698943	6.681263048145786																	6.681263048145786	2343.5690865075853
1904	2013-03-12T05:27:31	27.861968	-150.589138	TN292	116.95368753870257	0.655282152634171	0.0502767288130486	6.0790566023904455																	6.0790566023904455	2344.7000914042205
1905	2013-03-12T05:30:42	27.854573	-150.597493	TN292	117.15705511772056	0.645457723789125	0.0483547147298136	5.85207148484149																	5.85207148484149	2345.863605236332
1906	2013-03-12T05:33:54	27.847	-150.605997	TN292	118.64331792059441	0.645846300766161	0.0484300019908621	5.919098030475129																	5.919098030475129	2347.051547297714
1907	2013-03-12T05:37:03	27.839475	-150.614225	TN292	114.85049932882612	0.6446801790570279	0.0482047500306141	5.706907806319195																	5.706907806319195	2348.216700618499
1908	2013-03-12T05:40:16	27.831688	-150.622783	TN292	114.33366377108379	0.643519860076859	0.0479811609123453	5.678556113205023																	5.678556113205023	2349.425444503276
1909	2013-03-12T05:43:29	27.823927	-150.63120700000005	TN292	115.5521558921299	0.641972553496686	0.0476841929239385	5.695080517669126																	5.695080517669126	2350.6229841028453
1910	2013-03-12T05:46:47	27.8159	-150.63996	TN292	118.03409578386659	0.645457723789125	0.0483547147298136	5.899402313205242																	5.899402313205242	2351.8643606019737
1911	2013-03-12T05:49:59	27.808225	-150.64836699999995	TN292	117.93409289359457	0.647800580011256	0.048808890801315	5.942063370508873																	5.942063370508873	2353.053930776041
1912	2013-03-12T05:53:16	27.80056	-150.65702199999996	TN292	122.51976154735813	0.650150606422317	0.0492670697705034	6.236210526939776																	6.236210526939776	2354.25987347943
1913	2013-03-12T05:56:19	27.793342	-150.66523	TN292	116.17940308764648	0.653302084608141	0.0498857123301864	5.980773985067207																	5.980773985067207	2355.399552845341
1914	2013-03-12T05:59:22	27.786243	-150.673405	TN292	116.64825915328508	0.6540952724071221	0.0500419327157281	6.014358368298372																	6.014358368298372	2356.527648732457
1915	2013-03-12T06:02:25	27.779015	-150.681645	TN292	117.04267363769988	0.654886355834573	0.0501983490365125	6.040834132582978																	6.040834132582978	2357.6704244473194
1916	2013-03-12T06:05:29	27.771855	-150.68979199999995	TN292	118.05227154736856	0.654886355834573	0.0501983490365125	6.116352541576872																	6.116352541576872	2358.8014046866942
1917	2013-03-12T06:08:29	27.764772	-150.697823	TN292	117.10719932759956	0.650935500996736	0.0494208144158648	5.978686914660824																	5.978686914660824	2359.91827703904
1918	2013-03-12T06:11:30	27.75764	-150.70586799999995	TN292	117.63471623299522	0.648581192397783	0.048960964267646	5.953882534159725																	5.953882534159725	2361.040016985151
1919	2013-03-12T06:14:31	27.750563	-150.71376	TN292	117.40666392549923	0.648581192397783	0.048960964267646	5.953186791575012																	5.953186791575012	2362.146830397895
1920	2013-03-12T06:17:31	27.743373	-150.72161699999995	TN292	119.04517318519432	0.650150606422317	0.0492670697705034	6.063273913664787																	6.063273913664787	2363.260267626295
1921	2013-03-12T06:20:32	27.736146999999995	-150.729415	TN292	117.89465032481358	0.64819042089445	0.0488848368860148	5.960975745051672																	5.960975745051672	2364.372601628666
1922	2013-03-12T06:23:33	27.72866	-150.73756	TN292	115.67871919724764	0.645457723789125	0.0483547147298136	5.767616971680387																	5.767616971680387	2365.529605956826
1923	2013-03-12T06:26:34	27.721290000000003	-150.745475	TN292	114.23366242580336	0.643519860076859	0.0479811609123453	5.653911561593232																	5.653911561593232	2366.661569753056
1924	2013-03-12T06:29:35	27.713788	-150.753548	TN292	115.00443551150721	0.643519860076859	0.0479811609123453	5.697537396001681																	5.697537396001681	2367.814948009815
1925	2013-03-12T06:32:36	27.706373	-150.761548	TN292	113.93027174556187	0.645457723789125	0.0483547147298136	5.670765345347776																	5.670765345347776	2368.9563905059313
1926	2013-03-12T06:35:38	27.698772	-150.769385	TN292	113.85221297234057	0.6446801790570279	0.0482047500306141	5.670971392489897																	5.670971392489897	2370.1020392001137
1927	2013-03-12T06:38:39	27.691237	-150.777177	TN292	114.11526353468676	0.647409906873971	0.0487329525725299	5.751027708606119																	5.751027708606119	2371.239308896267
1928	2013-03-12T06:41:40	27.683745	-150.784977	TN292	116.02596624481498	0.650935500996736	0.0494208144158648	5.9105282647020765																	5.9105282647020765	2372.3736230557283
1929	2013-03-12T06:44:42	27.67611	-150.792918	TN292	115.71738486205723	0.652906906874871	0.0498078810550101	5.9558679496069535																	5.9558679496069535	2373.529098365739
1930	2013-03-12T06:50:49	27.662527	-150.806892	TN292	112.98800363903416	0.656871759151527	0.0505918349134668	5.902580572357258																	5.902580572357258	2375.574616186502
1931	2013-03-12T06:53:53	27.653087	-150.816633	TN292	117.00754189167162	0.6556788942717491	0.0503552956961753	6.0596313997488656																	6.0596313997488656	2376.998235886313
1932	2013-03-12T06:56:55	27.64557700000001	-150.82452	TN292	113.97612495339054	0.652906906874871	0.0498078810550101	5.856664287443162																	5.856664287443162	2378.140031561246
1933	2013-03-12T07:00:02	27.637958	-150.83258	TN292	116.80736056263504	0.652512670255152	0.0497302351345781	5.9665960208486295																	5.9665960208486295	2379.3023753672205
1934	2013-03-12T07:03:12	27.630073	-150.840975	TN292	118.48366655905892	0.650935500996736	0.0494208144158648	6.02999006818609																	6.02999006818609	2380.5089607027585
1935	2013-03-12T07:06:41	27.62143	-150.850217	TN292	120.46946925806076	0.6493655361563959	0.049113764653889	6.126821680067143																	6.126821680067143	2381.8342926810897
1936	2013-03-12T07:10:07	27.612873	-150.85933	TN292	117.55024615758629	0.6493655361563959	0.049113764653889	5.946404289599164																	5.946404289599164	2383.14397596565
1937	2013-03-12T07:13:31	27.60435	-150.86820500000005	TN292	117.64119044524372	0.645457723789125	0.0483547147298136	5.867037140287564																	5.867037140287564	2384.434922846412
1938	2013-03-12T07:16:55	27.595945	-150.876872	TN292	115.7554387146623	0.640817458783321	0.0474628968992192	5.6612285245603005																	5.6612285245603005	2385.702361885021
1939	2013-03-12T07:20:10	27.587745	-150.88525	TN292	112.86415316833698	0.6381250390101079	0.0469502851449269	5.485749220186597																	5.485749220186597	2386.9337780352953
1940	2013-03-12T07:23:18	27.579992	-150.89319	TN292	115.2785027860155	0.6400448061867541	0.0473156258775841	5.6400733382224075																	5.6400733382224075	2388.0993446186358
1941	2013-03-12T07:26:23	27.57231	-150.90115500000005	TN292	112.03305804176102	0.642746738446301	0.0478325640167249	5.525760429157344																	5.525760429157344	2389.260776251336
1942	2013-03-12T07:29:28	27.564563	-150.909167	TN292	113.81818058551164	0.641586843260203	0.0476102722809262	5.596210883486466																	5.596210883486466	2390.430711934288
1943	2013-03-12T07:32:31	27.557025	-150.91698200000005	TN292	113.00253479007038	0.642359184492712	0.0477582900287893	5.586327180744735																	5.586327180744735	2391.5703990035904
1944	2013-03-12T07:35:35	27.549398	-150.92486200000005	TN292	113.3038048150998	0.643905711241344	0.0480555129854603	5.632522631970372																	5.632522631970372	2392.72175904514
1945	2013-03-12T07:38:41	27.541792	-150.932788	TN292	114.77025093822351	0.645846300766161	0.0484300019908621	5.747897319908604																	5.747897319908604	2393.874509069601
1946	2013-03-12T07:41:45	27.534123	-150.940635	TN292	113.26224979224438	0.648581192397783	0.048960964267646	5.709341447063843																	5.709341447063843	2395.027202535877
1947	2013-03-12T07:44:49	27.526478000000004	-150.948488	TN292	113.99940450028492	0.647409906873971	0.0487329525725299	5.738783568421968																	5.738783568421968	2396.178353872187
1948	2013-03-12T07:47:54	27.518888	-150.95626299999995	TN292	114.8532180012174	0.646235805346164	0.0485054689761117	5.754314371073347																	5.754314371073347	2397.3198309712016
1949	2013-03-12T07:50:59	27.511132	-150.964173	TN292	113.22749320090469	0.646235805346164	0.0485054689761117	5.665652904048471																	5.665652904048471	2398.483986192664
1950	2013-03-12T07:54:08	27.503392	-150.97214	TN292	115.42499566717642	0.6446801790570279	0.0482047500306141	5.7612906573773																	5.7612906573773	2399.650645097019
1951	2013-03-12T07:57:14	27.49571	-150.98003500000004	TN292	114.61678310456335	0.647800580011256	0.048808890801315	5.7753298585093225																	5.7753298585093225	2400.807780004551
1952	2013-03-12T08:00:22	27.487897	-150.988093	TN292	115.02064615680992	0.648581192397783	0.048960964267646	5.815869741187618																	5.815869741187618	2401.9865740039427
1953	2013-03-12T08:03:29	27.480075	-150.99610800000005	TN292	115.49690776054659	0.649759112870713	0.0491904385271793	5.854300453493117																	5.854300453493117	2403.1632849513253
1954	2013-03-12T08:06:37	27.472382	-151.004193	TN292	115.42603585089212	0.646626239743491	0.0485811161145965	5.809039624444359																	5.809039624444359	2404.334151525675
1955	2013-03-12T08:09:46	27.464647	-151.01242	TN292	116.29556731574213	0.646235805346164	0.0485054689761117	5.845522733656673																	5.845522733656673	2405.518061523028
1956	2013-03-12T08:12:58	27.456757	-151.020858	TN292	115.82001750765166	0.645457723789125	0.0483547147298136	5.798825376714145																	5.798825376714145	2406.7288686337342
1957	2013-03-12T08:16:07	27.448947	-151.029145	TN292	115.59335950146452	0.6450688001111171	0.0482796358510736	5.763927840691848																	5.763927840691848	2407.922998397733
1958	2013-03-12T08:19:17	27.441105	-151.037473	TN292	114.91272298198574	0.644292483501793	0.048130042550315	5.709127847046356																	5.709127847046356	2409.122538129144
1959	2013-03-12T08:22:32	27.433078	-151.045965	TN292	114.76080641220257	0.643519860076859	0.0479811609123453	5.692428237291138																	5.692428237291138	2410.348219945549
1960	2013-03-12T08:25:49	27.425018	-151.054808	TN292	116.56569654356352	0.643519860076859	0.0479811609123453	5.78802178087742																	5.78802178087742	2411.6005676496984
1961	2013-03-12T08:29:02	27.417202000000003	-151.0634	TN292	116.06249649347912	0.642359184492712	0.0477582900287893	5.742196098585813																	5.742196098585813	2412.8161976953093
1962	2013-03-12T08:32:19	27.40915	-151.07225	TN292	116.49696519782749	0.6412020515904799	0.0475365276795098	5.716108266639438																	5.716108266639438	2414.0684781769546
1963	2013-03-12T08:35:45	27.400775	-151.081457	TN292	115.99604943270285	0.6412020515904799	0.0475365276795098	5.692649990433012																	5.692649990433012	2415.3711774532308
1964	2013-03-12T08:39:03	27.392745	-151.090252	TN292	117.77685577590671	0.6400448061867541	0.0473156258775841	5.771369532972642																	5.771369532972642	2416.618001473573
1965	2013-03-12T08:42:32	27.384283	-151.099617	TN292	117.91477055888016	0.6412020515904799	0.0475365276795098	5.8047146601028725																	5.8047146601028725	2417.9386413279394
1966	2013-03-12T08:45:50	27.376193	-151.108462	TN292	119.27847795014713	0.641586843260203	0.0476102722809262	5.8802695135472405																	5.8802695135472405	2419.193790210473
1967	2013-03-12T08:49:03	27.368398	-151.11711	TN292	116.54171806176711	0.641586843260203	0.0476102722809262	5.727231198088421																	5.727231198088421	2420.4118892374067
1968	2013-03-12T08:52:21	27.360358	-151.125995	TN292	115.76025261057379	0.6412020515904799	0.0475365276795098	5.691154976173903																	5.691154976173903	2421.6659049673317
1969	2013-03-12T08:55:37	27.352457	-151.134802	TN292	117.5595238981616	0.640817458783321	0.0474628968992192	5.767478548661527																	5.767478548661527	2422.903531881512
1970	2013-03-12T08:58:54	27.344452	-151.143597	TN292	116.69244445807743	0.641586843260203	0.0476102722809262	5.729999004495817																	5.729999004495817	2424.1486272963307
1971	2013-03-12T09:02:11	27.336553	-151.152323	TN292	116.57763359706688	0.639275829343705	0.0471690554709193	5.689137674479432																	5.689137674479432	2425.380560956445
1972	2013-03-12T09:05:23	27.328748	-151.1609	TN292	115.6883416438578	0.6400448061867541	0.0473156258775841	5.6662091011573645																	5.6662091011573645	2426.594752920933
1973	2013-03-12T09:08:40	27.320733	-151.169668	TN292	116.86993692161629	0.6388927138618951	0.0470960319560031	5.694859656352374																	5.694859656352374	2427.838912665127
1974	2013-03-12T09:11:54	27.312777	-151.17838799999996	TN292	117.18256001058998	0.639275829343705	0.0471690554709193	5.740122375052676																	5.740122375052676	2429.075098023083
1975	2013-03-12T09:15:09	27.304857	-151.187002	TN292	118.09889800775986	0.6381250390101079	0.0469502851449269	5.747075810793409																	5.747075810793409	2430.3011496804666
1976	2013-03-12T09:18:30	27.296635	-151.195927	TN292	117.22504160259814	0.633924721015529	0.0461570445676905	5.62754185264125																	5.62754185264125	2431.572797138198
1977	2013-03-12T09:21:45	27.288665	-151.20456299999995	TN292	118.2185449997148	0.6320280181626121	0.0458014627124437	5.620814302432783																	5.620814302432783	2432.804451727395
1978	2013-03-12T09:25:03	27.280507	-151.213353	TN292	118.18459199115276	0.631269566968777	0.0456600223849339	5.625346105979591																	5.625346105979591	2434.0617968383644
1979	2013-03-12T09:28:24	27.272295	-151.222182	TN292	115.4711302188946	0.631269566968777	0.0456600223849339	5.493549077226343																	5.493549077226343	2435.3261972539426
1980	2013-03-12T09:31:48	27.263777	-151.231323	TN292	118.79956269756808	0.632784295745524	0.0459432067885605	5.677729956008612																	5.677729956008612	2436.6365985879634
1981	2013-03-12T09:35:13	27.255187	-151.240648	TN292	119.35451457384974	0.633924721015529	0.0461570445676905	5.718901997019567																	5.718901997019567	2437.965437063993
1982	2013-03-12T09:38:29	27.247015	-151.249395	TN292	119.6116942185456	0.630891695518964	0.0455895547502955	5.6938593411096505																	5.6938593411096505	2439.221152101166
1983	2013-03-12T09:41:49	27.2386	-151.25842	TN292	118.56415909547049	0.6278894716029979	0.0450317328635804	5.58935633728222																	5.58935633728222	2440.5154745120253
1984	2013-03-12T09:45:04	27.23042	-151.267157	TN292	114.18020262786794	0.6256368236381981	0.0446160564383853	5.324628851372284																	5.324628851372284	2441.771241976337
1985	2013-03-12T09:48:29	27.221825	-151.2765	TN292	114.18535827778813	0.623027087331965	0.0441376027310198	5.27923119370187																	5.27923119370187	2443.101910754826
1986	2013-03-12T09:51:55	27.213207	-151.2858	TN292	113.6300616585887	0.622283346011748	0.0440019028664161	5.233958395395192																	5.233958395395192	2444.431520367045
1987	2013-03-12T09:55:18	27.204638	-151.2951	TN292	115.46450242567558	0.6219128032355731	0.0439342952141451	5.341457754227526																	5.341457754227526	2445.757249149949
1988	2013-03-12T09:58:48	27.19578	-151.30455700000005	TN292	115.26824381907393	0.623400290104217	0.0442056957148136	5.36985472300439																	5.36985472300439	2447.117015491591
1989	2013-03-12T10:02:03	27.187573	-151.313265	TN292	115.82203445428058	0.6208034473643921	0.0437323400636833	5.322936701241083																	5.322936701241083	2448.3732200360005
1990	2013-03-12T10:05:25	27.179083	-151.32243200000005	TN292	114.14661887816904	0.6189633477283921	0.0433985843260216	5.226989428155134																	5.226989428155134	2449.683625865525
1991	2013-03-12T10:08:51	27.17033300000001	-151.331788	TN292	111.59996774107569	0.6182267334396739	0.0432656423221877	5.06682995347212																	5.06682995347212	2451.0279349040657
1992	2013-03-12T10:12:23	27.161307	-151.3415	TN292	116.02785767720829	0.619330860221094	0.0434651198234001	5.310852721682637																	5.310852721682637	2452.418862696397
1993	2013-03-12T10:15:39	27.153023	-151.350363	TN292	116.0724128460347	0.6196976913775489	0.0435316861452762	5.33379604396029																	5.33379604396029	2453.6920327787752
1994	2013-03-12T10:18:52	27.14490300000001	-151.35919199999995	TN292	113.38586841688848	0.619330860221094	0.0434651198234001	5.21405371373072																	5.21405371373072	2454.949743831315
1995	2013-03-12T10:22:05	27.136785	-151.368008	TN292	114.50807648421804	0.618594601500499	0.0433320340795858	5.221329112152165																	5.221329112152165	2456.206443831178
1996	2013-03-12T10:25:29	27.12817	-151.37738000000004	TN292	112.88264730174922	0.617493623458812	0.0431333327656408	5.141647458030837																	5.141647458030837	2457.541250129389
1997	2013-03-12T10:28:57	27.119188	-151.386907	TN292	114.02353512942864	0.6189633477283921	0.0433985843260216	5.204952131611357																	5.204952131611357	2458.9162494075617
1998	2013-03-12T10:32:23	27.110117	-151.396638	TN292	115.48878169662537	0.621173793850588	0.0437995442882211	5.306451074031967																	5.306451074031967	2460.312403226299
[truncated: 312 more rows]
