# Supplementary material for: Understanding opposing predictions of Prochlorococcus in a changing climate
Source: Nat Commun. 2023 Mar 15;14:1445. doi: 10.1038/s41467-023-36928-9 (PMC10017810; doi:10.1038/s41467-023-36928-9)
Supplement: Supplementary file 4 — Supplementary Code [file 41467_2023_36928_MOESM4_ESM.zip › Supplemental Code/cyanobacteria_all_depths.csv]

	Unnamed: 0	time	lat	lon	depth	prochlorococcus_abundance_flombaum	synechococcus_abundance_flombaum	year	month	week	dayofyear	sst	PAR
0	0	1987-09-17T00:00:00	19.53	-59.42	0	4124	780	1987	9	38	260	28.10998	48.63519821
1	1	1987-09-17T00:00:00	19.53	-59.42	30	2154	930	1987	9	38	260	28.10998	48.63519821
2	2	1987-09-17T00:00:00	19.53	-59.42	50	2290	833	1987	9	38	260	28.10998	48.63519821
3	3	1987-09-17T00:00:00	19.53	-59.42	70	2068	757	1987	9	38	260	28.10998	48.63519821
4	4	1987-09-17T00:00:00	19.53	-59.42	90	1434	624	1987	9	38	260	28.10998	48.63519821
5	5	1987-09-17T00:00:00	19.53	-59.42	110	816	492	1987	9	38	260	28.10998	48.63519821
6	6	1987-09-17T00:00:00	19.53	-59.42	130	1239	912	1987	9	38	260	28.10998	48.63519821
7	7	1987-09-17T00:00:00	19.53	-59.42	150	62	713	1987	9	38	260	28.10998	48.63519821
8	8	1987-09-17T00:00:00	19.53	-59.42	170	105	320	1987	9	38	260	28.10998	48.63519821
9	9	1987-09-17T00:00:00	19.53	-59.42	190	63	130	1987	9	38	260	28.10998	48.63519821
10	10	1987-09-17T00:00:00	19.53	-59.42	210	23	26	1987	9	38	260	28.10998	48.63519821
11	11	1987-09-18T00:00:00	21.72	-61.52	5	5158	852	1987	9	38	261	28.34	51.16559982
12	12	1987-09-18T00:00:00	21.72	-61.52	50	4238	792	1987	9	38	261	28.34	51.16559982
13	13	1987-09-18T00:00:00	21.72	-61.52	70	2712	692	1987	9	38	261	28.34	51.16559982
14	14	1987-09-18T00:00:00	21.72	-61.52	90	3013	621	1987	9	38	261	28.34	51.16559982
15	15	1987-09-18T00:00:00	21.72	-61.52	100	2930	547	1987	9	38	261	28.34	51.16559982
16	16	1987-09-18T00:00:00	21.72	-61.52	110	1613	571	1987	9	38	261	28.34	51.16559982
17	17	1987-09-18T00:00:00	21.72	-61.52	120	1215	568	1987	9	38	261	28.34	51.16559982
18	18	1987-09-18T00:00:00	21.72	-61.52	130	457	754	1987	9	38	261	28.34	51.16559982
19	19	1987-09-18T00:00:00	21.72	-61.52	140	98	851	1987	9	38	261	28.34	51.16559982
20	20	1987-09-18T00:00:00	21.72	-61.52	150	21	749	1987	9	38	261	28.34	51.16559982
21	21	1987-09-18T00:00:00	21.72	-61.52	160	6	348	1987	9	38	261	28.34	51.16559982
22	22	1987-09-18T00:00:00	21.72	-61.52	170	0	211	1987	9	38	261	28.34	51.16559982
23	23	1987-09-18T00:00:00	21.72	-61.52	180	0	160	1987	9	38	261	28.34	51.16559982
24	24	1987-09-18T00:00:00	21.72	-61.52	190	0	102	1987	9	38	261	28.34	51.16559982
25	25	1987-09-18T00:00:00	21.72	-61.52	200	0	25	1987	9	38	261	28.34	51.16559982
26	26	1987-09-18T00:00:00	21.72	-61.52	210	0	14	1987	9	38	261	28.34	51.16559982
27	27	1987-09-18T00:00:00	21.72	-61.52	220	0	10	1987	9	38	261	28.34	51.16559982
28	28	1987-09-18T00:00:00	21.72	-61.52	250	0	4	1987	9	38	261	28.34	51.16559982
29	29	1987-09-19T00:00:00	23.73	-63.47	5	5071	731	1987	9	38	262	28.60998
30	30	1987-09-19T00:00:00	23.73	-63.47	30	4996	553	1987	9	38	262	28.60998
31	31	1987-09-19T00:00:00	23.73	-63.47	50	1778	601	1987	9	38	262	28.60998
32	32	1987-09-19T00:00:00	23.73	-63.47	70	1886	435	1987	9	38	262	28.60998
33	33	1987-09-19T00:00:00	23.73	-63.47	80	2294	471	1987	9	38	262	28.60998
34	34	1987-09-19T00:00:00	23.73	-63.47	90	2318	404	1987	9	38	262	28.60998
35	35	1987-09-19T00:00:00	23.73	-63.47	100	2078	462	1987	9	38	262	28.60998
36	36	1987-09-19T00:00:00	23.73	-63.47	110	675	396	1987	9	38	262	28.60998
37	37	1987-09-19T00:00:00	23.73	-63.47	120	276	743	1987	9	38	262	28.60998
38	38	1987-09-19T00:00:00	23.73	-63.47	130	6	714	1987	9	38	262	28.60998
39	39	1987-09-19T00:00:00	23.73	-63.47	140	2	628	1987	9	38	262	28.60998
40	40	1987-09-19T00:00:00	23.73	-63.47	150	4	615	1987	9	38	262	28.60998
41	41	1987-09-19T00:00:00	23.73	-63.47	160	2	515	1987	9	38	262	28.60998
42	42	1987-09-19T00:00:00	23.73	-63.47	170	3	397	1987	9	38	262	28.60998
43	43	1987-09-19T00:00:00	23.73	-63.47	180	2	287	1987	9	38	262	28.60998
44	44	1987-09-19T00:00:00	23.73	-63.47	190	2	176	1987	9	38	262	28.60998
45	45	1987-09-19T00:00:00	23.73	-63.47	200	2	149	1987	9	38	262	28.60998
46	46	1987-09-19T00:00:00	23.73	-63.47	250	0	22	1987	9	38	262	28.60998
47	47	1987-09-19T00:00:00	23.73	-63.47	500	0	3	1987	9	38	262	28.60998
48	48	1987-09-20T00:00:00	26.8	-62.53	5	5234	512	1987	9	39	263	28.56	48.79239883
49	49	1987-09-20T00:00:00	26.8	-62.53	30	6274	518	1987	9	39	263	28.56	48.79239883
50	50	1987-09-20T00:00:00	26.8	-62.53	50	2640	790	1987	9	39	263	28.56	48.79239883
51	51	1987-09-20T00:00:00	26.8	-62.53	70	2404	678	1987	9	39	263	28.56	48.79239883
52	52	1987-09-20T00:00:00	26.8	-62.53	80	2402	766	1987	9	39	263	28.56	48.79239883
53	53	1987-09-20T00:00:00	26.8	-62.53	90	1925	545	1987	9	39	263	28.56	48.79239883
54	54	1987-09-20T00:00:00	26.8	-62.53	100	2095	550	1987	9	39	263	28.56	48.79239883
55	55	1987-09-20T00:00:00	26.8	-62.53	110	1805	465	1987	9	39	263	28.56	48.79239883
56	56	1987-09-20T00:00:00	26.8	-62.53	120	700	225	1987	9	39	263	28.56	48.79239883
57	57	1987-09-20T00:00:00	26.8	-62.53	130	40	240	1987	9	39	263	28.56	48.79239883
58	58	1987-09-20T00:00:00	26.8	-62.53	140	15	215	1987	9	39	263	28.56	48.79239883
59	59	1987-09-20T00:00:00	26.8	-62.53	150	0	126	1987	9	39	263	28.56	48.79239883
60	60	1987-09-20T00:00:00	26.8	-62.53	160	0	36	1987	9	39	263	28.56	48.79239883
61	61	1987-09-20T00:00:00	26.8	-62.53	170	0	28	1987	9	39	263	28.56	48.79239883
62	62	1987-09-20T00:00:00	26.8	-62.53	180	0	28	1987	9	39	263	28.56	48.79239883
63	63	1987-09-20T00:00:00	26.8	-62.53	190	0	12	1987	9	39	263	28.56	48.79239883
64	64	1987-09-20T00:00:00	26.8	-62.53	200	0	84	1987	9	39	263	28.56	48.79239883
65	65	1987-09-20T00:00:00	26.8	-62.53	220	0	16	1987	9	39	263	28.56	48.79239883
66	66	1987-09-20T00:00:00	26.8	-62.53	250	0	4	1987	9	39	263	28.56	48.79239883
67	67	1987-09-21T00:00:00	29.62	-61.68	5	5460	515	1987	9	39	264	27.79998	36.52879944
68	68	1987-09-21T00:00:00	29.62	-61.68	30	5655	690	1987	9	39	264	27.79998	36.52879944
69	69	1987-09-21T00:00:00	29.62	-61.68	100	345	755	1987	9	39	264	27.79998	36.52879944
70	70	1987-09-21T00:00:00	29.62	-61.68	110	95	1210	1987	9	39	264	27.79998	36.52879944
71	71	1987-09-21T00:00:00	29.62	-61.68	120	30	830	1987	9	39	264	27.79998	36.52879944
72	72	1987-09-21T00:00:00	29.62	-61.68	130	50	565	1987	9	39	264	27.79998	36.52879944
73	73	1987-09-21T00:00:00	29.62	-61.68	140	20	360	1987	9	39	264	27.79998	36.52879944
74	74	1987-09-21T00:00:00	29.62	-61.68	160	0	20	1987	9	39	264	27.79998	36.52879944
75	75	1987-09-21T00:00:00	29.62	-61.68	180	0		1987	9	39	264	27.79998	36.52879944
76	76	1987-09-21T00:00:00	29.62	-61.68	200	0		1987	9	39	264	27.79998	36.52879944
77	77	1987-09-22T00:00:00	29.62	-61.7	5	5705	780	1987	9	39	265	27.67
78	78	1987-09-22T00:00:00	29.62	-61.7	30	3840	925	1987	9	39	265	27.67
79	79	1987-09-22T00:00:00	29.62	-61.7	50	2185	985	1987	9	39	265	27.67
80	80	1987-09-22T00:00:00	29.62	-61.7	100	735	625	1987	9	39	265	27.67
81	81	1987-09-22T00:00:00	29.62	-61.7	110	5	780	1987	9	39	265	27.67
82	82	1987-09-22T00:00:00	29.62	-61.7	120	10	550	1987	9	39	265	27.67
83	83	1987-09-22T00:00:00	29.62	-61.7	130	0	220	1987	9	39	265	27.67
84	84	1987-09-22T00:00:00	29.62	-61.7	140	10	220	1987	9	39	265	27.67
85	85	1987-09-22T00:00:00	29.62	-61.7	150	5	160	1987	9	39	265	27.67
86	86	1987-09-22T00:00:00	29.62	-61.7	160	0	65	1987	9	39	265	27.67
87	87	1987-09-22T00:00:00	29.62	-61.7	200	0	100	1987	9	39	265	27.67
88	88	1987-09-23T00:00:00	29.62	-61.72	5	4113	915	1987	9	39	266	27.51998
89	89	1987-09-23T00:00:00	29.62	-61.72	5	4068	760	1987	9	39	266	27.51998
90	90	1987-09-23T00:00:00	29.62	-61.72	5	6315	590	1987	9	39	266	27.51998
91	91	1987-09-23T00:00:00	29.62	-61.72	5	4330	530	1987	9	39	266	27.51998
92	92	1987-09-23T00:00:00	29.62	-61.72	30	2438	1175	1987	9	39	266	27.51998
93	93	1987-09-23T00:00:00	29.62	-61.72	30	2198	660	1987	9	39	266	27.51998
94	94	1987-09-23T00:00:00	29.62	-61.72	30	3520	740	1987	9	39	266	27.51998
95	95	1987-09-23T00:00:00	29.62	-61.72	30	3550	1063	1987	9	39	266	27.51998
96	96	1987-09-23T00:00:00	29.62	-61.72	50	4013	1398	1987	9	39	266	27.51998
97	97	1987-09-23T00:00:00	29.62	-61.72	50	2835	690	1987	9	39	266	27.51998
98	98	1987-09-23T00:00:00	29.62	-61.72	50	2285	718	1987	9	39	266	27.51998
99	99	1987-09-23T00:00:00	29.62	-61.72	50	2505	1105	1987	9	39	266	27.51998
100	100	1987-09-23T00:00:00	29.62	-61.72	100	605	850	1987	9	39	266	27.51998
101	101	1987-09-23T00:00:00	29.62	-61.72	100	365	1018	1987	9	39	266	27.51998
102	102	1987-09-23T00:00:00	29.62	-61.72	100	383	778	1987	9	39	266	27.51998
103	103	1987-09-23T00:00:00	29.62	-61.72	100	445	750	1987	9	39	266	27.51998
104	104	1987-09-23T00:00:00	29.62	-61.72	110	40	1295	1987	9	39	266	27.51998
105	105	1987-09-23T00:00:00	29.62	-61.72	110	75	1333	1987	9	39	266	27.51998
106	106	1987-09-23T00:00:00	29.62	-61.72	110	5	608	1987	9	39	266	27.51998
107	107	1987-09-23T00:00:00	29.62	-61.72	120	13	488	1987	9	39	266	27.51998
108	108	1987-09-23T00:00:00	29.62	-61.72	120	18	675	1987	9	39	266	27.51998
109	109	1987-09-23T00:00:00	29.62	-61.72	120	8	548	1987	9	39	266	27.51998
110	110	1987-09-23T00:00:00	29.62	-61.72	120	20	840	1987	9	39	266	27.51998
111	111	1987-09-23T00:00:00	29.62	-61.72	130	0	480	1987	9	39	266	27.51998
112	112	1987-09-23T00:00:00	29.62	-61.72	130	0	418	1987	9	39	266	27.51998
113	113	1987-09-23T00:00:00	29.62	-61.72	130	5	278	1987	9	39	266	27.51998
114	114	1987-09-23T00:00:00	29.62	-61.72	130	35	615	1987	9	39	266	27.51998
115	115	1987-09-23T00:00:00	29.62	-61.72	140	3	308	1987	9	39	266	27.51998
116	116	1987-09-23T00:00:00	29.62	-61.72	140	5	265	1987	9	39	266	27.51998
117	117	1987-09-23T00:00:00	29.62	-61.72	140	5	255	1987	9	39	266	27.51998
118	118	1987-09-23T00:00:00	29.62	-61.72	140	10	300	1987	9	39	266	27.51998
119	119	1987-09-23T00:00:00	29.62	-61.72	150	0	310	1987	9	39	266	27.51998
120	120	1987-09-23T00:00:00	29.62	-61.72	150	10	220	1987	9	39	266	27.51998
121	121	1987-09-23T00:00:00	29.62	-61.72	150	3	270	1987	9	39	266	27.51998
122	122	1987-09-23T00:00:00	29.62	-61.72	150	0	115	1987	9	39	266	27.51998
123	123	1987-09-23T00:00:00	29.62	-61.72	160	0	255	1987	9	39	266	27.51998
124	124	1987-09-23T00:00:00	29.62	-61.72	160	10	120	1987	9	39	266	27.51998
125	125	1987-09-23T00:00:00	29.62	-61.72	160	8	310	1987	9	39	266	27.51998
126	126	1987-09-23T00:00:00	29.62	-61.72	160	15	40	1987	9	39	266	27.51998
127	127	1987-09-23T00:00:00	29.62	-61.72	200	18	258	1987	9	39	266	27.51998
128	128	1987-09-23T00:00:00	29.62	-61.72	200	13	28	1987	9	39	266	27.51998
129	129	1987-09-23T00:00:00	29.62	-61.72	200	15	95	1987	9	39	266	27.51998
130	130	1987-09-23T00:00:00	29.62	-61.72	200	5	10	1987	9	39	266	27.51998
131	131	1987-09-24T00:00:00	29.52	-62.18	5	4795	470	1987	9	39	267	27.35	35.77639847
132	132	1987-09-24T00:00:00	29.52	-62.18	5	5535	575	1987	9	39	267	27.35	35.77639847
133	133	1987-09-24T00:00:00	29.62	-61.72	5	5470	950	1987	9	39	267	27.25	35.67239838
134	134	1987-09-24T00:00:00	29.62	-61.72	5	4965	745	1987	9	39	267	27.25	35.67239838
135	135	1987-09-24T00:00:00	29.52	-62.18	30	3285	595	1987	9	39	267	27.35	35.77639847
136	136	1987-09-24T00:00:00	29.52	-62.18	30	3380	670	1987	9	39	267	27.35	35.77639847
137	137	1987-09-24T00:00:00	29.62	-61.72	30	4840	775	1987	9	39	267	27.25	35.67239838
138	138	1987-09-24T00:00:00	29.62	-61.72	30	2530	685	1987	9	39	267	27.25	35.67239838
139	139	1987-09-24T00:00:00	29.52	-62.18	50	2935	650	1987	9	39	267	27.35	35.77639847
140	140	1987-09-24T00:00:00	29.52	-62.18	50	2730	835	1987	9	39	267	27.35	35.77639847
141	141	1987-09-24T00:00:00	29.62	-61.72	50	2945	955	1987	9	39	267	27.25	35.67239838
142	142	1987-09-24T00:00:00	29.62	-61.72	50	2430	765	1987	9	39	267	27.25	35.67239838
143	143	1987-09-24T00:00:00	29.52	-62.18	100	105	645	1987	9	39	267	27.35	35.77639847
144	144	1987-09-24T00:00:00	29.52	-62.18	100	675	715	1987	9	39	267	27.35	35.77639847
145	145	1987-09-24T00:00:00	29.62	-61.72	100	540	1095	1987	9	39	267	27.25	35.67239838
146	146	1987-09-24T00:00:00	29.62	-61.72	100	0	995	1987	9	39	267	27.25	35.67239838
147	147	1987-09-24T00:00:00	29.52	-62.18	110	40	1060	1987	9	39	267	27.35	35.77639847
148	148	1987-09-24T00:00:00	29.62	-61.72	110	30	1105	1987	9	39	267	27.25	35.67239838
149	149	1987-09-24T00:00:00	29.62	-61.72	110	0	445	1987	9	39	267	27.25	35.67239838
150	150	1987-09-24T00:00:00	29.52	-62.18	120	5	505	1987	9	39	267	27.35	35.77639847
151	151	1987-09-24T00:00:00	29.52	-62.18	120	10	570	1987	9	39	267	27.35	35.77639847
152	152	1987-09-24T00:00:00	29.62	-61.72	120	20	805	1987	9	39	267	27.25	35.67239838
153	153	1987-09-24T00:00:00	29.62	-61.72	120	0	360	1987	9	39	267	27.25	35.67239838
154	154	1987-09-24T00:00:00	29.52	-62.18	130	15	230	1987	9	39	267	27.35	35.77639847
155	155	1987-09-24T00:00:00	29.52	-62.18	130	15	240	1987	9	39	267	27.35	35.77639847
156	156	1987-09-24T00:00:00	29.62	-61.72	130	5	500	1987	9	39	267	27.25	35.67239838
157	157	1987-09-24T00:00:00	29.62	-61.72	130	0	260	1987	9	39	267	27.25	35.67239838
158	158	1987-09-24T00:00:00	29.52	-62.18	140	5	215	1987	9	39	267	27.35	35.77639847
159	159	1987-09-24T00:00:00	29.52	-62.18	140	0	165	1987	9	39	267	27.35	35.77639847
160	160	1987-09-24T00:00:00	29.62	-61.72	140	0	335	1987	9	39	267	27.25	35.67239838
161	161	1987-09-24T00:00:00	29.62	-61.72	140	5	210	1987	9	39	267	27.25	35.67239838
162	162	1987-09-24T00:00:00	29.52	-62.18	150	5	140	1987	9	39	267	27.35	35.77639847
163	163	1987-09-24T00:00:00	29.52	-62.18	150	5	190	1987	9	39	267	27.35	35.77639847
164	164	1987-09-24T00:00:00	29.62	-61.72	150	5	195	1987	9	39	267	27.25	35.67239838
165	165	1987-09-24T00:00:00	29.62	-61.72	150	5	165	1987	9	39	267	27.25	35.67239838
166	166	1987-09-24T00:00:00	29.52	-62.18	160	5	85	1987	9	39	267	27.35	35.77639847
167	167	1987-09-24T00:00:00	29.52	-62.18	160	15	200	1987	9	39	267	27.35	35.77639847
168	168	1987-09-24T00:00:00	29.62	-61.72	160	5	110	1987	9	39	267	27.25	35.67239838
169	169	1987-09-24T00:00:00	29.62	-61.72	160	0	110	1987	9	39	267	27.25	35.67239838
170	170	1987-09-24T00:00:00	29.52	-62.18	200	0	20	1987	9	39	267	27.35	35.77639847
171	171	1987-09-24T00:00:00	29.52	-62.18	200	5	5	1987	9	39	267	27.35	35.77639847
172	172	1987-09-24T00:00:00	29.62	-61.72	200	5	15	1987	9	39	267	27.25	35.67239838
173	173	1987-09-24T00:00:00	29.62	-61.72	200	5	30	1987	9	39	267	27.25	35.67239838
174	174	1987-09-25T00:00:00	29.45	-62.42	5	4415	735	1987	9	39	268	27.35
175	175	1987-09-25T00:00:00	29.45	-62.42	30	4045	830	1987	9	39	268	27.35
176	176	1987-09-25T00:00:00	29.45	-62.42	50	2475	645	1987	9	39	268	27.35
177	177	1987-09-25T00:00:00	29.45	-62.42	100	210	295	1987	9	39	268	27.35
178	178	1987-09-25T00:00:00	29.45	-62.42	110	20	365	1987	9	39	268	27.35
179	179	1987-09-25T00:00:00	29.45	-62.42	130	0	150	1987	9	39	268	27.35
180	180	1987-09-25T00:00:00	29.45	-62.42	140	0	60	1987	9	39	268	27.35
181	181	1987-09-25T00:00:00	29.45	-62.42	150	0	65	1987	9	39	268	27.35
182	182	1987-09-25T00:00:00	29.45	-62.42	160	0	10	1987	9	39	268	27.35
183	183	1987-09-25T00:00:00	29.45	-62.42	200	0	5	1987	9	39	268	27.35
184	184	1987-09-26T00:00:00	29.62	-61.72	5	6705	630	1987	9	39	269	26.54	45.83159943
185	185	1987-09-26T00:00:00	29.62	-61.72	30	5665	610	1987	9	39	269	26.54	45.83159943
186	186	1987-09-26T00:00:00	29.62	-61.72	50	2740	810	1987	9	39	269	26.54	45.83159943
187	187	1987-09-26T00:00:00	29.62	-61.72	60	2715	565	1987	9	39	269	26.54	45.83159943
188	188	1987-09-26T00:00:00	29.62	-61.72	70	2555	450	1987	9	39	269	26.54	45.83159943
189	189	1987-09-26T00:00:00	29.62	-61.72	80	2470	410	1987	9	39	269	26.54	45.83159943
190	190	1987-09-26T00:00:00	29.62	-61.72	90	1110	615	1987	9	39	269	26.54	45.83159943
191	191	1987-09-26T00:00:00	29.62	-61.72	100	115	1235	1987	9	39	269	26.54	45.83159943
192	192	1987-09-26T00:00:00	29.62	-61.72	110	70	1165	1987	9	39	269	26.54	45.83159943
193	193	1987-09-26T00:00:00	29.62	-61.72	120	5	160	1987	9	39	269	26.54	45.83159943
194	194	1987-09-26T00:00:00	29.62	-61.72	130	5	65	1987	9	39	269	26.54	45.83159943
195	195	1987-09-26T00:00:00	29.62	-61.72	140	5	115	1987	9	39	269	26.54	45.83159943
196	196	1987-09-26T00:00:00	29.62	-61.72	150	25	75	1987	9	39	269	26.54	45.83159943
197	197	1987-09-26T00:00:00	29.62	-61.72	160	0	10	1987	9	39	269	26.54	45.83159943
198	198	1987-09-26T00:00:00	29.62	-61.72	180	10	30	1987	9	39	269	26.54	45.83159943
199	199	1987-09-26T00:00:00	29.62	-61.72	200	15	15	1987	9	39	269	26.54	45.83159943
200	200	1987-10-04T00:00:00	27.9	-62.5	5	6780	665	1987	10	41	277	28.1	30.20519867
201	201	1987-10-04T00:00:00	27.9	-62.5	40	2920	835	1987	10	41	277	28.1	30.20519867
202	202	1987-10-04T00:00:00	27.9	-62.5	80	1435	925	1987	10	41	277	28.1	30.20519867
203	203	1987-10-04T00:00:00	27.9	-62.5	100	105	585	1987	10	41	277	28.1	30.20519867
204	204	1987-10-05T00:00:00	26.23	-63.25	5	5840	770	1987	10	41	278	28.85998
205	205	1987-10-05T00:00:00	26.23	-63.25	40	5060	805	1987	10	41	278	28.85998
206	206	1987-10-05T00:00:00	26.23	-63.25	70	3310	955	1987	10	41	278	28.85998
207	207	1987-10-05T00:00:00	26.23	-63.25	90	2185	525	1987	10	41	278	28.85998
208	208	1987-10-05T00:00:00	26.23	-63.25	100	1860	475	1987	10	41	278	28.85998
209	209	1987-10-05T00:00:00	26.23	-63.25	110	1635	470	1987	10	41	278	28.85998
210	210	1987-10-05T00:00:00	26.23	-63.25	120	525	670	1987	10	41	278	28.85998
211	211	1987-10-05T00:00:00	26.23	-63.25	130	35	570	1987	10	41	278	28.85998
212	212	1987-10-05T00:00:00	26.23	-63.25	140	5	435	1987	10	41	278	28.85998
213	213	1987-10-05T00:00:00	26.23	-63.25	150	10	230	1987	10	41	278	28.85998
214	214	1987-10-05T00:00:00	26.23	-63.25	200	0	100	1987	10	41	278	28.85998
215	215	1987-10-06T00:00:00	26.28	-63.25	5	6020	885	1987	10	41	279	28.29998	30.10919724
216	216	1987-10-06T00:00:00	26.28	-63.25	50	1860	860	1987	10	41	279	28.29998	30.10919724
217	217	1987-10-06T00:00:00	26.28	-63.25	70	1965	705	1987	10	41	279	28.29998	30.10919724
218	218	1987-10-06T00:00:00	26.28	-63.25	90	2540	320	1987	10	41	279	28.29998	30.10919724
219	219	1987-10-06T00:00:00	26.28	-63.25	100	2245	360	1987	10	41	279	28.29998	30.10919724
220	220	1987-10-06T00:00:00	26.28	-63.25	110	1220	415	1987	10	41	279	28.29998	30.10919724
221	221	1987-10-06T00:00:00	26.28	-63.25	120	420	270	1987	10	41	279	28.29998	30.10919724
222	222	1987-10-06T00:00:00	26.28	-63.25	130	135	250	1987	10	41	279	28.29998	30.10919724
223	223	1987-10-06T00:00:00	26.28	-63.25	140	10	215	1987	10	41	279	28.29998	30.10919724
224	224	1987-10-06T00:00:00	26.28	-63.25	150	5	235	1987	10	41	279	28.29998	30.10919724
225	225	1987-10-06T00:00:00	26.28	-63.25	200	0	130	1987	10	41	279	28.29998	30.10919724
226	226	1987-10-07T00:00:00	26.3	-63.27	5	6660	645	1987	10	41	280	28.35	18.1315979
227	227	1987-10-07T00:00:00	26.3	-63.27	50	3155	1050	1987	10	41	280	28.35	18.1315979
228	228	1987-10-07T00:00:00	26.3	-63.27	70	2440	990	1987	10	41	280	28.35	18.1315979
229	229	1987-10-07T00:00:00	26.3	-63.27	90	2760	760	1987	10	41	280	28.35	18.1315979
230	230	1987-10-07T00:00:00	26.3	-63.27	100	2470	825	1987	10	41	280	28.35	18.1315979
231	231	1987-10-07T00:00:00	26.3	-63.27	110	1610	505	1987	10	41	280	28.35	18.1315979
232	232	1987-10-07T00:00:00	26.3	-63.27	120	750	465	1987	10	41	280	28.35	18.1315979
233	233	1987-10-07T00:00:00	26.3	-63.27	130	225	645	1987	10	41	280	28.35	18.1315979
234	234	1987-10-07T00:00:00	26.3	-63.27	140	45	315	1987	10	41	280	28.35	18.1315979
235	235	1987-10-07T00:00:00	26.3	-63.27	150	25	305	1987	10	41	280	28.35	18.1315979
236	236	1987-10-07T00:00:00	26.3	-63.27	200	0	160	1987	10	41	280	28.35	18.1315979
237	237	1987-10-08T00:00:00	26.3	-63.32	5	5390	475	1987	10	41	281	28.13
238	238	1987-10-08T00:00:00	26.3	-63.32	50	2505	805	1987	10	41	281	28.13
239	239	1987-10-08T00:00:00	26.3	-63.32	70	1975	820	1987	10	41	281	28.13
240	240	1987-10-08T00:00:00	26.3	-63.32	90	2570	570	1987	10	41	281	28.13
241	241	1987-10-08T00:00:00	26.3	-63.32	100	2405	470	1987	10	41	281	28.13
242	242	1987-10-08T00:00:00	26.3	-63.32	110	1985	580	1987	10	41	281	28.13
243	243	1987-10-08T00:00:00	26.3	-63.32	120	430	260	1987	10	41	281	28.13
244	244	1987-10-08T00:00:00	26.3	-63.32	130	90	300	1987	10	41	281	28.13
245	245	1987-10-08T00:00:00	26.3	-63.32	140	40	275	1987	10	41	281	28.13
246	246	1987-10-08T00:00:00	26.3	-63.32	150	10	245	1987	10	41	281	28.13
247	247	1987-10-08T00:00:00	26.3	-63.32	200	0	95	1987	10	41	281	28.13
248	248	1987-10-09T00:00:00	26.3	-63.43	5	6050	830	1987	10	41	282	28.26
249	249	1987-10-09T00:00:00	26.3	-63.43	90	2650	555	1987	10	41	282	28.26
250	250	1987-10-09T00:00:00	26.3	-63.43	95	2835	440	1987	10	41	282	28.26
251	251	1987-10-09T00:00:00	26.3	-63.43	100	2315	345	1987	10	41	282	28.26
252	252	1987-10-09T00:00:00	26.3	-63.43	105	1905	655	1987	10	41	282	28.26
253	253	1987-10-09T00:00:00	26.3	-63.43	110	1960	365	1987	10	41	282	28.26
254	254	1987-10-09T00:00:00	26.3	-63.43	115	1545	330	1987	10	41	282	28.26
255	255	1987-10-09T00:00:00	26.3	-63.43	120	990	440	1987	10	41	282	28.26
256	256	1987-10-09T00:00:00	26.3	-63.43	125	500	295	1987	10	41	282	28.26
257	257	1987-10-09T00:00:00	26.3	-63.43	130	285	175	1987	10	41	282	28.26
258	258	1987-10-09T00:00:00	26.3	-63.43	135	150	200	1987	10	41	282	28.26
259	259	1987-10-09T00:00:00	26.3	-63.43	140	85	235	1987	10	41	282	28.26
260	260	1987-10-11T00:00:00	21.38	-61	5	4920	720	1987	10	42	284	28.2
261	261	1987-10-11T00:00:00	21.38	-61	30	3535	495	1987	10	42	284	28.2
262	262	1987-10-11T00:00:00	21.38	-61	70	2700	580	1987	10	42	284	28.2
263	263	1987-10-11T00:00:00	21.38	-61	90	2445	630	1987	10	42	284	28.2
264	264	1987-10-11T00:00:00	21.38	-61	100	2490	550	1987	10	42	284	28.2
265	265	1987-10-11T00:00:00	21.38	-61	110	1925	580	1987	10	42	284	28.2
266	266	1987-10-11T00:00:00	21.38	-61	120	2175	415	1987	10	42	284	28.2
267	267	1987-10-11T00:00:00	21.38	-61	130	615	585	1987	10	42	284	28.2
268	268	1987-10-11T00:00:00	21.38	-61	140	485	455	1987	10	42	284	28.2
269	269	1987-10-11T00:00:00	21.38	-61	200	10	35	1987	10	42	284	28.2
270	270	1988-12-29T00:00:00	40.95	6	3	30820	5574	1988	12	53	364	14.04998	11.64719772
271	271	1988-12-29T00:00:00	40.95	6	10	30364	5606	1988	12	53	364	14.04998	11.64719772
272	272	1988-12-29T00:00:00	40.95	6	20	29936	5592	1988	12	53	364	14.04998	11.64719772
273	273	1988-12-29T00:00:00	40.95	6	30	28080	5730	1988	12	53	364	14.04998	11.64719772
274	274	1988-12-29T00:00:00	40.95	6	40	11304	3378	1988	12	53	364	14.04998	11.64719772
275	275	1988-12-29T00:00:00	40.95	6	51	1936	814	1988	12	53	364	14.04998	11.64719772
276	276	1988-12-29T00:00:00	40.95	6	60	10924	4074	1988	12	53	364	14.04998	11.64719772
277	277	1988-12-29T00:00:00	40.95	6	80	20104	3820	1988	12	53	364	14.04998	11.64719772
278	278	1988-12-29T00:00:00	40.95	6	100	4706	544	1988	12	53	364	14.04998	11.64719772
279	279	1988-12-29T00:00:00	40.95	6	149	208	36	1988	12	53	364	14.04998	11.64719772
280	280	1988-12-31T00:00:00	43.06	4.83	4	20122	8128	1988	12	53	366	13	11.59599781
281	281	1988-12-31T00:00:00	41.88	5.58	9	18464	11820	1988	12	53	366	12.43	14.06349754
282	282	1988-12-31T00:00:00	42.35	5.33	10	4444	3838	1988	12	53	366	12.1	13.02599716
283	283	1988-12-31T00:00:00	43.06	4.83	10	20512	8108	1988	12	53	366	13	11.59599781
284	284	1988-12-31T00:00:00	43.06	4.83	19	17208	6780	1988	12	53	366	13	11.59599781
285	285	1988-12-31T00:00:00	41.88	5.58	30	18778	11824	1988	12	53	366	12.43	14.06349754
286	286	1988-12-31T00:00:00	43.06	4.83	30	13030	5910	1988	12	53	366	13	11.59599781
287	287	1988-12-31T00:00:00	43.06	4.83	40	18162	7420	1988	12	53	366	13	11.59599781
288	288	1988-12-31T00:00:00	41.88	5.58	50	16918	8966	1988	12	53	366	12.43	14.06349754
289	289	1988-12-31T00:00:00	42.35	5.33	50	4004	3530	1988	12	53	366	12.1	13.02599716
290	290	1988-12-31T00:00:00	43.06	4.83	50	9740	4806	1988	12	53	366	13	11.59599781
291	291	1988-12-31T00:00:00	43.06	4.83	60	9494	4388	1988	12	53	366	13	11.59599781
292	292	1988-12-31T00:00:00	43.06	4.83	70	2302	654	1988	12	53	366	13	11.59599781
293	293	1988-12-31T00:00:00	42.35	5.33	74	3958	3518	1988	12	53	366	12.1	13.02599716
294	294	1988-12-31T00:00:00	41.88	5.58	75	4592	2678	1988	12	53	366	12.43	14.06349754
295	295	1988-12-31T00:00:00	43.06	4.83	95	1178	316	1988	12	53	366	13	11.59599781
296	296	1988-12-31T00:00:00	42.35	5.33	100	3942	3202	1988	12	53	366	12.1	13.02599716
297	297	1988-12-31T00:00:00	43.06	4.83	105	1106	338	1988	12	53	366	13	11.59599781
298	298	1988-12-31T00:00:00	41.88	5.58	125	1440	540	1988	12	53	366	12.43	14.06349754
299	299	1988-12-31T00:00:00	42.35	5.33	160	1672	1190	1988	12	53	366	12.1	13.02599716
300	300	1988-12-31T00:00:00	41.88	5.58	175	986	40	1988	12	53	366	12.43	14.06349754
301	301	1988-12-31T00:00:00	42.35	5.33	219	290	54	1988	12	53	366	12.1	13.02599716
302	302	1989-01-01T00:00:00	43.13	4.82	4	3848	3228	1989	1	1	1	12.75	13.82699712
303	303	1989-01-01T00:00:00	42.84	5.04	5	19750	8530	1989	1	1	1	12.75	13.23099645
304	304	1989-01-01T00:00:00	43.13	4.82	19	3940	3236	1989	1	1	1	12.75	13.82699712
305	305	1989-01-01T00:00:00	42.84	5.04	30	6006	3020	1989	1	1	1	12.75	13.23099645
306	306	1989-01-01T00:00:00	43.13	4.82	44	3384	2372	1989	1	1	1	12.75	13.82699712
307	307	1989-01-01T00:00:00	42.84	5.04	51	3130	1576	1989	1	1	1	12.75	13.23099645
308	308	1989-01-01T00:00:00	43.13	4.82	58	2288	1432	1989	1	1	1	12.75	13.82699712
309	309	1989-01-01T00:00:00	43.13	4.82	85	1528	660	1989	1	1	1	12.75	13.82699712
310	310	1989-01-01T00:00:00	42.84	5.04	91	1428	694	1989	1	1	1	12.75	13.23099645
311	311	1989-01-01T00:00:00	43.13	4.82	99	748	248	1989	1	1	1	12.75	13.82699712
312	312	1989-01-01T00:00:00	42.84	5.04	150	164	48	1989	1	1	1	12.75	13.23099645
313	313	1989-01-01T00:00:00	42.84	5.04	200	1802	1000	1989	1	1	1	12.75	13.23099645
314	314	1989-01-01T00:00:00	42.84	5.04	290	88	4	1989	1	1	1	12.75	13.23099645
315	315	1989-01-02T00:00:00	43	4.08	4	5790	4012	1989	1	1	2	11.88998	10.8889974
316	316	1989-01-02T00:00:00	43.16	4.47	4	4200	5108	1989	1	1	2	12.07	11.08266385
317	317	1989-01-02T00:00:00	43.29	4.84	4	3954	4916	1989	1	1	2	12.26998	10.56433042
318	318	1989-01-02T00:00:00	43.39	3.99	5	2314	2254	1989	1	1	2	10.84	10.70233027
319	319	1989-01-02T00:00:00	43.33	4.41	8	3856	3858	1989	1	1	2	11.07998	10.51799711
320	320	1989-01-02T00:00:00	43.29	4.84	10	3756	3720	1989	1	1	2	12.26998	10.56433042
321	321	1989-01-02T00:00:00	43.39	3.99	10	2188	2132	1989	1	1	2	10.84	10.70233027
322	322	1989-01-02T00:00:00	43.16	4.47	12	4096	3944	1989	1	1	2	12.07	11.08266385
323	323	1989-01-02T00:00:00	43.29	4.84	16	3878	3998	1989	1	1	2	12.26998	10.56433042
324	324	1989-01-02T00:00:00	43.16	4.47	22	5312	3316	1989	1	1	2	12.07	11.08266385
325	325	1989-01-02T00:00:00	43	4.08	25	4910	2400	1989	1	1	2	11.88998	10.8889974
326	326	1989-01-02T00:00:00	43.29	4.84	25	4124	3920	1989	1	1	2	12.26998	10.56433042
327	327	1989-01-02T00:00:00	43.16	4.47	35	4504	2780	1989	1	1	2	12.07	11.08266385
328	328	1989-01-02T00:00:00	43.29	4.84	35	3816	3800	1989	1	1	2	12.26998	10.56433042
329	329	1989-01-02T00:00:00	43.39	3.99	47	1754	684	1989	1	1	2	10.84	10.70233027
330	330	1989-01-02T00:00:00	43	4.08	49	3394	1196	1989	1	1	2	11.88998	10.8889974
331	331	1989-01-02T00:00:00	43.16	4.47	55	1460	820	1989	1	1	2	12.07	11.08266385
332	332	1989-01-02T00:00:00	43.29	4.84	58	3248	2898	1989	1	1	2	12.26998	10.56433042
333	333	1989-01-02T00:00:00	43	4.08	70	1236	368	1989	1	1	2	11.88998	10.8889974
334	334	1989-01-02T00:00:00	43.16	4.47	70	1920	676	1989	1	1	2	12.07	11.08266385
335	335	1989-01-02T00:00:00	43	4.08	90	728	234	1989	1	1	2	11.88998	10.8889974
336	336	1989-01-03T00:00:00	42.85	3.68	5	3466	1912	1989	1	1	3	12.17	13.29633141
337	337	1989-01-03T00:00:00	42.85	3.68	40	3324	1758	1989	1	1	3	12.17	13.29633141
338	338	1989-01-03T00:00:00	42.85	3.68	99	2354	1630	1989	1	1	3	12.17	13.29633141
339	339	1989-01-06T00:00:00	42.74	4.34	4	16108	1272	1989	1	1	6	12.6	14.99066416
340	340	1989-01-06T00:00:00	42.37	4.03	5	7880	1468	1989	1	1	6	12.51998	13.80033112
341	341	1989-01-06T00:00:00	43.26	4.78	11	3268	2400	1989	1	1	6	12.01998	14.66999753
342	342	1989-01-06T00:00:00	42.37	4.03	60	6924	1268	1989	1	1	6	12.51998	13.80033112
343	343	1989-01-06T00:00:00	42.74	4.34	60	648	216	1989	1	1	6	12.6	14.99066416
344	344	1989-01-07T00:00:00	41.97	3.63	4	7162	926	1989	1	1	7	12.6	14.69566472
345	345	1989-01-08T00:00:00	43.02	6.65	5	12056	2252	1989	1	2	8	13.04	10.87566439
346	346	1989-01-08T00:00:00	43.2	6.87	5	8040	3544	1989	1	2	8	12.98998	10.76266352
347	347	1989-04-20T00:00:00	40.4	-61.28	1	17624	19700	1989	4	16	110	15.67
348	348	1989-04-20T00:00:00	40.4	-61.28	5	17056	19300	1989	4	16	110	15.67
349	349	1989-04-20T00:00:00	40.4	-61.28	10	16830	22900	1989	4	16	110	15.67
350	350	1989-04-20T00:00:00	40.4	-61.28	15	17177	21600	1989	4	16	110	15.67
351	351	1989-04-20T00:00:00	40.4	-61.28	20	16269	22600	1989	4	16	110	15.67
352	352	1989-04-20T00:00:00	40.4	-61.28	25	16036	20300	1989	4	16	110	15.67
353	353	1989-04-20T00:00:00	40.4	-61.28	30	15505	21600	1989	4	16	110	15.67
354	354	1989-04-20T00:00:00	40.4	-61.28	35	13384	19900	1989	4	16	110	15.67
355	355	1989-04-20T00:00:00	40.4	-61.28	40	11503		1989	4	16	110	15.67
356	356	1989-04-20T00:00:00	40.4	-61.28	45	8457	13100	1989	4	16	110	15.67
357	357	1989-04-20T00:00:00	40.4	-61.28	50	7128		1989	4	16	110	15.67
358	358	1989-04-20T00:00:00	40.4	-61.28	60	5303	8460	1989	4	16	110	15.67
359	359	1989-04-20T00:00:00	40.4	-61.28	70	3009	4640	1989	4	16	110	15.67
360	360	1989-04-20T00:00:00	40.4	-61.28	80	388	882	1989	4	16	110	15.67
361	361	1989-04-20T00:00:00	40.4	-61.28	90	132	492	1989	4	16	110	15.67
362	362	1989-04-20T00:00:00	40.4	-61.28	100	167	482	1989	4	16	110	15.67
363	363	1989-04-20T00:00:00	40.4	-61.28	150	0	100	1989	4	16	110	15.67
364	364	1989-04-20T00:00:00	40.4	-61.28	200	0	63	1989	4	16	110	15.67
365	365	1989-04-21T00:00:00	37.1	-59.1	1	23093	51600	1989	4	16	111	18.6
366	366	1989-04-21T00:00:00	37.1	-59.1	5	24478	61100	1989	4	16	111	18.6
367	367	1989-04-21T00:00:00	37.1	-59.1	10	25780	59200	1989	4	16	111	18.6
368	368	1989-04-21T00:00:00	37.1	-59.1	15	27072	68600	1989	4	16	111	18.6
369	369	1989-04-21T00:00:00	37.1	-59.1	20	33293	63400	1989	4	16	111	18.6
370	370	1989-04-21T00:00:00	37.1	-59.1	25	12860	74000	1989	4	16	111	18.6
371	371	1989-04-21T00:00:00	37.1	-59.1	30	8185	50300	1989	4	16	111	18.6
372	372	1989-04-21T00:00:00	37.1	-59.1	35	5498	36000	1989	4	16	111	18.6
373	373	1989-04-21T00:00:00	37.1	-59.1	40	6212	33700	1989	4	16	111	18.6
374	374	1989-04-21T00:00:00	37.1	-59.1	45	5431	33800	1989	4	16	111	18.6
375	375	1989-04-21T00:00:00	37.1	-59.1	50	5188	33300	1989	4	16	111	18.6
376	376	1989-04-21T00:00:00	37.1	-59.1	60	2308	39700	1989	4	16	111	18.6
377	377	1989-04-21T00:00:00	37.1	-59.1	70	510	2840	1989	4	16	111	18.6
378	378	1989-04-21T00:00:00	37.1	-59.1	80	256	1100	1989	4	16	111	18.6
379	379	1989-04-21T00:00:00	37.1	-59.1	90	144	417	1989	4	16	111	18.6
380	380	1989-04-21T00:00:00	37.1	-59.1	100	144	502	1989	4	16	111	18.6
381	381	1989-04-21T00:00:00	37.1	-59.1	150	63	436	1989	4	16	111	18.6
382	382	1989-04-21T00:00:00	37.1	-59.1	200	120	128	1989	4	16	111	18.6
383	383	1989-04-23T00:00:00	32.01	-55.47	1	0	5420	1989	4	17	113	21.78
384	384	1989-04-23T00:00:00	32.01	-55.47	5	0	6350	1989	4	17	113	21.78
385	385	1989-04-23T00:00:00	32.01	-55.47	30	0	7620	1989	4	17	113	21.78
386	386	1989-04-23T00:00:00	32.01	-55.47	50	0	7160	1989	4	17	113	21.78
387	387	1989-04-23T00:00:00	32.01	-55.47	70	0	10500	1989	4	17	113	21.78
388	388	1989-04-23T00:00:00	32.01	-55.47	80	0	8060	1989	4	17	113	21.78
389	389	1989-04-23T00:00:00	32.01	-55.47	90	0	6650	1989	4	17	113	21.78
390	390	1989-04-23T00:00:00	32.01	-55.47	110	0	482	1989	4	17	113	21.78
391	391	1989-04-23T00:00:00	32.01	-55.47	150	0	163	1989	4	17	113	21.78
392	392	1989-04-24T00:00:00	31.98	-55.5	1	0	4760	1989	4	17	114	21.22
393	393	1989-04-24T00:00:00	31.98	-55.5	10	0	7500	1989	4	17	114	21.22
394	394	1989-04-24T00:00:00	31.98	-55.5	30	0	7620	1989	4	17	114	21.22
395	395	1989-04-24T00:00:00	31.98	-55.5	50	0	8420	1989	4	17	114	21.22
396	396	1989-04-24T00:00:00	31.98	-55.5	70	0	12800	1989	4	17	114	21.22
397	397	1989-04-24T00:00:00	31.98	-55.5	80	0	9320	1989	4	17	114	21.22
398	398	1989-04-24T00:00:00	31.98	-55.5	90	0	8110	1989	4	17	114	21.22
399	399	1989-04-24T00:00:00	31.98	-55.5	120	0	1030	1989	4	17	114	21.22
400	400	1989-04-24T00:00:00	31.98	-55.5	150	0	191	1989	4	17	114	21.22
401	401	1989-04-27T00:00:00	40.69	-47.14	1	0	48900	1989	4	17	117	15.35998
402	402	1989-04-27T00:00:00	40.69	-47.14	15	0	47300	1989	4	17	117	15.35998
403	403	1989-04-27T00:00:00	40.69	-47.14	25	0	43900	1989	4	17	117	15.35998
404	404	1989-04-27T00:00:00	40.69	-47.14	45	0	15000	1989	4	17	117	15.35998
405	405	1989-04-27T00:00:00	40.69	-47.14	50	0	2080	1989	4	17	117	15.35998
406	406	1989-04-27T00:00:00	40.69	-47.14	60	0	1760	1989	4	17	117	15.35998
407	407	1989-04-27T00:00:00	40.69	-47.14	70	0	2550	1989	4	17	117	15.35998
408	408	1989-04-27T00:00:00	40.69	-47.14	100	0	2980	1989	4	17	117	15.35998
409	409	1989-04-27T00:00:00	40.69	-47.14	150	0	3800	1989	4	17	117	15.35998
410	410	1989-04-28T00:00:00	40.62	-47.18	1	18760	23600	1989	4	17	118	14.82
411	411	1989-04-28T00:00:00	40.63	-47.15	1	0	29000	1989	4	17	118	14.82
412	412	1989-04-28T00:00:00	40.62	-47.18	10	18785	23900	1989	4	17	118	14.82
413	413	1989-04-28T00:00:00	40.63	-47.15	10	0	33800	1989	4	17	118	14.82
414	414	1989-04-28T00:00:00	40.62	-47.18	20	19551	25400	1989	4	17	118	14.82
415	415	1989-04-28T00:00:00	40.62	-47.18	25	20026		1989	4	17	118	14.82
416	416	1989-04-28T00:00:00	40.63	-47.15	25	0	32800	1989	4	17	118	14.82
417	417	1989-04-28T00:00:00	40.62	-47.18	30	19946	25900	1989	4	17	118	14.82
418	418	1989-04-28T00:00:00	40.63	-47.15	30	0	36600	1989	4	17	118	14.82
419	419	1989-04-28T00:00:00	40.62	-47.18	35	19664		1989	4	17	118	14.82
420	420	1989-04-28T00:00:00	40.62	-47.18	40	19712	27500	1989	4	17	118	14.82
421	421	1989-04-28T00:00:00	40.63	-47.15	40	0	25600	1989	4	17	118	14.82
422	422	1989-04-28T00:00:00	40.62	-47.18	45	19146	22600	1989	4	17	118	14.82
423	423	1989-04-28T00:00:00	40.63	-47.15	45	0	20400	1989	4	17	118	14.82
424	424	1989-04-28T00:00:00	40.62	-47.18	50	11715	15400	1989	4	17	118	14.82
425	425	1989-04-28T00:00:00	40.63	-47.15	60	0	10200	1989	4	17	118	14.82
426	426	1989-04-28T00:00:00	40.62	-47.18	70	498	2680	1989	4	17	118	14.82
427	427	1989-04-28T00:00:00	40.62	-47.18	80	499		1989	4	17	118	14.82
428	428	1989-04-28T00:00:00	40.62	-47.18	90	387		1989	4	17	118	14.82
429	429	1989-04-28T00:00:00	40.62	-47.18	100	445	2980	1989	4	17	118	14.82
430	430	1989-04-28T00:00:00	40.63	-47.15	100	0	3430	1989	4	17	118	14.82
431	431	1989-04-28T00:00:00	40.62	-47.18	125	398		1989	4	17	118	14.82
432	432	1989-04-28T00:00:00	40.62	-47.18	150	4423		1989	4	17	118	14.82
433	433	1989-04-28T00:00:00	40.62	-47.18	175	156		1989	4	17	118	14.82
434	434	1989-04-28T00:00:00	40.62	-47.18	200	66		1989	4	17	118	14.82
435	435	1989-04-29T00:00:00	40.54	-47.17	1	23369	9500	1989	4	17	119	16.15	56.35279999
436	436	1989-04-29T00:00:00	40.54	-47.17	10	21363	11500	1989	4	17	119	16.15	56.35279999
437	437	1989-04-29T00:00:00	40.54	-47.17	20	0	21800	1989	4	17	119	16.15	56.35279999
438	438	1989-04-29T00:00:00	40.54	-47.17	30	23223	23400	1989	4	17	119	16.15	56.35279999
439	439	1989-04-29T00:00:00	40.54	-47.17	40	25535	14400	1989	4	17	119	16.15	56.35279999
440	440	1989-04-29T00:00:00	40.54	-47.17	45	23632	4090	1989	4	17	119	16.15	56.35279999
441	441	1989-04-29T00:00:00	40.54	-47.17	50	23816	4590	1989	4	17	119	16.15	56.35279999
442	442	1989-04-29T00:00:00	40.54	-47.17	55	22688		1989	4	17	119	16.15	56.35279999
443	443	1989-04-29T00:00:00	40.54	-47.17	60	16837		1989	4	17	119	16.15	56.35279999
444	444	1989-04-29T00:00:00	40.54	-47.17	70	2638	613	1989	4	17	119	16.15	56.35279999
445	445	1989-04-29T00:00:00	40.54	-47.17	80	608		1989	4	17	119	16.15	56.35279999
446	446	1989-04-29T00:00:00	40.54	-47.17	90	127		1989	4	17	119	16.15	56.35279999
447	447	1989-04-29T00:00:00	40.54	-47.17	100	133	1160	1989	4	17	119	16.15	56.35279999
448	448	1989-04-29T00:00:00	40.54	-47.17	125	358		1989	4	17	119	16.15	56.35279999
449	449	1989-04-29T00:00:00	40.54	-47.17	145	198		1989	4	17	119	16.15	56.35279999
450	450	1989-04-29T00:00:00	40.54	-47.17	150	221		1989	4	17	119	16.15	56.35279999
451	451	1989-04-29T00:00:00	40.54	-47.17	155	1028		1989	4	17	119	16.15	56.35279999
452	452	1989-04-29T00:00:00	40.54	-47.17	175	960		1989	4	17	119	16.15	56.35279999
453	453	1989-04-29T00:00:00	40.54	-47.17	200	70		1989	4	17	119	16.15	56.35279999
454	454	1989-04-30T00:00:00	40.38	-47.22	1	20937		1989	4	18	120	16.15
455	455	1989-04-30T00:00:00	40.38	-47.22	5	21579		1989	4	18	120	16.15
456	456	1989-04-30T00:00:00	40.38	-47.22	10	22030		1989	4	18	120	16.15
457	457	1989-04-30T00:00:00	40.38	-47.22	15	21087		1989	4	18	120	16.15
458	458	1989-04-30T00:00:00	40.38	-47.22	20	20174		1989	4	18	120	16.15
459	459	1989-04-30T00:00:00	40.38	-47.22	25	20462		1989	4	18	120	16.15
460	460	1989-04-30T00:00:00	40.38	-47.22	30	20974		1989	4	18	120	16.15
461	461	1989-04-30T00:00:00	40.38	-47.22	35	16447		1989	4	18	120	16.15
462	462	1989-04-30T00:00:00	40.38	-47.22	40	15338		1989	4	18	120	16.15
463	463	1989-04-30T00:00:00	40.38	-47.22	45	7901		1989	4	18	120	16.15
464	464	1989-04-30T00:00:00	40.38	-47.22	50	4636		1989	4	18	120	16.15
465	465	1989-04-30T00:00:00	40.38	-47.22	60	1788		1989	4	18	120	16.15
466	466	1989-04-30T00:00:00	40.38	-47.22	70	389		1989	4	18	120	16.15
467	467	1989-04-30T00:00:00	40.38	-47.22	80	249		1989	4	18	120	16.15
468	468	1989-04-30T00:00:00	40.38	-47.22	90	120		1989	4	18	120	16.15
469	469	1989-04-30T00:00:00	40.38	-47.22	100	152		1989	4	18	120	16.15
470	470	1989-04-30T00:00:00	40.38	-47.22	150	95		1989	4	18	120	16.15
471	471	1989-04-30T00:00:00	40.38	-47.22	200	69		1989	4	18	120	16.15
472	472	1989-05-01T00:00:00	40.15	-47.24	1	38337		1989	5	18	121	16.01
473	473	1989-05-01T00:00:00	40.16	-47.23	1	27401		1989	5	18	121	16.01
474	474	1989-05-01T00:00:00	40.19	-47.21	1	26646		1989	5	18	121	16.01
475	475	1989-05-01T00:00:00	40.22	-47.23	1	28077		1989	5	18	121	16.01
476	476	1989-05-01T00:00:00	40.15	-47.24	5	37798		1989	5	18	121	16.01
477	477	1989-05-01T00:00:00	40.16	-47.23	5	26806		1989	5	18	121	16.01
478	478	1989-05-01T00:00:00	40.19	-47.21	5	26701		1989	5	18	121	16.01
479	479	1989-05-01T00:00:00	40.22	-47.23	5	29107		1989	5	18	121	16.01
480	480	1989-05-01T00:00:00	40.15	-47.24	10	36784		1989	5	18	121	16.01
481	481	1989-05-01T00:00:00	40.16	-47.23	10	27220		1989	5	18	121	16.01
482	482	1989-05-01T00:00:00	40.19	-47.21	10	26102		1989	5	18	121	16.01
483	483	1989-05-01T00:00:00	40.22	-47.23	10	28794		1989	5	18	121	16.01
484	484	1989-05-01T00:00:00	40.15	-47.24	15	41704		1989	5	18	121	16.01
485	485	1989-05-01T00:00:00	40.16	-47.23	15	26430		1989	5	18	121	16.01
486	486	1989-05-01T00:00:00	40.19	-47.21	15	25713		1989	5	18	121	16.01
487	487	1989-05-01T00:00:00	40.22	-47.23	15	28279		1989	5	18	121	16.01
488	488	1989-05-01T00:00:00	40.15	-47.24	20	38529		1989	5	18	121	16.01
489	489	1989-05-01T00:00:00	40.16	-47.23	20	26050		1989	5	18	121	16.01
490	490	1989-05-01T00:00:00	40.19	-47.21	20	25803		1989	5	18	121	16.01
491	491	1989-05-01T00:00:00	40.22	-47.23	20	27809		1989	5	18	121	16.01
492	492	1989-05-01T00:00:00	40.15	-47.24	25	35998		1989	5	18	121	16.01
493	493	1989-05-01T00:00:00	40.16	-47.23	25	25514		1989	5	18	121	16.01
494	494	1989-05-01T00:00:00	40.19	-47.21	25	24685		1989	5	18	121	16.01
495	495	1989-05-01T00:00:00	40.22	-47.23	25	25591		1989	5	18	121	16.01
496	496	1989-05-01T00:00:00	40.15	-47.24	30	32627		1989	5	18	121	16.01
497	497	1989-05-01T00:00:00	40.15	-47.24	35	29922		1989	5	18	121	16.01
498	498	1989-05-01T00:00:00	40.16	-47.23	35	24463		1989	5	18	121	16.01
499	499	1989-05-01T00:00:00	40.19	-47.21	35	26966		1989	5	18	121	16.01
500	500	1989-05-01T00:00:00	40.22	-47.23	35	28568		1989	5	18	121	16.01
501	501	1989-05-01T00:00:00	40.15	-47.24	40	29810		1989	5	18	121	16.01
502	502	1989-05-01T00:00:00	40.16	-47.23	40	23540		1989	5	18	121	16.01
503	503	1989-05-01T00:00:00	40.19	-47.21	40	25664		1989	5	18	121	16.01
504	504	1989-05-01T00:00:00	40.22	-47.23	40	25208		1989	5	18	121	16.01
505	505	1989-05-01T00:00:00	40.15	-47.24	45	29452		1989	5	18	121	16.01
506	506	1989-05-01T00:00:00	40.16	-47.23	45	18446		1989	5	18	121	16.01
507	507	1989-05-01T00:00:00	40.19	-47.21	45	26712		1989	5	18	121	16.01
508	508	1989-05-01T00:00:00	40.22	-47.23	45	29139		1989	5	18	121	16.01
509	509	1989-05-01T00:00:00	40.15	-47.24	50	25813		1989	5	18	121	16.01
510	510	1989-05-01T00:00:00	40.16	-47.23	50	11646		1989	5	18	121	16.01
511	511	1989-05-01T00:00:00	40.19	-47.21	50	24571		1989	5	18	121	16.01
512	512	1989-05-01T00:00:00	40.22	-47.23	50	21827		1989	5	18	121	16.01
513	513	1989-05-01T00:00:00	40.15	-47.24	60	244		1989	5	18	121	16.01
514	514	1989-05-01T00:00:00	40.16	-47.23	60	264		1989	5	18	121	16.01
515	515	1989-05-01T00:00:00	40.19	-47.21	60	12169		1989	5	18	121	16.01
516	516	1989-05-01T00:00:00	40.22	-47.23	60	5989		1989	5	18	121	16.01
517	517	1989-05-01T00:00:00	40.15	-47.24	70	227		1989	5	18	121	16.01
518	518	1989-05-01T00:00:00	40.16	-47.23	70	187		1989	5	18	121	16.01
519	519	1989-05-01T00:00:00	40.19	-47.21	70	789		1989	5	18	121	16.01
520	520	1989-05-01T00:00:00	40.22	-47.23	70	339		1989	5	18	121	16.01
521	521	1989-05-01T00:00:00	40.15	-47.24	80	322		1989	5	18	121	16.01
522	522	1989-05-01T00:00:00	40.16	-47.23	80	142		1989	5	18	121	16.01
523	523	1989-05-01T00:00:00	40.19	-47.21	80	306		1989	5	18	121	16.01
524	524	1989-05-01T00:00:00	40.22	-47.23	80	223		1989	5	18	121	16.01
525	525	1989-05-01T00:00:00	40.15	-47.24	90	601		1989	5	18	121	16.01
526	526	1989-05-01T00:00:00	40.16	-47.23	90	433		1989	5	18	121	16.01
527	527	1989-05-01T00:00:00	40.19	-47.21	90	241		1989	5	18	121	16.01
528	528	1989-05-01T00:00:00	40.22	-47.23	90	229		1989	5	18	121	16.01
529	529	1989-05-01T00:00:00	40.15	-47.24	100	1064		1989	5	18	121	16.01
530	530	1989-05-01T00:00:00	40.16	-47.23	100	259		1989	5	18	121	16.01
531	531	1989-05-01T00:00:00	40.19	-47.21	100	597		1989	5	18	121	16.01
532	532	1989-05-01T00:00:00	40.22	-47.23	100	765		1989	5	18	121	16.01
533	533	1989-05-01T00:00:00	40.15	-47.24	150	302		1989	5	18	121	16.01
534	534	1989-05-01T00:00:00	40.16	-47.23	150	138		1989	5	18	121	16.01
535	535	1989-05-01T00:00:00	40.19	-47.21	150	136		1989	5	18	121	16.01
536	536	1989-05-01T00:00:00	40.22	-47.23	150	207		1989	5	18	121	16.01
537	537	1989-05-01T00:00:00	40.15	-47.24	200	64		1989	5	18	121	16.01
538	538	1989-05-01T00:00:00	40.16	-47.23	200	104		1989	5	18	121	16.01
539	539	1989-05-01T00:00:00	40.19	-47.21	200	154		1989	5	18	121	16.01
540	540	1989-05-01T00:00:00	40.22	-47.23	200	111		1989	5	18	121	16.01
541	541	1989-05-02T00:00:00	40.06	-47.11	1	37610		1989	5	18	122	16
542	542	1989-05-02T00:00:00	40.07	-47.19	1	24900		1989	5	18	122	16
543	543	1989-05-02T00:00:00	40.07	-47.18	1	39906		1989	5	18	122	16
544	544	1989-05-02T00:00:00	40.06	-47.11	5	38287		1989	5	18	122	16
545	545	1989-05-02T00:00:00	40.07	-47.21	5	40858		1989	5	18	122	16
546	546	1989-05-02T00:00:00	40.07	-47.19	5	24671		1989	5	18	122	16
547	547	1989-05-02T00:00:00	40.07	-47.18	5	38679		1989	5	18	122	16
548	548	1989-05-02T00:00:00	40.06	-47.11	10	37914		1989	5	18	122	16
549	549	1989-05-02T00:00:00	40.07	-47.21	10	34812		1989	5	18	122	16
550	550	1989-05-02T00:00:00	40.07	-47.19	10	24272		1989	5	18	122	16
551	551	1989-05-02T00:00:00	40.07	-47.18	10	38091		1989	5	18	122	16
552	552	1989-05-02T00:00:00	40.06	-47.11	15	40161		1989	5	18	122	16
553	553	1989-05-02T00:00:00	40.07	-47.21	15	28276		1989	5	18	122	16
554	554	1989-05-02T00:00:00	40.07	-47.19	15	23381		1989	5	18	122	16
555	555	1989-05-02T00:00:00	40.07	-47.18	15	35284		1989	5	18	122	16
556	556	1989-05-02T00:00:00	40.06	-47.11	20	36874		1989	5	18	122	16
557	557	1989-05-02T00:00:00	40.07	-47.21	20	36559		1989	5	18	122	16
558	558	1989-05-02T00:00:00	40.07	-47.19	20	24622		1989	5	18	122	16
559	559	1989-05-02T00:00:00	40.07	-47.18	20	37757		1989	5	18	122	16
560	560	1989-05-02T00:00:00	40.06	-47.11	25	33703		1989	5	18	122	16
561	561	1989-05-02T00:00:00	40.07	-47.21	25	40672		1989	5	18	122	16
562	562	1989-05-02T00:00:00	40.07	-47.19	25	26117		1989	5	18	122	16
563	563	1989-05-02T00:00:00	40.07	-47.18	25	36893		1989	5	18	122	16
564	564	1989-05-02T00:00:00	40.06	-47.11	30	25361		1989	5	18	122	16
565	565	1989-05-02T00:00:00	40.07	-47.21	30	22917		1989	5	18	122	16
566	566	1989-05-02T00:00:00	40.07	-47.19	30	26200		1989	5	18	122	16
567	567	1989-05-02T00:00:00	40.07	-47.18	30	27658		1989	5	18	122	16
568	568	1989-05-02T00:00:00	40.06	-47.11	35	25003		1989	5	18	122	16
569	569	1989-05-02T00:00:00	40.07	-47.19	35	25560		1989	5	18	122	16
570	570	1989-05-02T00:00:00	40.07	-47.18	35	24811		1989	5	18	122	16
571	571	1989-05-02T00:00:00	40.06	-47.11	40	18167		1989	5	18	122	16
572	572	1989-05-02T00:00:00	40.07	-47.19	40	16160		1989	5	18	122	16
573	573	1989-05-02T00:00:00	40.06	-47.11	45	15426		1989	5	18	122	16
574	574	1989-05-02T00:00:00	40.07	-47.19	45	21261		1989	5	18	122	16
575	575	1989-05-02T00:00:00	40.07	-47.18	45	20233		1989	5	18	122	16
576	576	1989-05-02T00:00:00	40.06	-47.11	50	6164		1989	5	18	122	16
577	577	1989-05-02T00:00:00	40.07	-47.21	50	12330		1989	5	18	122	16
578	578	1989-05-02T00:00:00	40.07	-47.19	50	15068		1989	5	18	122	16
579	579	1989-05-02T00:00:00	40.07	-47.18	50	12742		1989	5	18	122	16
580	580	1989-05-02T00:00:00	40.06	-47.11	60	84		1989	5	18	122	16
581	581	1989-05-02T00:00:00	40.07	-47.19	60	1330		1989	5	18	122	16
582	582	1989-05-02T00:00:00	40.07	-47.18	60	347		1989	5	18	122	16
583	583	1989-05-02T00:00:00	40.06	-47.11	70	29		1989	5	18	122	16
584	584	1989-05-02T00:00:00	40.07	-47.21	70	154		1989	5	18	122	16
585	585	1989-05-02T00:00:00	40.07	-47.19	70	45		1989	5	18	122	16
586	586	1989-05-02T00:00:00	40.07	-47.18	70	577		1989	5	18	122	16
587	587	1989-05-02T00:00:00	40.06	-47.11	80	50		1989	5	18	122	16
588	588	1989-05-02T00:00:00	40.07	-47.19	80	112		1989	5	18	122	16
589	589	1989-05-02T00:00:00	40.07	-47.18	80	294		1989	5	18	122	16
590	590	1989-05-02T00:00:00	40.06	-47.11	90	47		1989	5	18	122	16
591	591	1989-05-02T00:00:00	40.07	-47.19	90	94		1989	5	18	122	16
592	592	1989-05-02T00:00:00	40.07	-47.18	90	181		1989	5	18	122	16
593	593	1989-05-02T00:00:00	40.06	-47.11	100	147		1989	5	18	122	16
594	594	1989-05-02T00:00:00	40.07	-47.21	100	110		1989	5	18	122	16
595	595	1989-05-02T00:00:00	40.07	-47.19	100	436		1989	5	18	122	16
596	596	1989-05-02T00:00:00	40.07	-47.18	100	193		1989	5	18	122	16
597	597	1989-05-02T00:00:00	40.06	-47.11	150	93		1989	5	18	122	16
598	598	1989-05-02T00:00:00	40.07	-47.19	150	219		1989	5	18	122	16
599	599	1989-05-02T00:00:00	40.07	-47.18	150	74		1989	5	18	122	16
600	600	1989-05-02T00:00:00	40.06	-47.11	200	35		1989	5	18	122	16
601	601	1989-05-02T00:00:00	40.07	-47.19	200	33		1989	5	18	122	16
602	602	1989-05-02T00:00:00	40.07	-47.18	200	55		1989	5	18	122	16
603	603	1989-05-03T00:00:00	39.94	-47.08	1	44844	145000	1989	5	18	123	16.59
604	604	1989-05-03T00:00:00	40.02	-47.07	1	40721		1989	5	18	123	16.16
605	605	1989-05-03T00:00:00	39.94	-47.08	5	44500		1989	5	18	123	16.59
606	606	1989-05-03T00:00:00	40.02	-47.07	5	40780		1989	5	18	123	16.16
607	607	1989-05-03T00:00:00	39.94	-47.08	10	45405	157000	1989	5	18	123	16.59
608	608	1989-05-03T00:00:00	40.02	-47.07	10	38817		1989	5	18	123	16.16
609	609	1989-05-03T00:00:00	39.94	-47.08	15	42244		1989	5	18	123	16.59
610	610	1989-05-03T00:00:00	40.02	-47.07	15	40564		1989	5	18	123	16.16
611	611	1989-05-03T00:00:00	39.94	-47.08	20	34683	112000	1989	5	18	123	16.59
612	612	1989-05-03T00:00:00	40.02	-47.07	20	38827		1989	5	18	123	16.16
613	613	1989-05-03T00:00:00	39.94	-47.08	25	23347		1989	5	18	123	16.59
614	614	1989-05-03T00:00:00	40.02	-47.07	25	38552		1989	5	18	123	16.16
615	615	1989-05-03T00:00:00	39.94	-47.08	30	24585	93600	1989	5	18	123	16.59
616	616	1989-05-03T00:00:00	40.02	-47.07	30	34489		1989	5	18	123	16.16
617	617	1989-05-03T00:00:00	39.94	-47.08	35	20747		1989	5	18	123	16.59
618	618	1989-05-03T00:00:00	40.02	-47.07	35	28354		1989	5	18	123	16.16
619	619	1989-05-03T00:00:00	39.94	-47.08	40	17295	78000	1989	5	18	123	16.59
620	620	1989-05-03T00:00:00	40.02	-47.07	40	18878		1989	5	18	123	16.16
621	621	1989-05-03T00:00:00	39.94	-47.08	45	16515	70600	1989	5	18	123	16.59
622	622	1989-05-03T00:00:00	40.02	-47.07	45	11034		1989	5	18	123	16.16
623	623	1989-05-03T00:00:00	39.94	-47.08	50	8881	30600	1989	5	18	123	16.59
624	624	1989-05-03T00:00:00	40.02	-47.07	50	7714		1989	5	18	123	16.16
625	625	1989-05-03T00:00:00	39.94	-47.08	60	1882		1989	5	18	123	16.59
626	626	1989-05-03T00:00:00	40.02	-47.07	60	664		1989	5	18	123	16.16
627	627	1989-05-03T00:00:00	39.94	-47.08	70	560	4230	1989	5	18	123	16.59
628	628	1989-05-03T00:00:00	40.02	-47.07	70	321		1989	5	18	123	16.16
629	629	1989-05-03T00:00:00	39.94	-47.08	80	442		1989	5	18	123	16.59
630	630	1989-05-03T00:00:00	40.02	-47.07	80	292		1989	5	18	123	16.16
631	631	1989-05-03T00:00:00	39.94	-47.08	90	313		1989	5	18	123	16.59
632	632	1989-05-03T00:00:00	40.02	-47.07	90	112		1989	5	18	123	16.16
633	633	1989-05-03T00:00:00	39.94	-47.08	100	305	8270	1989	5	18	123	16.59
634	634	1989-05-03T00:00:00	40.02	-47.07	100	71		1989	5	18	123	16.16
635	635	1989-05-03T00:00:00	39.94	-47.08	150	320		1989	5	18	123	16.59
636	636	1989-05-03T00:00:00	40.02	-47.07	150	89		1989	5	18	123	16.16
637	637	1989-05-03T00:00:00	39.94	-47.08	200	106		1989	5	18	123	16.59
638	638	1989-05-03T00:00:00	40.02	-47.07	200	32		1989	5	18	123	16.16
639	639	1989-05-04T00:00:00	39.88	-46.93	1	43593		1989	5	18	124	16.35998
640	640	1989-05-04T00:00:00	40.57	-46.96	1	22356		1989	5	18	124	16.68
641	641	1989-05-04T00:00:00	39.88	-46.93	5	42826		1989	5	18	124	16.35998
642	642	1989-05-04T00:00:00	40.57	-46.96	5	22014		1989	5	18	124	16.68
643	643	1989-05-04T00:00:00	39.88	-46.93	10	41509		1989	5	18	124	16.35998
644	644	1989-05-04T00:00:00	40.57	-46.96	10	22429		1989	5	18	124	16.68
645	645	1989-05-04T00:00:00	39.88	-46.93	15	40399		1989	5	18	124	16.35998
646	646	1989-05-04T00:00:00	40.57	-46.96	15	22543		1989	5	18	124	16.68
647	647	1989-05-04T00:00:00	39.88	-46.93	20	35961		1989	5	18	124	16.35998
648	648	1989-05-04T00:00:00	40.57	-46.96	20	22222		1989	5	18	124	16.68
649	649	1989-05-04T00:00:00	39.88	-46.93	25	26784		1989	5	18	124	16.35998
650	650	1989-05-04T00:00:00	40.57	-46.96	25	21879		1989	5	18	124	16.68
651	651	1989-05-04T00:00:00	39.88	-46.93	30	25177		1989	5	18	124	16.35998
652	652	1989-05-04T00:00:00	40.57	-46.96	30	20760		1989	5	18	124	16.68
653	653	1989-05-04T00:00:00	39.88	-46.93	35	23943		1989	5	18	124	16.35998
654	654	1989-05-04T00:00:00	40.57	-46.96	35	15005		1989	5	18	124	16.68
655	655	1989-05-04T00:00:00	39.88	-46.93	40	19992		1989	5	18	124	16.35998
656	656	1989-05-04T00:00:00	40.57	-46.96	40	14771		1989	5	18	124	16.68
657	657	1989-05-04T00:00:00	39.88	-46.93	45	13542		1989	5	18	124	16.35998
658	658	1989-05-04T00:00:00	39.88	-46.93	50	9244		1989	5	18	124	16.35998
659	659	1989-05-04T00:00:00	40.57	-46.96	50	12345		1989	5	18	124	16.68
660	660	1989-05-04T00:00:00	39.88	-46.93	60	839		1989	5	18	124	16.35998
661	661	1989-05-04T00:00:00	40.57	-46.96	60	10271		1989	5	18	124	16.68
662	662	1989-05-04T00:00:00	39.88	-46.93	70	540		1989	5	18	124	16.35998
663	663	1989-05-04T00:00:00	40.57	-46.96	70	9558		1989	5	18	124	16.68
664	664	1989-05-04T00:00:00	39.88	-46.93	80	155		1989	5	18	124	16.35998
665	665	1989-05-04T00:00:00	40.57	-46.96	80	5690		1989	5	18	124	16.68
666	666	1989-05-04T00:00:00	39.88	-46.93	90	8415		1989	5	18	124	16.35998
667	667	1989-05-04T00:00:00	40.57	-46.96	90	2598		1989	5	18	124	16.68
668	668	1989-05-04T00:00:00	39.88	-46.93	100	4417		1989	5	18	124	16.35998
669	669	1989-05-04T00:00:00	40.57	-46.96	100	1155		1989	5	18	124	16.68
670	670	1989-05-04T00:00:00	40.57	-46.96	140	2616		1989	5	18	124	16.68
671	671	1989-05-04T00:00:00	39.88	-46.93	150	188		1989	5	18	124	16.35998
672	672	1989-05-04T00:00:00	40.57	-46.96	170	563		1989	5	18	124	16.68
673	673	1989-05-04T00:00:00	39.88	-46.93	200	65		1989	5	18	124	16.35998
674	674	1989-05-04T00:00:00	40.57	-46.96	200	131		1989	5	18	124	16.68
675	675	1989-05-05T00:00:00	42.32	-42.68	1	23475		1989	5	18	125	16.5
676	676	1989-05-05T00:00:00	42.32	-42.68	5	24439		1989	5	18	125	16.5
677	677	1989-05-05T00:00:00	42.32	-42.68	10	21861		1989	5	18	125	16.5
678	678	1989-05-05T00:00:00	42.32	-42.68	15	21874		1989	5	18	125	16.5
679	679	1989-05-05T00:00:00	42.32	-42.68	20	21874		1989	5	18	125	16.5
680	680	1989-05-05T00:00:00	42.32	-42.68	25	22585		1989	5	18	125	16.5
681	681	1989-05-05T00:00:00	42.32	-42.68	30	20520		1989	5	18	125	16.5
682	682	1989-05-05T00:00:00	42.32	-42.68	35	19673		1989	5	18	125	16.5
683	683	1989-05-05T00:00:00	42.32	-42.68	40	16076		1989	5	18	125	16.5
684	684	1989-05-05T00:00:00	42.32	-42.68	45	12232		1989	5	18	125	16.5
685	685	1989-05-05T00:00:00	42.32	-42.68	50	11196		1989	5	18	125	16.5
686	686	1989-05-05T00:00:00	42.32	-42.68	60	12498		1989	5	18	125	16.5
687	687	1989-05-05T00:00:00	42.32	-42.68	80	6264		1989	5	18	125	16.5
688	688	1989-05-05T00:00:00	42.32	-42.68	100	162		1989	5	18	125	16.5
689	689	1989-05-05T00:00:00	42.32	-42.68	120	376		1989	5	18	125	16.5
690	690	1989-05-05T00:00:00	42.32	-42.68	150	4124		1989	5	18	125	16.5
691	691	1989-05-05T00:00:00	42.32	-42.68	180	3174		1989	5	18	125	16.5
692	692	1989-05-05T00:00:00	42.32	-42.68	200	1995		1989	5	18	125	16.5
693	693	1989-05-06T00:00:00	45	-41.25	1	4661	4850	1989	5	18	126	14.07
694	694	1989-05-06T00:00:00	45	-41.25	5	5070		1989	5	18	126	14.07
695	695	1989-05-06T00:00:00	45	-41.25	10	5257	4790	1989	5	18	126	14.07
696	696	1989-05-06T00:00:00	45	-41.25	15	5005	5930	1989	5	18	126	14.07
697	697	1989-05-06T00:00:00	45	-41.25	20	5707		1989	5	18	126	14.07
698	698	1989-05-06T00:00:00	45	-41.25	25	4036	4150	1989	5	18	126	14.07
699	699	1989-05-06T00:00:00	45	-41.25	30	3922		1989	5	18	126	14.07
700	700	1989-05-06T00:00:00	45	-41.25	35	2129	1830	1989	5	18	126	14.07
701	701	1989-05-06T00:00:00	45	-41.25	40	1466	713	1989	5	18	126	14.07
702	702	1989-05-06T00:00:00	45	-41.25	45	1144	701	1989	5	18	126	14.07
703	703	1989-05-06T00:00:00	45	-41.25	50	959		1989	5	18	126	14.07
704	704	1989-05-06T00:00:00	45	-41.25	60	1031	510	1989	5	18	126	14.07
705	705	1989-05-06T00:00:00	45	-41.25	70	626		1989	5	18	126	14.07
706	706	1989-05-06T00:00:00	45	-41.25	80	439	246	1989	5	18	126	14.07
707	707	1989-05-06T00:00:00	45	-41.25	90	348		1989	5	18	126	14.07
708	708	1989-05-06T00:00:00	45	-41.25	100	455		1989	5	18	126	14.07
709	709	1989-05-06T00:00:00	45	-41.25	150	37		1989	5	18	126	14.07
710	710	1989-05-07T00:00:00	47	-39.99	1	24111	34600	1989	5	19	127	13.32
711	711	1989-05-07T00:00:00	47	-39.99	5	21341	37900	1989	5	19	127	13.32
712	712	1989-05-07T00:00:00	47	-39.99	10	20902		1989	5	19	127	13.32
713	713	1989-05-07T00:00:00	47	-39.99	15	20580	37600	1989	5	19	127	13.32
714	714	1989-05-07T00:00:00	47	-39.99	20	22618		1989	5	19	127	13.32
715	715	1989-05-07T00:00:00	47	-39.99	25	21257	34200	1989	5	19	127	13.32
716	716	1989-05-07T00:00:00	47	-39.99	30	23206	40500	1989	5	19	127	13.32
717	717	1989-05-07T00:00:00	47	-39.99	35	23634	35400	1989	5	19	127	13.32
718	718	1989-05-07T00:00:00	47	-39.99	40	23506	39000	1989	5	19	127	13.32
719	719	1989-05-07T00:00:00	47	-39.99	45	22690		1989	5	19	127	13.32
720	720	1989-05-07T00:00:00	47	-39.99	50	21940	40900	1989	5	19	127	13.32
721	721	1989-05-07T00:00:00	47	-39.99	60	22462		1989	5	19	127	13.32
722	722	1989-05-07T00:00:00	47	-39.99	70	5257	15300	1989	5	19	127	13.32
723	723	1989-05-07T00:00:00	47	-39.99	80	3798		1989	5	19	127	13.32
724	724	1989-05-07T00:00:00	47	-39.99	90	2940		1989	5	19	127	13.32
725	725	1989-05-07T00:00:00	47	-39.99	100	8097		1989	5	19	127	13.32
726	726	1989-05-07T00:00:00	47	-39.99	150	2568		1989	5	19	127	13.32
727	727	1989-05-07T00:00:00	47	-39.99	200	1326		1989	5	19	127	13.32
728	728	1989-05-08T00:00:00	45	-41.25	1	4306	39300	1989	5	19	128	13.79
729	729	1989-05-08T00:00:00	45	-41.25	5	5087		1989	5	19	128	13.79
730	730	1989-05-08T00:00:00	45	-41.25	10	4416	38800	1989	5	19	128	13.79
731	731	1989-05-08T00:00:00	45	-41.25	15	3941	37500	1989	5	19	128	13.79
732	732	1989-05-08T00:00:00	45	-41.25	20	3642		1989	5	19	128	13.79
733	733	1989-05-08T00:00:00	45	-41.25	25	3357	27900	1989	5	19	128	13.79
734	734	1989-05-08T00:00:00	45	-41.25	30	779		1989	5	19	128	13.79
735	735	1989-05-08T00:00:00	45	-41.25	35	831	9010	1989	5	19	128	13.79
736	736	1989-05-08T00:00:00	45	-41.25	40	609	7640	1989	5	19	128	13.79
737	737	1989-05-08T00:00:00	45	-41.25	45	670	6800	1989	5	19	128	13.79
738	738	1989-05-08T00:00:00	45	-41.25	50	418		1989	5	19	128	13.79
739	739	1989-05-08T00:00:00	45	-41.25	60	260	4470	1989	5	19	128	13.79
740	740	1989-05-08T00:00:00	45	-41.25	70	111		1989	5	19	128	13.79
741	741	1989-05-08T00:00:00	45	-41.25	80	137	2550	1989	5	19	128	13.79
742	742	1989-05-08T00:00:00	45	-41.25	90	63		1989	5	19	128	13.79
743	743	1989-05-08T00:00:00	45	-41.25	100	496		1989	5	19	128	13.79
744	744	1989-05-08T00:00:00	45	-41.25	150	17		1989	5	19	128	13.79
745	745	1989-05-08T00:00:00	45	-41.25	200	9		1989	5	19	128	13.79
746	746	1989-05-09T00:00:00	44.89	-41.37	1	4012	33300	1989	5	19	129	13.31
747	747	1989-05-09T00:00:00	45.03	-41.32	1	4421	27300	1989	5	19	129	13.57998
748	748	1989-05-09T00:00:00	44.89	-41.37	5	3931		1989	5	19	129	13.31
749	749	1989-05-09T00:00:00	45.03	-41.32	5	4552		1989	5	19	129	13.57998
750	750	1989-05-09T00:00:00	44.89	-41.37	10	3490	33000	1989	5	19	129	13.31
751	751	1989-05-09T00:00:00	45.03	-41.32	10	4282	30000	1989	5	19	129	13.57998
752	752	1989-05-09T00:00:00	44.89	-41.37	15	3650	25700	1989	5	19	129	13.31
753	753	1989-05-09T00:00:00	45.03	-41.32	15	3844	31400	1989	5	19	129	13.57998
754	754	1989-05-09T00:00:00	44.89	-41.37	20	3267		1989	5	19	129	13.31
755	755	1989-05-09T00:00:00	45.03	-41.32	20	4094		1989	5	19	129	13.57998
756	756	1989-05-09T00:00:00	44.89	-41.37	25	3454	30100	1989	5	19	129	13.31
757	757	1989-05-09T00:00:00	45.03	-41.32	25	4172	28800	1989	5	19	129	13.57998
758	758	1989-05-09T00:00:00	44.89	-41.37	30	3189		1989	5	19	129	13.31
759	759	1989-05-09T00:00:00	45.03	-41.32	30	4295		1989	5	19	129	13.57998
760	760	1989-05-09T00:00:00	44.89	-41.37	35	3010	28300	1989	5	19	129	13.31
761	761	1989-05-09T00:00:00	45.03	-41.32	35	4083	30900	1989	5	19	129	13.57998
762	762	1989-05-09T00:00:00	44.89	-41.37	40	3003	28100	1989	5	19	129	13.31
763	763	1989-05-09T00:00:00	45.03	-41.32	40	2827	22200	1989	5	19	129	13.57998
764	764	1989-05-09T00:00:00	44.89	-41.37	45	704	8490	1989	5	19	129	13.31
765	765	1989-05-09T00:00:00	45.03	-41.32	45	610	6830	1989	5	19	129	13.57998
766	766	1989-05-09T00:00:00	44.89	-41.37	50	676		1989	5	19	129	13.31
767	767	1989-05-09T00:00:00	45.03	-41.32	50	619		1989	5	19	129	13.57998
768	768	1989-05-09T00:00:00	44.89	-41.37	60	535	4360	1989	5	19	129	13.31
769	769	1989-05-09T00:00:00	45.03	-41.32	60	412	3420	1989	5	19	129	13.57998
770	770	1989-05-09T00:00:00	44.89	-41.37	70	408		1989	5	19	129	13.31
771	771	1989-05-09T00:00:00	45.03	-41.32	70	313		1989	5	19	129	13.57998
772	772	1989-05-09T00:00:00	44.89	-41.37	80	196	2600	1989	5	19	129	13.31
773	773	1989-05-09T00:00:00	45.03	-41.32	80	400	3580	1989	5	19	129	13.57998
774	774	1989-05-09T00:00:00	44.89	-41.37	90	161		1989	5	19	129	13.31
775	775	1989-05-09T00:00:00	45.03	-41.32	90	183		1989	5	19	129	13.57998
776	776	1989-05-09T00:00:00	44.89	-41.37	100	386		1989	5	19	129	13.31
777	777	1989-05-09T00:00:00	45.03	-41.32	100	1231		1989	5	19	129	13.57998
778	778	1989-05-09T00:00:00	44.89	-41.37	150	192		1989	5	19	129	13.31
779	779	1989-05-09T00:00:00	45.03	-41.32	150	69		1989	5	19	129	13.57998
780	780	1989-05-09T00:00:00	44.89	-41.37	200	33		1989	5	19	129	13.31
781	781	1989-05-09T00:00:00	45.03	-41.32	200	45		1989	5	19	129	13.57998
782	782	1989-05-10T00:00:00	44.8	-41.4	0	0	27400	1989	5	19	130	13.23
783	783	1989-05-10T00:00:00	44.81	-41.39	1	2955		1989	5	19	130	13.23
784	784	1989-05-10T00:00:00	44.81	-41.39	5	2904		1989	5	19	130	13.23
785	785	1989-05-10T00:00:00	44.8	-41.4	10	0	29700	1989	5	19	130	13.23
786	786	1989-05-10T00:00:00	44.81	-41.39	10	3109		1989	5	19	130	13.23
787	787	1989-05-10T00:00:00	44.8	-41.4	15	0	29400	1989	5	19	130	13.23
788	788	1989-05-10T00:00:00	44.81	-41.39	15	2935		1989	5	19	130	13.23
789	789	1989-05-10T00:00:00	44.81	-41.39	20	2802		1989	5	19	130	13.23
790	790	1989-05-10T00:00:00	44.8	-41.4	25	0	30100	1989	5	19	130	13.23
791	791	1989-05-10T00:00:00	44.81	-41.39	25	2971		1989	5	19	130	13.23
792	792	1989-05-10T00:00:00	44.81	-41.39	30	3084		1989	5	19	130	13.23
793	793	1989-05-10T00:00:00	44.8	-41.4	35	0	24300	1989	5	19	130	13.23
794	794	1989-05-10T00:00:00	44.81	-41.39	35	3012		1989	5	19	130	13.23
795	795	1989-05-10T00:00:00	44.8	-41.4	40	0	24500	1989	5	19	130	13.23
796	796	1989-05-10T00:00:00	44.81	-41.39	40	2722		1989	5	19	130	13.23
797	797	1989-05-10T00:00:00	44.8	-41.4	45	0	25200	1989	5	19	130	13.23
798	798	1989-05-10T00:00:00	44.81	-41.39	45	1950		1989	5	19	130	13.23
799	799	1989-05-10T00:00:00	44.81	-41.39	50	977		1989	5	19	130	13.23
800	800	1989-05-10T00:00:00	44.8	-41.4	60	0	10800	1989	5	19	130	13.23
801	801	1989-05-10T00:00:00	44.81	-41.39	60	325		1989	5	19	130	13.23
802	802	1989-05-10T00:00:00	44.81	-41.39	70	67		1989	5	19	130	13.23
803	803	1989-05-10T00:00:00	44.8	-41.4	80	0	3860	1989	5	19	130	13.23
804	804	1989-05-10T00:00:00	44.81	-41.39	80	159		1989	5	19	130	13.23
805	805	1989-05-10T00:00:00	44.81	-41.39	90	131		1989	5	19	130	13.23
806	806	1989-05-10T00:00:00	44.81	-41.39	100	1745		1989	5	19	130	13.23
807	807	1989-05-10T00:00:00	44.81	-41.39	150	221		1989	5	19	130	13.23
808	808	1989-05-10T00:00:00	44.81	-41.39	200	12		1989	5	19	130	13.23
809	809	1989-05-11T00:00:00	44.84	-41.38	1	4254		1989	5	19	131	13.98
810	810	1989-05-11T00:00:00	44.84	-41.38	5	4204		1989	5	19	131	13.98
811	811	1989-05-11T00:00:00	44.84	-41.38	10	4275		1989	5	19	131	13.98
812	812	1989-05-11T00:00:00	44.84	-41.38	15	4437		1989	5	19	131	13.98
813	813	1989-05-11T00:00:00	44.84	-41.38	20	3689		1989	5	19	131	13.98
814	814	1989-05-11T00:00:00	44.84	-41.38	25	2520		1989	5	19	131	13.98
815	815	1989-05-11T00:00:00	44.84	-41.38	30	1797		1989	5	19	131	13.98
816	816	1989-05-11T00:00:00	44.84	-41.38	35	1498		1989	5	19	131	13.98
817	817	1989-05-11T00:00:00	44.84	-41.38	40	1328		1989	5	19	131	13.98
818	818	1989-05-11T00:00:00	44.84	-41.38	45	771		1989	5	19	131	13.98
819	819	1989-05-11T00:00:00	44.84	-41.38	50	533		1989	5	19	131	13.98
820	820	1989-05-11T00:00:00	44.84	-41.38	60	381		1989	5	19	131	13.98
821	821	1989-05-11T00:00:00	44.84	-41.38	70	382		1989	5	19	131	13.98
822	822	1989-05-11T00:00:00	44.84	-41.38	80	275		1989	5	19	131	13.98
823	823	1989-05-11T00:00:00	44.84	-41.38	90	217		1989	5	19	131	13.98
824	824	1989-05-11T00:00:00	44.84	-41.38	100	702		1989	5	19	131	13.98
825	825	1989-05-11T00:00:00	44.84	-41.38	150	178		1989	5	19	131	13.98
826	826	1989-05-11T00:00:00	44.84	-41.38	200	37		1989	5	19	131	13.98
827	827	1989-05-12T00:00:00	44.9	-41.39	1	7514		1989	5	19	132	14.01998
828	828	1989-05-12T00:00:00	44.9	-41.39	5	5127		1989	5	19	132	14.01998
829	829	1989-05-12T00:00:00	44.9	-41.39	10	6158		1989	5	19	132	14.01998
830	830	1989-05-12T00:00:00	44.9	-41.39	15	4406		1989	5	19	132	14.01998
831	831	1989-05-12T00:00:00	44.9	-41.39	20	3957		1989	5	19	132	14.01998
832	832	1989-05-12T00:00:00	44.9	-41.39	25	3348		1989	5	19	132	14.01998
833	833	1989-05-12T00:00:00	44.9	-41.39	30	2959		1989	5	19	132	14.01998
834	834	1989-05-12T00:00:00	44.9	-41.39	35	1453		1989	5	19	132	14.01998
835	835	1989-05-12T00:00:00	44.9	-41.39	40	956		1989	5	19	132	14.01998
836	836	1989-05-12T00:00:00	44.9	-41.39	45	498		1989	5	19	132	14.01998
837	837	1989-05-12T00:00:00	44.9	-41.39	50	434		1989	5	19	132	14.01998
838	838	1989-05-12T00:00:00	44.9	-41.39	60	336		1989	5	19	132	14.01998
839	839	1989-05-12T00:00:00	44.9	-41.39	70	211		1989	5	19	132	14.01998
840	840	1989-05-12T00:00:00	44.9	-41.39	80	239		1989	5	19	132	14.01998
841	841	1989-05-12T00:00:00	44.9	-41.39	90	166		1989	5	19	132	14.01998
842	842	1989-05-12T00:00:00	44.9	-41.39	100	1081		1989	5	19	132	14.01998
843	843	1989-05-12T00:00:00	44.9	-41.39	200	56		1989	5	19	132	14.01998
844	844	1989-05-13T00:00:00	44.98	-41.76	1	8548		1989	5	19	133	15.13998
845	845	1989-05-13T00:00:00	44.98	-41.76	5	8329		1989	5	19	133	15.13998
846	846	1989-05-13T00:00:00	44.98	-41.76	10	8185		1989	5	19	133	15.13998
847	847	1989-05-13T00:00:00	44.98	-41.76	15	6765		1989	5	19	133	15.13998
848	848	1989-05-13T00:00:00	44.98	-41.76	20	4355		1989	5	19	133	15.13998
849	849	1989-05-13T00:00:00	44.98	-41.76	25	2970		1989	5	19	133	15.13998
850	850	1989-05-13T00:00:00	44.98	-41.76	30	2372		1989	5	19	133	15.13998
851	851	1989-05-13T00:00:00	44.98	-41.76	35	1203		1989	5	19	133	15.13998
852	852	1989-05-13T00:00:00	44.98	-41.76	40	965		1989	5	19	133	15.13998
853	853	1989-05-13T00:00:00	44.98	-41.76	45	720		1989	5	19	133	15.13998
854	854	1989-05-13T00:00:00	44.98	-41.76	50	477		1989	5	19	133	15.13998
855	855	1989-05-13T00:00:00	44.98	-41.76	60	517		1989	5	19	133	15.13998
856	856	1989-05-13T00:00:00	44.98	-41.76	70	323		1989	5	19	133	15.13998
857	857	1989-05-13T00:00:00	44.98	-41.76	80	223		1989	5	19	133	15.13998
858	858	1989-05-13T00:00:00	44.98	-41.76	90	192		1989	5	19	133	15.13998
859	859	1989-05-13T00:00:00	44.98	-41.76	100	2352		1989	5	19	133	15.13998
860	860	1989-05-13T00:00:00	44.98	-41.76	150	39		1989	5	19	133	15.13998
861	861	1989-05-13T00:00:00	44.98	-41.76	200	57		1989	5	19	133	15.13998
862	862	1989-05-15T00:00:00	44.7	-53.79	1	13500		1989	5	20	135	6.41
863	863	1989-05-15T00:00:00	44.7	-53.79	5	13479		1989	5	20	135	6.41
864	864	1989-05-15T00:00:00	44.7	-53.79	10	13502		1989	5	20	135	6.41
865	865	1989-05-15T00:00:00	44.7	-53.79	20	13533		1989	5	20	135	6.41
866	866	1989-05-15T00:00:00	44.7	-53.79	30	6209		1989	5	20	135	6.41
867	867	1989-05-15T00:00:00	44.7	-53.79	40	277		1989	5	20	135	6.41
868	868	1989-05-15T00:00:00	44.7	-53.79	45	111		1989	5	20	135	6.41
869	869	1989-05-15T00:00:00	44.7	-53.79	50	147		1989	5	20	135	6.41
870	870	1989-05-15T00:00:00	44.7	-53.79	60	49		1989	5	20	135	6.41
871	871	1989-05-15T00:00:00	44.7	-53.79	70	49		1989	5	20	135	6.41
872	872	1989-05-15T00:00:00	44.7	-53.79	80	41		1989	5	20	135	6.41
873	873	1989-05-15T00:00:00	44.7	-53.79	90	44		1989	5	20	135	6.41
874	874	1989-05-15T00:00:00	44.7	-53.79	100	37		1989	5	20	135	6.41
875	875	1989-05-15T00:00:00	44.7	-53.79	150	22		1989	5	20	135	6.41
876	876	1989-05-15T00:00:00	44.7	-53.79	200	18		1989	5	20	135	6.41
877	877	1989-07-04T00:00:00	43.26	4.96	5	23607	4100	1989	7	27	185	18.91	63.32719955
878	878	1989-07-04T00:00:00	43.26	4.96	10	18480	3400	1989	7	27	185	18.91	63.32719955
879	879	1989-07-04T00:00:00	43.26	4.96	20	21597	3113	1989	7	27	185	18.91	63.32719955
880	880	1989-07-04T00:00:00	43.26	4.96	45	16613	567	1989	7	27	185	18.91	63.32719955
881	881	1989-07-04T00:00:00	43.26	4.96	70	3893	2383	1989	7	27	185	18.91	63.32719955
882	882	1989-07-05T00:00:00	42.88	3.68	0	28527	1640	1989	7	27	186	19.31
883	883	1989-07-05T00:00:00	43.04	4.15	2	23160	1033	1989	7	27	186	19.37
884	884	1989-07-05T00:00:00	43.22	4.85	5	35460	15997	1989	7	27	186	18.48998
885	885	1989-07-05T00:00:00	42.88	3.68	8	25287	1163	1989	7	27	186	19.31
886	886	1989-07-05T00:00:00	43.04	4.15	8	25503	973	1989	7	27	186	19.37
887	887	1989-07-05T00:00:00	43.14	4.5	8	20000	3943	1989	7	27	186	18.76
888	888	1989-07-05T00:00:00	42.88	3.68	20	27670	1743	1989	7	27	186	19.31
889	889	1989-07-05T00:00:00	43.04	4.15	20	24810	930	1989	7	27	186	19.37
890	890	1989-07-05T00:00:00	43.14	4.5	20	36453	3027	1989	7	27	186	18.76
891	891	1989-07-05T00:00:00	43.22	4.85	25	25100	4517	1989	7	27	186	18.48998
892	892	1989-07-05T00:00:00	43.22	4.85	25	37330	6450	1989	7	27	186	18.48998
893	893	1989-07-05T00:00:00	42.88	3.68	35	23397	1390	1989	7	27	186	19.31
894	894	1989-07-05T00:00:00	43.04	4.15	35	15203	573	1989	7	27	186	19.37
895	895	1989-07-05T00:00:00	43.14	4.5	35	31653	883	1989	7	27	186	18.76
896	896	1989-07-05T00:00:00	43.22	4.85	40	33783	1147	1989	7	27	186	18.48998
897	897	1989-07-05T00:00:00	42.88	3.68	50	19393	1220	1989	7	27	186	19.31
898	898	1989-07-05T00:00:00	43.04	4.15	50	12977	507	1989	7	27	186	19.37
899	899	1989-07-05T00:00:00	43.14	4.5	50	29057	830	1989	7	27	186	18.76
900	900	1989-07-05T00:00:00	43.22	4.85	65	7240	3013	1989	7	27	186	18.48998
901	901	1989-07-05T00:00:00	42.88	3.68	70	26020	1737	1989	7	27	186	19.31
902	902	1989-07-05T00:00:00	43.04	4.15	70	77570	213	1989	7	27	186	19.37
903	903	1989-07-05T00:00:00	43.14	4.5	70	12407	2193	1989	7	27	186	18.76
904	904	1989-07-06T00:00:00	43.3	4.83	0	17400	10430	1989	7	27	187	19.01
905	905	1989-07-06T00:00:00	43.31	4.53	0	37890	12867	1989	7	27	187	19.32998
906	906	1989-07-06T00:00:00	43.34	4.3	0	21353	1447	1989	7	27	187	19.76
907	907	1989-07-06T00:00:00	43.41	4	0	38083	907	1989	7	27	187	20.13998
908	908	1989-07-06T00:00:00	43.31	4.53	5	49560	14737	1989	7	27	187	19.32998
909	909	1989-07-06T00:00:00	43.34	4.3	5	34370	5700	1989	7	27	187	19.76
910	910	1989-07-06T00:00:00	43.41	4	5	38587	947	1989	7	27	187	20.13998
911	911	1989-07-06T00:00:00	43.3	4.83	6	45307	13930	1989	7	27	187	19.01
912	912	1989-07-06T00:00:00	43.31	4.53	10	58050	11360	1989	7	27	187	19.32998
913	913	1989-07-06T00:00:00	43.3	4.83	12	53163	13180	1989	7	27	187	19.01
914	914	1989-07-06T00:00:00	43.34	4.3	15	26037	1087	1989	7	27	187	19.76
915	915	1989-07-06T00:00:00	43.41	4	16	42497	2137	1989	7	27	187	20.13998
916	916	1989-07-06T00:00:00	43.31	4.53	18	60063	7357	1989	7	27	187	19.32998
917	917	1989-07-06T00:00:00	43.3	4.83	20	47227	10440	1989	7	27	187	19.01
918	918	1989-07-06T00:00:00	43.31	4.53	25	46850	3890	1989	7	27	187	19.32998
919	919	1989-07-06T00:00:00	43.41	4	25	43730	1690	1989	7	27	187	20.13998
920	920	1989-07-06T00:00:00	43.34	4.3	30	26467	863	1989	7	27	187	19.76
921	921	1989-07-06T00:00:00	43.3	4.83	35	38257	5843	1989	7	27	187	19.01
922	922	1989-07-07T00:00:00	43.15	5.23	0	10673	1430	1989	7	27	188	19.38
923	923	1989-07-07T00:00:00	43.25	4.96	0	12013	2070	1989	7	27	188	19.2
924	924	1989-07-07T00:00:00	43.25	5.01	0	10377	1783	1989	7	27	188	19.38
925	925	1989-07-07T00:00:00	43.15	5.23	8	8723	1237	1989	7	27	188	19.38
926	926	1989-07-07T00:00:00	43.25	4.96	8	8633	1723	1989	7	27	188	19.2
927	927	1989-07-07T00:00:00	43.25	5.01	8	9333	1743	1989	7	27	188	19.38
928	928	1989-07-07T00:00:00	43.15	5.23	25	7930	1157	1989	7	27	188	19.38
929	929	1989-07-07T00:00:00	43.25	5.01	25	10410	2207	1989	7	27	188	19.38
930	930	1989-07-07T00:00:00	43.15	5.23	45	7967	1487	1989	7	27	188	19.38
931	931	1989-07-07T00:00:00	43.25	5.01	45	10787	1873	1989	7	27	188	19.38
932	932	1989-07-07T00:00:00	43.15	5.23	70	12083	2793	1989	7	27	188	19.38
933	933	1989-07-07T00:00:00	43.25	5.01	70	20667	2957	1989	7	27	188	19.38
934	934	1989-08-06T00:00:00	59.24	-21.06	9		2022	1989	8	32	218	12.37	31.03559952
935	935	1989-08-06T00:00:00	59.24	-21.06	20		2315	1989	8	32	218	12.37	31.03559952
936	936	1989-08-06T00:00:00	59.24	-21.06	40		1360	1989	8	32	218	12.37	31.03559952
937	937	1989-08-06T00:00:00	59.24	-21.06	97		150	1989	8	32	218	12.37	31.03559952
938	938	1989-08-07T00:00:00	60.01	-20	4		850	1989	8	32	219	11.97	35.68119888
939	939	1989-08-07T00:00:00	60.01	-20	9		1065	1989	8	32	219	11.97	35.68119888
940	940	1989-08-07T00:00:00	60.01	-20	13		660	1989	8	32	219	11.97	35.68119888
941	941	1989-08-07T00:00:00	60.01	-20	19		1750	1989	8	32	219	11.97	35.68119888
942	942	1989-08-07T00:00:00	60.01	-20	25		1375	1989	8	32	219	11.97	35.68119888
943	943	1989-08-07T00:00:00	60.01	-20	30		2185	1989	8	32	219	11.97	35.68119888
944	944	1989-08-07T00:00:00	60.01	-20	46		1750	1989	8	32	219	11.97	35.68119888
945	945	1989-08-07T00:00:00	60.01	-20	73		350	1989	8	32	219	11.97	35.68119888
946	946	1989-08-10T00:00:00	60	-19.99	12		60750	1989	8	32	222	11.95	26.42759857
947	947	1989-08-10T00:00:00	60	-19.99	18		39508	1989	8	32	222	11.95	26.42759857
948	948	1989-08-10T00:00:00	60	-19.99	28		43605	1989	8	32	222	11.95	26.42759857
949	949	1989-08-10T00:00:00	60	-19.99	71		926	1989	8	32	222	11.95	26.42759857
950	950	1989-08-11T00:00:00	61.54	-20.02	2		7111	1989	8	32	223	11.23998	26.78119888
951	951	1989-08-11T00:00:00	61.54	-20.02	7		5796	1989	8	32	223	11.23998	26.78119888
952	952	1989-08-11T00:00:00	61.54	-20.02	13		6579	1989	8	32	223	11.23998	26.78119888
953	953	1989-08-11T00:00:00	61.54	-20.02	26		5335	1989	8	32	223	11.23998	26.78119888
954	954	1989-08-11T00:00:00	61.54	-20.02	30		4025	1989	8	32	223	11.23998	26.78119888
955	955	1989-08-11T00:00:00	61.54	-20.02	41		356	1989	8	32	223	11.23998	26.78119888
956	956	1989-08-11T00:00:00	61.54	-20.02	73		600	1989	8	32	223	11.23998	26.78119888
957	957	1989-08-12T00:00:00	62.83	-19.99	4		11001	1989	8	32	224	11.53	27.92159805
958	958	1989-08-12T00:00:00	62.83	-19.99	8		33305	1989	8	32	224	11.53	27.92159805
959	959	1989-08-17T00:00:00	59	-19.99	9		28940	1989	8	33	229	11.59	24.57039719
960	960	1989-08-17T00:00:00	59	-19.99	16		27475	1989	8	33	229	11.59	24.57039719
961	961	1989-08-17T00:00:00	59	-19.99	27		23445	1989	8	33	229	11.59	24.57039719
962	962	1989-08-17T00:00:00	59	-19.99	49		26035	1989	8	33	229	11.59	24.57039719
963	963	1989-08-17T00:00:00	59	-19.99	70		480	1989	8	33	229	11.59	24.57039719
964	964	1989-08-24T00:00:00	47	-19.58	14		14960	1989	8	34	236	19.47	33.35519791
965	965	1989-08-24T00:00:00	47	-19.58	31		16055	1989	8	34	236	19.47	33.35519791
966	966	1989-08-24T00:00:00	47	-19.58	45		8420	1989	8	34	236	19.47	33.35519791
967	967	1989-08-24T00:00:00	47	-19.58	48		4525	1989	8	34	236	19.47	33.35519791
968	968	1989-08-24T00:00:00	47	-19.58	71		1632	1989	8	34	236	19.47	33.35519791
969	969	1989-08-24T00:00:00	47	-19.58	96		65	1989	8	34	236	19.47	33.35519791
970	970	1989-08-25T00:00:00	46.95	-20.03	3		32580	1989	8	34	237	20.07998
971	971	1989-08-25T00:00:00	46.95	-20.03	5		33250	1989	8	34	237	20.07998
972	972	1989-08-25T00:00:00	46.95	-20.03	12		32810	1989	8	34	237	20.07998
973	973	1989-08-25T00:00:00	46.95	-20.03	23		35810	1989	8	34	237	20.07998
974	974	1989-08-25T00:00:00	46.95	-20.03	29		34245	1989	8	34	237	20.07998
975	975	1989-08-25T00:00:00	46.95	-20.03	35		33320	1989	8	34	237	20.07998
976	976	1989-08-25T00:00:00	46.95	-20.03	43		19059	1989	8	34	237	20.07998
977	977	1989-08-25T00:00:00	46.95	-20.03	56		11465	1989	8	34	237	20.07998
978	978	1989-08-25T00:00:00	46.95	-20.03	60		7501	1989	8	34	237	20.07998
979	979	1989-08-25T00:00:00	46.95	-20.03	75		3201	1989	8	34	237	20.07998
980	980	1989-08-27T00:00:00	42	-19.98	6		1685	1989	8	35	239	21.07998	47.01559982
981	981	1989-08-27T00:00:00	42	-19.98	12		1470	1989	8	35	239	21.07998	47.01559982
982	982	1989-08-27T00:00:00	42	-19.98	21		1955	1989	8	35	239	21.07998	47.01559982
983	983	1989-08-27T00:00:00	42	-19.98	33		1785	1989	8	35	239	21.07998	47.01559982
984	984	1989-08-27T00:00:00	42	-19.98	36	95225	3565	1989	8	35	239	21.07998	47.01559982
985	985	1989-08-27T00:00:00	42	-19.98	45	81290	9355	1989	8	35	239	21.07998	47.01559982
986	986	1989-08-27T00:00:00	42	-19.98	56	70475	14055	1989	8	35	239	21.07998	47.01559982
987	987	1989-08-27T00:00:00	42	-19.98	59	38001	11730	1989	8	35	239	21.07998	47.01559982
988	988	1989-08-27T00:00:00	42	-19.98	63	3520	4005	1989	8	35	239	21.07998	47.01559982
989	989	1989-08-27T00:00:00	42	-19.98	73	895	4670	1989	8	35	239	21.07998	47.01559982
990	990	1989-08-27T00:00:00	42	-19.98	79	100	1620	1989	8	35	239	21.07998	47.01559982
991	991	1989-08-27T00:00:00	42	-19.98	88	74	525	1989	8	35	239	21.07998	47.01559982
992	992	1989-08-29T00:00:00	36.01	-20.01	10		3980	1989	8	35	241	23.60998
993	993	1989-08-29T00:00:00	36.01	-20.01	25		5525	1989	8	35	241	23.60998
994	994	1989-08-29T00:00:00	36.01	-20.01	50		1545	1989	8	35	241	23.60998
995	995	1989-08-29T00:00:00	36.01	-20.01	67	32564	1740	1989	8	35	241	23.60998
996	996	1989-08-29T00:00:00	36.01	-20.01	79	55600	1185	1989	8	35	241	23.60998
997	997	1989-08-29T00:00:00	36.01	-20.01	92	33808	1700	1989	8	35	241	23.60998
998	998	1989-08-29T00:00:00	36.01	-20.01	110	11375	125	1989	8	35	241	23.60998
999	999	1989-08-29T00:00:00	36.01	-20.01	121	457	130	1989	8	35	241	23.60998
1000	1000	1989-08-30T00:00:00	33	-20	11		5770	1989	8	35	242	24.82998
1001	1001	1989-08-30T00:00:00	33	-20	30		1825	1989	8	35	242	24.82998
1002	1002	1989-08-30T00:00:00	33	-20	50		1495	1989	8	35	242	24.82998
1003	1003	1989-08-30T00:00:00	33	-20	67	15195	1370	1989	8	35	242	24.82998
1004	1004	1989-08-30T00:00:00	33	-20	83	34255	755	1989	8	35	242	24.82998
1005	1005	1989-08-30T00:00:00	33	-20	97	29430	825	1989	8	35	242	24.82998
1006	1006	1989-08-30T00:00:00	33	-20	122	11425	395	1989	8	35	242	24.82998
1007	1007	1989-08-30T00:00:00	33	-20	146	48	195	1989	8	35	242	24.82998
1008	1008	1989-09-03T00:00:00	32.25	-20.02	9		2745	1989	9	36	246	24.21
1009	1009	1989-09-03T00:00:00	32.25	-20.02	23		2687	1989	9	36	246	24.21
1010	1010	1989-09-03T00:00:00	32.25	-20.02	42		765	1989	9	36	246	24.21
1011	1011	1989-09-03T00:00:00	32.25	-20.02	61	22187	797	1989	9	36	246	24.21
1012	1012	1989-09-03T00:00:00	32.25	-20.02	79	31872	155	1989	9	36	246	24.21
1013	1013	1989-09-03T00:00:00	32.25	-20.02	93	21147	220	1989	9	36	246	24.21
1014	1014	1989-09-03T00:00:00	32.25	-20.02	119	6252	55	1989	9	36	246	24.21
1015	1015	1989-09-03T00:00:00	32.25	-20.02	129	2132	16	1989	9	36	246	24.21
1016	1016	1989-09-03T00:00:00	32.25	-20.02	138	1090	12	1989	9	36	246	24.21
1017	1017	1989-09-12T00:00:00	-6.5	8.32	6		46555	1989	9	37	255	23.07998
1018	1018	1989-09-12T00:00:00	-6.5	8.32	10	22711	45412	1989	9	37	255	23.07998
1019	1019	1989-09-12T00:00:00	-6.5	8.32	20	26101	48562	1989	9	37	255	23.07998
1020	1020	1989-09-12T00:00:00	-6.5	8.32	30	39345	14398	1989	9	37	255	23.07998
1021	1021	1989-09-12T00:00:00	-6.5	8.32	40	31677	10001	1989	9	37	255	23.07998
1022	1022	1989-09-12T00:00:00	-6.5	8.32	50	33617	3475	1989	9	37	255	23.07998
1023	1023	1989-09-12T00:00:00	-6.5	8.32	60	24838	2976	1989	9	37	255	23.07998
1024	1024	1989-09-12T00:00:00	-6.5	8.32	70	17639	1324	1989	9	37	255	23.07998
1025	1025	1989-11-28T00:00:00	31.655	-64.11	2.7	60533	6696	1989	11	48	332	22.45	22.48639755
1026	1026	1989-11-28T00:00:00	31.655	-64.11	9.9	62199	6884	1989	11	48	332	22.45	22.48639755
1027	1027	1989-11-28T00:00:00	31.655	-64.11	20.1	61203	6360	1989	11	48	332	22.45	22.48639755
1028	1028	1989-11-28T00:00:00	31.655	-64.11	41.4	63689	6480	1989	11	48	332	22.45	22.48639755
1029	1029	1989-11-28T00:00:00	31.655	-64.11	61.5	67246	7273	1989	11	48	332	22.45	22.48639755
1030	1030	1989-11-28T00:00:00	31.655	-64.11	81.1	62816	6710	1989	11	48	332	22.45	22.48639755
1031	1031	1989-11-28T00:00:00	31.655	-64.11	90.2	75840	848	1989	11	48	332	22.45	22.48639755
1032	1032	1989-11-28T00:00:00	31.655	-64.11	100.6	50095	64	1989	11	48	332	22.45	22.48639755
1033	1033	1989-11-28T00:00:00	31.655	-64.11	120.9	13478	9	1989	11	48	332	22.45	22.48639755
1034	1034	1989-11-28T00:00:00	31.655	-64.11	139.9	4967	8	1989	11	48	332	22.45	22.48639755
1035	1035	1989-11-28T00:00:00	31.655	-64.11	175.8	285	8	1989	11	48	332	22.45	22.48639755
1036	1036	1989-11-28T00:00:00	31.655	-64.11	227	80	0	1989	11	48	332	22.45	22.48639755
1037	1037	1990-02-16T00:00:00	32	-64.31	2	84690	14645	1990	2	7	47	20.56	25.90479736
1038	1038	1990-02-16T00:00:00	32	-64.31	21	65194	11742	1990	2	7	47	20.56	25.90479736
1039	1039	1990-02-16T00:00:00	32	-64.31	41	61659	12518	1990	2	7	47	20.56	25.90479736
1040	1040	1990-02-16T00:00:00	32	-64.31	61	52883	12304	1990	2	7	47	20.56	25.90479736
1041	1041	1990-02-16T00:00:00	32	-64.31	82	57543	12464	1990	2	7	47	20.56	25.90479736
1042	1042	1990-02-16T00:00:00	32	-64.31	102	60037	11508	1990	2	7	47	20.56	25.90479736
1043	1043	1990-02-16T00:00:00	32	-64.31	122	53261	9365	1990	2	7	47	20.56	25.90479736
1044	1044	1990-02-16T00:00:00	32	-64.31	132	46447	9843	1990	2	7	47	20.56	25.90479736
1045	1045	1990-02-16T00:00:00	32	-64.31	142	43575	8754	1990	2	7	47	20.56	25.90479736
1046	1046	1990-02-16T00:00:00	32	-64.31	162	25130	48	1990	2	7	47	20.56	25.90479736
1047	1047	1990-02-16T00:00:00	32	-64.31	202	1955	0	1990	2	7	47	20.56	25.90479736
1048	1048	1990-02-16T00:00:00	32	-64.31	222	131	0	1990	2	7	47	20.56	25.90479736
1049	1049	1990-02-22T00:00:00	31.828	-64.26	1	146000	28620	1990	2	8	53	20.67	30.98199844
1050	1050	1990-02-22T00:00:00	31.828	-64.26	20	150000	26966	1990	2	8	53	20.67	30.98199844
1051	1051	1990-02-22T00:00:00	31.828	-64.26	41.2	159000	27090	1990	2	8	53	20.67	30.98199844
1052	1052	1990-02-22T00:00:00	31.828	-64.26	61.8	141000	26072	1990	2	8	53	20.67	30.98199844
1053	1053	1990-02-22T00:00:00	31.828	-64.26	72.1	146000	27479	1990	2	8	53	20.67	30.98199844
1054	1054	1990-02-22T00:00:00	31.828	-64.26	82.4	118000	22880	1990	2	8	53	20.67	30.98199844
1055	1055	1990-02-22T00:00:00	31.828	-64.26	103	102000	16464	1990	2	8	53	20.67	30.98199844
1056	1056	1990-02-22T00:00:00	31.828	-64.26	123.6	118000	18564	1990	2	8	53	20.67	30.98199844
1057	1057	1990-03-13T00:00:00	31.834	-64.05	2	47749	17076	1990	3	11	72	20.23
1058	1058	1990-03-13T00:00:00	31.834	-64.05	10	44127	16339	1990	3	11	72	20.23
1059	1059	1990-03-13T00:00:00	31.834	-64.05	30.2	49926	21594	1990	3	11	72	20.23
1060	1060	1990-03-13T00:00:00	31.834	-64.05	49.1	43417	16374	1990	3	11	72	20.23
1061	1061	1990-03-13T00:00:00	31.834	-64.05	59.3	18866	5745	1990	3	11	72	20.23
1062	1062	1990-03-13T00:00:00	31.834	-64.05	65.4	48578	15627	1990	3	11	72	20.23
1063	1063	1990-03-13T00:00:00	31.834	-64.05	72	49409	13142	1990	3	11	72	20.23
1064	1064	1990-03-13T00:00:00	31.834	-64.05	80.7	38058	9732	1990	3	11	72	20.23
1065	1065	1990-03-13T00:00:00	31.834	-64.05	99.9	34072	9578	1990	3	11	72	20.23
1066	1066	1990-03-13T00:00:00	31.834	-64.05	121.7	6158	179	1990	3	11	72	20.23
1067	1067	1990-03-13T00:00:00	31.834	-64.05	201.2	270	37	1990	3	11	72	20.23
1068	1068	1990-03-13T00:00:00	31.834	-64.05	250.4	36	18	1990	3	11	72	20.23
1069	1069	1990-04-09T00:00:00	36.88	-44.67	10	0	15336	1990	4	15	99	17.42	46.26439896
1070	1070	1990-04-09T00:00:00	36.88	-44.67	20	0	16027	1990	4	15	99	17.42	46.26439896
1071	1071	1990-04-09T00:00:00	36.88	-44.67	30	0	12494	1990	4	15	99	17.42	46.26439896
1072	1072	1990-04-09T00:00:00	36.88	-44.67	40	0	7844	1990	4	15	99	17.42	46.26439896
1073	1073	1990-04-09T00:00:00	36.88	-44.67	50	0	4192	1990	4	15	99	17.42	46.26439896
1074	1074	1990-04-09T00:00:00	36.88	-44.67	60	0	3540	1990	4	15	99	17.42	46.26439896
1075	1075	1990-04-09T00:00:00	36.88	-44.67	70	0	3034	1990	4	15	99	17.42	46.26439896
1076	1076	1990-04-09T00:00:00	36.88	-44.67	80	0	3147	1990	4	15	99	17.42	46.26439896
1077	1077	1990-04-09T00:00:00	36.88	-44.67	90	0	3084	1990	4	15	99	17.42	46.26439896
1078	1078	1990-04-09T00:00:00	36.88	-44.67	100	0	2985	1990	4	15	99	17.42	46.26439896
1079	1079	1990-04-09T00:00:00	36.88	-44.67	110	0	3307	1990	4	15	99	17.42	46.26439896
1080	1080	1990-04-09T00:00:00	36.88	-44.67	120	0	3045	1990	4	15	99	17.42	46.26439896
1081	1081	1990-04-09T00:00:00	36.88	-44.67	130	0	2726	1990	4	15	99	17.42	46.26439896
1082	1082	1990-04-09T00:00:00	36.88	-44.67	140	0	2481	1990	4	15	99	17.42	46.26439896
1083	1083	1990-04-09T00:00:00	36.88	-44.67	150	0	2616	1990	4	15	99	17.42	46.26439896
1084	1084	1990-04-09T00:00:00	36.88	-44.67	170	0	1133	1990	4	15	99	17.42	46.26439896
1085	1085	1990-04-09T00:00:00	36.88	-44.67	200	0	1195	1990	4	15	99	17.42	46.26439896
1086	1086	1990-04-10T00:00:00	35.15	-40.34	10	0	106000	1990	4	15	100	17.62
1087	1087	1990-04-10T00:00:00	35.83	-40	10	0	45060	1990	4	15	100	17.19	42.78519897
1088	1088	1990-04-10T00:00:00	35.15	-40.34	20	0	107000	1990	4	15	100	17.62
1089	1089	1990-04-10T00:00:00	35.83	-40	20	0	46746	1990	4	15	100	17.19	42.78519897
1090	1090	1990-04-10T00:00:00	35.15	-40.34	30	0	108000	1990	4	15	100	17.62
1091	1091	1990-04-10T00:00:00	35.83	-40	30	0	45632	1990	4	15	100	17.19	42.78519897
1092	1092	1990-04-10T00:00:00	35.15	-40.34	40	0	109000	1990	4	15	100	17.62
1093	1093	1990-04-10T00:00:00	35.83	-40	40	0	38172	1990	4	15	100	17.19	42.78519897
1094	1094	1990-04-10T00:00:00	35.15	-40.34	50	0	106000	1990	4	15	100	17.62
1095	1095	1990-04-10T00:00:00	35.83	-40	50	0	34265	1990	4	15	100	17.19	42.78519897
1096	1096	1990-04-10T00:00:00	35.15	-40.34	60	0	56464	1990	4	15	100	17.62
1097	1097	1990-04-10T00:00:00	35.83	-40	60	0	17513	1990	4	15	100	17.19	42.78519897
1098	1098	1990-04-10T00:00:00	35.15	-40.34	70	0	9714	1990	4	15	100	17.62
1099	1099	1990-04-10T00:00:00	35.83	-40	70	0	8054	1990	4	15	100	17.19	42.78519897
1100	1100	1990-04-10T00:00:00	35.15	-40.34	80	0	10207	1990	4	15	100	17.62
1101	1101	1990-04-10T00:00:00	35.83	-40	80	0	7759	1990	4	15	100	17.19	42.78519897
1102	1102	1990-04-10T00:00:00	35.15	-40.34	90	0	7694	1990	4	15	100	17.62
1103	1103	1990-04-10T00:00:00	35.83	-40	90	0	7081	1990	4	15	100	17.19	42.78519897
1104	1104	1990-04-10T00:00:00	35.15	-40.34	100	0	1506	1990	4	15	100	17.62
1105	1105	1990-04-10T00:00:00	35.83	-40	100	0	4882	1990	4	15	100	17.19	42.78519897
1106	1106	1990-04-10T00:00:00	35.15	-40.34	110	0	476	1990	4	15	100	17.62
1107	1107	1990-04-10T00:00:00	35.83	-40	110	0	5636	1990	4	15	100	17.19	42.78519897
1108	1108	1990-04-10T00:00:00	35.15	-40.34	120	0	492	1990	4	15	100	17.62
1109	1109	1990-04-10T00:00:00	35.83	-40	120	0	1123	1990	4	15	100	17.19	42.78519897
1110	1110	1990-04-10T00:00:00	35.15	-40.34	130	0	247	1990	4	15	100	17.62
1111	1111	1990-04-10T00:00:00	35.83	-40	130	0	929	1990	4	15	100	17.19	42.78519897
1112	1112	1990-04-10T00:00:00	35.15	-40.34	140	0	388	1990	4	15	100	17.62
1113	1113	1990-04-10T00:00:00	35.83	-40	140	0	1186	1990	4	15	100	17.19	42.78519897
1114	1114	1990-04-10T00:00:00	35.15	-40.34	150	0	489	1990	4	15	100	17.62
1115	1115	1990-04-10T00:00:00	35.83	-40	150	0	435	1990	4	15	100	17.19	42.78519897
1116	1116	1990-04-10T00:00:00	35.15	-40.34	170	0	378	1990	4	15	100	17.62
1117	1117	1990-04-10T00:00:00	35.83	-40	170	0	240	1990	4	15	100	17.19	42.78519897
1118	1118	1990-04-10T00:00:00	35.15	-40.34	200	0	337	1990	4	15	100	17.62
1119	1119	1990-04-10T00:00:00	35.83	-40	200	0	312	1990	4	15	100	17.19	42.78519897
1120	1120	1990-04-11T00:00:00	37.64	-40.01	100	0	690	1990	4	15	101	16.95
1121	1121	1990-04-11T00:00:00	37.64	-40.01	110	0	416	1990	4	15	101	16.95
1122	1122	1990-04-11T00:00:00	37.64	-40.01	120	0	359	1990	4	15	101	16.95
1123	1123	1990-04-11T00:00:00	37.64	-40.01	130	0	283	1990	4	15	101	16.95
1124	1124	1990-04-11T00:00:00	37.64	-40.01	140	0	309	1990	4	15	101	16.95
1125	1125	1990-04-11T00:00:00	37.64	-40.01	150	0	383	1990	4	15	101	16.95
1126	1126	1990-04-11T00:00:00	37.64	-40.01	170	0	393	1990	4	15	101	16.95
1127	1127	1990-04-11T00:00:00	37.64	-40.01	200	0	259	1990	4	15	101	16.95
1128	1128	1990-04-21T00:00:00	55.467	-77.65	2.5		120	1990	4	16	111	-1.18
1129	1129	1990-04-21T00:00:00	55.467	-77.65	10		74.333	1990	4	16	111	-1.18
1130	1130	1990-04-22T00:00:00	55.538	-77.74	2.5		50.406	1990	4	17	112	-1.1
1131	1131	1990-04-22T00:00:00	55.538	-77.74	10		44.721	1990	4	17	112	-1.1
1132	1132	1990-04-23T00:00:00	55.485	-77.67	2.5		26.547	1990	4	17	113	-1.26002
1133	1133	1990-04-23T00:00:00	55.502	-77.7	2.5		23.778	1990	4	17	113	-1.14002
1134	1134	1990-04-23T00:00:00	55.519	-77.72	2.5		37.204	1990	4	17	113	-1.14002
1135	1135	1990-04-23T00:00:00	55.485	-77.67	5		30.203	1990	4	17	113	-1.26002
1136	1136	1990-04-23T00:00:00	55.502	-77.7	5		29.718	1990	4	17	113	-1.14002
1137	1137	1990-04-23T00:00:00	55.519	-77.72	5		32.004	1990	4	17	113	-1.14002
1138	1138	1990-04-23T00:00:00	55.485	-77.67	10		34.737	1990	4	17	113	-1.26002
1139	1139	1990-04-23T00:00:00	55.502	-77.7	10		29.87	1990	4	17	113	-1.14002
1140	1140	1990-04-23T00:00:00	55.519	-77.72	10		39.45	1990	4	17	113	-1.14002
1141	1141	1990-04-24T00:00:00	55.467	-77.65	5		26.603	1990	4	17	114	-1.42002
1142	1142	1990-04-24T00:00:00	55.467	-77.65	10		33.977	1990	4	17	114	-1.42002
1143	1143	1990-04-25T00:00:00	55.538	-77.74	2.5		34.759	1990	4	17	115	-1.39002
1144	1144	1990-04-25T00:00:00	55.538	-77.74	5		26.463	1990	4	17	115	-1.39002
1145	1145	1990-04-25T00:00:00	55.538	-77.74	10		31.084	1990	4	17	115	-1.39002
1146	1146	1990-04-26T00:00:00	40	-55.82	1	0	24156	1990	4	17	116	18.79
1147	1147	1990-04-26T00:00:00	40.44	-56.32	1	0	30438	1990	4	17	116	18.46
1148	1148	1990-04-26T00:00:00	40	-55.82	5	0	24203	1990	4	17	116	18.79
1149	1149	1990-04-26T00:00:00	40.44	-56.32	5	0	31539	1990	4	17	116	18.46
1150	1150	1990-04-26T00:00:00	40	-55.82	10	0	24247	1990	4	17	116	18.79
1151	1151	1990-04-26T00:00:00	40	-55.82	15	0	23725	1990	4	17	116	18.79
1152	1152	1990-04-26T00:00:00	40.44	-56.32	15	0	31346	1990	4	17	116	18.46
1153	1153	1990-04-26T00:00:00	40	-55.82	20	0	24512	1990	4	17	116	18.79
1154	1154	1990-04-26T00:00:00	40	-55.82	25	0	24515	1990	4	17	116	18.79
1155	1155	1990-04-26T00:00:00	40.44	-56.32	25	0	30783	1990	4	17	116	18.46
1156	1156	1990-04-26T00:00:00	40	-55.82	30	0	24948	1990	4	17	116	18.79
1157	1157	1990-04-26T00:00:00	40.44	-56.32	30	0	32012	1990	4	17	116	18.46
1158	1158	1990-04-26T00:00:00	40	-55.82	35	0	23767	1990	4	17	116	18.79
1159	1159	1990-04-26T00:00:00	40.44	-56.32	35	0	33283	1990	4	17	116	18.46
1160	1160	1990-04-26T00:00:00	40	-55.82	45	0	24398	1990	4	17	116	18.79
1161	1161	1990-04-26T00:00:00	40.44	-56.32	45	0	32950	1990	4	17	116	18.46
1162	1162	1990-04-26T00:00:00	40	-55.82	50	0	24304	1990	4	17	116	18.79
1163	1163	1990-04-26T00:00:00	40.44	-56.32	50	0	32861	1990	4	17	116	18.46
1164	1164	1990-04-26T00:00:00	40	-55.82	60	0	23586	1990	4	17	116	18.79
1165	1165	1990-04-26T00:00:00	40.44	-56.32	60	0	35057	1990	4	17	116	18.46
1166	1166	1990-04-26T00:00:00	40	-55.82	75	0	14901	1990	4	17	116	18.79
1167	1167	1990-04-26T00:00:00	40	-55.82	90	0	6659	1990	4	17	116	18.79
1168	1168	1990-04-26T00:00:00	40.44	-56.32	90	0	1076	1990	4	17	116	18.46
1169	1169	1990-04-26T00:00:00	40	-55.82	105	0	6179	1990	4	17	116	18.79
1170	1170	1990-04-26T00:00:00	40.44	-56.32	105	0	209	1990	4	17	116	18.46
1171	1171	1990-04-26T00:00:00	40	-55.82	120	0	5505	1990	4	17	116	18.79
1172	1172	1990-04-26T00:00:00	40.44	-56.32	120	0	193	1990	4	17	116	18.46
1173	1173	1990-04-26T00:00:00	40	-55.82	135	0	4758	1990	4	17	116	18.79
1174	1174	1990-04-26T00:00:00	40.44	-56.32	135	0	167	1990	4	17	116	18.46
1175	1175	1990-04-26T00:00:00	40.44	-56.32	150	0	227	1990	4	17	116	18.46
1176	1176	1990-04-26T00:00:00	40	-55.82	175	0	163	1990	4	17	116	18.79
1177	1177	1990-04-26T00:00:00	40.44	-56.32	175	0	213	1990	4	17	116	18.46
1178	1178	1990-04-27T00:00:00	55.467	-77.65	2.5		40.115	1990	4	17	117	-1.47
1179	1179	1990-04-27T00:00:00	55.467	-77.65	5		25.323	1990	4	17	117	-1.47
1180	1180	1990-04-27T00:00:00	55.467	-77.65	10		41.405	1990	4	17	117	-1.47
1181	1181	1990-04-28T00:00:00	55.538	-77.74	2.5		22.403	1990	4	17	118	-1.42002
1182	1182	1990-04-28T00:00:00	55.538	-77.74	5		26.253	1990	4	17	118	-1.42002
1183	1183	1990-04-28T00:00:00	55.538	-77.74	10		32.624	1990	4	17	118	-1.42002
1184	1184	1990-04-29T00:00:00	55.485	-77.67	2.5		63.298	1990	4	18	119	-1.49
1185	1185	1990-04-29T00:00:00	55.502	-77.7	2.5		20.862	1990	4	18	119	-1.45002
1186	1186	1990-04-29T00:00:00	55.519	-77.72	2.5		25.581	1990	4	18	119	-1.45002
1187	1187	1990-04-29T00:00:00	55.485	-77.67	5		24.328	1990	4	18	119	-1.49
1188	1188	1990-04-29T00:00:00	55.502	-77.7	5		27.093	1990	4	18	119	-1.45002
1189	1189	1990-04-29T00:00:00	55.519	-77.72	5		21.602	1990	4	18	119	-1.45002
1190	1190	1990-04-29T00:00:00	55.485	-77.67	10		26.078	1990	4	18	119	-1.49
1191	1191	1990-04-29T00:00:00	55.502	-77.7	10		32.764	1990	4	18	119	-1.45002
1192	1192	1990-04-29T00:00:00	55.519	-77.72	10		18.452	1990	4	18	119	-1.45002
1193	1193	1990-04-30T00:00:00	55.467	-77.65	2.5		33.804	1990	4	18	120	-1.53
1194	1194	1990-04-30T00:00:00	55.467	-77.65	5		19.952	1990	4	18	120	-1.53
1195	1195	1990-04-30T00:00:00	55.467	-77.65	10		29.193	1990	4	18	120	-1.53
1196	1196	1990-05-01T00:00:00	55.538	-77.74	2.5		28.227	1990	5	18	121	-1.57
1197	1197	1990-05-01T00:00:00	55.538	-77.74	5		20.334	1990	5	18	121	-1.57
1198	1198	1990-05-01T00:00:00	55.538	-77.74	10		23.312	1990	5	18	121	-1.57
1199	1199	1990-05-03T00:00:00	55.467	-77.65	2.4		26.398	1990	5	18	123	-1.8
1200	1200	1990-05-03T00:00:00	55.467	-77.65	5.2		52.266	1990	5	18	123	-1.8
1201	1201	1990-05-03T00:00:00	55.467	-77.65	10		34.95	1990	5	18	123	-1.8
1202	1202	1990-05-04T00:00:00	55.538	-77.74	2.1		33.814	1990	5	18	124	-1.8
1203	1203	1990-05-04T00:00:00	55.538	-77.74	6.3		24.503	1990	5	18	124	-1.8
1204	1204	1990-05-04T00:00:00	55.538	-77.74	10		36.754	1990	5	18	124	-1.8
1205	1205	1990-05-05T00:00:00	55.485	-77.67	2.5		30.003	1990	5	18	125	-1.8
1206	1206	1990-05-05T00:00:00	55.502	-77.7	2.5		37.571	1990	5	18	125	-1.8
1207	1207	1990-05-05T00:00:00	55.519	-77.72	2.5		27.843	1990	5	18	125	-1.8
1208	1208	1990-05-05T00:00:00	55.485	-77.67	5		35.284	1990	5	18	125	-1.8
1209	1209	1990-05-05T00:00:00	55.502	-77.7	5		35.844	1990	5	18	125	-1.8
1210	1210	1990-05-05T00:00:00	55.519	-77.72	5		17.229	1990	5	18	125	-1.8
1211	1211	1990-05-05T00:00:00	55.485	-77.67	10		31.924	1990	5	18	125	-1.8
1212	1212	1990-05-05T00:00:00	55.502	-77.7	10		26.757	1990	5	18	125	-1.8
1213	1213	1990-05-05T00:00:00	55.519	-77.72	10		53.953	1990	5	18	125	-1.8
1214	1214	1990-05-06T00:00:00	55.467	-77.65	2.2		51.666	1990	5	19	126	-1.8
1215	1215	1990-05-06T00:00:00	55.467	-77.65	4.2		32.404	1990	5	19	126	-1.8
1216	1216	1990-05-06T00:00:00	55.467	-77.65	10.5		29.683	1990	5	19	126	-1.8
1217	1217	1990-05-07T00:00:00	55.538	-77.74	2.2		20.305	1990	5	19	127	-1.8
1218	1218	1990-05-07T00:00:00	55.538	-77.74	4.8		35.471	1990	5	19	127	-1.8
1219	1219	1990-05-07T00:00:00	55.538	-77.74	8.9		53.398	1990	5	19	127	-1.8
1220	1220	1990-05-09T00:00:00	55.467	-77.65	2.3		38.854	1990	5	19	129	-1.8
1221	1221	1990-05-09T00:00:00	55.467	-77.65	4.7		35.284	1990	5	19	129	-1.8
1222	1222	1990-05-09T00:00:00	55.467	-77.65	10.9		31.294	1990	5	19	129	-1.8
1223	1223	1990-05-09T00:00:00	31.878	-64.4	141.5	44	22	1990	5	19	129	21.6
1224	1224	1990-05-09T00:00:00	31.878	-64.4	162	0	6	1990	5	19	129	21.6
1225	1225	1990-05-09T00:00:00	31.878	-64.4	248.7	0	6	1990	5	19	129	21.6
1226	1226	1990-05-10T00:00:00	31.878	-64.4	19.7	11542	12341	1990	5	19	130	21.31
1227	1227	1990-05-10T00:00:00	31.878	-64.4	39.8	37479	32573	1990	5	19	130	21.31
1228	1228	1990-05-10T00:00:00	31.878	-64.4	58.3	31948	14137	1990	5	19	130	21.31
1229	1229	1990-05-10T00:00:00	31.878	-64.4	79.5	32680	4596	1990	5	19	130	21.31
1230	1230	1990-05-10T00:00:00	31.878	-64.4	102.6	2888	178	1990	5	19	130	21.31
1231	1231	1990-05-10T00:00:00	31.878	-64.4	111.7	170	6	1990	5	19	130	21.31
1232	1232	1990-05-11T00:00:00	55.538	-77.74	1.6		33.844	1990	5	19	131	-1.78
1233	1233	1990-05-11T00:00:00	55.502	-77.7	2.5		78.969	1990	5	19	131	-1.78
1234	1234	1990-05-11T00:00:00	55.502	-77.7	5		40.08	1990	5	19	131	-1.78
1235	1235	1990-05-11T00:00:00	55.538	-77.74	5.7		21.932	1990	5	19	131	-1.78
1236	1236	1990-05-11T00:00:00	55.502	-77.7	10		34.537	1990	5	19	131	-1.78
1237	1237	1990-05-11T00:00:00	55.538	-77.74	10.1		36.251	1990	5	19	131	-1.78
1238	1238	1990-05-12T00:00:00	55.467	-77.65	0.5		67.208	1990	5	19	132	-1.63
1239	1239	1990-05-12T00:00:00	55.467	-77.65	2.5		25.483	1990	5	19	132	-1.63
1240	1240	1990-05-12T00:00:00	55.467	-77.65	5		38.329	1990	5	19	132	-1.63
1241	1241	1990-05-12T00:00:00	55.467	-77.65	10		29.87	1990	5	19	132	-1.63
1242	1242	1990-05-13T00:00:00	55.538	-77.74	0.9		17.691	1990	5	20	133	-1.77
1243	1243	1990-05-13T00:00:00	55.538	-77.74	2.8		26.043	1990	5	20	133	-1.77
1244	1244	1990-05-13T00:00:00	55.538	-77.74	6		28.312	1990	5	20	133	-1.77
1245	1245	1990-05-13T00:00:00	55.538	-77.74	10		24.258	1990	5	20	133	-1.77
1246	1246	1990-05-15T00:00:00	55.467	-77.65	0.4		47.045	1990	5	20	135	-1.69
1247	1247	1990-05-15T00:00:00	55.467	-77.65	1.7		54.102	1990	5	20	135	-1.69
1248	1248	1990-05-15T00:00:00	55.467	-77.65	4.7		34.523	1990	5	20	135	-1.69
1249	1249	1990-05-15T00:00:00	55.467	-77.65	10		22.963	1990	5	20	135	-1.69
1250	1250	1990-05-16T00:00:00	55.538	-77.74	0.4		17.905	1990	5	20	136	-1.68
1251	1251	1990-05-16T00:00:00	55.538	-77.74	3.4		25.063	1990	5	20	136	-1.68
1252	1252	1990-05-16T00:00:00	55.538	-77.74	5.2		28.353	1990	5	20	136	-1.68
1253	1253	1990-05-16T00:00:00	55.538	-77.74	7.9		29.534	1990	5	20	136	-1.68
1254	1254	1990-05-17T00:00:00	55.485	-77.67	0.6		42.005	1990	5	20	137	-1.58
1255	1255	1990-05-17T00:00:00	55.502	-77.7	0.6		51.275	1990	5	20	137	-1.59
1256	1256	1990-05-17T00:00:00	55.519	-77.72	0.6		22.963	1990	5	20	137	-1.59
1257	1257	1990-05-17T00:00:00	55.485	-77.67	2.5		42.845	1990	5	20	137	-1.58
1258	1258	1990-05-17T00:00:00	55.502	-77.7	2.5		44.525	1990	5	20	137	-1.59
1259	1259	1990-05-17T00:00:00	55.519	-77.72	2.5		39.858	1990	5	20	137	-1.59
1260	1260	1990-05-17T00:00:00	55.485	-77.67	5		42.783	1990	5	20	137	-1.58
1261	1261	1990-05-17T00:00:00	55.502	-77.7	5		36.929	1990	5	20	137	-1.59
1262	1262	1990-05-17T00:00:00	55.519	-77.72	5		41.305	1990	5	20	137	-1.59
1263	1263	1990-05-17T00:00:00	55.485	-77.67	10		34.304	1990	5	20	137	-1.58
1264	1264	1990-05-17T00:00:00	55.502	-77.7	10		30.278	1990	5	20	137	-1.59
1265	1265	1990-05-17T00:00:00	55.519	-77.72	10		31.294	1990	5	20	137	-1.59
1266	1266	1990-05-18T00:00:00	55.467	-77.65	2.5		41.221	1990	5	20	138	-1.33
1267	1267	1990-05-18T00:00:00	55.467	-77.65	5		27.326	1990	5	20	138	-1.33
1268	1268	1990-05-18T00:00:00	55.467	-77.65	10		68.328	1990	5	20	138	-1.33
1269	1269	1990-05-19T00:00:00	55.538	-77.74	0.8		38.812	1990	5	20	139	-1
1270	1270	1990-05-19T00:00:00	55.538	-77.74	2.3		39.605	1990	5	20	139	-1
1271	1271	1990-05-19T00:00:00	55.538	-77.74	4.9		50	1990	5	20	139	-1
1272	1272	1990-05-19T00:00:00	55.538	-77.74	8.9		29.193	1990	5	20	139	-1
1273	1273	1990-06-22T00:00:00	31.891	-64.19	160.1	178	51	1990	6	25	173	24.29998
1274	1274	1990-06-22T00:00:00	31.891	-64.19	199.6	0	33	1990	6	25	173	24.29998
1275	1275	1990-06-23T00:00:00	31.891	-64.19	1.3	35204	13346	1990	6	25	174	24.38998
1276	1276	1990-06-23T00:00:00	31.891	-64.19	10.5	14534	14313	1990	6	25	174	24.38998
1277	1277	1990-06-23T00:00:00	31.891	-64.19	19.9	5172	15548	1990	6	25	174	24.38998
1278	1278	1990-06-23T00:00:00	31.891	-64.19	40.2	13164	12039	1990	6	25	174	24.38998
1279	1279	1990-06-23T00:00:00	31.891	-64.19	59.8	49225	14192	1990	6	25	174	24.38998
1280	1280	1990-06-23T00:00:00	31.891	-64.19	79.6	86739	20565	1990	6	25	174	24.38998
1281	1281	1990-06-23T00:00:00	31.891	-64.19	100.4	40841	2451	1990	6	25	174	24.38998
1282	1282	1990-06-23T00:00:00	31.891	-64.19	108.9	51840	698	1990	6	25	174	24.38998
1283	1283	1990-06-23T00:00:00	31.891	-64.19	141.1	5879	59	1990	6	25	174	24.38998
1284	1284	1990-10-15T00:00:00	31.843	-64.2	2.3	43412	4273	1990	10	42	288	26.13	34.36559906
1285	1285	1990-10-15T00:00:00	31.843	-64.2	9.4	44887	3553	1990	10	42	288	26.13	34.36559906
1286	1286	1990-10-15T00:00:00	31.843	-64.2	23.1	45387	4260	1990	10	42	288	26.13	34.36559906
1287	1287	1990-10-15T00:00:00	31.843	-64.2	49.1	52491	4061	1990	10	42	288	26.13	34.36559906
1288	1288	1990-10-15T00:00:00	31.843	-64.2	69.2	57686	3382	1990	10	42	288	26.13	34.36559906
1289	1289	1990-10-15T00:00:00	31.843	-64.2	79.7	74655	3087	1990	10	42	288	26.13	34.36559906
1290	1290	1990-10-15T00:00:00	31.843	-64.2	101.6	64185	671	1990	10	42	288	26.13	34.36559906
1291	1291	1990-10-15T00:00:00	31.843	-64.2	119.5	51080	0	1990	10	42	288	26.13	34.36559906
1292	1292	1990-10-15T00:00:00	31.843	-64.2	139.6	26861	0	1990	10	42	288	26.13	34.36559906
1293	1293	1990-10-15T00:00:00	31.843	-64.2	160.7	8502	17	1990	10	42	288	26.13	34.36559906
1294	1294	1990-10-15T00:00:00	31.843	-64.2	201	443	0	1990	10	42	288	26.13	34.36559906
1295	1295	1990-11-05T00:00:00	31.841	-64.17	2.1	0	0	1990	11	45	309	24.57	27.2443985
1296	1296	1990-11-05T00:00:00	31.841	-64.17	10.2	33011	9432	1990	11	45	309	24.57	27.2443985
1297	1297	1990-11-05T00:00:00	31.841	-64.17	20.6	25807	7919	1990	11	45	309	24.57	27.2443985
1298	1298	1990-11-05T00:00:00	31.841	-64.17	40.3	30853	12906	1990	11	45	309	24.57	27.2443985
1299	1299	1990-11-05T00:00:00	31.841	-64.17	71.1	61619	3873	1990	11	45	309	24.57	27.2443985
1300	1300	1990-11-05T00:00:00	31.841	-64.17	82.7	71848	2980	1990	11	45	309	24.57	27.2443985
1301	1301	1990-11-05T00:00:00	31.841	-64.17	100.2	46691	443	1990	11	45	309	24.57	27.2443985
1302	1302	1990-11-05T00:00:00	31.841	-64.17	121.7	26720	62	1990	11	45	309	24.57	27.2443985
1303	1303	1990-11-05T00:00:00	31.841	-64.17	140	13604	14	1990	11	45	309	24.57	27.2443985
1304	1304	1990-11-05T00:00:00	31.841	-64.17	159.6	4054	0	1990	11	45	309	24.57	27.2443985
1305	1305	1990-11-05T00:00:00	31.841	-64.17	199.8	452	0	1990	11	45	309	24.57	27.2443985
1306	1306	1990-11-05T00:00:00	31.841	-64.17	250.9	67	0	1990	11	45	309	24.57	27.2443985
1307	1307	1990-11-24T00:00:00	27.05	141.9	0	2467	1463	1990	11	47	328	23.98998	13.35639725
1308	1308	1990-11-24T00:00:00	27.05	141.9	20	1175	1253	1990	11	47	328	23.98998	13.35639725
1309	1309	1990-11-24T00:00:00	27.05	141.9	50	2933	1273	1990	11	47	328	23.98998	13.35639725
1310	1310	1990-11-24T00:00:00	27.05	141.9	75	3213	1773	1990	11	47	328	23.98998	13.35639725
1311	1311	1990-11-24T00:00:00	27.05	141.9	90	4290	1333	1990	11	47	328	23.98998	13.35639725
1312	1312	1990-11-24T00:00:00	27.05	141.9	95	1417	1220	1990	11	47	328	23.98998	13.35639725
1313	1313	1990-11-24T00:00:00	27.05	141.9	100	837	1500	1990	11	47	328	23.98998	13.35639725
1314	1314	1990-11-24T00:00:00	27.05	141.9	105	2387	710	1990	11	47	328	23.98998	13.35639725
1315	1315	1990-11-24T00:00:00	27.05	141.9	110	510	490	1990	11	47	328	23.98998	13.35639725
1316	1316	1990-11-24T00:00:00	27.05	141.9	115	270	327	1990	11	47	328	23.98998	13.35639725
1317	1317	1990-11-24T00:00:00	27.05	141.9	120	250	550	1990	11	47	328	23.98998	13.35639725
1318	1318	1990-11-24T00:00:00	27.05	141.9	125	900	197	1990	11	47	328	23.98998	13.35639725
1319	1319	1990-11-24T00:00:00	27.05	141.9	130	310	107	1990	11	47	328	23.98998	13.35639725
1320	1320	1990-11-24T00:00:00	27.05	141.9	150	76	100	1990	11	47	328	23.98998	13.35639725
1321	1321	1990-11-24T00:00:00	27.05	141.9	200	80	10	1990	11	47	328	23.98998	13.35639725
1322	1322	1990-11-26T00:00:00	20.07	143.02	0	957	710	1990	11	48	330	27.51	37.97479858
1323	1323	1990-11-26T00:00:00	20.07	143.02	10	1010	777	1990	11	48	330	27.51	37.97479858
1324	1324	1990-11-26T00:00:00	20.07	143.02	20	1283	460	1990	11	48	330	27.51	37.97479858
1325	1325	1990-11-26T00:00:00	20.07	143.02	50	1327	800	1990	11	48	330	27.51	37.97479858
1326	1326	1990-11-26T00:00:00	20.07	143.02	75	1300	647	1990	11	48	330	27.51	37.97479858
1327	1327	1990-11-26T00:00:00	20.07	143.02	100	1970	847	1990	11	48	330	27.51	37.97479858
1328	1328	1990-11-26T00:00:00	20.07	143.02	110	1390	880	1990	11	48	330	27.51	37.97479858
1329	1329	1990-11-26T00:00:00	20.07	143.02	120	1632	1087	1990	11	48	330	27.51	37.97479858
1330	1330	1990-11-26T00:00:00	20.07	143.02	130	270	497	1990	11	48	330	27.51	37.97479858
1331	1331	1990-11-26T00:00:00	20.07	143.02	140	23	317	1990	11	48	330	27.51	37.97479858
1332	1332	1990-11-26T00:00:00	20.07	143.02	150	29	273	1990	11	48	330	27.51	37.97479858
1333	1333	1990-11-26T00:00:00	20.07	143.02	160	1	20	1990	11	48	330	27.51	37.97479858
1334	1334	1990-11-26T00:00:00	20.07	143.02	200	1	3	1990	11	48	330	27.51	37.97479858
1335	1335	1990-11-30T00:00:00	7.18	147.27	0	3105	1950	1990	11	48	334	27.98
1336	1336	1990-11-30T00:00:00	7.18	147.27	20	3463	2273	1990	11	48	334	27.98
1337	1337	1990-11-30T00:00:00	7.18	147.27	50	2632	4823	1990	11	48	334	27.98
1338	1338	1990-11-30T00:00:00	7.18	147.27	75	143	1257	1990	11	48	334	27.98
1339	1339	1990-11-30T00:00:00	7.18	147.27	80	70	647	1990	11	48	334	27.98
1340	1340	1990-11-30T00:00:00	7.18	147.27	90	50	450	1990	11	48	334	27.98
1341	1341	1990-11-30T00:00:00	7.18	147.27	100	37	453	1990	11	48	334	27.98
1342	1342	1990-11-30T00:00:00	7.18	147.27	110	10	167	1990	11	48	334	27.98
1343	1343	1990-11-30T00:00:00	7.18	147.27	120	47	140	1990	11	48	334	27.98
1344	1344	1990-11-30T00:00:00	7.18	147.27	150	13	76	1990	11	48	334	27.98
1345	1345	1990-11-30T00:00:00	7.18	147.27	200	3	63	1990	11	48	334	27.98
1346	1346	1990-12-02T00:00:00	-0.38	154.52	20	170	410	1990	12	49	336	29.92
1347	1347	1990-12-02T00:00:00	-0.38	154.52	50	457	603	1990	12	49	336	29.92
1348	1348	1990-12-02T00:00:00	-0.38	154.52	60	793		1990	12	49	336	29.92
1349	1349	1990-12-02T00:00:00	-0.38	154.52	75	1977	790	1990	12	49	336	29.92
1350	1350	1990-12-02T00:00:00	-0.38	154.52	80	1760		1990	12	49	336	29.92
1351	1351	1990-12-02T00:00:00	-0.38	154.52	100	1740	1600	1990	12	49	336	29.92
1352	1352	1990-12-02T00:00:00	-0.38	154.52	110	643	3005	1990	12	49	336	29.92
1353	1353	1990-12-02T00:00:00	-0.38	154.52	120	323	3387	1990	12	49	336	29.92
1354	1354	1990-12-02T00:00:00	-0.38	154.52	130	76	1736	1990	12	49	336	29.92
1355	1355	1990-12-02T00:00:00	-0.38	154.52	150	7	667	1990	12	49	336	29.92
1356	1356	1990-12-02T00:00:00	-0.38	154.52	200	3	1	1990	12	49	336	29.92
1357	1357	1990-12-04T00:00:00	-9.33	154.52	20	129	130	1990	12	49	338	27.38998
1358	1358	1990-12-04T00:00:00	-9.33	154.52	50	497	1110	1990	12	49	338	27.38998
1359	1359	1990-12-04T00:00:00	-9.33	154.52	75	6737	3020	1990	12	49	338	27.38998
1360	1360	1990-12-04T00:00:00	-9.33	154.52	90	2443	5310	1990	12	49	338	27.38998
1361	1361	1990-12-04T00:00:00	-9.33	154.52	100	337	1980	1990	12	49	338	27.38998
1362	1362	1990-12-04T00:00:00	-9.33	154.52	110	503	2097	1990	12	49	338	27.38998
1363	1363	1990-12-04T00:00:00	-9.33	154.52	120	70	493	1990	12	49	338	27.38998
1364	1364	1990-12-04T00:00:00	-9.33	154.52	130	63	473	1990	12	49	338	27.38998
1365	1365	1990-12-04T00:00:00	-9.33	154.52	150	70	130	1990	12	49	338	27.38998
1366	1366	1990-12-04T00:00:00	-9.33	154.52	160	110	143	1990	12	49	338	27.38998
1367	1367	1990-12-04T00:00:00	-9.33	154.52	200	3	3	1990	12	49	338	27.38998
1368	1368	1990-12-04T00:00:00	31.863	-64.37	200	14	0	1990	12	49	338	22.13998	19.3391983
1369	1369	1990-12-05T00:00:00	31.872	-64.42	2	31917	6904	1990	12	49	339	22.26	21.01839752
1370	1370	1990-12-05T00:00:00	31.872	-64.42	10.1	31723	6473	1990	12	49	339	22.26	21.01839752
1371	1371	1990-12-05T00:00:00	31.872	-64.42	19.3	46036	5811	1990	12	49	339	22.26	21.01839752
1372	1372	1990-12-05T00:00:00	31.872	-64.42	39.6	56323	5400	1990	12	49	339	22.26	21.01839752
1373	1373	1990-12-05T00:00:00	31.872	-64.42	70.2	56760	5450	1990	12	49	339	22.26	21.01839752
1374	1374	1990-12-05T00:00:00	31.872	-64.42	81.7	58739	5185	1990	12	49	339	22.26	21.01839752
1375	1375	1990-12-05T00:00:00	31.872	-64.42	99.6	36363	411	1990	12	49	339	22.26	21.01839752
1376	1376	1990-12-05T00:00:00	31.872	-64.42	120.7	20847	0	1990	12	49	339	22.26	21.01839752
1377	1377	1990-12-05T00:00:00	31.872	-64.42	140.6	1123	0	1990	12	49	339	22.26	21.01839752
1378	1378	1990-12-05T00:00:00	31.872	-64.42	162.2	56	0	1990	12	49	339	22.26	21.01839752
1379	1379	1990-12-11T00:00:00	-18.98	148.42	0	61130	2860	1990	12	50	345	27.4
1380	1380	1990-12-11T00:00:00	-18.98	148.42	10	51590	2600	1990	12	50	345	27.4
1381	1381	1990-12-11T00:00:00	-18.98	148.42	15	49290	2750	1990	12	50	345	27.4
1382	1382	1990-12-11T00:00:00	-18.98	148.42	20	54090	2980	1990	12	50	345	27.4
1383	1383	1990-12-11T00:00:00	-18.98	148.42	40	46110	2870	1990	12	50	345	27.4
1384	1384	1990-12-13T00:00:00	-17.65	148.35	0	34360	1520	1990	12	50	347	27.06
1385	1385	1990-12-13T00:00:00	-17.65	148.35	10	48050	1770	1990	12	50	347	27.06
1386	1386	1990-12-13T00:00:00	-17.65	148.35	20	47530	1830	1990	12	50	347	27.06
1387	1387	1990-12-13T00:00:00	-17.65	148.35	30	52490	1550	1990	12	50	347	27.06
1388	1388	1990-12-13T00:00:00	-17.65	148.35	40	39760	1880	1990	12	50	347	27.06
1389	1389	1990-12-13T00:00:00	-17.65	148.35	55	37090	1700	1990	12	50	347	27.06
1390	1390	1990-12-18T00:00:00	-13.83	146.52	30	9940	650	1990	12	51	352	27.26998
1391	1391	1990-12-18T00:00:00	-13.83	146.52	40	7990	580	1990	12	51	352	27.26998
1392	1392	1990-12-18T00:00:00	-13.83	146.52	50	4530	1060	1990	12	51	352	27.26998
1393	1393	1990-12-18T00:00:00	-13.83	146.52	60	2290	680	1990	12	51	352	27.26998
1394	1394	1990-12-18T00:00:00	-13.83	146.52	70	1550	670	1990	12	51	352	27.26998
1395	1395	1990-12-18T00:00:00	-13.83	146.52	80	1240	675	1990	12	51	352	27.26998
1396	1396	1990-12-18T00:00:00	-13.83	146.52	90	933	790	1990	12	51	352	27.26998
1397	1397	1990-12-18T00:00:00	-13.83	146.52	100	800	1490	1990	12	51	352	27.26998
1398	1398	1990-12-18T00:00:00	-13.83	146.52	110	670	1540	1990	12	51	352	27.26998
1399	1399	1990-12-18T00:00:00	-13.83	146.52	120	570	1500	1990	12	51	352	27.26998
1400	1400	1990-12-18T00:00:00	-13.83	146.52	130	160	1130	1990	12	51	352	27.26998
1401	1401	1990-12-18T00:00:00	-13.83	146.52	140	70	450	1990	12	51	352	27.26998
1402	1402	1990-12-18T00:00:00	-13.83	146.52	150	50	280	1990	12	51	352	27.26998
1403	1403	1990-12-18T00:00:00	-13.83	146.52	160	50	250	1990	12	51	352	27.26998
1404	1404	1990-12-19T00:00:00	22.75	-158.01	7.1	170000	2500	1990	12	51	353	23.88998	25.83599854
1405	1405	1990-12-19T00:00:00	22.75	-158.01	26.9	161000	2100	1990	12	51	353	23.88998	25.83599854
1406	1406	1990-12-19T00:00:00	22.75	-158.01	77.1	103000	1200	1990	12	51	353	23.88998	25.83599854
1407	1407	1990-12-19T00:00:00	22.75	-158.01	102.3	63300	500	1990	12	51	353	23.88998	25.83599854
1408	1408	1990-12-19T00:00:00	22.75	-158.01	123.1	28900	100	1990	12	51	353	23.88998	25.83599854
1409	1409	1990-12-20T00:00:00	22.75	-158.01	52.4	110000	1200	1990	12	51	354	23.87
1410	1410	1990-12-20T00:00:00	22.75	-158.01	144.9	7700	100	1990	12	51	354	23.87
1411	1411	1991-01-09T00:00:00	0	-95.39	2		32589	1991	1	2	9	22.66
1412	1412	1991-01-09T00:00:00	0	-95.39	20		31895	1991	1	2	9	22.66
1413	1413	1991-01-09T00:00:00	0	-95.39	30		22566	1991	1	2	9	22.66
1414	1414	1991-01-09T00:00:00	0	-95.39	40		7211	1991	1	2	9	22.66
1415	1415	1991-01-09T00:00:00	0	-95.39	61		1569	1991	1	2	9	22.66
1416	1416	1991-01-09T00:00:00	0	-95.39	81		230	1991	1	2	9	22.66
1417	1417	1991-01-09T00:00:00	0	-95.39	93		57	1991	1	2	9	22.66
1418	1418	1991-01-09T00:00:00	0	-95.39	100		38	1991	1	2	9	22.66
1419	1419	1991-01-09T00:00:00	0	-95.39	118		57	1991	1	2	9	22.66
1420	1420	1991-01-11T00:00:00	0	-97	2		17683	1991	1	2	11	22.72
1421	1421	1991-01-11T00:00:00	0	-98.49	3		6981	1991	1	2	11	22.98
1422	1422	1991-01-11T00:00:00	0	-98.49	20		9017	1991	1	2	11	22.98
1423	1423	1991-01-11T00:00:00	0	-97	21		13151	1991	1	2	11	22.72
1424	1424	1991-01-11T00:00:00	0	-98.49	30		8175	1991	1	2	11	22.98
1425	1425	1991-01-11T00:00:00	0	-98.49	39		5817	1991	1	2	11	22.98
1426	1426	1991-01-11T00:00:00	0	-97	41		2052	1991	1	2	11	22.72
1427	1427	1991-01-11T00:00:00	0	-98.49	51		1401	1991	1	2	11	22.98
1428	1428	1991-01-11T00:00:00	0	-97	60		199	1991	1	2	11	22.72
1429	1429	1991-01-11T00:00:00	0	-98.49	66		850	1991	1	2	11	22.98
1430	1430	1991-01-11T00:00:00	0	-97	70		24	1991	1	2	11	22.72
1431	1431	1991-01-11T00:00:00	0	-98.49	79		204	1991	1	2	11	22.98
1432	1432	1991-01-11T00:00:00	0	-97	80		88	1991	1	2	11	22.72
1433	1433	1991-01-11T00:00:00	0	-98.49	99		69	1991	1	2	11	22.98
1434	1434	1991-01-11T00:00:00	0	-97	99		46	1991	1	2	11	22.72
1435	1435	1991-01-11T00:00:00	0	-98.49	119		50	1991	1	2	11	22.98
1436	1436	1991-01-11T00:00:00	0	-97	131		77	1991	1	2	11	22.72
1437	1437	1991-01-11T00:00:00	0	-98.49	162		65	1991	1	2	11	22.98
1438	1438	1991-01-12T00:00:00	0	-101.33	2		16335	1991	1	2	12	23.48998
1439	1439	1991-01-12T00:00:00	0	-99.76	2		12355	1991	1	2	12	23.17
1440	1440	1991-01-12T00:00:00	0	-101.33	20		18234	1991	1	2	12	23.48998
1441	1441	1991-01-12T00:00:00	0	-99.76	25		10365	1991	1	2	12	23.17
1442	1442	1991-01-12T00:00:00	0	-101.33	30		16932	1991	1	2	12	23.48998
1443	1443	1991-01-12T00:00:00	0	-101.33	40		18463	1991	1	2	12	23.48998
1444	1444	1991-01-12T00:00:00	0	-101.33	50		2358	1991	1	2	12	23.48998
1445	1445	1991-01-12T00:00:00	0	-99.76	50		390	1991	1	2	12	23.17
1446	1446	1991-01-12T00:00:00	0	-101.33	60		1340	1991	1	2	12	23.48998
1447	1447	1991-01-12T00:00:00	0	-99.76	71		699	1991	1	2	12	23.17
1448	1448	1991-01-12T00:00:00	0	-101.33	80		88	1991	1	2	12	23.48998
1449	1449	1991-01-12T00:00:00	0	-99.76	80		61	1991	1	2	12	23.17
1450	1450	1991-01-12T00:00:00	0	-99.76	91		50	1991	1	2	12	23.17
1451	1451	1991-01-12T00:00:00	0	-101.33	99		99	1991	1	2	12	23.48998
1452	1452	1991-01-12T00:00:00	0	-99.76	100		19	1991	1	2	12	23.17
1453	1453	1991-01-12T00:00:00	0	-101.33	119		103	1991	1	2	12	23.48998
1454	1454	1991-01-12T00:00:00	0	-99.76	149		38	1991	1	2	12	23.17
1455	1455	1991-01-12T00:00:00	0	-101.33	160		61	1991	1	2	12	23.48998
1456	1456	1991-01-15T00:00:00	31.704	-64.13	3.1	55970	13003	1991	1	3	15	20.98	19.15699768
1457	1457	1991-01-15T00:00:00	31.704	-64.13	10.4	52024	11826	1991	1	3	15	20.98	19.15699768
1458	1458	1991-01-15T00:00:00	31.704	-64.13	20.3	54263	13193	1991	1	3	15	20.98	19.15699768
1459	1459	1991-01-15T00:00:00	31.704	-64.13	40.7	52722	12966	1991	1	3	15	20.98	19.15699768
1460	1460	1991-01-15T00:00:00	31.704	-64.13	89.8	49260	12833	1991	1	3	15	20.98	19.15699768
1461	1461	1991-01-15T00:00:00	31.704	-64.13	101.2	15275	3291	1991	1	3	15	20.98	19.15699768
1462	1462	1991-01-15T00:00:00	31.704	-64.13	109.3	8054	2033	1991	1	3	15	20.98	19.15699768
1463	1463	1991-01-15T00:00:00	31.704	-64.13	142.1	2515	246	1991	1	3	15	20.98	19.15699768
1464	1464	1991-01-15T00:00:00	31.704	-64.13	151	879	134	1991	1	3	15	20.98	19.15699768
1465	1465	1991-01-15T00:00:00	31.704	-64.13	170.3	70	17	1991	1	3	15	20.98	19.15699768
1466	1466	1991-01-15T00:00:00	31.704	-64.13	199.9	51	0	1991	1	3	15	20.98	19.15699768
1467	1467	1991-02-03T00:00:00	22.75	-158.01	6.7	175000	1500	1991	2	6	34	22.98	37.16439819
1468	1468	1991-02-03T00:00:00	22.75	-158.01	26.5	160000	1300	1991	2	6	34	22.98	37.16439819
1469	1469	1991-02-03T00:00:00	22.75	-158.01	46.6	213000	1500	1991	2	6	34	22.98	37.16439819
1470	1470	1991-02-03T00:00:00	22.75	-158.01	79.6	147000	1000	1991	2	6	34	22.98	37.16439819
1471	1471	1991-02-03T00:00:00	22.75	-158.01	104.2	129000	1200	1991	2	6	34	22.98	37.16439819
1472	1472	1991-02-03T00:00:00	22.75	-158.01	113.5	92500	600	1991	2	6	34	22.98	37.16439819
1473	1473	1991-02-03T00:00:00	22.75	-158.01	119.5	66400	0	1991	2	6	34	22.98	37.16439819
1474	1474	1991-02-03T00:00:00	22.75	-158.01	130.5	55700	0	1991	2	6	34	22.98	37.16439819
1475	1475	1991-02-03T00:00:00	22.75	-158.01	162.4	14900	0	1991	2	6	34	22.98	37.16439819
1476	1476	1991-02-03T00:00:00	22.75	-158.01	185	0	0	1991	2	6	34	22.98	37.16439819
1477	1477	1991-02-08T00:00:00	16.12	-62.07	5	121000	2513	1991	2	6	39	26.32998
1478	1478	1991-02-08T00:00:00	16.57	-61.98	57	187000	4884	1991	2	6	39	26.26
1479	1479	1991-02-08T00:00:00	16.57	-61.98	70	76948	5117	1991	2	6	39	26.26
1480	1480	1991-02-08T00:00:00	16.12	-62.07	80	170000	2189	1991	2	6	39	26.32998
1481	1481	1991-02-08T00:00:00	16.57	-61.98	80	69584	1256	1991	2	6	39	26.26
1482	1482	1991-02-08T00:00:00	16.12	-62.07	90	100000	770	1991	2	6	39	26.32998
1483	1483	1991-02-08T00:00:00	16.12	-62.07	100	59818	243	1991	2	6	39	26.32998
1484	1484	1991-02-08T00:00:00	16.57	-61.98	100	55576	588	1991	2	6	39	26.26
1485	1485	1991-02-08T00:00:00	16.12	-62.07	110	22130	124	1991	2	6	39	26.32998
1486	1486	1991-02-09T00:00:00	18.1	-62.15	110	37512	87	1991	2	6	40	25.84
1487	1487	1991-02-09T00:00:00	18.1	-62.15	120	58825	51	1991	2	6	40	25.84
1488	1488	1991-02-09T00:00:00	18.1	-62.15	130	34377	35	1991	2	6	40	25.84
1489	1489	1991-02-09T00:00:00	18.1	-62.15	165	4478		1991	2	6	40	25.84
1490	1490	1991-02-09T00:00:00	18.1	-62.15	250	183	18	1991	2	6	40	25.84
1491	1491	1991-03-08T00:00:00	22.75	-158.01	4.5	199000	2300	1991	3	10	67	22.87
1492	1492	1991-03-08T00:00:00	22.75	-158.01	31.1	211000	1800	1991	3	10	67	22.87
1493	1493	1991-03-08T00:00:00	22.75	-158.01	49.6	218000	2700	1991	3	10	67	22.87
1494	1494	1991-03-08T00:00:00	22.75	-158.01	72.9	91600	400	1991	3	10	67	22.87
1495	1495	1991-03-08T00:00:00	22.75	-158.01	101.7	59500	400	1991	3	10	67	22.87
1496	1496	1991-03-08T00:00:00	22.75	-158.01	124.6	37200	300	1991	3	10	67	22.87
1497	1497	1991-03-08T00:00:00	22.75	-158.01	139.5	18900	200	1991	3	10	67	22.87
1498	1498	1991-03-08T00:00:00	22.75	-158.01	147.6	3100	300	1991	3	10	67	22.87
1499	1499	1991-03-08T00:00:00	22.75	-158.01	156	7600	300	1991	3	10	67	22.87
1500	1500	1991-03-08T00:00:00	22.75	-158.01	179.9	7200	300	1991	3	10	67	22.87
1501	1501	1991-03-21T00:00:00	31.747	-64.19	1.9	11567	14576	1991	3	12	80	19.72
1502	1502	1991-03-21T00:00:00	31.747	-64.19	9.1	12194	13638	1991	3	12	80	19.72
1503	1503	1991-03-21T00:00:00	31.747	-64.19	20.5	11534	12959	1991	3	12	80	19.72
1504	1504	1991-03-21T00:00:00	31.747	-64.19	39.2	11173	13034	1991	3	12	80	19.72
1505	1505	1991-03-21T00:00:00	31.747	-64.19	58.4	12214	14862	1991	3	12	80	19.72
1506	1506	1991-03-21T00:00:00	31.747	-64.19	81.3	9699	14313	1991	3	12	80	19.72
1507	1507	1991-03-21T00:00:00	31.747	-64.19	99.7	12118	14499	1991	3	12	80	19.72
1508	1508	1991-03-21T00:00:00	31.747	-64.19	120.3	12808	15288	1991	3	12	80	19.72
1509	1509	1991-03-21T00:00:00	31.747	-64.19	151.4	10544	13734	1991	3	12	80	19.72
1510	1510	1991-03-21T00:00:00	31.747	-64.19	169.8	7280	10018	1991	3	12	80	19.72
1511	1511	1991-03-21T00:00:00	31.747	-64.19	200.1	345	1109	1991	3	12	80	19.72
1512	1512	1991-03-21T00:00:00	31.747	-64.19	247.4	149	665	1991	3	12	80	19.72
1513	1513	1991-04-09T00:00:00	36.01	-63.3	1	0	10314	1991	4	15	99	19.35
1514	1514	1991-04-09T00:00:00	36.03	-63.26	1	0	16752	1991	4	15	99	19.35
1515	1515	1991-04-09T00:00:00	36.01	-63.3	10	0	11887	1991	4	15	99	19.35
1516	1516	1991-04-09T00:00:00	36.03	-63.26	10	0	17165	1991	4	15	99	19.35
1517	1517	1991-04-09T00:00:00	36.01	-63.3	20	0	12905	1991	4	15	99	19.35
1518	1518	1991-04-09T00:00:00	36.03	-63.26	20	0	17921	1991	4	15	99	19.35
1519	1519	1991-04-09T00:00:00	36.01	-63.3	30	0	10177	1991	4	15	99	19.35
1520	1520	1991-04-09T00:00:00	36.03	-63.26	30	0	27569	1991	4	15	99	19.35
1521	1521	1991-04-09T00:00:00	36.01	-63.3	40	0	14585	1991	4	15	99	19.35
1522	1522	1991-04-09T00:00:00	36.03	-63.26	40	0	31726	1991	4	15	99	19.35
1523	1523	1991-04-09T00:00:00	36.01	-63.3	50	0	40997	1991	4	15	99	19.35
1524	1524	1991-04-09T00:00:00	36.03	-63.26	50	0	33241	1991	4	15	99	19.35
1525	1525	1991-04-09T00:00:00	36.01	-63.3	60	0	52775	1991	4	15	99	19.35
1526	1526	1991-04-09T00:00:00	36.03	-63.26	60	5340	18251	1991	4	15	99	19.35
1527	1527	1991-04-09T00:00:00	36.01	-63.3	70	0	44187	1991	4	15	99	19.35
1528	1528	1991-04-09T00:00:00	36.03	-63.26	70	5096	11693	1991	4	15	99	19.35
1529	1529	1991-04-09T00:00:00	36.01	-63.3	80	1712	11618	1991	4	15	99	19.35
1530	1530	1991-04-09T00:00:00	36.03	-63.26	80	2149	4472	1991	4	15	99	19.35
1531	1531	1991-04-09T00:00:00	36.01	-63.3	90	1512	5143	1991	4	15	99	19.35
1532	1532	1991-04-09T00:00:00	36.03	-63.26	90	1175	2602	1991	4	15	99	19.35
1533	1533	1991-04-09T00:00:00	36.01	-63.3	100	639	2940	1991	4	15	99	19.35
1534	1534	1991-04-09T00:00:00	36.03	-63.26	100	1327	3399	1991	4	15	99	19.35
1535	1535	1991-04-09T00:00:00	36.01	-63.3	110	399	2406	1991	4	15	99	19.35
1536	1536	1991-04-09T00:00:00	36.03	-63.26	110	832	3152	1991	4	15	99	19.35
1537	1537	1991-04-09T00:00:00	36.01	-63.3	120	292	3048	1991	4	15	99	19.35
1538	1538	1991-04-09T00:00:00	36.03	-63.26	120	1049	2975	1991	4	15	99	19.35
1539	1539	1991-04-09T00:00:00	36.01	-63.3	130	64	1600	1991	4	15	99	19.35
1540	1540	1991-04-09T00:00:00	36.03	-63.26	130	511	2271	1991	4	15	99	19.35
1541	1541	1991-04-09T00:00:00	36.01	-63.3	140	159	1774	1991	4	15	99	19.35
1542	1542	1991-04-09T00:00:00	36.03	-63.26	140	531	3042	1991	4	15	99	19.35
1543	1543	1991-04-09T00:00:00	36.01	-63.3	160	213	2187	1991	4	15	99	19.35
1544	1544	1991-04-09T00:00:00	36.03	-63.26	160	150	1052	1991	4	15	99	19.35
1545	1545	1991-04-09T00:00:00	36.01	-63.3	180	84	1360	1991	4	15	99	19.35
1546	1546	1991-04-09T00:00:00	36.03	-63.26	180	93	932	1991	4	15	99	19.35
1547	1547	1991-04-09T00:00:00	36.01	-63.3	200	51	1245	1991	4	15	99	19.35
1548	1548	1991-04-09T00:00:00	36.03	-63.26	200	100	812	1991	4	15	99	19.35
1549	1549	1991-04-10T00:00:00	36.1	-63.11	1	0	13787	1991	4	15	100	19.48998	37.87239838
1550	1550	1991-04-10T00:00:00	36.1	-63.07	1	566	13243	1991	4	15	100	19.48998	38.0283989
1551	1551	1991-04-10T00:00:00	36.1	-63	1	0	18683	1991	4	15	100	19.37	38.0283989
1552	1552	1991-04-10T00:00:00	36.1	-63.07	5	535	12981	1991	4	15	100	19.48998	38.0283989
1553	1553	1991-04-10T00:00:00	36.1	-63.11	10	0	14637	1991	4	15	100	19.48998	37.87239838
1554	1554	1991-04-10T00:00:00	36.1	-63.07	10	600	12557	1991	4	15	100	19.48998	38.0283989
1555	1555	1991-04-10T00:00:00	36.1	-63	10	0	19393	1991	4	15	100	19.37	38.0283989
1556	1556	1991-04-10T00:00:00	36.1	-63.11	20	0	15071	1991	4	15	100	19.48998	37.87239838
1557	1557	1991-04-10T00:00:00	36.1	-63.07	20	573	15306	1991	4	15	100	19.48998	38.0283989
1558	1558	1991-04-10T00:00:00	36.1	-63	20	0	19775	1991	4	15	100	19.37	38.0283989
1559	1559	1991-04-10T00:00:00	36.1	-63.11	30	0	18093	1991	4	15	100	19.48998	37.87239838
1560	1560	1991-04-10T00:00:00	36.1	-63.07	30	827	25467	1991	4	15	100	19.48998	38.0283989
1561	1561	1991-04-10T00:00:00	36.1	-63	30	0	29075	1991	4	15	100	19.37	38.0283989
1562	1562	1991-04-10T00:00:00	36.1	-63.11	40	0	32273	1991	4	15	100	19.48998	37.87239838
1563	1563	1991-04-10T00:00:00	36.1	-63.07	40	535	39190	1991	4	15	100	19.48998	38.0283989
1564	1564	1991-04-10T00:00:00	36.1	-63	40	0	40638	1991	4	15	100	19.37	38.0283989
1565	1565	1991-04-10T00:00:00	36.1	-63.11	50	3934	52373	1991	4	15	100	19.48998	37.87239838
1566	1566	1991-04-10T00:00:00	36.1	-63.07	50	1873	38578	1991	4	15	100	19.48998	38.0283989
1567	1567	1991-04-10T00:00:00	36.1	-63	50	0	40582	1991	4	15	100	19.37	38.0283989
1568	1568	1991-04-10T00:00:00	36.1	-63.11	60	3080	30222	1991	4	15	100	19.48998	37.87239838
1569	1569	1991-04-10T00:00:00	36.1	-63.07	60	2871	27423	1991	4	15	100	19.48998	38.0283989
1570	1570	1991-04-10T00:00:00	36.1	-63	60	0	44651	1991	4	15	100	19.37	38.0283989
1571	1571	1991-04-10T00:00:00	36.1	-63.11	70	4594	39128	1991	4	15	100	19.48998	37.87239838
1572	1572	1991-04-10T00:00:00	36.1	-63.07	70	4687	35142	1991	4	15	100	19.48998	38.0283989
1573	1573	1991-04-10T00:00:00	36.1	-63	70	4000	31256	1991	4	15	100	19.37	38.0283989
1574	1574	1991-04-10T00:00:00	36.1	-63.11	80	3460	18039	1991	4	15	100	19.48998	37.87239838
1575	1575	1991-04-10T00:00:00	36.1	-63.07	80	5464	28403	1991	4	15	100	19.48998	38.0283989
1576	1576	1991-04-10T00:00:00	36.1	-63	80	7693	29141	1991	4	15	100	19.37	38.0283989
1577	1577	1991-04-10T00:00:00	36.1	-63.11	90	1659	6642	1991	4	15	100	19.48998	37.87239838
1578	1578	1991-04-10T00:00:00	36.1	-63.07	90	2072	7404	1991	4	15	100	19.48998	38.0283989
1579	1579	1991-04-10T00:00:00	36.1	-63	90	8922	27444	1991	4	15	100	19.37	38.0283989
1580	1580	1991-04-10T00:00:00	36.1	-63.11	100	196	834	1991	4	15	100	19.48998	37.87239838
1581	1581	1991-04-10T00:00:00	36.1	-63.07	100	989	2401	1991	4	15	100	19.48998	38.0283989
1582	1582	1991-04-10T00:00:00	36.1	-63	100	8628	20653	1991	4	15	100	19.37	38.0283989
1583	1583	1991-04-10T00:00:00	36.1	-63.11	110	1122	2942	1991	4	15	100	19.48998	37.87239838
1584	1584	1991-04-10T00:00:00	36.1	-63	110	4118	11243	1991	4	15	100	19.37	38.0283989
1585	1585	1991-04-10T00:00:00	36.1	-63.11	120	670	2324	1991	4	15	100	19.48998	37.87239838
1586	1586	1991-04-10T00:00:00	36.1	-63.07	120	171	923	1991	4	15	100	19.48998	38.0283989
1587	1587	1991-04-10T00:00:00	36.1	-63	120	1789	7546	1991	4	15	100	19.37	38.0283989
1588	1588	1991-04-10T00:00:00	36.1	-63.11	130	216	1302	1991	4	15	100	19.48998	37.87239838
1589	1589	1991-04-10T00:00:00	36.1	-63	130	576	2114	1991	4	15	100	19.37	38.0283989
1590	1590	1991-04-10T00:00:00	36.1	-63.11	140	111	919	1991	4	15	100	19.48998	37.87239838
1591	1591	1991-04-10T00:00:00	36.1	-63	140	315	1509	1991	4	15	100	19.37	38.0283989
1592	1592	1991-04-10T00:00:00	36.1	-63.11	160	61	897	1991	4	15	100	19.48998	37.87239838
1593	1593	1991-04-10T00:00:00	36.1	-63.07	160	184	1165	1991	4	15	100	19.48998	38.0283989
1594	1594	1991-04-10T00:00:00	36.1	-63	160	122	906	1991	4	15	100	19.37	38.0283989
1595	1595	1991-04-10T00:00:00	36.1	-63.11	180	43	549	1991	4	15	100	19.48998	37.87239838
1596	1596	1991-04-10T00:00:00	36.1	-63	180	97	746	1991	4	15	100	19.37	38.0283989
1597	1597	1991-04-10T00:00:00	36.1	-63.11	200	43	586	1991	4	15	100	19.48998	37.87239838
1598	1598	1991-04-10T00:00:00	36.1	-63.07	200	65	769	1991	4	15	100	19.48998	38.0283989
1599	1599	1991-04-10T00:00:00	36.1	-63	200	55	607	1991	4	15	100	19.37	38.0283989
1600	1600	1991-04-11T00:00:00	36.09	-62.45	1	0	27638	1991	4	15	101	19.19
1601	1601	1991-04-11T00:00:00	22.75	-158.01	8.2	179000	2200	1991	4	15	101	22.57998
1602	1602	1991-04-11T00:00:00	36.09	-62.45	10	0	26265	1991	4	15	101	19.19
1603	1603	1991-04-11T00:00:00	36.09	-62.45	20	0	24960	1991	4	15	101	19.19
1604	1604	1991-04-11T00:00:00	22.75	-158.01	27.7	188000	2800	1991	4	15	101	22.57998
1605	1605	1991-04-11T00:00:00	36.09	-62.45	30	0	25612	1991	4	15	101	19.19
1606	1606	1991-04-11T00:00:00	36.09	-62.45	40	0	27220	1991	4	15	101	19.19
1607	1607	1991-04-11T00:00:00	22.75	-158.01	46.9	185000	3000	1991	4	15	101	22.57998
1608	1608	1991-04-11T00:00:00	36.09	-62.45	50	0	39914	1991	4	15	101	19.19
1609	1609	1991-04-11T00:00:00	36.09	-62.45	60	4401	19553	1991	4	15	101	19.19
1610	1610	1991-04-11T00:00:00	36.09	-62.45	70	10769	28950	1991	4	15	101	19.19
1611	1611	1991-04-11T00:00:00	22.75	-158.01	76.9	224000	2400	1991	4	15	101	22.57998
1612	1612	1991-04-11T00:00:00	36.09	-62.45	80	2672	5828	1991	4	15	101	19.19
1613	1613	1991-04-11T00:00:00	36.09	-62.45	90	3288	7972	1991	4	15	101	19.19
1614	1614	1991-04-11T00:00:00	22.75	-158.01	92.1	193000	2900	1991	4	15	101	22.57998
1615	1615	1991-04-11T00:00:00	36.09	-62.45	100	2865	6159	1991	4	15	101	19.19
1616	1616	1991-04-11T00:00:00	22.75	-158.01	102.2	160000	1800	1991	4	15	101	22.57998
1617	1617	1991-04-11T00:00:00	22.75	-158.01	107.2	106000	1300	1991	4	15	101	22.57998
1618	1618	1991-04-11T00:00:00	36.09	-62.45	110	1366	4290	1991	4	15	101	19.19
1619	1619	1991-04-11T00:00:00	22.75	-158.01	117	73000	700	1991	4	15	101	22.57998
1620	1620	1991-04-11T00:00:00	36.09	-62.45	120	667	2906	1991	4	15	101	19.19
1621	1621	1991-04-11T00:00:00	36.09	-62.45	130	101	673	1991	4	15	101	19.19
1622	1622	1991-04-11T00:00:00	22.75	-158.01	131.4	28000	400	1991	4	15	101	22.57998
1623	1623	1991-04-11T00:00:00	36.09	-62.45	140	37	504	1991	4	15	101	19.19
1624	1624	1991-04-11T00:00:00	22.75	-158.01	140.5	19100	200	1991	4	15	101	22.57998
1625	1625	1991-04-11T00:00:00	22.75	-158.01	155.7	5900	0	1991	4	15	101	22.57998
1626	1626	1991-04-11T00:00:00	36.09	-62.45	160	49	855	1991	4	15	101	19.19
1627	1627	1991-04-11T00:00:00	36.09	-62.45	180	53	966	1991	4	15	101	19.19
1628	1628	1991-04-11T00:00:00	22.75	-158.01	181	1700	0	1991	4	15	101	22.57998
1629	1629	1991-04-11T00:00:00	36.09	-62.45	200	28	427	1991	4	15	101	19.19
1630	1630	1991-04-12T00:00:00	35.77	-62.41	0	0	28886	1991	4	15	102	19.29	50.83999863
1631	1631	1991-04-12T00:00:00	35.46	-62.37	1	0	25140	1991	4	15	102	19.15
1632	1632	1991-04-12T00:00:00	35.46	-62.37	10	0	25367	1991	4	15	102	19.15
1633	1633	1991-04-12T00:00:00	35.77	-62.41	10	474	21936	1991	4	15	102	19.29	50.83999863
1634	1634	1991-04-12T00:00:00	35.77	-62.41	10	0	28045	1991	4	15	102	19.29	50.83999863
1635	1635	1991-04-12T00:00:00	35.46	-62.37	20	0	24642	1991	4	15	102	19.15
1636	1636	1991-04-12T00:00:00	35.77	-62.41	20	601	23080	1991	4	15	102	19.29	50.83999863
1637	1637	1991-04-12T00:00:00	35.77	-62.41	20	0	28342	1991	4	15	102	19.29	50.83999863
1638	1638	1991-04-12T00:00:00	35.46	-62.37	30	0	25249	1991	4	15	102	19.15
1639	1639	1991-04-12T00:00:00	35.77	-62.41	30	487	21313	1991	4	15	102	19.29	50.83999863
1640	1640	1991-04-12T00:00:00	35.77	-62.41	30	3476	9914	1991	4	15	102	19.29	50.83999863
1641	1641	1991-04-12T00:00:00	35.46	-62.37	40	0	28289	1991	4	15	102	19.15
1642	1642	1991-04-12T00:00:00	35.77	-62.41	40	497	23130	1991	4	15	102	19.29	50.83999863
1643	1643	1991-04-12T00:00:00	35.77	-62.41	40	1068	4163	1991	4	15	102	19.29	50.83999863
1644	1644	1991-04-12T00:00:00	35.46	-62.37	50	0	33479	1991	4	15	102	19.15
1645	1645	1991-04-12T00:00:00	35.77	-62.41	50	593	27332	1991	4	15	102	19.29	50.83999863
1646	1646	1991-04-12T00:00:00	35.77	-62.41	50	240	851	1991	4	15	102	19.29	50.83999863
1647	1647	1991-04-12T00:00:00	35.46	-62.37	60	0	32903	1991	4	15	102	19.15
1648	1648	1991-04-12T00:00:00	35.77	-62.41	60	631	29120	1991	4	15	102	19.29	50.83999863
1649	1649	1991-04-12T00:00:00	35.77	-62.41	60	247	1074	1991	4	15	102	19.29	50.83999863
1650	1650	1991-04-12T00:00:00	35.46	-62.37	70	0	30383	1991	4	15	102	19.15
1651	1651	1991-04-12T00:00:00	35.77	-62.41	70	848	22857	1991	4	15	102	19.29	50.83999863
1652	1652	1991-04-12T00:00:00	35.77	-62.41	70	185	842	1991	4	15	102	19.29	50.83999863
1653	1653	1991-04-12T00:00:00	35.46	-62.37	80	0	32673	1991	4	15	102	19.15
1654	1654	1991-04-12T00:00:00	35.77	-62.41	80	1354	32286	1991	4	15	102	19.29	50.83999863
1655	1655	1991-04-12T00:00:00	35.77	-62.41	80	413	2403	1991	4	15	102	19.29	50.83999863
1656	1656	1991-04-12T00:00:00	35.46	-62.37	90	0	25186	1991	4	15	102	19.15
1657	1657	1991-04-12T00:00:00	35.77	-62.41	90	1356	29734	1991	4	15	102	19.29	50.83999863
1658	1658	1991-04-12T00:00:00	35.77	-62.41	90	1426	8544	1991	4	15	102	19.29	50.83999863
1659	1659	1991-04-12T00:00:00	35.46	-62.37	100	0	25211	1991	4	15	102	19.15
1660	1660	1991-04-12T00:00:00	35.77	-62.41	100	1295	23164	1991	4	15	102	19.29	50.83999863
1661	1661	1991-04-12T00:00:00	35.77	-62.41	100	960	5542	1991	4	15	102	19.29	50.83999863
1662	1662	1991-04-12T00:00:00	35.46	-62.37	110	0	15545	1991	4	15	102	19.15
1663	1663	1991-04-12T00:00:00	35.77	-62.41	110	1581	23400	1991	4	15	102	19.29	50.83999863
1664	1664	1991-04-12T00:00:00	35.77	-62.41	110	861	4742	1991	4	15	102	19.29	50.83999863
1665	1665	1991-04-12T00:00:00	35.46	-62.37	120	0	12674	1991	4	15	102	19.15
1666	1666	1991-04-12T00:00:00	35.77	-62.41	120	2394	42351	1991	4	15	102	19.29	50.83999863
1667	1667	1991-04-12T00:00:00	35.77	-62.41	120	746	4106	1991	4	15	102	19.29	50.83999863
1668	1668	1991-04-12T00:00:00	35.46	-62.37	130	0	13378	1991	4	15	102	19.15
1669	1669	1991-04-12T00:00:00	35.77	-62.41	130	2688	23125	1991	4	15	102	19.29	50.83999863
1670	1670	1991-04-12T00:00:00	35.77	-62.41	130	770	4640	1991	4	15	102	19.29	50.83999863
1671	1671	1991-04-12T00:00:00	35.46	-62.37	140	0	16200	1991	4	15	102	19.15
1672	1672	1991-04-12T00:00:00	35.77	-62.41	140	2024	13983	1991	4	15	102	19.29	50.83999863
1673	1673	1991-04-12T00:00:00	35.77	-62.41	140	703	4384	1991	4	15	102	19.29	50.83999863
1674	1674	1991-04-12T00:00:00	35.46	-62.37	160	0	19959	1991	4	15	102	19.15
1675	1675	1991-04-12T00:00:00	35.77	-62.41	160	1063	6375	1991	4	15	102	19.29	50.83999863
1676	1676	1991-04-12T00:00:00	35.77	-62.41	160	688	4276	1991	4	15	102	19.29	50.83999863
1677	1677	1991-04-12T00:00:00	35.46	-62.37	180	0	10799	1991	4	15	102	19.15
1678	1678	1991-04-12T00:00:00	35.77	-62.41	180	990	5612	1991	4	15	102	19.29	50.83999863
1679	1679	1991-04-12T00:00:00	35.77	-62.41	180	571	3629	1991	4	15	102	19.29	50.83999863
1680	1680	1991-04-12T00:00:00	35.46	-62.37	200	0	6742	1991	4	15	102	19.15
1681	1681	1991-04-12T00:00:00	35.77	-62.41	200	1082	6075	1991	4	15	102	19.29	50.83999863
1682	1682	1991-04-12T00:00:00	35.77	-62.41	200	175	2071	1991	4	15	102	19.29	50.83999863
1683	1683	1991-04-13T00:00:00	36.17	-62.59	1	0	6212	1991	4	15	103	18.9	46.83759918
1684	1684	1991-04-13T00:00:00	36.17	-62.59	10	0	6218	1991	4	15	103	18.9	46.83759918
1685	1685	1991-04-13T00:00:00	36.17	-62.59	20	0	6232	1991	4	15	103	18.9	46.83759918
1686	1686	1991-04-13T00:00:00	36.17	-62.59	30	0	6607	1991	4	15	103	18.9	46.83759918
1687	1687	1991-04-13T00:00:00	36.17	-62.59	40	0	6020	1991	4	15	103	18.9	46.83759918
1688	1688	1991-04-13T00:00:00	36.17	-62.59	50	0	6075	1991	4	15	103	18.9	46.83759918
1689	1689	1991-04-13T00:00:00	36.17	-62.59	60	0	5712	1991	4	15	103	18.9	46.83759918
1690	1690	1991-04-13T00:00:00	36.17	-62.59	70	0	5810	1991	4	15	103	18.9	46.83759918
1691	1691	1991-04-13T00:00:00	36.17	-62.59	80	0	5844	1991	4	15	103	18.9	46.83759918
1692	1692	1991-04-13T00:00:00	36.17	-62.59	90	0	5989	1991	4	15	103	18.9	46.83759918
1693	1693	1991-04-13T00:00:00	36.17	-62.59	100	0	6001	1991	4	15	103	18.9	46.83759918
1694	1694	1991-04-13T00:00:00	36.17	-62.59	110	0	5429	1991	4	15	103	18.9	46.83759918
1695	1695	1991-04-13T00:00:00	36.17	-62.59	120	0	4909	1991	4	15	103	18.9	46.83759918
1696	1696	1991-04-13T00:00:00	36.17	-62.59	130	0	4039	1991	4	15	103	18.9	46.83759918
1697	1697	1991-04-13T00:00:00	36.17	-62.59	140	0	3538	1991	4	15	103	18.9	46.83759918
1698	1698	1991-04-13T00:00:00	36.17	-62.59	160	0	4195	1991	4	15	103	18.9	46.83759918
1699	1699	1991-04-13T00:00:00	36.17	-62.59	180	0	3194	1991	4	15	103	18.9	46.83759918
1700	1700	1991-04-13T00:00:00	36.17	-62.59	200	0	3116	1991	4	15	103	18.9	46.83759918
1701	1701	1991-04-14T00:00:00	40.25	-64.58	0	0	17839	1991	4	16	104	13.76
1702	1702	1991-04-14T00:00:00	38.43	-63.41	1	583	19252	1991	4	16	104	19.10998
1703	1703	1991-04-14T00:00:00	39.33	-63.56	1	1767	20256	1991	4	16	104	18.42
1704	1704	1991-04-14T00:00:00	38.43	-63.41	10	666	18421	1991	4	16	104	19.10998
1705	1705	1991-04-14T00:00:00	39.33	-63.56	10	4488	20227	1991	4	16	104	18.42
1706	1706	1991-04-14T00:00:00	40.25	-64.58	10	0	17879	1991	4	16	104	13.76
1707	1707	1991-04-14T00:00:00	38.43	-63.41	20	807	13908	1991	4	16	104	19.10998
1708	1708	1991-04-14T00:00:00	39.33	-63.56	20	6121	20653	1991	4	16	104	18.42
1709	1709	1991-04-14T00:00:00	40.25	-64.58	20	0	16805	1991	4	16	104	13.76
1710	1710	1991-04-14T00:00:00	38.43	-63.41	30	865	15416	1991	4	16	104	19.10998
1711	1711	1991-04-14T00:00:00	39.33	-63.56	30	6076	20080	1991	4	16	104	18.42
1712	1712	1991-04-14T00:00:00	40.25	-64.58	30	0	17428	1991	4	16	104	13.76
1713	1713	1991-04-14T00:00:00	38.43	-63.41	40	1232	16127	1991	4	16	104	19.10998
1714	1714	1991-04-14T00:00:00	39.33	-63.56	40	7309	19852	1991	4	16	104	18.42
1715	1715	1991-04-14T00:00:00	40.25	-64.58	40	0	16944	1991	4	16	104	13.76
1716	1716	1991-04-14T00:00:00	38.43	-63.41	50	1442	16166	1991	4	16	104	19.10998
1717	1717	1991-04-14T00:00:00	39.33	-63.56	50	14654	693	1991	4	16	104	18.42
1718	1718	1991-04-14T00:00:00	40.25	-64.58	50	0	17496	1991	4	16	104	13.76
1719	1719	1991-04-14T00:00:00	38.43	-63.41	60	1475	16964	1991	4	16	104	19.10998
1720	1720	1991-04-14T00:00:00	39.33	-63.56	60	6563	342	1991	4	16	104	18.42
1721	1721	1991-04-14T00:00:00	40.25	-64.58	60	0	14053	1991	4	16	104	13.76
1722	1722	1991-04-14T00:00:00	38.43	-63.41	70	1674	18352	1991	4	16	104	19.10998
1723	1723	1991-04-14T00:00:00	39.33	-63.56	70	2581	829	1991	4	16	104	18.42
1724	1724	1991-04-14T00:00:00	40.25	-64.58	70	0	11782	1991	4	16	104	13.76
1725	1725	1991-04-14T00:00:00	38.43	-63.41	80	2108	17636	1991	4	16	104	19.10998
1726	1726	1991-04-14T00:00:00	39.33	-63.56	80	1415	1299	1991	4	16	104	18.42
1727	1727	1991-04-14T00:00:00	40.25	-64.58	80	0	4051	1991	4	16	104	13.76
1728	1728	1991-04-14T00:00:00	38.43	-63.41	90	2034	18163	1991	4	16	104	19.10998
1729	1729	1991-04-14T00:00:00	39.33	-63.56	90	532	344	1991	4	16	104	18.42
1730	1730	1991-04-14T00:00:00	40.25	-64.58	90	0	718	1991	4	16	104	13.76
1731	1731	1991-04-14T00:00:00	38.43	-63.41	100	2223	18432	1991	4	16	104	19.10998
1732	1732	1991-04-14T00:00:00	39.33	-63.56	100	135	217	1991	4	16	104	18.42
1733	1733	1991-04-14T00:00:00	40.25	-64.58	100	0	551	1991	4	16	104	13.76
1734	1734	1991-04-14T00:00:00	38.43	-63.41	110	2231	18059	1991	4	16	104	19.10998
1735	1735	1991-04-14T00:00:00	39.33	-63.56	110	98	169	1991	4	16	104	18.42
1736	1736	1991-04-14T00:00:00	40.25	-64.58	110	0	642	1991	4	16	104	13.76
1737	1737	1991-04-14T00:00:00	38.43	-63.41	120	2270	17871	1991	4	16	104	19.10998
1738	1738	1991-04-14T00:00:00	39.33	-63.56	120	497	61	1991	4	16	104	18.42
1739	1739	1991-04-14T00:00:00	40.25	-64.58	120	0	495	1991	4	16	104	13.76
1740	1740	1991-04-14T00:00:00	38.43	-63.41	130	2129	17071	1991	4	16	104	19.10998
1741	1741	1991-04-14T00:00:00	39.33	-63.56	130	800	132	1991	4	16	104	18.42
1742	1742	1991-04-14T00:00:00	40.25	-64.58	130	0	500	1991	4	16	104	13.76
1743	1743	1991-04-14T00:00:00	38.43	-63.41	140	2196	17935	1991	4	16	104	19.10998
1744	1744	1991-04-14T00:00:00	39.33	-63.56	140	54	24	1991	4	16	104	18.42
1745	1745	1991-04-14T00:00:00	40.25	-64.58	140	0	377	1991	4	16	104	13.76
1746	1746	1991-04-14T00:00:00	38.43	-63.41	160	1896	7068	1991	4	16	104	19.10998
1747	1747	1991-04-14T00:00:00	39.33	-63.56	160	44	40	1991	4	16	104	18.42
1748	1748	1991-04-14T00:00:00	40.25	-64.58	160	0	275	1991	4	16	104	13.76
1749	1749	1991-04-14T00:00:00	38.43	-63.41	180	121	1465	1991	4	16	104	19.10998
1750	1750	1991-04-14T00:00:00	39.33	-63.56	180	25	27	1991	4	16	104	18.42
1751	1751	1991-04-14T00:00:00	40.25	-64.58	180	0	228	1991	4	16	104	13.76
1752	1752	1991-04-14T00:00:00	38.43	-63.41	200	148	1565	1991	4	16	104	19.10998
1753	1753	1991-04-14T00:00:00	39.33	-63.56	200	14	10	1991	4	16	104	18.42
1754	1754	1991-04-14T00:00:00	40.25	-64.58	200	0	297	1991	4	16	104	13.76
1755	1755	1991-04-15T00:00:00	40.15	-64.35	1	0	26719	1991	4	16	105	13.63
1756	1756	1991-04-15T00:00:00	40.17	-64.41	1	0	26750	1991	4	16	105	13.63
1757	1757	1991-04-15T00:00:00	40.17	-64.41	5	0	25922	1991	4	16	105	13.63
1758	1758	1991-04-15T00:00:00	40.15	-64.35	10	0	26273	1991	4	16	105	13.63
1759	1759	1991-04-15T00:00:00	40.17	-64.41	10	0	25852	1991	4	16	105	13.63
1760	1760	1991-04-15T00:00:00	40.17	-64.41	15	0	26091	1991	4	16	105	13.63
1761	1761	1991-04-15T00:00:00	40.15	-64.35	20	0	21063	1991	4	16	105	13.63
1762	1762	1991-04-15T00:00:00	40.17	-64.41	20	0	28362	1991	4	16	105	13.63
1763	1763	1991-04-15T00:00:00	40.17	-64.41	25	0	28796	1991	4	16	105	13.63
1764	1764	1991-04-15T00:00:00	40.15	-64.35	30	0	18241	1991	4	16	105	13.63
1765	1765	1991-04-15T00:00:00	40.17	-64.41	30	0	21189	1991	4	16	105	13.63
1766	1766	1991-04-15T00:00:00	40.17	-64.41	35	0	15405	1991	4	16	105	13.63
1767	1767	1991-04-15T00:00:00	40.15	-64.35	40	0	16469	1991	4	16	105	13.63
1768	1768	1991-04-15T00:00:00	40.17	-64.41	40	0	14849	1991	4	16	105	13.63
1769	1769	1991-04-15T00:00:00	40.17	-64.41	45	0	10581	1991	4	16	105	13.63
1770	1770	1991-04-15T00:00:00	40.15	-64.35	50	0	12048	1991	4	16	105	13.63
1771	1771	1991-04-15T00:00:00	40.17	-64.41	50	0	4349	1991	4	16	105	13.63
1772	1772	1991-04-15T00:00:00	40.15	-64.35	60	0	7768	1991	4	16	105	13.63
1773	1773	1991-04-15T00:00:00	40.17	-64.41	60	0	4070	1991	4	16	105	13.63
1774	1774	1991-04-15T00:00:00	40.15	-64.35	70	0	6821	1991	4	16	105	13.63
1775	1775	1991-04-15T00:00:00	40.17	-64.41	70	0	3242	1991	4	16	105	13.63
1776	1776	1991-04-15T00:00:00	40.15	-64.35	80	0	7286	1991	4	16	105	13.63
1777	1777	1991-04-15T00:00:00	40.17	-64.41	80	0	3310	1991	4	16	105	13.63
1778	1778	1991-04-15T00:00:00	40.15	-64.35	90	0	7276	1991	4	16	105	13.63
1779	1779	1991-04-15T00:00:00	40.17	-64.41	90	0	1176	1991	4	16	105	13.63
1780	1780	1991-04-15T00:00:00	40.15	-64.35	100	0	7104	1991	4	16	105	13.63
1781	1781	1991-04-15T00:00:00	40.17	-64.41	100	0	410	1991	4	16	105	13.63
1782	1782	1991-04-15T00:00:00	40.15	-64.35	110	0	3402	1991	4	16	105	13.63
1783	1783	1991-04-15T00:00:00	40.15	-64.35	120	0	481	1991	4	16	105	13.63
1784	1784	1991-04-15T00:00:00	40.15	-64.35	130	0	342	1991	4	16	105	13.63
1785	1785	1991-04-15T00:00:00	40.15	-64.35	140	0	281	1991	4	16	105	13.63
1786	1786	1991-04-15T00:00:00	40.17	-64.41	150	0	235	1991	4	16	105	13.63
1787	1787	1991-04-15T00:00:00	40.15	-64.35	160	0	248	1991	4	16	105	13.63
1788	1788	1991-04-15T00:00:00	40.15	-64.35	180	0	193	1991	4	16	105	13.63
1789	1789	1991-04-15T00:00:00	40.15	-64.35	200	0	178	1991	4	16	105	13.63
1790	1790	1991-04-15T00:00:00	40.17	-64.41	200	0	194	1991	4	16	105	13.63
1791	1791	1991-04-16T00:00:00	31.77	-64.14	2	2621	4782	1991	4	16	106	18.93
1792	1792	1991-04-16T00:00:00	40.22	-64.47	5	0	33357	1991	4	16	106	13.56
1793	1793	1991-04-16T00:00:00	40.22	-64.47	10	0	33080	1991	4	16	106	13.56
1794	1794	1991-04-16T00:00:00	40.22	-64.47	15	0	32297	1991	4	16	106	13.56
1795	1795	1991-04-16T00:00:00	31.77	-64.14	19.8	4279	9965	1991	4	16	106	18.93
1796	1796	1991-04-16T00:00:00	40.22	-64.47	20	0	33753	1991	4	16	106	13.56
1797	1797	1991-04-16T00:00:00	40.22	-64.47	30	0	32206	1991	4	16	106	13.56
1798	1798	1991-04-16T00:00:00	40.22	-64.47	35	0	32227	1991	4	16	106	13.56
1799	1799	1991-04-16T00:00:00	40.22	-64.47	40	0	32268	1991	4	16	106	13.56
1800	1800	1991-04-16T00:00:00	31.77	-64.14	41.3	12624	20243	1991	4	16	106	18.93
1801	1801	1991-04-16T00:00:00	31.77	-64.14	49.9	9907	21449	1991	4	16	106	18.93
1802	1802	1991-04-16T00:00:00	40.22	-64.47	50	0	35608	1991	4	16	106	13.56
1803	1803	1991-04-16T00:00:00	31.77	-64.14	59.4	10923	23407	1991	4	16	106	18.93
1804	1804	1991-04-16T00:00:00	40.22	-64.47	60	0	30458	1991	4	16	106	13.56
1805	1805	1991-04-16T00:00:00	40.22	-64.47	70	0	22179	1991	4	16	106	13.56
1806	1806	1991-04-16T00:00:00	31.77	-64.14	79.3	10609	21632	1991	4	16	106	18.93
1807	1807	1991-04-16T00:00:00	40.22	-64.47	80	0	7461	1991	4	16	106	13.56
1808	1808	1991-04-16T00:00:00	40.22	-64.47	90	0	4680	1991	4	16	106	13.56
1809	1809	1991-04-16T00:00:00	31.77	-64.14	90.2	10385	18930	1991	4	16	106	18.93
1810	1810	1991-04-16T00:00:00	31.77	-64.14	99.4	4632	8191	1991	4	16	106	18.93
1811	1811	1991-04-16T00:00:00	40.22	-64.47	100	0	3304	1991	4	16	106	13.56
1812	1812	1991-04-16T00:00:00	40.22	-64.47	120	0	1425	1991	4	16	106	13.56
1813	1813	1991-04-16T00:00:00	31.77	-64.14	123.7	1494	6617	1991	4	16	106	18.93
1814	1814	1991-04-16T00:00:00	31.77	-64.14	148.8	1198	6557	1991	4	16	106	18.93
1815	1815	1991-04-16T00:00:00	40.22	-64.47	150	0	504	1991	4	16	106	13.56
1816	1816	1991-04-16T00:00:00	31.77	-64.14	199.1	109	800	1991	4	16	106	18.93
1817	1817	1991-04-16T00:00:00	40.22	-64.47	200	0	139	1991	4	16	106	13.56
1818	1818	1991-05-09T00:00:00	22.75	-158.01	25.4	162000	1500	1991	5	19	129	23.47
1819	1819	1991-05-09T00:00:00	22.75	-158.01	47.7	158000	1600	1991	5	19	129	23.47
1820	1820	1991-05-09T00:00:00	22.75	-158.01	80.5	185000	1900	1991	5	19	129	23.47
1821	1821	1991-06-05T00:00:00	22.75	-158.01	6.1	218000	1600	1991	6	23	156	24.63
1822	1822	1991-06-05T00:00:00	22.75	-158.01	27.4	204000	1500	1991	6	23	156	24.63
1823	1823	1991-06-05T00:00:00	22.75	-158.01	50.5	208000	1400	1991	6	23	156	24.63
1824	1824	1991-06-05T00:00:00	22.75	-158.01	79.8	202000	1200	1991	6	23	156	24.63
1825	1825	1991-06-05T00:00:00	22.75	-158.01	105.8	128000	700	1991	6	23	156	24.63
1826	1826	1991-06-05T00:00:00	22.75	-158.01	132.1	57200	0	1991	6	23	156	24.63
1827	1827	1991-06-05T00:00:00	22.75	-158.01	141	28500	0	1991	6	23	156	24.63
1828	1828	1991-06-05T00:00:00	22.75	-158.01	157.1	9800	0	1991	6	23	156	24.63
1829	1829	1991-06-05T00:00:00	22.75	-158.01	184.4	3700	0	1991	6	23	156	24.63
1830	1830	1991-07-10T00:00:00	22.75	-158.01	8.8	108000	500	1991	7	28	191	24.46
1831	1831	1991-07-10T00:00:00	22.75	-158.01	28.1	53000	100	1991	7	28	191	24.46
1832	1832	1991-07-10T00:00:00	22.75	-158.01	50	177000	1000	1991	7	28	191	24.46
1833	1833	1991-07-10T00:00:00	22.75	-158.01	77.5	202000	1400	1991	7	28	191	24.46
1834	1834	1991-07-10T00:00:00	22.75	-158.01	98	22700	0	1991	7	28	191	24.46
1835	1835	1991-07-10T00:00:00	22.75	-158.01	110	188000	700	1991	7	28	191	24.46
1836	1836	1991-07-10T00:00:00	22.75	-158.01	120.2	16700	0	1991	7	28	191	24.46
1837	1837	1991-07-10T00:00:00	22.75	-158.01	130.9	7400	0	1991	7	28	191	24.46
1838	1838	1991-07-10T00:00:00	22.75	-158.01	139	2400	0	1991	7	28	191	24.46
1839	1839	1991-07-10T00:00:00	22.75	-158.01	154.7	500	0	1991	7	28	191	24.46
1840	1840	1991-08-11T00:00:00	22.75	-158.01	5.8	152000	600	1991	8	33	223	25.28
1841	1841	1991-08-11T00:00:00	22.75	-158.01	24.9	161000	800	1991	8	33	223	25.28
1842	1842	1991-08-11T00:00:00	22.75	-158.01	49.4	199000	900	1991	8	33	223	25.28
1843	1843	1991-08-11T00:00:00	22.75	-158.01	77.2	242000	1600	1991	8	33	223	25.28
1844	1844	1991-08-11T00:00:00	22.75	-158.01	101.8	209000	1200	1991	8	33	223	25.28
1845	1845	1991-08-11T00:00:00	22.75	-158.01	111.8	206000	1400	1991	8	33	223	25.28
1846	1846	1991-08-11T00:00:00	22.75	-158.01	117	166000	1200	1991	8	33	223	25.28
1847	1847	1991-08-11T00:00:00	22.75	-158.01	121.5	95300	100	1991	8	33	223	25.28
1848	1848	1991-08-11T00:00:00	22.75	-158.01	131.2	20000	0	1991	8	33	223	25.28
1849	1849	1991-08-11T00:00:00	22.75	-158.01	155.1	17400	0	1991	8	33	223	25.28
1850	1850	1991-08-11T00:00:00	22.75	-158.01	184.1	2800	0	1991	8	33	223	25.28
1851	1851	1991-08-11T00:00:00	22.75	-158.01	213.7	300	0	1991	8	33	223	25.28
1852	1852	1991-09-12T00:00:00	31.655	-64.14	3.2	21585	5911	1991	9	37	255	26.2
1853	1853	1991-09-12T00:00:00	31.655	-64.14	18.3	20306	5623	1991	9	37	255	26.2
1854	1854	1991-09-12T00:00:00	31.655	-64.14	40.2	22411	6534	1991	9	37	255	26.2
1855	1855	1991-09-12T00:00:00	31.655	-64.14	62.2	51078	2884	1991	9	37	255	26.2
1856	1856	1991-09-12T00:00:00	31.655	-64.14	80	59573	2657	1991	9	37	255	26.2
1857	1857	1991-09-12T00:00:00	31.655	-64.14	100.9	80095	3559	1991	9	37	255	26.2
1858	1858	1991-09-12T00:00:00	31.655	-64.14	108.6	64194	709	1991	9	37	255	26.2
1859	1859	1991-09-12T00:00:00	31.655	-64.14	118.1	59992	139	1991	9	37	255	26.2
1860	1860	1991-09-12T00:00:00	31.655	-64.14	140.3	36737	39	1991	9	37	255	26.2
1861	1861	1991-09-12T00:00:00	31.655	-64.14	159.2	13857	34	1991	9	37	255	26.2
1862	1862	1991-09-12T00:00:00	31.655	-64.14	205	33	2	1991	9	37	255	26.2
1863	1863	1991-09-12T00:00:00	31.655	-64.14	251.4	0	10	1991	9	37	255	26.2
1864	1864	1991-09-19T00:00:00	22.75	-158.01	13.5	195000	1000	1991	9	38	262	26.32
1865	1865	1991-09-19T00:00:00	22.75	-158.01	33.1	231000	1000	1991	9	38	262	26.32
1866	1866	1991-09-19T00:00:00	22.75	-158.01	52.2	245000	1700	1991	9	38	262	26.32
1867	1867	1991-09-19T00:00:00	22.75	-158.01	81.6	189000	1700	1991	9	38	262	26.32
1868	1868	1991-09-19T00:00:00	22.75	-158.01	107.2	49700	0	1991	9	38	262	26.32
1869	1869	1991-09-19T00:00:00	22.75	-158.01	132.5	21800	0	1991	9	38	262	26.32
1870	1870	1991-09-19T00:00:00	22.75	-158.01	157.6	8100	0	1991	9	38	262	26.32
1871	1871	1991-09-19T00:00:00	22.75	-158.01	186.2	2400	0	1991	9	38	262	26.32
1872	1872	1991-10-06T00:00:00	18.29	-21.05	3	292000	128000	1991	10	41	279	24.26998
1873	1873	1991-10-06T00:00:00	18.29	-21.05	10	295000	129000	1991	10	41	279	24.26998
1874	1874	1991-10-06T00:00:00	18.29	-21.05	20	350000	145000	1991	10	41	279	24.26998
1875	1875	1991-10-06T00:00:00	18.29	-21.05	30	357000	196000	1991	10	41	279	24.26998
1876	1876	1991-10-06T00:00:00	18.29	-21.05	50	39177	19321	1991	10	41	279	24.26998
1877	1877	1991-10-06T00:00:00	18.29	-21.05	75	3934	1633	1991	10	41	279	24.26998
1878	1878	1991-10-06T00:00:00	18.29	-21.05	100	302	844	1991	10	41	279	24.26998
1879	1879	1991-10-06T00:00:00	18.29	-21.05	125	27	652	1991	10	41	279	24.26998
1880	1880	1991-10-06T00:00:00	18.29	-21.05	150	89	514	1991	10	41	279	24.26998
1881	1881	1991-10-06T00:00:00	18.29	-21.05	175	48	439	1991	10	41	279	24.26998
1882	1882	1991-10-06T00:00:00	18.29	-21.05	200	34	446	1991	10	41	279	24.26998
1883	1883	1991-10-06T00:00:00	18.29	-21.05	250	27	370	1991	10	41	279	24.26998
1884	1884	1991-10-07T00:00:00	31.747	-64.15	1.5	37522	6687	1991	10	41	280	25.19
1885	1885	1991-10-07T00:00:00	18.27	-21.11	3	194000	41502	1991	10	41	280	24.5
1886	1886	1991-10-07T00:00:00	18.288	-21.08	3	311000	97936	1991	10	41	280	24.5
1887	1887	1991-10-07T00:00:00	18.286	-21.05	5	117000	30494	1991	10	41	280	24.5
1888	1888	1991-10-07T00:00:00	18.27	-21.11	10	209000	48411	1991	10	41	280	24.5
1889	1889	1991-10-07T00:00:00	18.286	-21.05	10	154000	34053	1991	10	41	280	24.5
1890	1890	1991-10-07T00:00:00	18.288	-21.08	10	288000	101000	1991	10	41	280	24.5
1891	1891	1991-10-07T00:00:00	31.747	-64.15	10.3	38584	6568	1991	10	41	280	25.19
1892	1892	1991-10-07T00:00:00	18.27	-21.11	20	214000	108000	1991	10	41	280	24.5
1893	1893	1991-10-07T00:00:00	18.286	-21.05	20	76877	16029	1991	10	41	280	24.5
1894	1894	1991-10-07T00:00:00	18.288	-21.08	20	318000	102000	1991	10	41	280	24.5
1895	1895	1991-10-07T00:00:00	31.747	-64.15	20.4	47660	6047	1991	10	41	280	25.19
1896	1896	1991-10-07T00:00:00	18.27	-21.11	30	8658	23546	1991	10	41	280	24.5
1897	1897	1991-10-07T00:00:00	18.286	-21.05	30	317000	109000	1991	10	41	280	24.5
1898	1898	1991-10-07T00:00:00	18.288	-21.08	30	249000	283000	1991	10	41	280	24.5
1899	1899	1991-10-07T00:00:00	18.288	-21.08	35	62942	156000	1991	10	41	280	24.5
1900	1900	1991-10-07T00:00:00	31.747	-64.15	39.5	53864	5128	1991	10	41	280	25.19
1901	1901	1991-10-07T00:00:00	18.27	-21.11	40	32970	21612	1991	10	41	280	24.5
1902	1902	1991-10-07T00:00:00	18.286	-21.05	40	170000	318000	1991	10	41	280	24.5
1903	1903	1991-10-07T00:00:00	18.288	-21.08	40	121000	134000	1991	10	41	280	24.5
1904	1904	1991-10-07T00:00:00	18.288	-21.08	45	116000	49513	1991	10	41	280	24.5
1905	1905	1991-10-07T00:00:00	18.27	-21.11	50	34438	8484	1991	10	41	280	24.5
1906	1906	1991-10-07T00:00:00	18.288	-21.08	50	83804	15953	1991	10	41	280	24.5
1907	1907	1991-10-07T00:00:00	31.747	-64.15	59.4	68925	3702	1991	10	41	280	25.19
1908	1908	1991-10-07T00:00:00	18.286	-21.05	60	61043	8546	1991	10	41	280	24.5
1909	1909	1991-10-07T00:00:00	18.288	-21.08	60	37936	9870	1991	10	41	280	24.5
1910	1910	1991-10-07T00:00:00	18.286	-21.05	70	21509	4273	1991	10	41	280	24.5
1911	1911	1991-10-07T00:00:00	18.288	-21.08	70	22881	5926	1991	10	41	280	24.5
1912	1912	1991-10-07T00:00:00	18.27	-21.11	75	2106	2984	1991	10	41	280	24.5
1913	1913	1991-10-07T00:00:00	31.747	-64.15	80	58203	2622	1991	10	41	280	25.19
1914	1914	1991-10-07T00:00:00	18.286	-21.05	85	4362	1221	1991	10	41	280	24.5
1915	1915	1991-10-07T00:00:00	18.288	-21.08	85	8004	2181	1991	10	41	280	24.5
1916	1916	1991-10-07T00:00:00	18.27	-21.11	100	171	1084	1991	10	41	280	24.5
1917	1917	1991-10-07T00:00:00	18.286	-21.05	100	1248	809	1991	10	41	280	24.5
1918	1918	1991-10-07T00:00:00	18.288	-21.08	100	1461	892	1991	10	41	280	24.5
1919	1919	1991-10-07T00:00:00	31.747	-64.15	100.9	38825	250	1991	10	41	280	25.19
1920	1920	1991-10-07T00:00:00	31.747	-64.15	120.9	29303	53	1991	10	41	280	25.19
1921	1921	1991-10-07T00:00:00	31.747	-64.15	138.4	13275	38	1991	10	41	280	25.19
1922	1922	1991-10-07T00:00:00	31.747	-64.15	155.4	5730	13	1991	10	41	280	25.19
1923	1923	1991-10-07T00:00:00	31.747	-64.15	196.8	0	0	1991	10	41	280	25.19
1924	1924	1991-10-07T00:00:00	18.286	-21.05	250	27	350	1991	10	41	280	24.5
1925	1925	1991-10-07T00:00:00	31.747	-64.15	252.6	0	0	1991	10	41	280	25.19
1926	1926	1991-10-08T00:00:00	18.284	-21.14	3	11783	16399	1991	10	41	281	24.38998
1927	1927	1991-10-08T00:00:00	18.288	-21.13	3	16619	13765	1991	10	41	281	24.38998
1928	1928	1991-10-08T00:00:00	18.292	-21.14	5	22888	12853	1991	10	41	281	24.38998
1929	1929	1991-10-08T00:00:00	18.284	-21.14	10	10494	14842	1991	10	41	281	24.38998
1930	1930	1991-10-08T00:00:00	18.288	-21.13	10	19842	17229	1991	10	41	281	24.38998
1931	1931	1991-10-08T00:00:00	18.292	-21.14	10	23772	13457	1991	10	41	281	24.38998
1932	1932	1991-10-08T00:00:00	18.284	-21.14	20	19026	23992	1991	10	41	281	24.38998
1933	1933	1991-10-08T00:00:00	18.288	-21.13	20	22003	18368	1991	10	41	281	24.38998
1934	1934	1991-10-08T00:00:00	18.292	-21.14	20	23683	14328	1991	10	41	281	24.38998
1935	1935	1991-10-08T00:00:00	18.284	-21.14	30	31694	37003	1991	10	41	281	24.38998
1936	1936	1991-10-08T00:00:00	18.288	-21.13	30	31776	73141	1991	10	41	281	24.38998
1937	1937	1991-10-08T00:00:00	18.292	-21.14	30	69321	57037	1991	10	41	281	24.38998
1938	1938	1991-10-08T00:00:00	18.288	-21.13	35	56488	136000	1991	10	41	281	24.38998
1939	1939	1991-10-08T00:00:00	18.284	-21.14	40	10316	19595	1991	10	41	281	24.38998
1940	1940	1991-10-08T00:00:00	18.292	-21.14	40	27339	22366	1991	10	41	281	24.38998
1941	1941	1991-10-08T00:00:00	18.288	-21.13	45	59554	93134	1991	10	41	281	24.38998
1942	1942	1991-10-08T00:00:00	18.284	-21.14	50	15871	7003	1991	10	41	281	24.38998
1943	1943	1991-10-08T00:00:00	18.288	-21.13	50	41818	34369	1991	10	41	281	24.38998
1944	1944	1991-10-08T00:00:00	18.292	-21.14	50	12243	7274	1991	10	41	281	24.38998
1945	1945	1991-10-08T00:00:00	18.284	-21.14	60	14492	6756	1991	10	41	281	24.38998
1946	1946	1991-10-08T00:00:00	18.288	-21.13	60	29719	6701	1991	10	41	281	24.38998
1947	1947	1991-10-08T00:00:00	18.288	-21.13	70	11420	4561	1991	10	41	281	24.38998
1948	1948	1991-10-08T00:00:00	18.292	-21.14	70	9808	2449	1991	10	41	281	24.38998
1949	1949	1991-10-08T00:00:00	18.284	-21.14	80	1735	2888	1991	10	41	281	24.38998
1950	1950	1991-10-08T00:00:00	18.288	-21.13	85	3285	2106	1991	10	41	281	24.38998
1951	1951	1991-10-08T00:00:00	18.284	-21.14	100	199	809	1991	10	41	281	24.38998
1952	1952	1991-10-08T00:00:00	18.288	-21.13	100	316	1235	1991	10	41	281	24.38998
1953	1953	1991-10-08T00:00:00	18.284	-21.14	150	638	1132	1991	10	41	281	24.38998
1954	1954	1991-10-08T00:00:00	18.292	-21.14	250	14	405	1991	10	41	281	24.38998
1955	1955	1991-10-09T00:00:00	18.291	-21.14	3	37435	33690	1991	10	41	282	24.41
1956	1956	1991-10-09T00:00:00	18.291	-21.14	10	38196	33580	1991	10	41	282	24.41
1957	1957	1991-10-09T00:00:00	18.291	-21.14	20	41475	33436	1991	10	41	282	24.41
1958	1958	1991-10-09T00:00:00	18.291	-21.14	30	3374	7572	1991	10	41	282	24.41
1959	1959	1991-10-09T00:00:00	18.291	-21.14	35	6139	15597	1991	10	41	282	24.41
1960	1960	1991-10-09T00:00:00	18.291	-21.14	40	15885	17922	1991	10	41	282	24.41
1961	1961	1991-10-09T00:00:00	18.291	-21.14	45	19582	11221	1991	10	41	282	24.41
1962	1962	1991-10-09T00:00:00	18.291	-21.14	50	23882	7305	1991	10	41	282	24.41
1963	1963	1991-10-09T00:00:00	18.291	-21.14	60	15405	6029	1991	10	41	282	24.41
1964	1964	1991-10-09T00:00:00	18.291	-21.14	70	9396	4184	1991	10	41	282	24.41
1965	1965	1991-10-09T00:00:00	18.291	-21.14	85	1776	2366	1991	10	41	282	24.41
1966	1966	1991-10-09T00:00:00	18.291	-21.14	100	405	1735	1991	10	41	282	24.41
1967	1967	1991-10-11T00:00:00	19.413	-25.52	10		2277	1991	10	41	284	24.91
1968	1968	1991-10-11T00:00:00	19.413	-25.52	20	171000	2085	1991	10	41	284	24.91
1969	1969	1991-10-11T00:00:00	19.413	-25.52	30	252000	2627	1991	10	41	284	24.91
1970	1970	1991-10-11T00:00:00	19.413	-25.52	40	258000	3038	1991	10	41	284	24.91
1971	1971	1991-10-11T00:00:00	19.413	-25.52	50	255000	2791	1991	10	41	284	24.91
1972	1972	1991-10-11T00:00:00	19.413	-25.52	60	267000	3134	1991	10	41	284	24.91
1973	1973	1991-10-11T00:00:00	19.413	-25.52	80	192000	2140	1991	10	41	284	24.91
1974	1974	1991-10-11T00:00:00	19.413	-25.52	100	65556	110	1991	10	41	284	24.91
1975	1975	1991-10-11T00:00:00	19.413	-25.52	125	39088	0	1991	10	41	284	24.91
1976	1976	1991-10-11T00:00:00	19.413	-25.52	150	11193	14	1991	10	41	284	24.91
1977	1977	1991-10-11T00:00:00	19.413	-25.52	200	247	75	1991	10	41	284	24.91
1978	1978	1991-10-11T00:00:00	19.413	-25.52	250	0	137	1991	10	41	284	24.91
1979	1979	1991-10-12T00:00:00	20.553	-30.47	10		3237	1991	10	41	285	25.87
1980	1980	1991-10-12T00:00:00	20.553	-30.47	30		2387	1991	10	41	285	25.87
1981	1981	1991-10-12T00:00:00	20.553	-30.47	50	223000	3244	1991	10	41	285	25.87
1982	1982	1991-10-12T00:00:00	20.553	-30.47	60	259000	3827	1991	10	41	285	25.87
1983	1983	1991-10-12T00:00:00	20.553	-30.47	80	247000	3621	1991	10	41	285	25.87
1984	1984	1991-10-12T00:00:00	20.553	-30.47	90	173000	2565	1991	10	41	285	25.87
1985	1985	1991-10-12T00:00:00	20.553	-30.47	100	105000	857	1991	10	41	285	25.87
1986	1986	1991-10-12T00:00:00	20.553	-30.47	110	54767	206	1991	10	41	285	25.87
1987	1987	1991-10-12T00:00:00	20.553	-30.47	125	43621	14	1991	10	41	285	25.87
1988	1988	1991-10-12T00:00:00	20.553	-30.47	150	17469	0	1991	10	41	285	25.87
1989	1989	1991-10-12T00:00:00	20.553	-30.47	175	3567	21	1991	10	41	285	25.87
1990	1990	1991-10-12T00:00:00	20.553	-30.47	200	1660	7	1991	10	41	285	25.87
1991	1991	1991-10-13T00:00:00	21.02	-31.08	10		2058	1991	10	42	286	25.93
1992	1992	1991-10-13T00:00:00	21.02	-31.08	30	203000	2462	1991	10	42	286	25.93
1993	1993	1991-10-13T00:00:00	21.02	-31.08	50	275000	2737	1991	10	42	286	25.93
1994	1994	1991-10-13T00:00:00	21.02	-31.08	60	353000	4026	1991	10	42	286	25.93
1995	1995	1991-10-13T00:00:00	21.02	-31.08	80	307000	3176	1991	10	42	286	25.93
1996	1996	1991-10-13T00:00:00	21.02	-31.08	90	173000	1173	1991	10	42	286	25.93
1997	1997	1991-10-13T00:00:00	21.02	-31.08	100	104000	171	1991	10	42	286	25.93
1998	1998	1991-10-13T00:00:00	21.02	-31.08	110	57257	48	1991	10	42	286	25.93
[truncated: 43,170 more rows]
