# Supplementary material for: Understanding opposing predictions of Prochlorococcus in a changing climate
Source: Nat Commun. 2023 Mar 15;14:1445. doi: 10.1038/s41467-023-36928-9 (PMC10017810; doi:10.1038/s41467-023-36928-9)
Supplement: Supplementary file 4 — Supplementary Code [file 41467_2023_36928_MOESM4_ESM.zip › Supplemental Code/flombaum_one_one_plot.py]

import pycmap
import numpy as np
import pandas as pd
import matplotlib.pyplot as plt
import scipy.stats
import matplotlib

#Functions to download data from CMAP
def quarterRound(x):
    return round(4 * (x - 0.125))/4 + 0.125

def getTemp(date, lat, lon):
    df_temp = api.space_time(
        table='tblSST_AVHRR_OI_NRT',
        variable='sst',
        dt1=date,
        dt2=date,
        lat1=quarterRound(lat),
        lat2=quarterRound(lat),
        lon1=quarterRound(lon),
        lon2=quarterRound(lon),
        depth1=0,
        depth2=50
        )
    return df_temp['sst'][0]

def getPAR(day, lat, lon):
    pars = []
    #Average over all 5 years
    for year in range(2015, 2021):
        df_par = api.space_time(
            table='tblModis_PAR',
            variable='PAR',
            dt1=str(year) + '-' + day,
            dt2=str(year) + '-' + day,
            lat1=lat - 0.1,
            lat2=lat + 0.1,
            lon1=lon - 0.1,
            lon2=lon + 0.1,
            depth1=0,
            depth2=50
            )
        #Find closest measurement
        shortestDistance = 9999
        best = 0
        if len(df_par):
            for i in range(len(df_par)):
                distance = (lat - df_par['lat'][i])**2 + (lon - df_par['lon'][i])**2
                if distance < shortestDistance:
                    best = i
                    shortestDistance = distance
            if df_par['PAR'][best] != numpy.nan:
                pars.append(df_par['PAR'][best])

    if len(pars):
        avg = sum(pars)/len(pars)
    else:
        avg = numpy.nan
    return avg

#Functions to compute the flombaum model prediction
def relu(x):
    return max(0, x)

def P(log_PAR, T):
    a = -4.9348
    b = -0.3224
    c = 0.1956
    c1 = 0.6243
    c2 = -0.6127
    P = a + b * log_PAR + c * T + c1 * relu(T - 8) + c2 * relu(T - 13)
    if P < 0:
        return 0
    if P > 1:
        return 1
    return P

def C_plus(log_PAR, T):
    d = 3.2867
    e = 0.4893
    e1 = -0.1629
    f = 0.0690
    f1 = -0.000811
    return d + e * log_PAR + e1 * relu(log_PAR + 1)**2 + f * T + f1 * relu(T - 20)**2

def C_pro(log_PAR, T):
    return P(log_PAR, T) * 10**(C_plus(log_PAR, T))

def log_pro(log_PAR, T):
    return np.log(P(log_PAR, T))/np.log(10) + C_plus(log_PAR, T)

#If you already have the data downloaded set read_data to True
read_data = True
if not read_data:
    api = pycmap.API(token='public')
    df = api.space_time(
                  table='tblFlombaum',
                  variable='*',
                  dt1='1980-01-01',
                  dt2='2010-12-31', #The Flombaum dataset starts in 1987 and ends in 2008
                  lat1=-90,
                  lat2=90,
                  lon1=-180,
                  lon2=180,
                  depth1=0,
                  depth2=50 #Only take surface data (depth < 50 m)
                  )

    temps, PARs = [], []
    for i in range(len(df)):
        date = df['time'][i].split('T')[0]
        lat = df['lat'][i]
        lon = df['lon'][i]
        if lon >= 180:
            lon = 179.9
        elif lon <= -180:
            lon = -179.9
        if lat >= 90:
            lon = 89.9
        elif lat <= -90:
            lon = -89.9
        temps.append(getTemp(date, lat, lon))
        PARs.append(getTemp(date, lat, lon))

    df['sst'] = temps
    df['PAR'] = PARs

    df.to_csv('cyanobacteria.csv')
else:
    df = pd.read_csv('cyanobacteria.csv', index_col=0)

including_nan = True
pro, pred = [], []
depths = []
lat, lon = [], []

k = 0.1

for i in range(len(df)):
    pro_abundance = df['prochlorococcus_abundance_flombaum'][i]
    depth = df['depth'][i]
    PAR = df['PAR'][i]
    T = df['sst'][i]
    if pro_abundance > 0:
        actual = np.log(pro_abundance)/np.log(10)
    else:
        actual = 0
    prediction = log_pro((np.log(PAR) - depth * k)/np.log(10), T)
    if prediction < 0:
        prediction = 0
    if including_nan or not (np.isnan(actual) or np.isnan(prediction)):
        pro.append(actual)
        pred.append(prediction)
        lon.append(df['lon'][i])
        lat.append(df['lat'][i])
        depths.append(depth)

matplotlib.rcParams.update({'font.size': 14})
min_value, max_value = 0, 6
plt.scatter(pred, pro, c=depths, vmin=0, vmax=50, cmap = 'winter', s=5, alpha=0.5)
plt.axes().set_aspect('equal')

plt.plot([min_value, max_value], [min_value, max_value], color='black', alpha=0.5)
plt.xlim(min_value, max_value)
plt.ylim(min_value, max_value)
plt.ylabel(r'log$_{10}$(Prochlorococcus abundance in cells/ml)')
plt.xlabel(r'log$_{10}$(Predicted abundance in cells/ml)')
plt.show()
