# Supplementary material for: Understanding opposing predictions of Prochlorococcus in a changing climate
Source: Nat Commun. 2023 Mar 15;14:1445. doi: 10.1038/s41467-023-36928-9 (PMC10017810; doi:10.1038/s41467-023-36928-9)
Supplement: Supplementary file 4 — Supplementary Code [file 41467_2023_36928_MOESM4_ESM.zip › Supplemental Code/log_space_predictions.py]

import numpy as np
import pandas as pd
import matplotlib.pyplot as plt
import scipy.stats
import matplotlib
import random

df_plankton = pd.read_csv('cyanobacteria_all_Depths.csv')

def relu(x):
    return max(0, x)

def P(log_PAR, T):
    a = -4.9348
    b = -0.3224
    c = 0.1956
    c1 = 0.6243
    c2 = -0.6127
    P = a + b * log_PAR + c * T + c1 * relu(T - 8) + c2 * relu(T - 13)
    if P < 0:
        return 0
    if P > 1: #P is probability that I=1, so check if P>1
        return 1
    return P

def C_plus(log_PAR, T):
    d = 3.2867
    e = 0.4893
    e1 = -0.1629
    f = 0.0690
    f1 = -0.000811
    return d + e * log_PAR + e1 * relu(log_PAR + 1)**2 + f * T + f1 * relu(T - 20)**2

def C_pro(log_PAR, T):
    return P(log_PAR, T) * 10**(C_plus(log_PAR, T))

def log_pro(log_PAR, T):
    return np.log(P(log_PAR, T))/np.log(10) + C_plus(log_PAR, T)

def const_model(T):
    if T < 13:
        return 0
    return np.log(42000)/np.log(10)

including_nan = False
pro, pred = [], []
diff = []
pred_const, diff_const = [], []
flombaum_residuals = []
constant_residuals = []
depths = []
lat = []

k = 0.1

for i in range(len(df_plankton)):
    pro_abundance = df_plankton['prochlorococcus_abundance_flombaum'][i]
    depth = df_plankton['depth'][i]
    if np.isnan(depth) or depth>50:
        continue
    PAR = df_plankton['PAR'][i]
    T = df_plankton['sst'][i]
    if pro_abundance > 0:
        actual = np.log(pro_abundance)/np.log(10)
    else:
        actual = 0
    prediction = log_pro((np.log(PAR) - depth * k)/np.log(10), T)
    if prediction < 0:
        prediction = 0
    if including_nan or not (np.isnan(actual) or np.isnan(prediction) or np.isnan(df_plankton['lat'][i])):# or actual < 0.1 or prediction < 0.1):
        pro.append(actual)
        pred.append(prediction)
        diff.append(actual-prediction)
        lat.append(df_plankton['lat'][i])
        depths.append(depth)

        pred_const.append(const_model(T))
        diff_const.append(actual-const_model(T))

        
matplotlib.rcParams.update({'font.size': 14})
min_value, max_value = 0, 6
plt.scatter(pred, pro, c=depths, vmin=0, vmax = 100, cmap = 'winter', s=5, alpha=0.5)
plt.axes().set_aspect('equal')
plt.plot([min_value, max_value], [min_value, max_value], color='black', alpha=0.5)
plt.xlim(min_value, max_value)
plt.ylim(min_value, max_value)
plt.ylabel(r'log$_{10}$(Prochlorococcus abundance in cells/ml)')
plt.xlabel(r'log$_{10}$(Flombaum predicted abundance in cells/ml)')
plt.show()
