# Supplementary material for: Understanding opposing predictions of Prochlorococcus in a changing climate
Source: Nat Commun. 2023 Mar 15;14:1445. doi: 10.1038/s41467-023-36928-9 (PMC10017810; doi:10.1038/s41467-023-36928-9)
Supplement: Supplementary file 4 — Supplementary Code [file 41467_2023_36928_MOESM4_ESM.zip › Supplemental Code/peak_finding.py]

import numpy as np
import pandas as pd
import matplotlib.pyplot as plt
import scipy.signal as signal
import pycmap
import itertools

from cruise_data_utilities import *

def haar_wavelet(points, alpha):
    result = []
    mid = points/2
    for i in range(points):
        if mid - alpha <= i < mid:
            result.append(-1/alpha)
        elif mid < i < mid + alpha:
            result.append(1/alpha)
        else:
            result.append(0)
    return result

def binary_search(LIST, number):
    #return the adjacent items in the list before and after 'number'
    if LIST[0]<=number and number<LIST[1]:
        return (LIST[0],LIST[1])
    elif LIST[-2]<=number and number<LIST[-1]:
        return (LIST[-2],LIST[-1])
    else:
        mid = len(LIST)//2
        if number<LIST[mid]:
            return binary_search(LIST[:mid+1], number)
        elif LIST[mid]<=number:
            return binary_search(LIST[mid:], number)

def lin_inter(x, distances, dist_dict):
    #linearly interpolate based on data from df
    if x<distances[0]:
        return dist_dict[distances[0]]
    elif x>=distances[-1]:
        return dist_dict[distances[-1]]
    else:
        low, high = binary_search(distances, x)
        diff = high-low
        t = (x-low)/diff
        return (1-t)*dist_dict[low]+(t)*dist_dict[high]

def get_sequence(cruise, padding, file_start, file_end, pro_column_name, scale_factor):
    cruise_df = pd.read_csv(file_start + cruise + file_end)

    distances, pro_values = [], []
    for distance, pro_value in zip(cruise_df['distance'], cruise_df[pro_column_name]):
        if not np.isnan(distance) and not np.isnan(pro_value):
            distances.append(distance)
            pro_values.append(pro_value)
    dist_dict = {}
    for dist, pro in zip(distances, pro_values):
        dist_dict[dist] = pro
        
    x_values = list(range(int(distances[-1])))
    y_values = [lin_inter(x, distances, dist_dict)/scale_factor for x in x_values]
    
    x_pad_start = [x_values[0] for i in range(padding)]
    x_pad_end = [x_values[-1] for i in range(padding)]
    y_pad_start = [y_values[0] for i in range(padding)]
    y_pad_end = [y_values[-1] for i in range(padding)]
    return x_pad_start + x_values + x_pad_end, y_pad_start + y_values + y_pad_end

def haar_convolution(cruise, widths, padding, file_start, file_end, pro_column_name, scale_factor):
    x_values, y_values = get_sequence(cruise, padding, file_start, file_end, pro_column_name, scale_factor)

    return x_values[padding:-padding], y_values[padding:-padding], np.array([row[padding:-padding] for row in signal.cwt(y_values, haar_wavelet, widths)])

def crash_data(cruise, alpha, min_peak, peak_distance, file_start='Cruises/', file_end='-dist.csv', pro_column_name='prochloro_abundance', scale_factor=1):
    x, y, matrix = haar_convolution(cruise, [ALPHA,], padding=ALPHA, file_start=file_start, file_end=file_end, pro_column_name=pro_column_name, scale_factor=scale_factor)
    convolution = matrix[0]
    spike_locations = signal.find_peaks(convolution, height=min_peak, distance=peak_distance, width=0, rel_height=0.5)
    crash_locations = signal.find_peaks(-convolution, height=min_peak, distance=peak_distance, width=0, rel_height=0.5)

    filename = file_start + cruise + file_end
    temps, PARs, sizes, endpoints, distances = [], [], [], [], []
    lats, lons = [], []
    
    for distance, size, left, right in itertools.chain(zip(spike_locations[0], spike_locations[1]['peak_heights'], spike_locations[1]['left_ips'], spike_locations[1]['right_ips']),
                                          zip(crash_locations[0], crash_locations[1]['peak_heights'], crash_locations[1]['left_ips'], crash_locations[1]['right_ips'])):
        lat, lon, time = getLocationTime(filename, distance)
        date = time.split('T')[0]
        temps.append(getTemp(date, lat, lon))
        PARs.append(getPAR(date, lat, lon))
        sizes.append(size)
        distances.append(distance)
        lats.append(lat)
        lons.append(lon)

        low, high = y[int(left)], y[int(right)]
        if high < low:
            low, high = high, low
        endpoints.append((low, high))

    return temps, PARs, sizes, endpoints, distances, lats, lons

SAVE_CRASHES = True
FILTER_NAN = True

ALPHA = 150
MIN_PEAK = 10
PEAK_DISTANCE = 100
CUTOFF = 75

cruises = ('CN11ID', 'CN12ID', 'CN13ID', 'FK180310-1', 'FK180310-2',
           'KM1427', 'KM1502', 'KM1508', 'KM1510', 'KM1512',
           'KM1513', 'KM1518', 'KM1601', 'KM1602', 'KM1603',
           'KM1708', 'KM1709', 'KM1712', 'KM1713', 'KM1906',
           'KN210-04', 'KOK1512', 'KOK1515', 'KOK1604', 'KOK1606',
           'KOK1607', 'KOK1608', 'KOK1609', 'KOK1806', 'MGL1704',
           'TN271', 'TN292', 'AMT21', 'AMT22', 'AMT23', 'AMT24', 'AMT25',
           'AMT26', 'AMT27', 'AMT28', 'AMT29')

temps, PARs, sizes, cruisenames, endpoints, distances = [], [], [], [], [], []
lats, lons = [], []

all_lats, all_lons = [], []
all_cruises = []
for cruise in cruises:
    print(cruise)
    if 'AMT' in cruise:
        file_end = '.csv'
        pro_column_name = 'prochlorococcus_abundance_P701A90Z_Tarran'
        scale_factor = 1000
    else:
        file_end = '.csv'
        pro_column_name = 'prochloro_abundance'
        scale_factor = 1

    cruise_df = pd.read_csv('Cruises/' + cruise + file_end)
    all_lats += list(cruise_df['lat'])
    all_lons += list(cruise_df['lon'])
    all_cruises += [cruise for i in range(len(cruise_df))]
    for temp, PAR, size, endpoint, distance, lat, lon in zip(*crash_data(cruise, ALPHA, MIN_PEAK, PEAK_DISTANCE, 'Cruises/', file_end, pro_column_name, scale_factor)):
        if (not FILTER_NAN) or (not np.isnan(temp) and not np.isnan(PAR)) and endpoint[0] <= CUTOFF and endpoint[1] >= CUTOFF:
            temps.append(temp)
            PARs.append(PAR)
            sizes.append(size)
            cruisenames.append(cruise)
            endpoints.append(endpoint)
            distances.append(distance)
            lats.append(lat)
            lons.append(lon)

print(str(len(temps)) + ' data points collected')

if SAVE_CRASHES:
    crash_dict = {}
    for (temp, PAR, distance, cruise) in zip(temps, PARs, distances, cruisenames):
        if cruise in crash_dict.keys():
            crash_dict[cruise].append((temp, PAR, distance))
        else:
            crash_dict[cruise] = [(temp, PAR, distance),]
    file = open('crashes.txt', 'w')
    file.write(repr(crash_dict))
    file.close()

    df = pd.DataFrame(data={'cruise': cruisenames, 'temp': temps, 'PAR': PARs,
                            'size': sizes, 'low': [i[0] for i in endpoints], 'high': [i[1] for i in endpoints],
                            'lat': lats, 'lon': lons, 'distance': distances})
    df.to_csv('crash_data.csv')

    df = pd.DataFrame(data={'cruise': all_cruises, 'lat': all_lats, 'lon': all_lons})
    df.to_csv('data_locations.csv')
    
plt.scatter(temps, PARs, edgecolor=[('red' if 'AMT' in cruise else 'blue') for cruise in cruisenames],
            c=sizes, cmap='gray_r', vmin=0, vmax=100)
clb = plt.colorbar()
clb.ax.set_ylabel('Crash size')

##    for i in range(len(temps)):
##        plt.annotate(cruisenames[i], (temps[i] - 0.5, PARs[i] + 1))

plt.scatter([], [], color='red', label='AMT cruises')
plt.scatter([], [], color='blue', label='SeaFlow cruises')

plt.legend(loc='lower right')
plt.xlabel('Temperature (C)')
plt.ylabel(r'PAR (E/m$^2$/day)')
plt.title('Prochlorococcus crashes crossing ' + str(CUTOFF) + 'k cells/mL')

plt.show()
