# Supplementary material for: Understanding opposing predictions of Prochlorococcus in a changing climate
Source: Nat Commun. 2023 Mar 15;14:1445. doi: 10.1038/s41467-023-36928-9 (PMC10017810; doi:10.1038/s41467-023-36928-9)
Supplement: Supplementary file 4 — Supplementary Code [file 41467_2023_36928_MOESM4_ESM.zip › Supplemental Code/readme.txt]

Cruises:
A folder with location, time, and prochlorococcus data from all of the SeaFlow and AMT cruises.

comparison_of_residuals.py:
Compares the residuals of the Flombaum model and the two-state model in log space and linear space, as well as by latitude (in linear space again).
Uses cyanobacteria_all_depths.csv.

cruise_data_utilities.py:
A module with functions to fetch the temperature and PAR at a given location and time
(and creates a cache for faster loading times in the future)

cyanobacteria.csv:
A dataframe with the Flombaum dataset, containing location, time, and prochlorococcus density data. This version only has points from the surface ocean (depth < 50 m)
Read using:
	import pandas as pd
	df = pd.read_csv("cyanobacteria.csv", index_col=0)

cyanobacteria_all_depths.csv:
A dataframe with the Flombaum dataset, including data points from all depths.

flombaum one_one_plot.py:
Optionally fetches the Flombaum dataset from CMAP, and colocalizes it with temperature and PAR measurements.
Then, it computes the Flombaum model prediction of each data point, and generates a log-log plot comparing the prediction with the actual data.

linear_space_predictions.py:
Plots the prediction of the Prochlorococcus abundance from the Flombaum model (using temperature and PAR) against the measured abundance in linear space.
Uses cyanobacteria_all_depths.csv.

log_space_predictions.py:
Plots the prediction of the Prochlorococcus abundance from the Flombaum model (using temperature and PAR) against the measured abundance in log space.
Uses cyanobacteria_all_depths.csv.

peak_finding.py:
Reads cruise data from the Cruises folder and automatically identifies peaks. Then, it finds the temperature and PAR at each peak, and generates a temperature/PAR scatter plot.
It also saves the crash data in a dataframe called crash_data.csv.

AnalysisForFig5:
A folder containing everything required to generate Figure 5b after downloading the Seaflow Dataset DOI: 10.5281/zenodo.3994953, direct download link from zenodo https://zenodo.org/record/3994953/files/SeaFlow_allstats_v.13_2020-08-21.zip?download=1
 . First, extract the .zip file and replace the dummy folder 'SeaFlow_allstats_v.13_2020-08-21' with the fully extracted folder of the same name. Running GenerateFig5.m (MATLAB v2021a) will now extract the relevant data from the correct SeaFlow dataset, do the analysis, build Figure 5, and export the pdf of this figure.
